# Supplementary material for: SyntheMol-RL: a flexible reinforcement learning framework for designing easily synthesizable antibiotics
Source: Mol Syst Biol. 2026 Apr 23;22(6):833–67. doi: 10.1038/s44320-026-00206-9 (PMC13230741; doi:10.1038/s44320-026-00206-9)
Supplement: Supplementary file 3 — Dataset EV1 [file 44320_2026_206_MOESM3_ESM.xlsx]

## Sheet: Info
Dataset EV1. Training data.
Tabs
	Raw S. aureus Data
	Binarized S. aureus Data
	Aqueous Solubility Data

## Sheet: Raw S. aureus Data
Compound Name	smiles	Synonyms	Bioactivity	CAS-No	Plate Name	Plate Well	96-Plate	96-Well	96-Row	96-Column	16h Raw R1	16h Raw R2	16h Raw Mean	16h Normalized R1	16h Normalized R2	16h Normalized Mean	20h Raw R1	20h Raw R2	20h Raw Mean	20h Normalized R1	20h Normalized R2	20h Normalized Mean
MAC-0754960	[B-]1(N2C(=CC(=C2C=C3[N+]1=C(C=C3)CCC(=O)NCCN4CCN(CC4)CC=CC(=O)N5CCCC(C5)N6C7=NC=NC(=C7C(=N6)C8=CC=C(C=C8)OC9=CC=CC=C9)N)C)C)(F)F	PCI-33380	Target: Btk;Pathway: Protein Tyrosine Kinase/RTK;Biological Activity: PCI-33380 is an irreversible and selective Bruton's Tyrosine Kinase (BTK) inhibitor (fluorescent probe).;Research Area: Others	1022899-36-0	BIO2-DP-0001	E08	2024-01-02	C04	C	4	1.127	1.1	1.1135	1.0851	1.0591	1.0721	1.123	1.087	1.105	1.1051	1.0697	1.0874
MAC-0758251	[B-]1(N2C(=CC=C2CCC(=O)O)C=C3[N+]1=C(C=C3)C4=CC=CN4)(F)F	BODIPY 576/589	Target: Others;Pathway: Others;Biological Activity: BODIPY 576/589 is a long wavelength biological labeled dye[1].;Research Area: Others	150173-78-7	BIO2-DP-0012	M11	2024-12-01	G06	G	6	1.183	1.185	1.184	1.1719	1.1739	1.1729	1.151	1.169	1.16	1.1487	1.1667	1.1577
MAC-0758249	[B-]1(N2C(=CC=C2CCC(=O)ON3C(=O)CCC3=O)C=C4[N+]1=C(C=C4)C5=CC=CN5)(F)F	Py-BODIPY-NHS ester	Target: Others;Pathway: Others;Biological Activity: Py-BODIPY-NHS ester is a cell-permeable and fluorescent energy transfer probe. Py-BODIPY-NHS ester tracer yields strong cellular engagement and proves to be optimal for MET kinase. The live-cell energy transfer technique can perform a broad-coverage, quantitative analysis of intracellular kinase target engagement[1][2].;Research Area: Cancer	201998-61-0	BIO2-DP-0012	M09	2024-12-01	G05	G	5	1.195	1.19	1.1925	1.1838	1.1789	1.1813	1.159	1.159	1.159	1.1567	1.1567	1.1567
MAC-0758744	[C-]#[O+].[C-]#[O+].[C-]#[O+].[C-]#[O+].[C-]#[O+].[C-]#[O+].Cl[Ru]Cl.Cl[Ru]Cl	Tricarbonyldichlororuthenium(II) dimer; CORM-2	Target: Others;Pathway: Others;Biological Activity: Tricarbonyldichlororuthenium(II) dimer is a pharmacological donor of CO releasing. CO releases from Tricarbonyldichlororuthenium(II) dimer prevents gastric mucosal oxidative damage induced by ischemia/reperfusion (I/R) improving gastric blood flow (GBF), decreasing DNA oxidation and inflammatory response on systemic level[1].;Research Area: Infl…	22594-69-0	BIO2-DP-0014	J20	2024-04-14	E10	E	10	1.121	1.098	1.1095	1.0327	1.0115	1.0221	1.141	1.122	1.1315	1.0442	1.0268	1.0355
MAC-0765587	[C-]#N.[C-]#N.[C-]#N.[C-]#N.[C-]#N.[N-]=O.O.O.[Na+].[Na+].[Fe+4]	Nitroprusside (disodium dihydrate); Sodium nitroprusside dihydrate; Sodium Nitroferricyanide(III) Dihydrate	Target: Autophagy;Pathway: Autophagy;Biological Activity: Nitroprusside disodium dehydrate (Sodium nitroprusside dihydrate) is a vasodilator that available for the research of acute hypertension, heart failure. Nitroprusside disodium dehydrate induces autophagy in glutathione-depleted osteoblasts. Nitroprusside disodium dehydrate acts as a nitric oxide (NO) donor in a rat intestinal ischemia repe…	13755-38-9	BIO2-DP-0011	M09	2024-11-01	G05	G	5	1.263	1.275	1.269	1.0129	1.0225	1.0177	1.18	1.207	1.1935	1.0061	1.0291	1.0176
MAC-0766039	[CH3-].CC1=CC2=C(C=C1C)N(C=N2)C3C(C(C(O3)CO)OP(=O)([O-])OC(C)CNC(=O)CCC4(C(C5C6(C(C(C(=C(C7=NC(=CC8=NC(=C(C4=N5)C)C(C8(C)C)CCC(=O)N)C(C7(C)CC(=O)N)CCC(=O)N)C)[N-]6)CCC(=O)N)(C)CC(=O)N)C)CC(=O)N)C)O.[Co+3]	Methylcobalamin; CH3-B12	Target: Endogenous Metabolite;Pathway: Metabolic Enzyme/Protease;Biological Activity: Methylcobalamin (CH3-B12), a cobalamin, is a form of vitamin B12.;Research Area: Metabolic Disease	13422-55-4	BIO2-DP-0011	M06	2024-11-02	G03	G	3	1.257	1.254	1.2555	1.0595	1.057	1.0582	1.208	1.224	1.216	1.0478	1.0617	1.0548
MAC-0766040	[CH3-].CC1=CC2=C(C=C1C)N(C=N2)C3C(C(C(O3)CO)OP(=O)([O-])OC(C)CNC(=O)CCC4(C(C5C6(C(C(C(=C(C7=NC(=CC8=NC(=C(C4=N5)C)C(C8(C)C)CCC(=O)N)C(C7(C)CC(=O)N)CCC(=O)N)C)[N-]6)CCC(=O)N)(C)CC(=O)N)C)CC(=O)N)C)O.[Co+3]		Pathways: Metabolism;Target: Endogenous Metabolite; Vitamin;Receptor: Endogenous Metabolite; Vitamin;Bioactivity: Methylcobalamin is one active form of vitamin B12 which can directly participate in homocysteine metabolism. It is used to treat some nutritional diseases and other diseases in clinic, such as Alzheimer's disease and rheumatoid arthritis.	13422-55-4	BIO2-DP-0017	O22	2024-02-17	H11	H	11	1.323	1.334	1.3285	1.0626	1.0714	1.067	1.291	1.266	1.2785	1.0611	1.0406	1.0508
MAC-0758982	[NH4+].[Cl-]	Ammonium chloride	Target: Autophagy;Pathway: Autophagy;Biological Activity: Ammonium chloride, as a heteropolar compound with pH value regulation, can cause intracellular alkalization and metabolic acidosis thus effecting enzymatic activity and influencing the process of biological system. Ammonium chloride is an autophagy inhibitor[1][2].;Research Area: Cancer	12125-02-9	BIO2-DP-0015	G13	2024-01-15	D07	D	7	1.094	1.098	1.096	0.9709	0.9744	0.9726	1.077	1.086	1.0815	0.9647	0.9727	0.9687
MAC-0765675	C(=O)(C(=O)O)O.O.O	Oxalic acid dihydrate	Target: Endogenous Metabolite;Pathway: Metabolic Enzyme/Protease;Biological Activity: Oxalic acid dihydrate is an endogenous metabolite.;Research Area: Metabolic Disease	6153-56-6	BIO2-DP-0015	A19	2024-01-15	A10	A	10	1.163	1.172	1.1675	1.0321	1.0401	1.0361	1.151	1.166	1.1585	1.0309	1.0444	1.0377
MAC-0765673	C(C(=CC(=O)O)C(=O)O)C(=O)O	(Z)-Aconitic acid; cis-Aconitic acid	Target: Endogenous Metabolite;Pathway: Metabolic Enzyme/Protease;Biological Activity: (Z)-Aconitic acid (cis-Aconitic acid) is the cis-isomer of Aconitic acid. (Z)-Aconitic acid (cis-Aconitic acid) is an intermediate in the tricarboxylic acid cycle produced by the dehydration of citric acid.;Research Area: Others	585-84-2	BIO2-DP-0014	P09	2024-03-14	H05	H	5	1.039	1.063	1.051	0.9601	0.9823	0.9712	1.063	1.105	1.084	0.9596	0.9975	0.9786
MAC-0756433	C(C(=O)[O-])N.C(C(=O)[O-])N.[Mg+2]	Magnesium glycinate; Magnesium bisglycinate; Magnesium diglycinate	Target: Others;Pathway: Others;Biological Activity: Magnesium glycinate (Magnesium bisglycinate), the magnesium salt of glycine, is a nutrient supplement. Magnesium glycinate has satisfactory physico-chemical properties and bioactivities. Metal glycinate chelates are formed by glycine and metal compounds through chemical reactions. Magnesium is an essential mineral that plays a critical role in t…	14783-68-7	BIO2-DP-0006	E18	2024-06-02	C09	C	9	1.161	1.152	1.1565	1.0279	1.02	1.024	1.081	1.09	1.0855	0.9997	1.008	1.0038
MAC-0765676	C(C(C(=O)O)O)(C(=O)O)O	DL-Tartaric acid	Target: Others;Pathway: Others;Biological Activity: DL-Tartaric acid is a non-racemic mixture of L- and D-tartaric acids with antioxidant activities[1][2].;Research Area: Others	133-37-9	BIO2-DP-0015	C15	2024-01-15	B08	B	8	1.12	1.135	1.1275	0.9939	1.0073	1.0006	1.12	1.146	1.133	1.0032	1.0265	1.0148
MAC-0765672	C(C(C(C(=O)[O-])O)O)O.C(C(C(C(=O)[O-])O)O)O.[Ca+2]	Calcium L-Threonate	Target: Endogenous Metabolite;Pathway: Metabolic Enzyme/Protease;Biological Activity: Calcium L-Threonate is an anti-osteoporosis agent, and widely used as a calcium supplement[1]. Calcium L-Threonate also stimulates the uptake of ascorbic acid[2].;Research Area: Metabolic Disease	70753-61-6	BIO2-DP-0014	K22	2024-02-14	F11	F	11	1.095	1.101	1.098	1.0206	1.0262	1.0234	1.136	1.141	1.1385	1.0316	1.0361	1.0338
MAC-0765536	C[N+](C)(C)CCO.C1=CC=C(C=C1)CN2C(=O)C(=CC3=CC=C(O3)C4=CC=C(C=C4)C(=O)[O-])SC2=S	ADH-503; (Z)-Leukadherin-1 (choline)	Target: Complement System;Pathway: Immunology/Inflammation;Biological Activity: ADH-503 ((Z)-Leukadherin-1 choline) is an orally active and allosteric CD11b agonist. ADH-503 leads to the repolarization of tumor-associated macrophages, reduction in the number of tumor-infiltrating immunosuppressive myeloid cells, and enhances dendritic cell responses[1].;Research Area: Cancer	2055362-74-6	BIO2-DP-0009	K16	2024-09-02	F08	F	8	0.051	0.051	0.051	0.0454	0.0454	0.0454	0.048	0.05	0.049	0.0432	0.045	0.0441
MAC-0765667	C=CC(=O)N1CCN(CC1)C2=NC=NC3=C(C(=C(C=C32)Cl)C4=C(C=CC=C4F)O)F	ARS-1630	Target: Ras;Pathway: GPCR/G Protein;Biological Activity: ARS-1630, a less active enantiomer of ARS-1620, is a novel inhibitor of mutant K-ras G12C extracted from patent WO 2015054572 A1.;Research Area: Cancer	1698055-86-5	BIO2-DP-0014	C19	2024-01-14	B10	B	10	1.071	1.068	1.0695	1.0106	1.0077	1.0092	1.108	1.135	1.1215	1.0257	1.0507	1.0382
MAC-0765574	C1=CC(=C(C(=C1)C(=O)C2=CC=C(C=C2)Br)N)CC(=O)[O-].C1=CC(=C(C(=C1)C(=O)C2=CC=C(C=C2)Br)N)CC(=O)[O-].O.O.O.[Na+].[Na+]	Bromfenac (sodium hydrate); Bromfenac (monosodium salt sesquihydrate)	Target: COX;Pathway: Immunology/Inflammation;Biological Activity: Bromfenac sodium hydrate (Bromfenac monosodium salt sesquihydrate) is a potent and orally active inhibitor of COX, with IC50s of 5.56 and 7.45 nM for COX-1 and COX-2, respectively. Bromfenac sodium hydrate is a brominated non-steroidal anti-inflammatory/analgesic drug (NSAID), and it is commonly used for the research of postoperati…	120638-55-3	BIO2-DP-0011	F22	2024-11-04	C11	C	11	1.283	1.302	1.2925	1.0462	1.0617	1.0539	1.245	1.304	1.2745	1.0289	1.0777	1.0533
MAC-0765610	C1=CC(=C(C=C1C=CC(=O)OC(C(C(=O)O)OC(=O)C=CC2=CC(=C(C=C2)O)O)C(=O)O)O)O	L-Chicoric Acid; (-)-Chicoric acid; trans-Caffeoyltartaric acid	Target: Endogenous Metabolite; HIV; HIV Integrase;Pathway: Anti-infection; Metabolic Enzyme/Protease;Biological Activity: L-Chicoric Acid ((-)-Chicoric acid) is a dicaffeoyltartaric acid and a potent, selective and reversible HIV-1 integrase inhibitor with an IC50 of ~100 nM. L-Chicoric Acid inhibits HIV-1 replication in tissue culture[1][2][3].;Research Area: Infection; Cancer	70831-56-0	BIO2-DP-0012	M04	2024-12-02	G02	G	2	0.991	0.999	0.995	1	1.008	1.004	0.978	0.967	0.9725	0.9971	0.9859	0.9915
MAC-0756338	C1=CC(=C(C=C1CC(C(=O)[O-])OC(=O)C=CC2=C3C(C(OC3=C(C=C2)O)C4=CC(=C(C=C4)O)O)C(=O)OC(CC5=CC(=C(C=C5)O)O)C(=O)[O-])O)O.[Mg+2]	Magnesium Lithospermate B	Target: Others;Pathway: Others;Biological Activity: Magnesium Lithospermate B, a derivative of caffeic acid tetramer, and is extracted from Salviae miltiorrhizae. Magnesium Lithospermate B is widely used for the research of cardiovascular diseases, and it can protect against glucose-induced intracellular oxidative damage. Magnesium Lithospermate B also suppresses neuroin?ammation and attenuates n…	122021-74-3	BIO2-DP-0005	P16	2024-05-04	H08	H	8	1.132	1.184	1.158	1.027	1.0742	1.0506	1.109	1.141	1.125	1.0463	1.0765	1.0614
MAC-0765501	C1=CC(=C(N=C1)C(=O)O)O.C1=CC(=C(N=C1)C(=O)O)O.O.O.O.O=[V]	VO-Ohpic (trihydrate)	Target: Autophagy; PTEN;Pathway: Autophagy; PI3K/Akt/mTOR;Biological Activity: VO-Ohpic trihydrate is a highly potent inhibitor of PTEN with an IC50 of 46¬±10 nM.;Research Area: Cancer	476310-60-8	BIO2-DP-0006	H05	2024-06-03	D03	D	3	1.08	1.081	1.0805	0.9628	0.9637	0.9632	1.007	1.019	1.013	0.9362	0.9474	0.9418
MAC-0765635	C1=CC(=CC(=C1)O)C=CC(=O)O	(E)-m-Coumaric acid	Target: Endogenous Metabolite;Pathway: Metabolic Enzyme/Protease;Biological Activity: (E)-m-Coumaric acid (3-Hydroxycinnamic acid) is an aromatic acid that highly abundant in food. (E)-m-Coumaric acid (3-Hydroxycinnamic acid) is an antioxidant.;Research Area: Cancer; Inflammation/Immunology; Cardiovascular Disease	14755-02-3	BIO2-DP-0013	F19	2024-03-13	C10	C	10	1.06	1.046	1.053	1.0275	1.014	1.0208	1.034	1.014	1.024	1.019	0.9993	1.0091
MAC-0765599	C1=CC(=CC=C1C=CC(=O)OCC2C(C(C(C(O2)OC3=C(OC4=CC(=CC(=C4C3=O)O)O)C5=CC=C(C=C5)O)O)O)O)O	Tiliroside	Target: Others;Pathway: Others;Biological Activity: Tiliroside, a glycosidic flavonoid, possesses anti-diabetic activities. Tiliroside is a noncompetitive inhibitor of ?-amylase with a Ki value of 84.2? ?M. Tiliroside inhibits carbohydrate digestion and glucose absorption in the gastrointestinal tract[1].;Research Area: Metabolic Disease	20316-62-5	BIO2-DP-0012	D14	2024-12-04	B07	B	7	1.086	1.063	1.0745	1.0839	1.0609	1.0724	1.109	1.039	1.074	1.1226	1.0518	1.0872
MAC-0765603	C1=CC(=CC=C1C=CC2=C(C(=CC(=C2)O)O)OC3C(C(C(C(O3)CO)O)O)O)O	2,3,5,4'-Tetrahydroxystilbene 2-O-?-D-glucoside; 2,3,4',5-Tetrahydroxystilbene 2-O-D-glucoside	Target: Others;Pathway: Others;Biological Activity: 2,3,4',5-tetrahydroxystilbene 2-O-D-glucoside isolats from the roots of Polygonum species, inhibits the formation of 5-HETE, HHT and thromboxane B2, although less strongly. [1];Research Area: Others	82373-94-2	BIO2-DP-0012	F15	2024-12-03	C08	C	8	0.992	0.998	0.995	0.9977	1.0038	1.0008	0.982	0.984	0.983	0.9918	0.9938	0.9928
MAC-0756219	C1=CC(=CC=C1C2=C3C=CC(=C(C4=CC=C([N-]4)C(=C5C=CC(=N5)C(=C6C=CC2=N6)C7=CC=C(C=C7)C(=O)O)C8=CC=C(C=C8)C(=O)[O-])C9=CC=C(C=C9)C(=O)[O-])N3)C(=O)O.Cl.[Mn+3]	MnTBAP (chloride)	Target: NF-√é¬∫B;Pathway: NF-√é¬∫B;Biological Activity: MnTBAP chloride is a superoxide dismutase (SOD) mimetic and peroxynitrite scavenger. MnTBAP chloride is a manganic porphyrin complex and has anti-oxidative property. MnTBAP chloride mediates anti-inflammatory effects through upregulation of BMPR-II and inhibition of the NF√é¬∫B signaling. MnTBAP chloride has the potential for the fibrotic re…	55266-18-7	BIO2-DP-0005	J08	2024-05-04	E04	E	4	1.12	1.062	1.091	1.0161	0.9635	0.9898	1.069	1.048	1.0585	1.0085	0.9887	0.9986
MAC-0757822	C1=CC=[N+](C(=C1)[S-])[O-].C1=CC=[N+](C(=C1)[S-])[O-].[Zn+2]	Zinc Pyrithione	Target: Bacterial; Fungal; Proton Pump;Pathway: Anti-infection; Membrane Transporter/Ion Channel;Biological Activity: Zinc Pyrithione is an antifungal and antibacterial agent disrupting membrane transport by blocking the proton pump. Target: Proton Pump Zinc pyrithione is considered as a coordination complex of zinc. The pyrithione ligands, which are formally monoanions, are chelated to Zn 2+ via…	13463-41-7	BIO2-DP-0011	A14	2024-11-02	A07	A	7	0.047	0.048	0.0475	0.0396	0.0405	0.04	0.047	0.048	0.0475	0.0408	0.0416	0.0412
MAC-0765518	C1=CC=C(C(=C1)C(=O)C=CC2=CC(=CC=C2)[N+](=O)[O-])N	CDC25B-IN-2	Target: Phosphatase;Pathway: Metabolic Enzyme/Protease;Biological Activity: CDC25B-IN-2 is a potent cdc25B inhibitor[1].;Research Area: Cancer	134271-74-2	BIO2-DP-0008	C13	2024-08-01	B07	B	7	1.113	1.122	1.1175	0.9913	0.9993	0.9953	1.114	1.136	1.125	0.9806	1	0.9903
MAC-0758565	C1=CC=C(C(=C1)C=NCCN=CC2=CC=CC=C2[O-])[O-].[Cl-].[Mn+3]	Manganese(salen) chloride; EUK-8	Target: Reactive Oxygen Species;Pathway: Immunology/Inflammation; Metabolic Enzyme/Protease; NF-√é¬∫B;Biological Activity: Manganese(salen) chloride (EUK-8), a superoxide dismutase and catalase mimetic, is an antioxidant with oxyradical scavenging properties. Manganese(salen) chloride ameliorates acute lung injury in endotoxemic swine[1][2].;Research Area: Cardiovascular Disease	53177-12-1	BIO2-DP-0014	A07	2024-01-14	A04	A	4	1.028	1.02	1.024	0.97	0.9624	0.9662	1.043	1.045	1.044	0.9655	0.9674	0.9664
MAC-0757265	C1=CC=C(C(=C1)C2=NN(C(=N2)C3=CC=CC=C3[O-])C4=CC=C(C=C4)C(=O)[O-])[O-].[Fe+3]	Deferasirox (Fe3+ chelate)	Target: Bacterial; Ferroptosis;Pathway: Anti-infection; Apoptosis;Biological Activity: Deferasirox Fe3+ Chelate is an iron chelating agent extracted from patent WO2003053986[1].;Research Area: Others	554435-83-5	BIO2-DP-0009	B10	2024-09-04	A05	A	5	1.204	1.19	1.197	1.0455	1.0334	1.0394	1.198	1.167	1.1825	1.0665	1.0389	1.0527
MAC-0765555	C1=CC=C(C(=C1)CC(=NNC2=NC(=CS2)C3=CC(=C(C=C3)Cl)Cl)C(=O)O)[N+](=O)[O-]	(Z)-4EGI-1	Target: Eukaryotic Initiation Factor (eIF);Pathway: Cell Cycle/DNA Damage;Biological Activity: (Z)-4EGI-1 is the Z-isomer of 4EGI-1 and is an inhibitor of eIF4E/eIF4G interaction and of translation initiation. (Z)-4EGI-1 effectively binds to eIF4E with an IC50 of 43.5 ?M and a Kd value of 8.74 ?M. (Z)-4EGI-1 has anticancer activity[1][2].;Research Area: Cancer	901787-88-0	BIO2-DP-0010	H09	2024-10-03	D05	D	5	0.048	0.048	0.048	0.0403	0.0403	0.0403	0.048	0.048	0.048	0.0409	0.0409	0.0409
MAC-0765507	C1=CC=C(C=C1)C(=O)C=CNC2=CC(=CC=C2)[N+](=O)[O-]	DJ001	Target: Apoptosis; Phosphatase;Pathway: Apoptosis; Metabolic Enzyme/Protease;Biological Activity: DJ001 is a highly specific, selective and non-competitive protein tyrosine phosphatase-? (PTP?) inhibitor with an IC50 of 1.43 ?M. DJ001 displays no inhibitory activity against other phosphatases, with only modest inhibitory activity against Protein Phosphatase 5. DJ001 promotes promote hematopoietic…	2161305-12-8	BIO2-DP-0007	G13	2024-07-01	D07	D	7	1.145	1.163	1.154	0.976	0.9913	0.9836	1.05	1.06	1.055	0.9548	0.9639	0.9593
MAC-0765670	C1=CC=C(C=C1)C=CC=O	trans-Cinnamaldehyde	Target: Endogenous Metabolite;Pathway: Metabolic Enzyme/Protease;Biological Activity: trans-Cinnamaldehyde can be used to prepare highly polyfunctionalized furan ring by reaction of alkyl isocyanides with dialkyl acetylenedicarboxylate[1]. trans-Cinnamaldehyde can be used to synthesize trans-cinnamaldehyde -?-cyclodextrin complex, an antimicrobial edible coating that increases the shelf life of f…	14371-10-9	BIO2-DP-0014	H20	2024-04-14	D10	D	10	1.129	1.101	1.115	1.0401	1.0143	1.0272	1.152	1.125	1.1385	1.0543	1.0296	1.0419
MAC-0765568	C1=CC=C(C=C1)CCCCOC2=CC=C(C=C2)C(=O)NC3=CC=CC4=C3OC(=CC4=O)C5=NNN=N5.C1=CC=C(C=C1)CCCCOC2=CC=C(C=C2)C(=O)NC3=CC=CC4=C3OC(=CC4=O)C5=NNN=N5.O	Pranlukast (hemihydrate); ONO-178 (hemihydrate)	Target: Endogenous Metabolite; Leukotriene Receptor;Pathway: GPCR/G Protein; Metabolic Enzyme/Protease;Biological Activity: Pranlukast hemihydrate is a highly potent, selective and competitive antagonist of peptide leukotrienes. Pranlukast inhibits [3H]LTE4, [3H]LTD4, and [3H]LTC4 bindings to lung membranes with Kis of 0.63¬±0.11, 0.99¬±0.19, and 5640¬±680 nM, respectively.;Research Area: Inflamm…	150821-03-7	BIO2-DP-0011	C10	2024-11-02	B05	B	5	1.265	1.258	1.2615	1.0662	1.0603	1.0633	1.225	1.246	1.2355	1.0626	1.0808	1.0717
MAC-0765540	C1=CC=C(C=C1)CN2C(=O)C(=CC3=CC=C(O3)C4=CC=C(C=C4)C(=O)O)SC2=S	(Z)-Leukadherin-1; ADH-53 (free base)	Target: Complement System;Pathway: Immunology/Inflammation;Biological Activity: (Z)-Leukadherin-1 (ADH-503 free base) is an orally active and allosteric CD11b agonist. (Z)-Leukadherin-1 leads to the repolarization of tumor-associated macrophages, reduction in the number of tumor-infiltrating immunosuppressive myeloid cells, and enhances dendritic cell responses[1].;Research Area: Cancer	2055362-72-4	BIO2-DP-0009	M22	2024-09-02	G11	G	11	0.535	0.058	0.2965	0.4759	0.0516	0.2638	0.81	0.052	0.431	0.7283	0.0468	0.3875
MAC-0765481	C1=CC=C(C=C1)CNC(=O)C(=CC2=CC(=C(C=C2)O)O)C#N	AG490; Tyrphostin AG49; Tyrphostin B42	Target: Autophagy; EGFR; JAK; STAT;Pathway: Autophagy; Epigenetics; JAK/STAT Signaling; Protein Tyrosine Kinase/RTK; Stem Cell/Wnt;Biological Activity: AG490 (Tyrphostin AG490) is a tyrosine kinase inhibitor that inhibits EGFR, Stat-3 and JAK2/3.;Research Area: Cancer	133550-30-8	BIO2-DP-0004	J04	2024-04-04	E02	E	2	1.043	1.064	1.0535	0.9505	0.9697	0.9601	1.047	1.036	1.0415	0.976	0.9658	0.9709
MAC-0765709	C1=CC=C(C=C1)N2C=C3C4=CC=CC=C4NC(=O)C3=N2	CHEMBL241987; 2-PHENYL-2,5-DIHYDRO-4H-PYRAZOLO[3,4-C]QUINOLIN-4-ONE	Pathways: GPCR/G Protein;Target: Adenosine Receptor;Receptor: A3;Bioactivity: CHEMBL241987 targets the Adenosine receptor A3 (human)	109740-09-2	BIO2-DP-0025	J05	2024-03-25	E03	E	3	1.179	1.189	1.184	1.0221	1.0308	1.0264	1.154	1.159	1.1565	1.0359	1.0404	1.0381
MAC-0765666	C1=CC=C2C(=C1)C(=CN2)C=CC(=O)O	trans-3-Indoleacrylic acid	Target: Endogenous Metabolite;Pathway: Metabolic Enzyme/Protease;Biological Activity: trans-3-Indoleacrylic acid is an endogenous metabolite.;Research Area: Metabolic Disease	29953-71-7	BIO2-DP-0014	B09	2024-03-14	A05	A	5	1.073	1.107	1.09	0.9915	1.023	1.0072	1.107	1.156	1.1315	0.9993	1.0436	1.0214
MAC-0765527	C1=CC=C2C(=C1)C(=O)C(=CO2)C=NNC(=S)N.Cl[Cu]Cl	FPA-124	Target: Akt; Apoptosis;Pathway: Apoptosis; PI3K/Akt/mTOR;Biological Activity: FPA-124, a cell-permeable copper complex, is a selective Akt inhibitor with an IC50 of 0.1 ?M. FPA-124 interacts with both the pleckstrin homology (PH) and the kinase domains of Akt. FPA-124 induces apoptosis[1][2].;Research Area: Cancer	902779-59-3	BIO2-DP-0009	C14	2024-09-02	B07	B	7	1.175	1.167	1.171	1.0452	1.0381	1.0417	1.142	1.164	1.153	1.0268	1.0466	1.0367
MAC-0765710	C1=CC=C2C(=C1)C(=O)C=C(N2)C(=O)O	4-oxo-1,4-dihydroquinoline-2-carboxylic acid; 1,4-DIHYDRO-4-OXOQUINOLINE-2-CARBOXYLIC ACID	Pathways: Neuroscience;Target: GluR; NMDAR;Receptor: GluR; NMDA receptor;Bioactivity: 4-oxo-1,4-dihydroquinoline-2-carboxylic acid is a GluR and NMDA inhibitor.	13593-94-7	BIO2-DP-0025	J11	2024-03-25	E06	E	6	1.141	1.166	1.1535	0.9892	1.0108	1	1.094	1.108	1.101	0.982	0.9946	0.9883
MAC-0762568	C1=CC=C2C(=C1)C3=NC4=NC(=NC5=C6C=CC=CC6=C([N-]5)N=C7C8=CC=CC=C8C(=N7)N=C2[N-]3)C9=CC=CC=C94.[Co+2]	Cobalt phthalocyanine; Cobalt(II) phthalocyanine	Pathways: Others;Target: Others;Receptor: Others;Bioactivity: Cobalt phthalocyanine is a catalyst for a redox reaction.	3317-67-7	BIO2-DP-0027	G08	2024-02-27	D04	D	4	1.262	1.243	1.2525	0.9989	0.9839	0.9914	1.183	1.187	1.185	1.0028	1.0061	1.0045
MAC-0756075	C1=CC=NC(=C1)C(=O)[O-].C1=CC=NC(=C1)C(=O)[O-].C1=CC=NC(=C1)C(=O)[O-].[Cr+3]	Chromium picolinate; Chromium (III) picolinate; Cr(Pic)3	Target: Others;Pathway: Others;Biological Activity: Chromium picolinate (Chromium (III) picolinate) reduces insulin resistance and has the potential for type 2 diabetes mellitus[1].;Research Area: Metabolic Disease	14639-25-9	BIO2-DP-0005	B10	2024-05-04	A05	A	5	1.123	1.103	1.113	1.0189	1.0007	1.0098	1.094	1.026	1.06	1.0321	0.968	1
MAC-0765482	C1=CC=NC(=C1)OCC2=CC=C(C=C2)CC3=NOC(=C3)C4=C([N+](=CC=C4)COP(=O)(O)[O-])N	Fosmanogepix; APX1; E1211	Target: Fungal;Pathway: Anti-infection;Biological Activity: Fosmanogepix (APX001) is a first-in-class and orally available broad-spectrum antifungal agent, which targets the highly conserved Gwt1 fungal enzyme. Fosmanogepix (APX001) is an N-phosphonooxymethyl prodrug which is rapidly and completely metabolized by systemic alkaline phosphatases to the active moiety, APX001A. Fosmanogepix (APX001) …	2091769-17-2	BIO2-DP-0004	J20	2024-04-04	E10	E	10	1.13	1.128	1.129	1.0298	1.028	1.0289	1.103	1.111	1.107	1.0282	1.0357	1.0319
MAC-0765711	C1=CC2=C(C(=C1)Cl)N=CNC2=O	8-CHLOROQUINAZOLIN-4(1H)-ONE	Pathways: Others;Target: Others;Receptor: Poly [ADP-ribose] polymerase 1 (human);Bioactivity: 8-CHLOROQUINAZOLIN-4(1H)-ONE is inhibitor of Poly [ADP-ribose] polymerase 1 (human)	101494-95-5	BIO2-DP-0025	J17	2024-03-25	E09	E	9	1.185	1.183	1.184	1.0273	1.0256	1.0264	1.135	1.133	1.134	1.0188	1.017	1.0179
MAC-0765489	C1=CC2=C(C3=C(C=CC=N3)C=C2)N=C1.O.O.O.[O-][O-].[O-][O-].O=[V].[K+]	bpV(phen) (trihydrate)	Target: Apoptosis; Parasite; Phosphatase; PTEN;Pathway: Anti-infection; Apoptosis; Metabolic Enzyme/Protease; PI3K/Akt/mTOR;Biological Activity: bpV(phen) trihydrate, a insulin-mimetic agent, is a potent protein tyrosine phosphatase (PTP) and PTEN inhibitor with IC50s of 38 nM, 343 nM and 920 nM for PTEN, PTP-? and PTP-1B, respectively. bpV(phen) trihydrate inhibits proliferation of the protozoan…	171202-16-7	BIO2-DP-0005	E22	2024-05-02	C11	C	11	0.997	0.998	0.9975	0.897	0.8979	0.8974	1.002	1.012	1.007	0.9273	0.9365	0.9319
MAC-0765685	C1=NC2=NC=NC(=C2N1)N.C1=NC2=NC=NC(=C2N1)N.OS(=O)(=O)O	Adenine (hemisulfate); 6-Aminopurine (hemisulfate); Vitamin B4 (hemisulfate)	Target: DNA/RNA Synthesis; Endogenous Metabolite;Pathway: Cell Cycle/DNA Damage; Metabolic Enzyme/Protease;Biological Activity: Adenine hemisulfate (6-Aminopurine hemisulfate), a purine, is one of the four nucleobases in the nucleic acid of DNA. Adenine hemisulfate acts as a chemical component of DNA and RNA. Adenine hemisulfate also plays an important role in biochemistry involved in cellular re…	321-30-2	BIO2-DP-0015	J04	2024-04-15	E02	E	2	1.121	1.135	1.128	0.9875	0.9999	0.9937	1.128	1.165	1.1465	0.999	1.0317	1.0154
MAC-0765493	C1C(=NC(=O)N1N=CC2=CC=C(O2)C3=CC=C(C=C3)[N+](=O)[O-])[O-].C1C(=NC(=O)N1N=CC2=CC=C(O2)C3=CC=C(C=C3)[N+](=O)[O-])[O-].O.O.O.O.O.O.O.[Na+].[Na+]	Dantrolene (sodium hemiheptahydrate); Dantrolene sodium hydrate	Target: Autophagy; Calcium Channel;Pathway: Autophagy; Membrane Transporter/Ion Channel; Neuronal Signaling;Biological Activity: Dantrolene sodium hemiheptahydrate is a skeletal muscle relaxant which acts by blocking muscle contraction beyond the neuromuscular junction. Dantrolene sodium hemiheptahydrate is a inhibitor of calcium channel proteins, inhibiting the release of Ca2+ from the sarcoplas…	24868-20-0	BIO2-DP-0005	J22	2024-05-04	E11	E	11	0.557	0.467	0.512	0.5053	0.4237	0.4645	0.614	0.558	0.586	0.5793	0.5264	0.5529
MAC-0765590	C1C(C1N)C2=CC=CC=C2.C1C(C1N)C2=CC=CC=C2.OS(=O)(=O)O	Tranylcypromine (hemisulfate); dl-Tranylcypromine hemisulfate; trans-2-Phenylcyclopropylamine hemisulfate salt	Target: Histone Demethylase; Monoamine Oxidase;Pathway: Epigenetics; Neuronal Signaling;Biological Activity: Tranylcypromine hemisulfate (dl-Tranylcypromine hemisulfate) is an irreversible, nonselective monoamine oxidase (MAO) inhibitor used in the treatment of depression. Tranylcypromine hemisulfate is also a lysine-specific demethylase 1 (LSD1) inhibitor, suppresses lesion growth and improves g…	13492-01-8	BIO2-DP-0011	N19	2024-11-03	G10	G	10	1.254	1.284	1.269	1.0321	1.0568	1.0444	1.226	1.23	1.228	1.0494	1.0529	1.0511
MAC-0765519	C1C(SC(=C(C#N)N2C=CN=C2)S1)C3=CC=CC=C3Cl	Lanoconazole	Target: Fungal;Pathway: Anti-infection;Biological Activity: Lanoconazole is a potent and orally active imidazole antifungal agent, shows a broad spectrum of activity against fungi?in vitro?and?in vivo[1]. Lanoconazole interferes with ergosterol biosynthesis by inhibiting sterol 14-alpha demethylase and blocking fungal membrane ergosterol biosynthesis. Lanoconazole can be used for the investigatio…	101530-10-3	BIO2-DP-0008	D20	2024-08-04	B10	B	10	1.205	1.224	1.2145	1.0648	1.0816	1.0732	1.23	1.229	1.2295	1.0825	1.0816	1.0821
MAC-0765582	C1CC(=O)NC(=O)C1N2CC3=C(C2=O)C=CC=C3N.C1CC(=O)NC(=O)C1N2CC3=C(C2=O)C=CC=C3N.O	Lenalidomide (hemihydrate); CC-513 hemihydrate	Target: Apoptosis; Ligands for E3 Ligase; Molecular Glues;Pathway: Apoptosis; PROTAC;Biological Activity: Lenalidomide hemihydrate (CC-5013 hemihydrate), a derivative of Thalidomide, acts as molecular glue. Lenalidomide hemihydrate is an orally active immunomodulator. Lenalidomide hemihydrate (CC-5013 hemihydrate) is a ligand of ubiquitin E3 ligase cereblon (CRBN), and it causes selective ubiquit…	847871-99-2	BIO2-DP-0011	K13	2024-11-01	F07	F	7	1.227	1.261	1.244	0.984	1.0113	0.9976	1.139	1.169	1.154	0.9711	0.9967	0.9839
MAC-0765495	C1CC(CCC1NC(=O)COC2=CC=C(C=C2)Cl)NC(=O)COC3=CC=C(C=C3)Cl	ISRIB (trans-isomer)	Target: Apoptosis; Autophagy; PERK;Pathway: Apoptosis; Autophagy; Cell Cycle/DNA Damage;Biological Activity: ISRIB (trans-isomer) is a potent inhibitor of PERK with an IC50 of 5 nM. ISRIB potently reverses the effects of eIF2? phosphorylation (IC50=5 nM).;Research Area: Neurological Disease	1597403-47-8	BIO2-DP-0005	L11	2024-05-03	F06	F	6	1.063	1.078	1.0705	0.9781	0.9919	0.985	1.047	1.055	1.051	0.9894	0.9969	0.9932
MAC-0765487	C1CC1C2=CC=C(C=C2)C(=O)CC3(C4=C(C=CC(=C4NC3=O)Cl)Cl)O	(-)-TK216	Target: DNA/RNA Synthesis;Pathway: Cell Cycle/DNA Damage;Biological Activity: (-)-TK216 is an enantiomer of TK216 (HY-122903). TK216 is an orally active and potent E26 transformation specific (ETS) inhibitor. (-)-TK216 has anti-cancer activity[1][2].;Research Area: Cancer	1903783-78-7	BIO2-DP-0005	A16	2024-05-02	A08	A	8	1.218	1.215	1.2165	1.0958	1.0931	1.0945	1.177	1.186	1.1815	1.0892	1.0975	1.0934
MAC-0765575	C1CC1C2=NC3=CC=CC=C3C(=C2C=CC(CC(CC(=O)[O-])O)O)C4=CC=C(C=C4)F.C1CC1C2=NC3=CC=CC=C3C(=C2C=CC(CC(CC(=O)[O-])O)O)C4=CC=C(C=C4)F.[Ca+2]	Pitavastatin (Calcium); NK-14 (hemicalcium); Pitavastatin (hemicalcium)	Target: Apoptosis; Autophagy; HMG-CoA Reductase (HMGCR); Mitophagy;Pathway: Apoptosis; Autophagy; Metabolic Enzyme/Protease;Biological Activity: Pitavastatin Calcium (NK-104 hemicalcium) is a potent hydroxymethylglutaryl-CoA (HMG-CoA) reductase inhibitor. Pitavastatin Calcium (NK-104 hemicalcium) inhibits cholesterol synthesis from acetic acid with an IC50 of 5.8 nM in HepG2 cells. Pitavastatin C…	147526-32-7	BIO2-DP-0011	G12	2024-11-02	D06	D	6	1.228	1.224	1.226	1.0351	1.0317	1.0334	1.166	1.174	1.17	1.0114	1.0184	1.0149
MAC-0765543	C1CC1NC2=C3C(=NC(=N2)N)N(C=N3)C4CC(C=C4)CO.C1CC1NC2=C3C(=NC(=N2)N)N(C=N3)C4CC(C=C4)CO.OS(=O)(=O)O	Abacavir (sulfate); Abacavir Hemisulfate; ABC sulfate	Target: Apoptosis; Reverse Transcriptase;Pathway: Anti-infection; Apoptosis;Biological Activity: Abacavir sulfate (ABC) is a powerful nucleoside analog reverse transcriptase inhibitor (NRTI) used to treat HIV and AIDS. Target: NRTI Abacavir is a nucleoside reverse transcriptase inhibitor marketed since 1999 for the treatment of infection with the human immunodeficiency virus type 1 (HIV). Despite…	188062-50-2	BIO2-DP-0009	N16	2024-09-04	G08	G	8	1.165	1.122	1.1435	1.0117	0.9743	0.993	1.144	1.104	1.124	1.0184	0.9828	1.0006
MAC-0765471	C1CCC(CC1)NC2=NC(=NC3=C2NC=N3)OC4=CC=CC=C4.C1CCC(CC1)NC2=NC(=NC3=C2NC=N3)OC4=CC=CC=C4.C(=O)(C(=O)O)O	MRS-3777 (hemioxalate)	Target: Adenosine Receptor;Pathway: GPCR/G Protein;Biological Activity: MRS-3777 hemioxalate is a selective adenosine A3 receptor antagonist[1].;Research Area: Neurological Disease	1186195-57-2	BIO2-DP-0003	I06	2024-03-02	E03	E	3	1.094	1.12	1.107	1.078	1.1036	1.0908	1.111	1.133	1.122	1.0702	1.0914	1.0808
MAC-0765479	C1CCC(CC1)NC2C3=CC=CC=C3C(=O)C2=CC4=CC=CC=C4.Cl	BCI (hydrochloride); (E)-BCI (hydrochloride)	Target: Phosphatase;Pathway: Metabolic Enzyme/Protease;Biological Activity: BCI hydrochloride ((E)-BCI hydrochloride) is an allosteric inhibitor of dual specificity phosphatase (DUSP). BCI hydrochloride specifically inhibits DUSP6 and DUSP1 with EC50s of 13.3 and 8.0 ?M in cells, respectively. BCI hydrochloride does not inhibit DUSP5[1].;Research Area: Cancer; Inflammation/Immunology	95130-23-7	BIO2-DP-0004	E12	2024-04-02	C06	C	6	0.045	0.048	0.0465	0.0412	0.044	0.0426	0.069	0.061	0.065	0.0641	0.0566	0.0603
MAC-0765708	C1CCC2=C(C1)C3=C(S2)N=C(NC3=O)C4=CC(=CC=C4)O	RNase L-IN-2; 5-(3-hydroxyphenyl)-8-thia-4,6-diazatricyclo[7.4.0.0,2,7]trideca-1(9),2(7),5-trien-3-one	Pathways: Others;Target: Others;Receptor: RNase L;Bioactivity: RNase L-IN-2 is an activator of RNase L with EC50 of 22 uM;¬†shows broad-spectrum antiviral activity against diverse types of RNA viruses, including the human pathogen human parainfluenza virus type 3, with no cytotoxic at the effective concentrations.	357618-26-9	BIO2-DP-0025	F17	2024-03-25	C09	C	9	1.223	1.21	1.2165	1.0602	1.049	1.0546	1.185	1.165	1.175	1.0637	1.0457	1.0547
MAC-0765542	C1CCC2CN(CC2C1)C(=O)CC(CC3=CC=CC=C3)C(=O)[O-].C1CCC2CN(CC2C1)C(=O)CC(CC3=CC=CC=C3)C(=O)[O-].[Ca+2]	Mitiglinide (calcium); KAD-1229 (anhydrous); S2143 (anhydrous)	Target: Potassium Channel;Pathway: Membrane Transporter/Ion Channel;Biological Activity: Mitiglinide Calcium (KAD-1229 anhydrous), an insulinotropic agent, is an ATP-sensitive K+ (KATP) channel antagonist. Mitiglinide Calcium is highly specific to the Kir6.2/SUR1 complex (the pancreatic beta-cell KATP channel). Mitiglinide Calcium can be used for the research of type 2 diabetes[1][2].;Research Ar…	145525-41-3	BIO2-DP-0009	N14	2024-09-04	G07	G	7	1.162	1.106	1.134	1.009	0.9604	0.9847	1.134	1.08	1.107	1.0095	0.9614	0.9855
MAC-0765589	C1CCC2CN(CC2C1)C(=O)CC(CC3=CC=CC=C3)C(=O)[O-].C1CCC2CN(CC2C1)C(=O)CC(CC3=CC=CC=C3)C(=O)[O-].O.O.[Ca+2]	Mitiglinide (calcium hydrate); KAD-1229; S-2143	Target: Potassium Channel;Pathway: Membrane Transporter/Ion Channel;Biological Activity: Mitiglinide calcium hydrate (KAD-1229), an insulinotropic agent, is an ATP-sensitive K+ (KATP) channel antagonist. Mitiglinide calcium hydrate is highly specific to the Kir6.2/SUR1 complex (the pancreatic beta-cell KATP channel). Mitiglinide Calcium hydrate can be used for the research of type 2 diabetes[1][2…	207844-01-7	BIO2-DP-0011	M18	2024-11-02	G09	G	9	1.247	1.217	1.232	1.0511	1.0258	1.0384	1.2	1.187	1.1935	1.0409	1.0296	1.0353
MAC-0765679	C1CCNC(C1)C2(CN(C2)C(=O)C3=C(C(=C(C=C3)F)F)NC4=C(C=C(C=C4)I)F)O.C1CCNC(C1)C2(CN(C2)C(=O)C3=C(C(=C(C=C3)F)F)NC4=C(C=C(C=C4)I)F)O.C(=CC(=O)O)C(=O)O	Cobimetinib (hemifumarate); GDC-973 (hemifumarate); XL-518 (hemifumarate)	Target: Apoptosis; MEK;Pathway: Apoptosis; MAPK/ERK Pathway;Biological Activity: Cobimetinib hemifumarate is a novel selective MEK1 inhibitor, and the IC50 value against MEK1 is 4.2 nM.;Research Area: Cancer	1369665-02-0	BIO2-DP-0015	F06	2024-04-15	C03	C	3	1.174	1.184	1.179	1.0342	1.043	1.0386	1.182	1.202	1.192	1.0468	1.0645	1.0557
MAC-0761572	C1CN(CCN(CCN(CCN1CC(=O)[O-])CC(=O)[O-])C(CO)C(CO)O)CC(=O)[O-].[Gd+3]	Gadobutrol; ZK 135079	Pathways: Others;Target: Others;Receptor: Others;Bioactivity: Gadobutrol is a nonionic, paramagnetic contrast agent developed for tissue contrast enhancement in magnetic resonance imaging (MRI)	770691-21-9	BIO2-DP-0024	B08	2024-04-24	A04	A	4	1.127	1.135	1.131	1.0031	1.0102	1.0067	1.132	1.141	1.1365	1.0089	1.0169	1.0129
MAC-0765510	C1CN(CCN1CCCC2=CC=CC=C2)CCOC(C3=CC=C(C=C3)F)C4=CC=C(C=C4)F.Cl.Cl	Vanoxerine (dihydrochloride); GBR-1299 dihydrochloride; I893 dihydrochloride	Target: Dopamine Transporter;Pathway: Neuronal Signaling;Biological Activity: Vanoxerine dihydrochloride (GBR-12909 dihydrochloride) is a competitive, potent, and highly selective dopamine reuptake inhibitor (Ki=1 nM). Vanoxerine dihydrochloride (GBR-12909 dihydrochloride) binds to the target site on the dopamine transporter (DAT)[1].;Research Area: Neurological Disease	67469-78-7	BIO2-DP-0007	I11	2024-07-01	E06	E	6	1.191	1.165	1.178	1.0152	0.993	1.0041	1.095	1.091	1.093	0.9957	0.9921	0.9939
MAC-0765569	C1CN(CCN1CCOCCO)C2=NC3=CC=CC=C3SC4=CC=CC=C42.C1CN(CCN1CCOCCO)C2=NC3=CC=CC=C3SC4=CC=CC=C42.C(=CC(=O)O)C(=O)O	Quetiapine (hemifumarate)	Target: 5-HT Receptor; Dopamine Receptor;Pathway: GPCR/G Protein; Neuronal Signaling;Biological Activity: Quetiapine hemifumarate is a 5-HT receptors agonist with a pEC50 of 4.77 for human 5-HT1A receptor. Quetiapine hemifumarate is a dopamine receptor antagonist with a pIC50 of 6.33 for human D2 receptor. Quetiapine hemifumarate has moderate to high affinity for the human D2, HT1A, 5-HT2A, 5-HT2…	111974-72-2	BIO2-DP-0011	C14	2024-11-02	B07	B	7	1.23	1.211	1.2205	1.0367	1.0207	1.0287	1.187	1.176	1.1815	1.0296	1.0201	1.0249
MAC-0765505	C1COCCN1CC2=CC=C(C=C2)N3C4=C(CS(=O)(=O)C5=C4C=CC=C5F)C(=N3)C(=O)N6CCOCC6.C1COCCN1CC2=CC=C(C=C2)N3C4=C(CS(=O)(=O)C5=C4C=CC=C5F)C(=N3)C(=O)N6CCOCC6.C(=CC(=O)O)C(=O)O	MSC2360844 (hemifumarate)	Target: PI3K;Pathway: PI3K/Akt/mTOR;Biological Activity: MSC2360844 hemifumarate is a potent, orally active and selective PI3K? inhibitor, with an IC50 of 145 nM. MSC2360844 hemifumarate shows highly selective against a panel of 278 additional kinases[1].;Research Area: Cancer; Inflammation/Immunology	1621688-31-0	BIO2-DP-0007	F09	2024-07-03	C05	C	5	1.15	1.136	1.143	0.9968	0.9847	0.9907	1.088	1.046	1.067	1.0004	0.9618	0.9811
MAC-0765521	CC#CC(CC(=O)[O-])C1=CC=C(C=C1)OCC2=CC(=CC=C2)C3=CC=C(C=C3)C(F)(F)F.CC#CC(CC(=O)[O-])C1=CC=C(C=C1)OCC2=CC(=CC=C2)C3=CC=C(C=C3)C(F)(F)F.O.[Ca+2]	AMG 837 (calcium hydrate)	Target: GPR40;Pathway: GPCR/G Protein;Biological Activity: AMG 837 calcium hydrate is a potent, orally bioavailable and partial agonist of GPR40/FFA1. AMG 837 calcium hydrate inhibits specific [3H]AMG 837 binding at the human FFA1 receptor with a pIC50 of 8.13. AMG 837 calcium hydrate could enhance insulin secretion and lower glucose levels in rodents[1][2][3].;Research Area: Metabolic Disease	1259389-38-2	BIO2-DP-0008	H17	2024-08-03	D09	D	9	0.048	0.047	0.0475	0.0423	0.0415	0.0419	0.046	0.047	0.0465	0.0402	0.041	0.0406
MAC-0765511	CC#CCC(C)C(C=CC1C(CC2C1C3=CC=CC(=C3O2)CCCC(=O)[O-])O)O.[Na+]	Beraprost (sodium)	Target: Prostaglandin Receptor;Pathway: GPCR/G Protein;Biological Activity: Beraprost sodium, a prostacyclin analog, is a stable and orally active prodrug of PGI2. Beraprost sodium is a potent vasodilator, has the potential for pulmonary arterial hypertension treatment through expanding renal vessels, improving microcirculation[1].;Research Area: Inflammation/Immunology; Cardiovascular Disease	496807-11-5	BIO2-DP-0007	J11	2024-07-03	E06	E	6	1.111	1.108	1.1095	0.963	0.9604	0.9617	1.039	1.005	1.022	0.9553	0.9241	0.9397
MAC-0765636	CC(=CCC(C1=CC(=O)C2=C(C=CC(=C2C1=O)O)O)O)C	(-)-Alkannin	Target: Apoptosis;Pathway: Apoptosis;Biological Activity: (-)-Alkannin, found in Alkanna tinctoria, is used as a food coloring. (-)-Alkannin shows anticancer activity, arrests cell cycle, and induces apoptosis. (-)-Alkannin improves hepatic inflammation in a Rho-kinase pathway[1][2][3].;Research Area: Cancer; Inflammation/Immunology	517-88-4	BIO2-DP-0013	G04	2024-02-13	D02	D	2	0.063	0.068	0.0655	0.0611	0.0659	0.0635	0.07	0.079	0.0745	0.0689	0.0778	0.0734
MAC-0765572	CC(=CCCC(=CCCC(=CCCC(=CCCC(=O)C)C)C)C)C	(5E,9E,13E)-Teprenone; (5E,9E,13E)-Geranylgeranylacetone	Target: HSP;Pathway: Cell Cycle/DNA Damage; Metabolic Enzyme/Protease;Biological Activity: (5E,9E,13E)-Teprenone ((5E,9E,13E)-Geranylgeranylacetone) is an isomer of Teprenone with antiulcer activity. (5E,9E,13E)-Teprenone induces transcriptional activation of HSP genes that may increase gastric mucosal defense at conditions of stress[1].;Research Area: Metabolic Disease	3796-63-2	BIO2-DP-0011	D11	2024-11-03	B06	B	6	1.258	1.275	1.2665	1.0354	1.0494	1.0424	1.22	1.216	1.218	1.0443	1.0409	1.0426
MAC-0765668	CC(=O)C=CC1=CC=CC=C1	trans-Benzylideneacetone; trans-Benzalacetone	Target: Phospholipase;Pathway: Metabolic Enzyme/Protease;Biological Activity: trans-Benzylideneacetone (trans-Benzalacetone), a metabolite of gram-negative entomopathogenic bacterium Xenorhabdus nematophila, is an enzyme inhibitor against phospholipase A2 (PLA2). trans-Benzylideneacetone is an immunosuppressant[1].;Research Area: Inflammation/Immunology	1896-62-4	BIO2-DP-0014	D21	2024-03-14	B11	B	11	1.115	1.133	1.124	1.0303	1.047	1.0387	1.159	1.181	1.17	1.0463	1.0661	1.0562
MAC-0765488	CC(=O)O.C1=CC(=C(C(=C1)Cl)Cl)C=NN=C(N)N	Raphin1 (acetate)	Target: Phosphatase;Pathway: Metabolic Enzyme/Protease;Biological Activity: Raphin1 acetate is an orally bioavailable, selective inhibitor of the regulatory phosphatase PPP1R15B (R15B). Raphin1 acetate binds strongly to the R15B-PP1c holophosphatase (Kd=33 nM), and shows ~30-fold selective in binding R15B-PP1c over R15A-PP1c. Raphin1 acetate crosses the blood-brain barrier, and reduces organismal…	2242616-04-0	BIO2-DP-0005	B13	2024-05-03	A07	A	7	0.799	0.799	0.799	0.7352	0.7352	0.7352	0.791	0.81	0.8005	0.7475	0.7654	0.7564
MAC-0765549	CC(=O)OC1=CC=CC=C1C(=O)[O-].CC(=O)OC1=CC=CC=C1C(=O)[O-].C(=O)(N)N.[Ca+2]	Carbasalate calcium	Target: Others;Pathway: Others;Biological Activity: Carbasalate calcium is an anti-inflammatory, antipyretic, and analgesic agent.;Research Area: Inflammation/Immunology	5749-67-7	BIO2-DP-0009	P06	2024-09-04	H03	H	3	1.155	1.131	1.143	1.003	0.9821	0.9925	1.132	1.113	1.1225	1.0077	0.9908	0.9993
MAC-0765677	CC(C(C1=CC=C(C=C1)O)O)N2CCC(CC2)CC3=CC=CC=C3.CC(C(C1=CC=C(C=C1)O)O)N2CCC(CC2)CC3=CC=CC=C3.C(C(C(=O)O)O)(C(=O)O)O	Ifenprodil (tartrate)	Target: iGluR; Potassium Channel;Pathway: Membrane Transporter/Ion Channel; Neuronal Signaling;Biological Activity: Ifenprodil tartrate is a typical noncompetitive NMDA receptor antagonist. Ifenprodil tartrate exerts high affinity at NR1A/NR2B receptors (IC50=0.34 ?M) over 400-fold than at NR1A/NR2A receptors (IC50=146 ?M)[1]. Ifenprodil tartrate inhibits GIRK (Kir3), reduces inward currents thro…	23210-58-4	BIO2-DP-0015	D07	2024-03-15	B04	B	4	1.103	1.097	1.1	0.9946	0.9892	0.9919	1.098	1.124	1.111	0.9754	0.9985	0.9869
MAC-0765591	CC(C)(C(=O)O)ON=C(C1=CSC(=N1)N)C(=O)NC2C3N(C2=O)C(=C(CS3)C[N+]4=CC=CC=C4)C(=O)[O-].O.O.O.O.O	Ceftazidime (pentahydrate); GR2263 (pentahydrate)	Target: Antibiotic; Bacterial;Pathway: Anti-infection;Biological Activity: Ceftazidime pentahydrate (GR20263 pentahydrate) is a third generation cephalosporin administered intravenously or intramuscularly. Ceftazidime pentahydrate has a broad spectrum of in vitro activity against Gram-positive and Gram-negative aerobic bacteria. Ceftazidime pentahydrate is particularly active against Enterobacter…	78439-06-2	BIO2-DP-0011	O04	2024-11-02	H02	H	2	0.138	0.182	0.16	0.1163	0.1534	0.1349	0.403	0.411	0.407	0.3496	0.3565	0.353
MAC-0765683	CC(C)(C(Cl)(Cl)Cl)O.CC(C)(C(Cl)(Cl)Cl)O.O	Chlorobutanol (hemihydrate)	Target: Bacterial; Fungal;Pathway: Anti-infection;Biological Activity: Chlorobutanol hemihydrate is a pharmaceutical preservative. Chlorobutanol hemihydrate is active against a wide variety of Gram-positive and Gram-negative bacteria, and several mold spores and fungi. Chlorobutanol hemihydrate is widely used in food and cosmetic industry[1][2].;Research Area: Infection; Neurological Disease	6001-64-5	BIO2-DP-0015	I12	2024-02-15	E06	E	6	1.115	1.118	1.1165	0.9868	0.9895	0.9882	1.106	1.113	1.1095	0.9786	0.9848	0.9817
MAC-0765573	CC(C)(C)NCC(C1=CC(=CC(=C1)O)O)O.CC(C)(C)NCC(C1=CC(=CC(=C1)O)O)O.OS(=O)(=O)O	Terbutaline (sulfate); Terbutaline hemisulfate	Target: Adrenergic Receptor; Antibiotic; Bacterial;Pathway: Anti-infection; GPCR/G Protein; Neuronal Signaling;Biological Activity: Terbutaline sulfate is a ?2-adrenergic receptor agonist; a fast-acting bronchodilator and a tocolytic to delay premature labor.;Research Area: Infection; Endocrinology; Inflammation/Immunology	23031-32-5	BIO2-DP-0011	D13	2024-11-03	B07	B	7	1.196	1.221	1.2085	0.9844	1.0049	0.9947	1.176	1.171	1.1735	1.0066	1.0024	1.0045
MAC-0765681	CC(C)(CO)C(C(=O)NCCC(=O)[O-])O.CC(C)(CO)C(C(=O)NCCC(=O)[O-])O.[Ca+2]	D-Pantothenic acid (hemicalcium salt); Calcium pantothenate; Calcium D-pantothenate; Vitamin B5 calcium salt	Target: Apoptosis; Endogenous Metabolite;Pathway: Apoptosis; Metabolic Enzyme/Protease;Biological Activity: D-Pantothenic acid hemicalcium salt (Vitamin B5 calcium salt), a vitamin, can reduce the patulin content of the apple juice. IC50 value: Target: In vitro: In human dermal fibroblasts from three different donors, D-Pantothenic acid hemicalcium salt accelerates the wound healing process by in…	137-08-6	BIO2-DP-0015	H14	2024-04-15	D07	D	7	1.097	1.107	1.102	0.9664	0.9752	0.9708	1.077	1.096	1.0865	0.9538	0.9706	0.9622
MAC-0765514	CC(C)[O-].CC(C)[O-].CC(C)[O-].[In+3]	Indium(III) isopropoxide	Target: Others;Pathway: Others;Biological Activity: Indium(III) Isopropoxide is an organo-metallic compound. Indium(III) Isopropoxide uesd as a hydrogen transfer catalyst for conversion of benzylic alcohols into aldehydes or ketones via Oppenauer oxidation. Indium(III) Isopropoxide also can be used as metal precursor[1][2].;Research Area: Others	38218-24-5	BIO2-DP-0007	O21	2024-07-01	H11	H	11	1.197	1.251	1.224	1.0203	1.0663	1.0433	1.124	1.186	1.155	1.0221	1.0784	1.0503
MAC-0765541	CC(C)C1=C(C(=C(N1CCC(CC(CC(=O)[O-])O)O)C2=CC=C(C=C2)F)C3=CC=CC=C3)C(=O)NC4=CC=CC=C4.CC(C)C1=C(C(=C(N1CCC(CC(CC(=O)[O-])O)O)C2=CC=C(C=C2)F)C3=CC=CC=C3)C(=O)NC4=CC=CC=C4.[Ca+2]	Atorvastatin (hemicalcium salt); CI-981; Atorvastatin hemicalcium	Target: Autophagy; Ferroptosis; HMG-CoA Reductase (HMGCR);Pathway: Apoptosis; Autophagy; Metabolic Enzyme/Protease;Biological Activity: Atorvastatin hemicalcium salt (CI-981) is an orally active 3-hydroxy-3-methylglutaryl coenzyme A (HMG-CoA) reductase inhibitor, has the ability to effectively decrease blood lipids. Atorvastatin hemicalcium salt inhibits human SV-SMC proliferation and invasion wi…	134523-03-8	BIO2-DP-0009	N08	2024-09-04	G04	G	4	1.128	1.124	1.126	0.9795	0.9761	0.9778	1.117	1.1	1.1085	0.9944	0.9792	0.9868
MAC-0765560	CC(C)C1=NC(=NC(=C1C=CC(CC(CC(=O)[O-])O)O)C2=CC=C(C=C2)F)N(C)S(=O)(=O)C.CC(C)C1=NC(=NC(=C1C=CC(CC(CC(=O)[O-])O)O)C2=CC=C(C=C2)F)N(C)S(=O)(=O)C.[Ca+2]	Rosuvastatin (Calcium); Rosuvastatin hemicalcium; ZD 4522 Calcium	Target: Autophagy; HMG-CoA Reductase (HMGCR); Potassium Channel;Pathway: Autophagy; Membrane Transporter/Ion Channel; Metabolic Enzyme/Protease;Biological Activity: Rosuvastatin Calcium (Rosuvastatin hemicalcium) is a competitive HMG-CoA reductase inhibitor with an IC50 of 11 nM[1]. Rosuvastatin Calcium potently blocks human ether-a-go-go related gene (hERG) current with an IC50 of 195 nM, delaye…	147098-20-2	BIO2-DP-0010	M21	2024-10-01	G11	G	11	1.219	1.264	1.2415	1.008	1.0452	1.0266	1.176	1.202	1.189	1.0186	1.0411	1.0299
MAC-0765580	CC(C)CC1CN2CCC3=CC(=C(C=C3C2CC1=O)OC)OC	Tetrabenazine; Ro 1-9569	Target: Monoamine Transporter;Pathway: Membrane Transporter/Ion Channel;Biological Activity: Tetrabenazine is a VMAT-inhibitor used for treatment of hyperkinetic movement disorder. Target: Others tetrabenazine (TBZ), a monoamine-depleting and a dopamine-receptor-blocking drug. TBZ is an effective and safe drug for the treatment of a variety of hyperkinetic movement disorders. In contrast to typic…	58-46-8	BIO2-DP-0011	K04	2024-11-02	F02	F	2	1.218	1.207	1.2125	1.0266	1.0174	1.022	1.178	1.173	1.1755	1.0218	1.0175	1.0197
MAC-0765513	CC(C)CNC1CS(=O)(=O)CC1S(=O)(=O)C2=CC=C(C=C2)Cl	CBR-470-1	Target: Keap1-Nrf2;Pathway: NF-?B;Biological Activity: CBR-470-1 is an inhibitor of the glycolytic enzyme phosphoglycerate kinase 1 (PGK1). CBR-470-1 is also a non-covalent Nrf2 activator. CBR-470-1 protects SH-SY5Y neuronal cells against MPP+-induced cytotoxicity through activation of the Keap1-Nrf2 cascade[1][2].;Research Area: Metabolic Disease; Neurological Disease	2416095-06-0	BIO2-DP-0007	O14	2024-07-02	H07	H	7	1.174	1.173	1.1735	1.0122	1.0114	1.0118	1.13	1.129	1.1295	1.0279	1.027	1.0274
MAC-0765517	CC(C)COC1=CC=C(C=C1)CNC(=O)N(CC2=CC=C(C=C2)F)C3CCN(CC3)C.CC(C)COC1=CC=C(C=C1)CNC(=O)N(CC2=CC=C(C=C2)F)C3CCN(CC3)C.C(C(C(=O)O)O)(C(=O)O)O	Pimavanserin (hemitartrate); ACP-13 (hemitartrate)	Target: 5-HT Receptor;Pathway: GPCR/G Protein; Neuronal Signaling;Biological Activity: Pimavanserin (ACP-103) hemitartrate is a potent 5-HT 2A receptor inverse agonist with pIC50 and pKi of 8.73 and 9.3, respectively.;Research Area: Neurological Disease	706782-28-7	BIO2-DP-0008	B10	2024-08-04	A05	A	5	1.133	1.172	1.1525	1.0012	1.0357	1.0184	1.149	1.162	1.1555	1.0112	1.0227	1.017
MAC-0765477	CC(C)N(C(C)C)C(=O)C1=C(C=CC(=C1)F)OC2=CN=CN=C2N3CC4(C3)CCN(CC4)CC5CCC(CC5)NS(=O)(=O)C.CC(C)N(C(C)C)C(=O)C1=C(C=CC(=C1)F)OC2=CN=CN=C2N3CC4(C3)CCN(CC4)CC5CCC(CC5)NS(=O)(=O)C.C(=CC(=O)O)C(=O)O.C(=CC(=O)O)C(=O)O.C(=CC(=O)O)C(=O)O	VTP50469 (fumarate)	Target: Apoptosis; Epigenetic Reader Domain;Pathway: Apoptosis; Epigenetics;Biological Activity: VTP50469 fumarate is a potent, highly selective and orally active Menin-MLL interaction inhibitor with a Ki of 104 pM. VTP50469 fumarate has potently anti-leukemia activity[1][2].;Research Area: Cancer	2169919-29-1	BIO2-DP-0004	C15	2024-04-01	B08	B	8	1.067	1.093	1.08	0.9898	1.0139	1.0018	1.063	1.096	1.0795	0.9957	1.0266	1.0111
MAC-0765584	CC(C)NCC(C1=CC(=CC(=C1)O)O)O.CC(C)NCC(C1=CC(=CC(=C1)O)O)O.OS(=O)(=O)O	Metaproterenol (hemisulfate); Orciprenaline (hemisulfate)	Target: Adrenergic Receptor;Pathway: GPCR/G Protein; Neuronal Signaling;Biological Activity: Metaproterenol hemisulfate (Orciprenaline hemisulfate) is a direct-acting sympathomimetic and a ?2-adrenergic receptor (?2AR) agonist with an IC50 of 68 nM. Metaproterenol hemisulfate also has anti-inflammatory activity[1][2].;Research Area: Inflammation/Immunology; Cardiovascular Disease; Endocrinology	5874-97-5	BIO2-DP-0011	L13	2024-11-03	F07	F	7	1.216	1.214	1.215	1.0008	0.9992	1	1.179	1.159	1.169	1.0092	0.9921	1.0006
MAC-0765562	CC(C)NCC(COC1=CC=C(C=C1)COCCOC(C)C)O.CC(C)NCC(COC1=CC=C(C=C1)COCCOC(C)C)O.C(=CC(=O)O)C(=O)O	Bisoprolol (hemifumarate)	Target: Adrenergic Receptor;Pathway: GPCR/G Protein; Neuronal Signaling;Biological Activity: Bisoprolol hemifumarate is a selective type ?1 adrenergic receptor blocker.;Research Area: Inflammation/Immunology; Endocrinology	104344-23-2	BIO2-DP-0011	A04	2024-11-02	A02	A	2	1.216	1.211	1.2135	1.0249	1.0207	1.0228	1.166	1.168	1.167	1.0114	1.0132	1.0123
MAC-0765547	CC(C)OC(=O)C(C)NP(=O)(COC(C)CN1C=NC2=C(N=CN=C21)N)OC3=CC=CC=C3.CC(C)OC(=O)C(C)NP(=O)(COC(C)CN1C=NC2=C(N=CN=C21)N)OC3=CC=CC=C3.C(=CC(=O)O)C(=O)O	Tenofovir alafenamide hemifumarate; GS-734 (hemifumarate)	Target: HIV; Reverse Transcriptase;Pathway: Anti-infection;Biological Activity: Tenofovir alafenamide hemifumarate (GS-7340 hemifumarate) is an investigational oral prodrug of Tenofovir. Tenofovir is a HIV-1 nucleotide reverse transcriptase inhibitor.;Research Area: Infection	1392275-56-7	BIO2-DP-0009	O15	2024-09-01	H08	H	8	1.181	1.18	1.1805	1.0093	1.0084	1.0089	1.106	1.133	1.1195	0.989	1.0131	1.001
MAC-0765522	CC(C)OC(=O)C(C)NP(=O)(OCC1C(C(C(O1)N2C=NC3=C(N=C(N=C32)N)NC)(C)F)O)OC4=CC=CC=C4.CC(C)OC(=O)C(C)NP(=O)(OCC1C(C(C(O1)N2C=NC3=C(N=C(N=C32)N)NC)(C)F)O)OC4=CC=CC=C4.OS(=O)(=O)O	Bemnifosbuvir (hemisulfate); AT-527	Target: HCV; SARS-CoV;Pathway: Anti-infection;Biological Activity: Bemnifosbuvir hemisulfate (AT-527), a hemisulfate salt of AT-511, a guanosine nucleotide prodrug, is a potent and orally active HCV viral replication inhibitor. Bemnifosbuvir hemisulfate is highly effective in the control of SARS-CoV-2 (COVID-19) infection in vitro (EC90=0.47 ?M). Bemnifosbuvir hemisulfate has pangenotypic antivir…	2241337-84-6	BIO2-DP-0008	K11	2024-08-01	F06	F	6	1.112	1.131	1.1215	0.9904	1.0073	0.9988	1.131	1.135	1.133	0.9956	0.9991	0.9974
MAC-0765564	CC(C1=CC(=CC=C1)OC2=CC=CC=C2)C(=O)[O-].CC(C1=CC(=CC=C1)OC2=CC=CC=C2)C(=O)[O-].O.O.[Ca+2]	Fenoprofen (Calcium hydrate); Fenoprofen calcium salt dihydrate	Target: Apoptosis; COX;Pathway: Apoptosis; Immunology/Inflammation;Biological Activity: Fenoprofen Calcium hydrate is a nonsteroidal, anti-inflammatory antiarthritic agent. Target: Prostaglandin G/H synthase 1 Fenoprofen is a non-steroidal anti-inflammatory, antipyretic, analgesic agent advocated for use in rheumatoid arthritis, degenerative joint disease, ankylosing spondylitis and gout. Fenopro…	71720-56-4	BIO2-DP-0011	A18	2024-11-02	A09	A	9	1.256	1.242	1.249	1.0587	1.0469	1.0528	1.204	1.202	1.203	1.0444	1.0426	1.0435
MAC-0765563	CC(CC1=CC(=C(C=C1)O)O)(C(=O)O)N.O	Methyldopa (hydrate); L-(-)-?-Methyldopa (hydrate); MK-351 (hydrate)	Target: Adrenergic Receptor; Endogenous Metabolite;Pathway: GPCR/G Protein; Metabolic Enzyme/Protease; Neuronal Signaling;Biological Activity: Methyldopa hydrate (L-(-)-?-Methyldopa hydrate), a potent antihyoertensive agent, is an alpha-adrenergic agonist (selective for ?2-adrenergic receptors). Methyldopa hydrate is a prodrug and is metabolized (?-Methylepinephrine) in the central nervous system…	41372-08-1	BIO2-DP-0011	A12	2024-11-02	A06	A	6	1.245	1.23	1.2375	1.0494	1.0367	1.0431	1.195	1.214	1.2045	1.0366	1.0531	1.0448
MAC-0765485	CC(CCC(=O)O)C1CCC2C1(CCC3C2C(CC4C3(CCC(C4)O)C)O)C	3?-Ursodeoxycholic acid; Isoursodeoxycholic acid	Target: Others;Pathway: Others;Biological Activity: 3?-Ursodeoxycholic acid (Isoursodeoxycholic acid) is a bile acid. 3?-Ursodeoxycholic acid (Isoursodeoxycholic acid) shows good tolerance and well intestinal absorption by oral adminstation. 3?-Ursodeoxycholic acid (Isoursodeoxycholic acid) can be isomerized by intestinal and hepatic enzymes to yield UDCA[1].;Research Area: Metabolic Disease	78919-26-3	BIO2-DP-0004	O17	2024-04-01	H09	H	9	1.137	1.165	1.151	1.0547	1.0807	1.0677	1.132	1.147	1.1395	1.0603	1.0744	1.0673
MAC-0765475	CC(CCC(=O)O)C1CCC2C1(CCC3C2CCC4C3(CCC(C4)OC(=O)C(CC(=O)O)NC(=O)CCC(C(=O)O)N)C)C	GSTO-IN-2	Target: Gutathione S-transferase;Pathway: Metabolic Enzyme/Protease;Biological Activity: GSTO-IN-2 is a glutathione S-transferase inhibitor with IC50s of 3.6, 16.3, and 1.4 ?M for GSTA2, GSTM1, and GSTP1-1.;Research Area: Cancer	1202710-57-3	BIO2-DP-0003	P18	2024-03-04	H09	H	9	1.117	1.099	1.108	1.0814	1.064	1.0727	1.134	1.086	1.11	1.0911	1.0449	1.068
MAC-0765498	CC(CN1C2=CC=CC=C2SC3=CC=CC=C31)CN(C)C.CC(CN1C2=CC=CC=C2SC3=CC=CC=C31)CN(C)C.C(C(C(=O)O)O)(C(=O)O)O	Alimemazine hemitartrate; Trimeprazine hemitartrate	Target: Histamine Receptor;Pathway: GPCR/G Protein; Immunology/Inflammation; Neuronal Signaling;Biological Activity: Alimemazine hemitartrate is a phenothiazine derivative that is generally used as an antipruritic agent and also a hemagglutinin (HA)-receptor antagonist.;Research Area: Inflammation/Immunology; Neurological Disease	4330-99-8	BIO2-DP-0006	A13	2024-06-01	A07	A	7	1.224	1.192	1.208	1.0938	1.0652	1.0795	1.108	1.11	1.109	1.0484	1.0503	1.0494
MAC-0765686	CC=C(C)C(=O)OC1C(C2(C(CC1(C)C)C3=CCC4C5(CCC(C(C5CCC4(C3(CC2O)C)C)(C)CO)OC6C(C(C(C(O6)C(=O)O)OC7C(C(C(C(O7)CO)O)O)O)O)OC8C(C(C(C(O8)CO)O)O)O)C)CO)OC(=O)C	Escin IB	Target: Others;Pathway: Others;Biological Activity: Escin IB is a saponin isolated from skin and the endosperm of seeds of horse chestnut (Aesculus hippocastanum). Escin IB shows inhibitory effect on pancreatic lipase activity[1][2].;Research Area: Metabolic Disease	26339-90-2	BIO2-DP-0015	J21	2024-03-15	E11	E	11	1.127	1.124	1.1255	1.0162	1.0135	1.0149	1.128	1.154	1.141	1.002	1.0251	1.0136
MAC-0765581	CC1(C(N2C(S1)C(C2=O)NC(=O)C(C3=CC=C(C=C3)O)N)C(=O)O)C.O.O.O	Amoxicillin (trihydrate); Amoxycillin (trihydrate)	Target: Antibiotic; Bacterial;Pathway: Anti-infection;Biological Activity: Amoxicillin trihydrate (Amoxycillin trihydrate) is a moderate- spectrum, bacteriolytic, ?-lactam antibiotic. Target: Antibacterial Amoxycillin trihydrate is a moderate-spectrum, bacteriolytic, ?-lactam antibiotic in the aminopenicillin family used to treat bacterial infections caused by susceptible Gram-positive and Gram-n…	61336-70-7	BIO2-DP-0011	K10	2024-11-02	F05	F	5	0.046	0.045	0.0455	0.0388	0.0379	0.0384	0.046	0.045	0.0455	0.0399	0.039	0.0395
MAC-0765608	CC1(C=CC2=C(O1)C=CC(=C2O)C(=O)C=CC3=CC=C(C=C3)O)C	4-Hydroxylonchocarpin	Target: Autophagy; p38 MAPK;Pathway: Autophagy; MAPK/ERK Pathway;Biological Activity: 4-Hydroxylonchocarpin is a chalcone compound from an extract of Psoralea corylifolia. 4-Hydroxylonchocarpin increases phosphorylation of p38 MAPK, JNK and ERK. 4-Hydroxylonchocarpin has diverse pharmacological activities, including antibacterial, antifungal, anticancer, antireverse transcriptase, antitubercular,…	56083-03-5	BIO2-DP-0012	L20	2024-12-04	F10	F	10	0.047	0.047	0.047	0.0469	0.0469	0.0469	0.046	0.055	0.0505	0.0466	0.0557	0.0511
MAC-0765528	CC1(CC(=O)C2=CC=CC=C2C1=O)S(=O)(=O)O.C(C(C1C(=C(C(=O)O1)O)O)O)O.[Na].[Na]	Vitamin CK3	Target: Others;Pathway: Others;Biological Activity: Vitamin CK3 is the combination of Vitamin C and vitamin K3 (100:1 ratio) and has been shown to inhibit tumor growth and lung metastasis.;Research Area: Cancer	1085703-32-7	BIO2-DP-0009	D18	2024-09-04	B09	B	9	1.163	1.153	1.158	1.0099	1.0012	1.0056	1.147	1.112	1.1295	1.0211	0.9899	1.0055
MAC-0755304	CC1=C(C(=O)C=CO1)[O-].CC1=C(C(=O)C=CO1)[O-].CC1=C(C(=O)C=CO1)[O-].[Fe+3]	Ferric maltol	Target: Others;Pathway: Others;Biological Activity: Ferric maltol is an orally active complex of a single ferric ion (Fe3+). Ferric maltol has tha potential for iron deficiency anemia treatment in inflammatory bowel disease[1].;Research Area: Metabolic Disease	33725-54-1	BIO2-DP-0002	H05	2024-02-03	D03	D	3	1.067	1.074	1.0705	0.9713	0.9776	0.9744	0.999	1.003	1.001	0.9591	0.9629	0.961
MAC-0765595	CC1=C(C=C(C=C1)C2C(C(C(C(O2)CO)O)O)O)CC3=CC=C(S3)C4=CC=C(C=C4)F.CC1=C(C=C(C=C1)C2C(C(C(C(O2)CO)O)O)O)CC3=CC=C(S3)C4=CC=C(C=C4)F.O	Canagliflozin (hemihydrate); JNJ 28431754 (hemihydrate)	Target: SGLT;Pathway: Membrane Transporter/Ion Channel;Biological Activity: Canagliflozin hemihydrate (JNJ28431754 hemihydrate) is a selective SGLT2 inhibitor with IC50s of 2 nM, 3.7 nM, and 4.4 nM for mSGLT2, rSGLT2, and hSGLT2 in CHOK cells, respectively[1].;Research Area: Cancer; Metabolic Disease	928672-86-0	BIO2-DP-0012	C04	2024-12-02	B02	B	2	1.114	1.12	1.117	1.1241	1.1301	1.1271	1.121	1.113	1.117	1.1429	1.1348	1.1388
MAC-0765486	CC1=C(C=CC(=C1)OC2=NC=CC3=C2C=CO3)C4=C(N=CC5=NC=CN54)C	(R)-PF-06256142	Target: Others;Pathway: Others;Biological Activity: (R)-PF-06256142 is the R enantiomer of PF-06256142 with low active. PF-06256142 is a potent and selective orthosteric D1 receptor agonist that can reduce receptor desensitization relative to dopamine and other catechol-containing agonists[1].;Research Area: Neurological Disease	1609583-14-3	BIO2-DP-0004	P14	2024-04-04	H07	H	7	1.114	1.102	1.108	1.0152	1.0043	1.0098	1.091	1.052	1.0715	1.017	0.9807	0.9988
MAC-0765604	CC1=C(C2=C(CCC(O2)(C)CCCC(C)CCCC(C)CCCC(C)C)C(=C1O)C)C	rel-?-Vitamin E; rel-(+)-?-Tocopherol; rel-D-?-Tocopherol	Target: Others;Pathway: Others;Biological Activity: rel-?-Vitamin E (rel-(+)-?-Tocopherol) is a vitamin with antioxidant properties and also a mixture[1].;Research Area: Inflammation/Immunology	2074-53-5	BIO2-DP-0012	H05	2024-12-03	D03	D	3	1.017	1.023	1.02	1.0229	1.0289	1.0259	0.998	1.007	1.0025	1.0079	1.017	1.0125
MAC-0765680	CC1=C(C2=CC3=C(C(=C([N-]3)C=C4C(=C(C(=N4)C=C5C(=C(C(=N5)C=C1[N-]2)C)C=C)C)C=C)C)CCC(=O)O)CCC(=O)O.[Cl-].[Fe+3]	Hemin; Hemin chloride	Target: Autophagy; Ferroptosis; Mitophagy;Pathway: Apoptosis; Autophagy;Biological Activity: Hemin is an iron-containing porphyrin. Hemin is an Heme oxygenase (HO)-1 inducer.;Research Area: Cardiovascular Disease	16009-13-5	BIO2-DP-0015	F19	2024-03-15	C10	C	10	0.059	0.06	0.0595	0.0532	0.0541	0.0537	0.06	0.061	0.0605	0.0533	0.0542	0.0537
MAC-0765682	CC1=C(C2=CC3=C(C(=C([N-]3)C=C4C(=C(C(=N4)C=C5C(=C(C(=N5)C=C1[N-]2)C)C=C)C)C=C)C)CCC(=O)O)CCC(=O)O.[Fe+2]	Ferroheme	Target: Others;Pathway: Others;Biological Activity: Ferroheme, a complex of ferrous iron and a porphyrin, is an isosteric inhibitor of fatty acid binding to rat liver fatty acid binding protein[1][2].;Research Area: Metabolic Disease	14875-96-8	BIO2-DP-0015	H20	2024-04-15	D10	D	10	1.14	1.143	1.1415	1.0043	1.0069	1.0056	1.139	1.127	1.133	1.0087	0.9981	1.0034
MAC-0762896	CC1=C(C2=CC3=C(C(=C([N-]3)C=C4C(=C(C(=N4)C=C5C(=C(C(=N5)C=C1[N-]2)C)C=C)C)C=C)C)CCC(=O)O)CCC(=O)O.[Zn+2]	Zinc Protoporphyrin; Zn(II)-protoporphyrin IX	Pathways: Apoptosis; Immunology/Inflammation; Metabolism;Target: Apoptosis; Endogenous Metabolite; ROS;Receptor: Endogenous Metabolite; Apoptosis; Human Endogenous Metabolite; Reactive Oxygen Species;Bioactivity: Zinc Protoporphyrin is an orally active and competitive inhibitor of heme oxygenase-1 (HO-1) and markedly attenuates the protective effects of Phloroglucinol (PG) against H2O2, and has a…	15442-64-5	BIO2-DP-0028	H11	2024-03-28	D06	D	6	0.112	0.122	0.117	0.1047	0.1141	0.1094	0.116	0.131	0.1235	0.1058	0.1195	0.1126
MAC-0765476	CC1=C2COC(=O)C2=C(C(=C1OC)CC=C(C)CCC(=O)OC)O	Methyl mycophenolate	Target: Others;Pathway: Others;Biological Activity: Methyl mycophenolate is a methyl ester of mycophenolic acid and is also found in marine-derived fungus Phaeosphaeria spartinae[1][2].;Research Area: Inflammation/Immunology	31858-66-9	BIO2-DP-0004	A13	2024-04-01	A07	A	7	1.088	1.11	1.099	1.0092	1.0297	1.0195	1.08	1.112	1.096	1.0116	1.0416	1.0266
MAC-0765698	CC1=CC(=C(N1)C=C2C3=CC=CC=C3NC2=O)C	Semaxinib; SU5416	Pathways: Angiogenesis; Tyrosine Kinase/Adaptors;Target: VEGFR;Receptor: Flk1; VEGFR;Bioactivity: Semaxanib (SU5416) is a potent and selective VEGFR2 inhibitor (IC50: 1.23 ?M), 20-fold more selective for VEGFR than PDGFR?, lack of activity against InsR, EGFR, and FGFR. Semaxanib reversibly inhibits ATP binding to the tyrosine kinase domain of vascular endothelial growth factor receptor 2 (VEGFR2)…	204005-46-9	BIO2-DP-0017	P10	2024-04-17	H05	H	5	1.188	1.216	1.202	1.0061	1.0298	1.018	1.164	1.185	1.1745	0.9722	0.9898	0.981
MAC-0765532	CC1=CC(=CC(=C1N)C)C2=CC(=C(C(=C2)C)N)C.Cl.Cl	TMB (dihydrochloride); BM blue dihydrochloride; Sure Blue TMB dihydrochloride	Target: Others;Pathway: Others;Biological Activity: TMB dihydrochloride (BM blue dihydrochloride) is a chromogenic substrate used in staining procedures in immunohistochemistry as well as being a visualising reagent used in enzyme-linked immunosorbent assays (ELISA).;Research Area: Others	64285-73-0	BIO2-DP-0009	F15	2024-09-03	C08	C	8	1.156	1.205	1.1805	0.9973	1.0396	1.0185	1.146	1.204	1.175	0.9999	1.0505	1.0252
MAC-0765491	CC1=CC=C(S1)C=NC2=CC=CC=C2C(=O)NC3=CC=CC=C3	Retro-2	Target: Autophagy; Filovirus; Parasite;Pathway: Anti-infection; Autophagy;Biological Activity: Retro-2 is a selective inhibitor of retrograde protein trafficking at the endosome-trans-Golgi network interface. Retro-2 is an ebolavirus (EBOV) infection inhibitor with an EC50 of 12.2 ?M in HeLa cells. Retro-2 induces cell autophagy[1][2][3].;Research Area: Cancer; Infection	1201652-50-7	BIO2-DP-0005	I12	2024-05-02	E06	E	6	1.093	1.088	1.0905	0.9833	0.9788	0.9811	1.025	1.032	1.0285	0.9485	0.955	0.9518
MAC-0756567	CC1=CC=CC=C1C2=[N+](C=CC3=C(C=CN=C32)C4=C(C=C(C=C4)F)F)[O-]	p38 MAPK-IN-1	Target: Autophagy; p38 MAPK;Pathway: Autophagy; MAPK/ERK Pathway;Biological Activity: p38 MAPK-IN-1 (Compound 4) is a novel potent and selective inhibitor of p38 MAPK with IC50 of 68 nM. p38 MAPK-IN-1 shows sustained levels, low clearance and good bioavailability.;Research Area: Inflammation/Immunology	1006378-90-0	BIO2-DP-0006	M05	2024-06-01	G03	G	3	1.122	1.116	1.119	1.0027	0.9973	1	1.071	1.063	1.067	1.0134	1.0059	1.0096
MAC-0765529	CC1=CC2=C(C(=C(C(=C2C(C)C)O)O)C=O)C(=C1C3=C(C4=C(C=C3C)C(=C(C(=C4C=O)O)O)C(C)C)O)O.CC(=O)O	(R)-(-)-Gossypol acetic acid; AT-11 (acetic acid); (-)-Gossypol acetic acid; (R)-Gossypol acetic acid	Target: Autophagy; Bcl-2 Family;Pathway: Apoptosis; Autophagy;Biological Activity: (R)-(-)-Gossypol acetic acid (AT-101 (acetic acid)) is the levorotatory isomer of a natural product Gossypol. AT-101 is determined to bind to Bcl-2, Mcl-1 and Bcl-xL proteins with Kis of 260¬±30 nM, 170¬±10 nM, and 480¬±40 nM, respectively.;Research Area: Cancer	866541-93-7	BIO2-DP-0009	E16	2024-09-02	C08	C	8	0.073	0.073	0.073	0.0649	0.0649	0.0649	0.075	0.073	0.074	0.0674	0.0656	0.0665
MAC-0765546	CC1=CC2=C(C(=C(C=C2C(=C1C3=C(C4=CC(=C(C(=C4C=C3C)C(=O)NCC(C)C5=CC=CC=C5)O)O)O)O)O)O)C(=O)NCC(C)C6=CC=CC=C6	Sabutoclax; BI-97C1	Target: Bcl-2 Family;Pathway: Apoptosis;Biological Activity: Sabutoclax is a potent and effective Bcl-2 Family (Bcl-2, Bcl-XL, Mcl-1, Bfl-1) inhibitor with IC50s of 0.32 ?M, 0.31 ?M, 0.20 ?M, and 0.62 ?M, respectively.;Research Area: Cancer	1228108-65-3	BIO2-DP-0009	O13	2024-09-01	H07	H	7	0.052	0.053	0.0525	0.0444	0.0453	0.0449	0.061	0.058	0.0595	0.0545	0.0519	0.0532
MAC-0766146	CC1=CC2=C(C=C1C)N(C=N2)C3C(C(C(O3)CO)OP(=O)([O-])OC(C)CNC(=O)CCC4(C(C5C6(C(C(C(=C(C7=NC(=CC8=NC(=C(C4=N5)C)C(C8(C)C)CCC(=O)N)C(C7(C)CC(=O)N)CCC(=O)N)C)[N-]6)CCC(=O)N)(C)CC(=O)N)C)CC(=O)N)C)O.[C-]#N.[Co+3]	Vitamin B12; Cyanocobalamin	Target: Endogenous Metabolite;Pathway: Metabolic Enzyme/Protease;Biological Activity: Vitamin B12 is a vitamin. Vitamin B12 plays a key role in the normal functioning of the brain and nervous system, and for the formation of blood[1][2].;Research Area: Metabolic Disease	68-19-9	BIO2-DP-0011	E06	2024-11-02	C03	C	3	1.234	1.23	1.232	1.0401	1.0367	1.0384	1.175	1.179	1.177	1.0192	1.0227	1.021
MAC-0765993	CC1=CC2=C(C=C1C)N(C=N2)C3C(C(C(O3)CO)OP(=O)([O-])OC(C)CNC(=O)CCC4(C(C5C6(C(C(C(=C(C7=NC(=CC8=NC(=C(C4=N5)C)C(C8(C)C)CCC(=O)N)C(C7(C)CC(=O)N)CCC(=O)N)C)[N-]6)CCC(=O)N)(C)CC(=O)N)C)CC(=O)N)C)O.CC(=O)O.[Co]		Target: Endogenous Metabolite;Pathway: Metabolic Enzyme/Protease;Biological Activity: Hydroxocobalamin acetate is an injectable naturally occurring form of vitamin B12 with a favorable adverse effect profile, used as a dietary supplement in the treatment of vitamin B12 deficiency including pernicious anemia[1][2].;Research Area: Metabolic Disease	22465-48-1	BIO2-DP-0011	N06	2024-11-04	G03	G	3	1.244	1.263	1.2535	1.0144	1.0299	1.0221	1.199	1.283	1.241	0.9909	1.0603	1.0256
MAC-0765994	CC1=CC2=C(C=C1C)N(C=N2)C3C(C(C(O3)CO)OP(=O)([O-])OC(C)CNC(=O)CCC4(C(C5C6(C(C(C(=C(C7=NC(=CC8=NC(=C(C4=N5)C)C(C8(C)C)CCC(=O)N)C(C7(C)CC(=O)N)CCC(=O)N)C)[N-]6)CCC(=O)N)(C)CC(=O)N)C)CC(=O)N)C)O.CC(=O)O.[Co]	Hydroxocobalamin acetate	Pathways: Others;Target: Others;Receptor: Others;Bioactivity: Hydroxocobalamin acetate is an injectable naturally occurring form of vitamin B12 with a favorable adverse effect profile, used as a dietary supplement in the treatment of vitamin B12 deficiency including pernicious anemia.	22465-48-1	BIO2-DP-0026	F15	2024-03-26	C08	C	8	1.271	1.271	1.271	1.0485	1.0485	1.0485	1.201	1.198	1.1995	1.0266	1.0241	1.0254
MAC-0758016	CC1=CC2=C(C=C1C)N(C=N2)C3C(C(C(O3)CO)OP(=O)([O-])OC(C)CNC(=O)CCC4(C(C5C6(C(C(C(=N6)C(=C7C(C(C(=N7)C=C8C(C(C(=N8)C(=C4[N-]5)C)CCC(=O)N)(C)C)CCC(=O)N)(C)CC(=O)N)C)CCC(=O)N)(C)CC(=O)N)C)CC(=O)N)C)O.[OH-].Cl.[Co+3]	Hydroxocobalamin (monohydrochloride); Vitamin B12a (monohydrochloride)	Target: Endogenous Metabolite;Pathway: Metabolic Enzyme/Protease;Biological Activity: Hydroxocobalamin monohydrochloride (Vitamin B12a monohydrochloride) is an injectable naturally occurring form of vitamin B12 with a favorable adverse effect profile, used as a dietary supplement in the treatment of vitamin B12 deficiency including pernicious anemia[1][2].;Research Area: Metabolic Disease	59461-30-2	BIO2-DP-0011	N04	2024-11-04	G02	G	2	1.2	1.204	1.202	0.9785	0.9818	0.9801	1.163	1.222	1.1925	0.9611	1.0099	0.9855
MAC-0758017	CC1=CN=C(C(=C1OC)C)CS(=O)C2=NC3=C([N-]2)C=CC(=C3)OC.CC1=CN=C(C(=C1OC)C)CS(=O)C2=NC3=C([N-]2)C=CC(=C3)OC.[Mg+2]	Esomeprazole magnesium; (S)-Omeprazole magnesium; (-)-Omeprazole magnesium	Target: Proton Pump;Pathway: Membrane Transporter/Ion Channel;Biological Activity: Esomeprazole magnesium ((S)-Omeprazole magnesium) is a potent and orally active H+, K+-ATPase inhibitor. Esomeprazole magnesium has the potential for upper intestinal disorders and gastroesophageal reflux disease research[1][2]. Esomeprazole magnesium acts as an exosome inhibitor by blocking the exosome release via…	161973-10-0	BIO2-DP-0011	N05	2024-11-03	G03	G	3	1.226	1.252	1.239	1.0091	1.0305	1.0198	1.196	1.22	1.208	1.0238	1.0443	1.034
MAC-0765665	CC1=NC(=CC=C1)CON=C(C)C2=CC(=C(C=C2)Cl)CNC(=O)OC	Pyribencarb	Target: Fungal;Pathway: Anti-infection;Biological Activity: Pyribencarb is a benzylcarbamate-type fungicide, which is active against a wide range of plant pathogenic fungi. Pyribencarb is a potent Qo inhibitor of cytochrome b. Pyribencarb is especially active against Botrytis cinerea and Sclerotinia sclerotirum[1].;Research Area: Infection	799247-52-2	BIO2-DP-0014	B08	2024-04-14	A04	A	4	1.073	1.066	1.0695	0.9885	0.982	0.9853	1.1	1.042	1.071	1.0067	0.9536	0.9802
MAC-0765577	CC1C(C(C(C(O1)OC2CC(C3(C4C(CCC3(C2)O)C5(CCC(C5(CC4O)C)C6=CC(=O)OC6)O)CO)O)O)O)O.O.O.O.O.O.O.O.O	Ouabain (Octahydrate); Acocantherine; G-Strophanthin	Target: Autophagy; Na+/K+ ATPase;Pathway: Autophagy; Membrane Transporter/Ion Channel;Biological Activity: Ouabain Octahydrate is an inhibitor of Na+/K+-ATPase, used for the treatment of congestive heart failure.;Research Area: Cardiovascular Disease; Cancer	11018-89-6	BIO2-DP-0011	I22	2024-11-02	E11	E	11	1.266	1.254	1.26	1.0671	1.057	1.062	1.222	1.207	1.2145	1.06	1.047	1.0535
MAC-0765570	CC1COC2=C3N1C=C(C(=O)C3=CC(=C2N4CCN(CC4)C)F)C(=O)O.CC1COC2=C3N1C=C(C(=O)C3=CC(=C2N4CCN(CC4)C)F)C(=O)O.O	Levofloxacin (hydrate); Levofloxacin hemihydrate	Target: Antibiotic; Bacterial;Pathway: Anti-infection;Biological Activity: Levofloxacin hydrate is an antibacterial agent that inhibits the supercoiling activity of bacterial DNA gyrase, halting DNA replication. Target: Antibacterial Levofloxacin reduced bacterial load compared with placebo by 4.9-fold (95% confidence interval, 1.4-25.7; P=0.02) at day 7 but had no effect at any point on any mark…	138199-71-0	BIO2-DP-0011	C22	2024-11-02	B11	B	11	0.046	0.046	0.046	0.0388	0.0388	0.0388	0.047	0.046	0.0465	0.0408	0.0399	0.0403
MAC-0765537	CCC(=C(C1=CC=C(C=C1)O)C2=CC=C(C=C2)OCCN(C)C)C3=CC=CC=C3	4-Hydroxytamoxifen; (Z)-4-Hydroxytamoxifen; trans-4-Hydroxytamoxifen; (Z)-Afimoxifene	Target: Estrogen Receptor/ERR;Pathway: Others;Biological Activity: 4-Hydroxytamoxifen ((Z)-4-Hydroxytamoxifen) is an orally active, selective estrogen receptor modulator (SERM). 4-Hydroxytamoxifen ((Z)-4-Hydroxytamoxifen) induces CRISPR/Cas9 systems based on ER mediated nucleus translocation[1][2][3][4].;Research Area: Cancer	68047-06-3	BIO2-DP-0009	L06	2024-09-04	F03	F	3	0.05	0.051	0.0505	0.0434	0.0443	0.0439	0.051	0.051	0.051	0.0454	0.0454	0.0454
MAC-0765554	CCC(=C(C1=CC=C(C=C1)O)C2=CC=C(C=C2)OCCNC)C3=CC=CC=C3.Cl	Endoxifen (E-isomer hydrochloride); E-Endoxifen hydrochloride	Target: Estrogen Receptor/ERR;Pathway: Others;Biological Activity: Endoxifen E-isomer hydrochloride (E-Endoxifen hydrochloride), an E-isomer of Endoxifen, is an impurity in Endoxifen Z-isomer drug substance. Endoxifen E-isomer hydrochloride exhibits antiestrogenic effects[1][2].;Research Area: Cancer	1197194-61-8	BIO2-DP-0010	C16	2024-10-02	B08	B	8	0.046	0.045	0.0455	0.0386	0.0378	0.0382	0.048	0.045	0.0465	0.0413	0.0387	0.04
MAC-0765553	CCC(=C(C1=CC=C(C=C1)O)C2=CC=C(C=C2)OCCNC)C3=CC=CC=C3.Cl	Endoxifen (Z-isomer hydrochloride)	Target: Estrogen Receptor/ERR; Potassium Channel;Pathway: Membrane Transporter/Ion Channel; Others;Biological Activity: Endoxifen Z-isomer hydrochloride is the most important Tamoxifen metabolite responsible for eliciting the anti-estrogenic effects of this drug in breast cancer cells expressing estrogen receptor-alpha (ER?). Endoxifen inhibits hERG tail currents at 50 mV in a concentration-depen…	1032008-74-4	BIO2-DP-0010	C14	2024-10-02	B07	B	7	0.046	0.046	0.046	0.0386	0.0386	0.0386	0.046	0.046	0.046	0.0396	0.0396	0.0396
MAC-0765499	CCC(=C(C1=CC=CC=C1)C2=CC=C(C=C2)OCCNC)C3=CC=CC=C3.Cl	N-Desmethyltamoxifen (hydrochloride)	Target: Drug Metabolite; Endogenous Metabolite; Estrogen Receptor/ERR; PKC;Pathway: Epigenetics; Metabolic Enzyme/Protease; Others; TGF-beta/Smad;Biological Activity: N-Desmethyltamoxifen hydrochloride is the major metabolite of tamoxifen in humans. N-Desmethyltamoxifen, a poor antiestrogen, is a ten-fold more potent protein kinase C (PKC) inhibitor than Tamoxifen. N-Desmethyltamoxifen hydrochlor…	15917-65-4	BIO2-DP-0006	A16	2024-06-02	A08	A	8	0.047	0.047	0.047	0.0416	0.0416	0.0416	0.049	0.051	0.05	0.0453	0.0472	0.0462
MAC-0765671	CCC=C(C)C(=O)O	(E)-2-Methyl-2-pentenoic acid	Target: Others;Pathway: Others;Biological Activity: (E)-2-Methyl-2-pentenoic acid is the component can be used to synthesize the cytotoxic natural product Lactimidomycin[1].;Research Area: Others	16957-70-3	BIO2-DP-0014	K14	2024-02-14	F07	F	7	1.059	1.065	1.062	0.987	0.9926	0.9898	1.081	1.098	1.0895	0.9816	0.9971	0.9893
MAC-0765566	CCCC(=O)NC1=C2C(=NC=N1)N(C=N2)C3C(C4C(O3)COP(=O)(O4)O)OC(=O)CCC.CCCC(=O)NC1=C2C(=NC=N1)N(C=N2)C3C(C4C(O3)COP(=O)(O4)O)OC(=O)CCC.[Ca]	Bucladesine (calcium); Dibutyryl cAMP (calcium salt); DBcAMP (calcium salt)	Target: Apoptosis; Phosphodiesterase (PDE); PKA;Pathway: Apoptosis; Metabolic Enzyme/Protease; Protein Tyrosine Kinase/RTK; Stem Cell/Wnt;Biological Activity: Bucladesine calcium salt (Dibutyryl-cAMP calcium salt;DC2797 calcium salt) is a cell-permeable cyclic AMP (cAMP) analog and selectively activates cAMP dependent protein kinase (PKA) by increasing the intracellular level of cAMP. Bucladesine…	938448-87-4	BIO2-DP-0011	B03	2024-11-03	A02	A	2	1.198	1.207	1.2025	0.986	0.9934	0.9897	1.157	1.173	1.165	0.9904	1.0041	0.9972
MAC-0765474	CCCC(C1=CC=C(C=C1)OCCN2CCOCC2)NC(=O)C(=CC3=C(C=CC(=N3)Cl)Cl)C#N	EOAI3402143	Target: Deubiquitinase;Pathway: Cell Cycle/DNA Damage;Biological Activity: EOAI3402143 is a deubiquitinase (DUB) inhibitor, which inhibits dose-dependently inhibits Usp9x/Usp24 and Usp5.;Research Area: Cancer	1699750-95-2	BIO2-DP-0003	K22	2024-03-02	F11	F	11	0.045	0.047	0.046	0.0443	0.0463	0.0453	0.049	0.047	0.048	0.0472	0.0453	0.0462
MAC-0765607	CCCC=C1C2=C(C=CCC2)C(=O)O1	(Z)-Ligustilide	Target: Bacterial;Pathway: Anti-infection;Biological Activity: (Z)-Ligustilide is extracted from Ligusticum chuanxiong Hort, has antimicrobial and antifungal activity, exhibits an average antifungal score of 5.6[1]. (Z)-Ligustilide inhibits the expression of FATP5 and DGAT, inhibits fatty acid uptake and esterification in mice and has potential as therapeutics for nonalcoholic fatty liver disease…	81944-09-4	BIO2-DP-0012	K12	2024-12-02	F06	F	6	0.984	1.012	0.998	0.9929	1.0211	1.007	0.969	0.998	0.9835	0.9879	1.0175	1.0027
MAC-0765558	CCCC1=C(NC(=C(C1C2=C(C=C(C=C2)F)O)C(C)O)C(C)C)C(C)C	Glucagon receptor antagonists-3	Target: Glucagon Receptor;Pathway: GPCR/G Protein;Biological Activity: Glucagon receptor antagonists-3 is a highly potent glucagon receptor antagonist.;Research Area: Metabolic Disease	202917-17-7	BIO2-DP-0010	J10	2024-10-04	E05	E	5	0.051	0.056	0.0535	0.0433	0.0475	0.0454	0.054	0.11	0.082	0.0469	0.0954	0.0711
MAC-0765557	CCCC1=C(NC(=C(C1C2=C(C=C(C=C2)F)O)C(C)O)C(C)C)C(C)C	Glucagon receptor antagonists-2	Target: Glucagon Receptor;Pathway: GPCR/G Protein;Biological Activity: Glucagon receptor antagonists-2 is a highly potent glucagon receptor antagonist.;Research Area: Metabolic Disease	202917-18-8	BIO2-DP-0010	J08	2024-10-04	E04	E	4	0.084	0.079	0.0815	0.0712	0.067	0.0691	0.079	0.086	0.0825	0.0685	0.0746	0.0716
MAC-0765502	CCCCCCCC=CC(=O)O	(E)-2-Decenoic acid; trans-2-Decenoic acid	Target: Others;Pathway: Others;Biological Activity: (E)-2-Decenoic acid is an interesting fatty acid isolated from royal jelly secretions of honey bees.;Research Area: Cancer	334-49-6	BIO2-DP-0006	J08	2024-06-04	E04	E	4	1.12	1.082	1.101	0.9997	0.9658	0.9827	1.056	1.088	1.072	0.9793	1.009	0.9942
MAC-0765494	CCCCCCCCC=C1C=C(C2=CC(=C(C=C21)O)O)C(F)(F)F	E64FC26	Target: Apoptosis;Pathway: Apoptosis;Biological Activity: E64FC26 is a potent pan-inhibitor of the protein disulfide isomerase (PDI) family, with IC50s of 1.9, 20.9, 25.9, 16.3, and 25.4 ?M against PDIA1, PDIA3, PDIA4, TXNDC5, and PDIA6, respectively. E64FC26 shows anti-myeloma activity[1].;Research Area: Cancer	2285446-62-8	BIO2-DP-0005	K08	2024-05-02	F04	F	4	0.052	0.053	0.0525	0.0468	0.0477	0.0472	0.052	0.053	0.0525	0.0481	0.049	0.0486
MAC-0765496	CCN(CC)C1=CC=C(C=C1)C(=C2C=CC(=[N+](CC)CC)C=C2)C3=CC(=C(C=C3S(=O)(=O)[O-])S(=O)(=O)[O-])O.CCN(CC)C1=CC=C(C=C1)C(=C2C=CC(=[N+](CC)CC)C=C2)C3=CC(=C(C=C3S(=O)(=O)[O-])S(=O)(=O)[O-])O.[Ca+2]	Patent Blue V (calcium salt)	Target: Others;Pathway: Others;Biological Activity: Patent Blue V has been widely used in sentinel lymph node mapping. Patent Blue V is also a food coloring agent and an alternative dye for trypan blue (TB) in descemet membrane endothelial keratoplasty (DMEK)[1].;Research Area: Others	3536-49-0	BIO2-DP-0005	N08	2024-05-04	G04	G	4	1.643	1.642	1.6425	1.4906	1.4897	1.4902	1.607	1.593	1.6	1.5161	1.5029	1.5095
MAC-0765483	CCN(CC)CCOC1=CC=C(C=C1)C(=C(C2=CC=CC=C2)Cl)C3=CC=CC=C3.C(C(=O)O)C(CC(=O)O)(C(=O)O)O	Enclomiphene (citrate); (E)-Clomiphene (citrate); trans-Clomiphene (citrate); Enclomifene (citrate)	Target: Estrogen Receptor/ERR;Pathway: Others;Biological Activity: Enclomiphene citrate is a potent and orally active oestrogen receptor antagonist, with antioestrogenic property[1].;Research Area: Inflammation/Immunology	7599-79-3	BIO2-DP-0004	L18	2024-04-04	F09	F	9	0.045	0.045	0.045	0.041	0.041	0.041	0.046	0.046	0.046	0.0429	0.0429	0.0429
MAC-0765712	CCN1C(=CC(=O)NC1=O)N	1-Ethyl-6-aminouracil; 6-AMINO-1-ETHYL-1H-PYRIMIDINE-2,4-DIONE	Pathways: GPCR/G Protein;Target: Adenosine Receptor;Receptor: A2B¬†adenosine receptor;Bioactivity: 1-Ethyl-6-aminouracil is an intermediate in the synthesis of a series of new substituted Xanthines which have high affinity and selectivity for the human adenosine A2B receptors.	41862-09-3	BIO2-DP-0025	L11	2024-03-25	F06	F	6	1.153	1.152	1.1525	0.9996	0.9987	0.9991	1.116	1.105	1.1105	1.0018	0.9919	0.9968
MAC-0765531	CCN1C(N(C2=C1C=C(C=C2)C3=NC4=CC=CC=C4S3)C5=CC=CC=C5)C=CN(C)C6=CC=CC=C6.I	(E)-Akt inhibitor-IV; (E)-AKTIV	Target: Akt;Pathway: PI3K/Akt/mTOR;Biological Activity: (E)-Akt inhibitor-IV ((E)-AKTIV) is a PI3K-Akt inhibitor, with potent cytotoxic[1].;Research Area: Cancer	959841-49-7	BIO2-DP-0009	E19	2024-09-01	C10	C	10	0.057	0.057	0.057	0.0487	0.0487	0.0487	0.056	0.055	0.0555	0.0501	0.0492	0.0496
MAC-0765526	CCN1C2=C(C=CC(=C2)OC)SC1=CC(=O)C	TG003	Target: CDK;Pathway: Cell Cycle/DNA Damage;Biological Activity: TG003 is a potent inhibitor of Clk1/Sty; inhibits Clk1 and Clk4 with IC50 values of 20 and 15 nM, respectively[1].;Research Area: Cancer	719277-26-6	BIO2-DP-0009	C04	2024-09-02	B02	B	2	1.223	1.174	1.1985	1.0879	1.0444	1.0661	1.202	1.16	1.181	1.0807	1.043	1.0618
MAC-0765535	CCO.CC1=C(C=CC(=C1)NC2=NC=NC3=C2C=C(C=C3)NC4=NC(CO4)(C)C)OC5=CC6=NC=NN6C=C5.CC1=C(C=CC(=C1)NC2=NC=NC3=C2C=C(C=C3)NC4=NC(CO4)(C)C)OC5=CC6=NC=NN6C=C5	Tucatinib (hemiethanolate); Irbinitinib (hemiethanolate); ARRY-38 (hemiethanolate); ONT-38 (hemiethanolate)	Target: EGFR;Pathway: JAK/STAT Signaling; Protein Tyrosine Kinase/RTK;Biological Activity: Tucatinib (Irbinitinib) hemiethanolate is a potent, orally active and selective HER2 inhibitor with an IC50 of 8 nM.;Research Area: Cancer	1429755-56-5	BIO2-DP-0009	J15	2024-09-03	E08	E	8	1.118	1.144	1.131	0.9645	0.987	0.9758	1.097	1.123	1.11	0.9571	0.9798	0.9685
MAC-0765600	CCO.CC1C2C(C3C(C(=O)C(=C(C3(C(=O)C2=C(C4=C1C=CC=C4O)O)O)O)C(=O)N)N(C)C)O.CC1C2C(C3C(C(=O)C(=C(C3(C(=O)C2=C(C4=C1C=CC=C4O)O)O)O)C(=O)N)N(C)C)O.O.Cl.Cl	Doxycycline (hyclate); Doxycycline (hydrochloride hemiethanolate hemihydrate); WC231	Target: Antibiotic; Bacterial; MMP;Pathway: Anti-infection; Metabolic Enzyme/Protease;Biological Activity: Doxycycline (hyclate) (Doxycycline hydrochloride hemiethanolate hemihydrate), an antibiotic, is an orally active and broad-spectrum metalloproteinase (MMP) inhibitor[1].;Research Area: Infection	24390-14-5	BIO2-DP-0012	D15	2024-12-03	B08	B	8	0.045	0.047	0.046	0.0453	0.0473	0.0463	0.045	0.046	0.0455	0.0454	0.0465	0.046
MAC-0765544	CCOC(=O)C(C)CC(CC1=CC=C(C=C1)C2=CC=CC=C2)NC(=O)CCC(=O)[O-].CCOC(=O)C(C)CC(CC1=CC=C(C=C1)C2=CC=CC=C2)NC(=O)CCC(=O)[O-].[Ca+2]	Sacubitril hemicalcium salt; AHU-377 (hemicalcium salt)	Target: Neprilysin;Pathway: Metabolic Enzyme/Protease;Biological Activity: Sacubitril hemicalcium salt (AHU-377 hemicalcium salt) is a potent NEP inhibitor with an IC50 of 5 nM. Sacubitril hemicalcium salt is a component of the heart failure medicine LCZ696.;Research Area: Cardiovascular Disease	1369773-39-6	BIO2-DP-0009	O06	2024-09-02	H03	H	3	1.154	1.159	1.1565	1.0266	1.031	1.0288	1.139	1.143	1.141	1.0241	1.0277	1.0259
MAC-0765612	CCOC(=O)C=CC1=CC=C(C=C1)OC	(E)-Ethyl p-methoxycinnamate	Target: COX;Pathway: Immunology/Inflammation;Biological Activity: (E)-Ethyl p-methoxycinnamate is a natural product found in Kaempferia galangal with anti-inflammatory, anti-neoplastic and anti-microbial effects. (E)-Ethyl p-methoxycinnamate inhibits COX-1 and COX-2 in vitro with IC50s of 1.12 and 0.83 ?M, respectively[1].;Research Area: Cancer; Infection; Inflammation/Immunology	24393-56-4	BIO2-DP-0012	O12	2024-12-02	H06	H	6	1.047	1.043	1.045	1.0565	1.0524	1.0544	1.031	1.037	1.034	1.0512	1.0573	1.0542
MAC-0765503	CCOC(=O)C1=C(C2=C(N1C)C(=C(C=C2)Cl)Cl)C(=CN)C#N	KH-CB19	Target: CDK;Pathway: Cell Cycle/DNA Damage;Biological Activity: KH-CB19 is a potent and highly specific inhibitor of the CDC2-like kinase isoforms 1 and 4 (CLK1/CLK4). IC50 value: 20 nM (CLK1) [1] Target: CLK1/4 inhibitor in vitro: KH-CB19 showed potent inhibition of CLK1 with an IC50 of 20 nM, and for the pure isomer KH-CB19, almost 100-fold selectivity against the CLK3 isoform. Pretreatment of …	1354037-26-5	BIO2-DP-0006	K13	2024-06-01	F07	F	7	1.22	1.182	1.201	1.0903	1.0563	1.0733	1.129	1.095	1.112	1.0683	1.0361	1.0522
MAC-0765707	CCOC(=O)C1=C(NC2=C1C=C(C=C2)O)C	ETHYL 5-HYDROXY-2-METHYLINDOLE-3-CARBOXYLATE	Pathways: Others;Target: Others;Receptor: Others;Bioactivity: ETHYL 5-HYDROXY-2-METHYLINDOLE-3-CARBOXYLATE is useful for preparation and study of hypoxia-selective cytotoxicity of indolequinone antitumor agents.	7598-91-6	BIO2-DP-0025	D03	2024-03-25	B02	B	2	1.155	1.158	1.1565	1.0013	1.0039	1.0026	1.111	1.117	1.114	0.9973	1.0027	1
MAC-0757695	CCOC(CC1=CC=C(C=C1)OCCN2C(=CC=C2C3=CC=C(C=C3)SC)C)C(=O)[O-].CCOC(CC1=CC=C(C=C1)OCCN2C(=CC=C2C3=CC=C(C=C3)SC)C)C(=O)[O-].[Mg+2]	Saroglitazar Magnesium	Target: PPAR;Pathway: Cell Cycle/DNA Damage;Biological Activity: Saroglitazar magnesium is a novel peroxisome proliferator-activated receptor (PPAR) agonist with predominant PPAR√é¬± and moderate PPAR√é¬≥ activity with EC50 values of 0.65 pM and 3 nM in HepG2 cells, respectively.;Research Area: Metabolic Disease	1639792-20-3	BIO2-DP-0010	J17	2024-10-03	E09	E	9	0.079	0.177	0.128	0.0662	0.1484	0.1073	0.241	0.302	0.2715	0.2053	0.2573	0.2313
MAC-0757453	CCOC1=CC=C(C=C1)CC(CN(CCN(CC(=O)[O-])CC(=O)[O-])CC(=O)[O-])N(CC(=O)[O-])CC(=O)[O-].[Na+].[Na+].[Gd+3]	Gadoxetate (Disodium); Gd-EOB-DTPA (Disodium); ZK 139834	Target: Others;Pathway: Others;Biological Activity: Gadoxetate Disodium (Gd-EOB-DTPA Disodium) is a contrast agent in magnetic resonance imaging (MRI) of the hepatobiliary system, which accumulates in normal, functioning hepatocytes. Gadoxetate Disodium (Gd-EOB-DTPA Disodium) is used to evaluate focal liver lesions, such as hepatocellular carcinoma or liver metastasis on T1-weighted imaging[1][2]…	135326-22-6	BIO2-DP-0009	L19	2024-09-03	F10	F	10	1.153	1.184	1.1685	0.9947	1.0215	1.0081	1.133	1.183	1.158	0.9885	1.0321	1.0103
MAC-0765523	CCOC1=CC=CC=C1OC(C2CNCCO2)C3=CC=CC=C3.CS(=O)(=O)O	Reboxetine (mesylate); FCE2124 mesylate; PNU15595E mesylate	Target: Adrenergic Receptor;Pathway: GPCR/G Protein; Neuronal Signaling;Biological Activity: Reboxetine mesylate (FCE20124 mesylate) is a potent, selective, and specific noradrenaline reuptake inhibitor (NARI) for the research of depression. Reboxetine mesylate inhibits the uptake of norepinephrine, with a Ki of 8 nM[1].;Research Area: Neurological Disease	98769-84-7	BIO2-DP-0008	L06	2024-08-04	F03	F	3	1.139	1.149	1.144	1.0065	1.0153	1.0109	1.141	1.152	1.1465	1.0042	1.0139	1.009
MAC-0765538	CN(C)C(=O)C1=CC2=CN=C(N=C2N1C3CCCC3)NC4=NC=C(C=C4)N5CCNCC5.C(CC(=O)O)C(=O)O.O	Ribociclib succinate hydrate; LEE11 (succinate hydrate)	Target: CDK;Pathway: Cell Cycle/DNA Damage;Biological Activity: Ribociclib succinate hydrate (LEE011 succinate hydrate) is a highly specific CDK4/6 inhibitor with IC50 values of 10 nM and 39 nM, respectively, and is over 1,000-fold less potent against the cyclin B/CDK1 complex.;Research Area: Cancer	1374639-79-8	BIO2-DP-0009	M10	2024-09-02	G05	G	5	1.175	1.159	1.167	1.0452	1.031	1.0381	1.102	1.139	1.1205	0.9908	1.0241	1.0075
MAC-0765597	CN(C)C1=CC=C(C=C1)C(=C2C=CC(=[N+](C)C)C=C2)C3=CC=CC=C3.CN(C)C1=CC=C(C=C1)C(=C2C=CC(=[N+](C)C)C=C2)C3=CC=CC=C3.C(=O)(C(=O)O)O.C(=O)(C(=O)[O-])O.C(=O)(C(=O)[O-])O	Malachite green (oxalate)	Target: Apoptosis; IKK; NF-?B;Pathway: Apoptosis; NF-?B;Biological Activity: Malachite green oxalate is a triphenylmethane dye which can be used to detect the release of phosphate in enzymatic reactions. Malachite green oxalate is also a potent and selective inhibitor of IKBKE, and inhibits its downstream targets such as I?B?, p65 and IRF3. Malachite green oxalate exhibits antitumor activity in v…	2437-29-8	BIO2-DP-0012	C15	2024-12-01	B08	B	8	0.159	0.16	0.1595	0.1575	0.1585	0.158	0.079	0.073	0.076	0.0788	0.0729	0.0758
MAC-0765593	CN(C)C1=CC2=C(C=C1)N=C3C=CC(=[N+](C)C)C=C3S2.O.O.O.[Cl-]	Methylene blue (trihydrate); C.I. Basic Blue 9 trihydrate	Target: Guanylate Cyclase; Monoamine Oxidase; NO Synthase; Parasite;Pathway: Anti-infection; GPCR/G Protein; Immunology/Inflammation; Neuronal Signaling;Biological Activity: Methylene blue trihydrate (C.I. Basic Blue 9 trihydrate) is a guanylyl cyclase (sGC), monoamine oxidase A (MAO-A) and NO synthase (NOS) inhibitor. Methylene blue trihydrate is a vasopressor and is often used as a dye in sever…	7220-79-3	BIO2-DP-0011	P19	2024-11-03	H10	H	10	0.573	0.591	0.582	0.4716	0.4864	0.479	0.554	0.568	0.561	0.4742	0.4862	0.4802
MAC-0757675	CN(C)CC1=CC=C[C-]1CNC2=C3C=CC(=CC3=NC=C2)Cl.[CH-]1C=CC=C1.[Fe+2]	Ferroquine; Ferrochloroquine; SSR97193	Target: Parasite;Pathway: Anti-infection;Biological Activity: Ferroquine (Ferrochloroquine), a ferrocenyl analogue of Chloroquine, is an antimalarial agent. Ferroquine shows parasiticidal effect on Plasmodium by inducing oxidative stress and the subsequent destruction of the membrane[1].;Research Area: Infection	185055-67-8	BIO2-DP-0010	I14	2024-10-02	E07	E	7	1.109	1.118	1.1135	0.9311	0.9387	0.9349	1.078	1.095	1.0865	0.927	0.9417	0.9344
MAC-0765473	CN(C)CCON=C(C=CC1=CC=C(C=C1)O)C2=CC=CC=C2F.CN(C)CCON=C(C=CC1=CC=C(C=C1)O)C2=CC=CC=C2F.C(=CC(=O)O)C(=O)O	Eplivanserin (hemifumarate); SR-46349 (hemifumarate); SR 46349B	Target: 5-HT Receptor;Pathway: GPCR/G Protein; Neuronal Signaling;Biological Activity: Eplivanserin (SR-46349) hemifumarate is a potent, selective and orally active 5-HT2A receptor antagonist, with an IC50 of 5.8 nM in rat cortical membrane, and a Kd of 1.14 nM. Eplivanserin hemifumarate displays >20-fold selectivity more selective for 5-HT2A than 5-HT2B and 5-HT2C[1][2].;Research Area: Neurologi…	130580-02-8	BIO2-DP-0003	K05	2024-03-01	F03	F	3	1.023	1.03	1.0265	1.0095	1.0164	1.0129	1.041	1.051	1.046	0.9997	1.0093	1.0045
MAC-0765500	CN1C(=C(C2=C1N=CC=C2)C=CC(=O)N3CCC4=CC(=C(C=C4C3)OC)OC)C5=CC=CC=C5.Cl	(E)-SIS3	Target: TGF-beta/Smad;Pathway: Stem Cell/Wnt; TGF-beta/Smad;Biological Activity: (E)-SIS3 is a potent and selective inhibitor of Smad3 with an IC50 of 3 ?M for Smad3 phosphorylation. (E)-SIS3 inhibits the myofibroblast differentiation of fibroblasts by TGF-?1[1].;Research Area: Inflammation/Immunology	521984-48-5	BIO2-DP-0006	F15	2024-06-03	C08	C	8	1.227	1.219	1.223	1.0938	1.0867	1.0903	1.166	1.173	1.1695	1.084	1.0905	1.0873
MAC-0765464	CN1C(=NN=N1)SCC2=C(N3C(C(C3=O)(NC(=O)CSCC(C(=O)O)N)OC)SC2)C(=O)[O-].[Na+]	(6R,7S)-Cefminox (sodium heptahydrate)	Target: Antibiotic;Pathway: Anti-infection;Biological Activity: (6R,7S)-Cefminox sodium heptahydrate is an isomer of Cefminox sodium heptahydrate. Cefminox sodium heptahydrate is a √é¬≤-lactam cephalosporin antibiotic, which exhibits a broad spectrum of antibacterial activity[1].;Research Area: Others	92636-39-0	BIO2-DP-0002	O15	2024-02-01	H08	H	8	0.934	0.932	0.933	0.8597	0.8578	0.8588	0.898	0.844	0.871	0.884	0.8309	0.8575
MAC-0765576	CN1C(=NN=N1)SCC2=C(N3C(C(C3=O)NC(=O)C(=NOC)C4=CSC(=N4)N)SC2)C(=O)O.CN1C(=NN=N1)SCC2=C(N3C(C(C3=O)NC(=O)C(=NOC)C4=CSC(=N4)N)SC2)C(=O)O.Cl	Cefmenoxime (hydrochloride); Cefmenoxime hemihydrochloride; SCE-1365 hemihydrochloride	Target: Antibiotic; Bacterial;Pathway: Anti-infection;Biological Activity: Cefmenoxime hydrochloride is a third-generation cephalosporin antibiotic.;Research Area: Infection	75738-58-8	BIO2-DP-0011	H05	2024-11-03	D03	D	3	0.047	0.047	0.047	0.0387	0.0387	0.0387	0.047	0.047	0.047	0.0402	0.0402	0.0402
MAC-0765713	CN1C2=C(C(=O)N(C1=O)C)NC(=N2)Br	Bromotheophylline; 8-BROMOTHEOPHYLLINE	Pathways: Others;Target: Others;Receptor: Others;Bioactivity: Bromotheophylline is the active moiety of pamabrom, a mixture of 2-amino-2-methyl-propanol and bromotheophylline. From this mixture, bromotheophylline acts as a weak diuretic that has been used along with some analgesics to relieve the symptoms of premenstrual syndrome	10381-75-6	BIO2-DP-0025	L15	2024-03-25	F08	F	8	1.154	1.157	1.1555	1.0004	1.003	1.0017	1.115	1.119	1.117	1.0009	1.0045	1.0027
MAC-0765588	CN1C2CCC1CC(C2)OC(=O)C(CO)C3=CC=CC=C3.CN1C2CCC1CC(C2)OC(=O)C(CO)C3=CC=CC=C3.O.OS(=O)(=O)O	Atropine (sulfate monohydrate); Tropine tropate (sulfate monohydrate); DL-Hyoscyamine (sulfate monohydrate)	Target: Autophagy; mAChR;Pathway: Autophagy; GPCR/G Protein; Neuronal Signaling;Biological Activity: Atropine (Tropine tropate) sulfate monohydrate is a broad-spectrum and competitive muscarinic acetylcholine receptor (mAChR) antagonist with anti-myopia effect[1].;Research Area: Neurological Disease	5908-99-6	BIO2-DP-0011	M16	2024-11-02	G08	G	8	1.231	1.206	1.2185	1.0376	1.0165	1.027	1.177	1.175	1.176	1.021	1.0192	1.0201
MAC-0765579	CN1CCC(=C2C3=CC=CC=C3C=CC4=CC=CC=C42)CC1.CN1CCC(=C2C3=CC=CC=C3C=CC4=CC=CC=C42)CC1.O.O.O.Cl.Cl	Cyproheptadine (hydrochloride sesquihydrate)	Target: 5-HT Receptor; Histamine Receptor;Pathway: GPCR/G Protein; Immunology/Inflammation; Neuronal Signaling;Biological Activity: Cyproheptadine hydrochloride sesquihydrate is an antihistamine and is an antagonist of serotonin and histamine2.;Research Area: Neurological Disease; Endocrinology	41354-29-4	BIO2-DP-0011	J21	2024-11-03	E11	E	11	1.27	1.295	1.2825	1.0453	1.0658	1.0556	1.207	1.226	1.2165	1.0332	1.0494	1.0413
MAC-0757853	CNC(=O)CN(CCN(CCN(CC(=O)NC)CC(=O)[O-])CC(=O)[O-])CC(=O)[O-].O.[Gd+3]	Gadodiamide (hydrate)	Target: Others;Pathway: Others;Biological Activity: Gadodiamide hydrate is a gadolinium-based contrast agent used in MR imaging procedures to assist in the visualization of blood vessels. Target: Others Gadodiamide hydrate is a gadolinium-based contrast agent used in MR imaging procedures to assist in the visualization of blood vessels. Gadodiamide hydrate is a contrast medium for cranial and spi…	122795-43-1	BIO2-DP-0011	C12	2024-11-02	B06	B	6	1.203	1.188	1.1955	1.014	1.0013	1.0077	1.147	1.16	1.1535	0.9949	1.0062	1.0006
MAC-0765539	CNCC1=CN(C(=C1)C2=CC=CC=C2F)S(=O)(=O)C3=CN=CC=C3.C(=CC(=O)O)C(=O)O	Vonoprazan (Fumarate); TAK-438	Target: Proton Pump;Pathway: Membrane Transporter/Ion Channel;Biological Activity: Vonoprazan Fumarate (TAK-438), a proton pump inhibitor (PPI), is a potent and orally active potassium-competitive acid blocker (P-CAB), with antisecretory activity. Vonoprazan Fumarate inhibits H+,K+-ATPase activity in porcine gastric microsomes with an IC50 of 19 nM at pH 6.5. Vonoprazan Fumarate is developed for …	881681-01-2	BIO2-DP-0009	M19	2024-09-01	G10	G	10	1.179	1.205	1.192	1.0076	1.0298	1.0187	1.136	1.152	1.144	1.0158	1.0301	1.0229
MAC-0765551	COC1=C(C(=NC=C1)CS(=O)C2=NC3=C([N-]2)C=CC(=C3)OC(F)F)OC.COC1=C(C(=NC=C1)CS(=O)C2=NC3=C([N-]2)C=CC(=C3)OC(F)F)OC.O.O.O.[Na+].[Na+]	Pantoprazole (sodium hydrate); BY123 (sodium hydrate); SKF9622 (sodium hydrate)	Target: Apoptosis; Autophagy; Proton Pump;Pathway: Apoptosis; Autophagy; Membrane Transporter/Ion Channel;Biological Activity: Pantoprazole sodium hydrate (BY10232 sodium hydrate) is an orally active and potent proton pump inhibitor (PPI)[1]. Pantoprazole sodium hydrate, a substituted benzimidazole, is a potent H+/K+-ATPase inhibitor with an IC50 of 6.8 ?M. Pantoprazole sodium hydrate improves pH…	164579-32-2	BIO2-DP-0010	C05	2024-10-01	B03	B	3	1.192	1.218	1.205	0.9856	1.0071	0.9964	1.125	1.167	1.146	0.9744	1.0108	0.9926
MAC-0765552	COC1=C(C=C(C=C1)C=CC(=O)NC2=CC=CC=C2C(=O)O)OC	trans-Tranilast; trans-MK-341; trans-SB 252218	Target: Angiotensin Receptor;Pathway: GPCR/G Protein;Biological Activity: trans-Tranilast (trans-MK-341) is an antiallergic drug, used to treat bronchial asthma, allergic rhinitis and atopic dermatitis. Target: Angiotensin Receptor Tranilast has been approved in Japan and South Korea, since 1982, for the treatment of bronchial asthma, with indications for keloids and hypertrophic scar added in 19…	70806-55-2	BIO2-DP-0010	C06	2024-10-02	B03	B	3	1.2	1.193	1.1965	1.0075	1.0017	1.0046	1.177	1.169	1.173	1.0122	1.0053	1.0087
MAC-0765609	COC1=C(C=C(C=C1)C=CC(=O)O)OC	(E)-3,4-Dimethoxycinnamic acid; (E)-O-Methylferulic acid	Target: Reactive Oxygen Species; Virus Protease;Pathway: Anti-infection; Immunology/Inflammation; Metabolic Enzyme/Protease; NF-?B;Biological Activity: (E)-3,4-Dimethoxycinnamic acid is the less active isomer of 3,4-Dimethoxycinnamic acid. 3,4-Dimethoxycinnamic acid exerts anti-apoptotic effects on L-02 cells via the ROS-mediated signaling pathway[1]. Anti-apoptotic effects[1].;Research Area: Can…	14737-89-4	BIO2-DP-0012	L22	2024-12-04	F11	F	11	1.016	1.017	1.0165	1.014	1.015	1.0145	0.989	0.995	0.992	1.0012	1.0072	1.0042
MAC-0765480	COC1=C(C=C(C=C1)CS(=O)(=O)C=CC2=C(C=C(C=C2OC)OC)OC)NCC(=O)[O-].[Na+]	Rigosertib (sodium); ON-191 (sodium)	Target: Apoptosis; PI3K; Polo-like Kinase (PLK);Pathway: Apoptosis; Cell Cycle/DNA Damage; PI3K/Akt/mTOR;Biological Activity: Rigosertib sodium (ON-01910 sodium) is a multi-kinase inhibitor and a selective anti-cancer agent, which induces apoptosis by inhibition the PI3K/Akt pathway, promotes the phosphorylation of histone H2AX and induces G2/M arrest in cell cycle[1][2]. Rigosertib sodium is a s…	592542-60-4	BIO2-DP-0004	F06	2024-04-04	C03	C	3	1.093	1.101	1.097	0.9961	1.0034	0.9997	1.048	1.056	1.052	0.9769	0.9844	0.9807
MAC-0765596	COC1=C(C=CC(=C1)C=CC(=O)CC(=O)C=CC2=CC(=C(C=C2)O)OC)O	Curcumin; Diferuloylmethane; Natural Yellow 3; Turmeric yellow	Target: Autophagy; Epigenetic Reader Domain; Ferroptosis; Histone Acetyltransferase; Influenza Virus; Keap1-Nrf2; Mitophagy;Pathway: Anti-infection; Apoptosis; Autophagy; Epigenetics; NF-?B;Biological Activity: Curcumin (Diferuloylmethane), a natural phenolic compound, is a p300/CREB-binding protein-specific inhibitor of acetyltransferase, represses the acetylation of histone/nonhistone proteins …	458-37-7	BIO2-DP-0012	C14	2024-12-02	B07	B	7	0.9	0.948	0.924	0.9081	0.9566	0.9324	0.993	1.02	1.0065	1.0124	1.0399	1.0262
MAC-0765598	COC1=C(C=CC(=C1)C=CC(=O)CC(=O)C=CC2=CC=C(C=C2)O)O	Demethoxycurcumin; Curcumin II; Desmethoxycurcumin; Monodemethoxycurcumin	Target: Apoptosis; Autophagy; Bacterial;Pathway: Anti-infection; Apoptosis; Autophagy;Biological Activity: Demethoxycurcumin(Curcumin II) is a major active curcuminoid; possess anti-inflammatory properties; also exert cytotoxic effects in human cancer cells via induction of apoptosis. IC50 value: Target: in vitro: DMC significantly decreased NO secretion by 35-41% in our inflamed cell model. Decr…	22608-11-3	BIO2-DP-0012	C16	2024-12-02	B08	B	8	0.802	0.858	0.83	0.8093	0.8658	0.8375	0.978	1.02	0.999	0.9971	1.0399	1.0185
MAC-0765601	COC1=C(C=CC(=C1)C=CC(=O)O)O	(E)-Ferulic acid; (E)-Coniferic acid	Target: Bcl-2 Family; Endogenous Metabolite; Ferroptosis; ?-catenin;Pathway: Apoptosis; Metabolic Enzyme/Protease; Stem Cell/Wnt;Biological Activity: (E)-Ferulic acid is a isomer of Ferulic acid which is an aromatic compound, abundant in plant cell walls. (E)-Ferulic acid causes the phosphorylation of ?-catenin, resulting in proteasomal degradation of ?-catenin and increases the expression of pro…	537-98-4	BIO2-DP-0012	E10	2024-12-02	C05	C	5	0.957	0.959	0.958	0.9657	0.9677	0.9667	0.941	0.941	0.941	0.9594	0.9594	0.9594
MAC-0765687	COC1=CC(=CC(=C1C(=O)C=CC2=CC=CC=C2)O)O	(E)-Cardamonin; (E)-Cardamomin; (E)-Alpinetin chalcone	Target: Apoptosis; TRP Channel;Pathway: Apoptosis; Membrane Transporter/Ion Channel; Neuronal Signaling;Biological Activity: (E)-Cardamonin ((E)-Cardamomin) is a novel antagonist of hTRPA1 cation channel with an IC50 of 454 nM.;Research Area: Neurological Disease; Cancer	19309-14-9	BIO2-DP-0015	L13	2024-03-15	F07	F	7	1.151	1.154	1.1525	1.0379	1.0406	1.0392	1.174	1.214	1.194	1.0429	1.0784	1.0607
MAC-0765625	COC1=CC(=O)OC(C1)C=CC2=CC3=C(C=C2)OCO3	Methylsticin	Target: Others;Pathway: Others;Biological Activity: Methylsticin is a kavalactone isolated from the kava roots. Methylsticin exhibit osteoclast formation inhibitory activity[1].;Research Area: Inflammation/Immunology	495-85-2	BIO2-DP-0013	E05	2024-01-13	C03	C	3	1.077	1.074	1.0755	1.0421	1.0392	1.0406	1.038	1.045	1.0415	1.0229	1.0298	1.0263
MAC-0765626	COC1=CC=C(C=C1)C=CC(=O)C2=C(C=C(C=C2OC)OC)O	(E)-Flavokawain A	Target: Apoptosis;Pathway: Apoptosis;Biological Activity: (E)-Flavokawain A, a chalcone extracted from Kava, has anticarcinogenic effect. (E)-Flavokawain A induces apoptosis in bladder cancer cells by involvement of bax protein-dependent and mitochondria-dependent apoptotic pathway and suppresses tumor growth in mice[1].;Research Area: Cancer	37951-13-6	BIO2-DP-0013	E16	2024-02-13	C08	C	8	1.027	1.082	1.0545	0.9957	1.049	1.0223	1.022	1.059	1.0405	1.0064	1.0428	1.0246
MAC-0765559	COCCOC(=O)N1CCN(C(C1)C(=O)NO)S(=O)(=O)C2=CC(=C(C(=C2)F)OC3=CC=C(C=C3)Cl)F	XL-784	Target: MMP;Pathway: Metabolic Enzyme/Protease;Biological Activity: XL-784 is a selective matrix metalloproteinases (MMP) inhibitor, with IC50s of ~1900, 0.81, 120, 10.8, 18, 0.56 nM for MMP-1?MMP-2?MMP-3?MMP-8?MMP-9?MMP-13?respectively.;Research Area: Cardiovascular Disease	1224964-36-6	BIO2-DP-0010	K06	2024-10-02	F03	F	3	1.274	1.256	1.265	1.0697	1.0545	1.0621	1.236	1.227	1.2315	1.0629	1.0552	1.0591
MAC-0765583	O.O=[Mg].O=[Mg].O=[Mg].O=[Si]=O.O=[Si]=O.O=[Si]=O.O=[Si]=O	Talc	Target: Others;Pathway: Others;Biological Activity: Talc, a naturally occurring mineral composed primarily of magnesium, silicon and oxygen, is used in many cosmetics, from baby powder to blush[1][2].;Research Area: Others	14807-96-6	BIO2-DP-0011	K16	2024-11-02	F08	F	8	1.236	1.22	1.228	1.0418	1.0283	1.0351	1.176	1.197	1.1865	1.0201	1.0383	1.0292
MAC-0764794	O=C1CN23CCN45CC(=O)[O-][Gd+3]2467([O-]1)([O-]C(=O)C5)[O-]C(=O)CN6(CC3)CC(=O)[O-]7	Gadopentetate (dimeglumine); SH-L-451A; Gadopentetic acid dimeglumine salt	Target: Others;Pathway: Others;Biological Activity: Gadopentetate dimeglumine (SH-L-451A) is used in combination with magnetic resonance imaging (MRI) to allow blood vessels, organs, and other non-bony tissues to be seen more clearly on the MRI.;Research Area: Cancer; Clinical Information: Launched	86050-77-3	BIO2-DP-0001	O08	2024-01-02	H04	H	4	1.063	1.045	1.054	1.0235	1.0061	1.0148	1.026	1.005	1.0155	1.0097	0.989	0.9993
MAC-0763834	CC1[O-][Pt+2]2([NH2]CC3C(CC3)C[NH2]2)[O-]C1=O	Lobaplatin; D-19466	Pathways: DNA Damage/DNA Repair;Target: DNA Alkylation;Receptor: DNA alkylator;Bioactivity: Lobaplatin (D-19466) is a diastereometric mixture of platinum(II) complexe. Lobaplatin (D-19466) is a third-generation platinum anti-neoplastic agent which shows activity for a variety of tumour types and is a promising antitumour chemotherapeutic agent[1][2]. It is a platinum complex with DNA alkylating a…	135558-11-1	BIO2-DP-0031	I19	2024-01-31	E10	E	10	1.194	1.216	1.205	1.0097	1.0283	1.019	1.179	1.183	1.181	1.0357	1.0392	1.0374
MAC-0763909	CCN1C=C[N+](CC)=C1C1=C2C=CC3=N2[Mn+3]24N5=C(C=CC5=C(C5=[N+](CC)C=CN5CC)C5=CC=C1[N-]25)C(C1=[N+](CC)C=CN1CC)=C1C=CC(=C3C2=[N+](CC)C=CN2CC)[N-]41	AEOL-10150 pentachloride	Pathways: Others;Target: Others;Receptor: Others;Bioactivity: AEOL-10150 pentachloride is a metalloporphyrin catalytic antioxidant. AEOL-10150 pentachloride also is a superoxide dismutase mimetic. Which protects lungs from radiation-induced injury.	286475-30-7	BIO2-DP-0031	M19	2024-01-31	G10	G	10	1.279	1.264	1.2715	1.0816	1.0689	1.0753	1.241	1.229	1.235	1.0901	1.0796	1.0848
MAC-0759428	Cc1cc(OCCCS(=O)(=O)C)cc(C)c1c1cc(COc2cc3c(cc2)[C@H](CC(=O)O)CO3)ccc1	TAK875; Fasiglifam	Pathways: Endocrinology/Hormones; GPCR/G Protein;Target: GPR;Receptor: GPR40; GPR40(FFA1);Bioactivity: TAK875 is a potent, selective and orally bioavailable GPR40 agonist.	1000413-72-8	BIO2-DP-0017	A06	2024-02-17	A03	A	3	0.043	0.043	0.043	0.0345	0.0345	0.0345	0.043	0.043	0.043	0.0353	0.0353	0.0353
MAC-0762741	[H][C@@]12[C@@H](C)[C@H](C)CC[C@]1(C)CC[C@]1(C)C2=CC(=O)[C@]2([H])[C@@]3(C)CC[C@@H](O)[C@](C)(C(O)=O)[C@]3([H])CC[C@@]12C	11-Keto-beta-boswellic acid	Pathways: GPCR/G Protein; Metabolism; NF-√é¬∫B;Target: leukotriene receptor; Lipoxygenase; NF-√é¬∫B;Receptor: 5-LOX; NF-√é¬∫B; leukotriene receptor; Lipoxygenase;Bioactivity: 11-Keto-beta-boswellic acid, a novel Nrf2 activator, and a selective 5-lipoxygenase (5-LOX) inhibitor; it exerts dose dependent cardioprotective effect manifested by dose-dependent reduction in serum lactate dehydrogenase	17019-92-0	BIO2-DP-0027	P07	2024-03-27	H04	H	4	0.042	0.043	0.0425	0.0342	0.035	0.0346	0.043	0.043	0.043	0.0369	0.0369	0.0369
MAC-0759706	COc1ccc2[nH]cc(C3=CCNCC3)c2c1	RU 24969 hemisuccinate	Pathways: GPCR/G Protein; Neuroscience;Target: 5-HT Receptor;Receptor: 5-HT1A; 5-HT1B;Bioactivity: RU 24969 is a selective agonist at the 5-HT1A and 5-HT1B receptors.	107008-28-6	BIO2-DP-0017	O19	2024-01-17	H10	H	10	0.044	0.042	0.043	0.0357	0.0341	0.0349	0.044	0.043	0.0435	0.0376	0.0367	0.0372
MAC-0762425	CC1(C)S[C@@H]2[C@H](NC(=O)[C@H](NC(=O)N3CCN(S(C)(=O)=O)C3=O)c3ccccc3)C(=O)N2[C@H]1C(=O)[O-]	Mezlocillin Sodium; Baycipen	Pathways: Microbiology/virology;Target: Antibacterial; Antibiotic;Receptor: Bacterial; Antibiotic; √é¬≤-Lactamase;Bioactivity: Mezlocillin sodium is a penicillin beta-lactam antibiotic used in the treatment of bacterial infections caused by susceptible, usually gram-positive, organisms.	42057-22-7	BIO2-DP-0026	O20	2024-02-26	H10	H	10	0.042	0.043	0.0425	0.0345	0.0353	0.0349	0.042	0.043	0.0425	0.0358	0.0367	0.0362
MAC-0760640	Oc1c(C(=O)O)c(CCc2ccc(CCCCCCC)cc2)ccc1	MG149; Tip60 HAT inhibitor	Pathways: Apoptosis; Chromatin/Epigenetic;Target: Apoptosis; Epigenetic Reader Domain; Histone Acetyltransferase;Receptor: Histone Acetyltransferase; Epigenetic Reader Domain; Apoptosis; MOF; Tip60;Bioactivity: MG149 is a selective and potent Tip60 inhibitor with IC50 of 74 uM, similar potentcy for MOF(IC50= 47 uM).	1243583-85-8	BIO2-DP-0020	P18	2024-04-20	H09	H	9	0.04	0.04	0.04	0.035	0.035	0.035	0.04	0.04	0.04	0.0343	0.0343	0.0343
MAC-0760973	CCCCCOc1ccccc1C(=CSC)n1ccnc1	Neticonazole Hydrochloride	Pathways: Microbiology/virology;Target: Antifungal;Receptor: Antifungal; Fungal;Bioactivity: Neticonazole Hydrochloride is an imidazole antifungal for the treatment of fungal skin infections. Neticonazole is reported as a potent exosome inhibitor which can block the activity of exosomes.	130773-02-3	BIO2-DP-0022	B07	2024-03-22	A04	A	4	0.042	0.042	0.042	0.0351	0.0351	0.0351	0.042	0.042	0.042	0.0357	0.0357	0.0357
MAC-0761193	CC1(C)CCC(C)(C)c2cc(/C=C/c3ccc(C(O)=O)cc3)c(Cn3cccn3)cc21	palovarotene; Ro 3300074	Pathways: Autophagy; Metabolism;Target: Autophagy; Retinoid Receptor;Receptor: RAR/RXR; Autophagy; RAR√é¬≥;Bioactivity: Palovarotene is an agonist of nuclear retinoic acid receptor √é¬≥ (RAR-√é¬≥).	410528-02-8	BIO2-DP-0022	M18	2024-02-22	G09	G	9	0.042	0.043	0.0425	0.0347	0.0355	0.0351	0.042	0.043	0.0425	0.0361	0.037	0.0365
MAC-0762566	CCCCCCCCCCCC[N+](C)(C)CC1=CC=CC=C1	Benzododecinium chloride; Lauralkonium chloride	Pathways: Others;Target: Others;Receptor: Others;Bioactivity: Benzyldimethyldodecylammonium chloride is a quaternary ammonium compound.Benzododecinium chloride is an irritant for eye.	139-07-1	BIO2-DP-0027	G06	2024-02-27	D03	D	3	0.045	0.044	0.0445	0.0356	0.0348	0.0352	0.044	0.045	0.0445	0.0373	0.0381	0.0377
MAC-0762418	S=C(SSC(=S)N1CCOCC1)N1CCOCC1	JX06	Pathways: Apoptosis; Metabolism; PI3K/Akt/mTOR signaling;Target: Apoptosis; Dehydrogenase; PDK;Receptor: PDHK; Apoptosis; PDK;Bioactivity: JX06, a potent, selective and covalent PDK inhibitor, inhibits PDK1, PDK2 and PDK3 with IC50 of 49 nM, 101 nM and 313 nM respectively.	729-46-4	BIO2-DP-0026	O13	2024-01-26	H07	H	7	0.043	0.043	0.043	0.0353	0.0353	0.0353	0.044	0.044	0.044	0.0383	0.0383	0.0383
MAC-0762468	O=S(CCN(CC)CC)([C@H]1[C@]2([H])C(=O)O[C@@H](C(C)C)[C@H](C)/C=C/C(=O)NC/C=C\C(C)=C\[C@@H](O)CC(=O)CC3=NC(=CO3)C(=O)N2CC1)=O	Dalfopristin; RP54476	Pathways: Microbiology/virology;Target: Antibacterial; Antibiotic;Receptor: Antibiotic; Bacterial;Bioactivity: Dalfopristin is a semi-synthetic streptogramin antibiotic. Quinupristin/Dalfopristin (Q/D) is used for the treatment of multi-drug resistant Enterococcus faecium infections.	112362-50-2	BIO2-DP-0027	B05	2024-03-27	A03	A	3	0.043	0.044	0.0435	0.035	0.0358	0.0354	0.044	0.044	0.044	0.0377	0.0377	0.0377
MAC-0762754	C1=CC(OP(=O)(O)O)=C(C(=O)NC2=CC(C(F)(F)F)=CC(C(F)(F)F)=C2)C=C1Cl	AER-271	Pathways: Others;Target: Others;Receptor: aquaporin-4;Bioactivity: AER-271 is an inhibitor of aquaporin-4.	634913-39-6	BIO2-DP-0027	P21	2024-03-27	H11	H	11	0.043	0.044	0.0435	0.035	0.0358	0.0354	0.043	0.044	0.0435	0.0369	0.0377	0.0373
MAC-0759693	C[C@@H]1O[C@@H]1P(=O)([O-])[O-]	Phosphomycin calcium salt	Pathways: Microbiology/virology;Target: Antibacterial; Antibiotic;Receptor: Antibiotic; Bacterial;Bioactivity: Fosfomycin calcium√Ç¬†is a blood-brain barrier penetrating, broad-spectrum antibiotic by irreversibly inhibiting an early stage in cell wall synthesis.	26016-98-8	BIO2-DP-0017	O06	2024-02-17	H03	H	3	0.045	0.044	0.0445	0.0361	0.0353	0.0357	0.045	0.044	0.0445	0.037	0.0362	0.0366
MAC-0761148	OC(c1ccc(NC(=O)c2ccc(C(F)(F)F)cc2)cc1)(C(F)(F)F)C(F)(F)F	SR 1078	Pathways: Metabolism;Target: ROR;Receptor: ROR; ROR√é¬±; ROR√é¬≥;Bioactivity: SR1078 is an agonist of retinoic acid receptor-related orphan receptor (ROR)√é¬±/√é¬≥.	1246525-60-9	BIO2-DP-0022	K09	2024-01-22	F05	F	5	0.044	0.043	0.0435	0.0361	0.0353	0.0357	0.043	0.042	0.0425	0.0372	0.0363	0.0368
MAC-0762330	Cc1ccc(C)c(-n2sc3cc(F)ccc3c2=O)c1	MLS0315771	Pathways: Others;Target: Others;Receptor: MPI;Bioactivity: MLS0315771 is an effective and biologically active competitive phosphomannose isomerase (MPI) inhibitor (IC50: ~1 √é¬ºM and a Ki: 1.4 √é¬ºM).	727664-91-7	BIO2-DP-0026	K03	2024-01-26	F02	F	2	0.044	0.043	0.0435	0.0361	0.0353	0.0357	0.045	0.044	0.0445	0.0392	0.0383	0.0387
MAC-0762339	CCS(=O)(=O)c1ncc(Cl)c(C(=O)N(Cc2ccco2)Cc2ccc(Cl)cc2)n1	ZAP-180013	Pathways: Proteases/Proteasome; Tyrosine Kinase/Adaptors;Target: Tyrosinase; Tyrosine Kinases;Receptor: Tyrosinase; ZAP70;Bioactivity: ZAP-180013 is an inhibitor of zeta-chain-associated protein kinase 70 (ZAP70,IC50 : 1.8 √é¬ºM).	873080-25-2	BIO2-DP-0026	K13	2024-01-26	F07	F	7	0.043	0.044	0.0435	0.0353	0.0361	0.0357	0.045	0.045	0.045	0.0392	0.0392	0.0392
MAC-0761080	CC(C)(Cc1ccc2ccccc2c1)NC[C@@H](O)COc1cccc(Cl)c1C#N	NPS-2143 HCL; NPS-2143 hydrochloride	Pathways: GPCR/G Protein;Target: CaSR;Receptor: CaSR;Bioactivity: NPS-2143 is a selective potent calcium ion-sensing receptor antagonist.	324523-20-8	BIO2-DP-0022	G16	2024-02-22	D08	D	8	0.042	0.045	0.0435	0.0347	0.0371	0.0359	0.049	0.048	0.0485	0.0421	0.0413	0.0417
MAC-0761149	[O-][n+]1onc(C(=O)c2cccs2)c1C(=O)c1cccs1	HC056456; HC 056456	Pathways: Others;Target: others;Receptor: CatSper channel;Bioactivity: HC-056456 is a CatSper channel modulator.	7733-96-2	BIO2-DP-0022	K10	2024-02-22	F05	F	5	0.044	0.043	0.0435	0.0363	0.0355	0.0359	0.044	0.043	0.0435	0.0378	0.037	0.0374
MAC-0761851	CCON=C(C(=O)NC1C(=O)N2C(C(=O)O)=C(SC3=NC(C4=CC=[N+](C)C=C4)=CS3)CSC12)C1=NSC(NP(=O)(O)O)=N1	Ceftaroline fosamil; TAK-599	Pathways: Microbiology/virology;Target: Antibacterial; Antibiotic;Receptor: Bacterial; Antibiotic;Bioactivity: Ceftaroline fosamil is a cephalosporin√Ø¬º≈í with activity against Gram-positive pathogens.	400827-46-5	BIO2-DP-0025	A08	2024-02-25	A04	A	4	0.042	0.042	0.042	0.036	0.036	0.036	0.042	0.042	0.042	0.0371	0.0371	0.0371
MAC-0758038	O=C(C1=C(SC2CN(C3=NCCS3)C2)[C@H](C)[C@@]2([H])N1C(=O)[C@]2([H])[C@H](O)C)O	Tebipenem; LJC 1136	Target: Antibiotic; Bacterial;Pathway: Anti-infection;Biological Activity: Tebipenem is an orally available carbapenem antibiotic, shows broad-spectrum activity against Gram-positive and -negative bacteria, except for Pseudomonas aeruginosa.;Research Area: Infection	161715-21-5	BIO2-DP-0011	O15	2024-11-01	H08	H	8	0.045	0.045	0.045	0.0361	0.0361	0.0361	0.044	0.045	0.0445	0.0375	0.0384	0.0379
MAC-0759502	C[C@@H](O)[C@H]1C(=O)N2C(C(=O)O)=C(S[C@@H]3CN[C@H](CNS(N)(=O)=O)C3)[C@H](C)[C@H]12	Doripenem Hydrate; Doripenem monohydrate	Pathways: Microbiology/virology;Target: Antibacterial; Antibiotic;Receptor: Antibiotic; Bacterial;Bioactivity: Doripenem Hydrate is a broad-spectrum injectable antibiotic, used for Gram-positive, Gram-negative and anaerobic pathogens.	364622-82-2	BIO2-DP-0017	E04	2024-02-17	C02	C	2	0.045	0.045	0.045	0.0361	0.0361	0.0361	0.045	0.045	0.045	0.037	0.037	0.037
MAC-0759658	Cc1c(c2ccccc2)cccc1COc1nc(OC)c(CNCCNC(=O)C)cc1	PD1-PDL1 inhibitor 2; BMS-202	Pathways: Apoptosis; Cell Cycle/Checkpoint; Immunology/Inflammation;Target: Apoptosis; PD-1/PD-L1;Receptor: Apoptosis; PD-1/PD-L1;Bioactivity: PD1-PDL1 inhibitor 2 is an inhibitor of the PD-1 (Programmed death- 1) /PD-Ll (Programmed death-ligand 1) protein/protein interaction, extracted from patent WO/2015034820 A1.	1675203-84-5	BIO2-DP-0017	M10	2024-02-17	G05	G	5	0.045	0.045	0.045	0.0361	0.0361	0.0361	0.046	0.046	0.046	0.0378	0.0378	0.0378
MAC-0760805	N[C@@H]1CC[C@@H](c2ccc(Cl)c(Cl)c2)c2ccccc21	Dasotraline hydrochloride; SEP-225289 hydrochloride	Pathways: GPCR/G Protein; Neuroscience;Target: 5-HT Receptor; Dopamine Receptor; Norepinephrine; Serotonin Transporter;Receptor: 5-HT; Dopamine; Norepinephrine (NE); Serotonin Transporter; Dopamine Transporter;Bioactivity: Dasotraline hydrochloride (SEP-225289 hydrochloride) is a triple reuptake inhibitor√Ç¬† that inhibits dopamine, norepinephrine, and serotonin transporters with IC50 values of 4…	675126-08-6	BIO2-DP-0021	I13	2024-01-21	E07	E	7	0.042	0.043	0.0425	0.0357	0.0365	0.0361	0.043	0.043	0.043	0.0374	0.0374	0.0374
MAC-0761849	Cc1ccc(Nc2nc(N)c3ccccc3n2)cc1Cl	RPW-24	Pathways: Microbiology/virology;Target: Antibacterial;Receptor: Bacterial;Bioactivity: RPW-24 is a stimulator of host immune defenses,√Ç¬†has antibacterial activity.	1001625-82-6	BIO2-DP-0025	A05	2024-01-25	A03	A	3	0.043	0.042	0.0425	0.0366	0.0357	0.0361	0.043	0.051	0.047	0.0385	0.0457	0.0421
MAC-0762146	[H][C@@](O)(COC(=O)CCCCCCC/C=C\CCCCCCCC)COP([O-])(=O)OCC[N+](C)(C)C	1-Oleoyl-sn-glycero-3-phosphocholine	Pathways: Others;Target: Others;Receptor: Others;Bioactivity: 1-Oleoyl-sn-glycero-3-phosphocholine√Ç¬†is a reference for the analysis of lysolecithins	19420-56-5	BIO2-DP-0026	A09	2024-01-26	A05	A	5	0.043	0.045	0.044	0.0353	0.0369	0.0361	0.043	0.051	0.047	0.0374	0.0444	0.0409
MAC-0760697	CO/N=C(\C(=O)N[C@H]1[C@H]2SCC=C(C(O)=O)N2C1=O)c1csc(N)n1	Ceftizoxime; Epocelin	Pathways: Microbiology/virology;Target: Antibacterial; Antibiotic;Receptor: Antibacterial; Bacterial; Antibiotic;Bioactivity: Ceftizoxime is a cephalosporin-based, potent antibacterial agent which can be administered intravenously or by suppository. It is highly resistant to a broad spectrum of beta-lactamases and is active against a wide range of both aerobic and anaerobic gram-positive and gram…	68401-81-0	BIO2-DP-0021	C18	2024-02-21	B09	B	9	0.043	0.043	0.043	0.0362	0.0362	0.0362	0.042	0.043	0.0425	0.0358	0.0366	0.0362
MAC-0762648	OCC(N1CCN(C2=CC=C(OC(F)(F)F)C=C2)CC1)CC(NC1=CC=C(Cl)C=C1)=O	VBIT-4	Pathways: Membrane transporter/Ion channel;Target: VDAC;Receptor: VDAC1;Bioactivity: VBIT-4 is a voltage-dependent anion channel 1 (VDAC1) oligomerization inhibitor (Kd: 17 √é¬ºM). VBIT-4 can be used for therapeutic purposes in apoptosis-associated disorders (such as neurodegenerative and cardiovascular diseases).	2086257-77-2	BIO2-DP-0027	K11	2024-01-27	F06	F	6	0.045	0.045	0.045	0.0362	0.0362	0.0362	0.065	0.046	0.0555	0.0557	0.0394	0.0476
MAC-0760668	CC(C)OC(=O)OCOP(=O)(CO[C@H](C)Cn1cnc2c(N)ncnc12)OCOC(=O)OC(C)C	Tenofovir Disoproxil Fumarate; Tenofovir DF	Pathways: Microbiology/virology; Proteases/Proteasome;Target: HBV; HIV Protease; Reverse Transcriptase;Receptor: HIV reverse transcriptase; HIV; Reverse Transcriptase; HBV;Bioactivity: Tenofovir Disoproxil Fumarate is a pro-drug, fumaric acid salt form of tenofovir, a nucleoside reverse transcriptase inhibitor analog of adenosine. Tenofovir disoproxil fumarate is prescribed to treat HIV and chron…	202138-50-9	BIO2-DP-0021	B08	2024-04-21	A04	A	4	0.043	0.042	0.0425	0.0367	0.0358	0.0363	0.043	0.042	0.0425	0.0364	0.0356	0.036
MAC-0761082	CCC(=O)O[C@H]1[C@H](C)O[C@@H](O[C@@H]2[C@@H](C)O[C@@H](O[C@H]3[C@@H](CC=O)C[C@@H](C)[C@@H](O)/C=C/C=C/C[C@@H](C)OC(=O)C[C@@H](OC(=O)CC)[C@@H]3OC)[C@H](O)[C@H]2N(C)C)C[C@@]1(C)O	Midecamycin; Antibiotic SF-837	Pathways: Microbiology/virology;Target: Antibacterial; Antibiotic;Receptor: Antibacterial; Bacterial; Antibiotic;Bioactivity: Midecamycin, an acetoxy-substituted macrolide antibiotic, has effective on gram-positive and gram-negative bacteria acts by inhibiting bacterial protein synthesis.	35457-80-8	BIO2-DP-0022	G18	2024-02-22	D09	D	9	0.044	0.044	0.044	0.0363	0.0363	0.0363	0.044	0.044	0.044	0.0378	0.0378	0.0378
MAC-0761093	CC(C)[C@@H]1CC[C@@H](C)C[C@H]1OC(=O)Cn1c(-c2cccc(C(F)(F)F)c2)[n+](C)c2ccccc12	S-Gboxin	Pathways: Others;Target: Others;Receptor: Others;Bioactivity: S-Gboxin is an active analogue of Gboxin with potent antitumour activity. S-Gboxin inhibits the growth of mouse and human glioblastoma (GBM, IC50: 470 nM).	2101317-21-7	BIO2-DP-0022	H10	2024-04-22	D05	D	5	0.043	0.044	0.0435	0.0359	0.0367	0.0363	0.26	0.276	0.268	0.211	0.224	0.2175
MAC-0762477	OC([C@@H](OC1=CC=C(C2=CC=CC=C2)C=C1)CC1=CC=C(C2=CC=CC=C2)C=C1)=O	LJ570	Pathways: DNA Damage/DNA Repair; Metabolism;Target: PPAR;Receptor: PPAR;Bioactivity: LJ570 is the first PPAR√é¬±/√é¬≥ dual agonist (PPAR√é¬±,PPAR√é¬≥ with EC50s of 1.05 and 0.12 √é¬ºM, respectively[)	2252488-69-8	BIO2-DP-0027	B14	2024-04-27	A07	A	7	0.045	0.044	0.0445	0.0367	0.0359	0.0363	0.044	0.048	0.046	0.0366	0.04	0.0383
MAC-0762479	CC[C@@H](N)CNC1=NC(C2=C(O)C=CC(Cl)=C2)=NC2=C1C=CC=C2	CRT0066101 dihydrochloride(956121-30-5 free base)	Pathways: Cell Cycle/Checkpoint; Metabolism;Target: Serine/threonin kinase;Receptor: PKD;Bioactivity: CRT0066101 dihydrochloride is an inhibitor of PKD.	2308510-39-4	BIO2-DP-0027	B16	2024-04-27	A08	A	8	0.045	0.044	0.0445	0.0367	0.0359	0.0363	0.045	0.044	0.0445	0.0375	0.0366	0.037
MAC-0759458	CC(C)C1=CC2=CC[C@@H]3[C@@](C)([C@H]2CC1)CCC[C@@]3(C)C(=O)O	Abietic Acid; Sylvic acid	Pathways: DNA Damage/DNA Repair; Metabolism; Microbiology/virology; Proteases/Proteasome;Target: Antibacterial; Lipoxygenase; MMP; PPAR;Receptor: Bacterial; MMP-1; PPAR√é¬±; PPAR√é¬≥; 5-lipoxygenase;Bioactivity: Abietic Acid is the primary component of resin acid isolated from rosin.	514-10-3	BIO2-DP-0017	B17	2024-03-17	A09	A	9	0.043	0.044	0.0435	0.036	0.0368	0.0364	0.058	0.094	0.076	0.0487	0.079	0.0639
MAC-0758002	O=C(C1=C(COC(C)=O)CS[C@@]2([H])N1C(=O)[C@H]2NC(/C(C1=CSC(N)=N1)=N\OC)=O)O[Na]	Cefotaxime (sodium); Cefotaxim (sodium); HR-756 (sodium)	Target: Antibiotic; Bacterial;Pathway: Anti-infection;Biological Activity: Cefotaxime (Cefotaxim) sodium, a √é¬≤-lactamase stable cephalosporin and a third-generation cephalosporin antibiotic, possesses broad-spectrum antibiotic activity against numerous Gram-positive and Gram-negative bacteria[1][2][3][4][5].;Research Area: Infection	64485-93-4	BIO2-DP-0011	M05	2024-11-01	G03	G	3	0.045	0.046	0.0455	0.0361	0.0369	0.0365	0.079	0.046	0.0625	0.0674	0.0392	0.0533
MAC-0759542	COCCn1c2c([n+](Cc3cnccn3)c1C)C(=O)c1ccccc1C2=O	YM155; Sepantronium bromide	Pathways: Apoptosis; Autophagy;Target: Autophagy; Survivin;Receptor: Autophagy; Survivin;Bioactivity: Sepantronium Bromide is a small-molecule proapoptotic agent with potential antineoplastic activity.	781661-94-7	BIO2-DP-0017	G07	2024-01-17	D04	D	4	0.045	0.045	0.045	0.0365	0.0365	0.0365	0.049	0.045	0.047	0.0419	0.0385	0.0402
MAC-0762265	C[C@@]12[C@]([H])(CC=C3[C@@]1(C)CC[C@]1(C)[C@@]3([H])[C@@H](C)[C@H](C)CC1)[C@]1(C)[C@]([H])([C@@](C)(C(O)=O)[C@H](O)CC1)CC2	Beta-boswellic acid	Pathways: Cell Cycle/Checkpoint; DNA Damage/DNA Repair; Metabolism;Target: DNA/RNA Synthesis; Lipoxygenase;Receptor: 5-Lipoxygenase; Lipoxygenase; DNA/RNA Synthesis;Bioactivity: Beta-boswellic acid and its derivatives (the major constituents of Boswellin) have anti-carcinogenic, anti-tumor, and anti-hyperlipidemic activities.	631-69-6	BIO2-DP-0026	G16	2024-02-26	D08	D	8	0.044	0.045	0.0445	0.0361	0.0369	0.0365	0.044	0.048	0.046	0.0375	0.0409	0.0392
MAC-0764021	C[C@@H]1[C@@H]2[C@@H]([C@@H](C)O)C(=O)N2C(C(=O)OCOC(=O)C(C)(C)C)=C1SC1CN(C2=NCCS2)C1	Tebipenem Pivoxil; ME1211	Pathways: Microbiology/virology;Target: Antibacterial; Antibiotic;Receptor: Antibiotic; Bacterial;Bioactivity: Tebipenem pivoxil, an orally activity carbapenem antibiotic, is utilized in treating otolaryngologic and respiratory infections.	161715-24-8	BIO2-DP-0032	C20	1932-02-01	B10	B	10	0.044	0.044	0.044	0.0365	0.0365	0.0365	0.045	0.044	0.0445	0.0389	0.038	0.0385
MAC-0760645	C12=C(SC3=NC4=C(C=CC=C4)O3)N=CN=C1N(CC1=CC=CC=C1)N=N2	VAS2870	Pathways: Metabolism;Target: NADPH;Receptor: NADPH Oxidase; NADPH oxidase (NOX);Bioactivity: VAS2870 is a NADPH oxidase (NOX) inhibitor.	722456-31-7	BIO2-DP-0021	A04	2024-02-21	A02	A	2	0.043	0.044	0.0435	0.0362	0.037	0.0366	0.043	0.044	0.0435	0.0366	0.0375	0.0371
MAC-0761827	CC1(C)S[C@@H]2[C@H](NC(=O)C(C3=CC=CC=C3)S(=O)(=O)O)C(=O)N2[C@H]1C(=O)O	Sulbenicillin Sodium	Pathways: Microbiology/virology;Target: Antibacterial; Antibiotic;Receptor: Antibiotic; Bacterial;Bioactivity: Sulbenicillin Sodium is is a penicillin antibiotic,is a Penicillin antibiotic with antibacterial activity	28002-18-8	BIO2-DP-0024	O17	2024-01-24	H09	H	9	0.042	0.042	0.042	0.0366	0.0366	0.0366	0.042	0.043	0.0425	0.0371	0.038	0.0375
MAC-0760943	CC(C)(C)C1CCC2=C(C1)SC(NC(=O)C1=CC=CO1)=C2C(=O)O	CaCCinh-A01	Pathways: Membrane transporter/Ion channel;Target: Chloride Channel;Receptor: Chloride Channel; TMEM16A; CaCC;Bioactivity: CaCCinh-A01 is an inhibitor of the calcium-activated chloride channel (CaCC, 10 √é¬ºM) and TMEM16A (IC50: 2.1 √é¬ºM).	407587-33-1	BIO2-DP-0021	P15	2024-03-21	H08	H	8	0.042	0.044	0.043	0.0359	0.0376	0.0367	0.043	0.045	0.044	0.0367	0.0384	0.0376
MAC-0760949	C[C@@]12[C@@H](CC)OC(=O)[C@H](C)[C@@H](O[C@]3([H])O[C@@H](C)[C@H](O)[C@](C)(OC)C3)[C@H](C)[C@@H](O[C@]3([H])O[C@H](C)C[C@H](N(C)C)[C@H]3O)[C@@](O)(C)C[C@@H](C)C(=O)[C@H](C)[C@@]1([H])OC(=O)O2	Davercin; Erythromycin Cyclocarbonate	Pathways: Microbiology/virology;Target: Antibacterial; Antibiotic;Receptor: Antibacterial; Bacterial; Antibiotic;Bioactivity: Erythromycin Cyclocarbonate, a derivative of Erythromycin, is active against Gram-positive and some Gram-negative microorganisms.	55224-05-0	BIO2-DP-0021	P21	2024-03-21	H11	H	11	0.043	0.043	0.043	0.0367	0.0367	0.0367	0.043	0.043	0.043	0.0367	0.0367	0.0367
MAC-0760982	CCn1c(=Cc2scc[n+]2Cc2ccccc2)sc(=C2Sc3cc(Cl)ccc3N2C)c1=O	JG98; JG 98	Pathways: Apoptosis; Cytoskeletal Signaling; Metabolism;Target: Apoptosis; HSP;Receptor: HSP70; HSP; Apoptosis;Bioactivity: JG-98 is an allosteric Hsp70 inhibitor, displays high active against the breast cancer cell lines MDA-MB-231 and MCF-7 (EC50s: 0.4/0.7 √é¬ºM).	1456551-16-8	BIO2-DP-0022	B16	2024-04-22	A08	A	8	0.043	0.045	0.044	0.0359	0.0376	0.0367	0.043	0.208	0.1255	0.0349	0.1688	0.1019
MAC-0761004	C=C[C@]1(C)C[C@@H](OC(=O)CSC(C)(C)CNC(=O)[C@H](N)C(C)C)[C@]2(C)[C@H](C)CC[C@]3(CCC(=O)[C@@H]23)[C@@H](C)[C@@H]1O	Valnemulin HCl; Valnemulin Hydrochloride	Pathways: Microbiology/virology;Target: Antibacterial; Antibiotic;Receptor: Bacterial; Antibiotic; peptidyl transferase;Bioactivity: Valnemulin HCl is a broad-spectrum bacteriostatic agent inhibiting protein synthesis in bacteria by binding to the peptidyl transferase component of the 50S subunit of ribosomes.	133868-46-9	BIO2-DP-0022	C18	2024-02-22	B09	B	9	0.043	0.046	0.0445	0.0355	0.038	0.0367	0.043	0.046	0.0445	0.037	0.0395	0.0382
MAC-0761233	CCC1=CC=C(OCC2=CC=CC=C2C(=O)NC2=CC3=C(C=C2)N=C(C)C=C3N)C=C1	JTC801; JTC 801	Pathways: Endocrinology/Hormones; GPCR/G Protein; Neuroscience;Target: Opioid Receptor;Receptor: Opioid Receptor; Opioid receptor-like1 (ORL1);Bioactivity: JTC-801 is a selective opioid receptor-like1 (ORL1) receptor antagonist with IC50 of 94 nM, weakly inhibits receptors √é¬¥, √é¬∫, and √é¬º.	244218-51-7	BIO2-DP-0022	O20	2024-02-22	H10	H	10	0.042	0.047	0.0445	0.0347	0.0388	0.0367	0.042	0.05	0.046	0.0361	0.043	0.0395
MAC-0762289	O=C1N(C2=CC=C(C)C=C2)SC2=C1C=CC=C2	PBIT	Pathways: Chromatin/Epigenetic;Target: Histone Demethylase; Histone Methyltransferase;Receptor: Histone Demethylase; JARID1B; JARID1A; JARID1C;Bioactivity: PBIT inhibits JARID1B histone demethylase (IC50 of about 3 √é¬ºM). PBIT also inhibits JARID1A and JARID1C (IC50s of 6 √é¬ºM and 4.9 √é¬ºM, respectively). PBIT is a specific inhibitor of the Jumonji AT-rich Interactive Domain 1 (JARID1) enzymes…	2514-30-9	BIO2-DP-0026	H21	2024-03-26	D11	D	11	0.045	0.044	0.0445	0.0371	0.0363	0.0367	0.045	0.044	0.0445	0.0385	0.0376	0.038
MAC-0764237	NCC1CCN(c2nccc(c3cc4ccccc4cc3)n2)CC1	WAY262611; WAY 262611	Pathways: Cytoskeletal Signaling; Stem Cells;Target: Wnt/beta-catenin;Receptor: Wnt/√é¬≤-catenin; √é¬≤-catenin;Bioactivity: WAY-262611 is a wingless √é¬≤-Catenin agonist.	1123231-07-1	BIO2-DP-0032	O15	1932-01-01	H08	H	8	0.043	0.046	0.0445	0.0354	0.0379	0.0367	0.065	0.044	0.0545	0.0562	0.0381	0.0471
MAC-0757984	O=C1C2=C(OC(C3=CC=CN=C3)=N2)C(=O)C2=CC=CC=C12	SJB3-019A	Target: Deubiquitinase;Pathway: Cell Cycle/DNA Damage;Biological Activity: SJB3-019A is a potent and novel USP1 inhibitor, 5 times more potent than SJB2-043 in promoting ID1 degradation and cytoxicity in K562 cells with IC50 of 0.0781 √é¬ºM.;Research Area: Cancer	2070015-29-9	BIO2-DP-0011	K09	2024-11-01	F05	F	5	0.047	0.045	0.046	0.0377	0.0361	0.0369	0.05	0.046	0.048	0.0426	0.0392	0.0409
MAC-0765358	O=C([C@H]1/C(=C/CO)O[C@]2([H])CC(=O)N12)O[Li]		Target: Antibiotic; Bacterial;Pathway: Anti-infection;Biological Activity: Clavulanate lithium is a potent √é¬≤-lactamase inhibitor and acts as an antibiotic[1][2].;Research Area: Infection	61177-44-4	BIO2-DP-0011	O19	2024-11-01	H10	H	10	0.046	0.046	0.046	0.0369	0.0369	0.0369	0.046	0.046	0.046	0.0392	0.0392	0.0392
MAC-0759147	CCC(C)SSc1ncc[nH]1	PX12; PX 12	Pathways: Metabolism;Target: Thioredoxin;Receptor: TRX (HT-29 cells); TRX (MCF-7);Bioactivity: PX-12 (1-methylpropyl 2-imidazolyl disulfide) is a small-molecule inhibitor of Trx-1 (thioredoxin-1), stimulates apoptosis, down-regulates HIF-1√é¬± and vascular endothelial growth factor (VEGF) and inhibits tumor growth in animal models. Since high levels of Trx-1 have been associated with colorectal, …	141400-58-0	BIO2-DP-0016	A05	2024-01-16	A03	A	3	0.043	0.043	0.043	0.0369	0.0369	0.0369	0.045	0.043	0.044	0.0399	0.0381	0.039
MAC-0759297	S1[C@H]2N(C(=O)[C@H]2NC(=O)[C@H](NC(=O)c2c(O)cc(C)nc2)c2ccc(O)cc2)C(C(=O)O)=C(CSc2n(C)nnn2)C1	Cefpiramide acid; Cefpiramido	Pathways: Microbiology/virology;Target: Antibacterial;Receptor: PBPs;Bioactivity: Cefpiramide is a third-generation cephalosporin antibiotic.	70797-11-4	BIO2-DP-0016	I11	2024-01-16	E06	E	6	0.043	0.043	0.043	0.0369	0.0369	0.0369	0.043	0.043	0.043	0.0381	0.0381	0.0381
MAC-0765706	CC1NCc2cc(-c3ccc4c(=O)c(C(=O)O)cn(C5CC5)c4c3OC(F)F)ccc21.CS(=O)(=O)O.O	Garenoxacin mesylate hydrate; Garenoxacin mesylate [USAN]	Pathways: Microbiology/virology;Target: Antibacterial;Receptor: Bacterial;Bioactivity: Garenoxacin mesylate hydrate with potent antimicrobial activity, against common respiratory pathogens, including resistant strains.	223652-90-2	BIO2-DP-0024	P17	2024-03-24	H09	H	9	0.042	0.042	0.042	0.0369	0.0369	0.0369	0.042	0.043	0.0425	0.0369	0.0378	0.0374
MAC-0762292	CN1C2=C3C(=CC=C2C2=C(C4=C(OCO4)C=C2)C1OCC)C=C1OCOC1=C3	6-Ethoxydihydrosanguinarine	Pathways: Apoptosis; Neuroscience;Target: AChR; Apoptosis;Receptor: Apoptosis; HuAChE;Bioactivity: 6-Ethoxydihydrosanguinarine shows human blood acetylcholinesterase (HuAChE) and human plasma butyrylcholinesterase (HuBuChE) inhibitory activity, with IC50 values of 0.83 +/- 0.04 microM and 4.20 +/- 0.19 microM, respectively.	28342-31-6	BIO2-DP-0026	I04	2024-02-26	E02	E	2	0.045	0.045	0.045	0.0369	0.0369	0.0369	0.046	0.045	0.0455	0.0392	0.0384	0.0388
MAC-0758060	O=C(C1=C(CSC2=NN=NN2C)CS[C@@]2([H])N1C(=O)[C@H]2NC([C@H](O)C1=CC=CC=C1)=O)O[Na]	Cefamandole (sodium); Cephamandole sodium	Target: Antibiotic; Bacterial;Pathway: Anti-infection;Biological Activity: Cefamandole Sodium Salt is a second-generation broad-spectrum cephalosporin antibiotic.;Research Area: Infection	30034-03-8	BIO2-DP-0011	P21	2024-11-03	H11	H	11	0.045	0.045	0.045	0.037	0.037	0.037	0.045	0.045	0.045	0.0385	0.0385	0.0385
MAC-0760887	[O-][N+](=O)c1ccc(/C=C/C=N/N2CC(=O)NC2=O)o1	Furagin; Furazidin	Pathways: Microbiology/virology;Target: Antibacterial;Receptor: Antibacterial; Bacterial;Bioactivity: Furagin is a Nitrofuran derivative with anti-infective activity used for urinary tract infections.	1672-88-4	BIO2-DP-0021	M16	2024-02-21	G08	G	8	0.044	0.044	0.044	0.037	0.037	0.037	0.044	0.044	0.044	0.0375	0.0375	0.0375
MAC-0764019	C[C@@H](OC[C@@]1(c2ccccc2)CC[C@]2(CCC(=O)N2)CN1)c1cc(C(F)(F)F)cc(C(F)(F)F)c1	Rolapitant hydrochloride; Rolapitant HCl	Pathways: GPCR/G Protein; Neuroscience;Target: Neurokinin Receptor;Receptor: NK1;Bioactivity: Rolapitant Hydrochloride is the hydrochloride salt form of rolapitant, an orally bioavailable, centrally-acting, selective, neurokinin 1 receptor (NK1-receptor) antagonist with potential antiemetic activity.	914462-92-3	BIO2-DP-0032	C18	1932-02-01	B09	B	9	0.044	0.045	0.0445	0.0365	0.0374	0.037	0.049	0.045	0.047	0.0424	0.0389	0.0406
MAC-0760488	OC[C@H]1CN(c2ccc(OCC3(O)CCN(c4cc5n(C6CC6)cc(C(O)=O)c(=O)c5cc4F)CC3)c(F)c2)C(=O)O1	Cadazolid; ACT-179811	Pathways: Microbiology/virology;Target: Antibacterial; Antibiotic;Receptor: Antibacterial; Bacterial; Antibiotic;Bioactivity: Cadazolid is an oxazolidinone-type antibiotic, with activity against gram-positive bacteria, including Clostridium difficile.	1025097-10-2	BIO2-DP-0020	H14	2024-04-20	D07	D	7	0.042	0.043	0.0425	0.0367	0.0376	0.0371	0.046	0.19	0.118	0.0394	0.1628	0.1011
MAC-0760860	FC(F)(F)OC1=C(C2=NOC(C3CC3)=C2CO[C@@H]2C[C@H]3N(C4=NC5=C(F)C=C(C(O)=O)C=C5S4)[C@H](CC3)C2)C=CC=C1	Tropifexor; LJN452	Pathways: Autophagy; Metabolism;Target: Autophagy; FXR;Receptor: Autophagy; FXR;Bioactivity: Tropifexor is a novel and highly potent agonist of FXR with an EC50 of 0.2 nM.	1383816-29-2	BIO2-DP-0021	L09	2024-03-21	F05	F	5	0.044	0.043	0.0435	0.0376	0.0367	0.0371	0.044	0.043	0.0435	0.0376	0.0367	0.0371
MAC-0759686	CC[C@@H]1[C@@H]2C[C@H](O)CC[C@]2(C)[C@H]2CC[C@@]3(C)[C@H]([C@@H]2[C@@H]1O)CC[C@@H]3[C@H](C)CCC(=O)O	Obeticholic Acid; 6-ECDCA	Pathways: Autophagy; Metabolism;Target: Autophagy; FXR;Receptor: Autophagy; FXR;Bioactivity: Obeticholic acid is a Farnesoid X Receptor Agonist. The mechanism of action of obeticholic acid is as a Farnesoid X Receptor Agonist.	459789-99-2	BIO2-DP-0017	N19	2024-03-17	G10	G	10	0.044	0.045	0.0445	0.0368	0.0377	0.0372	0.048	0.048	0.048	0.0403	0.0403	0.0403
MAC-0761242	O=C(C1CC1)N1CCN(Cn2sc3ccccc3c2=O)CC1	LOC14	Pathways: Others;Target: others;Receptor: PDI;Bioactivity: LOC14 to be the most potent PDI inhibitor reported to date( EC50 : 500 nM)	877963-94-5	BIO2-DP-0022	P10	2024-04-22	H05	H	5	0.044	0.045	0.0445	0.0367	0.0376	0.0372	0.044	0.05	0.047	0.0357	0.0406	0.0381
MAC-0765923	CO/N=C(\C(=O)N[C@@H]1C(=O)N2C(C(=O)[O-])=C(C[n+]3ccc(N)n3CCO)CS[C@H]12)c1csc(N)n1	Cefoselis Sulfate; FK-037	Pathways: Microbiology/virology;Target: Antibacterial; Antibiotic;Receptor: antibiotic; Bacterial;Bioactivity: Cefoselis is a widely used beta-lactam antibiotic.	122841-12-7	BIO2-DP-0022	P22	2024-04-22	H11	H	11	0.044	0.045	0.0445	0.0367	0.0376	0.0372	0.043	0.047	0.045	0.0349	0.0381	0.0365
MAC-0759518	c1c(Cl)c(F)c(Cc2cc3c(=O)c(C(=O)O)cn([C@@H](C(C)C)CO)c3cc2OC)cc1	Elvitegravir; D06677	Pathways: Microbiology/virology; Proteases/Proteasome;Target: HIV Protease;Receptor: HIV Integrase; HIV; HIV-1 IIIB; HIV-2 EHO; HIV-2 ROD;Bioactivity: Elvitegravir is a Human Immunodeficiency Virus Integrase Strand Transfer Inhibitor. The mechanism of action of elvitegravir is as an HIV Integrase Inhibitor, and Cytochrome P450 2C9 Inducer.	697761-98-1	BIO2-DP-0017	E20	2024-02-17	C10	C	10	0.049	0.044	0.0465	0.0394	0.0353	0.0373	0.049	0.044	0.0465	0.0403	0.0362	0.0382
MAC-0759587	C[C@H]1CC[C@@]2(O)C(C)(C)[C@@H]3CC[C@@]2(C)[C@H]1C3	Patchouli alcohol; (-)-Patchouli Alcohol	Pathways: Microbiology/virology;Target: Antibacterial; Antifungal;Receptor: antifungal; Bacterial;Bioactivity: Patchouli alcohol is a sesquiterpene alcohol found in patchouli oil. It has antibacterial, antifungal, and antiviral actions. Patchouli alcohol also suppresses inflammation induced by lipopolysaccharide in vivo. Topical application of patchouli alcohol accelerates recovery from ultraviol…	5986-55-0	BIO2-DP-0017	I12	2024-02-17	E06	E	6	0.043	0.05	0.0465	0.0345	0.0402	0.0373	0.043	0.046	0.0445	0.0353	0.0378	0.0366
MAC-0761072	COc1ccc2c(O[C@@H]3C[C@@H]4[C@@H](C3)C(=O)N(C)CCCC/C=C\[C@@H]3C[C@@]3(C(=O)NS(=O)(=O)C3CC3)NC4=O)cc(-c3nc(C(C)C)cs3)nc2c1C	Simeprevir; TMC435	Pathways: Microbiology/virology; Proteases/Proteasome;Target: HCV Protease; SARS-CoV;Receptor: HCV NS3/4A protease; HCV; HCV Protease; SARS-CoV;Bioactivity: Simeprevir is a potent HCV NS3/4A protease inhibitor, and inhibits HCV replication with EC50 of 8 nM.	923604-59-5	BIO2-DP-0022	G07	2024-01-22	D04	D	4	0.047	0.044	0.0455	0.0386	0.0361	0.0373	0.067	0.045	0.056	0.0579	0.0389	0.0484
MAC-0761563	CC(C)NCCn1c2c(cc(C(=O)C)cc2)c2c1ccc(C(=O)C)c2	CBL0137; CBLC137	Pathways: Apoptosis; NF-√é¬∫B;Target: NF-√é¬∫B; p53;Receptor: p53; NF-√é¬∫B;Bioactivity: CBL0137, a metabolically stable curaxin, activates p53 (EC50: 0.37 √é¬ºM) and inhibits NF-√é¬∫B (EC50: 0.47 √é¬ºM). It functionally inactivates the facilitates chromatin transcription complex (FACT), driving the effects on p53 and NF-√é¬∫B and promoting cancer cell death. CBL0137 has broad anticancer activity…	1197996-80-7	BIO2-DP-0024	A18	2024-02-24	A09	A	9	0.043	0.043	0.043	0.0373	0.0373	0.0373	0.043	0.043	0.043	0.0376	0.0376	0.0376
MAC-0761861	FC1=CC=C(NC2=NC3=CC=CC=C3N=C2NC2=CC=C(F)C=C2)C=C1	LQZ-7I	Pathways: Apoptosis;Target: Survivin;Receptor: Survivin;Bioactivity: LQZ-7I is an inhibitor of surviving-targeting. It orally effectively inhibits xenograft tumor growth and induces survivin loss in tumors	195822-23-2	BIO2-DP-0025	A20	2024-02-25	A10	A	10	0.044	0.043	0.0435	0.0377	0.0368	0.0373	0.044	0.043	0.0435	0.0388	0.0379	0.0384
MAC-0762369	[H][C@]12OC[C@@H](Oc3nc4nc(-c5ccc(-c6ccccc6)cc5)c(Cl)cc4[nH]3)[C@@]1([H])OC[C@H]2O	MK8722	Pathways: PI3K/Akt/mTOR signaling;Target: AMPK;Receptor: AMPK;Bioactivity: MK8722 is an effective and systemic activator of pan-AMPK.	1394371-71-1	BIO2-DP-0026	M03	2024-01-26	G02	G	2	0.045	0.046	0.0455	0.0369	0.0377	0.0373	0.052	0.05	0.051	0.0452	0.0435	0.0444
MAC-0764110	CC[C@@H]([C@@H](CC)C1=CC=C(O)C=C1)C1=CC=C(O)C=C1	Hexestrol; Bibenzyl	Pathways: Endocrinology/Hormones;Target: Estrogen Receptor/ERR; Estrogen/progestogen Receptor;Receptor: ER√é¬±; ER√é¬≤; Estrogen Receptor/ERR;Bioactivity: Hexestrol binds to ER√é¬± and ER√é¬≤ with EC50 of 0.07 nM and 0.175 nM, respectively.	84-16-2	BIO2-DP-0032	H16	1932-04-01	D08	D	8	0.045	0.045	0.045	0.0373	0.0373	0.0373	0.186	0.309	0.2475	0.1555	0.2583	0.2069
MAC-0757519	CC(C)(C1=CC(NC(NC2=CC=C(C3=CC=CC4=C3C=CN=C4N)C=C2)=O)=NO1)C	RIPK1-IN-4	Target: RIP kinase;Pathway: Apoptosis;Biological Activity: RIPK1-IN-4 (compound 8) is a potent and selective type II kinase inhibitor of receptor interacting protein 1 (RIP1) kinase and binds to a DLG-out inactive form of RIP1 with an IC50s of 16 nM and 10 nM for RIP1 and ADP-Glo kinase[1].;Research Area: Inflammation/Immunology	1481641-08-0	BIO2-DP-0010	A06	2024-10-02	A03	A	3	0.045	0.044	0.0445	0.0378	0.0369	0.0374	0.045	0.046	0.0455	0.0387	0.0396	0.0391
MAC-0757966	O=C(C1=C(CSC2=NN=C(C)S2)CS[C@@]2([H])N1C(=O)[C@H]2NC(CN1N=NN=C1)=O)O[Na]	Cefazolin (sodium); Sodium cefazolin; Sodium cephazolin	Target: Antibiotic; Bacterial;Pathway: Anti-infection;Biological Activity: Cefazolin sodium is a first-generation cephalosporin antibiotic, useful for the treatment of a number of bacterial infections.;Research Area: Infection	27164-46-1	BIO2-DP-0011	J09	2024-11-03	E05	E	5	0.045	0.046	0.0455	0.037	0.0379	0.0374	0.046	0.047	0.0465	0.0394	0.0402	0.0398
MAC-0765921	O=C(C1=C(CSC2=NN=NN2C)CS[C@@]2([H])N1C(=O)[C@@]2(OC)NC(CSCC#N)=O)O[Na]	Cefmetazole (sodium); Sodium cefmetazole	Target: Antibiotic; Bacterial;Pathway: Anti-infection;Biological Activity: Cefmetazole sodium (Sodium cefmetazole) is a semisynthetic cephamycin antibiotic with broad-spectrum antibacterial activity. Cefmetazole sodium results in the loss of cell wall integrity by binding to penicillin-binding proteins (PBPs) and preventing the crosslinking of peptidoglycan. Cefmetazole sodium is used for the res…	56796-39-5	BIO2-DP-0011	L09	2024-11-03	F05	F	5	0.047	0.044	0.0455	0.0387	0.0362	0.0374	0.046	0.045	0.0455	0.0394	0.0385	0.0389
MAC-0765402	O=C1c2ccccc2C(NC2CCCCC2)/C1=C\c1ccccc1	BCI; (E)-BCI	Pathways: Metabolism;Target: Phosphatase;Receptor: phosphatase;Bioactivity: BCI is an allosteric inhibitor of dual-specificity phosphatase (DUSP; EC50s: 13.3 and 8.0 √é¬ºM for DUSP6 and DUSP1 in cells) and does not inhibit DUSP5.	1245792-51-1	BIO2-DP-0025	J12	2024-04-25	E06	E	6	0.043	0.044	0.0435	0.0369	0.0378	0.0374	0.067	0.092	0.0795	0.0594	0.0816	0.0705
MAC-0764203	O=C(N1CCCC1)N1N=NC=C1	AA26-9	Pathways: Metabolism; Proteases/Proteasome;Target: Phospholipase; Serine Protease;Receptor: Phospholipase; serine hydrolase;Bioactivity: AA26-9 is an effective and broad-spectrum inhibitor of serine hydrolase.	1312782-34-5	BIO2-DP-0032	M18	1932-02-01	G09	G	9	0.045	0.045	0.045	0.0374	0.0374	0.0374	0.047	0.046	0.0465	0.0406	0.0398	0.0402
MAC-0757832	O=S(C1(C)CC(=O)C2=C(C=CC=C2)C1=O)(O[Na])=O	Menadione bisulfite (sodium); Menadione sodium bisulfite; Vitamin K3 sodium bisulfite	Target: Others;Pathway: Others;Biological Activity: Menadione bisulfite (sodium) is used as an agent to induce acute oxidative stress, and to function as a plant-defense activator against several pathogens.;Research Area: Others	130-37-0	BIO2-DP-0011	B08	2024-11-04	A04	A	4	0.045	0.047	0.046	0.0367	0.0383	0.0375	0.045	0.047	0.046	0.0372	0.0388	0.038
MAC-0760648	C1=CC=C(C2=NN3C(C(F)(F)F)=CC(C(F)(F)F)=NC3=C2C2=CC=C(O)C=C2)C=C1	PHTPP	Pathways: Endocrinology/Hormones;Target: Estrogen Receptor/ERR; Estrogen/progestogen Receptor;Receptor: ER√é¬≤; Estrogen Receptor/ERR;Bioactivity: PHTPP is a selective√Ç¬†ER√é¬≤√Ç¬†antagonist.	805239-56-9	BIO2-DP-0021	A08	2024-02-21	A04	A	4	0.044	0.045	0.0445	0.037	0.0379	0.0375	0.044	0.108	0.076	0.0375	0.092	0.0647
MAC-0760786	O=C(O)COc1cccc(c2ccccc2n2nc(c3ccccc3)c(c3ccccc3)c2CC)c1	BMS309403; BMS 309403	Pathways: Metabolism;Target: FABP;Receptor: FABP; FABP4; FABP3; FABP5;Bioactivity: BMS-309403 is an effective, selective and cell-permeable inhibitor of fatty acid binding protein 4 (FABP4) with a Ki of less than 2 nM.	300657-03-8	BIO2-DP-0021	H10	2024-04-21	D05	D	5	0.044	0.044	0.044	0.0375	0.0375	0.0375	0.121	0.215	0.168	0.1025	0.1821	0.1423
MAC-0765440	CON=C(C(=O)N[C@@H]1C(=O)N2C(C(=O)[O-])=C(CSC3=NC(C)=C(CC(=O)[O-])S3)CS[C@H]12)C1=CSC(N)=N1		Pathways: Microbiology/virology;Target: Antibacterial; Antibiotic;Receptor: Bacterial; Antibiotic;Bioactivity: Cefodizime Sodium is a third generation cephalosporin antibiotic, has broad-spectrum activity	86329-79-5	BIO2-DP-0024	M07	2024-01-24	G04	G	4	0.043	0.043	0.043	0.0375	0.0375	0.0375	0.043	0.043	0.043	0.038	0.038	0.038
MAC-0761824	CC1=NN=C(SCC2=C(C(=O)O)N3[C@@H]([C@H](NC(=O)CN4C=C(Cl)C(=O)C(Cl)=C4)C3=O)SC2)S1	Cefazedone; Refosporen	Pathways: Microbiology/virology;Target: Antibacterial; Antibiotic;Receptor: Bacterial; Antibiotic;Bioactivity: Cefazedone is a semisynthetic first-generation cephalosporin√Ç¬†with activity against Gram-positive and Gram-negative bacteria[1].	56187-47-4	BIO2-DP-0024	O13	2024-01-24	H07	H	7	0.043	0.043	0.043	0.0375	0.0375	0.0375	0.043	0.044	0.0435	0.038	0.0389	0.0384
MAC-0761826	CCN(CC)CCSCC(O[C@@H]1C[C@@](C)(C=C)[C@@H](O)[C@H](C)[C@]23[C@H]([C@@]1(C)[C@H](C)CC2)C(=O)CC3)=O	Tiamulin; Thiamutilin	Pathways: Microbiology/virology;Target: Antibacterial; Antibiotic;Receptor: Bacterial; Antibiotic;Bioactivity: Tiamulin is a semisynthetic pleuromutilin antibiotic	55297-95-5	BIO2-DP-0024	O15	2024-01-24	H08	H	8	0.043	0.043	0.043	0.0375	0.0375	0.0375	0.044	0.044	0.044	0.0389	0.0389	0.0389
MAC-0762249	O=C(O)CCCOC1=CC2=C(C(=O)C(C3CCCC3)(CCCC)C2)C(Cl)=C1Cl	DCPIB	Pathways: Membrane transporter/Ion channel;Target: Chloride channel; Potassium Channel;Receptor: Chloride Channel; Potassium Channel; VRAC; TRESK; TASK-1; TASK-3;Bioactivity: DCPIB, a known specific and potent inhibitor of volume-regulated anion channels (VRAC),DCPIB displayed superior selectivity toward TRESK with an IC50 of 0.14 √é¬ºM, demonstrating at least 100-fold higher affinity over TREK1/…	82749-70-0	BIO2-DP-0026	F20	2024-04-26	C10	C	10	0.043	0.047	0.045	0.0358	0.0391	0.0375	0.043	0.046	0.0445	0.0372	0.0398	0.0385
MAC-0762750	CC(C)(O)CCC1=C(OC)C(O)=CC2=C1C(=O)C1=C(O)C(CC=C(C)C)=C(O)C=C1O2	Garcinone D	Pathways: Immunology/Inflammation; JAK/STAT signaling; Stem Cells;Target: ROS; STAT;Receptor: Keap1-Nrf2; Reactive Oxygen Species; STAT3; STAT;Bioactivity: Garcinone D shows significant cytotoxicity against the CEM-SS cell line, with IC(50) value of 3.2 microg/ml; it exhibits dose-dependent enzyme-based microsomal aromatase inhibitory activity. Garcinone D inhibits p65 activation with IC50 values…	107390-08-9	BIO2-DP-0027	P16	2024-04-27	H08	H	8	0.046	0.046	0.046	0.0375	0.0375	0.0375	0.046	0.047	0.0465	0.0383	0.0391	0.0387
MAC-0763967	CC/C(c1ccccc1)=C(\c1ccc(O)cc1)c1ccc(OCCNC)cc1	Endoxifen Z-isomer	Pathways: Angiogenesis; Endocrinology/Hormones; JAK/STAT signaling; Membrane transporter/Ion channel; Tyrosine Kinase/Adaptors;Target: EGFR; Estrogen Receptor/ERR; Estrogen/progestogen Receptor; HER; Potassium Channel;Receptor: Estrogen Receptor/ERR; Potassium Channel; hERG Potassium Channel; ER; ERR; hERG;Bioactivity: Endoxifen (EDX) is a key active metabolite of tamoxifen (TAM) with higher affi…	112093-28-4	BIO2-DP-0032	A03	1932-01-01	A02	A	2	0.045	0.046	0.0455	0.0371	0.0379	0.0375	0.045	0.052	0.0485	0.0389	0.045	0.042
MAC-0763982	C[C@@H](c1ccccc1)NC(=O)/C(=C/c1nc(Br)ccc1)C#N	WP1066	Pathways: Angiogenesis; Apoptosis; Chromatin/Epigenetic; JAK/STAT signaling; Stem Cells;Target: Apoptosis; JAK; STAT;Receptor: JAK2; STAT3; STAT; JAK; Apoptosis;Bioactivity: WP1066 is a inhibitor of JAK2 (IC50: 2.30 √é¬ºM) and STAT3 (IC50: 2.43 √é¬ºM) in HEL cells; shows activity to JAK2, STAT3/5, and ERK1/2, not JAK1 and JAK3. WP1066 has been used in trials studying the treatment of Melanoma, Br…	857064-38-1	BIO2-DP-0032	A19	1932-01-01	A10	A	10	0.046	0.045	0.0455	0.0379	0.0371	0.0375	0.047	0.046	0.0465	0.0407	0.0398	0.0402
MAC-0760518	N[C@@H]1CCCCN(c2c(F)cc3c(=O)c(C(=O)O)cn(C4CC4)c3c2Cl)C1	Besifloxacin HCl; Besifloxacin Hydrochloride	Pathways: Microbiology/virology;Target: Antibacterial; Antibiotic;Receptor: Antibiotic; Bacterial;Bioactivity: Besifloxacin HCl is a fourth-generation fluoroquinolone antibiotic.	405165-61-9	BIO2-DP-0020	J10	2024-04-20	E05	E	5	0.043	0.043	0.043	0.0376	0.0376	0.0376	0.079	0.217	0.148	0.0677	0.1859	0.1268
MAC-0760980	C[C@H]1CN(c2ccc3cc(C#N)c4nc5ccccc5n4c3n2)C[C@@H](C)N1	Compound 3A	Pathways: Cell Cycle/Checkpoint; DNA Damage/DNA Repair;Target: DNA/RNA Synthesis;Receptor: DNA/RNA Synthesis; RNA polymerase I;Bioactivity: Compound 3A can effectively inhibit the transcription of RNA polymerase I in the A375 malignant melanoma cell line but has no effect on polymerase II.	1822358-25-7	BIO2-DP-0022	B14	2024-04-22	A07	A	7	0.045	0.045	0.045	0.0376	0.0376	0.0376	0.047	0.229	0.138	0.0381	0.1858	0.112
MAC-0761039	C[C@@H](O)[C@H]1C(=O)N2C(C(=O)O)=C(S[C@@H]3CN[C@H](C(=O)Nc4cccc(C(=O)[O-])c4)C3)[C@H](C)[C@H]12	Ertapenem sodium; MK-826	Pathways: Microbiology/virology;Target: Antibacterial; Antibiotic;Receptor: Antibiotic; Bacterial;Bioactivity: Ertapenem sodium is a new long-acting 1-√é¬≤-methyl carbapenem antibiotic with a broad antibacterial spectrum including common aerobic and anaerobic bacteria and organisms with extended-spectrum √é¬≤-lactamases.	153773-82-1	BIO2-DP-0022	E14	2024-02-22	C07	C	7	0.046	0.045	0.0455	0.038	0.0371	0.0376	0.045	0.045	0.045	0.0387	0.0387	0.0387
MAC-0761052	CC(C)CNc1ccnc(NCc2csc(-c3ccccc3)n2)n1	KHS101 hydrochloride	Pathways: Angiogenesis; Cytoskeletal Signaling; Stem cell; Tyrosine Kinase/Adaptors;Target: FGFR; Microtubule Associated; TACC;Receptor: FGFR; TACC3;Bioactivity: KHS101 is a TACC3 inhibitor and can selectively induce a neuronal differentiation phenotype.	1784282-12-7	BIO2-DP-0022	F07	2024-03-22	C04	C	4	0.045	0.045	0.045	0.0376	0.0376	0.0376	0.045	0.045	0.045	0.0383	0.0383	0.0383
MAC-0765399	N[C@@H]1CN(c2c(F)cc3c(=O)c(C(=O)O)cn([C@@H]4C[C@@H]4F)c3c2Cl)CC12CC2	Sitafloxacin Hydrate; DU6859a hydrate	Pathways: Microbiology/virology;Target: Antibacterial; Antibiotic;Receptor: antibiotic; Bacterial;Bioactivity: Sitafloxacin (INN; also called DU-6859a) is a fluoroquinolone antibiotic that shows promise in the treatment of Buruli ulcer.	163253-35-8	BIO2-DP-0022	H21	2024-03-22	D11	D	11	0.044	0.046	0.045	0.0367	0.0384	0.0376	0.044	0.046	0.045	0.0374	0.0391	0.0383
MAC-0761129	COc1ccccc1-c1nc(=Nc2ccccc2)sn1-c1ccccc1OC	JNJ-10229570; JNJ10229570	Pathways: GPCR/G Protein; Neuroscience;Target: Melanocortin Receptor;Receptor: MC1R; MC5R; Melanocortin Receptor;Bioactivity: JNJ-10229570 is an antagonist of melanocortin receptor 1 (MC1R) and melanocortin receptor 5 (MC5R), which inhibits sebaceous gland differentiation and the production of sebum-specific lipids.	524923-88-4	BIO2-DP-0022	J10	2024-04-22	E05	E	5	0.045	0.045	0.045	0.0376	0.0376	0.0376	0.254	0.277	0.2655	0.2061	0.2248	0.2155
MAC-0761198	CCOC(=O)NC(=O)c1ccsc1NC(=O)c1nc2ccccc2s1	TCA1; TCA 1	Pathways: Microbiology/virology;Target: Antibacterial; Antibiotic;Receptor: Bacterial; tuberculosis;Bioactivity: TCA-1 is a small molecule with activity against drug-resistant and persistent tuberculosis.	864941-32-2	BIO2-DP-0022	N03	2024-03-22	G02	G	2	0.046	0.044	0.045	0.0384	0.0367	0.0376	0.047	0.045	0.046	0.04	0.0383	0.0391
MAC-0762451	C1CN(C2=CC(OC3=C(Cl)C=C(S(=O)(=O)NCC4=CC=CC5=CC=CC=C45)S3)=CC=C2)CCN1	B355252	Pathways: Others;Target: Others;Receptor: Others;Bioactivity: B355252 protects against cell death caused by glutamate-evoked oxidative stress. B355252 shows neuroprotective effect, potentiating nerve growth factor (NGF)-induced neurite outgrowth.	1261576-81-1	BIO2-DP-0027	A08	2024-02-27	A04	A	4	0.049	0.046	0.0475	0.0388	0.0364	0.0376	0.05	0.05	0.05	0.0424	0.0424	0.0424
MAC-0763896	CCC1=CC(O)=C(OC2=CC=C(C(N)=O)C=C2F)C=C1F	MUT056399; Fab-001	Pathways: Microbiology/virology;Target: Antibacterial;Receptor: Bacterial; S. aureus;Bioactivity: MUT056399 is a highly potent inhibitor of the FabI enzyme of both S. aureus and E. coli (IC50s of 12 nM and 58 nM, respectively).	1269055-85-7	BIO2-DP-0031	M05	2024-01-31	G03	G	3	0.044	0.045	0.0445	0.0372	0.0381	0.0376	0.044	0.046	0.045	0.0387	0.0404	0.0395
MAC-0754881	N12[C@@]([H])([C@@](NC(C(C([O-])=O)C3=CSC=C3)=O)([H])C1=O)SC(C)(C)[C@@H]2C([O-])=O	Ticarcillin disodium; Ticarcillin disodium salt	Pathways: Microbiology/virology;Target: Antibacterial; Antibiotic;Receptor: Antibacterial; Bacterial; Antibiotic;Bioactivity: Ticarcillin Disodium is the disodium salt form of ticarcillin, a broad-spectrum, semi-synthetic penicillin antibiotic with bactericidal and beta-lactamase resistant activity. Similar to carbenicillin in action, ticarcillin inactivates the penicillin-sensitive transpeptidas…	4697-14-7	BIO2-DP-0016	G14	2024-02-16	D07	D	7	0.043	0.043	0.043	0.0377	0.0377	0.0377	0.043	0.043	0.043	0.0383	0.0383	0.0383
MAC-0759393	CCN(CC)CCOc1ccc(C(=C(Cl)c2ccccc2)c2ccccc2)cc1	Clomifene citrate; Clomiphene citrate	Pathways: Endocrinology/Hormones;Target: Estrogen Receptor/ERR; Estrogen/progestogen Receptor;Receptor: ER; Estrogen Receptor/ERR;Bioactivity: Clomifene Citrate is a selective estrogen receptor modulator.	50-41-9	BIO2-DP-0016	O04	2024-02-16	H02	H	2	0.043	0.043	0.043	0.0377	0.0377	0.0377	0.043	0.043	0.043	0.0383	0.0383	0.0383
MAC-0759403	CON=C(C(=O)N[C@@H]1C(=O)N2C(C(=O)[O-])=C(COC(N)=O)CS[C@H]12)c1ccco1	Cefuroxime sodium; Cefuroxime sodium salt	Pathways: Microbiology/virology;Target: Antibacterial; Antibiotic;Receptor: Antibiotic; Bacterial;Bioactivity: Cefuroxime Sodium is the sodium salt form of cefuroxime and a semi-synthetic, broad-spectrum, beta-lactamase resistant, second-generation cephalosporin antibiotic with bactericidal activity. Cefuroxime sodium inhibits bacterial cell wall synthesis by inactivating penicillin binding prote…	56238-63-2	BIO2-DP-0016	O18	2024-02-16	H09	H	9	0.043	0.043	0.043	0.0377	0.0377	0.0377	0.043	0.045	0.044	0.0383	0.0401	0.0392
MAC-0759456	S=C([S-])N1CCCC1	Pyrrolidinedithiocarbamate ammonium; 1-Pyrrolidinedithiocarboxylic acid ammonium salt	Pathways: NF-√é¬∫B;Target: NF-√é¬∫B;Receptor: NF-√é¬∫B;Bioactivity: Pyrrolidinedithiocarbamate ammonium, a selective NF-√é¬∫B inhibitor, inhibits translation of nitric oxide synthase mRNA to prevent induction.	5108-96-3	BIO2-DP-0017	B15	2024-03-17	A08	A	8	0.045	0.045	0.045	0.0377	0.0377	0.0377	0.045	0.046	0.0455	0.0378	0.0386	0.0382
MAC-0761866	CC1(C)CCC(c2nc(C3CC(C)(C)OC(C)(C)C3)ccc2NC(=O)c2ncc(C#N)[nH]2)=CC1	Edicotinib; JNJ-40346527	Pathways: Angiogenesis; Tyrosine Kinase/Adaptors;Target: c-Fms; c-Kit; CSF-1R; FLT;Receptor: c-Fms; FLT3; CSF-1R; kit;Bioactivity: Edicotinib is a brain penetrant and orally active inhibitor of the colony-stimulating factor-1 receptor (IC50: 3.2 nM). It shows less inhibitory effects on KIT and FLT3 (IC50: 20 nM and 190 nM). It has the potential for Alzheimer's disease and rheumatoid arthritis tre…	1142363-52-7	BIO2-DP-0025	B05	2024-03-25	A03	A	3	0.044	0.043	0.0435	0.0381	0.0373	0.0377	0.044	0.043	0.0435	0.0395	0.0386	0.039
MAC-0762004	CC(C)=CCC1=C2O[C@H](C3=CC=C(O)C=C3)CC(=O)C2=C(O)C=C1O	8-Prenylnaringenin	Pathways: Apoptosis; Immunology/Inflammation;Target: Apoptosis; ROS;Receptor: Apoptosis; ROS;Bioactivity: 8-Prenylnaringenin is a phytoestrogen with high estrogenic activity,	53846-50-7	BIO2-DP-0025	I14	2024-02-25	E07	E	7	0.044	0.044	0.044	0.0377	0.0377	0.0377	0.044	0.044	0.044	0.0388	0.0388	0.0388
MAC-0757782	O=C(C1=C(COC(N)=O)NC(C)=C(C(OC)=O)C1C1=CC=CC(Cl)=C1Cl)OC(C)C	Lemildipine; NB-818; NPK-1886	Target: Calcium Channel;Pathway: Membrane Transporter/Ion Channel; Neuronal Signaling;Biological Activity: Lemildipine is a new dihydropyridine calcium entry blocker.;Research Area: Cardiovascular Disease	94739-29-4	BIO2-DP-0010	O08	2024-10-02	H04	H	4	0.045	0.045	0.045	0.0378	0.0378	0.0378	0.045	0.045	0.045	0.0387	0.0387	0.0387
MAC-0759322	CO/N=C(\C(=O)N[C@H]1[C@H]2SCC(CSC(=O)c3ccco3)=C(C(O)=O)N2C1=O)c1csc(N)n1	Sodium ceftiofur; Ceftiofur sodium	Pathways: Microbiology/virology;Target: Antibacterial; Antibiotic;Receptor: Antibacterial; Bacterial; Antibiotic;Bioactivity: Ceftiofur sodium, an antibiotic of the cephalosporin type (third generation), is used as veterinary medicine.	104010-37-9	BIO2-DP-0016	K05	2024-01-16	F03	F	3	0.044	0.044	0.044	0.0378	0.0378	0.0378	0.051	0.044	0.0475	0.0452	0.039	0.0421
MAC-0761939	[H][C@]12CN([C@H](C(=O)N[C@]3(C(=O)NS(=O)(=O)C4(C)CC4)C[C@H]3C(F)F)[C@@H]1CC)C(=O)[C@H](C(C)(C)C)NC(=O)O[C@@H]1C[C@H]1CCCCC(F)(F)c1nc3ccc(OC)cc3nc1O2	Voxilaprevir	Pathways: Microbiology/virology; Proteases/Proteasome;Target: HCV Protease;Receptor: HCV; HCV Protease;Bioactivity: Voxilaprevir is an inhibitor of hepatitis C virus (HCV) nonstructural (NS) protein 3/4A protease.	1535212-07-7	BIO2-DP-0025	F06	2024-04-25	C03	C	3	0.044	0.044	0.044	0.0378	0.0378	0.0378	0.044	0.044	0.044	0.039	0.039	0.039
MAC-0762695	OC(CN1C2=C(C3=C1C=CC=C3)C=CC=C2)CNCCC1=CNC2=C1C=CC=C2	DC-05	Pathways: Chromatin/Epigenetic;Target: DNA Methyltransferase; Histone Methyltransferase;Receptor: DNA Methyltransferase; DNMT1; PRMT1;Bioactivity: DC-05 is an inhibitor of DNA methyltransferase 1 (DNMT1) (IC50 and a Kd: 10.3 √é¬ºM and 1.09 √é¬ºM, respectively).	890643-16-0	BIO2-DP-0027	M19	2024-01-27	G10	G	10	0.05	0.044	0.047	0.0403	0.0354	0.0378	0.05	0.044	0.047	0.0429	0.0377	0.0403
MAC-0756843	COC1=CC(OC)=CC(CN2C(=O)C3=C(C(C4=C(C)C=C(F)C=C4)=CC(CN4C(=N)N(C)C=C4)=C3)CC2)=C1	WDR5-IN-1	Target: Apoptosis; Histone Methyltransferase;Pathway: Apoptosis; Epigenetics;Biological Activity: WDR5-IN-1 is a potent and selective WD repeat domain 5 (WDR5) inhibitor, with a Kd of <0.02 nM. WDR5-IN-1 inhibits MLL1 histone methyltransferase (HMT) activity with an IC50 of 2.2 nM. WDR5-IN-1 diminishes MYC recruitment at WDR5-displaced genes and exhibits potent anti-proliferative effects in CHP-1…	2408842-51-1	BIO2-DP-0007	K13	2024-07-01	F07	F	7	0.045	0.044	0.0445	0.0384	0.0375	0.0379	0.044	0.044	0.044	0.04	0.04	0.04
MAC-0756922	O=C(C1=CN(C2CC2)C2=C(C=C(F)C(N3C[C@]4([H])OCCN[C@@]4([H])C3)=C2C#N)C1=O)O	Finafloxacin	Target: Antibiotic; Bacterial;Pathway: Anti-infection;Biological Activity: Finafloxacin is a fluoroquinolone antimicrobial agent that exhibits optimum efficacy in slightly acidic environments. Target: Antibacterial Finafloxacin is a pH-activated fluoroquinolone (belonging to a new 8-cyano subclass) to treat serious bacterial infections associated with an acidic environment, including urinary trac…	209342-40-5	BIO2-DP-0007	O16	2024-07-02	H08	H	8	0.044	0.044	0.044	0.0379	0.0379	0.0379	0.044	0.044	0.044	0.04	0.04	0.04
MAC-0757858	[H][C@]12SC(C)(C)[C@H](C(=O)O[Na])N1C(=O)[C@H]2NC(=O)C1=C(OCC)C=CC2=CC=CC=C12	Nafcillin (sodium monohydrate)	Target: Antibiotic; Bacterial;Pathway: Anti-infection;Biological Activity: Nafcillin sodium monohydrate, an antibiotic, is a reversible inhibitor of √é¬≤-lactamase. Nafcillin sodium monohydrate can be used for the research of staphylococcal infections[1][2].;Research Area: Infection	7177-50-6	BIO2-DP-0011	C18	2024-11-02	B09	B	9	0.045	0.045	0.045	0.0379	0.0379	0.0379	0.046	0.045	0.0455	0.0399	0.039	0.0395
MAC-0757936	O=C(O[Na])C1=C(CSC(C2=CC=CO2)=O)CS[C@@]2([H])N1C(=O)[C@H]2NC(/C(C1=CSC(N)=N1)=N\OC)=O	Ceftiofur (sodium); sodium ceftiofur	Target: Antibiotic; Bacterial;Pathway: Anti-infection;Biological Activity: Ceftiofur sodium is an antibiotic of the cephalosporin type (third generation), licensed for use in veterinary medicine.;Research Area: Infection	104010-37-9	BIO2-DP-0011	H11	2024-11-03	D06	D	6	0.045	0.047	0.046	0.037	0.0387	0.0379	0.045	0.046	0.0455	0.0385	0.0394	0.0389
MAC-0765922	[H][C@]12SCC(CN3C=CC(=N)N3CCO)=C(C(=O)O)N1C(=O)[C@H]2NC(=O)/C(=N\OC)C1=CSC(N)=N1		Target: Antibiotic; Bacterial;Pathway: Anti-infection;Biological Activity: Cefoselis sulfate (FK-037), the fourth gen-eration of cephalosporin, is a √é¬≤-lactam antibiotic. Cefoselis sulfate exhibits good activity against a wide range of Gram-positive and Gram-negative organisms. Cefoselis sulfate penetrates the blood-brain barrier[1][2][3].;Research Area: Infection	122841-12-7	BIO2-DP-0011	I14	2024-11-02	E07	E	7	0.045	0.045	0.045	0.0379	0.0379	0.0379	0.045	0.045	0.045	0.039	0.039	0.039
MAC-0765350	O=C([C@H]1C(C)(C)S[C@]2([H])[C@H](NC(C(C(O[Na])=O)C3=CSC=C3)=O)C(=O)N12)O[Na]		Target: Antibiotic; Bacterial;Pathway: Anti-infection;Biological Activity: Ticarcillin disodium is an injectable antibiotic for the treatment of Gram-negative bacteria, particularly Pseudomonas aeruginosa. It is also one of the few antibiotics capable of treating Stenotrophomonas maltophilia infections.;Research Area: Infection	4697-14-7	BIO2-DP-0011	L03	2024-11-03	F02	F	2	0.046	0.046	0.046	0.0379	0.0379	0.0379	0.046	0.045	0.0455	0.0394	0.0385	0.0389
MAC-0757996	O=C(C1=C(COC(C)=O)CS[C@@]2([H])N1C(=O)[C@H]2NC(CC1=CC=CS1)=O)O[Na]	Cephalothin (sodium); Cefalotin sodium	Target: Antibiotic; Bacterial;Pathway: Anti-infection;Biological Activity: Cephalothin sodium is a first generation cephem antibiotic with a wide range antibacterial activity, is active against gram-positive and gram-negative bacteria.;Research Area: Infection	58-71-9	BIO2-DP-0011	L11	2024-11-03	F06	F	6	0.046	0.046	0.046	0.0379	0.0379	0.0379	0.046	0.046	0.046	0.0394	0.0394	0.0394
MAC-0765353	O=C(C1=C(CSC2=NN=NN2CS(=O)(O[Na])=O)CS[C@@]2([H])N1C(=O)[C@H]2NC([C@H](O)C1=CC=CC=C1)=O)O[Na]		Target: Antibiotic; Bacterial;Pathway: Anti-infection;Biological Activity: Cefonicid sodium is a broadspectrum cephalosporin antibiotic which inhibits the formation of the bacterial cell wall. Target: Antibacterial Cefonicid sodium can inhibit the carnitine/carnitine antiport when it is added internally and externally to proteoliposomes. It is known that the molecule contains various electroactiv…	61270-78-8	BIO2-DP-0011	L19	2024-11-03	F10	F	10	0.046	0.046	0.046	0.0379	0.0379	0.0379	0.046	0.046	0.046	0.0394	0.0394	0.0394
MAC-0754861	[C@H]1(C)[C@](CC)(O)CC[C@@]([C@]2(CC)C[C@H](C)[C@@]([H])([C@H](C([C@H]([C@H]([C@@H](CCC3=CC=C(C)C(O)=C3C([O-])=O)C)O)C)=O)CC)O2)([H])O1	Lasalocid; Lasalocid-A; Ionophore X-537A; Antibiotic X-537A	Target: Antibiotic; Autophagy; Bacterial;Pathway: Anti-infection; Autophagy;Biological Activity: Lasalocid (Lasalocid-A; Ionophore X-537A; Antibiotic X-537A) is an antibacterial agent and a coccidiostat, used in the feed additives;Research Area: Infection; Cancer	25999-31-9	BIO2-DP-0011	L21	2024-11-03	F11	F	11	0.046	0.046	0.046	0.0379	0.0379	0.0379	0.046	0.046	0.046	0.0394	0.0394	0.0394
MAC-0758019	O=C([C@H]1C(C)(C)S[C@]2([H])[C@H](NC([C@H](NC(N3CCN(S(=O)(C)=O)C3=O)=O)C3=CC=CC=C3)=O)C(=O)N12)O[Na]	Mezlocillin (sodium)	Target: Antibiotic; Bacterial;Pathway: Anti-infection;Biological Activity: Mezlocillin sodium is a broad-spectrum penicillin antibiotic. It is active against both Gram-negative and some Gram-positive bacteria. Target: Antibacterial Mezlocillin sodium is penicillin antibiotic, prescribed for certain types of bacterial infections.;Research Area: Infection	42057-22-7	BIO2-DP-0011	N09	2024-11-03	G05	G	5	0.046	0.046	0.046	0.0379	0.0379	0.0379	0.046	0.047	0.0465	0.0394	0.0402	0.0398
MAC-0765399	N[C@@H]1CN(c2c(F)cc3c(=O)c(C(=O)O)cn([C@@H]4C[C@@H]4F)c3c2Cl)CC12CC2	Sitafloxacin Hydrate; DU6859a hydrate	Pathways: Microbiology/virology;Target: Antibacterial; Antibiotic;Receptor: antibiotic; Bacterial;Bioactivity: Sitafloxacin (INN; also called DU-6859a) is a fluoroquinolone antibiotic that shows promise in the treatment of Buruli ulcer.	163253-35-8	BIO2-DP-0011	O22	2024-11-02	H11	H	11	0.045	0.045	0.045	0.0379	0.0379	0.0379	0.046	0.045	0.0455	0.0399	0.039	0.0395
MAC-0765925	CO/N=C(\C(=O)N[C@@H]1C(=O)N2C(C(=O)[O-])=C(C[n+]3cccc4c3CCCC4)CS[C@H]12)c1csc(N)n1	Cefquinome sulfate	Pathways: Microbiology/virology;Target: Antibacterial; Antibiotic;Receptor: Antibiotic; Bacterial;Bioactivity: Cefquinome Sulfate is a semisynthetic, broad-spectrum, fourth-generation aminothiazolyl cephalosporin with antibacterial activity.	118443-89-3	BIO2-DP-0021	M22	2024-02-21	G11	G	11	0.046	0.044	0.045	0.0387	0.037	0.0379	0.046	0.044	0.045	0.0392	0.0375	0.0383
MAC-0761785	O=C(C1=CN(C2CC2)C2=C(C=CC(C3=CC(C)=C(NC)N=C3)=C2C)C1=O)O	Ozenoxacin; T-3912	Pathways: Microbiology/virology;Target: Antibacterial;Receptor: Bacterial;Bioactivity: Ozenoxacin is a quinolone antibacterial. It shows potent activities against the main microorganisms isolated from soft tissue and skin infections.	245765-41-7	BIO2-DP-0024	M13	2024-01-24	G07	G	7	0.044	0.043	0.0435	0.0384	0.0375	0.0379	0.047	0.043	0.045	0.0415	0.038	0.0397
MAC-0762047	[H][C@]1([C@]2(C)CC[C@]3(C[C@H](O)[C@@H](C)[C@@]([H])([C@@H](C)/C=C(\C)C(=O)[C@H](C)C[C@H](C)C(O)=O)O3)O2)C[C@H](O[C@@H]2CC[C@H](OC)[C@@H](C)O2)[C@@H](C)[C@@]2(O[C@@H]([C@@]3([H])O[C@@](O)(CO)[C@H](C)C[C@@H]3C)C[C@@H]2C)O1	Dianemycin; Nanchangmycin (free acid)	Pathways: Microbiology/virology;Target: Antibacterial; Antibiotic;Receptor: Antibiotic; Bacterial;Bioactivity: Dianemycin is a broad spectrum polyether antibiotic, inhibits gram-positive bacteria.√Ç¬†Nanchangmycin is a broad spectrum antiviral active against Zika virus	35865-33-9	BIO2-DP-0025	K21	2024-01-25	F11	F	11	0.045	0.044	0.0445	0.0383	0.0374	0.0379	0.045	0.044	0.0445	0.0403	0.0394	0.0399
MAC-0762120	OB(O)c1ccc(OC(F)(F)F)cc1CSc1ncc(C(=O)Nc2ccc(F)cc2)cn1	SX-682	Pathways: Autophagy; GPCR/G Protein; Immunology/Inflammation;Target: CXCR;Receptor: CXCR; CXCR1; CXCR2;Bioactivity: SX-682 is a potent, selective and orally bioavailable inhibitor of CXCR1/2 ,has the potential to treat castration-resistant prostate cancer.	1648843-04-2	BIO2-DP-0025	O19	2024-01-25	H10	H	10	0.044	0.045	0.0445	0.0374	0.0383	0.0379	0.046	0.045	0.0455	0.0412	0.0403	0.0408
MAC-0762742	Cc1cc(O)ccc1O	Pyrolin	Pathways: Microbiology/virology;Target: Anti-infection;Receptor: Anti-infection;Bioactivity: Pyrolin has a strong antifungal activity and exerts a potent impact on the ultrastructure of M.fructicola.	95-71-6	BIO2-DP-0027	P08	2024-04-27	H04	H	4	0.046	0.047	0.0465	0.0375	0.0383	0.0379	0.046	0.047	0.0465	0.0383	0.0391	0.0387
MAC-0764084	CCc1ccc(/C=C2/SC(=S)NC2=O)cc1	10058-F4; c-Myc Inhibitor	Pathways: Autophagy; Cell Cycle/Checkpoint;Target: Autophagy; c-Myc;Receptor: c-Myc-MAX; c-Myc; Autophagy;Bioactivity: 10058-F4 is a cell-permeable thiazolidinone that specifically inhibits the c-Myc-Max interaction and prevents transactivation of c-Myc target gene expression; induces cell-cycle arrest and apoptosis.	403811-55-2	BIO2-DP-0032	G09	1932-01-01	D05	D	5	0.046	0.046	0.046	0.0379	0.0379	0.0379	0.048	0.046	0.047	0.0415	0.0398	0.0407
MAC-0764204	CC(=O)c1cc2c(o1)C(=O)c1ccccc1C2=O	Napabucasin; BBI608	Pathways: JAK/STAT signaling; Stem Cells;Target: STAT;Receptor: STAT; STAT3;Bioactivity: Napabucasin is an orally available Stat3 and Y cell stemness inhibitor.	83280-65-3	BIO2-DP-0032	M19	1932-01-01	G10	G	10	0.047	0.045	0.046	0.0387	0.0371	0.0379	0.05	0.045	0.0475	0.0433	0.0389	0.0411
MAC-0757593	O=C(C1=C(CC)C(Cl)=C(O)C(Cl)=C1O)O[C@@H]1[C@@H](C)O[C@@H](OC/C2=C\C=C\C[C@H](O)/C(C)=C\[C@H](CC)[C@@H](O[C@]3([H])OC(C)(C)[C@@H](OC(C(C)C)=O)[C@H](O)[C@@H]3O)/C(C)=C\C(C)=C/C[C@@]([H])([C@H](O)C)OC2=O)[C@@H](OC)[C@H]1O	Fidaxomicin; OPT-8; PAR-11	Target: Antibiotic; Apoptosis; Bacterial;Pathway: Anti-infection; Apoptosis;Biological Activity: Fidaxomicin (OPT-80), a macrocyclic RNA polymerase inhibitor, has a narrow spectrum of activity. Fidaxomicin selectively eradicates pathogenic Clostridium difficile with minimal disruption to the multiple species of bacteria that make up the normal, healthy intestinal flora[1].;Research Area: Infection	873857-62-6	BIO2-DP-0010	E07	2024-10-01	C04	C	4	0.046	0.046	0.046	0.038	0.038	0.038	0.045	0.048	0.0465	0.039	0.0416	0.0403
MAC-0760049	c1(COc2ccc(CCC(=O)O)cc2)c(c2ccc(C)cc2)ccc(F)c1	TUG891; TUG 891	Pathways: Endocrinology/Hormones; GPCR/G Protein;Target: GPR;Receptor: GPR120;Bioactivity: TUG-891 is a G protein-coupled receptor (GPCR) expressed in intestine, adipocytes, and pro-inflammatory macrophages that is activated by long chain free fatty acids.	1374516-07-0	BIO2-DP-0019	A16	2024-02-19	A08	A	8	0.043	0.043	0.043	0.038	0.038	0.038	0.043	0.044	0.0435	0.0371	0.038	0.0375
MAC-0760555	O=C1O[C@@H](CO)CN1c1ccc(N2C=NN(C)CC2)c(F)c1	Delpazolid; LCB01-0371	Pathways: Microbiology/virology;Target: Antibacterial; Antibiotic;Receptor: Antibacterial; Bacterial; Antibiotic;Bioactivity: Delpazolid, also known as LCB01-0371, is a new oxazolidinone with cyclic amidrazone. In vitro activity of LCB01-0371 against 624 clinical isolates was evaluated and compared with those of linezolid, vancomycin, and other antibiotics. LCB01-0371 showed good activity against…	1219707-39-7	BIO2-DP-0020	L10	2024-04-20	F05	F	5	0.044	0.043	0.0435	0.0385	0.0376	0.038	0.072	0.209	0.1405	0.0617	0.1791	0.1204
MAC-0760968	ClC1=CC(=O)c2ccccc2C1=O	2-Chloronaphthoquinone; 2-Chloro-1,4-naphthoquinone	Pathways: Others;Target: Others;Receptor: Others;Bioactivity: 2-Chloro-1, 4-naphthoquinone is a substituted naphthoquinone which is used as an insecticide and acaricide.	1010-60-2	BIO2-DP-0022	A22	2024-02-22	A11	A	11	0.045	0.047	0.046	0.0371	0.0388	0.038	0.046	0.046	0.046	0.0395	0.0395	0.0395
MAC-0760970	Fc1ccc(-c2nnc(NC(=O)c3ccc(Cl)cc3)o2)cc1	KKL-35	Pathways: Microbiology/virology;Target: Antibacterial;Receptor: Bacterial; trans-translation;Bioactivity: KKL-35 is an inhibitor of trans-translation (IC50: 0.9 √Ç¬µM) with broad-spectrum antibiotic activity.	865285-29-6	BIO2-DP-0022	B04	2024-04-22	A02	A	2	0.045	0.046	0.0455	0.0376	0.0384	0.038	0.045	0.046	0.0455	0.0365	0.0373	0.0369
MAC-0760971	Cc1onc(-c2c(F)cccc2Cl)c1C(=O)N[C@@H]1C(=O)N2[C@@H]1SC(C)(C)[C@@H]2C(=O)[O-]	Flucloxacillin sodium; floxacillin sodium	Pathways: Microbiology/virology;Target: Antibacterial; Antibiotic;Receptor: Antibiotic; Bacterial;Bioactivity: Flucloxacillin sodium is a highly active antibiotic against Gram-positive and Gram-negative bacteria.	1847-24-1	BIO2-DP-0022	B05	2024-03-22	A03	A	3	0.042	0.049	0.0455	0.0351	0.0409	0.038	0.042	0.049	0.0455	0.0357	0.0417	0.0387
MAC-0761069	CCNC(=O)c1cc2c(-c3cc(C(C)(C)O)ccc3Oc3c(C)cc(F)cc3C)cn(C)c(=O)c2[nH]1	ABBV744; ABBV 744	Pathways: Chromatin/Epigenetic; Microbiology/virology; Proteases/Proteasome;Target: Epigenetic Reader Domain; HIV Protease;Receptor: BET bromodomain; Epigenetic Reader Domain; HIV;Bioactivity: ABBV-744 is a BDII-selective BET bromodomain inhibitor that inhibits BRD2/3/4. It is used in the research on inflammatory diseases, cancer, and AIDS.	2138861-99-9	BIO2-DP-0022	G04	2024-02-22	D02	D	2	0.048	0.044	0.046	0.0396	0.0363	0.038	0.047	0.044	0.0455	0.0404	0.0378	0.0391
MAC-0741146	C1=CC=CC(CN2C=C[N+](CCCCCCCCCCCCCCCC)=C2C)=C1	NH125	eEF2K activator	278603-08-0	BIO2-DP-0022	G10	2024-02-22	D05	D	5	0.045	0.047	0.046	0.0371	0.0388	0.038	0.058	0.047	0.0525	0.0498	0.0404	0.0451
MAC-0761186	CC/C(=C(/c1ccc(/C=C/C(O)=O)cc1)c1ccc2[nH]ncc2c1)c1ccc(F)cc1Cl	GDC0810; GDC 0810	Pathways: Endocrinology/Hormones;Target: Estrogen Receptor/ERR; Estrogen/progestogen Receptor;Receptor: ER√é¬±; Estrogen Receptor/ERR;Bioactivity: GDC-0810 is a selective estrogen receptor degrader (IC50: 0.7 nM).	1365888-06-7	BIO2-DP-0022	M10	2024-02-22	G05	G	5	0.047	0.045	0.046	0.0388	0.0371	0.038	0.047	0.046	0.0465	0.0404	0.0395	0.04
MAC-0758009	O=C(C1=C(COC(C)=O)CSC2N1C(=O)C2NC(CSC1=CC=NC=C1)=O)O[Na]	Cephapirin (sodium); Cefapirin (sodium)	Target: Antibiotic; Bacterial;Pathway: Anti-infection;Biological Activity: Cephapirin sodium (Cefapirin sodium), a semisynthetic cephalosporin antibiotic, is bactericidal against strains of gram-positive and gram-negative bacteria[1].;Research Area: Infection	24356-60-3	BIO2-DP-0011	M15	2024-11-01	G08	G	8	0.047	0.048	0.0475	0.0377	0.0385	0.0381	0.047	0.048	0.0475	0.0401	0.0409	0.0405
MAC-0758010	O=C(C1=CN(CC)C2=C(C=CC(C3=CC=NC=C3)=C2)C1=O)O	Rosoxacin; Acrosoxacin	Target: Antibiotic; Bacterial;Pathway: Anti-infection;Biological Activity: Rosoxacin (Acrosoxacin) is a potent and orally active quinolone antibiotic. Rosoxacin (Acrosoxacin) has antibacterial activities against a broad spectrum of Gram negative bacteria including Neisseria gonorrhoeae (MIC90=0.03mg/ml). Rosoxacin has the potential for urinary tract infections treatment[1].;Research Area: Infecti…	40034-42-2	BIO2-DP-0011	M17	2024-11-01	G09	G	9	0.045	0.05	0.0475	0.0361	0.0401	0.0381	0.045	0.045	0.045	0.0384	0.0384	0.0384
MAC-0758031	O=C(N[C@@H]1C(=O)N[C@H](CC)C(=O)N2[C@@]([H])(CCC2)C(=O)N(C)[C@@H](CC2=CC=C(N(C)C)C=C2)C(=O)N2[C@@]([H])(CC(=O)CC2)C(=O)N[C@@H](C2=CC=CC=C2)C(=O)O[C@@H]1C)C1=NC=CC=C1O	Pristinamycin IA; Mikamycin B; Mikamycin IA	Target: Antibiotic; Bacterial;Pathway: Anti-infection;Biological Activity: Pristinamycin IA (Mikamycin B;Mikamycin IA), a biologically active decapeptide isolated from the skin of the Australian frog Hyla caerulea, is a potent cholecystokinetic agent, and acts as a cholecystokinin receptor agonist.;Research Area: Others	2003-01-31	BIO2-DP-0011	O05	2024-11-01	H03	H	3	0.048	0.047	0.0475	0.0385	0.0377	0.0381	0.047	0.053	0.05	0.0401	0.0452	0.0426
MAC-0759017	[H][C@]12SC(C)(C)[C@H](C(=O)OCOC(=O)[C@@H]3N4C(=O)CC4S(=O)(=O)C3(C)C)N1C(=O)[C@H]2NC(=O)[C@H](N)C1=CC=CC=C1	Sultamicillin (tosylate)	Target: Antibiotic; Bacterial;Pathway: Anti-infection;Biological Activity: Sultamicillin (tosylate) is a potent and orally active beta-lactamase inhibitor, an antibiotic with antibacterial activity. Sultamicillin (tosylate) is the tosylate salt of the double ester of sulbactam plus ampicillin[1].</br>;Research Area: Infection	83105-70-8	BIO2-DP-0015	I14	2024-02-15	E07	E	7	0.043	0.043	0.043	0.0381	0.0381	0.0381	0.044	0.043	0.0435	0.0389	0.038	0.0385
MAC-0759284	Cc1cc(C)c(Sc2ccccc2N2CCNCC2)cc1	Vortioxetine; Lu AA 21004	Pathways: GPCR/G Protein; Neuroscience;Target: 5-HT Receptor; Serotonin Transporter;Receptor: 5-HT Receptor; Serotonin Transporter; 5-HT1A; 5-HT1B; 5-HT3A; 5-HT7; SERT;Bioactivity: Vortioxetine is a serotonergic antidepressant used for major depression disorders. Vortioxetine has been associated with a low rate of minor serum aminotransferase elevations during treatment.	508233-74-7	BIO2-DP-0016	H16	2024-04-16	D08	D	8	0.043	0.045	0.044	0.0372	0.0389	0.0381	0.043	0.102	0.0725	0.0375	0.0889	0.0632
MAC-0765693	[Na+].[Na+].[Na+].[Na+].O.O.O.O.O.O.O.Nc1scc(n1)\C(=N\OC)C(=O)N[C@@H]3C(=O)N4C(C([O-])=O)=C(CSC2=NC(=O)C([O-])=NN2C)CS[C@H]34.Nc1scc(n1)\C(=N\OC)C(=O)N[C@@H]3C(=O)N4C(=C(CSC2=NC(=O)C([O-])=NN2C)CS[C@H]34)C([O-])=O	Ceftriaxone sodium; Ceftriaxone disodium hemiheptahydrate	Pathways: Microbiology/virology;Target: Antibacterial; Antibiotic;Receptor: Bacterial; Antibiotic;Bioactivity: Ceftriaxone sodium salt is a broad-spectrum cephalosporin antibiotic with a very long half-life and high penetrability to meninges, eyes and inner ears.	104376-79-6	BIO2-DP-0016	O16	2024-02-16	H08	H	8	0.043	0.044	0.0435	0.0377	0.0385	0.0381	0.043	0.043	0.043	0.0383	0.0383	0.0383
MAC-0765694	O.Cl.Cl.CO\N=C(/C(=O)N[C@H]1[C@H]2SCC(C[N+]3(C)CCCC3)=C(N2C1=O)C([O-])=O)c1csc(N)n1	Cefepime Dihydrochloride Monohydrate; Cefepime HCl	Pathways: Microbiology/virology;Target: Anti-infection; Antibacterial; Antibiotic;Receptor: Bacterial; Antibiotic; PBPs; Fts1;Bioactivity: Cefepime Dihydrochloride Monohydrate is the hydrochloride salt of a semi-synthetic, beta-lactamase-resistant, fourth-generation cephalosporin antibiotic derived from an Acremonium fungal species with broad-spectrum bactericidal activity.	123171-59-5	BIO2-DP-0016	P07	2024-03-16	H04	H	4	0.044	0.043	0.0435	0.0385	0.0376	0.0381	0.044	0.043	0.0435	0.0389	0.038	0.0384
MAC-0759418	OC(=O)c1ccc(/C=C2/SC(=S)N(c3cccc(C(F)(F)F)c3)C2=O)cc1	CFTRinh172; CFTRinh 172	Pathways: Autophagy; Membrane transporter/Ion channel;Target: Autophagy; CFTR;Receptor: Autophagy; CFTR;Bioactivity: CFTRinh-172 is a voltage-independent, selective CFTR inhibitor.	307510-92-5	BIO2-DP-0016	P16	2024-04-16	H08	H	8	0.045	0.043	0.044	0.0389	0.0372	0.0381	0.045	0.045	0.045	0.0392	0.0392	0.0392
MAC-0759488	c1cc(c2cc(Nc3ccc(OC(F)(F)F)cc3)ncn2)cc(C(=O)NCCO)c1	GNF5; GNF 5	Pathways: Angiogenesis; Cytoskeletal Signaling; Microbiology/virology; Tyrosine Kinase/Adaptors;Target: Bcr-Abl; SARS-CoV;Receptor: Bcr-Abl; SARS-CoV;Bioactivity: GNF-5 is a specific non-ATP competitive inhibitor of Bcr-Abl (IC50: 0.22√Ç¬±0.1 uM, Wild-type Abl). It is an analog of GNF-2 with improved pharmacokinetic properties.	778277-15-9	BIO2-DP-0017	D08	2024-04-17	B04	B	4	0.044	0.046	0.045	0.0373	0.039	0.0381	0.047	0.261	0.154	0.0393	0.218	0.1286
MAC-0759611	C(=O)(/C=C/c1nc2c(cc1)cccc2)c1ccncc1	PFK015; PFK 015	Pathways: Autophagy; Metabolism;Target: Autophagy; Glucokinase;Receptor: Autophagy; PFKFB3;Bioactivity: PFK-015 is an effective inhibitor of PFKFB3 (IC50: 110 nM) and inhibits PFKFB3 activity in Y cells (IC50: 20 nM).	4382-63-2	BIO2-DP-0017	J18	2024-04-17	E09	E	9	0.045	0.045	0.045	0.0381	0.0381	0.0381	0.127	0.276	0.2015	0.1061	0.2305	0.1683
MAC-0761882	Cc1ccc(C)c(CSc2nc(C3CCCC3)c(C#N)c(=O)[nH]2)c1	HJC0197	Pathways: GPCR/G Protein; MAPK;Target: Ras;Receptor: Epac1; Epac2; Ras;Bioactivity: HJC0197 selectively blocks cAMP-induced Epac activation. HJC0197 is an effective exchange protein. Which straightly activated by cAMP (Epac) antagonist (IC50=5.9 √é¬ºM for Epac2).	1383539-73-8	BIO2-DP-0025	B21	2024-03-25	A11	A	11	0.045	0.043	0.044	0.039	0.0373	0.0381	0.048	0.042	0.045	0.0431	0.0377	0.0404
MAC-0764035	CCC(=C(c1ccc(O)cc1)c1ccc(OCCNC)cc1)c1ccccc1	(E/Z)-Endoxifen; Endoxifen	Pathways: Endocrinology/Hormones; Metabolism; Microbiology/virology;Target: Aromatase; Endogenous Metabolite; Estrogen Receptor/ERR; Estrogen/progestogen Receptor; Parasite;Receptor: ER; Estrogen Receptor/ERR; Aromatase; Drug Metabolite; Parasite;Bioactivity: (E/Z)-Endoxifen is an active metabolite of tamoxifen produced by the sequential action of cytochrome P450 (CYP) isoforms, including CYP2D6.…	110025-28-0	BIO2-DP-0032	D14	1932-04-01	B07	B	7	0.046	0.046	0.046	0.0381	0.0381	0.0381	0.158	0.278	0.218	0.1321	0.2324	0.1822
MAC-0757527	O=C(NC1=CC=C(C)C=C1)NC1=CC([C@H]2C[C@H]2C(O)=O)=CC=C1N(CC(C)C)CC(C)C	IDO-IN-4	Target: Indoleamine 2,3-Dioxygenase (IDO);Pathway: Metabolic Enzyme/Protease;Biological Activity: IDO-IN-4 is an indoleamine 2,3-dioxygenase 1 (IDO-1) inhibitor, extracted from patent WO2014150677A1, Compound example 1 enantiomer 1.;Research Area: Cancer	1629125-65-0	BIO2-DP-0010	A14	2024-10-02	A07	A	7	0.045	0.046	0.0455	0.0378	0.0386	0.0382	0.046	0.049	0.0475	0.0396	0.0421	0.0408
MAC-0757536	NCCNCC1=CC=C(OCC2=C(C)C(C3=CC=CC=C3)=CC=C2)N=C1OC	N-deacetylated BMS-202	Target: PD-1/PD-L1;Pathway: Immunology/Inflammation;Biological Activity: N-deacetylated BMS-202 is the deacetylated of BMS-202. BMS-202 is an inhibitor of the PD-1/PD-L1 interaction, mainly used for cancer treatment.;Research Area: Cancer	2310135-18-1	BIO2-DP-0010	B03	2024-10-03	A02	A	2	0.045	0.046	0.0455	0.0377	0.0386	0.0382	0.045	0.046	0.0455	0.0383	0.0392	0.0388
MAC-0764023	c1(S(=O)(=O)Nc2nc(c3ccc(OC)cc3)nc(OC[C@@H](CO)O)c2Oc2c(OC)cccc2)ccc(C(C)(C)C)cc1	RO 46-8443	Pathways: GPCR/G Protein;Target: Endothelin Receptor;Receptor: ET-B;Bioactivity: RO 46-8443 is the first non-peptide endothelin ETB receptor selective antagonist. RO 46-8443 displays up to 2000-fold selectivity for ETB receptors both in terms of binding inhibitory potency and functional inhibition.	175556-12-4	BIO2-DP-0032	C22	1932-02-01	B11	B	11	0.046	0.046	0.046	0.0382	0.0382	0.0382	0.049	0.047	0.048	0.0424	0.0406	0.0415
MAC-0764050	CC(C)(C)C(=O)Nc1cc2c(cc1)c1ccccc1C(=O)C2=O	SF1670; PTPase CD45 Inhibitor	Pathways: Autophagy; Metabolism; PI3K/Akt/mTOR signaling;Target: Autophagy; Phosphatase; PTEN;Receptor: Phosphatase; Autophagy; PTEN;Bioactivity: SF1670 is a specific PTEN inhibitor with IC50 of 2 √é¬ºM.	345630-40-2	BIO2-DP-0032	E12	1932-02-01	C06	C	6	0.046	0.046	0.046	0.0382	0.0382	0.0382	0.047	0.048	0.0475	0.0406	0.0415	0.0411
MAC-0756942	O=C1C=CC(=O)N1CCCC/C=C\C/C=C\C/C=C\C/C=C\CCCCC	N-Arachidonyl maleimide	Target: MAGL;Pathway: Metabolic Enzyme/Protease;Biological Activity: N-Arachidonyl maleimide is a potent, irreversible inhibitor of monoacylglycerol lipase (MAGL) with an IC50 value of 140 nM[1].;Research Area: Metabolic Disease	876305-42-9	BIO2-DP-0007	P18	2024-07-04	H09	H	9	0.045	0.045	0.045	0.0383	0.0383	0.0383	0.047	0.046	0.0465	0.0405	0.0396	0.04
MAC-0757933	[H][C@]1(O[C@H]2[C@H](OC3=C4C=C5C=C3OC3=CC=C(C=C3Cl)[C@@H](O)[C@]3([H])NC(=O)[C@]([H])(NC(=O)[C@]5([H])NC(=O)[C@H](CC(N)=O)NC(=O)[C@H](NC(=O)[C@H](N)CC(C)C)[C@H](O)C5=CC=C(O4)C(Cl)=C5)C4=CC(=C(O)C=C4)C4=C(C=C(O)C=C4O)[C@@]([H])(C(=O)O)NC3=O)O[C@H](CO)[C@@H](O)[C@@H]2O)C[C@](C)(N)[C@H](O)[C@H](C)O1	Norvancomycin (hydrochloride); Desmethyl-vancomycin hydrochloride	Target: Bacterial;Pathway: Anti-infection;Biological Activity: Norvancomycin hydrochloride is applicable for endocarditis, osteomyelitis, pneumonia, sepsis or soft tissue infections caused by Staphylococcus (including Methicillin-resistant strains and multidrug-resistant microbial strains). Target: Antibacterial;Research Area: Infection	213997-73-0	BIO2-DP-0011	H08	2024-11-04	D04	D	4	0.046	0.048	0.047	0.0375	0.0391	0.0383	0.091	0.249	0.17	0.0752	0.2058	0.1405
MAC-0757943	O=C([C@@H]1N2C(=O)[C@@H](NC(C3=C(OC)C=CC=C3OC)=O)[C@@]2([H])SC1(C)C)O[Na]	Methicillin (sodium salt); Meticillin (sodium)	Target: Antibiotic; Bacterial;Pathway: Anti-infection;Biological Activity: Methicillin sodium salt (Meticillin sodium) is a √é¬≤-lactam antibiotic which acts by inhibiting penicillin-binding proteins that are involved in the synthesis of peptidoglycan.;Research Area: Infection	132-92-3	BIO2-DP-0011	H19	2024-11-03	D10	D	10	0.046	0.047	0.0465	0.0379	0.0387	0.0383	0.046	0.047	0.0465	0.0394	0.0402	0.0398
MAC-0765351	O=C(C1=C(COC(N)=O)CS[C@@]2([H])N1C(=O)[C@H]2NC(/C(C1=CC=CO1)=N\OC)=O)O[Na]		Target: Antibiotic; Bacterial;Pathway: Anti-infection;Biological Activity: Cefuroxime sodium is an orally active second-generation cephalosporin antibiotic with increased stability to √é¬≤-lactamase. Cefuroxime sodium has a broad spectrum activity against Gram-positive and Gram-negative bacteria[1].;Research Area: Infection	56238-63-2	BIO2-DP-0011	L07	2024-11-03	F04	F	4	0.047	0.046	0.0465	0.0387	0.0379	0.0383	0.047	0.046	0.0465	0.0402	0.0394	0.0398
MAC-0757999	O=C([C@H]1C(C)(C)S[C@]2([H])[C@H](NC([C@H](NC(N3C(=O)C(=O)N(CC)CC3)=O)C3=CC=CC=C3)=O)C(=O)N12)O[Na]	Piperacillin (sodium); Sodium piperacillin	Target: Antibiotic; Bacterial;Pathway: Anti-infection;Biological Activity: Piperacillin sodium is a broad-spectrum √é¬≤-lactam antibiotic.;Research Area: Infection	59703-84-3	BIO2-DP-0011	L17	2024-11-03	F09	F	9	0.046	0.047	0.0465	0.0379	0.0387	0.0383	0.047	0.047	0.047	0.0402	0.0402	0.0402
MAC-0761317	CCCCc1ccc(NS(=O)(=O)c2ccc(F)cc2)cc1	DC260126	Pathways: Apoptosis; Endocrinology/Hormones; GPCR/G Protein;Target: Apoptosis; GPR;Receptor: Apoptosis; GPR40;Bioactivity: DC260126 is a small-molecule antagonist of FFA1 (GPR40)	346692-04-4	BIO2-DP-0023	D10	2024-04-23	B05	B	5	0.044	0.044	0.044	0.0383	0.0383	0.0383	0.044	0.044	0.044	0.0378	0.0378	0.0378
MAC-0764170	c1c(C(F)(F)F)ccc(O)c1NC(=O)Nc1c(O)ccc(C(F)(F)F)c1	NS1643	Pathways: Angiogenesis; Autophagy; JAK/STAT signaling; Membrane transporter/Ion channel; Tyrosine Kinase/Adaptors;Target: Autophagy; EGFR; HER; Potassium Channel;Receptor: hERG; Potassium Channel; Autophagy;Bioactivity: NS1643 is a potent human ether-a-go-go related gene (hERG) KV11.1 channel activator with EC50 of 10.5 √é¬ºM.	448895-37-2	BIO2-DP-0032	K19	1932-01-01	F10	F	10	0.046	0.047	0.0465	0.0379	0.0387	0.0383	0.046	0.047	0.0465	0.0398	0.0407	0.0402
MAC-0757600	O=S(C1=CC(Cl)=CC(Cl)=C1O)C1=CC(Cl)=CC(Cl)=C1O	Bithionol (sulfoxide)	Target: Parasite;Pathway: Anti-infection;Biological Activity: Bithionol sulfoxide(Bitin-S) is a clinically approved anti-parasitic drug; has been shown to inhibit solid tumor growth in several preclinical cancer models. IC50 value: Target: anticaner agent Bithionol caused dose dependent cytotoxicity against all ovarian cancer cell lines tested with IC50 values ranging from 19 √é¬ºM - 60 √é¬ºM. BT…	844-26-8	BIO2-DP-0010	E15	2024-10-01	C08	C	8	0.046	0.047	0.0465	0.038	0.0389	0.0384	0.046	0.047	0.0465	0.0398	0.0407	0.0403
MAC-0757828	O=C(C1=C(CSC2=NN=NN2C)CS[C@@]2([H])N1C(=O)[C@H]2NC([C@H](NC(N1C(=O)C(=O)N(CC)CC1)=O)C1=CC=C(O)C=C1)=O)O[Na]	Cefoperazone (sodium salt); CP 5264-2	Target: Antibiotic; Bacterial;Pathway: Anti-infection;Biological Activity: Cefoperazone sodium salt (CP 52640-2), a semisynthetic cephalosporin, has a broad spectrum of antibacterial activity[1].;Research Area: Infection	62893-20-3	BIO2-DP-0011	A22	2024-11-02	A11	A	11	0.045	0.046	0.0455	0.0379	0.0388	0.0384	0.045	0.046	0.0455	0.039	0.0399	0.0395
MAC-0757890	[H][C@@]12C(=O)CCC13CC[C@@H](C)C2(C)[C@H](OC(=O)CSC(C)(C)CNC(=O)[C@H](N)C(C)C)C[C@@](C)(C=C)[C@@H](O)[C@@H]3C	Valnemulin (hydrochloride)	Target: Antibiotic; Bacterial;Pathway: Anti-infection;Biological Activity: Valnemulin hydrochloride is a pleuromutilin antibiotic which inhibits protein synthesis in bacteria by binding the peptidyl transferase enzyme in the 50s ribosomal subunit.;Research Area: Others	133868-46-9	BIO2-DP-0011	E18	2024-11-02	C09	C	9	0.045	0.046	0.0455	0.0379	0.0388	0.0384	0.045	0.046	0.0455	0.039	0.0399	0.0395
MAC-0760832	O=C(C1=CC=C2C=C(C3=CC=C(O)C(C45CC6CC(C4)CC(C6)C5)=C3)C=CC2=C1)O	CD437; AHPN	Pathways: Autophagy; Metabolism;Target: Autophagy; Retinoid Receptor;Receptor: RAR/RXR; Autophagy; RAR√é¬≥;Bioactivity: CD437 is a specifc Retinoic Acid Receptor √é¬≥ (RAR√é¬≥) agonist.	125316-60-1	BIO2-DP-0021	J21	2024-03-21	E11	E	11	0.045	0.045	0.045	0.0384	0.0384	0.0384	0.044	0.044	0.044	0.0376	0.0376	0.0376
MAC-0761092	NCCCOc1cc2ccccc2cc1C(=O)NCCOc1cc2ccccc2cc1C(=O)Nc1ccc(Cl)cc1O	CREB inhibitor; CREB inhibitor	Pathways: Chromatin/Epigenetic;Target: Epigenetic Reader Domain;Receptor: CREB; Epigenetic Reader Domain;Bioactivity: 666-15 is a potent and selective CREB inhibitor (IC50: 81 nM).	1433286-70-4	BIO2-DP-0022	H09	2024-03-22	D05	D	5	0.045	0.047	0.046	0.0376	0.0392	0.0384	0.046	0.049	0.0475	0.0391	0.0417	0.0404
MAC-0763790	O=C(NC1=CC=C(OC(C)(C)C(O)=O)C=C1)NC1=CC=C(CC2=CC=C(NC(NC3=CC=C(OC(C)(C)C(O)=O)C=C3)=O)C(Cl)=C2)C=C1Cl	LR-90	Pathways: Others;Target: Others;Receptor: AGE;Bioactivity: LR-90 is also used in the research of diabetic animal model.LR-90 is an advanced glycation end product (AGE) inhibitor, inhibits inflammatory responses in human monocytes.	245075-84-7	BIO2-DP-0031	G12	1931-02-01	D06	D	6	0.044	0.048	0.046	0.0367	0.04	0.0384	0.092	0.194	0.143	0.0792	0.1669	0.123
MAC-0757423	ClC1=C(OC2=CC=CC(C(F)(F)F)=C2)C=CC(NC2=NC=NC3=C2N(CCNC(CC(C)(C)O)=O)C=C3)=C1	TAK-285	Target: EGFR;Pathway: JAK/STAT Signaling; Protein Tyrosine Kinase/RTK;Biological Activity: TAK-285 is a potent, selective, ATP-competitive and orally active HER2 and EGFR(HER1) inhibitor with IC50 of 17 nM and 23 nM, respectively. TAK-285 is >10-fold selectivity for HER1/2 than HER4, and less potent to MEK1/5, c-Met, Aurora B, Lck, CSK etc. TAK-285 has effective antitumor activity[1]. TAK-285 can…	871026-44-7	BIO2-DP-0009	K05	2024-09-01	F03	F	3	0.045	0.045	0.045	0.0385	0.0385	0.0385	0.045	0.044	0.0445	0.0402	0.0393	0.0398
MAC-0765346	O=C([C@@H]1N2C(=O)[C@@H](NC(C3=C(C)ON=C3C3=C(Cl)C=CC=C3F)=O)[C@@]2([H])SC1(C)C)O[Na]		Target: Antibiotic; Bacterial;Pathway: Anti-infection;Biological Activity: Flucloxacillin sodium is a highly active antibiotic against Gram-positive and Gram-negative bacteria.;Research Area: Infection	1847-24-1	BIO2-DP-0011	A13	2024-11-01	A07	A	7	0.05	0.046	0.048	0.0401	0.0369	0.0385	0.048	0.046	0.047	0.0409	0.0392	0.0401
MAC-0757876	[H][C@]12[C@]3([H])[C@@H](OC(S[K])=S)C[C@]([H])([C@@]1([H])CCC2)C3	SPK-601; LMV-61	Target: Phospholipase; Reverse Transcriptase;Pathway: Anti-infection; Metabolic Enzyme/Protease;Biological Activity: SPK-601 (LMV-601) is an inhibitor of the phosphatidylcholine-specific phospholipase C (PC-PLC). SPK-601 also can be used as an antimicrobial agent[1].;Research Area: Infection	1096687-52-3	BIO2-DP-0011	E03	2024-11-01	C02	C	2	0.048	0.048	0.048	0.0385	0.0385	0.0385	0.049	0.049	0.049	0.0418	0.0418	0.0418
MAC-0759168	N12C(=O)[C@@H](NC(=O)/C(=N\OC)c3nc(N)sc3)[C@H]1SCC(/C=C\c1c(C)ncs1)=C2C(=O)OCOC(=O)C(C)(C)C	Cefditoren pivoxil; Cefditoren pivaloyloxymethyl ester	Pathways: Microbiology/virology;Target: Antibacterial; Antibiotic;Receptor: Bacterial; Antibiotic; PBPs;Bioactivity: Cefditoren Pivoxil is a semi-synthetic, broad-spectrum, beta-lactamase resistant, third-generation cephalosporin antibiotic with bactericidal activity.	117467-28-4	BIO2-DP-0016	B06	2024-04-16	A03	A	3	0.045	0.044	0.0445	0.0389	0.0381	0.0385	0.045	0.053	0.049	0.0392	0.0462	0.0427
MAC-0759207	CSCC1CN(/N=C/c2ccc([N+](=O)[O-])o2)C(=O)O1	Nifuratel; Methylmercadone	Pathways: Microbiology/virology;Target: Antibacterial; Antibiotic; Parasite;Receptor: Antibacterial; Bacterial; Parasite; Antibiotic;Bioactivity: Local antiprotozoal and antifungal agent that may also be given orally.	4936-47-4	BIO2-DP-0016	D10	2024-04-16	B05	B	5	0.044	0.045	0.0445	0.0381	0.0389	0.0385	0.044	0.048	0.046	0.0383	0.0418	0.0401
MAC-0759315	C[C@@H](NCCCc1cccc(C(F)(F)F)c1)c1cccc2ccccc12	Cinacalcet hydrochloride; Cinacalcet	Pathways: GPCR/G Protein;Target: CaSR;Receptor: CaSR;Bioactivity: Cinacalcet hydrochloride is a naphthalene derivative and CALCIMIMETIC AGENT that increases the sensitivity of PARATHYROID GLAND calcium-sensing receptors to serum calcium. This action reduces parathyroid hormone secretion and decreases serum calcium in the treatment of PARATHYROID DISEASES.	364782-34-3	BIO2-DP-0016	J16	2024-04-16	E08	E	8	0.044	0.045	0.0445	0.0381	0.0389	0.0385	0.044	0.129	0.0865	0.0383	0.1124	0.0754
MAC-0754806	C1([C@H]([C@H](NC(C(Cl)Cl)=O)CO)O)=CC=C([N+](=O)[O-])C=C1	Chloramphenicol; Chloromycetin	Pathways: Microbiology/virology;Target: Antibacterial; Antibiotic; ribosome;Receptor: 50S ribosome; Bacterial; Antibiotic;Bioactivity: Chloramphenicol, a broad-spectrum antibiotic, blocks bacterial protein synthesis.	56-75-7	BIO2-DP-0016	O06	2024-02-16	H03	H	3	0.044	0.044	0.044	0.0385	0.0385	0.0385	0.044	0.044	0.044	0.0392	0.0392	0.0392
MAC-0760258	CCCCCCCC(=O)c1c(O)cc(O)cc1CC(=O)OCC	Cytosporone B; Dothiorelone G	Pathways: Others;Target: Others;Receptor: Nur77;Bioactivity: Cytosporone B is a naturally occurring agonist for the nuclear receptor Nur77 (IC50 = 0.278 nM). Activation of Nur77 with cytosporone B induces the expression of Nur77-dependent genes, including the gene for Nur77 itself. Signaling through Nur77 induces apoptosis in cancer cells and retards xenograft tumor growth. It also induces genes …	321661-62-5	BIO2-DP-0019	L09	2024-03-19	F05	F	5	0.043	0.044	0.0435	0.0381	0.039	0.0385	0.044	0.045	0.0445	0.0379	0.0387	0.0383
MAC-0761497	Cc1ccc(Oc2ccnc3cc(-c4cnn(C5CCNCC5)c4)ccc23)cc1	HS1371	Pathways: Apoptosis; NF-√é¬∫B;Target: RIP kinase; TNF;Receptor: RIP kinase; RIP3;Bioactivity: HS-1371 is a novel kinase inhibitor of receptor-interacting protein kinase 3 (RIP3) with an IC50 of 20.8√¢‚Ç¨‚Ä∞nM.	2158197-70-5	BIO2-DP-0023	N05	2024-03-23	G03	G	3	0.043	0.043	0.043	0.0385	0.0385	0.0385	0.044	0.044	0.044	0.0387	0.0387	0.0387
MAC-0764001	CNCC(=O)OCc1cccnc1N(C)C(=O)OC(C)[n+]1cnn(C[C@](O)(c2cc(F)ccc2F)[C@@H](C)c2nc(c3ccc(C#N)cc3)cs2)c1	Isavuconazonium sulfate	Pathways: Microbiology/virology;Target: Antifungal;Receptor: antifungal; Fungal;Bioactivity: Isavuconazonium sulfate is hydrolyzed by plasma esterases to yield the active moiety isavuconazole. Isavuconazole binds to and inhibits the fungal cytochrome P450 family enzyme lanosterol 14-alpha-demethylase (CYP51), which catalyzes the demethylation of lanosterol to yield ergosterol, an important compon…	946075-13-4	BIO2-DP-0032	B19	1932-03-01	A10	A	10	0.046	0.047	0.0465	0.0381	0.0389	0.0385	0.046	0.047	0.0465	0.0396	0.0404	0.04
MAC-0764029	Cc1c(CSc2ccc(OCC(=O)O)c(C)c2)sc(c2ccc(C(F)(F)F)c(F)c2)n1	GW0742; GW610742	Pathways: DNA Damage/DNA Repair; Metabolism;Target: PPAR;Receptor: PPAR; PPAR√é¬¥; PPAR√é¬±; PPAR√é¬≥;Bioactivity: GW0742 (GW610742) is an effective and specific PPAR√é¬¥ agonist (EC50: 1 nM/1.1 √é¬ºM/2 √é¬ºM, for human PPAR√é¬¥/√é¬±/√é¬≥).	317318-84-6	BIO2-DP-0032	D08	1932-04-01	B04	B	4	0.048	0.045	0.0465	0.0398	0.0373	0.0385	0.138	0.294	0.216	0.1153	0.2457	0.1805
MAC-0764151	CNc1nc(c2ccccn2)cc(NCc2ccc(NS(C)(=O)=O)cc2Cl)n1	TC-G-1008; GPR39-C3	Pathways: GPCR/G Protein;Target: GHSR;Receptor: GHSR; rat GPR39; human GPR39;Bioactivity: TC-G-1008 is a GPR39 (zinc receptor) agonist (EC50 values are 0.4 and 0.8 nM for rat and human receptors respectively).	1621175-65-2	BIO2-DP-0032	J20	1932-04-01	E10	E	10	0.046	0.047	0.0465	0.0381	0.0389	0.0385	0.163	0.28	0.2215	0.1362	0.234	0.1851
MAC-0764211	CC(C)N1C2=C(C(C3=CC=C(NC(=O)NC4=C(F)C=CC(C(F)(F)F)=C4)C=C3)=N1)C(N)=NC=N2	AD80	Pathways: Angiogenesis; Apoptosis; MAPK; PI3K/Akt/mTOR signaling; Tyrosine Kinase/Adaptors;Target: c-RET; Raf; S6 Kinase; Src;Receptor: Raf; Src; Ribosomal S6 Kinase (RSK); RET; RET, RAF, SRC, S6K; RET V804M; RET V804L;Bioactivity: AD80, a multikinase inhibitor, inhibits RET, RAF, SRCand S6K, with greatly reduced mTOR activity.	1384071-99-1	BIO2-DP-0032	N08	1932-04-01	G04	G	4	0.046	0.047	0.0465	0.0381	0.0389	0.0385	0.168	0.305	0.2365	0.1404	0.2549	0.1977
MAC-0647038	[NH2+3](CCCCC1=CC=C(Cl)C=C1)(CCCCCCC)(CC)CC	Clofilium tosylate	Target: Apoptosis; Potassium Channel;Pathway: Apoptosis; Membrane Transporter/Ion Channel;Biological Activity: Clofilium tosylate, a potassium channel blocker, induces apoptosis of human promyelocytic leukemia (HL-60) cells via Bcl-2-insensitive activation of caspase-3. Antiarrhythmic agent[1].;Research Area: Cancer; Cardiovascular Disease	92953-10-1	BIO2-DP-0010	D18	2024-10-04	B09	B	9	0.045	0.046	0.0455	0.0382	0.039	0.0386	0.044	0.046	0.045	0.0382	0.0399	0.039
MAC-0757641	O=C(C1(C2=CC=C3[C@H](O)[C@@H](CC4=CC=C(C5=CC=CC=C5)C=C4)COC3=C2)CCCC1)O	CP-105696; Pfizer 15696	Target: Leukotriene Receptor;Pathway: GPCR/G Protein;Biological Activity: CP-105696 is a potent and selective Leukotriene B4 Receptor antagonist, with an IC50 of 8.42 nM.;Research Area: Inflammation/Immunology	158081-99-3	BIO2-DP-0010	G18	2024-10-02	D09	D	9	0.046	0.046	0.046	0.0386	0.0386	0.0386	0.047	0.046	0.0465	0.0404	0.0396	0.04
MAC-0759271	CNC1CCCN(c2c(F)cc3c(c2OC)n(C2CC2)cc(C(O)=O)c3=O)C1	Balofloxacin	Pathways: DNA Damage/DNA Repair; Microbiology/virology;Target: Antibacterial; Antibiotic; DNA gyrase;Receptor: Bacterial; Antibiotic; DNA gyrase;Bioactivity: Balofloxacin, a quinolone antibiotic, can inhibit the synthesis of bacterial DNA by interfering with the DNA gyrase.	127294-70-6	BIO2-DP-0016	G21	2024-01-16	D11	D	11	0.045	0.045	0.045	0.0386	0.0386	0.0386	0.045	0.045	0.045	0.0399	0.0399	0.0399
MAC-0759465	COc1cc(C(C)C)c(Oc2cnc(N)nc2N)cc1I	AF 353; Ro-4	Pathways: Membrane Transporter/Ion Channel; Neuroscience;Target: P2 Receptor; P2X Receptor;Receptor: P2X Receptor; P2X3;Bioactivity: AF-353, an effective and orally bioavailable antagonist of the P2X3/P2X2/3 receptor, inhibits human and rat P2X3 (pIC50= 8.0).	865305-30-2	BIO2-DP-0017	C05	2024-01-17	B03	B	3	0.049	0.046	0.0475	0.0398	0.0374	0.0386	0.046	0.047	0.0465	0.0393	0.0402	0.0397
MAC-0761109	CC(C)c1c(O)cc(/C=C/c2ccccc2)cc1O	Benvitimod; GSK2894512	Pathways: Immunology/Inflammation;Target: AhR; Aryl Hydrocarbon Receptor;Receptor: AhR; Aryl Hydrocarbon Receptor;Bioactivity: Tapinarof is targeted as a topical cream treatment for psoriasis, a chronic autoimmune skin disease.	79338-84-4	BIO2-DP-0022	I09	2024-01-22	E05	E	5	0.047	0.047	0.047	0.0386	0.0386	0.0386	0.049	0.048	0.0485	0.0424	0.0415	0.0419
MAC-0761645	O=S1CCON=C1c1cc2ccccc2s1	Bethoxazin	Pathways: Microbiology/virology;Target: Antibacterial;Receptor: Bacterial;Bioactivity: Bethoxazin is a new broad spectrum industrial microbicide.	163269-30-5	BIO2-DP-0024	F03	2024-03-24	C02	C	2	0.044	0.044	0.044	0.0386	0.0386	0.0386	0.045	0.044	0.0445	0.0396	0.0387	0.0391
MAC-0761758	CC1=C2C=C(C#N)NC2=CC=C1CN1CCC(NC2=NC=NC3=C2C=C(CC(F)(F)F)S3)CC1	MI-463	Pathways: Chromatin/Epigenetic;Target: Epigenetic Reader Domain; Histone Methyltransferase;Receptor: Epigenetic Reader Domain; Menin-MLL;Bioactivity: MI-463 is a potent and orally bioavailable inhibitor of the menin-mLL interaction (IC50: 15.3 nM).	1628317-18-9	BIO2-DP-0024	L03	2024-03-24	F02	F	2	0.044	0.044	0.044	0.0386	0.0386	0.0386	0.047	0.047	0.047	0.0413	0.0413	0.0413
MAC-0761903	Nc1nc(=O)n([C@]2([H])O[C@]([H])(CO)[C@](O)([H])[C@]2(O)[H])cc1F	5-Fluorocytidine	Pathways: Immunology/Inflammation;Target: Antiviral;Receptor: antiviral;Bioactivity: 5-Fluorocytidine with antiviral activity	2341-22-2	BIO2-DP-0025	D05	2024-03-25	B03	B	3	0.044	0.045	0.0445	0.0381	0.039	0.0386	0.044	0.045	0.0445	0.0395	0.0404	0.0399
MAC-0761949	[H][C@]12[C@H](C)O[C@H](C)CN1c1c(cc3c(N4[C@@H](C)COC4=O)noc3c1F)CC21C(=O)NC(=O)NC1=O	Zoliflodacin; ETX0914	Pathways: Cell Cycle/Checkpoint; DNA Damage/DNA Repair; Microbiology/virology;Target: Antibacterial; DNA gyrase; DNA/RNA Synthesis; Topoisomerase;Receptor: DNA/RNA Synthesis; Bacterial; Topoisomerase; DNA gyrase;Bioactivity: Zoliflodacin (ETX0914, AZD0914) is a new bacterial DNA gyrase/topoisomerase inhibitor. Zoliflodacin has potent in vitro antibacterial activity against Gram-positive and Gram-…	1620458-09-4	BIO2-DP-0025	F16	2024-04-25	C08	C	8	0.046	0.044	0.045	0.0395	0.0378	0.0386	0.044	0.044	0.044	0.039	0.039	0.039
MAC-0762376	O=C(C1=CC=C2C(=C1O)C=CC(C)(C)O2)/C=C/C1=CC=C(O)C=C1	Isobavachromene	Pathways: Microbiology/virology;Target: Antibacterial;Receptor: Bacterial; ornithine decarboxylase;Bioactivity: Isobavachromene is an inhibitor of NADH-Ubiquinone oxidoreductase and ornithine decarboxylase. Isobavachromene has antifungal activity.	52801-22-6	BIO2-DP-0026	M10	2024-02-26	G05	G	5	0.047	0.047	0.047	0.0386	0.0386	0.0386	0.047	0.047	0.047	0.0401	0.0401	0.0401
MAC-0762456	C1=CC=C2C(=C1)C=C(OC1=C(Cl)C=C(NS(=O)(=O)C3=C(Cl)C=C(Cl)C=C3)C=C1Cl)C=N2	INT-131; AMG-131	Pathways: DNA Damage/DNA Repair; Metabolism;Target: PPAR;Receptor: PPAR; PPAR√é¬≥;Bioactivity: INT-131, is a novel, non-thiazolidinedione (TZD), selective peroxisome proliferator-activated receptor (PPAR)gamma modulator, which can be used for the treatment of type 2 diabetes mellitus (non-insulin dependent diabetes)	315224-26-1	BIO2-DP-0027	A13	2024-01-27	A07	A	7	0.048	0.048	0.048	0.0386	0.0386	0.0386	0.051	0.049	0.05	0.0437	0.042	0.0429
MAC-0755231	O=C(O)C1=CC=CC(SC2=C(C3CC3)N(C3=CN(CC)N=C3)C3=C2C=CC(Cl)=C3F)=C1F	PAT-505	Target: Phosphodiesterase (PDE);Pathway: Metabolic Enzyme/Protease;Biological Activity: PAT-505 is a potent, selective, noncompetitive and orally available autotaxin inhibitor, with an IC50 of 2 nM in Hep3B cells, 9.7 nM in human blood and 62 nM in mouse plasma.;Research Area: Inflammation/Immunology	1782070-22-7	BIO2-DP-0002	D06	2024-02-04	B03	B	3	0.043	0.043	0.043	0.0387	0.0387	0.0387	0.043	0.219	0.131	0.0393	0.2004	0.1198
MAC-0755243	C1(NC2=C3CCCCC3=CC=C2)=CC=CC=C1C1=NN=NN1	BL-1249	Target: Potassium Channel;Pathway: Membrane Transporter/Ion Channel;Biological Activity: BL-1249 is a nonsteroidal anti-inflammatory drug (NSAID) and a potassium channel activator. BL-1249 potently activates K2P2.1 (TREK-1) and K2P10.1 (TREK-2) with EC50 values of 5.5 √é¬ºM and 8.0 √é¬ºM, respectively. BL-1249 extracellular application activates all TREK subfamily members but has no effect on oth…	18200-13-0	BIO2-DP-0002	D19	2024-02-03	B10	B	10	0.042	0.043	0.0425	0.0382	0.0391	0.0387	0.055	0.063	0.059	0.0528	0.0605	0.0566
MAC-0756742	O=C1CC(C(O)=O)S/C(=N\C2=CC=C(Cl)C=C2)N1CCC12C[C@H]3C[C@H](C[C@H](C3)C1)C2	OGT-IN-2	Target: Acyltransferase;Pathway: Metabolic Enzyme/Protease;Biological Activity: OGT-IN-2 is a potent O-GlcNAc transferase (OGT) inhibitor. OGT-IN-2 inhibits sOGT and ncOGT with IC50 values of 30 √é¬ºM and 53 √é¬ºM, respectively[1]. OGT-IN-2 can be used for the research of articular diseases, such as articular cartilage diseases and osteoarthritis[2].;Research Area: Metabolic Disease	442665-87-4	BIO2-DP-0007	F04	2024-07-04	C02	C	2	0.045	0.046	0.0455	0.0383	0.0391	0.0387	0.104	0.284	0.194	0.0895	0.2445	0.167
MAC-0757972	O=C(C1=C(COC(N)=O)CS[C@@]2([H])N1C(=O)[C@]2(NC(CC1=CC=CS1)=O)OC)O[Na]	Cefoxitin (sodium); MK-36	Target: Antibiotic; Bacterial;Pathway: Anti-infection;Biological Activity: Cefoxitin sodium (MK-306) is a cephamycin antibiotic, often grouped with the second generation cephalosporins, acts by interfering with cell wall synthesis, its activity spectrum includes a broad range of gram-negative and gram-positive bacteria.;Research Area: Infection; Cancer	33564-30-6	BIO2-DP-0011	J15	2024-11-03	E08	E	8	0.048	0.046	0.047	0.0395	0.0379	0.0387	0.05	0.047	0.0485	0.0428	0.0402	0.0415
MAC-0758022	O=C(C1=C(CSC2=NN=NN2C)CO[C@@]2([H])N1C(=O)[C@@]2(OC)NC([C@H](C(O[Na])=O)C1=CC=C(O)C=C1)=O)O[Na]	Moxalactam (sodium salt); Latamoxef (sodium); Lamoxactam (sodium); LY-127935 (sodium)	Target: Antibiotic; Bacterial;Pathway: Anti-infection;Biological Activity: Moxalactam sodium salt (Latamoxef sodium) is an antibiotic compound more effective against Escherichia coli and Pseudomonas aeruginosathan cephalosporins.;Research Area: Infection	64953-12-4	BIO2-DP-0011	N13	2024-11-03	G07	G	7	0.047	0.047	0.047	0.0387	0.0387	0.0387	0.047	0.047	0.047	0.0402	0.0402	0.0402
MAC-0760539	O=C1C[C@@H](C2=CC=C(O)C=C2O)OC2=C(C[C@H](C(C)=C)CC=C(C)C)C(O)=CC(OC)=C12	Kurarinone	Pathways: Others;Target: Others;Receptor: Others;Bioactivity: Kurarinone, a flavanoid derived from shrub Sophora flavescens,Kurarinone exhibits anti-tumor, estrogenic, and anti-inflammatory activities, it also shows strong inhibitory effect on immune responses.√Ç¬†Kurarinone may ameliorate chronic inflammatory skin diseases through the suppression of pathogenic CD4(+) T-cell differentiation and t…	34981-26-5	BIO2-DP-0020	K13	2024-01-20	F07	F	7	0.046	0.044	0.045	0.0396	0.0378	0.0387	0.046	0.044	0.045	0.0402	0.0384	0.0393
MAC-0761660	N(c1c(-c2ccccn2)nc2ccccn12)c1ccccc1	LASSBio-1135	Pathways: Apoptosis; Membrane transporter/Ion channel;Target: TNF; TRP/TRPV Channel;Receptor: TRPV1; TNF-√é¬±;Bioactivity: LASSBio-1135 is an orally effective antagonist of TRPV1 and inhibitor of TNF-√é¬± production.	852453-71-5	BIO2-DP-0024	F18	2024-04-24	C09	C	9	0.044	0.043	0.0435	0.0392	0.0383	0.0387	0.044	0.044	0.044	0.0392	0.0392	0.0392
MAC-0761886	O=C(Nc1cc(Cl)ccc1O)Nc1cc(C(F)(F)F)ccc1Cl	NS 1738; NSC 213859	Pathways: Neuroscience;Target: AChR;Receptor: nAChR;Bioactivity: NS 1738 is a positive allosteric modulator of the √é¬±7-containing neuronal nicotinic acetylcholine receptors (nAChRs)	501684-93-1	BIO2-DP-0025	C05	2024-01-25	B03	B	3	0.046	0.045	0.0455	0.0391	0.0383	0.0387	0.044	0.044	0.044	0.0394	0.0394	0.0394
MAC-0762704	O=C1C=CC(=O)c2c1cc1ccccc1c2	1,4-Anthraquinone	Pathways: Others;Target: Others;Receptor: Others;Bioactivity: 1,4-Anthraquinone is an anticancer drug that blocks nucleoside transport, inhibits macromolecule synthesis, induces DNA fragmentation, and decreases the growth and viability of L1210 leukemic cells in the same nanomolar range as daunorubicin in vitro.1,4-Anthraquinone is proposed as a novel pre-column reagent for high performance liqui…	635-12-1	BIO2-DP-0027	N08	2024-04-27	G04	G	4	0.047	0.048	0.0475	0.0383	0.0391	0.0387	0.105	0.298	0.2015	0.0874	0.2481	0.1677
MAC-0757441	COC1=CC=C2C(=C1)N(CCN)C(=O)N2C(=O)[C@@H]1C[C@H](C)CC[C@H]1C(C)C	D-3263 (hydrochloride)	Target: TRP Channel;Pathway: Membrane Transporter/Ion Channel; Neuronal Signaling;Biological Activity: D-3263 hydrochloride is an enteric-coated, orally bioavailable (transient receptor potential melastatin member 8) TRPM8 agonist.;Research Area: Cancer	1008763-54-9	BIO2-DP-0009	L05	2024-09-03	F03	F	3	0.045	0.045	0.045	0.0388	0.0388	0.0388	0.051	0.044	0.0475	0.0445	0.0384	0.0414
MAC-0757886	[H][C@]12SC(C)(C)[C@H](C(=O)O[Na])N1C(=O)[C@H]2NC(=O)C1=C(C)ON=C1C1=C(Cl)C=CC=C1	Cloxacillin (sodium monohydrate)	Target: Antibiotic; Bacterial;Pathway: Anti-infection;Biological Activity: Cloxacillin sodium monohydrate exhibits antibiotic efficacy, with a MIC of 256 mg/L for Staphylococcus aureus 25923[1][2][3].;Research Area: Infection; Inflammation/Immunology	7081-44-9	BIO2-DP-0011	E14	2024-11-02	C07	C	7	0.046	0.046	0.046	0.0388	0.0388	0.0388	0.051	0.046	0.0485	0.0442	0.0399	0.0421
MAC-0757983	O=C([C@@H]1N2C(=O)[C@@H](NC([C@@H](C3=CC=CC=C3)N)=O)[C@@]2([H])SC1(C)C)O[Na]	Ampicillin (sodium); D-(-)-√é¬±-Aminobenzylpenicillin (sodium salt)	Target: Antibiotic; Bacterial;Pathway: Anti-infection;Biological Activity: Ampicillin sodium (D-(-)-√é¬±-Aminobenzylpenicillin sodium salt) is a broad-spectrum beta-lactam antibiotic against a variety of gram-positive and gram-negative bacteria[1].;Research Area: Infection	69-52-3	BIO2-DP-0011	K08	2024-11-02	F04	F	4	0.046	0.046	0.046	0.0388	0.0388	0.0388	0.046	0.046	0.046	0.0399	0.0399	0.0399
MAC-0765592	C[N+]1(CC(CS[C@]2([H])[C@@H]3NC(/C(C4=CSC(N)=N4)=N\OC)=O)=C(C(O)=O)N2C3=O)CCCC1.[Cl-].Cl.O	Cefepime (Dihydrochloride Monohydrate)	Target: Antibiotic; Bacterial;Pathway: Anti-infection;Biological Activity: Cefepime Dihydrochloride Monohydrate is a broad-spectrum cephalosporin with enhanced coverage against Gram-positive and Gram-negative bacteria[1].;Research Area: Infection	123171-59-5	BIO2-DP-0011	O12	2024-11-02	H06	H	6	0.046	0.046	0.046	0.0388	0.0388	0.0388	0.046	0.049	0.0475	0.0399	0.0425	0.0412
MAC-0759139	COc1cc(Br)c(C[N+]2(CCOCCC3CCC4CC3C4(C)C)CCOCC2)cc1OC	Pinaverium bromide	Pathways: Membrane transporter/Ion channel; Metabolism;Target: Calcium Channel;Receptor: Calcium Channel;Bioactivity: Pinaverium bromide is an calcium channel blocker with Antispasmodic and effectively relieves pain, diarrhea and intestinal discomfort.	53251-94-8	BIO2-DP-0015	P16	2024-04-15	H08	H	8	0.045	0.043	0.044	0.0396	0.0379	0.0388	0.046	0.044	0.045	0.0407	0.039	0.0399
MAC-0760710	S=C1S/C(=C\c2ccc(C(=O)O)cc2)C(=O)N1Cc1cc(C(F)(F)F)ccc1	CY09; CY 09	Pathways: Immunology/Inflammation; NF-√é¬∫B;Target: NOD; NOD-like Receptor (NLR);Receptor: NLRP3; NOD-like Receptor (NLR);Bioactivity: CY-09 is an NLRP3 inhibitor.	1073612-91-5	BIO2-DP-0021	D11	2024-03-21	B06	B	6	0.044	0.047	0.0455	0.0376	0.0401	0.0388	0.044	0.046	0.045	0.0376	0.0393	0.0384
MAC-0760828	O=C(O)CCc1ccc(OCc2cc(Cl)cc3c2OC(C)(C)C3)c(C)c1C	GPR120 receptor agonist; GPR120 Agonist 2	Pathways: Endocrinology/Hormones; GPCR/G Protein;Target: GPR;Receptor: GPR120;Bioactivity: A potent and selective GPR120 receptor agonist.	1234844-11-1	BIO2-DP-0021	J17	2024-03-21	E09	E	9	0.044	0.047	0.0455	0.0376	0.0401	0.0388	0.07	0.112	0.091	0.0598	0.0956	0.0777
MAC-0761749	Nc1nc(=O)n(C2CC(O)C(CO)O2)cc1F	2'-DEOXY-5-FLUOROCYTIDINE; FdCyd	Pathways: Chromatin/Epigenetic;Target: DNA Methyltransferase;Receptor: DNA Methyltransferase; DNA methyltransferase (DNMT);Bioactivity: 2'-DEOXY-5-FLUOROCYTIDINE is an √Ç¬†inhibitor of DNA methyltransferase (DNMT) .	10356-76-0	BIO2-DP-0024	K13	2024-01-24	F07	F	7	0.044	0.045	0.0445	0.0384	0.0392	0.0388	0.044	0.048	0.046	0.0389	0.0424	0.0406
MAC-0763833	O=C(C1=CC=C(C2=CC=CC=C2)C=C1)N[C@H](C1=NC2=CC=CC=C2N1)CCCNC(CCl)=N	BB-Cl-Amidine	Pathways: Chromatin/Epigenetic;Target: PAD;Receptor: PAD; Protein Arginine Deiminase;Bioactivity: BB-Cl-Amidine is an inhibitor of peptidyl arginine deminase (PAD).	1802637-39-3	BIO2-DP-0031	I18	1931-02-01	E09	E	9	0.045	0.048	0.0465	0.0375	0.04	0.0388	0.046	0.048	0.047	0.0396	0.0413	0.0404
MAC-0763877	FC1=CC(OCC2(C)CCC3(CC3)CC2)=C(C2CC2)C=C1C(NS(C1CC1)(=O)=O)=O	NaV1.7 inhibitor-1	Pathways: Membrane transporter/Ion channel;Target: Sodium Channel;Receptor: hNaV1.7; Sodium Channel;Bioactivity: NaV1.7 inhibitor-1, an efficacious inhibitor of voltage-gated sodium channel (NaV) 1.7 (IC50 of 0.6 nM for hNaV1.7).	1494585-79-3	BIO2-DP-0031	K22	1931-02-01	F11	F	11	0.047	0.046	0.0465	0.0392	0.0384	0.0388	0.047	0.049	0.048	0.0404	0.0422	0.0413
MAC-0757244	CC(C)=CCC/C(C)=C/CNCCNC1[C@H]2C[C@H]3C[C@@H]1C[C@H](C3)C2	SQ109; NSC 72241	Target: Antibiotic; Bacterial; Parasite;Pathway: Anti-infection;Biological Activity: SQ109 is a potent inhibitor of the trypomastigote form of the parasite, with IC50 for cell killing of 50√Ç¬±8 nM. SQ109, targets MmpL3, is an antitubercular agent.;Research Area: Infection	502487-67-4	BIO2-DP-0009	A05	2024-09-01	A03	A	3	0.046	0.045	0.0455	0.0393	0.0385	0.0389	0.045	0.044	0.0445	0.0402	0.0393	0.0398
MAC-0759050	C=C[C@@H](O)C#CC#C[C@@H](O)/C=C\CCCCCCC	(+)-(3R,8S)-Falcarindiol; (3R,8S)-Falcarindiol; 3(R),8(S),9(Z)-Falcarindiol	Target: Bacterial;Pathway: Anti-infection;Biological Activity: (+)-(3R,8S)-Falcarindiol is a polyacetylene found in carrots, has antimycobacterial activity, with an IC50 of 6 √é¬ºM and MIC of 24 √é¬ºM against Mycobacterium tuberculosis H37Ra[1][2]. Antineoplastic and anti-inflammatory activity[2].;Research Area: Cancer; Infection; Inflammation/Immunology	225110-25-8	BIO2-DP-0015	K14	2024-02-15	F07	F	7	0.044	0.044	0.044	0.0389	0.0389	0.0389	0.044	0.044	0.044	0.0389	0.0389	0.0389
MAC-0759203	CCCCCCCCOc1ccccc1C(=O)Nc1ccc(C(=O)OCC[N+](C)(CC)CC)cc1	Otilonium bromide; SP63	Pathways: Membrane transporter/Ion channel; Metabolism; Neuroscience;Target: AChR; Calcium Channel;Receptor: mAChR; Calcium Channel;Bioactivity: Otilonium Bromide, an antimuscarinic, is utilized as a spasmolytic agent.	26095-59-0	BIO2-DP-0016	D06	2024-04-16	B03	B	3	0.045	0.045	0.045	0.0389	0.0389	0.0389	0.045	0.046	0.0455	0.0392	0.0401	0.0396
MAC-0759305	OC(CN(C)C)Cn1c2ccc(Br)cc2c2c1ccc(Br)c2	Wiskostatin	Pathways: Others;Target: Others;Receptor: WASP(Arp)2/3;Bioactivity: Wiskostatin is a selective inhibitor of N-WASP, a ubiquitously expressed member of the Wiskott-Aldrich Syndrome protein (WASp) family that regulates actin polymerization.	253449-04-6	BIO2-DP-0016	J04	2024-04-16	E02	E	2	0.044	0.046	0.045	0.0381	0.0398	0.0389	0.045	0.106	0.0755	0.0392	0.0924	0.0658
MAC-0759378	CON=C(C(=O)N[C@@H]1C(=O)N2C(C(=O)[O-])=C(COC(C)=O)CS[C@H]12)c1csc(N)n1	Cefotaxime sodium; HR-756 (sodium salt)	Pathways: Microbiology/virology;Target: Antibacterial; Antibiotic;Receptor: Bacterial; Antibiotic; PBPs;Bioactivity: Cefotaxime is a third-generation cephalosporin antibiotic. Like other third-generation cephalosporins, it has broad spectrum activity against Gram positive and Gram negative bacteria. In most cases, it is considered to be equivalent to ceftriaxone in terms of safety and efficacy. C…	64485-93-4	BIO2-DP-0016	N05	2024-03-16	G03	G	3	0.044	0.045	0.0445	0.0385	0.0394	0.0389	0.046	0.045	0.0455	0.0406	0.0397	0.0402
MAC-0760489	Cc1ccc2nc(N)[nH]c(=O)c2c1Sc1ccncc1	Nolatrexed	Pathways: Cell Cycle/Checkpoint; DNA Damage/DNA Repair;Target: DNA/RNA Synthesis;Receptor: Thymidylate synthase;Bioactivity: Nolatrexed is a thymidylate synthase inhibitor with potential anticancer activity.	147149-76-6	BIO2-DP-0020	H16	2024-04-20	D08	D	8	0.044	0.045	0.0445	0.0385	0.0393	0.0389	0.045	0.173	0.109	0.0386	0.1482	0.0934
MAC-0765447	[O-][N+](=O)c1cc([N+]([O-])=O)c(NN(c2ccccc2)c2ccccc2)c([N+]([O-])=O)c1		Pathways: Others;Target: Others;Receptor: Others;Bioactivity: DPPH is a cell-permeable, stable free radical that is commonly used to evaluate the ability of compounds to act as free radical scavengers or hydrogen donors and to measure the antioxidant activity of tissue extracts	1898-66-4	BIO2-DP-0026	O21	2024-01-26	H11	H	11	0.048	0.047	0.0475	0.0394	0.0385	0.0389	0.082	0.051	0.0665	0.0713	0.0444	0.0579
MAC-0763401	Cc1ccc(-c2ccc3c(c2)C=C(C(=O)Nc2ccc(C[N+](C)(C)C4CCOCC4)cc2)CCC3)cc1	TAK-779; Takeda 779	Pathways: Autophagy; GPCR/G Protein; Immunology/Inflammation; Microbiology/virology; Proteases/Proteasome;Target: CCR; CXCR; HIV Protease;Receptor: CCR2; CXCR; CCR; HIV;Bioactivity: TAK-779 is an antagonist of chemokine receptor 5 (CCR5), CCR2b, and CXC chemokine receptor 3 (CXCR3).	229005-80-5	BIO2-DP-0030	B21	2024-03-30	A11	A	11	0.044	0.043	0.0435	0.0393	0.0384	0.0389	0.044	0.043	0.0435	0.0401	0.0392	0.0396
MAC-0764134	CC(=CCC[C@@](C)(C=C)/C=C/C1=CC=C(O)C=C1)C	Bakuchiol	Pathways: Autophagy; Cell Cycle/Checkpoint; DNA Damage/DNA Repair; MAPK;Target: Autophagy; DNA/RNA Synthesis; p38 MAPK;Receptor: DNA polymerase I; p38 MAPK; Autophagy;Bioactivity: Bakuchiol possesses anti-tumor,and anti-helmenthic properties. It has cytotoxic activity, mainly due to its DNA polymerase1 inhibiting activity.√Ç¬†Bakuchiol has anti-bacterial activity against oral pathogens, has great…	10309-37-2	BIO2-DP-0032	J03	1932-03-01	E02	E	2	0.049	0.045	0.047	0.0406	0.0373	0.0389	0.049	0.046	0.0475	0.0422	0.0396	0.0409
MAC-0765342	O=C(N[C@H]1[C@@]2([H])SCC(C[N+]3=CC=C(C(N)=O)C=C3)=C(C([O-])=O)N2C1=O)[C@@H](C1=CC=CC=C1)S(=O)(O[Na])=O		Target: Antibiotic; Bacterial;Pathway: Anti-infection;Biological Activity: Cefsulodin sodium salt hydrate is a third generation √é¬≤ lactam antibiotic and member of the cephems subgroub of antibiotics. Target: Antibacterial The compound displays a mechanism of action like many √é¬≤ lactam antibiotics through inhibition of cell wall synthesis by competitively inhibiting penicillin binding protein …	52152-93-9	BIO2-DP-0007	P09	2024-07-03	H05	H	5	0.045	0.045	0.045	0.039	0.039	0.039	0.045	0.045	0.045	0.0414	0.0414	0.0414
MAC-0757685	O=C1CCN(C2=C(F)C=C(N3C(=O)O[C@@H](CNC4=NOC=C4)C3)C(F)=C2F)C=C1	Contezolid; MRX-I	Target: Antibiotic; Bacterial; Monoamine Oxidase;Pathway: Anti-infection; Neuronal Signaling;Biological Activity: Contezolid (MRX-I), a new and orally active oxazolidinone, is an antibiotic in study for complicated skin and soft tissue infections (cSSTI) caused by resistant Gram-positive bacteria. Contezolid (MRX-I) markedly reduces potential for myelosuppression and monoamine oxidase inhibition …	1112968-42-9	BIO2-DP-0010	J05	2024-10-03	E03	E	3	0.046	0.047	0.0465	0.0386	0.0394	0.039	0.047	0.047	0.047	0.04	0.04	0.04
MAC-0759298	[C@@]12(C)[C@]3(C)[C@H](/C(=C(\CCC=C(C)C)C(=O)O)[C@@H](OC(=O)C)C3)C[C@@H](O)[C@H]1[C@]1(C)[C@@H](CC2)[C@H](C)[C@H](O)CC1	Fusidine; Fusidic Acid	Pathways: Microbiology/virology; oxidation-reduction;Target: Antibacterial; Antibiotic; CAT;Receptor: Bacterial; Antibiotic; CAT; EEFG;Bioactivity: Fusidine is an antibiotic isolated from the fermentation broth of Fusidium coccineum.	1990-06-03	BIO2-DP-0016	I12	2024-02-16	E06	E	6	0.045	0.044	0.0445	0.0394	0.0385	0.039	0.045	0.044	0.0445	0.0401	0.0392	0.0396
MAC-0759486	OC(=O)C(=O)c1cn(Cc2ccccc2)c2c1cc(c1ccc(OC(F)(F)F)cc1)cc2	Tiplaxtinin; Tiplasinin	Pathways: Apoptosis; Metabolism;Target: Apoptosis; PAI-1;Receptor: Apoptosis; PAI-1;Bioactivity: Tiplaxtinin(PAI-039) is a selective and orally efficacious inhibitor of plasminogen activator inhibitor-1 (PAI-1) with IC50 of 2.7 uM.	393105-53-8	BIO2-DP-0017	D06	2024-04-17	B03	B	3	0.046	0.046	0.046	0.039	0.039	0.039	0.046	0.256	0.151	0.0384	0.2138	0.1261
MAC-0759522	OC(=O)c1ccc(S(=O)(=O)N(Cc2ccc(OC(F)(F)F)cc2)c2c(Cl)cc(C(F)(F)F)cn2)cc1	RQ00203078	Pathways: Membrane transporter/Ion channel;Target: TRP/TRPV Channel;Receptor: TRP Channel; TRPM8;Bioactivity: RQ-00203078 is a highly selective, potent and orally available TRPM8 antagonist.	1254205-52-1	BIO2-DP-0017	F04	2024-04-17	C02	C	2	0.045	0.047	0.046	0.0381	0.0398	0.039	0.047	0.253	0.15	0.0393	0.2113	0.1253
MAC-0759638	O1[C@@]2(O)C(=O)C(=O)N3[C@H](C(=O)O[C@H](/C(=C/[C@H]4C[C@@H](OC)[C@H](O)CC4)C)[C@H](C)[C@@H](O)CC(=O)[C@H](CC)/C=C(\C)C[C@H](C)C[C@H](OC)[C@@H]1[C@@H](OC)C[C@H]2C)CCCC3	Ascomycin; FK520	Pathways: Metabolism; Microbiology/virology;Target: Antibiotic; Antifungal; Parasite; phosphatase;Receptor: calcineurin phosphatase; FKBP; Parasite; Fungal; Antibiotic;Bioactivity: Ascomycin(Immunomycin, FR-900520, FK520) is an ethyl analog of tacrolimus (FK506) with strong immunosuppressant properties.	104987-12-4	BIO2-DP-0017	L08	2024-04-17	F04	F	4	0.045	0.047	0.046	0.0381	0.0398	0.039	0.148	0.263	0.2055	0.1236	0.2197	0.1716
MAC-0759910	CC1(C)Oc2ccc3c(c2C=C1)OC[C@@H](c1ccc(O)cc1O)C3	Glabridin; Q-100692	Pathways: DNA Damage/DNA Repair; Immunology/Inflammation; Membrane transporter/Ion channel; Metabolism; Microbiology/virology; Neuroscience; Proteases/Proteasome;Target: Antibacterial; GABA Receptor; PPAR; ROS; Tyrosinase;Receptor: PPAR; Reactive Oxygen Species; Bacterial; T1 tyrosinase; T3 tyrosinase; √é¬±1√é¬≤2√é¬≥2 (GABAA receptor); √é¬±1√é¬≤3√é¬≥2 (GABAA receptor); √é¬±1√é¬≤2 (GABAA receptor)…	59870-68-7	BIO2-DP-0018	J13	2024-03-18	E07	E	7	0.043	0.042	0.0425	0.0394	0.0385	0.039	0.043	0.042	0.0425	0.0378	0.0369	0.0373
MAC-0760062	c1cc(Cl)ccc1Cn1c2c(cc(C(F)(F)F)cc2)nc1N	NS 638	Pathways: Membrane transporter/Ion channel; Metabolism;Target: Calcium Channel;Receptor: Calcium Channel; K+-stimulated intracellular Ca2+-elevation;Bioactivity: NS-638 is a Ca2+-channel blocker. It can block K+-stimulated intracellular Ca2+-elevation (IC50: 3.4 √é¬ºM).	150493-34-8	BIO2-DP-0019	B09	2024-03-19	A05	A	5	0.043	0.045	0.044	0.0381	0.0399	0.039	0.043	0.045	0.044	0.037	0.0387	0.0379
MAC-0760105	C[C@@H]1Cc2c([nH]c3ccccc23)[C@@H](c2c(F)cc(/C=C/C(=O)O)cc2F)N1CC(C)(C)F	AZD9496	Pathways: Endocrinology/Hormones;Target: Estrogen Receptor/ERR; Estrogen/progestogen Receptor;Receptor: ER√é¬±; Estrogen Receptor/ERR;Bioactivity: AZD9496 is an orally available selective estrogen receptor(ER√é¬±) antagonist, with potential antineoplastic activity.	1639042-08-2	BIO2-DP-0019	D13	2024-03-19	B07	B	7	0.044	0.044	0.044	0.039	0.039	0.039	0.044	0.045	0.0445	0.0379	0.0387	0.0383
MAC-0760106	CC[C@H]1/C=C(\C)[C@@H](O)C/C=C/C=C(\CO[C@@H]2O[C@H](C)[C@@H](OC(=O)c3c(O)c(Cl)c(O)c(Cl)c3CC)[C@H](O)[C@@H]2OC)C(=O)O[C@H]([C@@H](C)O)C/C=C(C)/C=C(\C)[C@@H]1O[C@@H]1OC(C)(C)[C@@H](OC(=O)C(C)C)[C@H](O)[C@@H]1O	Fidaxomicin; PAR-101	Pathways: Apoptosis; Cell Cycle/Checkpoint; DNA Damage/DNA Repair; Microbiology/virology;Target: Antibacterial; Antibiotic; Apoptosis; DNA/RNA Synthesis;Receptor: Bacterial; Apoptosis; Antibiotic; RNA polymerase;Bioactivity: Fidaxomicin is a semisynthetic macrolide antibiotic used to treat Clostridium difficile-associated diarrhea in adults. Fidaxomicin has minimal systemic absorption and has not…	873857-62-6	BIO2-DP-0019	D14	2024-04-19	B07	B	7	0.044	0.045	0.0445	0.0386	0.0395	0.039	0.045	0.066	0.0555	0.0386	0.0566	0.0476
MAC-0760212	c1c(Cl)cc(NC(=O)c2c(O)c(Cl)cc(Cl)c2Cl)c(O)c1Cl	Oxyclozanide; Oxiclozanidum	Pathways: Microbiology/virology;Target: Antibiotic; Parasite;Receptor: Antibiotic; Parasite;Bioactivity: Oxyclozanide is a salicylanilide anthelmintic used in grazing animals for fasciola and cestode infestations.	2277-92-1	BIO2-DP-0019	J03	2024-03-19	E02	E	2	0.044	0.044	0.044	0.039	0.039	0.039	0.044	0.044	0.044	0.0379	0.0379	0.0379
MAC-0761360	CC(=O)NCC1CN(c2ccc(N3CCSCC3)c(F)c2)C(=O)O1	Sutezolid; PNU-100480	Pathways: Microbiology/virology;Target: Antibacterial; Antibiotic;Receptor: Antibacterial; Bacterial; Antibiotic;Bioactivity: Sutezolid is an oxazolidinone antimicrobial for the treatment of tuberculosis.	168828-58-8	BIO2-DP-0023	F17	2024-03-23	C09	C	9	0.043	0.044	0.0435	0.0385	0.0394	0.039	0.043	0.045	0.044	0.0378	0.0396	0.0387
MAC-0761718	C1=CC=C(O)C(=O)C=C1	Tropolone	Pathways: Proteases/Proteasome;Target: Tyrosinase;Receptor: Tyrosinase;Bioactivity: Tropolone, a metal chelator, possesses weak antioxidative and radical-scavenging properties and shows a strong affinity for ferric ion	533-75-5	BIO2-DP-0024	I20	2024-02-24	E10	E	10	0.045	0.045	0.045	0.039	0.039	0.039	0.045	0.045	0.045	0.0393	0.0393	0.0393
MAC-0762103	COCCNCCc1cccc(Nc2ncc3c(n2)-c2c(cccc2)[C@H](c2ccccc2F)C3)c1	Derazantinib; ARQ-087	Pathways: Angiogenesis; Tyrosine Kinase/Adaptors;Target: FGFR;Receptor: FGFR; FGFR1; FGFR2; FGFR3;Bioactivity: Derazantinib (ARQ-087) is an ATP competitive tyrosine kinase inhibitor. It exhibits potent activity against FGFR1/FGFR2/FGFR3 chondrocytes (IC50s: 4.5 nM/1.8 nM/4.5 nM).	1234356-69-4	BIO2-DP-0025	N21	2024-03-25	G11	G	11	0.045	0.045	0.045	0.039	0.039	0.039	0.048	0.047	0.0475	0.0431	0.0422	0.0426
MAC-0763806	CC=CC1=C(C(=O)O)N2C(=O)[C@@H](NC(=O)[C@H](N)c3ccc(O)cc3)[C@H]2SC1	Cefprozil (monohydrate), Cefprozil hydrate; Cefprozil monohydrate	Pathways: Microbiology/virology;Target: Antibacterial; Antibiotic;Receptor: Bacterial; Antibiotic; PBPs;Bioactivity: Cefprozil hydrate is a second-generation cephalosporin-type antibiotic.	121123-17-9	BIO2-DP-0031	H10	1931-04-01	D05	D	5	0.046	0.046	0.046	0.039	0.039	0.039	0.047	0.126	0.0865	0.0407	0.1092	0.075
MAC-0763880	Nc1ccn([C@@H]2O[C@H](CO)[C@@H](O)C2(F)F)c(=O)n1	Gemcitabine; LY188011	Pathways: Apoptosis; Autophagy; Cell Cycle/Checkpoint; DNA Damage/DNA Repair;Target: Apoptosis; Autophagy; DNA/RNA Synthesis; Nucleoside Antimetabolite/Analog;Receptor: Autophagy; DNA synthesis; Nucleoside Antimetabolite/Analog; DNA/RNA Synthesis; Apoptosis;Bioactivity: Gemcitabine is a DNA synthesis inhibitor that can inhibit the growth of MIAPaCa2, BxPC3 and Capan2 cells (IC50s: 40/18/12 nM). I…	95058-81-4	BIO2-DP-0031	L06	1931-04-01	F03	F	3	0.046	0.046	0.046	0.039	0.039	0.039	0.047	0.183	0.115	0.0407	0.1586	0.0997
MAC-0755294	CON=C1CN(C2=C(F)C=C3C(=O)C(C(=O)O)=CN(C4CC4)C3=N2)CC12CNC2	Zabofloxacin (hydrochloride); DW-224a	Target: Bacterial; Topoisomerase;Pathway: Anti-infection; Cell Cycle/DNA Damage;Biological Activity: Zabofloxacin hydrochloride (DW-224a) is a potent and seletive inhibitor of the bacterial type II and IV topoisomerases. Zabofloxacin hydrochloride has excellent activity against gram-positive pathogens including?Steptococcus aureus,?Streptococcus pyogenes?and?S.pneumonia. Zabofloxacin hydrochlorid…	623574-00-5	BIO2-DP-0002	G15	2024-02-01	D08	D	8	0.042	0.043	0.0425	0.0387	0.0396	0.0391	0.043	0.043	0.043	0.0423	0.0423	0.0423
MAC-0755327	O=C1O[C@@H](CNC(C)=O)CN1C1=CC(F)=C(N2CCSCC2)C=C1	Sutezolid; PNU-148; U-148; PF-2341272	Target: Antibiotic; Bacterial;Pathway: Anti-infection;Biological Activity: Sutezolid (PNU-100480), an orally active oxazolidinone antimicrobial agent, acts by inhibiting bacterial protein synthesis. Sutezolid has potent activity against mycobacteria, and is used for the research of drug-resistant tuberculosis[1][2].;Research Area: Infection	168828-58-8	BIO2-DP-0002	I09	2024-02-01	E05	E	5	0.042	0.043	0.0425	0.0387	0.0396	0.0391	0.043	0.043	0.043	0.0423	0.0423	0.0423
MAC-0755349	CC1=C2C=CC=CC2=C(CSC(=N)N)C2=CC=CC=C12	NSC 146109 (hydrochloride)	Target: Apoptosis; MDM-2/p53;Pathway: Apoptosis;Biological Activity: NSC 146109 hydrochloride is a small-molecule p53 activator that target MDMX and can be used for breast cancer research. NSC 146109 hydrochloride is a pseudourea derivative, promotes breast cancer cells to undergo apoptosis through activating p53 and inducing expression of proapoptotic genes[1].;Research Area: Cancer	59474-01-0	BIO2-DP-0002	J17	2024-02-03	E09	E	9	0.043	0.043	0.043	0.0391	0.0391	0.0391	0.043	0.043	0.043	0.0413	0.0413	0.0413
MAC-0756667	CC1=CC2=C(N1)C=CC(NC1=NC(NC3=CC4=C(NC(C)=C4)C=C3)=NC=C1)=C2	AZA1; Rac1/Cdc42-IN-1	Target: Apoptosis; Ras;Pathway: Apoptosis; GPCR/G Protein;Biological Activity: AZA1 is a potent dual inhibitor of Rac1 and Cdc42. AZA1 induces prostate cancer cells apoptosis and inhibits prostate cancer cells proliferation, migration and invasion[1][2].;Research Area: Cancer	1071098-42-4	BIO2-DP-0007	B08	2024-07-04	A04	A	4	0.046	0.046	0.046	0.0391	0.0391	0.0391	0.046	0.083	0.0645	0.0396	0.0714	0.0555
MAC-0756705	O=C(NCCCCC#C)CI	IA-Alkyne; Iodoacetamide-alkyne; N-Hex-5-ynyl-2-iodo-acetamide	Target: TRP Channel;Pathway: Membrane Transporter/Ion Channel; Neuronal Signaling;Biological Activity: IA-Alkyne (Iodoacetamide-alkyne; N-Hex-5-ynyl-2-iodo-acetamide) is a TRP channel (TRPC) agonist and has the potential for the study of respiratory infection[1]. IA-Alkyne can be used to develop an isotopically tagged probe for quantitative cysteine-reactivity profiling[2].;Research Area: Infecti…	930800-38-7	BIO2-DP-0007	D06	2024-07-04	B03	B	3	0.046	0.046	0.046	0.0391	0.0391	0.0391	0.123	0.302	0.2125	0.1059	0.26	0.1829
MAC-0756855	O=C(C1=C(O)C[C@]2([H])C[C@]3([H])CC4=C(C(=O)C3=C(O)[C@]2(O)C1=O)C(O)=CC=C4)N	Incyclinide; CMT-3; COL-3	Target: MMP;Pathway: Metabolic Enzyme/Protease;Biological Activity: Incyclinide (CMT-3, COL-3) is a matrix metalloproteinase (MMP) inhibitor, thereby inducing extracellular matrix degradation, and inhibiting angiogenesis, tumor growth and invasion, and metastasis. ;Research Area: Cancer	15866-90-7	BIO2-DP-0007	L06	2024-07-04	F03	F	3	0.046	0.046	0.046	0.0391	0.0391	0.0391	0.201	0.283	0.242	0.173	0.2436	0.2083
MAC-0765550	O=C(C1=CN(C2CC2)C3=C(C=CC(C4=CC5=C([C@@H](C)NC5)C=C4)=C3OC(F)F)C1=O)O.CS(=O)(O)=O.O	Garenoxacin (Mesylate hydrate); BMS284756 (Mesylate hydrate)	Target: Antibiotic; Bacterial;Pathway: Anti-infection;Biological Activity: Garenoxacin Mesylate hydrate (BMS284756 Mesylate hydrate) is a novel oral des-fluoro(6) quinolone with potent antimicrobial activity, against common respiratory pathogens, including resistant strains.;Research Area: Infection	223652-90-2	BIO2-DP-0009	P16	2024-09-04	H08	H	8	0.045	0.045	0.045	0.0391	0.0391	0.0391	0.045	0.044	0.0445	0.0401	0.0392	0.0396
MAC-0757975	[H][C@@]12C(=O)CC[C@]13CC[C@@H](C)[C@]2(C)[C@H](OC(=O)CSCCN(CC)CC)C[C@@](C)(C=C)[C@@H](O)[C@@H]3C	Tiamulin (fumarate); Thiamutilin (fumarate)	Target: Antibiotic; Bacterial;Pathway: Anti-infection;Biological Activity: Tiamulin fumarate (Thiamutilin fumarate) is a diterpenic compound that widely used in swine for the control of infectious diseases, including swine dysentery and enzootic pneumonia.;Research Area: Infection; Cancer	55297-96-6	BIO2-DP-0011	J18	2024-11-04	E09	E	9	0.046	0.05	0.048	0.0375	0.0408	0.0391	0.092	0.267	0.1795	0.076	0.2207	0.1483
MAC-0758021	CCCCCCCCCCCC[N+](C)(C)CCOC1=CC=CC=C1	Domiphen (bromide)	Target: Potassium Channel;Pathway: Membrane Transporter/Ion Channel;Biological Activity: Domiphen bromide is a chemical antiseptic and a quaternary ammonium compound, used as a cationic surfactant.;Research Area: Others	538-71-6	BIO2-DP-0011	N11	2024-11-03	G06	G	6	0.049	0.046	0.0475	0.0403	0.0379	0.0391	0.046	0.052	0.049	0.0394	0.0445	0.0419
MAC-0758049	CCCCCCCCCCCCCCCC[N+](C)(C)CC1=CC=CC=C1	Cetalkonium (chloride); Benzyldimethylhexadecylammonium (chloride)	Target: Bacterial;Pathway: Anti-infection;Biological Activity: Cetalkonium chloride is an ammonium antiseptic agent used in many topical drugs for infections of mouth, throat and eye. Cetalkonium chloride acts as anti-inflammatory amphiphilic agent[1].;Research Area: Infection; Inflammation/Immunology	122-18-9	BIO2-DP-0011	P09	2024-11-03	H05	H	5	0.046	0.049	0.0475	0.0379	0.0403	0.0391	0.046	0.047	0.0465	0.0394	0.0402	0.0398
MAC-0760852	COc1ccc(CCCOC(Cn2ccnc2)c2ccc(OC)cc2)cc1	SKF-96365 hydrochloride; SKF96365	Pathways: Apoptosis; Autophagy; Membrane transporter/Ion channel; Metabolism;Target: Apoptosis; Autophagy; Calcium Channel; Potassium Channel; TRP/TRPV Channel;Receptor: TRP; TRP Channel; CRAC Channel; Potassium Channel; Autophagy; Apoptosis;Bioactivity: SKF-96365, a SOCE inhibitor, exhibits potent anti-neoplastic activity by inducing cell-cycle arrest and apoptosis in colorectal Y cells. SKF-963…	130495-35-1	BIO2-DP-0021	K21	2024-01-21	F11	F	11	0.047	0.045	0.046	0.0399	0.0382	0.0391	0.047	0.044	0.0455	0.0409	0.0383	0.0396
MAC-0761697	Clc1cc(Cl)c2c(c1)CCc1ccccc1C2n1ccnc1	Eberconazole Nitrate; Ebernet	Pathways: Microbiology/virology;Target: Antifungal;Receptor: Antifungal;Bioactivity: Eberconazole Nitrate is an azole antifungal agent and broad-spectrum imidazole derivative.	130104-32-4	BIO2-DP-0024	H17	2024-03-24	D09	D	9	0.044	0.045	0.0445	0.0386	0.0395	0.0391	0.05	0.048	0.049	0.044	0.0422	0.0431
MAC-0764086	c1c(N2C[C@H](CO)OC2=O)ccc(c2ccc(c3nnn(C)n3)nc2)c1F	Torezolid; DA-7157	Pathways: Microbiology/virology; Neuroscience;Target: Antibacterial; Antibiotic; MAO;Receptor: Bacterial; Antibiotic; MAO-A; MAO-B;Bioactivity: Tedizolid is an Oxazolidinone Antibacterial. The mechanism of action of tedizolid is as a Breast Cancer Resistance Protein Inhibitor.	856866-72-3	BIO2-DP-0032	G11	1932-01-01	D06	D	6	0.049	0.046	0.0475	0.0404	0.0379	0.0391	0.053	0.048	0.0505	0.0458	0.0415	0.0437
MAC-0756655	O=S(C1=CC=C(N)C=C1)(NC1=CC=C(OC2=CC=C(Cl)C(C(F)(F)F)=C2)C(C#N)=C1)=O	Lp-PLA2-IN-3	Target: Phospholipase;Pathway: Metabolic Enzyme/Protease;Biological Activity: Lp-PLA2-IN-3 is a potent and orally bioavailable lipoprotein-associated phospholipase A2 (Lp-PLA2) inhibitor, with an IC50 of 14 nM for recombinant human Lp-PLA2 (rhLpPLA2)[1].;Research Area: Cardiovascular Disease	2196245-16-4	BIO2-DP-0007	A15	2024-07-01	A08	A	8	0.046	0.046	0.046	0.0392	0.0392	0.0392	0.045	0.046	0.0455	0.0409	0.0418	0.0414
MAC-0756913	O=C(N)C1=CC=C(OC2=CC=C(CN3[C@H](C4=CC=CC(F)=C4)CCC3)C=C2)C(F)=C1	LY2444296; FP3FBZ	Target: Opioid Receptor;Pathway: GPCR/G Protein; Neuronal Signaling;Biological Activity: LY2444296 is an orally bioavailable, high-affinity and selective short-acting kappa opioid receptor (KOPR) antagonist, with a Ki value of √Ø¬Ω≈æ1 nM. LY2444296 exhibits anti-anxiety like effects[1][2].;Research Area: Neurological Disease	1346133-11-6	BIO2-DP-0007	O06	2024-07-02	H03	H	3	0.046	0.045	0.0455	0.0397	0.0388	0.0392	0.048	0.046	0.047	0.0437	0.0418	0.0428
MAC-0757882	O=C([C@@H]1N2C(=O)[C@@H](NC([C@@H](C3=CC=C(O)C=C3)N)=O)[C@@]2([H])SC1(C)C)O[Na]	Amoxicillin (sodium); Amoxycillin (sodium)	Target: Antibiotic; Bacterial;Pathway: Anti-infection;Biological Activity: Amoxicillin sodium (Amoxycillin sodium) is a moderate- spectrum, bacteriolytic, √é¬≤-lactam antibiotic. Target: Antibacterial Amoxicillin Sodium is a moderate-spectrum, bacteriolytic, √é¬≤-lactam antibiotic in the aminopenicillin family used to treat bacterial infections caused by susceptible Gram-positive and Gram-negativ…	34642-77-8	BIO2-DP-0011	E10	2024-11-02	C05	C	5	0.046	0.047	0.0465	0.0388	0.0396	0.0392	0.051	0.048	0.0495	0.0442	0.0416	0.0429
MAC-0759060	O=C(C1=CC=C(O)C=C1)/C=C/C1=CC([C@@H](C)C(C)=C)=C(O)C=C1OC	Licochalcone E	Target: Akt; Autophagy; p38 MAPK;Pathway: Autophagy; MAPK/ERK Pathway; PI3K/Akt/mTOR;Biological Activity: Licochalcone E, a flavonoid compound isolated from Glycyrrhiza inflate, inhibits NF-√é¬∫B and AP-1 transcriptional activity through the inhibition of AKT and MAPK activation[1].;Research Area: Inflammation/Immunology	864232-34-8	BIO2-DP-0015	L06	2024-04-15	F03	F	3	0.044	0.045	0.0445	0.0388	0.0396	0.0392	0.044	0.117	0.0805	0.039	0.1036	0.0713
MAC-0761048	CC(C)(C)c1cc(O)ccc1O	TBHQ; tert-Butylhydroquinone	Pathways: Apoptosis; Autophagy; Cell Cycle/Checkpoint; Immunology/Inflammation; MAPK;Target: Apoptosis; Autophagy; ERK; Ferroptosis; Nrf2;Receptor: Keap1-Nrf2; ERK; Autophagy; Apoptosis; Ferroptosis; Nrf2;Bioactivity: Tert-butylhydroquinone (tBHQ) is an antioxidant that induces an antioxidant response through the redox-sensitive transcription factor Nrf2.	1948-33-0	BIO2-DP-0022	F03	2024-03-22	C02	C	2	0.047	0.047	0.047	0.0392	0.0392	0.0392	0.047	0.047	0.047	0.04	0.04	0.04
MAC-0761391	CNC(=O)CCc1cc(-c2ccc(-c3ccc(C(F)(F)F)cc3)cc2)nn1-c1ccc(N2CCNCC2)cc1	OSU-T315 (1,5-regioisomer); ILK-IN-2	Pathways: Apoptosis; Autophagy; Cytoskeletal Signaling;Target: Apoptosis; Autophagy; Integrin;Receptor: ILK; Integrin; Autophagy; Apoptosis;Bioactivity: OSU-T315 (1,5-regioisomer) is a ILK inhibitor.	2070015-22-2	BIO2-DP-0023	H10	2024-04-23	D05	D	5	0.046	0.044	0.045	0.04	0.0383	0.0392	0.045	0.044	0.0445	0.0386	0.0378	0.0382
MAC-0761682	COC(=O)c1cc(Cl)c(O)c(S(=O)(=O)Nc2cc(-c3ccccc3)c(F)cc2F)c1	NDI-091143	Pathways: Metabolism; Proteases/Proteasome;Target: ATP Citrate Lyase;Receptor: ACLY; ATP Citrate Lyase;Bioactivity: NDI-091143 is a potent and high-affinity human ATP-citrate lyase (ACLY) inhibitor with an IC50 of 2.1 nM (ADP-Glo assay),indirectly disrupting citrate binding via an unexpected mechanism of inhibition.	2375840-87-0	BIO2-DP-0024	G21	2024-01-24	D11	D	11	0.045	0.045	0.045	0.0392	0.0392	0.0392	0.044	0.044	0.044	0.0389	0.0389	0.0389
MAC-0762486	O=C(NC1=CC=C(F)C=C1)NC1=CC=C(Cl)C([N+]([O-])=O)=C1	DTHIB	Pathways: Cytoskeletal Signaling; Metabolism;Target: HSP;Receptor: HSF1; HSP;Bioactivity: DTHIB robustly inhibits the HSF1 cancer gene signature and prostate cancer cell proliferation.	897326-30-6	BIO2-DP-0027	C04	2024-02-27	B02	B	2	0.047	0.052	0.0495	0.0372	0.0412	0.0392	0.058	0.057	0.0575	0.0492	0.0483	0.0487
MAC-0762494	C1CC2=C(C=CC(C(=O)O)=C2)C(C2=CC=C(O[C@H]3CCN(CCCF)C3)C=C2)=C(C2=C(Cl)C=C(Cl)C=C2)C1	SAR439859	Pathways: Endocrinology/Hormones;Target: Estrogen Receptor/ERR; Estrogen/progestogen Receptor;Receptor: ER√é¬±; Estrogen Receptor/ERR;Bioactivity: SAR439859 is an orally active, nonsteroidal and selective degrader of estrogen receptor (SERD). SAR439859 is a potent antagonist of ER (with an EC50 of 0.2 nM for ER√é¬± degradation).	2114339-57-8	BIO2-DP-0027	C12	2024-02-27	B06	B	6	0.049	0.05	0.0495	0.0388	0.0396	0.0392	0.05	0.057	0.0535	0.0424	0.0483	0.0453
MAC-0763380	COc1c(/C=C/C(=O)c2ccc(O)cc2)ccc(O)c1CC=C(C)C	LICOCHALCONEC	Pathways: Metabolism; oxidation-reduction;Target: Antioxidant; Glucokinase; phosphatase;Receptor: Antioxidant; √é¬±-glucosidase; PTP1B;Bioactivity: Licochalcone C has potent antioxidant properties and inhibition of bacterial growth and cellular respiration. It has cardioprotection effect, via antioxidant, anti-inflammatory, and anti-apoptotic activities. Licochalcone C exhibit inhibitory activity…	144506-14-9	BIO2-DP-0030	A19	2024-01-30	A10	A	10	0.045	0.045	0.045	0.0392	0.0392	0.0392	0.044	0.044	0.044	0.0396	0.0396	0.0396
MAC-0763799	CC1=CC=CC=C1CSC1=NN=C(C2=NC=CC=C2)C=C1	LDN-212320; LDN/OSU-0212320	Pathways: Metabolism;Target: transporter;Receptor: EAAT2;Bioactivity: LDN-212320 is a glutamate transporter EAAT2 activator. It also enhances EAAT2 levels by > 6 fold at concentrations < 5 √é¬ºM after 24 h.	894002-50-7	BIO2-DP-0031	G22	1931-02-01	D11	D	11	0.046	0.048	0.047	0.0384	0.04	0.0392	0.047	0.048	0.0475	0.0404	0.0413	0.0409
MAC-0763921	COc1c(OC)c(OC)c2c(c1)cc(C(N1C[C@@H](CCl)c3c1cc(O)c1c3cccc1)=O)[nH]2	Duocarmycin TM	Pathways: DNA Damage/DNA Repair;Microbiology/virology;Target: DNA Alkylation;Antibiotic;Receptor: Antibiotic;DNA Alkylator;Bioactivity: Duocarmycin TM is a DNA alkylator. Duocarmycin TM is an exceptionally potent antitumor antibiotic.	157922-77-5	BIO2-DP-0031	N11	2024-03-31	G06	G	6	0.047	0.046	0.0465	0.0397	0.0388	0.0392	0.048	0.05	0.049	0.0414	0.0431	0.0423
MAC-0755292	O/C(C1=CC=CS1)=C1/C2=C(C=CC(Cl)=C2)N(C(N)=O)C1=O	Tenidap; CP-66248	Target: COX;Pathway: Immunology/Inflammation;Biological Activity: Tenidap, a non-steroidal anti-inflammatory drug, is a selective COX-1 inhibitor, with IC50 values of 0.03 √é¬ºM and 1.2 √é¬ºM for COX-1 and COX-2, respectively. Tenidap has anti-inflammatory and antirheumatic properties[1][2]. Tenidap is also a specific SLC26A3 inhibitor[3].;Research Area: Inflammation/Immunology	120210-48-2	BIO2-DP-0002	G12	2024-02-02	D06	D	6	0.043	0.044	0.0435	0.0388	0.0397	0.0393	0.043	0.044	0.0435	0.0412	0.0422	0.0417
MAC-0765421	OC(C1=C(COC(C)=O)CS[C@]2([H])[C@H](NC(CS/C(NC(C)C)=N\C(C)C)=O)C(=O)N12)=O	Cefathiamidine	Target: Antibiotic; Bacterial;Pathway: Anti-infection;Biological Activity: Cefathiamidine is a first-generation cephalosporin antibacterial agent and is used to treat infections caused by susceptible bacteria. Cefathiamidine exhibits a wide spectrum of antimicrobial activity against bacteria. Cefathiamidine is used for the treatment of respiratory, liver, five senses, urinary tract infections, en…	33075-00-2	BIO2-DP-0002	I16	2024-02-02	E08	E	8	0.044	0.043	0.0435	0.0397	0.0388	0.0393	0.044	0.044	0.044	0.0422	0.0422	0.0422
MAC-0765337	O[C@@]12[C@@]3([H])/C(=N\O)C(C)=C[C@@]1([H])C(=O)O[C@]1([H])C[C@]4(O[C@]([H])(C/C=C(\C)[C@@H](O[C@@]5([H])C[C@H](OC)[C@@H](O)[C@H](C)O5)[C@@H](C)/C=C/C=C/2CO3)C1)O[C@H](C1CCCCC1)[C@@H](C)CC4	Selamectin; UK-124114	Pathways: Membrane transporter/Ion channel; Microbiology/virology; Neuroscience;Target: Chloride channel; P-gp; Parasite;Receptor: Chloride Channel; P-glycoprotein; Parasite;Bioactivity: Selamectin is a macrocyclic lactone derivative of ivermectin, an anthelmintic that potentiates glutamate- and GABA-gated chloride channel opening in nematodes. In an H. contortus larval development assay, selamec…	220119-17-5	BIO2-DP-0002	M18	2024-02-02	G09	G	9	0.043	0.044	0.0435	0.0388	0.0397	0.0393	0.043	0.044	0.0435	0.0412	0.0422	0.0417
MAC-0757555	O=C(NC1=CC=C(S(=O)(N2CCOCC2)=O)C=C1)C1=CC(Cl)=CC=C1NS(=O)(C1=CC=C(Cl)S1)=O	Ataciguat; HMR-1766	Target: Guanylate Cyclase;Pathway: GPCR/G Protein;Biological Activity: Ataciguat (HMR-1766) is a nitric oxide-independent soluble guanylate cyclase (sGC) activator. Ataciguat is able to activate the ferric heme-iron redox form of sGC that stimulate the production of cyclic GMP (cGMP). Ataciguat exhibits vasodilator effects[1][2][3].;Research Area: Cardiovascular Disease	254877-67-3	BIO2-DP-0010	C03	2024-10-01	B02	B	2	0.046	0.049	0.0475	0.038	0.0405	0.0393	0.046	0.049	0.0475	0.0398	0.0424	0.0411
MAC-0757814	S=C(OC1C2C3CCCC3C(C1)C2)S[K]	D609	Target: Phospholipase;Pathway: Metabolic Enzyme/Protease;Biological Activity: D609 is a selective competitive inhibitor of phosphatidyl choline-specific phospholipase C (PC-PLC), with Ki of 6.4 √é¬ºM.;Research Area: Cancer	83373-60-8	BIO2-DP-0011	A03	2024-11-01	A02	A	2	0.047	0.051	0.049	0.0377	0.0409	0.0393	0.046	0.051	0.0485	0.0392	0.0435	0.0414
MAC-0764191	c1cc(F)ccc1NC(=S)Nc1cc(Cl)cc(Cl)c1	Fluonilid; Loflucarban	Pathways: Microbiology/virology;Target: Antifungal;Receptor: antimycotic; Fungal;Bioactivity: Loflucarban (Fluonilid) is an antimycotic compoud.	790-69-2	BIO2-DP-0032	L21	1932-03-01	F11	F	11	0.047	0.048	0.0475	0.0389	0.0398	0.0393	0.046	0.053	0.0495	0.0396	0.0456	0.0426
MAC-0756853	CCN1CCN2C3=C(C4=C2C1CCC4)C=C(Br)C=C3	Antidepressant agent 1	Target: Others;Pathway: Others;Biological Activity: Antidepressant agent 1 is a pyrazidole-halogeno-derivative with antidepressant effects. Antidepressant agent 1 also can be used to increase body temperature[1].;Research Area: Neurological Disease	67411-41-0	BIO2-DP-0007	L03	2024-07-03	F02	F	2	0.046	0.045	0.0455	0.0399	0.039	0.0394	0.047	0.046	0.0465	0.0432	0.0423	0.0428
MAC-0756928	CC1(C)[C@]2([H])CC[C@@]3(C)[C@]4(C)CC[C@@]5(C(N6C=C(C7=CC=CN=C7)N=C6)=O)CCC(C)(C)C[C@@]5([H])[C@@]4([H])C(=O)C=C3[C@@]2(C)C=C(C#N)C1=O	CDDO-3P-Im	Target: Apoptosis;Pathway: Apoptosis;Biological Activity: CDDO-3P-Im is an analogue of CDDO-Imidazolide with chemopreventive effect. CDDO-3P-Im can reduce the size and the severity of the lung tumors in mouse lung cancer model[1]. CDDO-3P-Im is a orally active necroptosis inhibitor that can be used for the research of ischemia/reperfusion (I/R)[2].;Research Area: Cancer	1883650-95-0	BIO2-DP-0007	P03	2024-07-03	H02	H	2	0.046	0.045	0.0455	0.0399	0.039	0.0394	0.049	0.047	0.048	0.0451	0.0432	0.0441
MAC-0757552	CC(C)[C@H]1C2=C(C=C(F)C=C2)CC[C@@]1(CCN(C)CCCC1=NC2=CC=CC=C2N1)OC(=O)C1CC1	NNC 55-0396; NNC 55-396 dihydrochloride	Target: Calcium Channel;Pathway: Membrane Transporter/Ion Channel; Neuronal Signaling;Biological Activity: NNC 55-0396, Mibefradil derivative, is a highly selective T-type calcium channel blocker; displays IC50 values of 6.8 and > 100 √é¬ºM for inhibition of Cav3.1 T-type channels and HVA currents respectively in INS-1 cells. IC50 value: 6.8 nM Target: Cav3.1 T-type channel NNC 55-0396 can be an …	357400-13-6	BIO2-DP-0010	B20	2024-10-04	A10	A	10	0.046	0.047	0.0465	0.039	0.0399	0.0394	0.046	0.047	0.0465	0.0399	0.0408	0.0403
MAC-0757811	NC1=C2C(=NC=N1)N(CCCO)C(C(CCl)=O)=C2C1=CC=C(C)C=C1	CMK	Target: Ribosomal S6 Kinase (RSK);Pathway: MAPK/ERK Pathway;Biological Activity: CMK is a RSK2 kinase inhibitor which exhibits similar potency but less chemical stability compared with FMK.;Research Area: Cancer	821794-90-5	BIO2-DP-0010	P20	2024-10-04	H10	H	10	0.046	0.047	0.0465	0.039	0.0399	0.0394	0.046	0.047	0.0465	0.0399	0.0408	0.0403
MAC-0759228	Cc1onc(c2ccccc2)c1C(=O)N[C@@H]1C(=O)N2[C@@H]1SC(C)(C)[C@@H]2C(=O)[O-]	Oxacillin sodium; Oxacillin sodium salt	Pathways: Microbiology/virology;Target: Antibacterial; Antibiotic;Receptor: antibiotic; Bacterial;Bioactivity: Oxacillin sodium is an antibiotic similar to FLUCLOXACILLIN used in resistant staphylococci infections.	1173-88-2	BIO2-DP-0016	E12	2024-02-16	C06	C	6	0.045	0.045	0.045	0.0394	0.0394	0.0394	0.044	0.045	0.0445	0.0392	0.0401	0.0396
MAC-0754863	C12=CC(=O)[C@@]3([H])[C@](C)([C@]1(C)CC[C@]1(C)[C@@]2([H])C[C@](C([O-])=O)(C)CC1)CC[C@]1([H])[C@]3(C)CC[C@H](OC(=O)CCC([O-])=O)C1(C)C	Carbenoxolone disodium; Biogastrone	Pathways: Cytoskeletal Signaling;Target: Gap Junction Protein;Receptor: Gap Junction Protein;Bioactivity: Carbenoxolone disodium salt is an agent derived from licorice root. It is used for the treatment of digestive tract ulcers, especially in the stomach. Antidiuretic side effects are frequent, but otherwise, the drug is low in toxicity.	7421-40-1	BIO2-DP-0016	E14	2024-02-16	C07	C	7	0.045	0.045	0.045	0.0394	0.0394	0.0394	0.044	0.044	0.044	0.0392	0.0392	0.0392
MAC-0759257	OC1=C(C(=O)NC2=CC=C(Cl)C=C2)C=C(Br)C=C1	Salifungin; Bromochlorosalicylanilide	Pathways: Microbiology/virology;Target: Antifungal;Receptor: Fungal;Bioactivity: Detail unknown.	3679-64-9	BIO2-DP-0016	G04	2024-02-16	D02	D	2	0.045	0.045	0.045	0.0394	0.0394	0.0394	0.047	0.045	0.046	0.0419	0.0401	0.041
MAC-0765891	CC(=O)OC[C@H]1O[C@@H]([S-])[C@H](OC(C)=O)[C@@H](OC(C)=O)[C@@H]1OC(C)=O		Pathways: Microbiology/virology;Target: Antibacterial; SARS-CoV;Receptor: Bacterial; SARS-CoV; TrxR;Bioactivity: Auranofin is an antirheumatic agent, is used to treat rheumatoid arthritis, improves arthritis symptoms including painful or tender and swollen joints and morning stiffness.	34031-32-8	BIO2-DP-0016	I18	2024-02-16	E09	E	9	0.045	0.045	0.045	0.0394	0.0394	0.0394	0.045	0.045	0.045	0.0401	0.0401	0.0401
MAC-0765691	[Na+].O.N12[C@@H]([C@@H](C1=O)NC(=O)c1c3c(cccc3)ccc1OCC)SC([C@@H]2C(=O)[O-])(C)C	nafcillin sodium; Nafcillin sodium monohydrate	Pathways: Microbiology/virology;Target: Antibacterial; Antibiotic;Receptor: Bacterial; Antibiotic; ?-Lactamase;Bioactivity: Nafcillin Sodium is the sodium salt form of nafcillin, a semi-synthetic naphthalene, penicillin-related Nafcillin inhibits bacterial wall synthesis by a mechanism of action similar to penicillin. Penicillinase-resistant Nafcillin is used to treat infections caused by penicil…	7177-50-6	BIO2-DP-0016	I22	2024-02-16	E11	E	11	0.045	0.045	0.045	0.0394	0.0394	0.0394	0.045	0.045	0.045	0.0401	0.0401	0.0401
MAC-0759307	OC(=O)c1cn(C2CC2)c2cc(Cl)c(F)cc2c1=O	Ciprofloxacin EP IMpurity A; Fluoroquinolonic Acid	Pathways: Microbiology/virology;Target: Antibiotic;Receptor: Antibiotic;Bioactivity: Fluoroquinolonic Acid is an antibiotic and antimicrobial agent.	86393-33-1	BIO2-DP-0016	J06	2024-04-16	E03	E	3	0.045	0.046	0.0455	0.0389	0.0398	0.0394	0.045	0.138	0.0915	0.0392	0.1202	0.0797
MAC-0754852	N12[C@@]([H])([C@@](NC([C@H](NC(N3C(=O)C(=O)N(CC)CC3)=O)C3=CC=CC=C3)=O)([H])C1=O)SC(C)(C)[C@@H]2C([O-])=O	Piperacillin sodium salt; Piperacillin sodium	Pathways: Microbiology/virology;Target: Antibacterial; Antibiotic;Receptor: Bacterial; Antibiotic; √é¬≤-Lactamase;Bioactivity: Piperacillin binds to and inactivates penicillin-binding proteins (PBPs), enzymes located on the inner membrane of the bacterial cell wall, resulting in the weakening of the bacterial cell wall and cell lysis. Piperacillin Sodium is the sodium salt of piperacillin, a broa…	59703-84-3	BIO2-DP-0016	O12	2024-02-16	H06	H	6	0.045	0.045	0.045	0.0394	0.0394	0.0394	0.044	0.045	0.0445	0.0392	0.0401	0.0396
MAC-0765396	c1cc2c(cc1F)c(/C=C(/C(=O)O)S)c[nH]2	PD 151746	Pathways: Proteases/Proteasome; Ubiquitination;Target: Cysteine Protease; Proteasome;Receptor: m-calpain; √é¬º-Calpain; Proteasome;Bioactivity: PD 151746 is a selective, cell-permeable calpain inhibitor (Ki: 0.26/5.33 √é¬ºM, √é¬º-Calpain/m-calpain).	179461-52-0	BIO2-DP-0017	L20	2024-04-17	F10	F	10	0.046	0.047	0.0465	0.039	0.0398	0.0394	0.113	0.304	0.2085	0.0944	0.2539	0.1742
MAC-0765435	CCCCCCCCCCCCOC(=O)CS(=O)(=O)[O-]		Pathways: MAPK; NF-√é¬∫B;Target: MAPK; NF-√é¬∫B;Receptor: MAPKs; NF-√é¬∫B;Bioactivity: Sodium houttuyfonate is anti-pseudomonas agents, inhibits virulence-related motility of Pseudomonas.	1847-58-1	BIO2-DP-0018	N19	2024-03-18	G10	G	10	0.043	0.043	0.043	0.0394	0.0394	0.0394	0.081	0.044	0.0625	0.0711	0.0386	0.0549
MAC-0760121	CCC[C@@H]1C[C@@H](C(=O)N[C@H]([C@H](C)Cl)[C@H]2O[C@H](SC)[C@H](O)[C@@H](O)[C@H]2O)N(C)C1	Clindamycin; Chlolincocin	Pathways: Microbiology/virology;Target: Antibacterial; Antibiotic;Receptor: Antibiotic; Bacterial;Bioactivity: Clindamycin dissociates peptidyl-tRNA from the bacterial ribosome, thereby disrupting bacterial protein synthesis. Clindamycin is a semisynthetic broad-spectrum antibiotic produced by chemical modification of the parent compound lincomycin.	18323-44-9	BIO2-DP-0019	E10	2024-02-19	C05	C	5	0.044	0.045	0.0445	0.0389	0.0398	0.0394	0.044	0.047	0.0455	0.038	0.0406	0.0393
MAC-0761356	C/C=C/C(=O)Oc1c(C(C)CCCCCC)cc([N+](=O)[O-])cc1[N+](=O)[O-]	Meptyldinocap; 2,4-DNOPC	Pathways: Microbiology/virology;Target: Antibacterial;Receptor: Bacterial;Bioactivity: Meptyldinocap is a novel powdery mildew (Erysiphe necator) fungicide which shows protectant and post-infective activities.	131-72-6	BIO2-DP-0023	F13	2024-03-23	C07	C	7	0.044	0.044	0.044	0.0394	0.0394	0.0394	0.051	0.044	0.0475	0.0448	0.0387	0.0418
MAC-0762038	CCCCCCCCCc1ccc(B(O)O)cc1	4-Nonylphenylboronic acid	Pathways: Metabolism; Neuroscience;Target: FAAH;Receptor: FAAH;Bioactivity: 4-Nonylphenylboronic acid is a inhibitor of FAAH.	256383-45-6	BIO2-DP-0025	K12	2024-02-25	F06	F	6	0.046	0.046	0.046	0.0394	0.0394	0.0394	0.058	0.045	0.0515	0.0512	0.0397	0.0454
MAC-0764302	CC[N+]1(CC2=CCCCCCC2)CCC(NC(=O)C2c3cc(Cl)ccc3Oc3ccc(Cl)cc32)CC1	J-113863	Pathways: Immunology/Inflammation; Microbiology/virology;Target: CCR;Receptor: CCR; CCR1; CCR3;Bioactivity: J-113863 is also a potent antagonist of the human CCR3 (IC50 of 0.58 nM) , but a weak antagonist of the mouse CCR3 (IC50 of 460 nM). J-113863 is inactive against CCR2, CCR4 and CCR5, as well as the LTB4 or TNF-√é¬± receptors. Anti-inflammatory effect. J-113863 is a potent and selective CCR1…	353791-85-2	BIO2-DP-0033	B22	1933-04-01	A11	A	11	0.042	0.043	0.0425	0.039	0.0399	0.0394	0.042	0.043	0.0425	0.0401	0.0411	0.0406
MAC-0757340	S=C1S/C(=C\C2=CC=C(C(O)=O)C=C2)C(=O)N1C1=CC=CC(C(F)(F)F)=C1	CFTR(inh)-172	Target: Autophagy; CFTR;Pathway: Autophagy; Membrane Transporter/Ion Channel;Biological Activity: CFTR(inh)-172 is a potent and selective blocker of the CFTR chloride channel; reversibly inhibits CFTR short-circuit current in less than 2 minutes with a Ki of 300 nM.;Research Area: Others	307510-92-5	BIO2-DP-0009	F14	2024-09-04	C07	C	7	0.046	0.045	0.0455	0.0399	0.0391	0.0395	0.046	0.044	0.045	0.0409	0.0392	0.0401
MAC-0757566	OC1=CC=C(/C(C2=CC=C(OCCNC)C=C2)=C(\C2=CC=CC=C2)CC)C=C1	Endoxifen (E-isomer); E-Endoxifen	Target: Estrogen Receptor/ERR;Pathway: Others;Biological Activity: Endoxifen E-isomer (E-Endoxifen), an E-isomer of Endoxifen, is an impurity in Endoxifen Z-isomer drug substance. Endoxifen E-isomer exhibits antiestrogenic effects[1][2].;Research Area: Cancer	114828-90-9	BIO2-DP-0010	C18	2024-10-02	B09	B	9	0.048	0.046	0.047	0.0403	0.0386	0.0395	0.049	0.045	0.047	0.0421	0.0387	0.0404
MAC-0757864	[H][C@]12SCC(C[N+]3=C4C=CC=NN4C=C3)=C(C(=O)[O-])N1C(=O)[C@H]2NC(=O)C(=NOC)C1=NSC(N)=N1	Cefozopran (hydrochloride); SCE-2787 hydrochloride	Target: Antibiotic; Bacterial;Pathway: Anti-infection;Biological Activity: Cefozopran (SCE-2787) hydrochloride is a semi-synthetic, parenteral, fourth-generation cephalosporin. Cefozopran hydrochloride, an antibiotic, has a broad spectrum of antibacterial activity, inhibiting most of the gram-negative and gram-positive organisms[1][2].;Research Area: Infection	113981-44-5	BIO2-DP-0011	D05	2024-11-03	B03	B	3	0.049	0.047	0.048	0.0403	0.0387	0.0395	0.046	0.047	0.0465	0.0394	0.0402	0.0398
MAC-0759155	CC(C)c1c(COc2ccc(/C=C/c3cccc(C(=O)O)c3)c(Cl)c2)c(c2c(Cl)cccc2Cl)no1	GW 4064	Pathways: Autophagy; Metabolism;Target: Autophagy; FXR;Receptor: Autophagy; FXR;Bioactivity: GW 4064 is an effective farnesoid X receptor (FXR) agonist (EC50 =65 nM).	278779-30-9	BIO2-DP-0016	A13	2024-01-16	A07	A	7	0.046	0.046	0.046	0.0395	0.0395	0.0395	0.045	0.046	0.0455	0.0399	0.0408	0.0403
MAC-0760927	CC(C)(C)C1=CC=CC=C1OC1=C(NC(=O)NC2=CC=C(OC(F)(F)F)C=C2)C=CC=N1	BPTU; BMS-646786	Pathways: Neuroscience;Target: P2 Receptor;Receptor: P2Y Receptor; P2Y1;Bioactivity: Allosteric antagonist of P2Y1 (EC50 = 0.06-0.3 √é¬ºM). Non-nucleotide ligand. Binds receptor outside of the helical bundle. Blocks inhibition of spontaneous contraction of rat and mouse colon induced by electrical field stimulation, nicotine and P2Y agonists. Antithrombotic; reduces platelet aggregation.	870544-59-5	BIO2-DP-0021	O19	2024-01-21	H10	H	10	0.044	0.049	0.0465	0.0374	0.0416	0.0395	0.056	0.048	0.052	0.0488	0.0418	0.0453
MAC-0761679	CCCc1cc(O)c([C@@H]2C=C(C)CC[C@H]2C(C)=C)c(O)c1	Cannabidivarin	Pathways: Membrane transporter/Ion channel; Neuroscience;Target: GABA Receptor;Receptor: GABAA;Bioactivity: Cannabidivarin is a potent inhibitor against gamma 2 subunit of GABAA receptors. it may serve as a novel drug with definite control over childhood absence epilepsy.	24274-48-4	BIO2-DP-0024	G18	2024-02-24	D09	D	9	0.045	0.046	0.0455	0.039	0.0399	0.0395	0.046	0.048	0.047	0.0402	0.0419	0.0411
MAC-0761941	[H][C@@]12COCCN1C(=O)c1c(O)c(=O)ccn1N2[C@@H]1c2ccccc2SCc2c(F)c(F)ccc21	Baloxavir; Baloxavir acid	Pathways: Microbiology/virology;Target: Influenza Virus;Receptor: Influenza virus;Bioactivity: Baloxavir is a first-in-class cap-dependent endonuclease inhibitor of the influenza virus polymerase PA subunit.	1985605-59-1	BIO2-DP-0025	F08	2024-04-25	C04	C	4	0.046	0.046	0.046	0.0395	0.0395	0.0395	0.045	0.047	0.046	0.0399	0.0417	0.0408
MAC-0762671	C1CN(C2=CC=C(C3=CC4=C(CN(C(C5=C(O)C=CC(F)=C5)C(=O)NC5=NC=CS5)C4=O)C=C3)C=C2)CCN1	(Rac)-JBJ-04-125-02	Pathways: Angiogenesis; JAK/STAT signaling; Tyrosine Kinase/Adaptors;Target: EGFR;Receptor: EGFR; EGFR (L858R/T790M );Bioactivity: JBJ-04-125-02 is effective as a single agent in both in vitro and in vivo models of EGFR-mutant lung cancer.	2140807-05-0	BIO2-DP-0027	L15	2024-03-27	F08	F	8	0.051	0.046	0.0485	0.0415	0.0374	0.0395	0.07	0.051	0.0605	0.06	0.0437	0.0519
MAC-0763490	Cc1ccc(Oc2nc3cc(-c4ccc(-c5ccccc5)cc4)c(Cl)cc3[nH]2)cc1C(O)=O	MK3903; MK 3903	Pathways: PI3K/Akt/mTOR signaling;Target: AMPK;Receptor: AMPK;Bioactivity: MK-3903 is a potent and selective AMPK activator (EC50: 8 nM).	1219737-12-8	BIO2-DP-0030	G14	1930-02-01	D07	D	7	0.045	0.045	0.045	0.0395	0.0395	0.0395	0.045	0.044	0.0445	0.0405	0.0396	0.0401
MAC-0755397	CCOC1=C(CSC2=C(C(NS(=O)(C3=CC=CC=C3)=O)=O)SC=C2)C=C(C(F)(F)F)C=C1	NAZ2329	Target: Phosphatase;Pathway: Metabolic Enzyme/Protease;Biological Activity: NAZ2329, the first cell-permeable inhibitor of R5 subfamily of receptor-type protein tyrosine phosphatases (RPTPs), allosterically and preferentially inhibits PTPRZ (IC50=7.5 √é¬ºM for hPTPRZ1) and PTPRG (IC50=4.8 √é¬ºM for hPTPRG) over other PTPs. NAZ2329 binds to the active D1 domain and more potently inhibits PTPRZ-D1 …		BIO2-DP-0002	M09	2024-02-01	G05	G	5	0.043	0.043	0.043	0.0396	0.0396	0.0396	0.076	0.049	0.0625	0.0748	0.0482	0.0615
MAC-0755452	O=C(C(C1=CC=CC=C1)C(OC1=CC=C2C(=C1)CCC2)=O)N[C@H]1[C@@]2([H])SC(C)(C)[C@H](C(O[Na])=O)N2C1=O	Carindacillin (sodium); Carbenicillin indanyl sodium; CP-15464-2	Target: Bacterial;Pathway: Anti-infection;Biological Activity: Carindacillin (Carbenicillin indanyl) sodium is an orally active and broad-spectrum antimicrobial agent. Carindacillin sodium can be hydrolyzed to Carbenicillin in vivo. Carindacillin sodium can be used for the research of urinary-tract infection[1][2].;Research Area: Infection	26605-69-6	BIO2-DP-0002	P13	2024-02-03	H07	H	7	0.044	0.043	0.0435	0.0401	0.0391	0.0396	0.049	0.044	0.0465	0.047	0.0422	0.0446
MAC-0757848	O=C([C@H]1C(C)(C)S[C@]2([H])[C@H](NC([C@H](NC(N3CCNC3=O)=O)C3=CC=CC=C3)=O)C(=O)N12)O[Na]	Azlocillin (sodium salt); Sodium azlocillin	Target: Antibiotic; Bacterial; Parasite;Pathway: Anti-infection;Biological Activity: Azlocillin sodium salt (Sodium azlocillin), a semisynthetic penicillin, is a broad spectrum √é¬≤-lactam antibiotic. Azlocillin sodium salt shows antipseudomonal activity, and also potent against the malarial parasite Plasmodium falciparum[1][2][3].;Research Area: Infection	37091-65-9	BIO2-DP-0011	C06	2024-11-02	B03	B	3	0.046	0.048	0.047	0.0388	0.0405	0.0396	0.046	0.058	0.052	0.0399	0.0503	0.0451
MAC-0757877	[H][C@]12SC(C)(C)[C@H](C(=O)O[Na])N1C(=O)[C@H]2NC(=O)C1=C(C)ON=C1C1=CC=CC=C1	Oxacillin (sodium monohydrate)	Target: Antibiotic; Bacterial;Pathway: Anti-infection;Biological Activity: Oxacillin sodium monohydrate is an antibiotic similar to Flucloxacillin used in resistant staphylococci infections study[1].;Research Area: Infection	7240-38-2	BIO2-DP-0011	E04	2024-11-02	C02	C	2	0.047	0.047	0.047	0.0396	0.0396	0.0396	0.047	0.048	0.0475	0.0408	0.0416	0.0412
MAC-0758012	CC1=C2OC(=O)C(NC(C3=CC(CC=C(C)C)=C(O[Na])C=C3)=O)=C(O)C2=CC=C1O[C@@H]1OC(C)(C)[C@H](OC)[C@@H](OC(N)=O)[C@H]1O	Novobiocin (Sodium); Albamycin; Cathomycin	Target: Antibiotic; Autophagy; Bacterial;Pathway: Anti-infection; Autophagy;Biological Activity: Novobiocin Sodium (Albamycin; Cathomycin) is an?orally active?antibiotic compound derived from Streptomyces niveus and a potent?DNA gyrase inhibitor by binding the ATP-binding site in the ATPase subunit[1].?Novobiocin Sodium manifests strong anti-bacterial activities effectively against gram-positive …	1476-53-5	BIO2-DP-0011	M20	2024-11-02	G10	G	10	0.047	0.047	0.047	0.0396	0.0396	0.0396	0.047	0.047	0.047	0.0408	0.0408	0.0408
MAC-0759950	Cc1c(OCC(=O)O)ccc(SCc2c(C)nc(c3ccc(C(F)(F)F)cc3)s2)c1	GW501516; GSK-516	Pathways: Autophagy; DNA Damage/DNA Repair; Metabolism;Target: Autophagy; PPAR;Receptor: PPAR; Autophagy; PPAR√é¬¥;Bioactivity: GW501516 is a effective and highly specifc PPAR√é¬≤/√é¬¥ agonist (EC50: 1 nM), with 1000-fold selectivity over hPPAR√é¬±/√é¬≥.	317318-70-0	BIO2-DP-0018	L14	2024-04-18	F07	F	7	0.043	0.043	0.043	0.0396	0.0396	0.0396	0.043	0.158	0.1005	0.0381	0.1399	0.089
MAC-0761837	CC(C)Oc1ncc(-c2nc(-c3cccc4c3ccn4CCCC(=O)O)no2)cc1Cl	GSK2018682	Pathways: GPCR/G Protein;Target: LPL Receptor; S1P Receptor;Receptor: LPL Receptor; S1P;Bioactivity: GSK2018682 is an agonist of sphingosine-1-phosphate receptor √Ç¬†(s1p1) and (s1p5) agonist(pEC50s of 7.7 and 7.2,respectively).	1034688-30-6	BIO2-DP-0024	P08	2024-04-24	H04	H	4	0.043	0.046	0.0445	0.0383	0.0409	0.0396	0.044	0.043	0.0435	0.0392	0.0383	0.0388
MAC-0762031	OC(=O)c1ccc(CSc2nc(N3CCN(c4ccccc4Cl)CC3)cc(-c3ccccc3)n2)cc1	J-14	Pathways: Immunology/Inflammation; Metabolism; NF-√é¬∫B;Target: Reactive Oxygen Species; ROS;Receptor: Reactive Oxygen Species; sulfiredoxin;Bioactivity: J-14 is an inhibitor of reversible sulfiredoxin(IC50 : 8.1 √é¬ºM).√Ç¬†J14 induces oxidative stress (intracellular ROS accumulation) by inhibiting sulfiredoxin, leading to cytotoxicity and cancer cell death	1043854-13-2	BIO2-DP-0025	K05	2024-01-25	F03	F	3	0.047	0.046	0.0465	0.04	0.0391	0.0396	0.045	0.044	0.0445	0.0403	0.0394	0.0399
MAC-0764765	O=C1C(C2=CC=C(O)C=C2O)=CC2=C(OC)C(CC=C(C)C)=C(O)C=C2O1	Glycycoumarin	Pathways: Autophagy; MAPK; Metabolism;Target: Autophagy; JNK; P450;Receptor: Autophagy; JNK; P450;Bioactivity: Glycycoumarin is an estrogen agonist, it shows moderate inhibitory effects against CYP1A2 and CYP2B6.	94805-82-0	BIO2-DP-0034	O03	1934-01-01	H02	H	2	0.043	0.043	0.043	0.0396	0.0396	0.0396	0.043	0.043	0.043	0.0415	0.0415	0.0415
MAC-0765936	[H][C@]12NC(=O)[C@]3([H])NC(=O)[C@@]4([H])NC(=O)[C@@]([H])(CC5=CC=C(C=C5)OC5=CC3=CC(=C5O[C@@H]3O[C@H](C(=O)O)[C@@H](O)[C@H](O)[C@H]3NC(=O)CCCCCCCCC(C)C)OC3=CC=C(C=C3Cl)[C@@H](O)[C@]([H])(NC1=O)C(=O)N[C@]([H])(C(=O)NCCCN(C)C)C1=CC(O)=CC(O[C@H]3O[C@H](CO)[C@@H](O)[C@H](O)[C@@H]3O)=C1C1=CC2=CC=C1O)NC(=O)[C@H](NC)C1=CC(=C(O)C=C1)OC1=CC4=C(Cl)C(O)=C1	Dalbavancin (hydrochloride); MDL-63397 (hydrochloride); BI-397 (hydrochloride)	Target: Antibiotic; Bacterial;Pathway: Anti-infection;Biological Activity: Dalbavancin hydrochloride (MDL-63397 hydrochloride) is a semisynthetic lipoglycopeptide antibiotic with potent bactericidal activity against Gram-positive bacteria. Dalbavancin hydrochloride inhibits Staphylococcus aureus and Bacillus anthracis with MIC90s of 0.06 √é¬ºg/mL and 0.25 √é¬ºg/mL, respectively[1][2].;Research Ar…	2227366-51-8	BIO2-DP-0010	E09	2024-10-01	C05	C	5	0.047	0.049	0.048	0.0389	0.0405	0.0397	0.048	0.051	0.0495	0.0416	0.0442	0.0429
MAC-0765963	O=C1[C@]([H])([C@@H](C)O)[C@@H]2N1C(C(O[Na])=O)=C([C@@H]1OCCC1)S2	Faropenem sodium	Target: Antibiotic; Bacterial;Pathway: Anti-infection;Biological Activity: Faropenem sodium is an orally bioavailable penem antibiotic which can efficiently kill Mycobacterium tuberculosis.;Research Area: Infection	122547-49-3	BIO2-DP-0011	G05	2024-11-01	D03	D	3	0.048	0.051	0.0495	0.0385	0.0409	0.0397	0.047	0.048	0.0475	0.0401	0.0409	0.0405
MAC-0759743	Cc1c(Cl)cc(NC(=S)NNc2c([N+](=O)[O-])cc(C(F)(F)F)cc2[N+](=O)[O-])cc1	Kobe0065	Pathways: Apoptosis; GPCR/G Protein; MAPK;Target: Apoptosis; Raf; Ras;Receptor: Ras-Raf; Ras; Apoptosis;Bioactivity: Kobe0065 is a novel and effective small-molecule compound inhibiting Ras√¢‚Ç¨‚ÄúRaf interaction by SBDD; shows potent activity to competitively inhibit the binding of H-Ras√Ç¬∑GTP to c-Raf-1 RBD with a Ki value of 46 √Ç¬± 13 √é¬ºM.	436133-68-5	BIO2-DP-0018	A18	2024-02-18	A09	A	9	0.044	0.043	0.0435	0.0401	0.0392	0.0397	0.043	0.043	0.043	0.0377	0.0377	0.0377
MAC-0756496	CC(C)C1=CC(C(C)C)=C(C2=CSC(N(CCN(C)C)CC3=CC=CN=C3)=N2)C(C(C)C)=C1	Foropafant; SR27417	Target: Others;Pathway: Others;Biological Activity: Foropafant (SR27417) highly potent, competitive, selective and orally active antagonist of platelet-activating factor (PAF) receptor, with a Ki value of 57 pM for [3H]PAF binding, at least 5-fold lower than that of unlabeled PAF itself. Foropafant potently inhibits PAF-induced aggregation of rabbit and human platelets[1].;Research Area: Cardiova…	136468-36-5	BIO2-DP-0006	I10	2024-06-02	E05	E	5	0.045	0.045	0.045	0.0398	0.0398	0.0398	0.048	0.048	0.048	0.0444	0.0444	0.0444
MAC-0756568	O=C(NC1=NC2=CC(C3=CN=C(C(C)(O)C)N=C3)=C(F)C([C@@H]3OCCC3)=C2N1)NCC	SPR719; VXc-486	Target: Bacterial; Topoisomerase;Pathway: Anti-infection; Cell Cycle/DNA Damage;Biological Activity: SPR719 (VXc-486) is a gyrase B inhibitor, with bactericidal activity. SPR719 potently inhibits multiple drug-sensitive isolates and drug-resistant isolates of Mycobacterium tuberculosis, with MICs of 0.03 to 0.30 √é¬ºg/ml and 0.08 to 5.48 √é¬ºg/ml, respectively[1].;Research Area: Infection	1384984-18-2	BIO2-DP-0006	M06	2024-06-02	G03	G	3	0.044	0.046	0.045	0.039	0.0407	0.0398	0.044	0.047	0.0455	0.0407	0.0435	0.0421
MAC-0756609	O=C1C2=C(N=C(C(C)C)N2)C2=C(C1=O)C=CC=C2	KL1333	Target: Mitochondrial Metabolism;Pathway: Metabolic Enzyme/Protease;Biological Activity: KL1333, a derivative of √é¬≤-lapachone, is an orally available NAD+ modulator. KL1333 reacts with NAD(P)H:quinone oxidoreductase 1 (NQO1) as a substrate, resulting in increases in intracellular NAD+ levels via NADH oxidation. KL1333 improves energy metabolism and mitochondrial dysfunction in MELAS fibroblasts…	1800405-30-4	BIO2-DP-0006	O08	2024-06-02	H04	H	4	0.045	0.045	0.045	0.0398	0.0398	0.0398	0.046	0.045	0.0455	0.0425	0.0416	0.0421
MAC-0756616	CC[C@H]1OC(=O)C[C@@H](OC(C)=O)[C@H](C)[C@@H](O[C@@H]2O[C@H](C)[C@@H](O[C@H]3C[C@@](C)(O)[C@@H](OC(=O)CC(C)C)[C@H](C)O3)[C@H](N(C)C)[C@H]2O)[C@@H](CC=O)C[C@@H](C)C(=O)C=CC(C)=C[C@@H]1CO[C@@H]1O[C@H](C)[C@@H](O)[C@@H](OC)[C@H]1OC	Tylvalosin (tartrate); Acetylisovaleryltylo√¢‚Ç¨‚Äπsin (tartrate)	Target: Antibiotic; Bacterial;Pathway: Anti-infection;Biological Activity: Tylvalosin tartrate (Acetylisovaleryltylosin tartrate) is a macrolide antibiotic that can against Gram-positive bacteria[1][2].;Research Area: Infection	63428-13-7	BIO2-DP-0006	O15	2024-06-01	H08	H	8	0.044	0.045	0.0445	0.0393	0.0402	0.0398	0.046	0.046	0.046	0.0435	0.0435	0.0435
MAC-0757650	O=C(C1=CC=C(OC2=CC=C3B(O)OCC3=C2)N=C1)OCCCC	AN3199	Target: Phosphodiesterase (PDE);Pathway: Metabolic Enzyme/Protease;Biological Activity: AN3199 is a PDE4 inhibitor with an IC50 of 94.5 nM. AN3199 can be used for the research of inflammation-associated diseases such as asthma and chronic obstructive pulmonary disease (COPD)[1][2].;Research Area: Inflammation/Immunology	1187187-10-5	BIO2-DP-0010	H07	2024-10-03	D04	D	4	0.047	0.048	0.0475	0.0394	0.0403	0.0398	0.048	0.048	0.048	0.0409	0.0409	0.0409
MAC-0765373	CC[C@H]1OC(=O)C[C@@H](O)[C@H](C)[C@@H](O[C@@H]2O[C@H](C)[C@@H](O[C@H]3C[C@@](C)(O)[C@@H](O)[C@H](C)O3)[C@H](N(C)C)[C@H]2O)[C@@H](CC=O)C[C@@H](C)C(=O)C=CC(C)=C[C@@H]1CO[C@@H]1O[C@H](C)[C@@H](O)[C@@H](OC)[C@H]1OC		Pathways: Microbiology/virology;Target: Antibacterial; Antibiotic;Receptor: Antibiotic; Bacterial;Bioactivity: Tylosin tartrate, a macrolide antibiotic, is approved for the control of mycoplasmosis in poultry.	74610-55-2	BIO2-DP-0016	P05	2024-03-16	H03	H	3	0.046	0.045	0.0455	0.0402	0.0394	0.0398	0.046	0.044	0.045	0.0406	0.0389	0.0397
MAC-0765984	CC(C)(C)C1CCC(N(Cc2ccc(C(=O)NCCC(=O)O)cc2)C(=O)Nc2ccc(OC(F)(F)F)cc2)CC1		Pathways: GPCR/G Protein;Target: Glucagon Receptor;Receptor: Glucagon Receptor; human glucagon receptor; rat glucagon receptor;Bioactivity: GRA-Ex-25 is an inhibitor of glucagon receptor.	307983-31-9	BIO2-DP-0019	C16	2024-02-19	B08	B	8	0.044	0.046	0.045	0.0389	0.0407	0.0398	0.046	0.046	0.046	0.0397	0.0397	0.0397
MAC-0761384	CO[C@H]1[C@H](OC(C)=O)CC(=O)O[C@H](C)C/C=C/C=C/[C@H](O)[C@H](C)C[C@H](CC=O)[C@@H]1O[C@@H]1O[C@H](C)[C@@H](O[C@H]2C[C@@](C)(O)[C@@H](OC(=O)CC(C)C)[C@H](C)O2)[C@H](N(C)C)[C@H]1O	JOSAMYCIN; EN-141	Pathways: Microbiology/virology;Target: Antibacterial; Antibiotic;Receptor: Antibiotic; Bacterial;Bioactivity: JOSAMYCIN is a macrolide antibiotic exhibiting antimicrobial activity. The dissociation constant Kd from ribosome for Josamycin is 5.5 nM.	16846-24-5	BIO2-DP-0023	G22	2024-02-23	D11	D	11	0.044	0.045	0.0445	0.0393	0.0402	0.0398	0.045	0.045	0.045	0.0397	0.0397	0.0397
MAC-0763780	c12c(c(c3ccccc3)nc(Nc3ccc(C(=O)Nc4cc(CNC)ccc4C)cc3)n1)cccc2	BMS833923; BMS 833923	Pathways: Apoptosis; GPCR/G Protein; Stem Cells;Target: Apoptosis; Hedgehog/Smoothened; Smo;Receptor: Smo; Apoptosis; Smoothened;Bioactivity: BMS-833923, an orally bioavailable Smoothened antagonist, inhibits BODIPY cyclopamine binding to SMO in a dose-dependent manner (IC50: 21 nM).	1059734-66-5	BIO2-DP-0031	F20	1931-04-01	C10	C	10	0.045	0.049	0.047	0.0382	0.0415	0.0398	0.045	0.048	0.0465	0.039	0.0416	0.0403
MAC-0756676	CCNCCN(CC)C1=NC(NC2=CC=C3N=COC3=C2)=NC(N[C@H](C2CCCCC2)C)=N1	LS-102	Target: E1/E2/E3 Enzyme;Pathway: Metabolic Enzyme/Protease;Biological Activity: LS-102 is a selective E3 ubiquitin ligase synoviolin (Syvn1) inhibitor. LS-102 inhibits the autoubiquitination of synoviolin with an IC50 of 35 √é¬ºM. LS-102 has the potential for rheumatoid arthritis treatment[1][2].;Research Area: Inflammation/Immunology	1456891-34-1	BIO2-DP-0007	B17	2024-07-03	A09	A	9	0.046	0.046	0.046	0.0399	0.0399	0.0399	0.047	0.046	0.0465	0.0432	0.0423	0.0428
MAC-0756943	OCCCCCCSC1=CC=C([N+]([O-])=O)C2=NON=C12	NBDHEX	Target: Apoptosis; Autophagy; Glutathione Peroxidase;Pathway: Apoptosis; Autophagy; Metabolic Enzyme/Protease;Biological Activity: NBDHEX is a potent glutathione S-transferase P1-1 (GSTP1-1) inhibitor. NBDHEX induces apoptosis of tumor cells. NBDHEX acts as an anticancer agent by inhibiting GSTs catalytic activity, avoiding inconvenience of the inhibitor extrusion from the cell by specific pumps …	787634-60-0	BIO2-DP-0007	P19	2024-07-03	H10	H	10	0.046	0.046	0.046	0.0399	0.0399	0.0399	0.047	0.047	0.047	0.0432	0.0432	0.0432
MAC-0757261	O=C(C1=CN(C2CC2)C2=C(C=C(F)C(N3C/C(=C(/F)CN)CCC3)=C2OC)C1=O)O	Avarofloxacin; JNJ-Q2	Target: Bacterial;Pathway: Anti-infection;Biological Activity: Avarofloxacin (JNJ-Q2) is a broad-spectrum fluoroquinolone antibacterial drug being developed for the treatment of acute bacterial skin and skin-structure infections and community-acquired pneumonia[1]. Avarofloxacin (JNJ-Q2) is an aminoethylidenylpiperidine fluoroquinolone that demonstrates antibacterial effect against numerous Gram-…	878592-87-1	BIO2-DP-0009	B06	2024-09-04	A03	A	3	0.044	0.048	0.046	0.0382	0.0417	0.0399	0.044	0.046	0.045	0.0392	0.0409	0.0401
MAC-0757269	O=C(C1=C(/C=C\C2=C(C)N=CS2)CS[C@]2([H])[C@H](NC(/C(C3=CSC(N)=N3)=N\OC)=O)C(=O)N12)O[Na]	Cefditoren (sodium); ME 126	Target: Bacterial;Pathway: Anti-infection;Biological Activity: Cefditoren sodium (ME 1206) is a broad-spectrum, third-generation, oral cephalosporin antibacterial with enhanced stability against many common √é¬≤ lactamases. Cefditoren sodium has activity against Gram-negative organisms and Gram-positive organisms. Cefditoren sodium can be used in the research of infection diseases such as acute e…	104146-53-4	BIO2-DP-0009	B14	2024-09-04	A07	A	7	0.046	0.046	0.046	0.0399	0.0399	0.0399	0.045	0.046	0.0455	0.0401	0.0409	0.0405
MAC-0757410	O=C(O)CCCN1C(C)=C(CCCC(O)=O)C2=C1C(C#CC1=CC=C(OCCCCC3=CC=CC(F)=C3C)C=C1)=CC=C2F	Gemilukast; ONO-695	Target: Leukotriene Receptor;Pathway: GPCR/G Protein;Biological Activity: Gemilukast is an orally active and potent dual cysteinyl leukotriene 1 and 2 receptors (CysLT1 and CysLT2) antagonist, with IC50s of 1.7, 25 nM for human CysLT1 and CysLT2, respectively.;Research Area: Inflammation/Immunology	1232861-58-3	BIO2-DP-0009	J08	2024-09-04	E04	E	4	0.045	0.047	0.046	0.0391	0.0408	0.0399	0.045	0.047	0.046	0.0401	0.0418	0.0409
MAC-0757545	ClC1=CC(C2=NN([C@H](C3=CC=C(C(NCCC(O)=O)=O)C=C3)C)C(C3=CC4=C(C=C3)C=C(OC)C=C4)=C2)=CC(Cl)=C1	MK 0893	Target: Glucagon Receptor;Pathway: GPCR/G Protein;Biological Activity: MK 0893 is a potent and selective glucagon receptor antagonist with an IC50 of 6.6 nM.;Research Area: Metabolic Disease	870823-12-4	BIO2-DP-0010	B12	2024-10-04	A06	A	6	0.046	0.048	0.047	0.039	0.0407	0.0399	0.046	0.047	0.0465	0.0399	0.0408	0.0403
MAC-0759793	Cc1ccccc1S(=O)(=O)NC(=O)c1cc(OC)c(Cc2cn(C)c3c2cc(NC(=O)OC2CCCC2)cc3)cc1	Zafirlukast; ICI 204219	Pathways: GPCR/G Protein;Target: leukotriene receptor;Receptor: leukotriene receptor;Bioactivity: Zafirlukast is an orally available leukotriene receptor antagonist which is widely used for the prophylaxis and chronic treatment of asthma.	107753-78-6	BIO2-DP-0018	D09	2024-03-18	B05	B	5	0.043	0.044	0.0435	0.0394	0.0404	0.0399	0.043	0.051	0.047	0.0378	0.0448	0.0413
MAC-0760189	N#CSCSc1nc2ccccc2s1	Benthiazole; Acticide WB 300	Pathways: Others;Target: Others;Receptor: Others;Bioactivity: Acticide WB 300 is an antiseptic.	21564-17-0	BIO2-DP-0019	H19	2024-03-19	D10	D	10	0.044	0.046	0.045	0.039	0.0407	0.0399	0.044	0.047	0.0455	0.0379	0.0404	0.0392
MAC-0761980	O=[N+](C1=CC2=C(OC1C1=CC=C(Br)C=C1)C(Br)=CC(Br)=C2)[O-]	DMH-25	Pathways: PI3K/Akt/mTOR signaling;Target: mTOR;Receptor: mTOR;Bioactivity: DMH25 is a novel covalent and potent inhibitor of mTOR and shows in vivo antitumor activity against triple-negative breast cancer cells.	1685280-21-0	BIO2-DP-0025	H09	2024-03-25	D05	D	5	0.046	0.046	0.046	0.0399	0.0399	0.0399	0.046	0.046	0.046	0.0413	0.0413	0.0413
MAC-0763321	CCC[C@H](NC(=O)/C(=C/c1cccc(Br)n1)C#N)c1ccccc1	Degrasyn; WP1130	Pathways: Angiogenesis; Apoptosis; Autophagy; Cell Cycle/Checkpoint; Cytoskeletal Signaling; DNA Damage/DNA Repair; Tyrosine Kinase/Adaptors;Target: Apoptosis; Autophagy; Bcr-Abl; Deubiquitinase;Receptor: Bcr-Abl; Deubiquitinase; Autophagy; Apoptosis;Bioactivity: Degrasyn (WP1130), a specific deubiquitinase (DUB: USP5, UCH-L1, USP9x, USP14, and UCH37) inhibitor, also inhibits Bcr/Abl, which is a …	856243-80-6	BIO2-DP-0029	N17	2024-03-29	G09	G	9	0.044	0.044	0.044	0.0399	0.0399	0.0399	0.043	0.044	0.0435	0.0389	0.0398	0.0394
MAC-0764564	O=C(NO)C1=CC(C2=CC=C(Cl)C=C2)=NN1CC1=CC=C(C(C)(C)C)C=C1	Nrf2-IN-1	Pathways: Immunology/Inflammation;Target: Nrf2;Receptor: Keap1-Nrf2; Nrf2;Bioactivity: Nrf2-IN-1 is an nuclear factor-erythroid 2-related factor 2 (Nrf2) inhibitor. Nrf2-IN-1 is developed for the research of acute myeloid leukemia (AML).	1610022-76-8	BIO2-DP-0033	P18	1933-04-01	H09	H	9	0.043	0.043	0.043	0.0399	0.0399	0.0399	0.043	0.043	0.043	0.0411	0.0411	0.0411
MAC-0755215	O=C(C1=NN(C2=CC=NC3=C2C=CC(Cl)=C3)C(C2=C(OC)C=CC=C2OC)=C1)NC1(C(O)=O)[C@H]2C[C@@H]3C[C@@H](C[C@H]1C3)C2	Meclinertant; SR 48692	Target: Neurotensin Receptor;Pathway: GPCR/G Protein; Neuronal Signaling;Biological Activity: Meclinertant (SR 48692) is a potent, selective, nonpeptide and orally active neurotensin receptor 1 (NTS1) antagonist. In human colon carcinoma (HT-29) cells, Meclinertant competitively antagonizes neurotensin-induced intracellular Ca2+ mobilization with a pA2 values of 8.13. Meclinertant has anxiolytic,…	146362-70-1	BIO2-DP-0002	C09	2024-02-01	B05	B	5	0.044	0.043	0.0435	0.0405	0.0396	0.04	0.044	0.043	0.0435	0.0433	0.0423	0.0428
MAC-0755226	O=C(C1=C(S[C@H]2CC[S@@](=O)C2)S[C@@]2([H])N1C(=O)[C@@H]2[C@H](O)C)O	Sulopenem; CP-7429	Target: Antibiotic; Bacterial;Pathway: Anti-infection;Biological Activity: Sulopenem (CP-70429) is an orally active, parenteral penem antibiotic with broad-spectrum activities against Gram-positive and Gram-negative bacteria. Sulopenem has the potential for urinary tract infections and intra-abdominal infections treatment. Sulopenem is inactive against Pseudomonas aeruginosa and Xanthomonas malto…	120788-07-0	BIO2-DP-0002	C21	2024-02-01	B11	B	11	0.045	0.042	0.0435	0.0414	0.0387	0.04	0.045	0.042	0.0435	0.0443	0.0413	0.0428
MAC-0756863	O=C(NC1=CC(Cl)=C(C(C2=CC=C(Cl)C=C2)C#N)C=C1C)C1=CC(Cl)=CC=C1O	ZT-1a	Target: Others;Pathway: Others;Biological Activity: ZT-1a is a potent, non-ATP-competitive and selective SPAK inhibitor. ZT-1a inhibits SPAK activity with IC50s of 44.3, 35.0, 46.7 √é¬ºM at ATP concentrations of 0.01, 0.1 and 1 mM, respectively[1].;Research Area: Neurological Disease	212135-62-1	BIO2-DP-0007	L14	2024-07-04	F07	F	7	0.047	0.047	0.047	0.04	0.04	0.04	0.191	0.303	0.247	0.1644	0.2608	0.2126
MAC-0757916	CC1[C@]2([H])[C@@](O)(C)[C@@H](CC)OC(=O)[C@H](C)[C@@]([H])(O[C@]3([H])O[C@@H](C)[C@H](O)[C@](C)(OC)C3)[C@H](C)[C@@H](O[C@]3([H])O[C@H](C)C[C@H](N(C)C)[C@H]3O)[C@@](O)(C)C[C@@]([H])(C)[C@]1([H])N[C@@H](COCCOC)O2	Dirithromycin; LY237216	Target: Antibiotic; Bacterial;Pathway: Anti-infection;Biological Activity: Dirithromycin (LY237216), a derivative of Erythromycin, is a potent and orally active semi-synthetic macrolide antibiotic. Dirithromycin is active against gram-positive bacteria, Legionella spp., Helicobacter pylori, and Chlamydia trachomatis[1][2].;Research Area: Infection	62013-04-1	BIO2-DP-0011	G08	2024-11-02	D04	D	4	0.048	0.047	0.0475	0.0405	0.0396	0.04	0.047	0.047	0.047	0.0408	0.0408	0.0408
MAC-0759764	CCCN1C[C@H](C)[C@@H](O)[C@](C)(O)[C@@H](CC)OC(=O)[C@H](C)[C@@H](O[C@H]2C[C@@](C)(OC)[C@@H](O)[C@H](C)O2)[C@H](C)[C@@H](O[C@H]2[C@H](O)[C@@H](N(C)C)C[C@@H](C)O2)[C@](C)(O)C[C@H]1C	Gamithromycin; ML-1709460	Pathways: Microbiology/virology;Target: Antibacterial; Antibiotic;Receptor: Antibacterial; Bacterial; Antibiotic;Bioactivity: Gamithromycin is a macrolide compound with antibacterial activity.	145435-72-9	BIO2-DP-0018	B20	2024-04-18	A10	A	10	0.044	0.043	0.0435	0.0405	0.0396	0.04	0.046	0.043	0.0445	0.0407	0.0381	0.0394
MAC-0759907	C[C@@]12CC[C@@]3(C(=O)O)CCC(C)(C)C[C@H]3[C@H]1C(=O)C=C1[C@@]2(C)CC[C@@H]2[C@]1(C)C=C(C#N)C(=O)C2(C)C	Bardoxolone; RTA 401	Pathways: Immunology/Inflammation;Target: Nrf2;Receptor: Keap1-Nrf2; Nrf2;Bioactivity: CDDO is a synthetic oleanane triterpenoid that blocks the cellular synthesis of inducible nitric oxide synthase and inducible COX-2 in INF-√é¬≥-activated mouse macrophages with an IC50√Ç¬†value of 0.4 nM.√Ç¬†By suppressing reactive oxygen and nitrogen species (ROS/RNS) formation, it promotes the cellular contro…	218600-44-3	BIO2-DP-0018	J10	2024-04-18	E05	E	5	0.043	0.044	0.0435	0.0396	0.0405	0.04	0.043	0.155	0.099	0.0381	0.1373	0.0877
MAC-0765424	O=C(OCCCCCCCCCCCC)CS(=O)(O[Na])=O	Sodium lauryl sulfoacetate	Target: Others;Pathway: Others;Biological Activity: Sodium lauryl sulfoacetate is a solid anionic surfactant of vegetable origin[1]. Sodium lauryl sulfoacetate is an immunoadjuvant. Anti-immunosuppressive effect[2].;Research Area: Inflammation/Immunology	1847-58-1	BIO2-DP-0002	L09	2024-02-03	F05	F	5	0.043	0.045	0.044	0.0391	0.041	0.0401	0.043	0.045	0.044	0.0413	0.0432	0.0422
MAC-0755780	O=C(N[C@H](CC1=CC=C(C#N)C=C1)CN[C@H]1CC[C@@H](N)CC1)C1=CC(C2=CC=C(CN[C@@H](C3=CC=C(C)C=C3)C)O2)=C(OC)C=C1Cl	BAY-850	Target: Epigenetic Reader Domain;Pathway: Epigenetics;Biological Activity: BAY-850 is a potent and isoform selective ATPase family AAA domain-containing protein 2 (ATAD2) inhibitor, with an IC50 of 166 nM.;Research Area: Metabolic Disease	2099142-76-2	BIO2-DP-0004	B06	2024-04-04	A03	A	3	0.044	0.044	0.044	0.0401	0.0401	0.0401	0.044	0.045	0.0445	0.041	0.0419	0.0415
MAC-0757014	O=C(O)[C@H](CC1=CC=CC=C1)NC(C1=C2SC3=CC=C(OC4CCCCC4)C=C3N2C(=O)C(C2=CC=CC=C2)=C1)=O	RdRP-IN-2	Target: SARS-CoV;Pathway: Anti-infection;Biological Activity: RdRP-IN-2 is a RNA dependent RNA polymerase (RdRp) inhibitor. RdRP-IN-2 significantly inhibits SARS-CoV-2 RdRp with an IC50 of 41.2 √é¬ºM.RdRP-IN-2 also inhibits Feline coronavirus (FIPV) replication[1].;Research Area: Infection		BIO2-DP-0008	D17	2024-08-03	B09	B	9	0.045	0.046	0.0455	0.0397	0.0406	0.0401	0.045	0.046	0.0455	0.0393	0.0402	0.0397
MAC-0757216	O=S(C1=CC=C([N+]([O-])=O)O1)(C1=CC=C(C)C=C1)=O	NSC697923	Target: Apoptosis; E1/E2/E3 Enzyme;Pathway: Apoptosis; Metabolic Enzyme/Protease;Biological Activity: NSC697923 is a potent UBE2N (ubiquitin-conjugating enzyme E2 N, Ubc13) inhibitor. NSC697923 induces neuroblastoma (NB) cell death via promoting nuclear importation of p53 in p53 wild-type NB cells. NSC697923 also induces cell death in p53 mutant NB cells by activation of JNK-mediated apoptotic pa…	343351-67-7	BIO2-DP-0008	O15	2024-08-01	H08	H	8	0.045	0.045	0.045	0.0401	0.0401	0.0401	0.054	0.045	0.0495	0.0475	0.0396	0.0436
MAC-0759063	C[C@H]1[C@]2([H])CC[C@]3(C)[C@@]4(C)C[C@H](OC(C)=O)/C(=C(\C(O[Na])=O)CCC=C(C)C)[C@]4([H])C[C@@H](O)[C@@]3([H])[C@@]2(C)CC[C@H]1O	Fusidic acid (sodium salt); Sodium fusidate; SQ-1636	Target: Antibiotic; Bacterial;Pathway: Anti-infection;Biological Activity: Fusidic acid sodium salt (Sodium fusidate), a bacteriostatic antibiotic produced from the Fusidium coccineum fungus, belongs to the class of steroids. Fusidic acid sodium salt has no corticosteroid effects. Fusidic acid sodium salt inhibits the growth of bacteria by preventing the release of translation elongation factor G…	751-94-0	BIO2-DP-0015	L09	2024-03-15	F05	F	5	0.045	0.044	0.0445	0.0406	0.0397	0.0401	0.045	0.044	0.0445	0.04	0.0391	0.0395
MAC-0759143	CCNC1=CC2=[O+]C3=C(C=C(C)C(NCC)=C3)C(C3=CC=CC=C3C(=O)OCC)=C2C=C1C	Rhodamine 6G; Basic Red 1	Pathways: Others;Target: Others;Receptor: Others;Bioactivity: Rhodamine 6G is a rhodamine analog useful in Pgp efflux assays. It can be used in characterizing the kinetics of MRP1- mediated efflux as a laser dye and potential mitochondrial probe.	989-38-8	BIO2-DP-0015	P21	2024-03-15	H11	H	11	0.044	0.045	0.0445	0.0397	0.0406	0.0401	0.044	0.045	0.0445	0.0391	0.04	0.0395
MAC-0759772	[O-][N+](=O)c1cc(C(F)(F)F)cc([N+](=O)[O-])c1NNC(=S)Nc1ccc(F)cc1	Kobe2602	Pathways: GPCR/G Protein; MAPK;Target: Raf; Ras;Receptor: Ras; Ras-Raf;Bioactivity: Kobe 2602 is an inhibitor of Ras that exhibits anticancer chemotherapeutic activities.	454453-49-7	BIO2-DP-0018	C08	2024-02-18	B04	B	4	0.044	0.044	0.044	0.0401	0.0401	0.0401	0.044	0.044	0.044	0.0386	0.0386	0.0386
MAC-0759852	Cc1cc2c(cc1C(=C)c1ccc(C(=O)O)cc1)C(C)(C)CCC2(C)C	Bexarotene; LGD1069	Pathways: Autophagy; Metabolism;Target: Autophagy; Retinoid Receptor;Receptor: RAR/RXR; Autophagy; RXR;Bioactivity: Bexarotene is a retinoid analogue that is used to treat the skin manifestations of cutaneous T cell lymphoma (CTCL).	153559-49-0	BIO2-DP-0018	G12	2024-02-18	D06	D	6	0.043	0.045	0.044	0.0392	0.041	0.0401	0.042	0.044	0.043	0.0368	0.0386	0.0377
MAC-0765441	CC(=O)OCC1=C(C(=O)O)N2C(=O)C(NC(=O)CSC(=NC(C)C)NC(C)C)C2SC1		Pathways: Microbiology/virology;Target: Antibacterial; Antibiotic;Receptor: Antibiotic; Bacterial;Bioactivity: Cefathiamidine√Ç¬†√Ç¬†exhibits a wide spectrum of antimicrobial activity against bacteria.√Ç¬†Cefathiamidine is used for the treatment of respiratory, liver, five senses, urinary tract infections, endocarditis and sepsis	33075-00-2	BIO2-DP-0024	M11	2024-01-24	G06	G	6	0.044	0.048	0.046	0.0384	0.0419	0.0401	0.044	0.052	0.048	0.0389	0.0459	0.0424
MAC-0763775	O=C1N(CC2=CC=C(C3=CC=CC=C3)C=C2)C2=CC=C(OC(F)(F)F)C=C2C1=O	VU 0365114; 0	Pathways: Others;Target: Others;Receptor: mAChR M5;Bioactivity: VU 0365114 is a positive allosteric modulator of mAChR M5 (EC50: 2.7 √é¬ºM).	1208222-39-2	BIO2-DP-0031	F15	2024-03-31	C08	C	8	0.048	0.047	0.0475	0.0405	0.0397	0.0401	0.047	0.047	0.047	0.0406	0.0406	0.0406
MAC-0764571	CC1=NC2=NC(SCC3=CC=C(Cl)C=C3)=NN2C(SC2=NN=NN2CCN(C)C)=C1	WS-383	Pathways: Ubiquitination;Target: E1/E2/E3 Enzyme;Receptor: DCN1-UBC12; E1/E2/E3 Enzyme;Bioactivity: WS-383 is a selective, potent and reversible DCN1-UBC12 interaction inhibitor(IC50 of 11 nM).	2247544-02-9	BIO2-DP-0034	A05	1934-01-01	A03	A	3	0.044	0.043	0.0435	0.0406	0.0396	0.0401	0.044	0.043	0.0435	0.0425	0.0415	0.042
MAC-0764640	[H][C@]12SC(C)(C)[C@H](C(=O)OCOC(=O)[C@@H]3N4C(=O)C[C@@]4([H])S(=O)(=O)C3(C)C)N1C(=O)[C@H]2NC(=O)[C@H](N)c1ccccc1	Sultamicillin	Pathways: Microbiology/virology;Target: Antibacterial; Antibiotic;Receptor: Bacterial; Antibiotic; √é¬≤-Lactamase;Bioactivity: Sultamicillin is an orally active double prodrug of Ampicillin/Sulbactan. Sulbactam is a semisynthetic √é¬≤-Lactamase inhibitor.	76497-13-7	BIO2-DP-0034	E17	1934-01-01	C09	C	9	0.044	0.043	0.0435	0.0406	0.0396	0.0401	0.044	0.043	0.0435	0.0425	0.0415	0.042
MAC-0755260	FC(F)(F)C1=CC(C(F)(F)F)=CC(NC(NC2=C(C3=NN=NN3)C=C(Br)C=C2)=O)=C1	Endovion; NS3728	Target: Chloride Channel;Pathway: Membrane Transporter/Ion Channel;Biological Activity: Endovion (NS3728) is a pharmacological anion channel inhibitor (like chloride channel) and the specific VRAC/VSOAC blocker. Endovion (NS3728) is also an Anoctamin-1 (ANO 1) channel inhibitor[1][2].;Research Area: Others	265646-85-3	BIO2-DP-0002	E18	2024-02-02	C09	C	9	0.046	0.043	0.0445	0.0415	0.0388	0.0402	0.045	0.043	0.044	0.0432	0.0412	0.0422
MAC-0756452	O=C(C1=CC2=C(N1)C=C(F)C=C2)NC1=NC(C2=NN=CN2C(C)C)=CC=C1	ASK1-IN-2	Target: Apoptosis; MAP3K;Pathway: Apoptosis; MAPK/ERK Pathway;Biological Activity: ASK1-IN-2 is a potent and orally active inhibitor of apoptosis signal-regulating kinase 1 (ASK1), with an IC50 of 32.8 nM. ASK1-IN-2 can be used for the research of ulcerative colitis[1].;Research Area: Inflammation/Immunology	2541792-70-3	BIO2-DP-0006	F18	2024-06-04	C09	C	9	0.045	0.045	0.045	0.0402	0.0402	0.0402	0.045	0.047	0.046	0.0417	0.0436	0.0427
MAC-0757225	CC(NC[C@H]1CN(C2=CC=C(C3=CC=C(CNCC4=CN=NN4)C=C3)C(F)=C2)C(=O)O1)=O	Radezolid; RX-1741	Target: Antibiotic; Bacterial;Pathway: Anti-infection;Biological Activity: Radezolid (RX-1741) is a oxazolidinone antibiotic. Radezolid is active against Staphylococcus, Chlamydia, and Legionella species, and remains active against Linezolid-resistant strains[1][2].;Research Area: Infection	869884-78-6	BIO2-DP-0008	P04	2024-08-04	H02	H	2	0.044	0.047	0.0455	0.0389	0.0415	0.0402	0.044	0.053	0.0485	0.0387	0.0466	0.0427
MAC-0759457	C1CCC(C(CC2c3ccccc3c3cncn32)O)CC1	NLG919; GDC-0919	Pathways: Metabolism;Target: IDO; Indoleamine 2,3-Dioxygenase (IDO);Receptor: IDO; Indoleamine 2,3-Dioxygenase (IDO);Bioactivity: NLG919 is a potent IDO (indoleamine-(2, 3)-dioxygenase) pathway inhibitor.	1402836-58-1	BIO2-DP-0017	B16	2024-04-17	A08	A	8	0.047	0.048	0.0475	0.0398	0.0407	0.0402	0.047	0.05	0.0485	0.0393	0.0418	0.0405
MAC-0761269	FC(F)C(F)(F)COc1cccc(CNCCc2c[nH]c3cc(F)ccc23)c1	idalopirdine; Lu AE58054	Pathways: GPCR/G Protein; Neuroscience;Target: 5-HT Receptor;Receptor: 5-HT Receptor; 5-HT6;Bioactivity: Idalopirdine, a selective 5-HT6 receptor antagonist(√Ç¬†Ki : 0.83 nM),as a treatment for Alzheimer's disease.	467459-31-0	BIO2-DP-0023	A19	2024-01-23	A10	A	10	0.045	0.044	0.0445	0.0406	0.0397	0.0402	0.05	0.053	0.0515	0.0449	0.0476	0.0463
MAC-0765983	O=C(O)CCNC(C1=CC=C(CN([C@H]2CC[C@H](C(C)(C)C)CC2)C(NC2=CC=C(OC(F)(F)F)C=C2)=O)C=C1)=O	GRA Ex-25	Target: Glucagon Receptor;Pathway: GPCR/G Protein;Biological Activity: GRA Ex-25 is an inhibitor of glucagon receptor, with IC50 of 56 and 55 nM for rat and human glucagon receptors, respectively.;Research Area: Metabolic Disease	307983-31-9	BIO2-DP-0010	L12	2024-10-04	F06	F	6	0.047	0.048	0.0475	0.0399	0.0407	0.0403	0.1	0.064	0.082	0.0868	0.0555	0.0711
MAC-0757934	O=C(O[Na])CC1=CC(C)=C(C(C2=CC=C(Cl)C=C2)=O)N1C	Zomepirac (sodium salt); McN-2783-21-98	Target: PGE synthase;Pathway: Immunology/Inflammation;Biological Activity: Zomepirac sodium salt (McN-2783-21-98) is a potent prostaglandin biosynthesis inhibitor. Zomepirac sodium salt is a non-steroidal anti-inflammatory drug (NSAID). Zomepirac sodium salt can cause immune-mediated liver injury[1][2].;Research Area: Inflammation/Immunology	64092-48-4	BIO2-DP-0011	H09	2024-11-03	D05	D	5	0.048	0.05	0.049	0.0395	0.0412	0.0403	0.049	0.051	0.05	0.0419	0.0437	0.0428
MAC-0765890	CC(O[C@@H]1[C@@H](OC(C)=O)[C@H]([SH-][Au+][PH](CC)(CC)CC)O[C@H](COC(C)=O)[C@H]1OC(C)=O)=O	Auranofin; SKF-39162	Target: Bacterial; SARS-CoV;Pathway: Anti-infection;Biological Activity: Auranofin (SKF-39162) is a thioredoxin reductase (TrxR) inhibitor with an IC50 of 0.2 √é¬ºM. Auranofin exhibits antiviral activity against SARS-CoV21, with a CC50 of 4.2?√é¬ºM for monkey kidney Vero E6 cells.;Research Area: Cancer; Infection; Inflammation/Immunology	34031-32-8	BIO2-DP-0011	N21	2024-11-03	G11	G	11	0.047	0.051	0.049	0.0387	0.042	0.0403	0.047	0.051	0.049	0.0402	0.0437	0.0419
MAC-0758944	O=C(C1=CC=C(C2=CC=C(N(C3=CC=C(C4=CC=C(C(O)=O)C=C4)C=C3)C3=CC=C(C4=CC=C(C(O)=O)C=C4)C=C3)C=C2)C=C1)O	Antibacterial agent 18	Target: Bacterial;Pathway: Anti-infection;Biological Activity: Antibacterial agent 18 is a multi-arm AIE molecule extracted from patent CN110123801A, compound 23. Antibacterial agent 18 can be used for resisting Gram-positive and Gram-negative bacteria. Antibacterial agent 18 can be conjugated in the cell wall of rigid arm configuration insertion bacterium, and block cell wall turns sugar and tur…	1239602-35-7	BIO2-DP-0015	E12	2024-02-15	C06	C	6	0.045	0.046	0.0455	0.0398	0.0407	0.0403	0.048	0.045	0.0465	0.0425	0.0398	0.0411
MAC-0759226	OC[C@H]1O[C@@H](n2cc(F)c(=O)[nH]c2=O)C[C@@H]1O	Floxuridine; 5-Fluorouracil 2'-deoxyriboside	Pathways: Apoptosis; Cell Cycle/Checkpoint; DNA Damage/DNA Repair; Microbiology/virology;Target: Antibacterial; Apoptosis; DNA/RNA Synthesis; HSV; Nucleoside Antimetabolite/Analog;Receptor: Nucleoside Antimetabolite/Analog; DNA/RNA Synthesis; Bacterial; CMV; HSV; Apoptosis; Thymidylate synthase;Bioactivity: Floxuridine is an antimetabolite, floxuridine inhibits thymidylate synthase, resulting in …	50-91-9	BIO2-DP-0016	E10	2024-02-16	C05	C	5	0.046	0.046	0.046	0.0403	0.0403	0.0403	0.046	0.046	0.046	0.041	0.041	0.041
MAC-0759268	c12c(c(=O)c(C(=O)O)cn1C1CC1)c(N)c(F)c(N1C[C@@H](C)N[C@@H](C)C1)c2F	Sparfloxacin; AT-4140	Pathways: DNA Damage/DNA Repair; Microbiology/virology;Target: Antibacterial; Antibiotic; DNA gyrase; Topoisomerase;Receptor: Bacterial; Antibiotic; DNA gyrase; Topo II; Topo IV;Bioactivity: Sparfloxacin is a fluoroquinolone antibiotic that inhibits bacterial DNA gyrase, thereby inhibiting DNA replication and transcription.	110871-86-8	BIO2-DP-0016	G18	2024-02-16	D09	D	9	0.046	0.046	0.046	0.0403	0.0403	0.0403	0.05	0.046	0.048	0.0445	0.041	0.0428
MAC-0763242	[O-][N+](=O)c1ccc2c(c1)S(=O)(=O)C=C2	Stattic; STAT3 Inhibitor V	Pathways: Apoptosis; JAK/STAT signaling; Stem Cells;Target: Apoptosis; STAT;Receptor: STAT3; STAT; Apoptosis;Bioactivity: Stattic is a small molecule inhibitor of STAT3. It selectively inhibits STAT3 activation, dimerization, and nuclear translocation (IC50: 5.1 √é¬ºM).	19983-44-9	BIO2-DP-0029	J13	2024-03-29	E07	E	7	0.044	0.045	0.0445	0.0399	0.0408	0.0403	0.044	0.045	0.0445	0.0398	0.0407	0.0403
MAC-0764131	C[C@@H]1CC[C@@]23CCC(=O)[C@H]2[C@]1(C)[C@H](OC(=O)CS[C@H]1C[C@@H]2CC[C@H](C1)N2C)C[C@@](C)(C=C)[C@@H](O)[C@@H]3C	Retapamulin; SB-275833	Pathways: Microbiology/virology;Target: Antibacterial; Antibiotic; ribosome;Receptor: Bacterial; Antibiotic; ribosome;Bioactivity: Retapamulin, a Pleuromutilin Antibacterial, binds to both E. coli and S. aureus ribosomes with similar potencies (Kd: 3 nM).	224452-66-8	BIO2-DP-0032	I20	1932-02-01	E10	E	10	0.05	0.047	0.0485	0.0415	0.039	0.0403	0.05	0.048	0.049	0.0432	0.0415	0.0424
MAC-0764642	OC1=C(NC(=O)NC2=CC=CC=C2Br)C=CC([N+]([O-])=O)=C1	SB225002	Pathways: Autophagy; GPCR/G Protein; Immunology/Inflammation;Target: CXCR;Receptor: CXCR; CXCR2;Bioactivity: SB225002 is a potent and selective CXCR2 antagonist inhibiting interleukin IL-8 binding to CXCR2.	182498-32-4	BIO2-DP-0034	E20	1934-02-01	C10	C	10	0.043	0.045	0.044	0.0394	0.0412	0.0403	0.044	0.045	0.0445	0.042	0.043	0.0425
MAC-0760841	CCC(=C(c1ccc(O)cc1)c1ccc(OCCN(C)C)cc1)c1ccccc1	4-Hydroxytamoxifen; Afimoxifene	Pathways: Endocrinology/Hormones;Target: Estrogen Receptor/ERR; Estrogen/progestogen Receptor;Receptor: ER; Estrogen Receptor/ERR;Bioactivity: 4-Hydroxytamoxifen is the active metabolite of tamoxifen and a selective estrogen receptor (ER) modulator that is widely used in the therapeutic and chemopreventive treatment of breast cancer.	68392-35-8	BIO2-DP-0021	K10	2024-02-21	F05	F	5	0.05	0.046	0.048	0.0421	0.0387	0.0404	0.05	0.049	0.0495	0.0426	0.0417	0.0422
MAC-0755266	CC(/C=C1\SC(=S)N(CCCC(NC2=CC(O)=C(C(O)=O)C=C2)=O)C1=O)=C\C1=CC=CC=C1	ML 145	Target: Others;Pathway: Others;Biological Activity: ML 145 is a selective and competitive human GPR35/CXCR8 antagonist with an IC50/EC50 of 20.1 nM. ML 145 has over 1000-fold more selective for GPR35 compared to GPR55 (IC50/EC50=21.7 √é¬ºM)[1]. ML 145 has no significant activity for GPR35 at either rodent ortholog[2].;Research Area: Inflammation/Immunology; Endocrinology	1164500-72-4	BIO2-DP-0002	F04	2024-02-04	C02	C	2	0.045	0.045	0.045	0.0405	0.0405	0.0405	0.045	0.225	0.135	0.0412	0.2058	0.1235
MAC-0755348	O=C1N=C2C(=CN1[C@]1([H])O[C@H](COC([C@@H](N)C(C)C)=O)[C@@H](O)C1)C=C(C1=CC=C(CCCCC)C=C1)O2	Valnivudine; FV-1 (free base)	Target: Antibiotic; Bacterial;Pathway: Anti-infection;Biological Activity: Valnivudine (FV-100 free base), a prodrug of CF-1743, is an orally active anti-herpes zoster (HZ) nucleoside analogue. CF-1743, a bicyclic nucleoside analog (BCNA), has highly specific antiviral activity against varicella-zoster virus (VZV). Valnivudine is rapidly and extensively converted to CF-1743 in vivo[1][2].;Researc…	956483-02-6	BIO2-DP-0002	J15	2024-02-03	E08	E	8	0.045	0.044	0.0445	0.041	0.0401	0.0405	0.045	0.044	0.0445	0.0432	0.0422	0.0427
MAC-0765423	O=C(C1=C(CSC2=NC(C)=C(CC(O[Na])=O)S2)CS[C@@]2([H])N1C(=O)[C@H]2NC(/C(C1=CSC(N)=N1)=N\OC)=O)O[Na]	Cefodizime (sodium)	Target: Antibiotic; Bacterial;Pathway: Anti-infection;Biological Activity: Cefodizime sodium is a third generation cephalosporin antibiotic with a broad spectrum of antibacterial activity. Cefodizime sodium has no renal toxic effect, good tolerance and immune regulation activity, and can be used for the research of severe infections of the respiratory and urinary tracts[1][2].;Research Area: Infe…	86329-79-5	BIO2-DP-0002	J16	2024-02-04	E08	E	8	0.043	0.047	0.045	0.0387	0.0423	0.0405	0.043	0.229	0.136	0.0393	0.2095	0.1244
MAC-0755368	CO[C@@]1(C)[C@@H](O)[C@H](C)O[C@@]([H])(O[C@]2([H])[C@@H](C)C(=O)O[C@H](CC)[C@@](C)(O)[C@H](O)[C@@H](C)/C(=N/OC)[C@H](C)C[C@](O)(C)[C@H](O[C@@]3([H])[C@H](O)[C@@H](N(C)C)C[C@@H](C)O3)[C@H]2C)C1	Lexithromycin; Erythromycin A 9-methoxime; Wy 48314	Target: Antibiotic; Bacterial;Pathway: Anti-infection;Biological Activity: Lexithromycin is an erythromycin A derivative, with antibacterial activity.;Research Area: Infection	53066-26-5	BIO2-DP-0002	K17	2024-02-01	F09	F	9	0.044	0.044	0.044	0.0405	0.0405	0.0405	0.044	0.044	0.044	0.0433	0.0433	0.0433
MAC-0755430	C[N+]1=CC=C(C2=CSC(SC3=C(C([O-])=O)N4[C@]([H])(SC3)[C@H](NC(/C(C3=NSC(N)=N3)=N\OCC)=O)C4=O)=N2)C=C1	T-91825; PPI-93M	Target: Bacterial;Pathway: Anti-infection;Biological Activity: T-91825 (PPI-0903M), an N-phosphono-type cephalosporin, is the active form of TAK-599. T-91825 is active against both gram-positive and gram-negative bacteria[1][2].;Research Area: Infection	189345-04-8	BIO2-DP-0002	O05	2024-02-01	H03	H	3	0.045	0.043	0.044	0.0414	0.0396	0.0405	0.046	0.043	0.0445	0.0453	0.0423	0.0438
MAC-0756081	O=C1N(C2=CC=C(F)C=C2)SC2=NC=CC=C12	PU139	Target: Histone Acetyltransferase;Pathway: Epigenetics;Biological Activity: PU139 is a potent pan-histone acetyltransferase (HAT) inhibitor. PU139 blocks the HATs Gcn5, p300/CBP-associated factor (PCAF), CREB (cAMP response element-binding) protein (CBP) and p300 with IC50s of 8.39, 9.74, 2.49 and 5.35 √é¬ºM, respectively[1][2].;Research Area: Cancer	158093-65-3	BIO2-DP-0005	B17	2024-05-03	A09	A	9	0.044	0.044	0.044	0.0405	0.0405	0.0405	0.045	0.044	0.0445	0.0425	0.0416	0.0421
MAC-0756812	O=C(N/N=C/C1=CC=C(Cl)C=C1)N1CC2=C(CC1)N=CN=C2NC1=CC=CC(C(F)(F)F)=C1	ATX inhibitor 5	Target: Phosphodiesterase (PDE);Pathway: Metabolic Enzyme/Protease;Biological Activity: ATX inhibitor 5 is a potent and orally active autotaxin (ATX) inhibitor, with an IC50 of 15.3 nM. ATX inhibitor 5 shows anti-hepatofibrosis effects and reduces CCl4-induced hepatic fibrosis level prominently[1].;Research Area: Inflammation/Immunology	2402772-45-4	BIO2-DP-0007	I21	2024-07-01	E11	E	11	0.049	0.046	0.0475	0.0418	0.0392	0.0405	0.05	0.046	0.048	0.0455	0.0418	0.0436
MAC-0757298	FC1=CC=C(CNC2=NC(NCC3CCCCC3)=NC(NC3=CC=C(CC(NCCOCCOCCN)=O)C=C3)=N2)C=C1	AP-III-a4; ENOblock	Target: Enolase;Pathway: Metabolic Enzyme/Protease;Biological Activity: ENOblock(AP-III-a4) is a novel small molecule which is the first, nonsubstrate analogue that directly binds to enolase and inhibits its activity (IC50=0.576 uM); inhibit cancer cell metastasis in vivo. IC50 value: 0.576 uM [1] Target: enolase Enolase is a component of the glycolysis pathway and a √¢‚Ç¨≈ìmoonlighting√¢‚Ç¨¬ù pr…	1177827-73-4	BIO2-DP-0009	D07	2024-09-03	B04	B	4	0.047	0.047	0.047	0.0405	0.0405	0.0405	0.047	0.047	0.047	0.041	0.041	0.041
MAC-0758006	O=C1[C@@H](O[C@]2([H])O[C@H](C)[C@@H](O)[C@H](O[C@]3([H])O[C@H](C)[C@H](O)[C@H](O[C@]4([H])O[C@H](C)[C@@H](O)[C@](O)(C)C4)C3)C2)[C@@]([C@H](OC)C([C@@H](O)[C@H](O)C)=O)([H])CC2=CC3=CC(O[C@@H]4O[C@H](C)[C@@H](O)[C@H](O[C@]5([H])O[C@H](C)[C@@H](O)[C@H](O)C5)C4)=C(C)C(O)=C3C(O)=C12	Plicamycin; Mithramycin A	Target: Antibiotic; Bacterial; DNA/RNA Synthesis;Pathway: Anti-infection; Cell Cycle/DNA Damage;Biological Activity: Plicamycin is a selective specificity protein 1 (Sp1) inhibitor. Plicamycin inhibits the growth of various cancers by decreasing Sp1 protein.;Research Area: Cancer; Infection	18378-89-7	BIO2-DP-0011	M11	2024-11-01	G06	G	6	0.049	0.052	0.0505	0.0393	0.0417	0.0405	0.051	0.049	0.05	0.0435	0.0418	0.0426
MAC-0759986	Cn1sc(=O)n(Cc2ccccc2)c1=O	TDZD8; TDZD 8	Pathways: PI3K/Akt/mTOR signaling; Stem Cells;Target: GSK-3;Receptor: GSK-3; GSK-3√é¬≤;Bioactivity: TDZD-8 is an inhibitor of GSK-3√é¬≤, with an IC50 of 2 √é¬ºM; minimal inhibitory effect observed on CDK1, casein kinase II, PKA and PKC.	327036-89-5	BIO2-DP-0018	N10	2024-04-18	G05	G	5	0.044	0.044	0.044	0.0405	0.0405	0.0405	0.044	0.128	0.086	0.039	0.1134	0.0762
MAC-0760029	Clc1ccc(C(=O)/C(C#N)=C2\NC(=O)c3ccccc3N2)c(Cl)c1	Ciliobrevin A; HPI-4	Pathways: GPCR/G Protein; Stem Cells;Target: Hedgehog/Smoothened;Receptor: Hedgehog;Bioactivity: Ciliobrevin A is a√Ç¬†hedgehog√Ç¬†(Hh) signaling pathway inhibitor with IC50 less than 10 √é¬ºM.	302803-72-1	BIO2-DP-0018	P16	2024-04-18	H08	H	8	0.043	0.045	0.044	0.0396	0.0414	0.0405	0.074	0.113	0.0935	0.0655	0.1001	0.0828
MAC-0761775	FC(F)(F)c1ccc(CN2C(=O)C(=O)c3cccc(Cl)c32)cc1	VU0238441	Pathways: Neuroscience;Target: AChR;Receptor: M5 mAChR; mAChR;Bioactivity: VU0238441 is agonist of Muscarinic acetylcholine receptor M5 (human) with√Ç¬†EC50 of 2.1√é¬ºM.	85511-68-8	BIO2-DP-0024	L20	2024-04-24	F10	F	10	0.046	0.045	0.0455	0.0409	0.0401	0.0405	0.046	0.045	0.0455	0.041	0.0401	0.0406
MAC-0763434	CN(C)C1=CC=[N+](CC2=CC=C(CCCCC3=CC=C(C[N+]4=CC=C(N(C)C)C=C4)C=C3)C=C2)C=C1	MN58b	Pathways: Apoptosis;Target: Apoptosis;Receptor: Apoptosis; Choline kinase √é¬± (CHK√é¬±);Bioactivity: MN58b is a selective inhibitor of choline kinase √é¬± (CHK√é¬±).	203192-01-2	BIO2-DP-0030	D16	2024-04-30	B08	B	8	0.045	0.046	0.0455	0.0401	0.041	0.0405	0.045	0.049	0.047	0.0408	0.0444	0.0426
MAC-0756047	C=C(C(C1=C(OC)C=C2OCOC2=C1OC)=O)C1=CC=CC=C1O	Biliatresone	Target: Others;Pathway: Others;Biological Activity: Biliatresone is a natural toxin isolated from Dysphania glomulifera and D. littoralis. Biliatresone, a 1,2-diaryl-2-propenone class of isoflavonoid, produces extrahepatic biliary atresia in a zebrafish model[1].;Research Area: Metabolic Disease	1801433-90-8	BIO2-DP-0004	P20	2024-04-04	H10	H	10	0.044	0.045	0.0445	0.0401	0.041	0.0406	0.045	0.046	0.0455	0.0419	0.0429	0.0424
MAC-0756373	O=C(O)CC1=CC=C(CNC(NC2=CC(Cl)=C(C3=CC=CC=C3OC(F)(F)F)C(Cl)=C2)=O)C=C1	ROR√é¬≥t inverse agonist 13	Target: ROR;Pathway: Metabolic Enzyme/Protease;Biological Activity: ROR√é¬≥t inverse agonist 13 (Compound 3i) is a potent, orally active and selective ROR√é¬≥t inverse agonist, with improved drug-like properties, with an IC50 of 63.8 nM[1].;Research Area: Inflammation/Immunology	2170477-75-3	BIO2-DP-0006	B14	2024-06-04	A07	A	7	0.045	0.046	0.0455	0.0402	0.0411	0.0406	0.045	0.046	0.0455	0.0417	0.0427	0.0422
MAC-0756511	O=C(OCC1C2=C(C=CC=C2)C2=C1C=CC=C2)[C@H]1[C@@H](C2=CC=CC=C2OC)[C@H](C(O)=O)[C@@H]1C1=CC=CC=C1OC	FABP5-IN-1	Target: FABP;Pathway: Metabolic Enzyme/Protease;Biological Activity: FABP5-IN-1 is a selective and high affinity fatty acid binding protein 5 (FABP5) inhibitor with a Ki value of 1.7 √é¬ºM, and does not bind to both FABP3 and FABP7. FABP5-IN-1 shows potent antinociceptive effects[1].;Research Area: Inflammation/Immunology	2132990-98-6	BIO2-DP-0006	J05	2024-06-03	E03	E	3	0.045	0.046	0.0455	0.0401	0.041	0.0406	0.045	0.045	0.045	0.0418	0.0418	0.0418
MAC-0756600	O=C1N(CCN)C(=O)C2=CC=C(SC3=CC=C(Br)C=C3)C3=CC=CC1=C23	MCL-1/BCL-2-IN-2	Target: Bcl-2 Family;Pathway: Apoptosis;Biological Activity: MCL-1/BCL-2-IN-2 (Compound 6) is a potent and selective Mcl-1 and Bcl-2 dual inhibitor[1].;Research Area: Cancer	2163793-44-8	BIO2-DP-0006	N19	2024-06-03	G10	G	10	0.045	0.046	0.0455	0.0401	0.041	0.0406	0.045	0.05	0.0475	0.0418	0.0465	0.0442
MAC-0757045	O=C(O)C1=CC=C(F)C(F)=C1NC1=CC=C(I)C=C1Cl	Zapnometinib; PD184264; ATR-2	Target: Bacterial; Influenza Virus; MEK;Pathway: Anti-infection; MAPK/ERK Pathway;Biological Activity: Zapnometinib (PD0184264), an active metabolite of CI-1040, is a MEK inhibitor, with an IC50 of 5.7 nM. Zapnometinib exhibits antiviral activity against influenza virus and antibacterial activities[1][2][3].;Research Area: Cancer; Infection	303175-44-2	BIO2-DP-0008	F13	2024-08-03	C07	C	7	0.046	0.046	0.046	0.0406	0.0406	0.0406	0.046	0.046	0.046	0.0402	0.0402	0.0402
MAC-0757052	FC1=C(Cl)C=C2NC3=C(C[C@H](C)N[C@]34C3=C(C=CC(Cl)=C3)NC4=O)C2=C1	Cipargamin; NITD69; KAE69	Target: Parasite;Pathway: Anti-infection;Biological Activity: Cipargamin (NITD609) is an potent antimalarial compound, with an IC50 of appr 1 nM against P. falciparum.;Research Area: Infection	1193314-23-6	BIO2-DP-0008	F20	2024-08-04	C10	C	10	0.045	0.047	0.046	0.0398	0.0415	0.0406	0.045	0.047	0.046	0.0396	0.0414	0.0405
MAC-0757193	[H][C@]12SCC(SC3=NC(C4=CC=[N+](C)C=C4)=CS3)=C(C(=O)O)N1C(=O)[C@H]2NC(=O)C(=NOCC)C1=NSC(NP(=O)(O)O)=N1	Ceftaroline fosamil; TAK-599; PPI93	Target: Antibiotic; Bacterial;Pathway: Anti-infection;Biological Activity: Ceftaroline fosamil (TAK-599), a cephalosporin derivative, is an N-phosphono prodrug of anti-methicillin-resistant Staphylococcus aureus (MRSA) T-91825. Ceftaroline fosamil can be used for the research of MRSA infection[1][2][3].;Research Area: Infection	400827-46-5	BIO2-DP-0008	N12	2024-08-04	G06	G	6	0.046	0.046	0.046	0.0406	0.0406	0.0406	0.046	0.047	0.0465	0.0405	0.0414	0.0409
MAC-0757194	C[N+]1=C2CCC(=CC3=CC=CC4=C3C=CC=C4)C(=O)C2=C(N)C2=CC=CC=C12	A√é¬≤/tau aggregation-IN-1	Target: Amyloid-√é¬≤;Pathway: Neuronal Signaling;Biological Activity: A√é¬≤/tau aggregation-IN-1 is a potent A√é¬≤1-42 √é¬≤-sheets formation and tau aggregation inhibitor. The KD values of A√é¬≤/tau aggregation-IN-1 with A√é¬≤1-42 and tau are 160 √é¬ºM and 337 √é¬ºM, respectively. A√é¬≤/tau aggregation-IN-1 can permeate the blood-brain barrier[1].;Research Area: Neurological Disease	2252162-81-3	BIO2-DP-0008	N13	2024-08-03	G07	G	7	0.046	0.046	0.046	0.0406	0.0406	0.0406	0.046	0.046	0.046	0.0402	0.0402	0.0402
MAC-0757228	O=C(O)/C=C/C1=CC=C(C2=CC=C(O)C(C34CC5CC(C3)CC(C5)C4)=C2)C=C1	Adarotene; ST1926	Target: Apoptosis;Pathway: Apoptosis;Biological Activity: Adarotene is an effective apoptosis inducer, which surprisingly produces DNA damage and exhibites a potent antiproliferative activity on a large panel of human tumor cells.;Research Area: Cancer	496868-77-0	BIO2-DP-0008	P08	2024-08-04	H04	H	4	0.045	0.047	0.046	0.0398	0.0415	0.0406	0.045	0.083	0.064	0.0396	0.073	0.0563
MAC-0758991	[H][C@]12SC(C)(C)[C@H](C(=O)OCC3=C(C)OC(=O)O3)N1C(=O)[C@H]2NC(=O)[C@H](N)C1=CC=CC=C1	Lenampicillin (hydrochloride); KBT 1585 hydrochloride	Target: Bacterial;Pathway: Anti-infection;Biological Activity: Lenampicillin hydrochloride (KBT 1585 hydrochloride) is an orally active prodrug of Ampicillin and is an effective beta-lactam antibacterial agent that inhibits bacterial penicillin-binding proteins (transpeptidase). Lenampicillin hydrochloride has improved absorption and decreased side effects compares to Ampicillin and is applied in…	80734-02-7	BIO2-DP-0015	H03	2024-03-15	D02	D	2	0.045	0.045	0.045	0.0406	0.0406	0.0406	0.044	0.045	0.0445	0.0391	0.04	0.0395
MAC-0759512	c1c(c2cc(NS(=O)(=O)c3c(O)c(Cl)cc(Cl)c3)c(OC)cc2)cccc1	BMS303141; BMS 303141	Pathways: Metabolism; Neuroscience; Proteases/Proteasome;Target: AChR; ATP citrate lyase;Receptor: ACL; ATP Citrate Lyase;Bioactivity: BMS-303141 is a potent ATP-citrate lyase (ACL) inhibitor (IC50: 0.13 uM, human recombinant ACL).	943962-47-8	BIO2-DP-0017	E14	2024-02-17	C07	C	7	0.051	0.05	0.0505	0.041	0.0402	0.0406	0.051	0.051	0.051	0.0419	0.0419	0.0419
MAC-0759513	Clc1cc(c2c(F)cc(C3(C(=O)O)CC3)cc2)ccc1Cl	CHF5074; CSP-1103	Pathways: Neuroscience; Proteases/Proteasome; Stem Cells;Target: Beta Amyloid; Gamma-secretase;Receptor: Beta Amyloid; √é¬≥ secretase; √é¬≥-secretase;Bioactivity: CHF5074, a √é¬≥-secretase modulator, reduces A√é¬≤42/40 secretion (IC50: 3.6/18.4 √é¬ºM).	749269-83-8	BIO2-DP-0017	E15	2024-01-17	C08	C	8	0.051	0.049	0.05	0.0414	0.0398	0.0406	0.045	0.057	0.051	0.0385	0.0487	0.0436
MAC-0759671	CC[C@H]1OC(=O)[C@@](C)(F)C(=O)[C@H](C)[C@@H](O[C@@H]2O[C@H](C)C[C@H](N(C)C)[C@H]2O)[C@](C)(OC)C[C@@H](C)C(=O)[C@H](C)[C@H]2N(CCCCn3cc(-c4cccc(N)c4)nn3)C(=O)O[C@]12C	Solithromycin; OP-1068	Pathways: Microbiology/virology;Target: Antibacterial; Antibiotic;Receptor: Antibiotic; Bacterial;Bioactivity: SolithroMycin is an antibiotic compound.	760981-83-7	BIO2-DP-0017	N03	2024-03-17	G02	G	2	0.046	0.051	0.0485	0.0385	0.0427	0.0406	0.046	0.056	0.051	0.0386	0.047	0.0428
MAC-0760122	OC(c1ccc(N(CC(F)(F)F)S(=O)(=O)c2ccccc2)cc1)(C(F)(F)F)C(F)(F)F	T0901317	Pathways: Apoptosis; Metabolism;Target: Apoptosis; FXR; Liver X Receptor; ROR;Receptor: FXR; LXR; ROR; Apoptosis;Bioactivity: T0901317 is a potent and selective agonist for both LXR and FXR, with EC50 of ~50 nM and 5 √é¬ºM, respectively; it inhibits nuclear factor/√é¬∫B (NF/√é¬∫B).	293754-55-9	BIO2-DP-0019	E11	2024-01-19	C06	C	6	0.044	0.048	0.046	0.0388	0.0423	0.0406	0.045	0.048	0.0465	0.0395	0.0421	0.0408
MAC-0765449	O=S(C1CC1)(NC1=NN=C2C=C(OCC34CC5CC(C3)CC(C5)C4)C(C3CC3)=CN12)=O		Pathways: Membrane transporter/Ion channel;Target: Sodium Channel;Receptor: Nav1.7 channel; Sodium Channel;Bioactivity: GNE-131 is a potent and specific inhibitor of human sodium channel NaV1.7 (IC50: 3 nM).	1629063-81-5	BIO2-DP-0029	C19	2024-01-29	B10	B	10	0.044	0.045	0.0445	0.0401	0.041	0.0406	0.043	0.045	0.044	0.0397	0.0415	0.0406
MAC-0765964	[H][C@]12SC([C@H]3CCCO3)=C(C(=O)[O-])N1C(=O)[C@]2([H])[C@@H](C)O		Pathways: Microbiology/virology;Target: Antibacterial; Antibiotic;Receptor: Antibiotic; Bacterial;Bioactivity: Faropenem sodium is an orally bioavailable penem antibiotic which can efficiently kill Mycobacterium tuberculosis.It treatment of tuberculosis and community-acquired pneumonia.	122547-49-3	BIO2-DP-0030	L17	2024-03-30	F09	F	9	0.046	0.045	0.0455	0.0411	0.0402	0.0406	0.046	0.045	0.0455	0.0419	0.041	0.0415
MAC-0755816	O=C(O)C1=CN(C2CC2)C2=C(C1=O)C=C(F)C(N1C[C@H](C)NCC1)=C2OC(F)F	Cadrofloxacin; Caderofloxacin; CS-94	Target: Bacterial;Pathway: Anti-infection;Biological Activity: Cadrofloxacin (Caderofloxacin; CS-940), a orally active fluoroquinolone, is effective against aerobic/anaerobic Gram-positive and Gram-negative bacteria. Cadrofloxacin can be used for the research of infectious diseases[1][2][3].;Research Area: Infection	153808-85-6	BIO2-DP-0004	D07	2024-04-03	B04	B	4	0.044	0.044	0.044	0.0407	0.0407	0.0407	0.045	0.045	0.045	0.0419	0.0419	0.0419
MAC-0755855	ClC1=CC(/C(C#N)=C/C2=CC=CN2)=CC=C1Cl	ANI-7	Target: Aryl Hydrocarbon Receptor; Checkpoint Kinase (Chk);Pathway: Cell Cycle/DNA Damage; Immunology/Inflammation;Biological Activity: ANI-7 is an activator of aryl hydrocarbon receptor (AhR) pathway. ANI-7 inhibits the growth of multiple cancer cells, and potently and selectively inhibits the growth of MCF-7 breast cancer cells with a GI50 of 0.56 √é¬ºM. ANI-7 induces CYP1-metabolizing mono-oxy…	931417-26-4	BIO2-DP-0004	F09	2024-04-03	C05	C	5	0.044	0.044	0.044	0.0407	0.0407	0.0407	0.045	0.044	0.0445	0.0419	0.041	0.0414
MAC-0756421	C[C@]12[C@@]3(C)C(=CC[C@]1([H])[C@]1(C)[C@]([H])(C(C)(C)[C@@H](OC(C4=C(C(O[Na])=O)C=CC=C4)=O)CC1)CC2)[C@@]1([H])[C@](C(O[Na])=O)(CCC(C)(C)C1)CC3	Oleanolic acid hemiphthalate disodium salt	Target: Others;Pathway: Others;Biological Activity: Oleanolic acid hemiphthalate disodium salt is an anti-inflammatory agent[1].;Research Area: Inflammation/Immunology	168770-31-8	BIO2-DP-0006	E04	2024-06-02	C02	C	2	0.046	0.046	0.046	0.0407	0.0407	0.0407	0.046	0.046	0.046	0.0425	0.0425	0.0425
MAC-0756579	N=C(N)NC(=O)CC(NC1=NC(NC(=N)N)=NC(N[C@H]2CC[C@@H](NC(=O)CN3N=NC(C4=CC=C(F)C=C4)=N3)CC2)=N1)C1CC1	MRL-494 (hydrochloride)	Target: Bacterial;Pathway: Anti-infection;Biological Activity: MRL-494 hydrochloride, an antibacterial agent, is a inhibitor of √é¬≤-barrel assembly machine A (BamA) impervious to efflux and the outer membrane permeability barrier. MRL-494 hydrochloride can inhibits Gram-positive (MIC of 12.5 √é¬ºM for Staphylococcus aureus COL) and Gram-negative (MIC of 25 √é¬ºM for E. coli JCM158) bacterias[1].…		BIO2-DP-0006	M18	2024-06-02	G09	G	9	0.045	0.047	0.046	0.0398	0.0416	0.0407	0.046	0.048	0.047	0.0425	0.0444	0.0435
MAC-0756710	O=C(CF)CC[C@@H](C)[C@@]1([H])CC[C@@]2([H])[C@]3([H])[C@H](O)C[C@]4([H])C[C@H](O)CC[C@]4(C)[C@@]3([H])CC[C@]12C	BSH-IN-1	Target: Bacterial;Pathway: Anti-infection;Biological Activity: BSH-IN-1 is a potent and covalent inhibitor of gut bacterial recombinant bile salt hydrolases (BSHs) with IC50s of 108 nM and 427 nM for B. longum BSH (Gram positive) and B. theta BSH (Gram negative), respectively[1].;Research Area: Infection	2553217-91-5	BIO2-DP-0007	D11	2024-07-03	B06	B	6	0.047	0.047	0.047	0.0407	0.0407	0.0407	0.047	0.047	0.047	0.0432	0.0432	0.0432
MAC-0757656	O=C(O)/C(C)=C/C1=C(Cl)C=C(C(NC2=NC(C3=CC=CC([C@@H](OCCCCCC)C)=C3OC)=CS2)=O)C=C1Cl	Lusutrombopag; S-888711	Target: Thrombopoietin Receptor;Pathway: Immunology/Inflammation;Biological Activity: Lusutrombopag is an orally bioavailable thrombopoietin (TPO) receptor agonist, used for treatment of chronic liver disease.;Research Area: Inflammation/Immunology	1110766-97-6	BIO2-DP-0010	H15	2024-10-03	D08	D	8	0.048	0.049	0.0485	0.0403	0.0411	0.0407	0.048	0.049	0.0485	0.0409	0.0418	0.0413
MAC-0761963	Nc1ccccc1S(=O)(=O)Nc1cccc2cccnc12	NUN82647; CU-242	Pathways: Others;Target: Others;Receptor: Others;Bioactivity: NUN82647 is an Inhibitor of cell cycle at G2 phase, and√Ç¬†apoptosis inducer.	16082-64-7	BIO2-DP-0025	G12	2024-02-25	D06	D	6	0.047	0.048	0.0475	0.0403	0.0411	0.0407	0.049	0.049	0.049	0.0432	0.0432	0.0432
MAC-0764597	O=C(O[Na])C1=C(CC[C@@H](C)[C@H](O)[C@H](C)C([C@@H]([C@H]2O[C@@]([C@H]3CC[C@](O)(CC)[C@H](C)O3)(CC)C[C@@H]2C)CC)=O)C=CC(C)=C1O	Lasalocid sodium; Lasalocid-A sodium	Pathways: Autophagy; Microbiology/virology;Target: Antibacterial; Antibiotic; Autophagy;Receptor: Antibiotic; Autophagy; Bacterial;Bioactivity: Lasalocid sodium is a cationic ionophore antibiotic obtained from Streptomyces lasaliensis that, among other effects, dissociates the calcium fluxes in muscle fibers. Lasalocid sodium is used as a coccidiostat, especially in poultry.	25999-20-6	BIO2-DP-0034	B19	1934-03-01	A10	A	10	0.045	0.044	0.0445	0.0412	0.0403	0.0407	0.045	0.045	0.045	0.0432	0.0432	0.0432
MAC-0757418	O=C([C@H]1CN(CC#CC2=CC(F)=CC(F)=C2F)CC[C@H]1CCC(C1=CC=NC2=CC=C(OC)C=C12)=O)O	RPR-260243	Target: Potassium Channel;Pathway: Membrane Transporter/Ion Channel;Biological Activity: RPR-260243, a potent activator of human ether-a-go-go-related gene (hERG), slows deactivation and attenuates inactivation of hERG1 channels. RPR260243-modified HERG currents are inhibited by Dofetilide (IC50=58 nM). RPR260243 displays no activator-like effects on other voltage-dependent ion channels, includin…	668463-35-2	BIO2-DP-0009	J20	2024-09-04	E10	E	10	0.047	0.047	0.047	0.0408	0.0408	0.0408	0.047	0.047	0.047	0.0418	0.0418	0.0418
MAC-0760034	c1ccc(Oc2ccc(CCNc3ncnc4c3cc(N)cc4)cc2)cc1	QNZ; EVP4593	Pathways: Apoptosis; NF-√é¬∫B;Target: NF-√é¬∫B; TNF;Receptor: NF-√é¬∫B; TNF-√é¬±; TNF Receptor;Bioactivity: QNZ (EVP4593) is an effective inhibitor of NF-√é¬∫B activation and TNF-√é¬± production. The IC50 of QNZ for NF-√é¬∫B and TNF-√é¬± is11 nM and 7 nM, respectively.	545380-34-5	BIO2-DP-0018	P21	2024-03-18	H11	H	11	0.044	0.045	0.0445	0.0404	0.0413	0.0408	0.044	0.045	0.0445	0.0386	0.0395	0.0391
MAC-0762161	Nc1ccc(Sc2nc3ccccc3s2)c(Cl)c1	KRAS inhibitor-9; DUN09716	Pathways: Apoptosis; GPCR/G Protein; MAPK;Target: Apoptosis; Ras;Receptor: KRAS; Ras; Apoptosis;Bioactivity: KRAS inhibitor-9 is a potent KRAS inhibitor with Kd of 92 √é¬ºM that blocks the formation of GTP-KRAS and downstream activation of KRAS.√Ç¬†√Ç¬†KRAS inhibitor-9 causes G2/M cell cycle arrest and induces apoptosis. KRAS inhibitor-9 selectively inhibits the proliferation of NSCLC cells with …	300809-71-6	BIO2-DP-0026	B05	2024-03-26	A03	A	3	0.043	0.056	0.0495	0.0355	0.0462	0.0408	0.043	0.044	0.0435	0.0368	0.0376	0.0372
MAC-0763124	C1CC1C#C[C@@]1(C(F)(F)F)c2c(ccc(Cl)c2)NC(=O)O1	Efavirenz; EFV	Pathways: Autophagy; Microbiology/virology; Proteases/Proteasome;Target: Autophagy; HIV Protease; Reverse Transcriptase;Receptor: HIV-1 RT; Reverse Transcriptase; HIV; Autophagy;Bioactivity: Efavirenz is a Human Immunodeficiency Virus 1 Non-Nucleoside Analog Reverse Transcriptase Inhibitor. The mechanism of action of efavirenz is as a Non-Nucleoside Reverse Transcriptase Inhibitor, and Cytochrome…	154598-52-4	BIO2-DP-0029	D09	2024-03-29	B05	B	5	0.045	0.045	0.045	0.0408	0.0408	0.0408	0.045	0.046	0.0455	0.0407	0.0416	0.0412
MAC-0757460	O=C1NC2=CC=C(Cl)C=C2C(C2=CC=CC=C2Cl)SC1	CGP37157	Target: Na+/Ca2+ Exchanger;Pathway: Membrane Transporter/Ion Channel;Biological Activity: CGP37157 is a potent, selective inhibitor of Na+/Ca2+ exchanger, inhibiting the Na+-induced Ca2+-release from guinea-pig heart mitochondria, with an IC50 of 0.8 √é¬ºM.;Research Area: Cancer; Neurological Disease	75450-34-9	BIO2-DP-0009	M06	2024-09-02	G03	G	3	0.045	0.047	0.046	0.04	0.0418	0.0409	0.045	0.046	0.0455	0.0405	0.0414	0.0409
MAC-0757602	O=C(NC1=CC(Cl)=C(C(C2=CC=C(Cl)C=C2)C#N)C=C1C)C1=CC(I)=CC(I)=C1O[Na]	Closantel (sodium)	Target: Parasite;Pathway: Anti-infection;Biological Activity: Closantel sodium is a halogenated salicylanilide with a potent anti-parasitic activity. Closantel sodium is a potent and highly specific Onchocerca volvulus chitinase (OvCHT1) inhibitor with an IC50 of 1.6 √é¬ºM and a Ki of 468 nM. Closantel sodium inhibits the O. volvulus L3 to L4 molt of developing[1][2].;Research Area: Infection	61438-64-0	BIO2-DP-0010	E17	2024-10-01	C09	C	9	0.05	0.049	0.0495	0.0413	0.0405	0.0409	0.053	0.05	0.0515	0.0459	0.0433	0.0446
MAC-0760960	NC(=O)c1cnc(NCCc2ccc(O)c(Cl)c2)nc1NCc1ccccc1	AS1517499	Pathways: JAK/STAT signaling; Stem Cells;Target: JAK/STAT Signaling; STAT; Stem Cell/Wnt;Receptor: STAT; STAT6;Bioactivity: AS1517499 is a potent STAT6 inhibitor with IC50 of 21 nM	919486-40-1	BIO2-DP-0022	A14	2024-02-22	A07	A	7	0.048	0.051	0.0495	0.0396	0.0421	0.0409	0.049	0.053	0.051	0.0421	0.0456	0.0438
MAC-0754943	O=C(O)C1=C2CCCOC3=C4C=CC=CC4=CC(=C3)SCC3=CC(=NN3C)CSCC3=NN(C)C(C)=C3C3=C(Cl)C=CC2=C3N1C	AZD-5991	Target: Bcl-2 Family;Pathway: Apoptosis;Biological Activity: AZD-5991 is a potent and selective Mcl-1 inhibitor with an IC50 of 0.7 nM in FRET assay and a Kd of 0.17 nM in surface plasmon resonance (SPR) assay[1].;Research Area: Cancer	2143061-81-6	BIO2-DP-0001	D10	2024-01-04	B05	B	5	0.043	0.043	0.043	0.041	0.041	0.041	0.043	0.044	0.0435	0.0426	0.0435	0.043
MAC-0755009	O=C1C2=C(NC(C3=CC=C(Cl)C=C3)=NC2(C(F)(F)F)C(F)(F)F)N(C)C(=O)N1C	GLP-1R Antagonist 1	Target: Glucagon Receptor;Pathway: GPCR/G Protein;Biological Activity: GLP-1R Antagonist 1 (compound 5d) is an orally active, CNS penetrant and non-competitive antagonist of glucagon-like peptide 1 receptor (GLP-1R), with an IC50 of 650 nM[1].;Research Area: Metabolic Disease	488097-06-9	BIO2-DP-0001	G21	2024-01-01	D11	D	11	0.043	0.043	0.043	0.041	0.041	0.041	0.043	0.043	0.043	0.0419	0.0419	0.0419
MAC-0755269	O=C(O)C1=CC=C(C2=NC3=CC4=C(C(C)(C)CCC4(C)C)C=C3N(C)C3=CC=CC=C23)C=C1	LE135	Target: RAR/RXR; TRP Channel;Pathway: Membrane Transporter/Ion Channel; Metabolic Enzyme/Protease; Neuronal Signaling;Biological Activity: LE135 is a potent RAR antagonist that binds selectively to RAR√é¬± (Ki of 1.4 √é¬ºM) and RAR√é¬≤ (Ki of 220 nM), and has a higher affinity to RAR√é¬≤. LE135 is highly selective over RAR√é¬≥, RXR√é¬±, RXR√é¬≤ and RXR√é¬≥. LE135 is also a potent TRPV1 and TRPA1 …	155877-83-1	BIO2-DP-0002	F07	2024-02-03	C04	C	4	0.045	0.045	0.045	0.041	0.041	0.041	0.044	0.044	0.044	0.0422	0.0422	0.0422
MAC-0756951	O=C(CC1CCN(C(C2=CC=C(Cl)C(CN3C=CC4=C3C(Cl)=CC(C(F)(F)F)=C4)=C2Cl)=O)CC1)O	Cedirogant; ABBV-157	Target: ROR;Pathway: Metabolic Enzyme/Protease;Biological Activity: Cedirogant (ABBV-157) is an orally active ROR√é¬≥t inverse agonist. Cedirogant can be used for psoriasis research[1][2].;Research Area: Inflammation/Immunology	2055496-11-0	BIO2-DP-0008	A07	2024-08-01	A04	A	4	0.045	0.047	0.046	0.0401	0.0419	0.041	0.045	0.047	0.046	0.0396	0.0414	0.0405
MAC-0756961	C[N+](C)(C)CCC(=O)C1=CC=CC2=C1C=CC=C2	√é¬±-NETA	Target: AChE; Aldehyde Dehydrogenase (ALDH); Apoptosis;Pathway: Apoptosis; Metabolic Enzyme/Protease; Neuronal Signaling;Biological Activity: √é¬±-NETA is a potent and noncompetitive choline acetyltransferase (ChA) inhibitor with an IC50 of 9 √é¬ºM. √é¬±-NETA is a potent ALDH1A1 (IC50=0.04 √é¬ºM) and chemokine-like receptor-1 (CMKLR1) antagonist. √é¬±-NETA weakly inhibits cholinesterase (ChE; IC5…	115066-04-1	BIO2-DP-0008	A19	2024-08-01	A10	A	10	0.046	0.046	0.046	0.041	0.041	0.041	0.046	0.051	0.0485	0.0405	0.0449	0.0427
MAC-0757006	O=C(OC)NC[C@H]1CN(C2=CC=C(N3CC4(C3)COC4)C(F)=C2)C(=O)O1	TBI-223	Target: Bacterial;Pathway: Anti-infection;Biological Activity: TBI-223 is an orally bioavailable oxazolidinone antibiotic and an antimicrobial. TBI-223 shows activity against Mycobacterium tuberculosis (Mtb)[1][2].;Research Area: Infection	2071265-08-0	BIO2-DP-0008	D09	2024-08-03	B05	B	5	0.046	0.047	0.0465	0.0406	0.0415	0.041	0.046	0.048	0.047	0.0402	0.0419	0.041
MAC-0757041	O=C(C1CCN(CC2=C(Cl)C3=C(CC2)C=C(OCC2=CC4=C(N(C(C)C)N=C4Cl)C=C2)C=C3)CC1)O	Zectivimod	Target: LPL Receptor;Pathway: GPCR/G Protein;Biological Activity: Zectivimod is a sphingosine-1-phosphate receptor agonist. Zectivimod can be used for the research of autoimmune diseases, chronic inflammatory diseases and immunoregulation disorders[1].;Research Area: Inflammation/Immunology	1623066-63-6	BIO2-DP-0008	F09	2024-08-03	C05	C	5	0.047	0.046	0.0465	0.0415	0.0406	0.041	0.047	0.048	0.0475	0.041	0.0419	0.0415
MAC-0759036	O=C1C2=C(C3=C(C=C2)C(C)=CC=C3)C(=O)C2=C1C(C)CO2	Dihydroisotanshinone I	Target: Apoptosis; Ferroptosis; STAT;Pathway: Apoptosis; JAK/STAT Signaling; Stem Cell/Wnt;Biological Activity: Dihydroisotanshinone I, a bioactive compound present in danshen, can inhibit the migration of both androgen-dependent and androgen-independent prostate cancer cells. Dihydroisotanshinone I also induces apoptosis and ferroptosis in these lung cancer cells. Dihydroisotanshinone I also blo…	20958-18-3	BIO2-DP-0015	J18	2024-04-15	E09	E	9	0.046	0.047	0.0465	0.0405	0.0414	0.041	0.046	0.047	0.0465	0.0407	0.0416	0.0412
MAC-0759911	C/C=C/C#CC#C/C=C/c1ccco1	Atractylodin; Atractydin	Pathways: Metabolism;Target: Lipid;Receptor: lipase;Bioactivity: Atractylodin has high lipase inhibitory activity (IC5:39.12√¢‚Ç¨‚Ä∞√é¬ºM); Atractylodin possesses strong repellency activities against T. castaneum adults (LD50: 1.83√¢‚Ç¨‚Ä¶√é¬ºg/cm). The repellency of Atractylodin (0.63√¢‚Ç¨‚Ä¶√é¬ºg/cm) can achieve >90%.	55290-63-6	BIO2-DP-0018	J14	2024-04-18	E07	E	7	0.045	0.044	0.0445	0.0414	0.0405	0.041	0.044	0.157	0.1005	0.039	0.1391	0.089
MAC-0760005	[C@H]1(O[C@@H]2[C@@H](C)[C@H](O[C@H]3C[C@](OC)(C)[C@@H](O)[C@H](C)O3)[C@@H](C)C(=O)O[C@H](CC)[C@](O)(C)[C@H](O)[C@@H](C)NC[C@H](C)C[C@]2(O)C)[C@H](O)[C@@H](N(C)C)C[C@@H](C)O1	Azathramycin; Desmethyl Azithromycin	Pathways: Microbiology/virology;Target: Antibacterial; Antibiotic;Receptor: Antibiotic; Bacterial;Bioactivity: Azithromycin A is an antibiotic derived from erythromycin, binding to the 50S subunit of the bacterial ribosome, and thus inhibits translation of mRNA.	76801-85-9	BIO2-DP-0018	O10	2024-02-18	H05	H	5	0.046	0.044	0.045	0.0419	0.0401	0.041	0.054	0.045	0.0495	0.0474	0.0395	0.0434
MAC-0761594	COCCSC1=C(C)C(=O)c2ccccc2C1=O	VK3-OCH3; 2-[(2-Methoxy)ethylthio]-3-methyl-1,4-na	Pathways: Others;Target: Others;Receptor: Others;Bioactivity: 2-[(2-Methoxy)ethylthio]-3-methyl-1,4-na is a selective antitumor agent via heme oxygenase (HO-1) related mechanisms; Vitamine K3 analogue.	255906-59-3	BIO2-DP-0024	C11	2024-01-24	B06	B	6	0.047	0.047	0.047	0.041	0.041	0.041	0.048	0.048	0.048	0.0424	0.0424	0.0424
MAC-0763259	CN1CCN(c2c(F)cc3c4c2OCN(C)n4cc(C(=O)O)c3=O)CC1	Marbofloxacin; Zeniquin	Pathways: DNA Damage/DNA Repair; Microbiology/virology;Target: Antibacterial; Antibiotic; Topoisomerase;Receptor: Bacterial; Antibiotic; Topo II; Topo IV;Bioactivity: Marbofloxacin is an effective, broad-spectrum antibiotic of bacterial, which inhibits DNA replication.	115550-35-1	BIO2-DP-0029	K10	2024-02-29	F05	F	5	0.046	0.045	0.0455	0.0414	0.0405	0.041	0.046	0.045	0.0455	0.0417	0.0408	0.0413
MAC-0763302	CC(C)(C)c1ccc(C(=O)NC(=S)Nc2ccc(NC(=O)CCCCN(C)C)cc2)cc1	Tenovin-6; Tenovin 6	Pathways: Apoptosis; Autophagy; Chromatin/Epigenetic; DNA Damage/DNA Repair; Metabolism;Target: Autophagy; Dehydrogenase; MDM-2/p53; Sirtuin;Receptor: MDM-2/p53; Dihydroorotate Dehydrogenase; Sirtuin; Autophagy; SIRT1; SIRT2; SIRT3;Bioactivity: Tenovin-6 is a p53 transcriptional activity agonist.	1011557-82-6	BIO2-DP-0029	M16	2024-02-29	G08	G	8	0.045	0.046	0.0455	0.0405	0.0414	0.041	0.045	0.046	0.0455	0.0408	0.0417	0.0413
MAC-0764288	[H][C@]1([C@H](C)CCO)CC[C@@]2([H])[C@]3([H])[C@H](O)[C@H](CC)[C@]4([H])C[C@H](O)CC[C@]4(C)[C@@]3([H])CC[C@]12C	BAR502	Pathways: Autophagy; GPCR/G Protein; Metabolism;Target: Autophagy; FXR; GPCR19;Receptor: GPBAR1; FXR; GPCR19; Autophagy;Bioactivity: BAR502 is a dual GPBAR1 and FXR agonist (IC50s: 0.4 √é¬ºM and 2 √é¬ºM).	1612191-86-2	BIO2-DP-0033	B07	1933-03-01	A04	A	4	0.043	0.043	0.043	0.041	0.041	0.041	0.044	0.044	0.044	0.0438	0.0438	0.0438
MAC-0755285	NC1=C2C(C)=C(CNC3=CC(OC)=C(OC)C(OC)=C3)C=CC2=NC(N)=N1	Trimetrexate; CI-898	Target: Antibiotic; Bacterial;Pathway: Anti-infection;Biological Activity: Trimetrexate(CI-898) is a potent competitive inhibitor of bacterial, protozoan, and mammalian dihydrofolate reductase. IC50 value: Target: Antibiotic Trimetrexate therapy had minimal toxicity; transient neutropenia or thrombocytopenia occurred in 12 patients and mild elevation of serum aminotransferases in 4. We conclude t…	52128-35-5	BIO2-DP-0002	G04	2024-02-02	D02	D	2	0.047	0.044	0.0455	0.0424	0.0397	0.0411	0.049	0.045	0.047	0.047	0.0432	0.0451
MAC-0756386	FC(F)(F)C1=NN(C2=CC(C(O)=O)=C(Cl)C=C2)C(=O)/C1=C\C1=CC=C(C2=CC=CC=C2)O1	EN460	Target: Others;Pathway: Others;Biological Activity: EN460 is a selective endoplasmic reticulum oxidation 1 (ERO1) inhibitor. EN460 (IC50 of 1.9 √é¬ºM) interacts selectively with the reduced, active form of ERO1√é¬± and prevents its reoxidation[1].;Research Area: Others	496807-64-8	BIO2-DP-0006	C07	2024-06-01	B04	B	4	0.046	0.046	0.046	0.0411	0.0411	0.0411	0.106	0.092	0.099	0.1003	0.0871	0.0937
MAC-0756501	C1(C2=NC=CC=C2)=NC(NCC2=CC=C(C3=CC=CC=C3)C=C2)=C(C2=CC=CC=C2)N=N1	ML228; CID-46742353	Target: HIF/HIF Prolyl-Hydroxylase;Pathway: Metabolic Enzyme/Protease;Biological Activity: ML228 (CID-46742353) is a potent the Hypoxia Inducible Factor (HIF) pathway activator with EC50 of 1 √é¬ºM. ML228 potently activates HIF in vitro as well as its downstream target VEGF[1][2].;Research Area: Cancer	1357171-62-0	BIO2-DP-0006	I15	2024-06-01	E08	E	8	0.046	0.046	0.046	0.0411	0.0411	0.0411	0.047	0.046	0.0465	0.0445	0.0435	0.044
MAC-0756631	O=C(NC1=CC=C(C(F)(F)F)C=C1)/C(C#N)=C(/C1=CC(Cl)=CC(Cl)=C1)O	TPC2-A1-N	Target: Calcium Channel;Pathway: Membrane Transporter/Ion Channel; Neuronal Signaling;Biological Activity: TPC2-A1-N is a powerful and Ca2+-permeable agonist of?two pore?channel?2?(TPC2), which plays its role by mimicking the physiological actions?of?NAADP. TPC2-A1-P reproducibly?evokes significant Ca2+ responses from TPC2 (EC50=7.8 √é¬ºM), and the effect can be blocked by several TPC blockers. T…	136186-07-7	BIO2-DP-0006	P10	2024-06-04	H05	H	5	0.045	0.047	0.046	0.0402	0.042	0.0411	0.045	0.048	0.0465	0.0417	0.0445	0.0431
MAC-0757662	O=C(O)CCNC(C1=CC=C([C@@H](OC2=CC(C)=C(C3=CC=C(C(C)(C)C)C=C3)C(C)=C2)CCC(F)(F)F)C=C1)=O	Adomeglivant; LY24921	Target: Glucagon Receptor;Pathway: GPCR/G Protein;Biological Activity: Adomeglivant (LY2409021) is a potent, selective glucagon receptor (GluR) allosteric antagonist. Adomeglivant is widely used in the research for type 2 diabetes mellitus[1][2][3].;Research Area: Metabolic Disease	1488363-78-5	BIO2-DP-0010	H21	2024-10-03	D11	D	11	0.046	0.052	0.049	0.0386	0.0436	0.0411	0.047	0.049	0.048	0.04	0.0418	0.0409
MAC-0760561	Oc1c(Br)cc(/C=C2\C(=O)Nc3ccc(Cl)cc32)cc1Br	CID25014542; CID 25014542	Pathways: MAPK;Target: Raf;Receptor: Raf;Bioactivity: CID-25014542 is novel inhibitor of Raf kinases.	220904-99-4	BIO2-DP-0020	L16	2024-04-20	F08	F	8	0.046	0.048	0.047	0.0402	0.042	0.0411	0.051	0.196	0.1235	0.0437	0.1679	0.1058
MAC-0761527	CC/C(=C(/c1ccc(OCCNC/C=C/C(=O)N(C)C)cc1)c1ccc2[nH]ncc2c1)c1ccccc1	H3B-5942	Pathways: Endocrinology/Hormones;Target: Estrogen Receptor/ERR; Estrogen/progestogen Receptor;Receptor: ER√é¬±; Estrogen Receptor/ERR;Bioactivity: H3B-5942 belongs to a class of ER√é¬± antagonists referred to as selective estrogen receptor covalent antagonists (SERCA).	2052128-15-9	BIO2-DP-0023	O18	2024-02-23	H09	H	9	0.045	0.047	0.046	0.0402	0.042	0.0411	0.048	0.048	0.048	0.0423	0.0423	0.0423
MAC-0762537	[O-][N+](=O)c1ccc(/C=N/NC(=O)c2cccc(F)c2)s1	MitoBloCK-10; 3-fluoro-N'-[(E)-(5-nitrothiophen-2-yl)m	Pathways: Others;Target: Others;Receptor: Others;Bioactivity: MitoBloCK-10 inhibits Tim44 binding to the precursor and to Hsp70.MitoBloCK-10 is the first small molecule modulator to attenuate protein-associated motor (PAM) complex activity.	394694-98-5	BIO2-DP-0027	E17	2024-01-27	C09	C	9	0.055	0.047	0.051	0.0443	0.0378	0.0411	0.051	0.049	0.05	0.0437	0.042	0.0429
MAC-0644739	[IH2+3]1C2=CC=CC=C2C2=C1C=CC=C2	Diphenyleneiodonium chloride, Diphenyleneiodonium chloride; DPI	Diphenyleneiodonium chloride has been shown to be a potent irreversible inhibitor of NOS2 (iNOS) from macrophages and NOS3 (eNOS) from endothelial cells. It has also been used to inhibit other flavoenzymes such as neutrophil NADPH oxidase and to bind strongly to flavoproteins. It is thus a powerful and specific inhibitor of several important enzymes, including NADPH cytochrome P450 oxidoreductase…	4673-26-1	BIO2-DP-0030	H07	2024-03-30	D04	D	4	0.046	0.046	0.046	0.0411	0.0411	0.0411	0.046	0.046	0.046	0.0419	0.0419	0.0419
MAC-0763953	CON=C(C(=O)N[C@@H]1C(=O)N2C(C(=O)O)=C(CSc3nnnn3C)CS[C@H]12)c1csc(N)n1	Cefmenoxime hydrochloride; SCE-1365 hemihydrochloride	Pathways: Microbiology/virology;Target: Anti-infection; Antibacterial; Antibiotic;Receptor: Bacterial; Antibiotic; PBPs; Fts1;Bioactivity: Cefmenoxime hydrochloride is a cephalosporin antibiotic that is administered intravenously or intramuscularly. It is active against most common gram-positive and gram-negative microorganisms, is a potent inhibitor of Enterobacteriaceae, and is highly resistant…	75738-58-8	BIO2-DP-0031	P08	1931-04-01	H04	H	4	0.045	0.052	0.0485	0.0382	0.0441	0.0411	0.05	0.051	0.0505	0.0433	0.0442	0.0438
MAC-0755946	O=C(NS(=O)(N1CCC1)=O)C1=CC(C2CC2)=C(OCC23CC4CC(C2)CC(C4)C3)C=C1F	GDC-0276	Target: Sodium Channel;Pathway: Membrane Transporter/Ion Channel;Biological Activity: GDC-0276 is a potent, selective, reversible and orally active NaV1.7 inhibitor with an IC50 value of 0.4 nM. GDC-0276 is well tolerated and exhibits a good pharmacokinetic profile. GDC-0276 has the potential for the treatment of pain and to address shortcomings of existing pain medications, such as addiction and…	1494581-70-2	BIO2-DP-0004	K08	2024-04-02	F04	F	4	0.044	0.046	0.045	0.0403	0.0422	0.0412	0.044	0.046	0.045	0.0408	0.0427	0.0418
MAC-0756470	O=C1C(Cl)=C(NCC2=CN(CC3=CC=C(C)C=C3)N=N2)C(=O)C2=C1C=CC=N2	M2N12	Target: CDK;Pathway: Cell Cycle/DNA Damage;Biological Activity: M2N12 is a potent and highly selective cell division cycle 25C protein phosphatase (Cdc25C) inhibitor with an IC50 value of 0.09 ?√é¬ºM. M2N12 also has promising activity against Cdc25A and Cdc25B with IC50 values of ?0.53? √é¬ºM and 1.39 √é¬ºM, respectively. M2N12 has anti-tumor activity and can be used for cancer research[1].;Resea…	2376577-06-7	BIO2-DP-0006	G20	2024-06-02	D10	D	10	0.047	0.046	0.0465	0.0416	0.0407	0.0412	0.047	0.046	0.0465	0.0435	0.0425	0.043
MAC-0756982	CC(C)C[C@@H](NC1=NC(S[C@@H](C)C2=CC=CC=C2)=NC2=C1SC(N)=N2)CO	AZD8797; KAND567	Target: Others;Pathway: Others;Biological Activity: AZD8797 (KAND567) is an allosteric non-competitive and orally active antagonist of the human CX3CR1 receptor; antagonizes CX3CR1 and CXCR2 with Kis of 3.9 and 2800 nM, respectively[1].;Research Area: Inflammation/Immunology; Endocrinology	911715-90-7	BIO2-DP-0008	C04	2024-08-02	B02	B	2	0.046	0.047	0.0465	0.0407	0.0416	0.0412	0.046	0.046	0.046	0.04	0.04	0.04
MAC-0759224	C[C@H]1/C=C/C=C2\CO[C@H]3[C@]2(O)[C@@H](C=C(C)[C@H]3O)C(=O)O[C@H]2C[C@@H](C/C=C(\C)[C@H]1O[C@H]1C[C@H](OC)[C@@H](O[C@H]3C[C@H](OC)[C@@H](O)[C@H](C)O3)[C@H](C)O1)O[C@]1(C2)C=C[C@H](C)[C@@H](C2CCCCC2)O1	Doramectin; Cyclohexylavermectin B1	Pathways: Microbiology/virology;Target: Antibiotic; Parasite;Receptor: antiparasitic; Parasite; Antibiotic;Bioactivity: Doramectin is an antiparasitic agent.	117704-25-3	BIO2-DP-0016	E08	2024-02-16	C04	C	4	0.047	0.047	0.047	0.0412	0.0412	0.0412	0.046	0.047	0.0465	0.041	0.0419	0.0414
MAC-0760063	c1cc(Cl)c(C2=CC(=O)C=CC2=O)cc1Cl	TPI1; TPI 1	Pathways: Endocrinology/Hormones; Metabolism;Target: Glucocorticoid Receptor; Phosphatase;Receptor: Phosphatase; recombinant SHP-1;Bioactivity: TPI-1 is a SHP-1 inhibitor.	79756-69-7	BIO2-DP-0019	B10	2024-04-19	A05	A	5	0.047	0.047	0.047	0.0412	0.0412	0.0412	0.048	0.048	0.048	0.0412	0.0412	0.0412
MAC-0762760	C1=CC=NC(SSC2=CC=CC=N2)=C1	2,2'-Dipyridyl disulfide; Orthopyridyl disulfide	Pathways: Others;Target: Others;Receptor: Others;Bioactivity: 2,2'-Dipyridyl disulfide is a useful reagent for the determination of sulfhydryl groups. It acts as a peptide coupling reagent and as an oxidizing agent. 2,2'-Dipyridyl disulfide is also used for the activation of glycosides.	2003-09-27	BIO2-DP-0028	A08	2024-02-28	A04	A	4	0.044	0.044	0.044	0.0412	0.0412	0.0412	0.046	0.046	0.046	0.0422	0.0422	0.0422
MAC-0764574	FC(c1cc(NC(Nc2ccc(Br)cc2-c2n[nH]nn2)=S)cc(C(F)(F)F)c1)(F)F	NS11021; NS 11021	Pathways: Membrane transporter/Ion channel;Target: Potassium Channel;Receptor: Potassium Channel;Bioactivity: NS11021, a novel opener of large-conductance Ca(2+)-activated K(+) channels	956014-19-0	BIO2-DP-0034	A08	1934-02-01	A04	A	4	0.045	0.045	0.045	0.0412	0.0412	0.0412	0.046	0.046	0.046	0.044	0.044	0.044
MAC-0764671	c12c(c(C)c(O)c(C)c1C)CCC(COc1ccc(CC3C(=O)NC(=O)S3)cc1)(C)O2	Troglitazone; CS-045	Pathways: Apoptosis; Autophagy; Cell Cycle/Checkpoint; DNA Damage/DNA Repair; Metabolism;Target: Apoptosis; Autophagy; Ferroptosis; PPAR;Receptor: PPAR; Autophagy; Apoptosis; Ferroptosis; PPAR√é¬≥;Bioactivity: Troglitazone is a PPAR√é¬≥ agonist with anti-inflammatory and anti-tumor activity.	97322-87-7	BIO2-DP-0034	G20	1934-02-01	D10	D	10	0.045	0.045	0.045	0.0412	0.0412	0.0412	0.045	0.045	0.045	0.043	0.043	0.043
MAC-0764697	CC(C)(C)c1c(O)c(Br)cc(C=C(C#N)C#N)c1	AG1024; Tyrphostin AG 1024	Pathways: Apoptosis; Tyrosine Kinase/Adaptors;Target: Apoptosis; IGF-1R;Receptor: Apoptosis; IGF-1R; Insulin Receptor;Bioactivity: AG-1024 (Tyrphostin) suppresses IGF-1R autophosphorylation(IC50=7 √é¬ºM), and is less potent for IR(IC50=57 √é¬ºM).	65678-07-1	BIO2-DP-0034	I16	1934-02-01	E08	E	8	0.045	0.045	0.045	0.0412	0.0412	0.0412	0.045	0.045	0.045	0.043	0.043	0.043
MAC-0759109	NC(=O)N1CCC(CC(=O)N2CCC([C@H]3c4ncc(Br)cc4CCc4cc(Cl)cc(Br)c43)CC2)CC1	Lonafarnib; Sch66336	Pathways: Autophagy; GPCR/G Protein; MAPK; Metabolism;Target: Autophagy; Raf; Ras; Transferase;Receptor: Farnesyl Transferase; Ras; Autophagy; K-ras-4B; H-ras; N-ras;Bioactivity: Lonafarnib is an orally bioavailable FPTase inhibitor for H-ras, K-ras-4B, and N-ras (IC50: 1.9/5.2/2.8 nM).	193275-84-2	BIO2-DP-0015	O03	2024-01-15	H02	H	2	0.048	0.045	0.0465	0.0426	0.0399	0.0413	0.048	0.044	0.046	0.043	0.0394	0.0412
MAC-0761064	[O-][N+](=O)c1ccc(Sc2cccc[n+]2[O-])c2nonc12	NSC228155	Pathways: Angiogenesis; Cell Cycle/Checkpoint; Chromatin/Epigenetic; DNA Damage/DNA Repair; JAK/STAT signaling; Tyrosine Kinase/Adaptors;Target: DNA/RNA Synthesis; EGFR; Epigenetic Reader Domain; Histone Acetyltransferase;Receptor: Histone Acetyltransferase; Epigenetic Reader Domain; KIX-KID interaction; EGFR;Bioactivity: NSC228155 is an activator of EGFR, binding to the sEGFR dimerization domain…	113104-25-9	BIO2-DP-0022	F19	2024-03-22	C10	C	10	0.049	0.05	0.0495	0.0409	0.0417	0.0413	0.049	0.05	0.0495	0.0417	0.0425	0.0421
MAC-0762007	Fc1ccc(NC(=O)[C@H](NC(=S)Nc2cc(C(F)(F)F)cc(C(F)(F)F)c2)c2ccccc2)c(F)c1	BL-918	Pathways: Autophagy;Target: Autophagy;Receptor: ULK1; ULK; Autophagy;Bioactivity: BL-918 is a potent activator of UNC-51-like kinase 1 (ULK1) with an EC50 of 24.14 nM.	2101517-69-3	BIO2-DP-0025	I17	2024-01-25	E09	E	9	0.05	0.047	0.0485	0.0425	0.04	0.0413	0.049	0.047	0.048	0.0439	0.0421	0.043
MAC-0763272	CC(C)=CCc1cc(-c2coc3cc(O)ccc3c2=O)ccc1O	Neobavaisoflavone	Pathways: Apoptosis; Cell Cycle/Checkpoint; DNA Damage/DNA Repair;Target: Apoptosis; DNA/RNA Synthesis;Receptor: Apoptosis; DNA/RNA Synthesis; DNA polymerase;Bioactivity: 1. Neobavaisoflavone is isolated as a DNA polymerase inhibitor. 2. Neobavaisoflavone might be a potential anabolic agent to treat bone loss-associated diseases. 3. Neobavaisoflavone has anti-inflammatory activity, can significan…	41060-15-5	BIO2-DP-0029	L04	2024-04-29	F02	F	2	0.045	0.046	0.0455	0.0408	0.0417	0.0413	0.045	0.109	0.077	0.0407	0.0985	0.0696
MAC-0755102	O=C(C1=CN(C2CC2)C2=C(C=C(F)C(N3C[C@@]4([H])[C@@]([H])(C3)NCCC4)=C2Cl)C1=O)O	BAY-Y 3118	Target: Bacterial;Pathway: Anti-infection;Biological Activity: BAY-Y 3118 is a new chlorofluoroquinolone with antimicrobial activity.;Research Area: Infection	151213-16-0	BIO2-DP-0001	M04	2024-01-02	G02	G	2	0.043	0.043	0.043	0.0414	0.0414	0.0414	0.043	0.058	0.0505	0.0423	0.0571	0.0497
MAC-0755115	N[C@@H](CC1=CC=CC=C1)C(=O)N1CC(=CC2=CC=C(Cl)C(Cl)=C2)C(=O)C(=CC2=CC=C(Cl)C(Cl)=C2)C1	RA190	Target: Proteasome;Pathway: Metabolic Enzyme/Protease;Biological Activity: RA190, a bis-benzylidine piperidon, inhibits proteasome function by covalently binding to cysteine 88 of ubiquitin receptor RPN13.;Research Area: Cancer	1617495-03-0	BIO2-DP-0001	M18	2024-01-02	G09	G	9	0.043	0.043	0.043	0.0414	0.0414	0.0414	0.043	0.044	0.0435	0.0423	0.0433	0.0428
MAC-0755175	O=C1C2=C(SC3=C1C=CC=C3)C(C)=CC=C2NCCN(CCNC1=CC=NC2=CC(Cl)=CC=C12)C	ROC-325	Target: Apoptosis; Autophagy;Pathway: Apoptosis; Autophagy;Biological Activity: ROC-325 is a potent and orally active autophagy inhibitor with a strong anticancer activity. ROC-325 induces the deacidification of lysosomes, accumulation of autophagosomes, and disrupted autophagic flux. ROC-325 also induces renal cell carcinoma apoptosis[1].;Research Area: Cancer	1859141-26-6	BIO2-DP-0002	A07	2024-02-01	A04	A	4	0.045	0.045	0.045	0.0414	0.0414	0.0414	0.046	0.046	0.046	0.0453	0.0453	0.0453
MAC-0756265	C[N+](C)(C)CCC(=O)C1=CC=C2C=CC=CC2=C1	√é¬≤-NETA	Target: AChE; Apoptosis;Pathway: Apoptosis; Neuronal Signaling;Biological Activity: √é¬≤-NETA is a potent and noncompetitive choline acetyltransferase (ChA; IC50=76 √é¬ºM) and cholinesterase (ChE; IC50=40 √é¬ºM) inhibitor. √é¬≤-NETA weakly inhibits acetylcholinesterase (AChE; IC50=1 mM)[1][2].;Research Area: Cancer	31059-54-8	BIO2-DP-0005	L19	2024-05-03	F10	F	10	0.045	0.045	0.045	0.0414	0.0414	0.0414	0.045	0.046	0.0455	0.0425	0.0435	0.043
MAC-0756293	O=C(C(Cl)Cl)OC1=CC=C(CC=C)C=C1C1=CC(CC=C)=C(OC(C(Cl)Cl)=O)C=C1	Honokiol DCA; Honokiol dichloroacetate	Target: Androgen Receptor;Pathway: Others;Biological Activity: Honokiol DCA (Honokiol dichloroacetate) is a dichloroacetate analog of Honokiol. Honokiol DCA can inhibit the growth of human prostate cancer cells in vitro and suppress the androgen receptor (AR) protein level[1].;Research Area: Cancer	1620160-42-0	BIO2-DP-0005	N09	2024-05-03	G05	G	5	0.045	0.045	0.045	0.0414	0.0414	0.0414	0.045	0.045	0.045	0.0425	0.0425	0.0425
MAC-0756644	O=C1C=CC(=O)N1CCCCCCN[C@H]1CC[C@@]2([H])[C@]3([H])CCC4=C(C=CC(OC)=C4)[C@@]3([H])CC[C@]12C	U-73122	Target: Ferroptosis; Lipoxygenase; Phospholipase;Pathway: Apoptosis; Metabolic Enzyme/Protease;Biological Activity: U-73122 is a phospholipase C (PLC) and 5-LO (5-lipoxygenase) inhibitor with an IC50of 1-2.1 √é¬ºM for PLC.;Research Area: Inflammation/Immunology	112648-68-7	BIO2-DP-0007	A04	2024-07-02	A02	A	2	0.047	0.049	0.048	0.0405	0.0422	0.0414	0.047	0.048	0.0475	0.0428	0.0437	0.0432
MAC-0759570	CN1C[C@@H]2C[C@H]1CN2c1cc2c(cc1F)c(=O)c(C(=O)O)cn2C1CC1	Danofloxacin mesylate; CP 76136-27	Pathways: Cell Cycle/Checkpoint; DNA Damage/DNA Repair; Microbiology/virology;Target: Antibacterial; Antibiotic; DNA/RNA Synthesis;Receptor: Bacterial; Antibiotic; DNA-gyrase;Bioactivity: Danofloxacin is a synthetic antibacterial agent of the fluoroquinolone class, acts principally by the inhibition of bacterial DNA-gyrase.	119478-55-6	BIO2-DP-0017	H15	2024-03-17	D08	D	8	0.044	0.055	0.0495	0.0368	0.046	0.0414	0.044	0.065	0.0545	0.037	0.0546	0.0458
MAC-0754845	[C@@]1(NC(CSCC#N)=O)(OC)C(=O)N2[C@]1([H])SCC(CSC1=NN=NN1C)=C2C(=O)[O-]		Pathways: Microbiology/virology;Target: Antibacterial; Antibiotic;Receptor: Antibacterial; Bacterial; Antibiotic;Bioactivity: Cefmetazole sodium is a semisynthetic cephamycin antibiotic with a broad spectrum of activity against both gram-positive and gram-negative microorganisms. It has a high rate of efficacy in many types of infection and to date no severe side effects have been noted.	56796-39-5	BIO2-DP-0029	C04	2024-02-29	B02	B	2	0.046	0.046	0.046	0.0414	0.0414	0.0414	0.045	0.046	0.0455	0.0408	0.0417	0.0413
MAC-0763290	CC1(C)CC[C@H](O)[C@]23CO[C@](O)([C@@H](O)[C@H]12)[C@@]12[C@H](O)[C@@H](CC[C@@H]31)C(=C)C2=O	Oridonin; Isodonol	Pathways: Cytoskeletal Signaling; Microbiology/virology; PI3K/Akt/mTOR signaling;Target: Akt; Antibacterial;Receptor: Akt1,Akt2; AKT2; Akt; Bacterial;Bioactivity: Oridonin is a diterpenoid isolated from Rabdosia rubescens with anti-tumor, anti-bacterial and anti-inflammatory effects. It acts as an inhibitor of AKT, with IC50s of 8.4 and 8.9 √é¬ºM for AKT1 and AKT2.	28957-04-2	BIO2-DP-0029	M04	2024-02-29	G02	G	2	0.046	0.046	0.046	0.0414	0.0414	0.0414	0.048	0.046	0.047	0.0436	0.0417	0.0427
MAC-0755968	O=C1NC2=C(C(C3=CC=CC=C3)=C1C1=NN(C(CCN(CC)CC)=O)C(C3=CC=C(Br)C=C3)C1)C=C(Br)C=C2	CCT020312	Target: Autophagy; PERK;Pathway: Autophagy; Cell Cycle/DNA Damage;Biological Activity: CCT020312 is a selective EIF2AK3/PERK activator. CCT020312 elicits EIF2A phosphorylation in cells.;Research Area: Cancer; Neurological Disease	324759-76-4	BIO2-DP-0004	L12	2024-04-04	F06	F	6	0.045	0.046	0.0455	0.041	0.0419	0.0415	0.055	0.059	0.057	0.0513	0.055	0.0531
MAC-0758577	CC1=C(CC(O)=O)C2=CC(F)=CC=C2/C1=C(\C1=CC=C(C(C)C)C=C1)[H]	K-80003; TX-83	Target: Akt;Pathway: PI3K/Akt/mTOR;Biological Activity: K-80003 is a potent inhibitor of tRXR√é¬±-dependent Akt activation and cancer cell growth.;Research Area: Cancer	1292821-90-9	BIO2-DP-0014	A19	2024-01-14	A10	A	10	0.044	0.044	0.044	0.0415	0.0415	0.0415	0.044	0.044	0.044	0.0407	0.0407	0.0407
MAC-0759779	OC(=O)/C(Cc1ccccc1[N+]([O-])=O)=N/Nc1nc(-c2ccc(Cl)c(Cl)c2)cs1	4EGI1; 4EGI 1	Pathways: Apoptosis; Autophagy;Target: Apoptosis; Autophagy; PERK;Receptor: eIF-4E/eIF-4 g; Eukaryotic Initiation Factor (eIF); Autophagy; Apoptosis;Bioactivity: 4EGI-1, a competitive eIF4E/eIF4 g interaction inhibitor, binds to eIF4E(KD=25 √é¬ºM).	315706-13-9	BIO2-DP-0018	C15	2024-01-18	B08	B	8	0.045	0.046	0.0455	0.041	0.042	0.0415	0.047	0.047	0.047	0.0415	0.0415	0.0415
MAC-0761300	[H][C@@]12CC[C@H]([C@H](C)[C@@]3([H])CC(C)=C(CO)C(=O)O3)[C@@]1(C)CC[C@@]1([H])[C@@]2([H])C[C@H]2O[C@]23[C@@H](O)C=CC(=O)[C@]13C	WITHAFERIN A	Pathways: Apoptosis; Cell Cycle/Checkpoint; NF-√é¬∫B;Target: Ferroptosis; NF-√é¬∫B;Receptor: Ferroptosis; NF-√é¬∫B;Bioactivity: WITHAFERIN A is a novel class of NFkappaB inhibitors, which hold promise as novel anti-inflammatory agents for treatment of various inflammatory disorders and/or cancer.	5119-48-2	BIO2-DP-0023	C11	2024-01-23	B06	B	6	0.048	0.044	0.046	0.0433	0.0397	0.0415	0.046	0.044	0.045	0.0413	0.0395	0.0404
MAC-0763069	C[C@](Cn1ccc2c1ccc(F)c2)(C(Nc1ccc(C#N)c(C(F)(F)F)c1)=O)O	UT-155	Pathways: Endocrinology/Hormones;Target: Androgen Receptor;Receptor: androgen receptor;Bioactivity: UT-155 is a selective and potent antagonist of the androgen receptor (AR) (Ki: 267 nM for UT-155 binding to AR-LBD).	2031161-35-8	BIO2-DP-0029	A09	2024-01-29	A05	A	5	0.045	0.046	0.0455	0.041	0.042	0.0415	0.046	0.046	0.046	0.0424	0.0424	0.0424
MAC-0763149	[H][C@@]12C(=O)CCC13CC[C@@H](C)C2(C)[C@H](OC(=O)CS[C@@H]1CC[C@@H](N)C[C@H]1O)C[C@@](C)(C=C)[C@@H](O)[C@@H]3C	Lefamulin acetate; BC-3781 acetate	Pathways: Microbiology/virology;Target: Antibacterial; Antibiotic; ribosome;Receptor: 50S ribosome; Bacterial; Antibiotic;Bioactivity: Lefamulin acetate (BC-3781 acetate) is the first semi-synthetic pleuromutilin for systemic treatment of bacterial infections in humans. Lefamulin acetate (BC-3781 acetate) inhibits protein synthesis by binding to the peptidyl transferase center of the 50S bacteria…	1350636-82-6	BIO2-DP-0029	E15	2024-01-29	C08	C	8	0.045	0.046	0.0455	0.041	0.042	0.0415	0.045	0.045	0.045	0.0415	0.0415	0.0415
MAC-0764702	N=C(N)C1=CC=C(OCCCCCCCOC2=CC=C(C(=N)N)C=C2)C=C1	Heptamidine dimethanesulfonate; SBi4211 dimethanesulfonate	Pathways: Others;Target: others;Receptor: calcium-binding protein S100B;Bioactivity: Heptamidine dimethanesulfonate is a potent Pentamidine-related inhibitor of the calcium-binding protein S100B (Kd: 6.9 √é¬ºM), selectively kills melanoma cells with S100B over those without S100B.√Ç¬†Heptamidine is a useful tool for the investigation of Myotonic dystrophy (DM).	161374-55-6	BIO2-DP-0034	I21	1934-01-01	E11	E	11	0.045	0.045	0.045	0.0415	0.0415	0.0415	0.046	0.045	0.0455	0.0444	0.0435	0.044
MAC-0754991	O=C(O[Na])COC1=CC(C2=CC=CC=C2N2N=C(C3=CC=CC=C3)C(C3=CC=CC=C3)=C2CC)=CC=C1	BMS-309403 (sodium)	Target: FABP;Pathway: Metabolic Enzyme/Protease;Biological Activity: BMS-309403 sodium is a potent, orally active, and selective adipocyte fatty acid binding protein (also known as FABP4, aP2) inhibitor, with Kis of <2, 250, and 350 nM for FABP4, FABP3, and FABP5, respectively. BMS-309403 sodium interacts with the fatty-acid-binding pocket within the interior of the protein and competitively inhi…		BIO2-DP-0001	F21	2024-01-03	C11	C	11	0.043	0.045	0.044	0.0407	0.0426	0.0416	0.05	0.046	0.048	0.0486	0.0447	0.0466
MAC-0764796	O=C1NC2=CC(Cl)=CC=C2[C@]12C1(CCC(C)(C)CC1)N[C@@H](C(N[C@@H]1CC[C@@H](C(N)=O)OC1)=O)[C@@H]2C1=CC=NC(Cl)=C1F.[H]O[H]	Milademetan (tosylate hydrate); DS-332b; DS-332 (tosylate hydrate)	Target: Apoptosis; E1/E2/E3 Enzyme; MDM-2/p53;Pathway: Apoptosis; Metabolic Enzyme/Protease;Biological Activity: Milademetan (DS-3032) tosylate hydrate is a specific and orally active MDM2 inhibitor for the research of acute myeloid leukemia (AML) or solid tumors. Milademetan (DS-3032) tosylate hydrate induces G1 cell cycle arrest, senescence and apoptosis[1][2].;Research Area: Cancer; Clinical I…	2095625-97-9	BIO2-DP-0001	N11	2024-01-03	G06	G	6	0.044	0.044	0.044	0.0416	0.0416	0.0416	0.044	0.044	0.044	0.0427	0.0427	0.0427
MAC-0756461	O=C1C2=C(O)C=C(NS(C3=C(F)C(Cl)=CC=C3)(=O)=O)C=C2OC2=C1C(O)=CC=C2	PGAM1-IN-1	Target: Phosphatase;Pathway: Metabolic Enzyme/Protease;Biological Activity: PGAM1-IN-1 is a phosphoglycerate mutase 1 (PGAM1) inhibitor with an IC50 of 6.4 √é¬ºM[1].;Research Area: Cancer	2438637-65-9	BIO2-DP-0006	G08	2024-06-02	D04	D	4	0.048	0.046	0.047	0.0425	0.0407	0.0416	0.048	0.047	0.0475	0.0444	0.0435	0.0439
MAC-0756986	CCCCCCCCCCCCN1C=CN=C1	1-Dodecylimidazole; N-Dodecylimidazole	Target: Fungal;Pathway: Anti-infection;Biological Activity: 1-Dodecylimidazole (N-Dodecylimidazole) is a lysosomotropic detergent and a cytotoxic agent. 1-Dodecylimidazole causes cell death by its acid-dependent accumulation in lysosomes, disruption of the lysosomal membrane, and releaseof cysteine proteases into the cytoplasm. 1-Dodecylimidazole has hypocholesterolaemic activity and broad-spectr…	4303-67-7	BIO2-DP-0008	C08	2024-08-02	B04	B	4	0.046	0.048	0.047	0.0407	0.0425	0.0416	0.049	0.048	0.0485	0.0426	0.0418	0.0422
MAC-0757133	O=C(C1=CN(CC)C2=C(C=C(F)C(N3CC(CNCC)CC3)=C2F)C1=O)O	Merafloxacin; CI-934	Target: SARS-CoV;Pathway: Anti-infection;Biological Activity: Merafloxacin (CI-934), a fluoroquinolone antibacterial agent, is a selective programmed -1 ribosomal frameshifting (-1 PRF) inhibitor of beta coronaviruses. Merafloxacin exhibits in vitro activity against gram-positive and gram-negative bacteria[1][2].;Research Area: Infection	91188-00-0	BIO2-DP-0008	K04	2024-08-02	F02	F	2	0.047	0.047	0.047	0.0416	0.0416	0.0416	0.047	0.046	0.0465	0.0409	0.04	0.0405
MAC-0757931	O[C@H]1[C@]([H])(O[C@H]2[C@@H](CC=O)C[C@@H](C)[C@@H](O[C@@]3([H])CC[C@H](N(C)C)[C@@H](C)O3)/C=C/C=C/C[C@@H](C)OC(=O)C[C@@]([H])(OC(C)=O)[C@@H]2OC)O[C@H](C)[C@@H](O[C@]2([H])O[C@@H](C)[C@H](O)[C@@](O)(C)C2)[C@@H]1N(C)C	Acetylspiramycin; Spiramycin B; Spiramycin II; Foromacidin B	Target: Antibiotic; Bacterial;Pathway: Anti-infection;Biological Activity: Acetylspiramycin (Spiramycin B; Spiramycin II; Foromacidin B) is a potent and orally active macrolide antibiotic produced by various Streptomyces species, an acetylated derivative of Spiramycin (HY-100593). Acetylspiramycin is an antimicrobial agent with activity against gram-positive organisms, including?Streptococcus pyo…	24916-51-6	BIO2-DP-0011	H06	2024-11-04	D03	D	3	0.049	0.053	0.051	0.04	0.0432	0.0416	0.071	0.293	0.182	0.0587	0.2421	0.1504
MAC-0765348	O=C1[C@H](C)NC(=O)C(=C)NC(=O)[C@H](C)NC(=O)C([C@@H](C)CC)NC2C=CC3=C([C@@H](O)C)C=C(C(=O)O[C@H](C)[C@@]4([H])C5=NC(=CS5)[C@]5([H])[C@@](N1)(C1=NC(=CS1)C(=O)NC([C@H](O)C)C(=O)N/C(=C\C)C1=N[C@]([H])(CS1)C(=O)N[C@@]([H])([C@](C)(O)[C@H](O)C)C1=NC(=CS1)C(=O)N4)CCC(C1=NC(C(NC(C(NC(C(N)=O)=C)=O)=C)=O)=CS1)=N5)N=C3C2([H])O		Target: Antibiotic; Bacterial;Pathway: Anti-infection;Biological Activity: Thiostrepton is a thiazole antibiotic which selectively inhibits FOXM1. FOXM1 binds to YAP/TEAD complex. YAP/TEAD/FOXM1 complex binding at regulatory regions of genes governing cell cycle may impact cell proliferation[1].;Research Area: Infection	1393-48-2	BIO2-DP-0011	H21	2024-11-03	D11	D	11	0.051	0.05	0.0505	0.042	0.0412	0.0416	0.05	0.056	0.053	0.0428	0.0479	0.0454
MAC-0758596	OC1=C2C3=C4C(=CC=CC4=CC=C3C=C1)C=C2	1-Hydroxypyrene	Target: Endogenous Metabolite;Pathway: Metabolic Enzyme/Protease;Biological Activity: 1-Hydroxypyrene, a biomarker of exposure to polycyclic aromatic hydrocarbons (PAHs), is analyzed in urine samples. 1-Hydroxypyrene is the major biomarker of exposure to pyrenes[1].;Research Area: Metabolic Disease	5315-79-7	BIO2-DP-0014	B21	2024-03-14	A11	A	11	0.045	0.045	0.045	0.0416	0.0416	0.0416	0.047	0.048	0.0475	0.0424	0.0433	0.0429
MAC-0759286	CC[C@H]1OC(=O)C[C@@H](O)[C@H](C)[C@@H](O[C@@H]2O[C@H](C)[C@@H](O)[C@H](N(C)C)[C@H]2O)[C@@H](CCN2C[C@@H](C)C[C@@H](C)C2)C[C@@H](C)C(=O)/C=C/C(C)=C/[C@@H]1CO[C@@H]1O[C@H](C)[C@@H](O)[C@@H](OC)[C@H]1OC	Tilmicosin; EL-870	Pathways: Microbiology/virology;Target: Antibacterial; Antibiotic;Receptor: Antibiotic; Bacterial;Bioactivity: Tilmicosin is a macrolide antibiotic. It is used in veterinary medicine for the treatment of bovine respiratory disease and ovine respiratory disease associated with Mannheimia haemolytica.	108050-54-0	BIO2-DP-0016	H19	2024-03-16	D10	D	10	0.045	0.05	0.0475	0.0394	0.0437	0.0416	0.045	0.046	0.0455	0.0397	0.0406	0.0402
MAC-0765371	CO[C@H]1/C=C/O[C@@]2(C)Oc3c(c4c5nc6cc(C)ccn6c5c(c(O)c4c(O)c3C)NC(=O)/C(C)=C\C=C\[C@H](C)[C@H](O)[C@@H](C)[C@@H](O)[C@@H](C)[C@H](OC(C)=O)[C@@H]1C)C2=O		Pathways: Cell Cycle/Checkpoint; DNA Damage/DNA Repair; Microbiology/virology;Target: Antibacterial; Antibiotic; DNA/RNA Synthesis;Receptor: Bacterial; Antibiotic; DNA/RNA Synthesis;Bioactivity: Rifaximin is an orally administered, semi-synthetic, nonsystemic antibiotic derived from rifamycin SV with antibacterial activity. Rifaximin binds to the beta-subunit of bacterial DNA-dependent RNA polyme…	80621-81-4	BIO2-DP-0016	I06	2024-02-16	E03	E	3	0.047	0.048	0.0475	0.0412	0.042	0.0416	0.048	0.048	0.048	0.0428	0.0428	0.0428
MAC-0760305	N1=CNc2c(ncn2[C@@H]2O[C@H](CO)[C@@H](O)C2)[C@H](O)C1	Pentostatin; Deoxycoformycin	Pathways: Metabolism; Neuroscience;Target: AChR; Adenosine deaminase;Receptor: Adenosine Deaminase; Adenosine receptor;Bioactivity: Pentostatin is an extremely effective and irreversible inhibitor of adenosine deaminase (Ki: 2.5 pM).	53910-25-1	BIO2-DP-0019	N19	2024-03-19	G10	G	10	0.043	0.051	0.047	0.0381	0.0452	0.0416	0.043	0.045	0.044	0.037	0.0387	0.0379
MAC-0761876	COc1ncc(-c2ccc3c(Nc4cc(Oc5cc(F)cc(F)c5)cc(C(O)=O)c4)c(S(=O)(=O)NC4CC4)cnc3c2)c(OC)n1	GSK2837808A	Pathways: Metabolism;Target: Dehydrogenase;Receptor: Lactate Dehydrogenase; LDHA; LDHB;Bioactivity: GSK2837808A is a potent and selective inhibitor of lactate dehydrogenase A (LDHA) (IC50s: 1.9 and 14 nM for LDHA and LDHB, respectively).	1445879-21-9	BIO2-DP-0025	B15	2024-03-25	A08	A	8	0.045	0.051	0.048	0.039	0.0442	0.0416	0.121	0.129	0.125	0.1086	0.1158	0.1122
MAC-0755766	O[C@@H]1[C@@H](N2N=NC(C3=CC(F)=C(F)C(F)=C3)=C2)[C@@H](O)[C@@H](CO)O[C@@H]1SC1=CC=C(Cl)C(Cl)=C1	GB1107	Target: Galectin;Pathway: Immunology/Inflammation;Biological Activity: GB1107 is a potent, selective, orally active inhibitor of Galectin-3 (Gal-3) with a Kd of 37 nM for human Galectin-3. GB1107 reduces human and mouse lung adenocarcinoma growth and blocks metastasis in the syngeneic model[1].;Research Area: Cancer	1978336-61-6	BIO2-DP-0004	A10	2024-04-02	A05	A	5	0.046	0.045	0.0455	0.0422	0.0412	0.0417	0.047	0.046	0.0465	0.0436	0.0427	0.0432
MAC-0766186	O=C1/C(=C/C2=CC=CC=C2)C(NC2CCCCC2)C2=C1C=CC=C2			1245792-51-1	BIO2-DP-0004	O10	2024-04-02	H05	H	5	0.045	0.046	0.0455	0.0412	0.0422	0.0417	0.051	0.046	0.0485	0.0473	0.0427	0.045
MAC-0757382	O=C1C=NC2=C3N1[C@H](CN1CCC(NCC4=CC5=C(OCCC5)C=N4)CC1)CN3C(=O)C=C2	Gepotidacin; GSK214944	Target: Bacterial; Topoisomerase;Pathway: Anti-infection; Cell Cycle/DNA Damage;Biological Activity: Gepotidacin (GSK2140944) is a novel triazaacenaphthylene bacterial type II topoisomerase inhibitor.;Research Area: Infection	1075236-89-3	BIO2-DP-0009	H20	2024-09-04	D10	D	10	0.048	0.048	0.048	0.0417	0.0417	0.0417	0.048	0.047	0.0475	0.0427	0.0418	0.0423
MAC-0760024	C[C@@H]1CC[C@]2(C(=O)O)CC[C@]3(C)C(=CC[C@H]4[C@@]3(C)CC[C@@H]3[C@]4(C)C[C@@H](O)[C@H](O)C3(C)C)[C@@H]2[C@H]1C	Corosolic acid; Corsolic acid	Pathways: Angiogenesis; Autophagy; Cytoskeletal Signaling; Tyrosine Kinase/Adaptors;Target: Autophagy; FAK;Receptor: Autophagy; FAK;Bioactivity: Corosolic acid contains anti-angiogenic activity that can suppress FAK signaling induced by angiopoietin-1. Corosolic acid exerts anticancer activities against HCC, colon, and colorectal Y cells, by inducing apoptosis and promoting the N-terminal phospho…	4547-24-4	BIO2-DP-0018	P11	2024-03-18	H06	H	6	0.045	0.046	0.0455	0.0413	0.0422	0.0417	0.044	0.045	0.0445	0.0386	0.0395	0.0391
MAC-0766103	CO[C@H]1/C=C/O[C@@]2(C)Oc3c(c4c(c(O)c3C)C(=O)C(=CC4=O)NC(=O)/C(C)=C\C=C\[C@H](C)[C@H](O)[C@@H](C)[C@@H](O)[C@@H](C)[C@H](OC(C)=O)[C@@H]1C)C2=O		Pathways: Immunology/Inflammation; Microbiology/virology;Target: Antibacterial; Antibiotic; ROS;Receptor: Bacterial; ROS; Reactive Oxygen Species; Antibiotic;Bioactivity: Rifamycin S is a potent DNA-dependent RNA polymerase inhibitor,is a quinone and an antibiotic agnet against Gram-positive bacteria	13553-79-2	BIO2-DP-0024	B17	2024-03-24	A09	A	9	0.048	0.047	0.0475	0.0422	0.0413	0.0417	0.05	0.05	0.05	0.044	0.044	0.044
MAC-0763037	CC#C[C@@H]1N(C2=CC=C(C(C(F)(F)F)(O)C(F)(F)F)C=C2)CCN(S(=O)(C2=CN=C(N)C=C2)=O)C1	AMG-3969	Pathways: Metabolism;Target: Glucokinase;Receptor: GK-GKRP; Glucokinase;Bioactivity: AMG-3969 is an effective glucokinase-glucokinase regulatory protein interaction (GK-GKRP) disruptor (IC50: 4 nM).	1361224-53-4	BIO2-DP-0028	O17	2024-01-28	H09	H	9	0.044	0.044	0.044	0.0417	0.0417	0.0417	0.044	0.046	0.045	0.0411	0.043	0.0421
MAC-0763093	C(=O)(c1c(SC/C=C(\C)CC/C=C(\C)CCC=C(C)C)cccc1)O	Salirasib; Farnesyl Thiosalicylic Acid	Pathways: Autophagy; GPCR/G Protein; MAPK;Target: Autophagy; Ras;Receptor: PPMTase; Ras; Autophagy;Bioactivity: Salirasib(Ki=2.6 √é¬ºM), an effective competitive prenylated protein methyltransferase (PPMTase) inhibitor, inhibits Ras methylation with potential antineoplastic activity.	162520-00-5	BIO2-DP-0029	B14	2024-04-29	A07	A	7	0.046	0.046	0.046	0.0417	0.0417	0.0417	0.046	0.045	0.0455	0.0416	0.0407	0.0411
MAC-0763162	Fc1ccc(n2cc(CCCCN3CCC4(CC3)OCc3ccccc34)c3ccccc23)cc1	Siramesine hydrochloride; Lu 28-179 hydrochloride	Pathways: Apoptosis; Autophagy; Cell Cycle/Checkpoint; GPCR/G Protein;Target: Ferroptosis; lysosomal autophagy; Sigma receptor;Receptor: lysosome-destabilizing agent; √è∆í2; Sigma Receptor; Ferroptosis;Bioactivity: Siramesine (Lu 28-179) hydrochloride is a selective sigma-2 receptor agonist, which has been shown to trigger cell death of Y cells and to exhibit a potent anticancer activity in vivo.	224177-60-0	BIO2-DP-0029	F09	2024-03-29	C05	C	5	0.046	0.046	0.046	0.0417	0.0417	0.0417	0.046	0.046	0.046	0.0416	0.0416	0.0416
MAC-0763633	CCCCCCCCCCCCC/C=C/C(O)C(N)CO	D-ERYTHRO-SPHINGOSINE; Erythrosphingosine	Pathways: Chromatin/Epigenetic; Cytoskeletal Signaling; DNA Damage/DNA Repair; Metabolism;Target: Endogenous Metabolite; Phosphatase; PKC; PPAR;Receptor: Phosphatase; Endogenous Metabolite; PKC; PP2A; Human Endogenous Metabolite;Bioactivity: D-erythro-Sphingosine is a protein kinase C (PKC) inhibitor. D-erythro-Sphingosine (Erythrosphingosine) is also a PP2A activator	123-78-4	BIO2-DP-0030	O06	1930-02-01	H03	H	3	0.046	0.049	0.0475	0.0404	0.043	0.0417	0.047	0.049	0.048	0.0423	0.0441	0.0432
MAC-0756060	FC1=CC=C(OCCC(C2=CC=C(Cl)C=C2Cl)CN2C=CN=C2)C=C1	IMB-301	Target: HIV;Pathway: Anti-infection;Biological Activity: IMB-301 is a specific HIV-1 replication inhibitor that binds to hA3G (human APOBEC3G), interrupts the hA3G-Vif interaction and inhibits Vif-mediated degradation of hA3G. IMB-301 inhibits the replication of HIV-1 in H9 cells (IC50=8.63 uM). Human APOBEC3G is a restriction factor that inhibits human immunodeficiency 1 virus (HIV-1) replicatio…	64009-84-3	BIO2-DP-0005	A14	2024-05-02	A07	A	7	0.047	0.046	0.0465	0.0423	0.0414	0.0418	0.048	0.046	0.047	0.0444	0.0426	0.0435
MAC-0766108	O=C(NC1=CC(Cl)=CC=C1C)/C(O)=C/C(C1=CC=CC(OC)=C1)=O	SEC inhibitor KL-1; KL-1	Target: Others;Pathway: Others;Biological Activity: SEC inhibitor KL-1 (KL-1), a peptidomimetic lead compound, is a potent, selective super elongation complex (SEC) inhibitor and disrupts the interaction between the SEC scaffolding protein AFF4 and P-TEFb, resulting in impaired release of Pol II from promoter-proximal pause sites and a reduced average rate of processive transcription elongation. …	900308-84-1	BIO2-DP-0005	K22	2024-05-02	F11	F	11	0.048	0.045	0.0465	0.0432	0.0405	0.0418	0.049	0.045	0.047	0.0453	0.0416	0.0435
MAC-0756911	O=C1NC2=C(C=CC=C2C(F)(F)F)[C@]1(C1=CC=C(O)C=C1)C1=CC=C(OC(F)(F)F)C=C1	(S)-ErSO	Target: Others;Pathway: Others;Biological Activity: (S)-ErSO is the dextrorotatory enantiomer of ErSO. (S)-ErSO is inactive in MCF-7 cells (from patent WO2020009958A1, compound (s)-105)[1].;Research Area: Cancer	2407860-34-6	BIO2-DP-0007	O03	2024-07-01	H02	H	2	0.047	0.051	0.049	0.0401	0.0435	0.0418	0.05	0.048	0.049	0.0455	0.0436	0.0446
MAC-0757280	O=C(C1=CC=C(C2(C3=C(C)C=C4C(C)(C)CCC(C)(C)C4=C3)CC2)N=C1)O	LG100268; LG268	Target: Autophagy; RAR/RXR;Pathway: Autophagy; Metabolic Enzyme/Protease;Biological Activity: LG100268 (LG268) is a potent, selective and orally active retinoid X receptor (RXR) agonist with EC50 values of 4 nM, 3 nM, and 4 nM for RXR-√é¬±, RXR-√é¬≤, and RXR-√é¬≥, respectively[1]. LG100268 displays >1000-fold selectivity for RXR over RAR, the Ki values are 3.4 nM, 6.2 nM and 9.2 nM for RXR-√é¬±, …	153559-76-3	BIO2-DP-0009	C06	2024-09-02	B03	B	3	0.048	0.046	0.047	0.0427	0.0409	0.0418	0.045	0.046	0.0455	0.0405	0.0414	0.0409
MAC-0757293	O=C(O)C1=CC=CC(CN2C(=O)/C(=C(/C3=CC=C(Cl)C=C3)C3=CC=CC=C3)C3=C2C=CC=C3)=C1	YLF-466D; C24	Target: AMPK;Pathway: Epigenetics; PI3K/Akt/mTOR;Biological Activity: YLF-466D is a newly developed AMPK activator, which inhibits platelet aggregation.;Research Area: Cancer	1273323-67-3	BIO2-DP-0009	C22	2024-09-02	B11	B	11	0.046	0.048	0.047	0.0409	0.0427	0.0418	0.045	0.046	0.0455	0.0405	0.0414	0.0409
MAC-0758926	O=C(C1=CC2=C(N1)C=CC(NC(CCSSC)=O)=C2)NC1=CC2=C(NC(C(N3C[C@@H](CCl)C4=C3C=C(O)C3=CC=CC=C43)=O)=C2)C=C1	DC1SMe	Target: ADC Cytotoxin;Pathway: Antibody-drug Conjugate/ADC Related;Biological Activity: DC1Sme, a DC1 derivative, exhibits IC50 values of 22 pM, 10 pM, 32 pM and 250 pM for Ramos, Namalwa, HL60/s and COLO 205 cancer cells, respectively. DC1, an analogue of the minor groove-binding DNA alkylator CC-1065, is a ADC Cytotoxin. DC1 can be used in synthesis of antibody-drug conjugates for the targeted …	501666-85-9	BIO2-DP-0015	D14	2024-04-15	B07	B	7	0.047	0.048	0.0475	0.0414	0.0423	0.0418	0.047	0.054	0.0505	0.0416	0.0478	0.0447
MAC-0758956	O=C1[C@@H](CC(C)C)N(C(/C=C/CCCCCCC)=O)C(O)=C1C(C)=O	Reutericyclin; Reutericycline	Target: Antibiotic; Bacterial;Pathway: Anti-infection;Biological Activity: Reutericyclin (Reutericycline), a unique tetramic acid, is an antibiotic produced by some strains of Lactobacillus reuteri. Reutericyclin (Reutericycline) exhibits a broad inhibitory spectrum including Lactobacillus spp., Bacillus subtilis, B. cereus, Enterococcus faecalis, Staphylococcus aureus, and Listeria innocua[1][2]…	303957-69-9	BIO2-DP-0015	F04	2024-04-15	C02	C	2	0.045	0.05	0.0475	0.0396	0.044	0.0418	0.045	0.075	0.06	0.0399	0.0664	0.0531
MAC-0759691	Cc1c(Br)cc(NCC(=O)N/N=C/c2cc([N+]([O-])=O)ccc2O)cc1Br	L67; DNA Ligase Inhibitor	Pathways: Cell Cycle/Checkpoint; DNA Damage/DNA Repair;Target: DNA; DNA/RNA Synthesis;Receptor: DNA ligases; DNA/RNA Synthesis;Bioactivity: L67 is a competitive human DNA ligase inhibitor, inhibits DNA ligases I and III (IC50: 10 √é¬ºM).	325970-71-6	BIO2-DP-0017	O04	2024-02-17	H02	H	2	0.056	0.048	0.052	0.045	0.0386	0.0418	0.057	0.051	0.054	0.0468	0.0419	0.0444
MAC-0760707	CC/C(c1ccccc1)=C(\c1ccc(O)cc1)c1ccc(OCCN(C)C)cc1	(Z)-4-hydroxy Tamoxifen; trans-4-Hydroxytamoxifen	Pathways: Endocrinology/Hormones;Target: Estrogen Receptor/ERR; Estrogen/progestogen Receptor;Receptor: ER; Estrogen Receptor/ERR;Bioactivity: 4-Hydroxytamoxifen is a selective estrogen receptor modulator (SERM).	68047-06-3	BIO2-DP-0021	D08	2024-04-21	B04	B	4	0.048	0.05	0.049	0.0409	0.0427	0.0418	0.049	0.171	0.11	0.0415	0.1448	0.0932
MAC-0761284	[O-][N+](=O)c1cc(C(F)(F)F)c(Cl)c([N+]([O-])=O)c1Nc1ncc(C(F)(F)F)cc1Cl	Fluazinam	Pathways: Microbiology/virology;Target: Antifungal;Receptor: Antifungal; Fungal;Bioactivity: Fluazinam is a pyridinamine fungicide with a broad spectrum of antifungal activity and had a strong inhibition effect on mycelial growth of S. sclerotiorum populations.	79622-59-6	BIO2-DP-0023	B14	2024-04-23	A07	A	7	0.046	0.05	0.048	0.04	0.0435	0.0418	0.046	0.048	0.047	0.0395	0.0412	0.0403
MAC-0762791	NCCCOC1=C(C(=O)NC2=CC=C(Cl)C=C2O)C=C2C=CC=CC2=C1	653-47 hydrochloride	Pathways: Chromatin/Epigenetic;Target: Epigenetic Reader Domain;Receptor: CREB; Epigenetic Reader Domain;Bioactivity: 653-47 hydrochloride is a potentiator, significantly potentiates the cAMP-response element binding protein (CREB) inhibitory activity of 666-15.√Ç¬†It is also a very weak CREB inhibitor with IC50 of 26.3 √é¬ºM.	1224567-46-7	BIO2-DP-0028	B20	2024-04-28	A10	A	10	0.045	0.045	0.045	0.0418	0.0418	0.0418	0.047	0.045	0.046	0.0427	0.0409	0.0418
MAC-0754995	O=C(O)C(C(C)C)N1C(=O)/C(=C\C2=CC=C(Br)C=C2)SC1=S	BH3I-1; BHI1; BH 3I1	Target: Bcl-2 Family; E1/E2/E3 Enzyme; MDM-2/p53;Pathway: Apoptosis; Metabolic Enzyme/Protease;Biological Activity: BH3I-1 is a Bcl-2 family antagonist, which inhibits the binding of the Bak BH3 peptide to Bcl-xL with a Ki of 2.4√Ç¬±0.2 √é¬ºM in FP assay. BH3I-1 has a Kd of 5.3 √é¬ºM against the p53/MDM2 pair.;Research Area: Cancer	300817-68-9	BIO2-DP-0001	G05	2024-01-01	D03	D	3	0.044	0.044	0.044	0.0419	0.0419	0.0419	0.044	0.045	0.0445	0.0429	0.0439	0.0434
MAC-0755302	O=S(N)(C1=CC=C2NC(C3=CC=CC4=C3C=CC=C4)C3CC=CC3C2=C1)=O	TQS	Target: nAChR;Pathway: Membrane Transporter/Ion Channel; Neuronal Signaling;Biological Activity: TQS is a √é¬±7 nicotinic acetylcholine receptor (nAChR) positive allosteric modulator. TQS can be used for the research of neuroinflammatory pain[1].;Research Area: Inflammation/Immunology; Neurological Disease	353483-92-8	BIO2-DP-0002	H03	2024-02-03	D02	D	2	0.045	0.047	0.046	0.041	0.0428	0.0419	0.045	0.049	0.047	0.0432	0.047	0.0451
MAC-0755484	O=C(C1=CN(C2CC2)C2=C(C=C(F)C(N3CCC(O)(COC4=CC=C(N5C(=O)O[C@@H](CNC(C)=O)C5)C=C4F)CC3)=C2)C1=O)O	MCB-3681	Target: Bacterial;Pathway: Anti-infection;Biological Activity: MCB-3681 is the antibacterial Oxaquin's active substance, active against gram-positive bacterium[1].;Research Area: Infection	790704-42-6	BIO2-DP-0003	B07	2024-03-03	A04	A	4	0.043	0.043	0.043	0.0419	0.0419	0.0419	0.045	0.043	0.044	0.0431	0.0412	0.0422
MAC-0755522	CC1=C(C2=CC(C(=O)NCC3=CC=C(Cl)C(Cl)=C3)=CC(CN3C=CN(C)C3=N)=C2)C=CC(F)=N1	WDR5-IN-4 (TFA)	Target: Histone Methyltransferase;Pathway: Epigenetics;Biological Activity: WDR5-IN-4 TFA is an inhibitor of the WIN site of chromatin-associated WD repeat-containing protein 5 (WDR5), with a Kd of 0.1 nM. WDR5-IN-4 TFA displaces WDR5 from chromatin and decreases the expression of associated genes, causing translational inhibition, nucleolar stress. Anti-cancer activity[1].;Research Area: Cancer		BIO2-DP-0003	D07	2024-03-03	B04	B	4	0.043	0.043	0.043	0.0419	0.0419	0.0419	0.044	0.043	0.0435	0.0422	0.0412	0.0417
MAC-0755789	O=C(O)C[C@H]1C[C@@H](C2=CC=C(C(F)(F)F)C=C2)N([C@@H](C2=CC=C(Cl)C=C2)CCC(C)C)CC1	GSM-1	Target: √é¬≥-secretase;Pathway: Neuronal Signaling; Stem Cell/Wnt;Biological Activity: GSM-1 is a potent √é¬≥-secretase modulator. GSM-1 directly targets the transmembrane domain (TMD) 1 of presenilin 1 (PS1)[1][2].;Research Area: Neurological Disease	884600-68-4	BIO2-DP-0004	B16	2024-04-04	A08	A	8	0.046	0.046	0.046	0.0419	0.0419	0.0419	0.046	0.047	0.0465	0.0429	0.0438	0.0433
MAC-0756588	O=C([C@H]1[C@@H](C2=C(OC)C=CC=C2)[C@H](C(O)=O)[C@@H]1C1=C(OC)C=CC=C1)OC1=CC=CC2=C1C=CC=C2	FABP-IN-1	Target: FABP;Pathway: Metabolic Enzyme/Protease;Biological Activity: FABP-IN-1 (Compounds 4b) is a high affinity fatty acid binding protein (FABP) inhibitor. FABP-IN-1 inhibits FABP3, FABP5, and FABP7 with Ki values of 0.69 √é¬ºM, 0.55 √é¬ºM and 0.67 √é¬ºM, respectively. FABP-IN-1 displays potent antinociceptive effects[1].;Research Area: Inflammation/Immunology	2132990-90-8	BIO2-DP-0006	N07	2024-06-03	G04	G	4	0.047	0.047	0.047	0.0419	0.0419	0.0419	0.098	0.094	0.096	0.0911	0.0874	0.0893
MAC-0757075	O=C1N(C2=CC=C(C(C)=O)C=C2)C[C@H](CNC(C)=O)O1	Dup-721	Target: Antibiotic; Bacterial;Pathway: Anti-infection;Biological Activity: DuP-721 is a broad spectrum and orally active antibacterial agent against a variety of clinically susceptible and resistant bacteria, especially M. tuberculosis[1].;Research Area: Infection	104421-21-8	BIO2-DP-0008	H03	2024-08-03	D02	D	2	0.047	0.048	0.0475	0.0415	0.0423	0.0419	0.047	0.049	0.048	0.041	0.0428	0.0419
MAC-0757283	O=C(OC(C(F)(F)F)(C)C(F)(F)F)C1=CC=C(CC2=C(O)C3=CC=CC=C3OC2=O)C=C1	Tecarfarin; ATI-5923	Target: Others;Pathway: Others;Biological Activity: Tecarfarin (ATI-5923) is an orally active and non-competitive vitamin K epoxide reductase (VKOR) antagonist, and impairs the activation of the vitamin K-dependent clotting factors II, VII, IX and X[1]. Tecarfarin has the antithrombotic activity [2].;Research Area: Cardiovascular Disease	867257-26-9	BIO2-DP-0009	C09	2024-09-01	B05	B	5	0.047	0.051	0.049	0.0402	0.0436	0.0419	0.046	0.048	0.047	0.0411	0.0429	0.042
MAC-0765365	O=C1C2=C(C[C@@H]([C@@H](C([C@H]([C@@H](C)O)O)=O)OC)[C@@H]1O[C@@]1([H])C[C@@H](O[C@@]3([H])C[C@@H](O[C@@]4([H])C[C@@](O)(C)[C@@H](OC(C)=O)[C@H](C)O4)[C@H](O)[C@@H](C)O3)[C@H](O)[C@@H](C)O1)C=C1C=C(O[C@H]3C[C@@H](O[C@]4([H])C[C@@H](O)[C@@H](OC)[C@@H](C)O4)[C@@H](OC(C)=O)[C@@H](C)O3)C(C)=C(O)C1=C2O		Target: Antibiotic; Bacterial; Fungal;Pathway: Anti-infection;Biological Activity: Chromomycin A3 is an aureolic acid-type antitumor antibiotic. Chromomycin A3 forms dimeric complexes with divalent cations, such as Mg2+, which strongly binds to the GC rich sequence of DNA to inhibit DNA replication and transcription. Chromomycin A3 has a variety of utilities as a staining agent for human sperm ch…	7059-24-7	BIO2-DP-0014	L18	2024-04-14	F09	F	9	0.045	0.046	0.0455	0.0415	0.0424	0.0419	0.046	0.046	0.046	0.0421	0.0421	0.0421
MAC-0758964	O=C1C[C@@H](C2=CC=CC=C2O)OC2=C(C[C@H](C(C)=C)CC=C(C)C)C(O)=CC(O)=C12	Kushenol A; Leachianone E	Target: Glucosidase; Tyrosinase;Pathway: Metabolic Enzyme/Protease;Biological Activity: Kushenol A (Leachianone E) is isolated from the root of Sophora flavescent. Kushenol A is a non-competitive tyrosinase inhibitor to block the conversion of L-tyrosine to L-DOPA, shows IC50 and Kivalues of 1.1 √é¬ºM and 0.4 √é¬ºM, respectively[1]. Kushenol A is a flavonoid antioxidant, has inhibitory effects on…	99217-63-7	BIO2-DP-0015	F13	2024-03-15	C07	C	7	0.047	0.046	0.0465	0.0424	0.0415	0.0419	0.047	0.047	0.047	0.0418	0.0418	0.0418
MAC-0762194	[O-][N+](=O)c1ccc2nc(-c3ccc(Cl)cc3)[nH]c2c1	GABAA receptor agent 1	Pathways: Membrane transporter/Ion channel; Neuroscience;Target: GABA Receptor;Receptor: GABA Receptor; GABAA;Bioactivity: GABAA receptor agent 1 has strong anticonvulsant activity and is a high affinity ligand of GABAA receptor.	1571-87-5	BIO2-DP-0026	C20	2024-02-26	B10	B	10	0.048	0.054	0.051	0.0394	0.0443	0.0419	0.068	0.063	0.0655	0.058	0.0537	0.0559
MAC-0762340	O=C(C1=CC(CC=C(C)C)=C(O)C=C1O)/C=C/C1=CC=C(O)C=C1	Bavachalcone	Pathways: Microbiology/virology;Target: Antibacterial; Antibiotic;Receptor: Antibiotic; Bacterial;Bioactivity: Bavachalcone is a major bioactive compounds isolated from Psoralea corylifolia L.√Ç¬†it may be useful as a therapeutic drug for bone resorption-associated diseases.Bavachalcone can protect the endothelial function by increasing AMPK activity and MnSOD expression and reducing mitochondria…	28448-85-3	BIO2-DP-0026	K14	2024-02-26	F07	F	7	0.052	0.05	0.051	0.0427	0.041	0.0419	0.046	0.048	0.047	0.0392	0.0409	0.0401
MAC-0763145	O1COc2c1cc1c(c2)[C@@H](c2cc(OC)c(O)c(OC)c2)[C@@H]2[C@@H]([C@@H]1O[C@H]1[C@H](O)[C@@H](O)[C@@H]3O[C@H](c4cccs4)OC[C@H]3O1)COC2=O	Teniposide; VM26	Pathways: DNA Damage/DNA Repair;Target: Topoisomerase;Receptor: Topo II; Topoisomerase;Bioactivity: Teniposide, a semisynthetic derivative of podophyllotoxin with antitumor activity, inhibits DNA synthesis by forming a complex with topoisomerase II and DNA.	29767-20-2	BIO2-DP-0029	E10	2024-02-29	C05	C	5	0.046	0.047	0.0465	0.0414	0.0423	0.0419	0.046	0.047	0.0465	0.0417	0.0427	0.0422
MAC-0763298	Cn1nc(c2ccc(C(F)(F)F)cc2)nc2c(=O)n(C)c(=O)nc12	Walrycin B	Pathways: Microbiology/virology;Target: Antibacterial; Antibiotic;Receptor: bacterial WalR response regulator; Bacterial; Antibiotic;Bioactivity: Walrycin B is a new-type antibacterial compound targeting the WalR response regulator.	878419-78-4	BIO2-DP-0029	M12	2024-02-29	G06	G	6	0.046	0.047	0.0465	0.0414	0.0423	0.0419	0.046	0.046	0.046	0.0417	0.0417	0.0417
MAC-0756571	O=C1NC(NCC2=CC=C(Cl)C(Cl)=C2)=NC2=C1N(CCN1CCOCC1)C=N2	Ibezapolstat; ACX-362E; GLS-362E	Target: Bacterial; DNA/RNA Synthesis;Pathway: Anti-infection; Cell Cycle/DNA Damage;Biological Activity: Ibezapolstat (ACX-362E) is a first-in-class, orally active DNA polymerase IIIC (pol IIIC) inhibitor, with a Ki of 0.325 √é¬ºM for the DNA pol IIIC from C. difficile. Ibezapolstat is developed for the research of C. difficile infection(CDI)[1][2].;Research Area: Infection	1275582-97-2	BIO2-DP-0006	M09	2024-06-01	G05	G	5	0.047	0.047	0.047	0.042	0.042	0.042	0.047	0.047	0.047	0.0445	0.0445	0.0445
MAC-0757234	C[Si](C)(C)C1=CC(C(NC2=CC=C(C(O)=O)C=C2)=O)=CC([Si](C)(C)C)=C1	Amsilarotene; TAC-11; Am 555S	Target: Apoptosis; RAR/RXR;Pathway: Apoptosis; Metabolic Enzyme/Protease;Biological Activity: Amsilarotene (TAC-101; Am 555S), an orally active synthetic retinoid, has selective affinity for retinoic acid receptor √é¬± (RAR-√é¬±) binding with Ki of 2.4, 400 nM for RAR-√é¬± and RAR-√é¬≤. Amsilarotene induces the apoptotic of human gastric cancer, hepatocellular carcinoma and ovarian carcinoma cell…	125973-56-0	BIO2-DP-0008	P14	2024-08-04	H07	H	7	0.046	0.049	0.0475	0.0406	0.0433	0.042	0.045	0.046	0.0455	0.0396	0.0405	0.04
MAC-0758836	OC1=C(C)C=C(O)C=C1C	2,6-Dimethylhydroquinone	Target: Endogenous Metabolite;Pathway: Metabolic Enzyme/Protease;Biological Activity: 2,6-Dimethylhydroquinone is an endogenous metabolite.;Research Area: Metabolic Disease	654-42-2	BIO2-DP-0014	O17	2024-01-14	H09	H	9	0.044	0.045	0.0445	0.0415	0.0425	0.042	0.045	0.045	0.045	0.0417	0.0417	0.0417
MAC-0764280	[O-][n+]1ccccc1SSc1cccc[n+]1[O-]	Dipyrithione	Pathways: Others;Target: Others;Receptor: Others;Bioactivity: Dipyrithione appears to have novel cytotoxicity and potent broad-spectrum antitumor activity	3696-28-4	BIO2-DP-0033	A18	1933-02-01	A09	A	9	0.045	0.043	0.044	0.043	0.0411	0.042	0.048	0.043	0.0455	0.0477	0.0428	0.0453
MAC-0755886	O=C(O)/C=C/C1=CC=C(/C(C2=CC=C(O)C=C2)=C(\C2=CC=CC=C2)CC)C=C1	GW7604	Target: Estrogen Receptor/ERR;Pathway: Others;Biological Activity: GW7604 is an antiestrogen. GW7604 is the metabolite of GW5638, which is a high affinity estrogen receptor (ER) antagonist[1].;Research Area: Cancer	195611-82-6	BIO2-DP-0004	H03	2024-04-03	D02	D	2	0.045	0.046	0.0455	0.0417	0.0426	0.0421	0.045	0.047	0.046	0.0419	0.0438	0.0428
MAC-0756508	CCCCCCCCCCCCCCCCCCN(CCO)CCO	Stearyldiethanolamine	Target: Others;Pathway: Others;Biological Activity: Stearyldiethanolamine is one of the compounds used in development for antibacterial freshness-keeping film or antibacterial nonwoven fabric[1].;Research Area: Infection	10213-78-2	BIO2-DP-0006	I22	2024-06-02	E11	E	11	0.048	0.047	0.0475	0.0425	0.0416	0.0421	0.047	0.046	0.0465	0.0435	0.0425	0.043
MAC-0756900	NC(CO)(CO)CCC1=CC=C(SC2=CC=CC(OCC3=CC=CC=C3)=C2)C=C1Cl	Mocravimod (hydrochloride); KRP-23	Target: LPL Receptor;Pathway: GPCR/G Protein;Biological Activity: Mocravimod hydrochloride (KRP-203), an immunosuppressant, is a potent and orally active S1PR1 (sphingosine 1-phosphate receptor type 1) agonist[1][2].;Research Area: Inflammation/Immunology	509088-69-1	BIO2-DP-0007	N12	2024-07-04	G06	G	6	0.05	0.049	0.0495	0.0425	0.0417	0.0421	0.05	0.283	0.1665	0.043	0.2436	0.1433
MAC-0757482	[H][C@]1([C@]2(C)CC[C@@]3(O2)[C@H](O)C=C[C@]2(O[C@]([H])([C@@H](CC)C([C@@H](C)[C@@H](O)[C@H](C)[C@]4([H])O[C@]([C@@H](CC)C(O[Na])=O)([H])CC[C@@H]4C)=O)[C@@H](C)C[C@H]2C)O3)CC[C@@](CC)(O)[C@H](C)O1	Salinomycin (sodium salt); Salinomycin sodium; Sodium salinomycin	Target: Antibiotic; Apoptosis; Autophagy; Bacterial; Wnt; √é¬≤-catenin;Pathway: Anti-infection; Apoptosis; Autophagy; Stem Cell/Wnt;Biological Activity: Salinomycin sodium salt (Salinomycin sodium), an antibiotic potassium ionophore, is a potent inhibitor of Wnt/√é¬≤-catenin signaling. Salinomycin sodium salt (Salinomycin sodium) acts on the Wnt/Fzd/LRP complex, blocks Wnt-induced LRP6 phosphoryl…	55721-31-8	BIO2-DP-0009	N18	2024-09-04	G09	G	9	0.053	0.044	0.0485	0.046	0.0382	0.0421	0.044	0.044	0.044	0.0392	0.0392	0.0392
MAC-0760213	CCCCCCCCOC(=O)c1cc(O)c(O)c(O)c1	Octyl gallate; Progallin O	Pathways: Immunology/Inflammation; Microbiology/virology; oxidation-reduction;Target: Antibacterial; Antifungal; Antioxidant; HSV; Influenza Virus; ROS;Receptor: Antioxidant; Antifungal; Bacterial; HSV; Influenza Virus; Reactive Oxygen Species;Bioactivity: 1. Octyl Gallate is an antioxidant approved by the US Food and Drug Administration (FDA) as a food additive. 2. Octyl Gallate has antimetastat…	1034-01-1	BIO2-DP-0019	J04	2024-04-19	E02	E	2	0.048	0.048	0.048	0.0421	0.0421	0.0421	0.049	0.171	0.11	0.042	0.1467	0.0944
MAC-0760387	CCCCCCCCCCCCCC1=C(C(=O)O)C(O)=CC=C1	Ginkgolic acid C13:0; 6-Tridecylsalicylic acid	Pathways: Metabolism; Microbiology/virology;Target: Antibacterial; Glucokinase;Receptor: Bacterial; √é¬±-glucosidase;Bioactivity: 1.Ginkgolic acid C13: 0exhibits the highest √é¬±-glucosidase inhibitory activity.	20261-38-5	BIO2-DP-0020	C05	2024-01-20	B03	B	3	0.049	0.049	0.049	0.0421	0.0421	0.0421	0.048	0.048	0.048	0.0419	0.0419	0.0419
MAC-0761034	CO[C@H]1C=CO[C@@]2(C)Oc3c(C)c(O)c4c([O-])c(cc(O)c4c3C2=O)NC(=O)C(C)=CC=C[C@H](C)[C@H](O)[C@@H](C)[C@@H](O)[C@@H](C)[C@H](OC(C)=O)[C@@H]1C	Rifamycin sodium salt	Pathways: Microbiology/virology;Target: Antibacterial; Antibiotic;Receptor: Antibacterial; Bacterial; Antibiotic;Bioactivity: Rifamycin is an antibiotic that inhibits bacterial DNA-dependent RNA polymerase. It is effective against Gram-positive bacteria.	14897-39-3	BIO2-DP-0022	E08	2024-02-22	C04	C	4	0.052	0.05	0.051	0.0429	0.0413	0.0421	0.052	0.05	0.051	0.0447	0.043	0.0438
MAC-0764769	CN(C)C(=S)SC(=S)N(C)C	Tetramethylthiuram monosulfide; TMTM	Pathways: Others;Target: Others;Receptor: Others;Bioactivity: Tetramethylthiuram monosulfide is widely used as a catalyst in rubber-processing techniques, it possesses a medium-degree toxicity and causes point mutations in strains TA 100 and TA 1535 (Salmonella typhimurium LT 2).	97-74-5	BIO2-DP-0034	O08	1934-02-01	H04	H	4	0.049	0.043	0.046	0.0449	0.0394	0.0421	0.049	0.044	0.0465	0.0468	0.042	0.0444
MAC-0765633	O=C([C@@H](C(C)(C)S[C@]1([H])[C@@H]2NC(CC3=CC=CC=C3)=O)N1C2=O)O.O=C(OCCN(CC)CC)C4=CC=C(N)C=C4.[H]O[H]	Penicillin G Procaine; PGP	Target: Antibiotic; Bacterial;Pathway: Anti-infection;Biological Activity: Penicillin G Procaine(PGP), a ?-lactam antibiotic, is a crystalline complex produced by chemically combining penicillin G with procaine[1][2].;Research Area: Infection	6130-64-9	BIO2-DP-0013	F15	2024-03-13	C08	C	8	0.043	0.044	0.0435	0.0417	0.0427	0.0422	0.043	0.044	0.0435	0.0424	0.0434	0.0429
MAC-0758862	O[C@@H]1[C@@]([H])(N2C3=CC=C(Cl)C=C3C3=CC(Cl)=CC=C23)COC[C@H]1NS(=O)(C1=CC=C(OC(F)(F)F)C=C1)=O	Anticancer agent 7	Target: Others;Pathway: Others;Biological Activity: Anticancer agent 7 (Example 5) is an anti-cancer agent with an IC50 of 5 √é¬ºM for H1650 lung cancer cells[1].;Research Area: Cancer	2088956-21-0	BIO2-DP-0015	A05	2024-01-15	A03	A	3	0.049	0.046	0.0475	0.0435	0.0408	0.0422	0.049	0.048	0.0485	0.0439	0.043	0.0434
MAC-0759664	FC(F)(F)c1ccc2ccc(/C=C/C(=O)c3ccncc3)nc2c1	PFK158; PFK 158	Pathways: Apoptosis; Autophagy; Metabolism;Target: Apoptosis; Autophagy; Glucokinase;Receptor: Autophagy; Apoptosis; PFKFB3;Bioactivity: PFK-158 is an effective and specific inhibitor PFKFB3.	1462249-75-7	BIO2-DP-0017	M16	2024-02-17	G08	G	8	0.054	0.051	0.0525	0.0434	0.041	0.0422	0.055	0.051	0.053	0.0452	0.0419	0.0436
MAC-0761096	COC(=O)c1ccc(C(c2c[nH]c3ccccc23)c2c[nH]c3ccccc23)cc1	DIM-C-pPhCO2Me	Pathways: Others;Target: Others;Receptor: NR4A1;Bioactivity: DIM-C-pPhCO2Me is a nuclear receptor 4A1 (NR4A1) antagonist.	151358-48-4	BIO2-DP-0022	H15	2024-03-22	D08	D	8	0.051	0.05	0.0505	0.0426	0.0417	0.0422	0.051	0.05	0.0505	0.0434	0.0425	0.043
MAC-0761533	CC(C)(C)c1ccc(S(=O)(=O)/N=C2\C=C(SCC(O)=O)C(=O)c3ccccc32)cc1	KPT-6566	Pathways: Others;Target: Others;Receptor: pin1;Bioactivity: KPT-6566 is a novel selective covalent pin1 inhibitor, KPT-6566 shows an IC50 of 640√¢‚Ç¨‚Ä∞nM and a Ki of 625.2 nM for PIN1 PPIase domain,and has anti-cancer activity.	881487-77-0	BIO2-DP-0023	P06	2024-04-23	H03	H	3	0.048	0.049	0.0485	0.0418	0.0427	0.0422	0.05	0.056	0.053	0.0429	0.0481	0.0455
MAC-0762778	OC(Cc1ccc(Cc2cc(-c3cccc(Cl)c3)nc(C(F)(F)F)c2)cc1)=O	BPN14770	Pathways: Metabolism;Target: PDE;Receptor: PDE4D3; PDE4D7; Phosphodiesterase (PDE);Bioactivity: BPN14770 is an allosteric inhibitor of selective phosphodiesterase 4D (PDE4D; IC50s: 7.8 nM and 7.4 nM for PDE4D7 and PDE4D3).	1606974-33-7	BIO2-DP-0028	B06	2024-04-28	A03	A	3	0.046	0.045	0.0455	0.0427	0.0418	0.0422	0.127	0.059	0.093	0.1154	0.0536	0.0845
MAC-0765337	O[C@@]12[C@@]3([H])/C(=N\O)C(C)=C[C@@]1([H])C(=O)O[C@]1([H])C[C@]4(O[C@]([H])(C/C=C(\C)[C@@H](O[C@@]5([H])C[C@H](OC)[C@@H](O)[C@H](C)O5)[C@@H](C)/C=C/C=C/2CO3)C1)O[C@H](C1CCCCC1)[C@@H](C)CC4	Selamectin; UK-124114	Pathways: Membrane transporter/Ion channel; Microbiology/virology; Neuroscience;Target: Chloride channel; P-gp; Parasite;Receptor: Chloride Channel; P-glycoprotein; Parasite;Bioactivity: Selamectin is a macrocyclic lactone derivative of ivermectin, an anthelmintic that potentiates glutamate- and GABA-gated chloride channel opening in nematodes. In an H. contortus larval development assay, selamec…	220119-17-5	BIO2-DP-0032	N06	1932-04-01	G03	G	3	0.051	0.051	0.051	0.0422	0.0422	0.0422	0.14	0.311	0.2255	0.117	0.2599	0.1885
MAC-0764387	Cc1nn(C)c2nc(=O)n(C)c(=O)c2n1	3-methyl toxoflavin; 3-methyltoxoflavin	Pathways: Others;Target: others;Receptor: protein disulfide isomerase (PDI);Bioactivity: 3-methyltoxoflavin is an effective inhibitor of protein disulfide isomerase (PDI) and its IC50 value is 170 nM.	32502-62-8	BIO2-DP-0033	G13	1933-01-01	D07	D	7	0.043	0.046	0.0445	0.0408	0.0436	0.0422	0.045	0.052	0.0485	0.0444	0.0513	0.0479
MAC-0764495	CON=C(C(=O)N[C@@H]1C(=O)N2C(C(=O)O)=C(C[n+]3cccc4c3CCC4)CS[C@H]12)c1csc(N)n1	Cefpirome sulfate; HR-810 sulfate	Pathways: Microbiology/virology;Target: Antibacterial; Antibiotic;Receptor: Antibiotic; Bacterial;Bioactivity: Cefpirome Sulfate is a fourth generation cephalosporin antibiotic.	98753-19-6	BIO2-DP-0033	M03	1933-01-01	G02	G	2	0.044	0.045	0.0445	0.0417	0.0427	0.0422	0.046	0.044	0.045	0.0454	0.0434	0.0444
MAC-0755276	C/C(C1=C(OCCC)C=C2C(C)(C)CCC(C)(C)C2=C1)=C/C=C/C(C)=C/C(O)=O	LG100754; UVI 2112	Target: RAR/RXR;Pathway: Metabolic Enzyme/Protease;Biological Activity: LG100754 (UVI 2112) is a RXR dimers modulater. LG100754 acts as a RXR:RXR homodimer antagonist, but functions as a agonist towards RXR:PPAR√é¬± and RXR:PPAR√é¬≥ heterodimers. LG100754 is an insulin sensitizer that functions through RXR[1].;Research Area: Metabolic Disease	180713-37-5	BIO2-DP-0002	F15	2024-02-03	C08	C	8	0.047	0.046	0.0465	0.0428	0.0419	0.0423	0.046	0.045	0.0455	0.0442	0.0432	0.0437
MAC-0755391	O=C(O)C1=CC=C(/C=C/C2=CC=C3C(C)(C)CC=C(C#CC4=CC=CC=C4)C3=C2)C=C1	BMS493	Target: RAR/RXR;Pathway: Metabolic Enzyme/Protease;Biological Activity: BMS493 is an inverse pan-retinoic acid receptor (RAR) agonist. BMS493 increases nuclear corepressor interaction with RARs. BMS493 also could prevent retinoic acid-induced differentiation[1][2].;Research Area: Metabolic Disease	215030-90-3	BIO2-DP-0002	L22	2024-02-04	F11	F	11	0.046	0.048	0.047	0.0414	0.0432	0.0423	0.046	0.185	0.1155	0.0421	0.1693	0.1057
MAC-0757100	CCN(CC=CC1=CC=C(C2CCCCC2)C(Cl)=C1)C1CCCCC1	SR-31747	Target: Sigma Receptor;Pathway: GPCR/G Protein; Neuronal Signaling;Biological Activity: SR-31747 is a sigma ligand with immunosuppressive and anti-inflammatory properties. SR-31747 blocks cell proliferation by inhibiting sterol isomerase[1][2].;Research Area: Inflammation/Immunology	132173-07-0	BIO2-DP-0008	I09	2024-08-01	E05	E	5	0.047	0.048	0.0475	0.0419	0.0428	0.0423	0.054	0.048	0.051	0.0475	0.0423	0.0449
MAC-0757366	O=C(C1=CC=C(C2=CC=CC(COC3=CC4=C(C(=O)C(C5CCCC5)C4)C(C)=C3C)=C2)C=C1)O	Biphenylindanone A; BINA;	Target: mGluR;Pathway: GPCR/G Protein; Neuronal Signaling;Biological Activity: Biphenylindanone A (BINA) is a selective human mGluR2 (hmGluR2) potentiator for the treatment of many neurological disorders[1].;Research Area: Neurological Disease	866823-73-6	BIO2-DP-0009	G22	2024-09-02	D11	D	11	0.047	0.048	0.0475	0.0418	0.0427	0.0423	0.051	0.048	0.0495	0.0459	0.0432	0.0445
MAC-0759533	C([C@@H](CNc1cc(OC)ccc1)O)n1c2ccc(Br)cc2c2cc(Br)ccc12	(R)-P7C3-Ome	Pathways: Others;Target: Others;Receptor: Others;Bioactivity: (R)-P7C3-Ome is a methoxy derivative of parent compound P7C3, an aminopropyl carbazole that exhibits antidepressant and neuroprotective activities.	1235481-43-2	BIO2-DP-0017	F16	2024-04-17	C08	C	8	0.048	0.052	0.05	0.0407	0.044	0.0423	0.118	0.28	0.199	0.0986	0.2339	0.1662
MAC-0754921	CCCCCCCCCCCCCCC[C@@H](O)[C@@H](N)CO	D-Erythro-dihydrosphingosine	Target: Endogenous Metabolite; Phospholipase;Pathway: Metabolic Enzyme/Protease;Biological Activity: D-Erythro-dihydrosphingosin directly inhibits cytosolic phospholipase A2√é¬± (cPLA2√é¬±) activity.;Research Area: Cancer	764-22-7	BIO2-DP-0001	C05	2024-01-01	B03	B	3	0.044	0.045	0.0445	0.0419	0.0429	0.0424	0.045	0.044	0.0445	0.0439	0.0429	0.0434
MAC-0754933	O=C(O)C1=CC(C2=CC=C(/C=C3\SC(=S)N(CC4=CC=CC=C4)C3=O)O2)=CC=C1Cl	4E2RCat	Target: Autophagy; Eukaryotic Initiation Factor (eIF); Virus Protease;Pathway: Anti-infection; Autophagy; Cell Cycle/DNA Damage;Biological Activity: 4E2RCat is an inhibitor of eIF4E-eIF4G interaction with an IC50 of 13.5 √é¬ºM.;Research Area: Neurological Disease	432499-63-3	BIO2-DP-0001	C19	2024-01-01	B10	B	10	0.045	0.044	0.0445	0.0429	0.0419	0.0424	0.044	0.044	0.044	0.0429	0.0429	0.0429
MAC-0754957	CCCC1=CC=C(C2=CC=C(N(C[C@@H](N)[C@@H](C)CC)C(=O)[C@@H]3C[C@H]3C3=CC=CC=N3)C=C2)C=C1	(1R,2R)-2-PCCA (hydrochloride)	Target: Others;Pathway: Others;Biological Activity: (1R,2R)-2-PCCA hydrochloride is a diastereomer of 2-PCCA, and acts as a potent GPR88 receptor agonist, with an EC50 of 3 nM in cell-free assay, and 603 nM in cell assay.;Research Area: Neurological Disease	1609563-71-4	BIO2-DP-0001	E05	2024-01-01	C03	C	3	0.044	0.045	0.0445	0.0419	0.0429	0.0424	0.045	0.045	0.045	0.0439	0.0439	0.0439
MAC-0754962	O=C(N1CCN(C([C@@H](NS(=O)(C2=C(C(C)C)C=C(C(C)C)C=C2C(C)C)=O)CC2=CC=CC(C(N)=N)=C2)=O)CC1)OCC	UKI-1; UKI-1C	Target: PAI-1; Ser/Thr Protease;Pathway: Metabolic Enzyme/Protease;Biological Activity: UKI-1 (UKI-1C) is a potent urokinase-type plasminogen activator (uPA) inhibitor with a Ki of 0.41 √é¬ºM. UKI-1 is also a low molecular weight serine protease inhibitor. UKI-1 is a potent antimetastatic agent and inhibits the invasive capacity of carcinoma cells[1][2].;Research Area: Cancer	220355-63-5	BIO2-DP-0001	E10	2024-01-02	C05	C	5	0.044	0.044	0.044	0.0424	0.0424	0.0424	0.045	0.044	0.0445	0.0443	0.0433	0.0438
MAC-0755160	CC(C)(CC1=CNC2=C1C=C(Cl)C=C2)NCCOC1=CC=CC=C1OCC1CC1	RS 17053 hydrochloride; RS-1753	Target: Adrenergic Receptor;Pathway: GPCR/G Protein; Neuronal Signaling;Biological Activity: RS 17053 hydrochloride is a potent and selective √é¬±1A adrenoceptor antagonist, with a pKi value of 9.1 in native cell membrane and a pA2 value of 9.8 in functional assays.;Research Area: Metabolic Disease; Endocrinology	169505-93-5	BIO2-DP-0001	P12	2024-01-04	H06	H	6	0.043	0.046	0.0445	0.041	0.0438	0.0424	0.047	0.047	0.047	0.0465	0.0465	0.0465
MAC-0755217	O=C1N(C)C2=C(C=C([C@](C3=CC=C(Cl)C=C3)(N)C3=CN=CN3C)C=C2)C(C2=CC=CC(Cl)=C2)=C1	Tipifarnib (S enantiomer); IND-58359 S enantiomer; (S)-(-)-R-115777	Target: Farnesyl Transferase;Pathway: Metabolic Enzyme/Protease;Biological Activity: Tipifarnib S enantiomer is the S-enantiomer of Tipifarnib. Tipifarnib is a potent and specific farnesyltransferase (FTase) inhibitor with IC50 of 0.6 nM. Tipifarnib S enantiomer is the less active isomer.;Research Area: Cancer	192185-71-0	BIO2-DP-0002	C12	2024-02-02	B06	B	6	0.047	0.047	0.047	0.0424	0.0424	0.0424	0.046	0.048	0.047	0.0441	0.046	0.0451
MAC-0756399	O=C(O)C1=CC=C(N2C(C)=C(/C=C(\C#N)C(NC3=CC=CC(Br)=C3)=O)C=C2C)C=C1	RNPA1000	Target: Antibiotic; Bacterial;Pathway: Anti-infection;Biological Activity: RNPA1000, an antibiotic, is a potent RnpA inhibitor and inhibits RnpA-mediated cellular RNA degradation. RNPA1000 inhibits tRNA maturation with an IC50 of 175 √é¬ºM. RNPA1000 displays broad-spectrum antimicrobial activities and inhibits staphylococcal and all Gram-positive bacterial pathogens activity[1][2][3].;Research Ar…	359600-10-5	BIO2-DP-0006	C21	2024-06-01	B11	B	11	0.047	0.048	0.0475	0.042	0.0429	0.0424	0.046	0.048	0.047	0.0435	0.0454	0.0445
MAC-0756428	O=C(C1CC2N([C@@H](C3=CC=C4C=CC(O[C@H]5CC[C@@H](C(F)(F)F)CC5)=C(C(F)(F)F)C4=C3)C)C(CC2)C1)O	Autotaxin modulator 1	Target: Phosphodiesterase (PDE);Pathway: Metabolic Enzyme/Protease;Biological Activity: Autotaxin modulator 1 is an autotaxin (ATX) enzyme inhibitor, extracted from patent WO 2014018881 A1, Compound Example 12b. Autotaxin modulator 1 is expected to be useful for researching demyelination due to injury or disease, as well as for researching proliferative disorders such as cancer[1].;Research Area:…	1548743-69-6	BIO2-DP-0006	E13	2024-06-01	C07	C	7	0.047	0.048	0.0475	0.042	0.0429	0.0424	0.047	0.049	0.048	0.0445	0.0464	0.0454
MAC-0757086	CCCCCCOC1=CC=C(C(=N)N(CCCC)CCCC)C2=C1C=CC=C2	Bunamidine (hydrochloride)	Target: Others;Pathway: Others;Biological Activity: Bunamidine hydrochloride is a veterinary anti-platyhelmintic agent used for Echinococcus granulosus and Taenia hydatigena[1].;Research Area: Infection	1055-55-6	BIO2-DP-0008	H14	2024-08-04	D07	D	7	0.051	0.045	0.048	0.0451	0.0398	0.0424	0.046	0.045	0.0455	0.0405	0.0396	0.04
MAC-0759391	CO[C@H]1[C@H](O)CC(=O)O[C@H](C)C/C=C/C=C/[C@H](O[C@H]2CC[C@H](N(C)C)[C@@H](C)O2)[C@H](C)C[C@H](CC=O)[C@@H]1O[C@@H]1O[C@H](C)[C@@H](O[C@H]2C[C@@](C)(O)[C@@H](O)[C@H](C)O2)[C@H](N(C)C)[C@H]1O	Spiramycin; Rovamycin	Pathways: Microbiology/virology;Target: Antibacterial; Antibiotic; Parasite;Receptor: Antibiotic; Bacterial; Parasite;Bioactivity: Spiramycin is a macrolide antibiotic produced by Streptomyces ambofaciens. The drug is effective against gram-positive aerobic pathogens, N. gonorrhoeae, and staphylococci. It is used to treat infections caused by bacteria and Toxoplasma gondii.	8025-81-8	BIO2-DP-0016	N21	2024-03-16	G11	G	11	0.046	0.051	0.0485	0.0402	0.0446	0.0424	0.046	0.045	0.0455	0.0406	0.0397	0.0402
MAC-0763550	FC(F)(F)c1ccc(CN2C3=NCCN3C3=C(CN(Cc4ccccc4)CC3)C2=O)cc1	ONC212	Pathways: Apoptosis; GPCR/G Protein;Target: Apoptosis; GHSR;Receptor: Apoptosis; GPR132;Bioactivity: ONC212, a fluorinated-ONC201 analogue, is a selective agonist of GPR132.	1807861-48-8	BIO2-DP-0030	J17	2024-03-30	E09	E	9	0.048	0.047	0.0475	0.0429	0.042	0.0424	0.048	0.047	0.0475	0.0437	0.0428	0.0433
MAC-0764403	NS(=O)(=O)c1ccc(-n2nc(C(F)(F)F)cc2-c2ccc(Cl)cc2)cc1	Sc 236	Pathways: Apoptosis; DNA Damage/DNA Repair; Immunology/Inflammation; Metabolism; Neuroscience;Target: Apoptosis; COX; PPAR;Receptor: COX-2; COX; PPAR; Apoptosis;Bioactivity: Sc 236 is an orally active and selective inhibitor of COX-2 (IC50 of 0.005 √é¬ºM and 17.8 √é¬ºM for COX-2 and COX-1, respectively).	170569-86-5	BIO2-DP-0033	H09	1933-03-01	D05	D	5	0.044	0.045	0.0445	0.0419	0.0429	0.0424	0.045	0.045	0.045	0.0448	0.0448	0.0448
MAC-0764722	CC1(C)C2CC3C=C4C2(Oc2c(CC=C(C)C)c5c(c(O)c2C4=O)C=CC(C)(C)O5)C(CC=C(C)C(O)=O)(O1)C3=O	Morellic acid	Pathways: Others;Target: Others;Receptor: Others;Bioactivity: Morellic acid has anti-cancer activity, it strongly inhibited the migration of HUVEC at a low concentration of 0.5 √é¬ºM in HUVEC cell migration assay in vitro. Morellic acid also has antiangiogenic activity.	5304-71-2	BIO2-DP-0034	K11	1934-01-01	F06	F	6	0.046	0.046	0.046	0.0424	0.0424	0.0424	0.046	0.046	0.046	0.0444	0.0444	0.0444
MAC-0758636	O=C1N(CCCC)C(=O)SN1CC	CCG 203769	Target: RGS Protein;Pathway: GPCR/G Protein;Biological Activity: CCG 203769 is a selective G protein signaling (RGS4) inhibitor, which blocks the RGS4-G√é¬±o protein-protein interaction in vitro with an IC50 of 17 nM.;Research Area: Neurological Disease	410074-60-1	BIO2-DP-0014	E05	2024-01-14	C03	C	3	0.045	0.045	0.045	0.0425	0.0425	0.0425	0.051	0.047	0.049	0.0472	0.0435	0.0454
MAC-0759330	[C@H]1(n2c(=O)[nH]c(=O)c(F)c2)[C@H](O)[C@H](O)[C@@H](CO)O1	5-Fluorouridine	Pathways: Cell Cycle/Checkpoint; DNA Damage/DNA Repair;Target: DNA/RNA Synthesis;Receptor: DNA synthesis; Upp;Bioactivity: 5-fluorouridine is also known as FUrd, 5-Fluorouracil 1-beta-D-ribofuranoside, 5-Fur, or 5-Fluoro-uridine. 5-fluorouridine is a solid. This compound belongs to the pyrimidine nucleosides and analogues. These are compounds comprising a pyrimidine base attached to a sugar. 5-fl…	316-46-1	BIO2-DP-0016	K14	2024-02-16	F07	F	7	0.046	0.051	0.0485	0.0403	0.0447	0.0425	0.046	0.046	0.046	0.041	0.041	0.041
MAC-0760313	COc1cccc2c1nc(n1c3ccccc3nc1N)nc2NCc1ccccc1	ML240	Pathways: Ubiquitination;Target: p97;Receptor: P97;Bioactivity: ML240 is a selective, ATP-competitive p97 inhibitor.	1346527-98-7	BIO2-DP-0019	O08	2024-02-19	H04	H	4	0.049	0.047	0.048	0.0433	0.0416	0.0425	0.046	0.047	0.0465	0.0397	0.0406	0.0401
MAC-0762136	O=C1C(C(CC(C)C)=O)=C(NC2=CC=C(Cl)C=C2Cl)NC2=C1C([N+]([O-])=O)=CC=C2Cl	JH-RE-06	Pathways: Cell Cycle/Checkpoint; DNA Damage/DNA Repair;Target: DNA/RNA Synthesis;Receptor: DNA/RNA Synthesis; REV1-REV7;Bioactivity: JH-RE-06 disrupts mutagenic translesion synthesis (TLS) by preventing the recruitment of mutagenic POL√é¬∂. JH-RE-06 is an effective REV1-REV7 interface inhibitor (IC50=0.78 √é¬ºM; Kd=0.42 √é¬ºM), which targets REV1 that interacts with the REV7 subunit of POL√é¬∂. J…	1361227-90-8	BIO2-DP-0025	P19	2024-03-25	H10	H	10	0.052	0.046	0.049	0.0451	0.0399	0.0425	0.048	0.044	0.046	0.0431	0.0395	0.0413
MAC-0755704	COC1=C(OC)C2=C[N+]3=C(C4=CC5=C(C=C4CC3)OCO5)C(CC3=CC=CC=C3F)=C2C=C1	KRN2 (bromide)	Target: Others;Pathway: Others;Biological Activity: KRN2 (bromide) is a selective inhibitor of nuclear factor of activated T cells (NFAT5), with an IC50 of 0.1 √é¬ºM.;Research Area: Inflammation/Immunology	1390654-28-0	BIO2-DP-0003	N06	2024-03-04	G03	G	3	0.044	0.044	0.044	0.0426	0.0426	0.0426	0.044	0.052	0.048	0.0423	0.05	0.0462
MAC-0756038	OC[C@@H]1[C@@H](O)C[C@H](N2C(=O)N=C(N)C(F)=C2)O1	5-Fluoro-2'-deoxycytidine	Target: DNA Methyltransferase;Pathway: Epigenetics;Biological Activity: 5-Fluoro-2'-deoxycytidine, a fluoropyrimidine nucleoside analogue, is a DNA methyltransferase (DNMT) inhibitor. 5-Fluoro-2'-deoxycytidine is a tumor-selective prodrug of the potent thymidylate synthase inhibitor 5-fluoro-2√¢‚Ç¨¬≤-dUMP[1][2].;Research Area: Cancer	10356-76-0	BIO2-DP-0004	P09	2024-04-03	H05	H	5	0.046	0.046	0.046	0.0426	0.0426	0.0426	0.047	0.046	0.0465	0.0438	0.0428	0.0433
MAC-0756114	OC1=C(C(NC2=CC=CC=C2)=O)C(C)=NN1C1=NC=CC=C1	DMT1 blocker 1	Target: Others;Pathway: Others;Biological Activity: DMT1 blocker 1 is a blocker of divalent metal transporter 1 (DMT1) with an IC50 of 0.64 √é¬ºM, is expected to block iron uptake by enterocytes in vivo[1].;Research Area: Inflammation/Immunology	1354790-56-9	BIO2-DP-0005	D12	2024-05-04	B06	B	6	0.047	0.047	0.047	0.0426	0.0426	0.0426	0.13	0.051	0.0905	0.1226	0.0481	0.0854
MAC-0756158	O=C(O)/C=C/C1=C(C2CC2)C2=CC(OC(C3=C(C4CC4)C=CC=C3Cl)C)=CC=C2N=C1	G907	Target: Bacterial;Pathway: Anti-infection;Biological Activity: G907 is a selective small-molecule antagonist of ATP-binding cassette (ABC) transporter, MsbA. It inhibits purified E. coli MsbA in amphipols with an IC50 of 18 nM. G907 traps MsbA in an inward-facing, lipopolysaccharide-bound conformation by wedging into an architecturally conserved transmembrane pocket. Bactericidal activity[1].;Res…	2244035-16-1	BIO2-DP-0005	F20	2024-05-04	C10	C	10	0.045	0.049	0.047	0.0408	0.0445	0.0426	0.044	0.047	0.0455	0.0415	0.0443	0.0429
MAC-0756735	ClC1=CC(NC2=NC3=C(C=CC=C3)C3=C2NC(C2CCCCC2)=N3)=CC=C1Cl	LUF6000	Target: Adenosine Receptor;Pathway: GPCR/G Protein;Biological Activity: LUF6000 is an orally active allosteric modulator of the A3 adenosine receptor. LUF6000 has potent anti-inflammatory effect[1][2].;Research Area: Cardiovascular Disease	890087-21-5	BIO2-DP-0007	E17	2024-07-01	C09	C	9	0.05	0.05	0.05	0.0426	0.0426	0.0426	0.05	0.052	0.051	0.0455	0.0473	0.0464
MAC-0756796	O=C1NC2=C(C=CC=C2C(F)(F)F)[C@@]1(C1=CC=C(O)C=C1)C1=CC=C(OC(F)(F)F)C=C1	ErSO	Target: Others;Pathway: Others;Biological Activity: ErSO is a selective anticipatory unfolded protein response (a-UPR) activator. ErSO acts through ER√é¬± to elicit strong and sustained cytotoxic activation of the a-UPR. ErSO can be used for the research of cancer[1].;Research Area: Cancer	2407860-35-7	BIO2-DP-0007	I03	2024-07-01	E02	E	2	0.05	0.05	0.05	0.0426	0.0426	0.0426	0.05	0.049	0.0495	0.0455	0.0446	0.045
MAC-0757370	FC(C1=CC=C(COC(C2=CC=C(Cl)C=C2Cl)CN2C=CN=C2)C=C1)(F)F	Dapaconazole	Target: Cytochrome P450;Pathway: Metabolic Enzyme/Protease;Biological Activity: Dapaconazole, as an antifungal agent, inhibits sterol 14√é¬±-demethylase cytochrome P450 activity with an IC50 of 1.4 √é¬ºM[1].;Research Area: Infection	1269726-67-1	BIO2-DP-0009	H08	2024-09-04	D04	D	4	0.047	0.051	0.049	0.0408	0.0443	0.0426	0.047	0.048	0.0475	0.0418	0.0427	0.0423
MAC-0758308	O=C1C(C2=C(O)C(CC=C(C)C)=C(O)C=C2)=COC2=CC(O)=CC(O)=C12	Licoisoflavone A	Target: Others;Pathway: Others;Biological Activity: Licoisoflavone A is an isoflavone[1]. Licoisoflavone A inhibits lipid peroxidation with an IC50 of 7.2 √é¬ºM[1].;Research Area: Metabolic Disease	66056-19-7	BIO2-DP-0013	A03	2024-01-13	A02	A	2	0.044	0.044	0.044	0.0426	0.0426	0.0426	0.045	0.045	0.045	0.0443	0.0443	0.0443
MAC-0760593	CC(C)=CC[C@H](Cc1c2c(c(O)cc1O)C(=O)C[C@@H](c1ccc(O)cc1O)O2)C(C)=C	Sophoraflavanone G; Kushenol F	Pathways: Apoptosis;Target: Apoptosis;Receptor: Apoptosis; Apoptosis inducer;Bioactivity: Sophoraflavanone G (Kushenol F), isolated from Sophora flavescens, induces MDA-MB-231 and HL-60 cells apoptosis through suppression of MAPK-related pathways.	97938-30-2	BIO2-DP-0020	N09	2024-03-20	G05	G	5	0.05	0.048	0.049	0.0434	0.0417	0.0426	0.05	0.048	0.049	0.0434	0.0416	0.0425
MAC-0761140	[O-][N+](=O)c1ccc(C(=O)Nc2ccc(I)cc2)o1	C176; C 176	Pathways: Immunology/Inflammation;Target: STING;Receptor: STING;Bioactivity: C-176 is a strong and covalent mouse STING inhibitor	314054-00-7	BIO2-DP-0022	J21	2024-03-22	E11	E	11	0.045	0.057	0.051	0.0376	0.0476	0.0426	0.046	0.057	0.0515	0.0391	0.0485	0.0438
MAC-0763122	c1ccc(Oc2ccc(CNC(=O)c3nc(c4cc(Br)c(O)c(Br)c4)no3)cc2)cc1	IOWH032; IOWH 032	Pathways: Autophagy; Membrane transporter/Ion channel;Target: Autophagy; CFTR;Receptor: Autophagy; CFTR;Bioactivity: IOWH032, a synthetic CFTR inhibitor, has been investigated for the treatment of cholera, diarrhea, and secretory diarrhea.	1191252-49-9	BIO2-DP-0029	D07	2024-03-29	B04	B	4	0.046	0.048	0.047	0.0417	0.0435	0.0426	0.045	0.047	0.046	0.0407	0.0425	0.0416
MAC-0763163	c1cc(O)ccc1c1nc2cc(O)cc(Br)c2o1	WAY 200070	Pathways: Endocrinology/Hormones;Target: Estrogen Receptor/ERR; Estrogen/progestogen Receptor;Receptor: ERR√é¬±; ERR√é¬≤; Estrogen Receptor/ERR;Bioactivity: WAY-200070 is a specific agonist of estrogen receptor √é¬≤ (ERR√é¬≤, IC50: 2.3 nM).	440122-66-7	BIO2-DP-0029	F10	2024-04-29	C05	C	5	0.046	0.048	0.047	0.0417	0.0435	0.0426	0.046	0.046	0.046	0.0416	0.0416	0.0416
MAC-0764608	CC(NC[C@H]1CN(c2ccc(N3CCN(C(CO)=O)CC3)c(F)c2)C(=O)O1)=O	Eperezolid; PNU-100592	Pathways: Microbiology/virology;Target: Antibacterial; Antibiotic;Receptor: Antibiotic; Bacterial;Bioactivity: Eperezolid is an oxazolidinone antibacterial agent. Eperezolid showed well in vitro inhibitory activity, regardless of methicillin susceptibility for staphylococci(MIC90= 1-4 mg/ml).	165800-04-4	BIO2-DP-0034	C12	1934-02-01	B06	B	6	0.048	0.045	0.0465	0.044	0.0412	0.0426	0.048	0.045	0.0465	0.0459	0.043	0.0444
MAC-0756067	N#CC1=C(C)/C(=C/C2=CC=C(C3=CC=CC=C3)O2)C(=O)NC1=O	ZINC05007751	Target: Others;Pathway: Others;Biological Activity: ZINC05007751 is a potent NIMA-related kinase NEK6 inhibitor with an IC50 of 3.4 √é¬ºM. ZINC05007751 shows antiproliferative activity against a panel of human cancer cell lines, and displays a synergistic effect with Cisplatin and Paclitaxel in a BRCA2 mutated ovarian cancer cell line. ZINC05007751 is very selective against NEK1 and NEK6 with no …	591239-68-8	BIO2-DP-0005	A22	2024-05-02	A11	A	11	0.05	0.045	0.0475	0.045	0.0405	0.0427	0.045	0.046	0.0455	0.0416	0.0426	0.0421
MAC-0756275	OC1=CC=CC(/C(C2=CC=C(OCCN(C)C)C=C2)=C(/C2=CC=CC=C2)CC)=C1	Droloxifene; 3-Hydroxytamoxifen	Target: Apoptosis; Estrogen Receptor/ERR;Pathway: Apoptosis; Others;Biological Activity: Droloxifene, a Tamoxifen derivative, is an orally active and selective estrogen receptor modulator. Droloxifene shows antiestrogenic and anti-implantation effects. Droloxifene induces p53 expression and apoptosis in MCF-7 cells. Droloxifene prevents bone loss in ovariectomized rats [1][2][3].;Research Area: C…	82413-20-5	BIO2-DP-0005	M09	2024-05-01	G05	G	5	0.045	0.05	0.0475	0.0404	0.0449	0.0427	0.058	0.049	0.0535	0.0538	0.0455	0.0496
MAC-0757392	CN1CCN(C2=CC=C3C(=C2)N=C(C2=CC=C4C(=C2)N=C(C2=CC=C(N(C)C)C=C2C)N4)N3)CC1	Methylproamine	Target: Others;Pathway: Others;Biological Activity: Methylproamine is a DNA-binding radioprotector which, on the basis of published pulse radiolysis studies, acts by repair of transient radiation-induced oxidative species on DNA. IC50 Value: N/A Target: DNA-binding radioprotector in vitro: The extent of radioprotection at the clonogenic survival endpoint increased with methylproamine concentratio…	188247-01-0	BIO2-DP-0009	I10	2024-09-02	E05	E	5	0.046	0.05	0.048	0.0409	0.0445	0.0427	0.046	0.046	0.046	0.0414	0.0414	0.0414
MAC-0766045	CCN1C(=O)/C(=C2\SC3=CC=CC=C3N2C)S/C1=C\C1=[N+](CC)C=CC=C1	MKT-077; FJ-776	Target: HSP;Pathway: Cell Cycle/DNA Damage; Metabolic Enzyme/Protease;Biological Activity: MKT-077 is a rhodacyanine dye and also a heat shock protein 70 (Hsp70) inhibitor which exhibits significant antitumor activity.;Research Area: Cancer	147366-41-4	BIO2-DP-0009	O19	2024-09-01	H10	H	10	0.054	0.046	0.05	0.0461	0.0393	0.0427	0.047	0.046	0.0465	0.042	0.0411	0.0416
MAC-0765924	[H][C@]12SCC(C[N+]3=C4CCCCC4=CC=C3)=C(C(=O)O)N1C(=O)[C@H]2NC(=O)/C(=N\OC)C1=CSC(N)=N1		Target: Antibiotic; Bacterial;Pathway: Anti-infection;Biological Activity: Cefquinome sulfate is a cephem antibiotic, which inhibits members of the Enterobacteriaceae[1].;Research Area: Infection	118443-89-3	BIO2-DP-0013	A10	2024-02-13	A05	A	5	0.044	0.044	0.044	0.0427	0.0427	0.0427	0.045	0.044	0.0445	0.0443	0.0433	0.0438
MAC-0758388	O=C([C@H]1C(C)(C)S[C@]2([H])[C@H](NC(C(C3=CC=CC=C3)S(=O)(O[Na])=O)=O)C(=O)N12)O[Na]	Sulbenicillin (disodium)	Target: Antibiotic; Bacterial;Pathway: Anti-infection;Biological Activity: Sulbenicillin disodium is the disodium salt of Sulbenicillin. Sulbenicillin is a Penicillin antibiotic with antibacterial activity against a number of mucoid and non-mucoid strains of Pseudomonas aeruginosa[1].;Research Area: Infection	28002-18-8	BIO2-DP-0013	F09	2024-03-13	C05	C	5	0.045	0.043	0.044	0.0436	0.0417	0.0427	0.045	0.044	0.0445	0.0443	0.0434	0.0439
MAC-0762903	FC(F)(F)OC1=CC=C2N=C(C3=NC=CC=C3)NC2=C1	AI-10-47; 1H-Benzimidazole, 2-(2-pyridinyl)-6-(trifluoromethoxy)-AI-10-47	Pathways: Others;Target: Others;Receptor: CBF√é¬≤-RUNX binding;Bioactivity: AI-10-47 is a small molecule inhibitor of CBF√é¬≤-RUNX binding(IC50 : 3.2 √é¬ºM).	1256094-31-1	BIO2-DP-0028	H18	2024-04-28	D09	D	9	0.046	0.046	0.046	0.0427	0.0427	0.0427	0.048	0.048	0.048	0.0436	0.0436	0.0436
MAC-0763387	CC(C)=CCC1=CC2=C(OC(C3=CC(CC=C(C)C)=C(O)C=C3)=CC2=O)C=C1O	Licoflavone B	Pathways: Membrane transporter/Ion channel; Microbiology/virology;Target: Anti-infection; ATPase; Parasite;Receptor: Anti-infection; ATPase; Parasite;Bioactivity: Licoflavone B has schistosomicidal activity, it showed high S. mansoni ATPase (IC50 of 23.78 √é¬ºM) and ADPase (IC50 of 31.50 √é¬ºM) inhibitory activities.	91433-17-9	BIO2-DP-0030	B06	2024-04-30	A03	A	3	0.048	0.048	0.048	0.0427	0.0427	0.0427	0.047	0.048	0.0475	0.0426	0.0435	0.0431
MAC-0763507	CC(C)=CCC1=C2C(=C(O)C=C1O)C(=O)C(CC=C(C)C)=C(C1=C(O)C=C(O)C=C1)O2	Mulberrin; Kuwanon C	Pathways: Others;Target: Others;Receptor: Others;Bioactivity: Mulberrin is an inhibitor of OATP2B1-mediated estrone-3-sulfate (E3S) uptake (IC50: 1.8√¢‚Ç¨‚Ä∞√Ç¬±1.5 √é¬ºM).	62949-79-5	BIO2-DP-0030	H12	2024-04-30	D06	D	6	0.047	0.049	0.048	0.0419	0.0436	0.0427	0.048	0.053	0.0505	0.0435	0.048	0.0458
MAC-0763991	S=C1S/C(=C\c2ccc(C)cc2)C(=O)N1CCCCCC(=O)Nc1ccc(C(=O)O)c(O)c1	F1063-0967	Pathways: Metabolism;Target: Phosphatase;Receptor: DUSP26; Phosphatase;Bioactivity: F1063-0967 is a Dual-specificity phosphatase 26 (DUSP26) inhibitor with an IC50 of 11.62 √é¬ºM.	613225-56-2	BIO2-DP-0032	B08	1932-04-01	A04	A	4	0.053	0.05	0.0515	0.0439	0.0414	0.0427	0.052	0.054	0.053	0.0435	0.0451	0.0443
MAC-0764061	FC(F)(F)c1ccccc1c1nc2ccccc2c(NCc2cccs2)n1	NIH12848; NIH 12848	Pathways: PI3K/Akt/mTOR signaling;Target: PI3K;Receptor: PI5P4K√é¬≥;Bioactivity: NIH-12848 is a putative inhibitor of phosphatidylinositol 5-phosphate 4-kinase √é¬≥ (PI5P4K√é¬≥) with an IC50 of 1 √é¬ºM.	959551-10-1	BIO2-DP-0032	F05	1932-03-01	C03	C	3	0.052	0.051	0.0515	0.0431	0.0422	0.0427	0.054	0.052	0.053	0.0465	0.0447	0.0456
MAC-0764327	CC(C)(c1ccc(O)c(-c2ccccc2)c1)c1ccc(O)c(-c2ccccc2)c1	2,2-BIS(2-HYDROXY-5-BIPHENYLYL)PROPANE; BisOPP-A	Pathways: Others;Target: Others;Receptor: thyroid stimulating hormone receptor (human);Bioactivity: 2,2-BIS(2-HYDROXY-5-BIPHENYLYL)PROPANE is targets the thyroid stimulating hormone receptor (human)	24038-68-4	BIO2-DP-0033	D08	1933-04-01	B04	B	4	0.046	0.046	0.046	0.0427	0.0427	0.0427	0.045	0.046	0.0455	0.043	0.044	0.0435
MAC-0755290	O=C(CN(C)C)O[C@H](C1=CC=C([N+]([O-])=O)C=C1)[C@@H](COC(CN(C)C)=O)NC(CCCCCCCCCCCCC)=O	LCL521	Target: Phospholipase;Pathway: Metabolic Enzyme/Protease;Biological Activity: LCL521 is an acid ceramidase (ACDase) inhibitor. LCL521 also inhibits the lysosomal acid sphingomyelinase (ASMase)[1].;Research Area: Cancer	1226851-11-1	BIO2-DP-0002	G09	2024-02-01	D05	D	5	0.046	0.047	0.0465	0.0423	0.0433	0.0428	0.044	0.052	0.048	0.0433	0.0512	0.0473
MAC-0765356	[H][C@]1([C@]([H])(NC(=O)[C@@H]2C[C@@H](CCC)CN2C)[C@H](C)Cl)O[C@H](SC)[C@H](OC(=O)CCCCCCCCCCCCCCC)[C@@H](O)[C@H]1O		Target: Antibiotic; Bacterial;Pathway: Anti-infection;Biological Activity: Clindamycin palmitate hydrochloride is a hydrochloride salt of the ester of clindamycin and palmitic acid and it is an antibacterial drug. Clindamycin palmitate hydrochloride is inactive in vitro, rapid in vivo hydrolysis converts this compound to the antibacterially active clindamycin[1].;Research Area: Infection	25507-04-4	BIO2-DP-0011	N07	2024-11-03	G04	G	4	0.051	0.053	0.052	0.042	0.0436	0.0428	0.052	0.053	0.0525	0.0445	0.0454	0.0449
MAC-0760025	CN(CC(=O)N(Cc1ccc(C2CCCCC2)cc1)c1cc(O)c(C(=O)O)cc1)S(=O)(=O)c1c(F)c(F)c(F)c(F)c1F	BP-1-102	Pathways: JAK/STAT signaling; Stem Cells;Target: STAT;Receptor: STAT; STAT3;Bioactivity: BP-1-102 is an orally active, effective and specific STAT3 inhibitor. BP-1-102 binds Stat3 (Kd: 504 nM), then blocks Stat3-phosphotyrosine (pTyr) peptide interactions and Stat3 activation (4-6.8 √é¬ºM), and selectively inhibits migration, survival, growth, and invasion of Stat3-dependent tumor cells. The BP-1…	1334493-07-0	BIO2-DP-0018	P12	2024-04-18	H06	H	6	0.046	0.047	0.0465	0.0423	0.0433	0.0428	0.046	0.046	0.046	0.0407	0.0407	0.0407
MAC-0764790	O=C(N(C([C@@](N([H])[H])([C@](C(C([H])([H])[H])([H])[H])(C([H])([H])[H])[H])[H])([H])[H])C1=C([H])C([H])=C(C2=C([H])C([H])=C(C(C(C([H])([H])[H])([H])[H])([H])[H])C([H])=C2[H])C([H])=C1[H])[C@@]1([H])[C@@](C2=C([H])C([H])=C([H])C([H])=N2)([H])C1([H])[H].O=C(N(C([C@@](N([H])[H])([C@](C(C([H])([H])[H])([H])[H])(C([H])([H])[H])[H])[H])([H])[H])C1=C([H])C([H])=C(C2=C([H])C([H])=C(C(C(C([H])([H])[H])([…	2-PCCA (hydrochloride)	Target: Others;Pathway: Others;Biological Activity: 2-PCCA hydrochloride is a GPR88 receptor agonist, and inhibits GPR88-mediated cAMP production, with an EC50 of 116 nM in HEK293 cells.;Research Area: Neurological Disease; Clinical Information: No Development Reported.		BIO2-DP-0001	C03	2024-01-01	B02	B	2	0.045	0.045	0.045	0.0429	0.0429	0.0429	0.045	0.044	0.0445	0.0439	0.0429	0.0434
MAC-0756542	OC1=C2N=CC=CC2=C(COCC2=CC=CC=C2)C=C1CN1CCCC1	UC-112	Target: Apoptosis; IAP;Pathway: Apoptosis;Biological Activity: UC-112 is a novel potent IAP(Inhibitor of apoptosis) inhibitor; potently inhibit cell growth in two human melanoma (A375 and M14) and two human prostate (PC-3 and DU145) cancer cell lines(IC50=0.7-3.4 uM). IC50 value: 0.7-3.4 uM (Cell assay) [1] Target: IAP inhibitor in vitro: UC-112 also potently inhibits the growth of P-glycoprotein…	383392-66-3	BIO2-DP-0006	K19	2024-06-01	F10	F	10	0.048	0.048	0.048	0.0429	0.0429	0.0429	0.048	0.048	0.048	0.0454	0.0454	0.0454
MAC-0756578	N#CC1=CC=C(C2=C(CN3C[C@@H](C)N(C4=NC=C(C(F)(F)F)C=C4)CC3)C=NN2)C=C1	GNF362	Target: Phosphatase;Pathway: Metabolic Enzyme/Protease;Biological Activity: GNF362 is a selective, potent, and orally bioavailable inhibitor of inositol trisphosphate 3√¢‚Ç¨‚Ñ¢ kinase B (Itpkb) with an IC50 of 9 nM. GNF362 also inhibits Itpka and Itpkc with IC50 values of 20 nM and 19 nM, respectively. Inositol trisphosphate 3√¢‚Ç¨‚Ñ¢ kinase B (Itpkb) is a Ca2+-dependent kinase, which phosphoryla…	1003019-41-7	BIO2-DP-0006	M17	2024-06-01	G09	G	9	0.047	0.049	0.048	0.042	0.0438	0.0429	0.049	0.051	0.05	0.0464	0.0483	0.0473
MAC-0758307	C[C@H]1[C@H](O)[C@](C)(C=C)C[C@@H](OC(CO)=O)C2(C)[C@H](C)CCC13CCC(=O)[C@]32[H]	Pleuromutilin; Drosophilin B; Mutilin 14-glycolate	Target: Antibiotic; Bacterial;Pathway: Anti-infection;Biological Activity: Pleuromutilin (Drosophilin B) inhibits bacterial protein synthesis by binding to the 50S ribosomal subunit of bacteria.;Research Area: Infection	125-65-5	BIO2-DP-0012	P22	2024-12-04	H11	H	11	0.043	0.043	0.043	0.0429	0.0429	0.0429	0.043	0.044	0.0435	0.0435	0.0445	0.044
MAC-0758651	OC1=CC=C(CC=C)C=C1C1=CC=C(OC)C(CC=C)=C1	4-O-Methyl honokiol	Target: NF-√é¬∫B; PPAR;Pathway: Cell Cycle/DNA Damage; NF-√é¬∫B;Biological Activity: 4-O-Methyl honokiol is a natural neolignan isolated from Magnolia officinalis, acts as a PPAR√é¬≥ agonist, and inhibtis NF-√é¬∫B activity, used for cancer and inflammation research.;Research Area: Cancer; Inflammation/Immunology	68592-15-4	BIO2-DP-0014	E21	2024-01-14	C11	C	11	0.046	0.045	0.0455	0.0434	0.0425	0.0429	0.046	0.044	0.045	0.0426	0.0407	0.0417
MAC-0764779	COC1=CC(C2=CC=C(N3N=C(C4=CC=CC=C4)N=[N+]3C3=CC=C([N+](=O)[O-])C=C3)C(OC)=C2)=CC=C1N1N=C(C2=CC=CC=C2)N=[N+]1C1=CC=C([N+](=O)[O-])C=C1	Nitro blue tetrazolium chloride; NBT	Pathways: Immunology/Inflammation;Target: NO Synthase;Receptor: nitric oxide;Bioactivity: Nitro blue tetrazolium chloride is a NADPH-diaphorase substrate that competitively inhibits nitric oxide synthase (IC50 = 3-4 M). A well-known scavenger of superoxide anions.Nitro blue tetrazolium chloride, a substrate for dehydrogenases, is used with the alkaline phosphatase substrate BCIP in western blotti…	298-83-9	BIO2-DP-0034	O19	1934-01-01	H10	H	10	0.046	0.047	0.0465	0.0424	0.0433	0.0429	0.047	0.048	0.0475	0.0454	0.0464	0.0459
MAC-0765703	O.Cl.CC\C=C(/C(=O)N[C@H]1[C@H]2SCC(COC(N)=O)=C(N2C1=O)C(=O)OCOC(=O)C(C)(C)C)c1csc(N)n1	Cefcapene Pivoxil Hydrochloride	Pathways: Microbiology/virology;Target: Antibacterial; Antibiotic;Receptor: Antibacterial; Bacterial; Antibiotic;Bioactivity: Cefcapene Pivoxil is the pivalate ester prodrug form of cefcapene, a semi-synthetic third-generation cephalosporin with antibacterial activity. After oral administration of cefcapene pivoxil, the ester bond is cleaved, releasing active cefcapene.	147816-24-8	BIO2-DP-0022	H13	2024-03-22	D07	D	7	0.051	0.052	0.0515	0.0426	0.0434	0.043	0.054	0.053	0.0535	0.0459	0.0451	0.0455
MAC-0763695	CC1(C)C2=C(O)C(=O)c3c(cccc3)C2=NC1=O	BVT948	Pathways: Metabolism; Chromatin/Epigenetic;Target: Histone Methyltransferase; P450; phosphatase;Receptor: P450; protein tyrosine phosphatase(PTP); SETD8;Bioactivity: BVT948 is a protein tyrosine phosphatase (PTP) inhibitor.It can also inhibit lysine methyltransferase SETD8 (KMT5A) and several cytochrome P450 (P450) isoforms.	39674-97-0	BIO2-DP-0031	B13	2024-03-31	A07	A	7	0.051	0.051	0.051	0.043	0.043	0.043	0.054	0.054	0.054	0.0466	0.0466	0.0466
MAC-0765895	CC(Oc1cc(NS(=O)(=O)N2CCC2)nc(SCc2cccc(F)c2F)n1)C(O)CO		Pathways: Autophagy; GPCR/G Protein; Immunology/Inflammation;Target: CXCR;Receptor: CXCR; CXCR2;Bioactivity: AZD-5069 is an chemokine receptor 2 antagonist√Ç¬†(CXCR2;√Ç¬†IC50 = 0.79 nM).	878385-84-3	BIO2-DP-0033	M12	1933-02-01	G06	G	6	0.045	0.045	0.045	0.043	0.043	0.043	0.045	0.045	0.045	0.0448	0.0448	0.0448
MAC-0756260	O=C1C2=NC(C3=CC=CC=C3)=NN(C)C2=NC(=O)N1C	3-Phenyltoxoflavin	Target: HSP;Pathway: Cell Cycle/DNA Damage; Metabolic Enzyme/Protease;Biological Activity: 3-Phenyltoxoflavin, a derivative of Toxoflavin, is an Hsp90 inhibitor, with a Kd of 585 nM for the interaction of Hsp90-TPR2A. 3-Phenyltoxoflavin has anti-cancer activity[1][2].;Research Area: Cancer	32502-63-9	BIO2-DP-0005	L14	2024-05-04	F07	F	7	0.044	0.051	0.0475	0.0399	0.0463	0.0431	0.044	0.068	0.056	0.0415	0.0642	0.0528
MAC-0762763	O=C(O[C@H]1[C@]2(C)[C@H](C)CC[C@@]3([C@@]2([H])C(=O)CC3)[C@@H](C)[C@H](O)[C@](C)(C=C)C1)CS[C@H]1[C@H](O)C[C@H](N)CC1	Lefamulin; BC-3781	Pathways: Others;Target: Others;Receptor: Others;Bioactivity: Lefamulin is a semi-synthetic compound that inhibits the synthesis of bacterial protein, which is required for bacteria to grow.	1061337-51-6	BIO2-DP-0028	A11	2024-01-28	A06	A	6	0.045	0.046	0.0455	0.0427	0.0436	0.0431	0.052	0.045	0.0485	0.0486	0.0421	0.0454
MAC-0762845	Nc1nc(-n2cc(C(=O)O)c(=O)c3cc(F)c(N4CC(O)C4)c(Cl)c23)c(F)cc1F	Delafloxacin meglumine; ABT492 meglumine	Pathways: Microbiology/virology;Target: Antibacterial; Antibiotic;Receptor: Antibiotic; Bacterial;Bioactivity: Delafloxacin meglumine is a broad-spectrum fluoroquinolone antibiotic	352458-37-8	BIO2-DP-0028	E17	2024-01-28	C09	C	9	0.045	0.046	0.0455	0.0427	0.0436	0.0431	0.048	0.047	0.0475	0.0449	0.044	0.0444
MAC-0764181	CC(C)=CCc1c(-c2ccc(O)cc2O)oc2c3c(cc(O)c2c1=O)OC(C)(C)C=C3	Morusin; Mulberrochromene	Pathways: JAK/STAT signaling; Microbiology/virology; NF-√é¬∫B; Stem Cells;Target: Antibacterial; NF-√é≈°b; STAT;Receptor: STAT3; NF-√é≈°b; STAT; Bacterial;Bioactivity: 1. Morusin possesses antitumor effects of cell lines including HT-29, A549, MCF-7, and MDA-MB-231, through suppressing STAT3 and NF√é¬∫B attenuation mediated apoptosis induction. 2. Morusin possesses anti-oxidant and anti-inflammat…	62596-29-6	BIO2-DP-0032	L11	1932-03-01	F06	F	6	0.052	0.052	0.052	0.0431	0.0431	0.0431	0.053	0.054	0.0535	0.0456	0.0465	0.046
MAC-0764408	CCC(CC)(NC(=O)C(C)C)C(=O)N[C@@H](CCCNC(=N)N)C(=O)NC1(C(=O)NC(c2ccc(F)cc2)c2ccc(F)cc2)CCCC1	MM-102 TFA; HMTase Inhibitor IX TFA	Pathways: Chromatin/Epigenetic;Target: Histone Methyltransferase;Receptor: Histone Methyltransferase; MLL1;Bioactivity: MM-102 TFA is a potent WDR5/MLL interaction inhibitor, achieves IC50 = 2.4 nM.√Ç¬†MM-102 compound prevents the interaction between mixed lineage leukemia 1 (MLL1) and WD Trp-Asp repeat domain 5 (WDR5) and results in the inhibition of MLL1 H3K4 histone methyltransferase (HMT) act…	1883545-52-5	BIO2-DP-0033	H14	1933-04-01	D07	D	7	0.043	0.05	0.0465	0.0399	0.0464	0.0431	0.043	0.088	0.0655	0.0411	0.0841	0.0626
MAC-0764417	Cn1nnnc1SCC1=C(C(=O)[O-])N2C(=O)[C@@H](NC(=O)[C@H](OC=O)c3ccccc3)[C@H]2SC1	Cefamandole nafate; Cephamandole nafate	Pathways: Microbiology/virology;Target: Antibacterial; Antibiotic;Receptor: Antibiotic; Bacterial;Bioactivity: Cefamandole nafate is a second-generation broad-spectrum cephalosporin antibiotic.	42540-40-9	BIO2-DP-0033	I03	1933-01-01	E02	E	2	0.046	0.045	0.0455	0.0436	0.0427	0.0431	0.057	0.044	0.0505	0.0562	0.0434	0.0498
MAC-0756229	O=C(NC1=CC(Cl)=CC=C1C)/C(O)=C/C(C1=CC=C(F)C=C1)=O	SEC inhibitor KL-2; KL-2	Target: Others;Pathway: Others;Biological Activity: SEC inhibitor KL-2 (KL-2), a peptidomimetic lead compound, is a potent, selective super elongation complex (SEC) inhibitor and disrupts the interaction between the SEC scaffolding protein AFF4 and P-TEFb, resulting in impaired release of Pol II from promoter-proximal pause sites and a reduced average rate of processive transcription elongation. …	900308-51-2	BIO2-DP-0005	J19	2024-05-03	E10	E	10	0.047	0.047	0.047	0.0432	0.0432	0.0432	0.048	0.046	0.047	0.0454	0.0435	0.0444
MAC-0756477	FC(F)(F)C1=NN(C2=CC=C(C(O)=O)C=C2)C=C1NC(C1=COC(C2=CC=NC(N(C(OC(C)(C)C)=O)CC3CC3)=C2)=N1)=O	PROTAC IRAK4 ligand-1	Target: Ligands for Target Protein for PROTAC;Pathway: PROTAC;Biological Activity: PROTAC IRAK4 ligand-1 is a synthetic ligand for interleukin-1 receptor-associated kinase 4 (IRAK4). PROTAC IRAK4 ligand-1 can be used in the synthesis of PROTAC IRAK4 degrader-1 (HY-129966)[1].;Research Area: Cancer	2357108-39-3	BIO2-DP-0006	H09	2024-06-03	D05	D	5	0.047	0.05	0.0485	0.0419	0.0446	0.0432	0.047	0.049	0.048	0.0437	0.0456	0.0446
MAC-0756479	CC(C)CCC[C@@H](C)[C@@H]1[C@@]2(C)CCCC(/C=C/C3=C(C)CC[C@H](O)C3)=C2CC1	Isotachysterol 3	Target: Calcium Channel;Pathway: Membrane Transporter/Ion Channel; Neuronal Signaling;Biological Activity: Isotachysterol 3 is an analog of 1,25-dihydrox Vitamin D3. Isotachysterol 3 stimulates intestinal calcium transport and bone calcium mobilization in anephric rats[1].;Research Area: Metabolic Disease	22350-43-2	BIO2-DP-0006	H11	2024-06-03	D06	D	6	0.047	0.05	0.0485	0.0419	0.0446	0.0432	0.047	0.049	0.048	0.0437	0.0456	0.0446
MAC-0757104	O=C(NC1=NC2=CC=CC=C2N1)C1=CC=CC(N2C=CC=C2)=C1	MKI-1; MASTL Kinase Inhibitor-1	Target: Others;Pathway: Others;Biological Activity: MKI-1, an inhibitor of MASTL (microtubule-associated serine/threonine kinase-like) with an IC50 of 9.9 √é¬ºM, exerts antitumor and radiosensitizer activities through PP2A activation in breast cancer[1].;Research Area: Cancer	1190277-80-5	BIO2-DP-0008	I13	2024-08-01	E07	E	7	0.047	0.05	0.0485	0.0419	0.0445	0.0432	0.05	0.048	0.049	0.044	0.0423	0.0431
MAC-0763147	c1(/C=C/C(=C/C=C/C(=C/C(=O)O)C)C)c(C)c(C)c(OC)cc1C	Acitretin; Ro 10-1670	Pathways: Apoptosis; Autophagy; Metabolism;Target: Apoptosis; Autophagy; Retinoid Receptor;Receptor: RAR/RXR; Autophagy; Apoptosis; RAR; RXR;Bioactivity: Acitretin is a second-generation, systemic retinoid that has been used in the treatment of psoriasis.	55079-83-9	BIO2-DP-0029	E12	2024-02-29	C06	C	6	0.047	0.049	0.048	0.0423	0.0441	0.0432	0.065	0.119	0.092	0.059	0.108	0.0835
[truncated: 9,967 more rows]

## Sheet: Binarized S. aureus Data
smiles	s_aureus_activity
[truncated: 10,658 more rows]

## Sheet: Aqueous Solubility Data
smiles	solubility
B#N	-6.39478
B12B3B4B1C234	-4.7424
[truncated: 9,980 more rows]
