# Supplementary material for: SyntheMol-RL: a flexible reinforcement learning framework for designing easily synthesizable antibiotics
Source: Mol Syst Biol. 2026 Apr 23;22(6):833–67. doi: 10.1038/s44320-026-00206-9 (PMC13230741; doi:10.1038/s44320-026-00206-9)
Supplement: Supplementary file 4 — Dataset EV2 [file 44320_2026_206_MOESM4_ESM.xlsx]

## Sheet: Info
Dataset EV2. ChEMBL reference set.
Tabs
	ChEMBL antibacterial and antibiotic molecules (merged, processed, and deduplicated).
	ChEMBL antibacterial molecules (raw download from https://www.ebi.ac.uk/chembl/g/#search_results/compounds/query=antibacterial on 11/8/23).
	ChEMBL antibacterial molecules (raw download from https://www.ebi.ac.uk/chembl/g/#search_results/compounds/query=antibiotic on 11/8/23).

## Sheet: ChEMBL
smiles	labels	ChEMBL ID	Name	Synonyms	Type	Max Phase	Molecular Weight	Targets	Bioactivities	AlogP	Polar Surface Area	HBA	HBD	#RO5 Violations	#Rotatable Bonds	Passes Ro3	QED Weighted	CX Acidic pKa	CX Basic pKa	CX LogP	CX LogD	Aromatic Rings	Structure Type	Inorganic Flag	Heavy Atoms	HBA (Lipinski)	HBD (Lipinski)	#RO5 Violations (Lipinski)	Molecular Weight (Monoisotopic)	Np Likeness Score	Molecular Species	Molecular Formula	Inchi Key
Br.C[C@@H](O)[C@H]1C(=O)N2C(C(=O)OCOC(=O)C(C)(C)C)=C(SC3CN(C4=NCCS4)C3)[C@H](C)[C@H]12	antibacterial;antibiotic	CHEMBL4297677	TEBIPENEM PIVOXIL HYDROBROMIDE	SPR-994|SPR994|TBPM-PI-HBr|TEBIPENEM PIVOXIL HYDROBROMIDE	Small molecule	3	578.55			1.67	108.74	10	1	0	6	N	0.33		6.27	1.59	1.56	0	MOL	0	33	9	1	0	497.165	0.35	NEUTRAL	C22H32BrN3O6S2	MMWWBQNLJKFAIN-HXLQFWNVSA-N
C#C[C@@]1(O)[C@H](C)O[C@@H](O[C@H]2[C@H](C)[C@@H](O[C@@H]3O[C@H](C)C[C@H](N(C)C)[C@H]3O)[C@](C)(O)C[C@@H](C)CN(C)[C@H](C)[C@@H](O)[C@](C)(O)[C@@H](CC)OC(=O)[C@@H]2C)C[C@@]1(C)OC	antibiotic	CHEMBL292174			Small molecule		773.02	3	3	1.9	180.08	14	5	2	7	N	0.19	11.31	14.34	2.43	-1.08	0	MOL	-1	54	14	5	2	772.509	1.65	BASE	C40H72N2O12	ZACKMJMPUHCXHW-BMNWWTOTSA-N
C#C[C@@]1(O)[C@H](C)O[C@@H](O[C@H]2[C@H](C)[C@@H](O[C@@H]3O[C@H](C)C[C@H](N(C)C)[C@H]3O)[C@](C)(O)C[C@@H](C)CN[C@H](C)[C@@H](O)[C@](C)(O)[C@@H](CC)OC(=O)[C@@H]2C)C[C@@]1(C)OC	antibiotic	CHEMBL298584			Small molecule		758.99	3	3	1.56	188.87	14	6	3	7	N	0.16	11.31	9.76	2.01	-1.7	0	MOL	-1	53	14	6	3	758.493	1.61	BASE	C39H70N2O12	IUFHPVGTYKEOQQ-VSYZXMJYSA-N
C/C(=C\C(=O)OCCCCCCCCC(=O)O)C[C@@H]1OC[C@H](C[C@@H]2O[C@H]2[C@@H](C)[C@H](C)O)[C@@H](O)[C@H]1O	antibacterial;antibiotic	CHEMBL719	MUPIROCIN	BACTODERM|BRL 4910A|BRL-4910A|Bactroban|Centany|MUPIROCIN|NSC-759182|PSEUDOMONIC ACID|TRANS-PSEUDOMONIC ACID|TURIXIN	Small molecule	4	500.63	53	349	2.59	146.05	8	4	1	16	N	0.11	4.83		2.45	-0.07	0	MOL	0	35	9	4	1	500.298	1.7	ACID	C26H44O9	MINDHVHHQZYEEK-HBBNESRFSA-N
C/C(=C\c1csc(C)n1)[C@@H]1C[C@@H]2O[C@]2(C)CCC[C@H](C)[C@H](O)[C@@H](C)C(=O)C(C)(C)[C@@H](O)CC(=O)N1	antibiotic	CHEMBL1201752	IXABEPILONE	AZAEPOTHILONE B|BMS 247550-01|BMS-247550|BMS-247550-01|IXABEPILONE|IXEMPRA|IXEMPRA KIT|Ixempra|NSC-747973	Small molecule	4	506.71	16	90	4.05	112.05	7	3	1	2	N	0.52	13.85	2.73	3.39	3.39	1	MOL	0	35	7	3	1	506.281	1.78	NEUTRAL	C27H42N2O5S	FABUFPQFXZVHFB-PVYNADRNSA-N
C/C=C(/C)C(=O)O[C@H]1C(C)=C[C@]23C(=O)[C@@H](C=C(CO)[C@@H](O)[C@]12O)[C@H]1[C@@H](C[C@H]3C)C1(C)C	antibiotic	CHEMBL1863513	INGENOL MEBUTATE	AGN 204332|INGENOL MEBUTATE|PEP-005|PEP005|PICATO	Small molecule	4	430.54	15	78	2.33	104.06	6	3	0	3	N	0.36	12.13		2.51	2.51	0	MOL	0	31	6	3	0	430.236	3.62	NEUTRAL	C25H34O6	VDJHFHXMUKFKET-WDUFCVPESA-N
C/C=C/C=C/[C@@H]1O[C@](O)([C@H](CC)C(=O)NC/C=C/C=C(\C)[C@@H](OC)[C@@H](C)[C@@H]2O[C@H](/C=C/C=C/C=C(\C)C(=O)c3c(O)ccn(C)c3=O)[C@H](O)[C@@H]2O)[C@H](O)[C@H](O[C@@H]2O[C@H](C)[C@@H](O[C@@H]3O[C@@H](C)[C@H](OC)[C@@H](O)[C@H]3OC)[C@@H](OC)[C@H]2O)C1(C)C	antibiotic	CHEMBL2106443	EFROTOMYCIN	EFROTOMYCIN|MK-621|PRODUCIL	Oligosaccharide	-1	1145.35																MOL	0					1144.59			C59H88N2O20	ASOJLQIBBYOFDE-HCHBIZCOSA-N
C/C=C/C[C@@H](C)[C@@H](O)[C@H]1C(=O)N[C@@H](CC)C(=O)N(C)CC(=O)N(C)[C@@H](CC(C)C)C(=O)N[C@@H](C(C)C)C(=O)N(C)[C@@H](CC(C)C)C(=O)N[C@@H](C)C(=O)N[C@H](C)C(=O)N(C)[C@@H](CC(C)C)C(=O)N(C)[C@@H](CC(C)C)C(=O)N(C)[C@@H](C(C)C)C(=O)N1C	antibiotic	CHEMBL160	CYCLOSPORINE	27-400|ANTIBIOTIC S-7481F1|ATOPICA|CAPIMUNE|CAPSORIN|CEQUA|CICLOSPORIN|CICLOSPORIN A|CICLOSPORINUM|CYCLOSPORIN|CYCLOSPORIN A|CYCLOSPORINE|CYCLOSPORINE A|CYCLOSPORINE MICROEMULSION|CYCLOSPORINE, MODIFIED|DEXIMUNE|EQUORAL|Gengraf|IKERVIS|MITOGARD|NEOPLANTA|NEUROSTAT|NSC-290193|Neoral|OL-27-400|OPTIMMUNE|RAMIHYPHIN A|RESTASIS MULTIDOSE|Restasis|SANDIMMUN|SANG-35|SANGCYA|SDZ-OXL-400|Sandimmune|VANQUO…	Protein	4	1202.63	273	4136														BOTH	0					1201.84			C62H111N11O12	PMATZTZNYRCHOR-CGLBZJNRSA-N
C/C=C\C=C\[C@@H]1O[C@](O)(C(CO[C@@H]2C[C@@H](OC)[C@@H](O[C@H]3C[C@H](OC)[C@H](O[C@@H]4C[C@@H](OC)[C@@H](O)[C@@H](C)O4)[C@@H](C)O3)[C@@H](C)O2)C(=O)NC/C=C/C=C(\C)C(OC)C(C)[C@H]2C[C@@H](O)[C@@H](/C=C/C=C/C=C/C(=O)O)O2)[C@H](O)[C@H](OC(=O)Cc2ccccc2)C1(C)C.C/C=C\C=C\[C@@H]1O[C@](O)(C(CO[C@@H]2C[C@@H](OC)[C@@H](O[C@H]3C[C@H](OC)[C@H](O[C@@H]4C[C@@H](OC)[C@@H](O)[C@@H](C)O4)[C@@H](C)O3)[C@@H](C)O2)C(=O…	antibiotic	CHEMBL3989416	GANEFROMYCIN	GANEFROMYCIN	Unknown	-1	2452.92																MOL	0					2451.28			C130H190N2O42	OITXQULUNSCKPV-GQHWWOMESA-N
C/C=C\C=C\[C@@H]1O[C@](O)([C@H](CC)C(=O)NC/C=C/C=C(\C)[C@@H](OC)[C@H](C)[C@@H]2O[C@H](/C=C/C=C/C=C(\C)C(=O)c3c(O)cc[nH]c3=O)[C@H](O)[C@@H]2O)[C@H](O)[C@H](O)C1(C)C	antibiotic	CHEMBL4297102	MOCIMYCIN	DELVOMYCIN|KIRROMYCIN|MOCIMYCIN|MYC 8003|MYC-8003|NSC-316094	Small molecule	-1	796.95			3.07	228.1	12	8	3	17	N	0.06	9.46		3.27	3.27	1	MOL	0	57	14	8	3	796.415	1.94	NEUTRAL	C43H60N2O12	HMSYAPGFKGSXAJ-UIMKWNSLSA-N
C1N2CN3CN1CN(C2)C3	antibacterial	CHEMBL1201270	METHENAMINE	AMINOFORM|E-239|E239|HEXAMETHYLENAMINE|HEXAMETHYLENE TETRAMINE|HEXAMETHYLENETETRAMINE|HEXAMINE|INS NO.239|INS-239|METHENAMINE|NSC-26346|NSC-403347|Uritone|Urotropin	Small molecule	4	140.19	10	40	-1.02	12.96	4	0	0	0	N	0.43		5.88	0.39	0.38	0	MOL	0	10	4	0	0	140.106	-0.08	NEUTRAL	C6H12N4	VKYKSIONXSXAKP-UHFFFAOYSA-N
C=C(C)[C@]12C[C@@H](C)[C@@]34O[C@](Cc5ccccc5)(O[C@@H]1[C@@H]3C=C(COC(=O)Cc1ccc(O)c(OC)c1)C[C@]1(O)C(=O)C(C)=C[C@@H]41)O2	antibiotic	CHEMBL17976	RESINIFERATOXIN	LOPAIN|MTX-071|MTX-71|Neuroclastin|RESINIFERATOXIN|RTX	Small molecule	3	628.72	6	8	4.74	120.75	9	2	1	8	N	0.32	9.94		5.59	5.59	2	MOL	0	46	9	2	1	628.267	2.44	NEUTRAL	C37H40O9	DSDNAKHZNJAGHN-MXTYGGKSSA-N
C=C1/C=C/[C@H](C)[C@@H](O[C@@H]2O[C@H](C)[C@@H](O)[C@@H](OC)[C@H]2OC)CC[C@](C)(O)C(=O)/C=C/[C@@H]2O[C@H]2[C@H](CO[C@@H]2O[C@H](C)C[C@H](OC)[C@H]2O)[C@@H](C)O1	antibiotic	CHEMBL3989795	NEUTRAMYCIN	AE-705W|CHALCOMYCIN, 6-DEMETHYL-|LL-705W|NEUTRAMYCIN|NEUTRAMYCIN A	Small molecule	-1	684.82			2.2	164.13	13	3	2	8	N	0.32	12.32		2.47	2.47	0	MOL	0	48	13	3	2	684.372	2.24	NEUTRAL	C35H56O13	GDJNSDVQXIUOGF-BPFJZTMSSA-N
C=C1CCO[C@]2([C@@H](O)[C@@](C)(O)CO)NC(=O)[C@@]1(O)NC2=O	antibiotic	CHEMBL1231250	BICOZAMYCIN	AIZUMYCIN|BICOZAMYCIN|BICYCLOMYCIN|CGP-3543|NSC-180516	Small molecule	-1	302.28			-3.3	148.35	7	6	1	3	N	0.3	9.47		-2.39	-2.39	0	MOL	0	21	9	6	1	302.111	1.56	NEUTRAL	C12H18N2O7	WOUDXEYYJPOSNE-VKZDFBPFSA-N
C=C1c2c(Cl)ccc(O)c2C(=O)C2=C(O)[C@]3(O)C(=O)C(C(N)=O)=C(O)[C@@H](N(C)C)[C@@H]3[C@@H](O)[C@H]12	antibacterial;antibiotic	CHEMBL1237124	MECLOCYCLINE	GS-2989|MECLOCYCLINE|NSC-78502	Small molecule	-1	476.87	4	27	0.22	181.62	9	6	1	2	N	0.32	2.61	7.75	-2.95	-3.45	1	MOL	0	33	10	7	1	476.099	1.31	ACID	C22H21ClN2O8	GGQJXCQBBONZFX-IWVLMIASSA-N
C=C1c2c(Cl)ccc(O)c2C(=O)C2=C(O)[C@]3(O)C(=O)C(C(N)=O)=C(O)[C@@H](N(C)C)[C@@H]3[C@@H](O)[C@H]12.O=C(O)c1cc(S(=O)(=O)O)ccc1O	antibacterial;antibiotic	CHEMBL261772	MECLOCYCLINE SULFOSALICYLATE	MECLOCYCLINE 5-SULFOSALICYLATE|MECLOCYCLINE SULFOSALICYLATE|MECLOCYLINE SULFOSALICYLATE|Meclan|Meclocil|Mecloderm|Meclosorb|NSC-757831|Quoderm|SNX-1012|Traumatociclina	Small molecule	4	695.06	6	13														MOL	0					694.087			C29H27ClN2O14S	FYSVKUUNXYGFLA-CCHMMTNSSA-N
C=C1c2cccc(O)c2C(=O)C2=C(O)[C@]3(O)C(=O)C(C(N)=O)=C(O)[C@@H](N(C)C)[C@@H]3[C@@H](O)[C@H]12	antibacterial;antibiotic	CHEMBL249837	METHACYCLINE	GS-2876|METACYCLINE|METHACYCLINE|MOTC	Small molecule	4	442.42	9	38	-0.44	181.62	9	6	1	2	N	0.33	2.88	7.41	-3.51	-3.81	1	MOL	0	32	10	7	1	442.138	1.56	ACID	C22H22N2O8	MHIGBKBJSQVXNH-IWVLMIASSA-N
C=C1c2cccc(O)c2C(=O)C2=C(O)[C@]3(O)C(=O)C(C(N)=O)=C(O)[C@@H](N(C)C)[C@@H]3[C@@H](O)[C@H]12.Cl	antibacterial;antibiotic	CHEMBL2146123	METHACYCLINE HYDROCHLORIDE	METACYCLINE HYDROCHLORIDE|METHACYCLINE HCL|METHACYCLINE HYDROCHLORIDE|NSC-356465|NSC-757835|Rondomycin	Small molecule	4	478.89	47	92	-0.44	181.62	9	6	1	2	N	0.33	2.88	7.41	-3.51	-3.81	1	MOL	0	32	10	7	1	442.138	1.56	ACID	C22H23ClN2O8	VZQARNDJLLWXGL-CCHMMTNSSA-N
C=CC1=C(C(=O)O)N2C(=O)[C@@H](NC(=O)/C(=N\O)c3csc(N)n3)[C@H]2SC1	antibacterial	CHEMBL927	CEFDINIR	BMY-28488|CEFDINIR|CEFDINIR ANHYDROUS|CEFZON|CI-983|Cefzon|FK 482|FK-482|NSC-758926|Omnicef	Small molecule	4	395.42	63	358	-0.17	158.21	9	4	0	5	N	0.23	2.73	3.61	-0.89	-3.7	1	MOL	0	26	10	5	0	395.036	0.05	ACID	C14H13N5O5S2	RTXOFQZKPXMALH-GHXIOONMSA-N
C=CC1=C(C(=O)O)N2C(=O)[C@@H](NC(=O)/C(=N\OCC(=O)O)c3csc(N)n3)[C@H]2SC1	antibacterial	CHEMBL1541	CEFIXIME	ANHYDROUS CEFIXIME|CEFIXIME|CEFIXIME ANHYDROUS|CEFIXIME HYDRATE|CEFIXIME TRIHYDRATE|CEPHORAL|CITROPEN|CL 284,635|CL-284635|Cefspan|FK 027|FK-027|FR 17027|FR-17027|Oroken|Suprax	Small molecule	4	453.46	75	459	-0.54	184.51	10	4	0	8	N	0.23	2.62	3.95	-1.28	-7.13	1	MOL	0	30	12	5	1	453.041	-0.05	ACID	C16H15N5O7S2	OKBVVJOGVLARMR-QSWIMTSFSA-N
C=CCNC1=C2C[C@@H](C)C[C@H](OC)[C@H](O)[C@@H](C)/C=C(\C)[C@H](OC(N)=O)[C@@H](OC)/C=C\C=C(/C)C(=O)NC(=CC1=O)C2=O	antibiotic	CHEMBL109480	TANESPIMYCIN	17-AAG|17AAG|BMS-722782|CNF-1010|CNF1010|KOS-953|NSC-330507|TANESPIMYCIN	Small molecule	3	585.7	652	1103	2.54	166.28	9	4	1	6	N	0.27	12.78		2.57	2.57	0	MOL	0	42	11	5	2	585.305	2.38	NEUTRAL	C31H43N3O8	AYUNIORJHRXIBJ-TXHRRWQRSA-N
C=CCNc1c(O)cc2c(O)c1C[C@@H](C)C[C@H](OC)[C@H](O)[C@@H](C)/C=C(\C)[C@H](OC(N)=O)[C@@H](OC)/C=C\C=C(/C)C(=O)N2	antibiotic	CHEMBL1184904	RETASPIMYCIN	IPI-504|RETASPIMYCIN	Small molecule	3	587.71	4	10	4.16	172.6	9	6	2	6	N	0.16	9.62	4.55	3.8	3.79	1	MOL	0	42	11	7	3	587.321	1.92	NEUTRAL	C31H45N3O8	OAKGNIRUXAZDQF-TXHRRWQRSA-N
C=CCNc1c(O)cc2c(O)c1C[C@@H](C)C[C@H](OC)[C@H](O)[C@@H](C)/C=C(\C)[C@H](OC(N)=O)[C@@H](OC)/C=C\C=C(/C)C(=O)N2.Cl	antibiotic	CHEMBL377559	RETASPIMYCIN HYDROCHLORIDE	IPI-504|IPI-504 HYDROCHLORIDE|RETASPIMYCIN HCL|RETASPIMYCIN HYDROCHLORIDE	Small molecule	3	624.18	8	14	4.16	172.6	9	6	2	6	N	0.16	9.62	4.55	3.8	3.79	1	MOL	0	42	11	7	3	587.321	1.92	NEUTRAL	C31H46ClN3O8	OIRUWDYJGMHDHJ-AFXVCOSJSA-N
C=CC[C@@]1(O)[C@H](C)O[C@@H](O[C@H]2[C@H](C)[C@@H](O[C@@H]3O[C@H](C)C[C@H](N(C)C)[C@H]3O)[C@](C)(O)C[C@@H](C)CN[C@H](C)[C@@H](O)[C@](C)(O)[C@@H](CC)OC(=O)[C@@H]2C)C[C@@]1(C)OC	antibiotic	CHEMBL292597			Small molecule		775.03	3	3	2.5	188.87	14	6	3	9	N	0.15	12.32	9.77	3.01	-0.9	0	MOL	-1	54	14	6	3	774.524	1.71	BASE	C40H74N2O12	SKPBSRJBKOSDKH-BMNWWTOTSA-N
C=C[C@@]1(O)[C@H](C)O[C@@H](O[C@H]2[C@H](C)[C@@H](O[C@@H]3O[C@H](C)C[C@H](N(C)C)[C@H]3O)[C@](C)(O)C[C@@H](C)CN[C@H](C)[C@@H](O)[C@](C)(O)[C@@H](CC)OC(=O)[C@@H]2C)C[C@@]1(C)OC	antibiotic	CHEMBL300816			Small molecule		761.01	3	3	2.11	188.87	14	6	3	8	N	0.16	12.18	14.35	2.72	-1.19	0	MOL	-1	53	14	6	3	760.509	1.74	BASE	C39H72N2O12	ASUQGWOIKGRIQQ-VSYZXMJYSA-N
C=C[C@]1(C)C[C@@H](OC(=O)CO)[C@]2(C)[C@H](C)CC[C@]3(CCC(=O)[C@H]32)[C@@H](C)[C@@H]1O	antibacterial;antibiotic	CHEMBL3989485	PLEUROMULIN	ANTIBIOTIC A 40104C|BC-757|DROSOPHILIN B|MUTILIN 14-GLYCOLATE|NSC-121145|PLEUROMULIN|PLEUROMUTILIN	Small molecule	-1	378.51	22	52	2.89	83.83	5	2	0	3	N	0.58	13.11		2.6	2.6	0	MOL	0	27	5	2	0	378.241	2.64	NEUTRAL	C22H34O5	ZRZNJUXESFHSIO-BKUNHTPHSA-N
C=C[C@]1(C)C[C@@H](OC(=O)CSC(C)(C)CNC(=O)[C@H](N)C(C)C)[C@]2(C)[C@H](C)CC[C@]3(CCC(=O)[C@H]32)[C@@H](C)[C@@H]1O	antibacterial	CHEMBL1688852	VALNEMULIN	VALNEMULIN|Valnemulin	Small molecule	-1	564.83	31	136	4.5	118.72	7	3	1	9	N	0.28		8.51	3.97	2.83	0	MOL	0	39	7	4	1	564.36	1.46	BASE	C31H52N2O5S	LLYYNOVSVPBRGV-MVNKZKPCSA-N
C=C[C@]1(C)C[C@@H](OC(=O)CSCCN(CC)CC)[C@]2(C)[C@H](C)CC[C@]3(CCC(=O)[C@H]32)[C@@H](C)[C@@H]1O	antibacterial	CHEMBL1234521	TIAMULIN	Denagard|SO 14055|SQ 14055|SQ-14055|TIAMULIN	Small molecule	-1	493.75	28	244	4.97	66.84	6	1	0	9	N	0.28		9.51	4.5	2.41	0	MOL	0	34	5	1	0	493.323	1.32	BASE	C28H47NO4S	UURAUHCOJAIIRQ-QGLSALSOSA-N
C=C[C@]1(C)C[C@@H](OC(=O)CSCCN(CC)CC)[C@]2(C)[C@H](C)CC[C@]3(CCC(=O)[C@H]32)[C@@H](C)[C@@H]1O.O=C(O)/C=C/C(=O)O	antibacterial	CHEMBL2146129	TIAMULIN FUMARATE	Dynamutilin|SQ 22947|SQ-22947|TIAMULIN FUMARATE|TIAMULIN HYDROGEN FUMARATE	Small molecule	-1	609.83	18	37	4.97	66.84	6	1	0	9	N	0.28		9.51	4.5	2.41	0	MOL	0	34	5	1	0	493.323	1.32	BASE	C32H51NO8S	YXQXDXAHCSEVSD-GCYNEOGWSA-N
C=C[C@]1(C)C[C@@H](OC(=O)CS[C@@H]2CC[C@@H](N)C[C@H]2O)[C@]2(C)[C@H](C)CC[C@]3(CCC(=O)[C@H]32)[C@@H](C)[C@@H]1O	antibacterial	CHEMBL3291398	LEFAMULIN	BC-3781|LEFAMULIN	Small molecule	4	507.74	10	28	3.87	109.85	7	3	1	5	N	0.38		10.08	2.9	0.38	0	MOL	0	35	6	4	1	507.302	1.83	BASE	C28H45NO5S	KPVIXBKIJXZQJX-FCEONZPQSA-N
C=C[C@]1(C)C[C@@H](OC(=O)CS[C@@H]2CC[C@@H](N)C[C@H]2O)[C@]2(C)[C@H](C)CC[C@]3(CCC(=O)[C@H]32)[C@@H](C)[C@@H]1O.CC(=O)O	antibacterial	CHEMBL3545309	LEFAMULIN ACETATE	BC-3781.Ac|LEFAMULIN ACETATE|XENLETA	Small molecule	4	567.79			3.87	109.85	7	3	1	5	N	0.38		10.08	2.9	0.38	0	MOL	0	35	6	4	1	507.302	1.83	BASE	C30H49NO7S	WSMXIQXWHPSVDE-ZPJPNJFZSA-N
C=C[C@]1(C)C[C@@H](OC(=O)CS[C@@H]2C[C@H]3CC[C@@H](C2)N3C)[C@]2(C)[C@H](C)CC[C@]3(CCC(=O)[C@H]32)[C@@H](C)[C@@H]1O	antibacterial;antibiotic	CHEMBL1658	RETAPAMULIN	ALTABAX|ALTARGO|Aitabax|NSC-759885|RETAPAMULIN|SB 275833|SB-275833	Small molecule	4	517.78	28	171	5.25	66.84	6	1	2	5	N	0.4		9.69	4.37	2.11	0	MOL	0	36	5	1	2	517.323	1.63	BASE	C30H47NO4S	STZYTFJPGGDRJD-NHUWBDDWSA-N
C=N[C@@H](C(=O)N[C@@H]1C(=O)N2[C@@H]1SC(C)(C)[C@@H]2C(=O)O)c1ccccc1	antibacterial	CHEMBL1908324	METAMPICILLIN	FEDACILINA|METAMPICILLIN|METHYLENAMPICILLIN|MICINOVO|Metampicillin|NSC-758167|PRAVACILIN|RUTICINA|VIDERPEN	Small molecule	-1	361.42	4	6	1.06	99.07	5	2	0	5	N	0.6	3.24	4.14	-0.38	-2.75	1	MOL	0	25	7	2	0	361.11	0.65	ACID	C17H19N3O4S	FZECHKJQHUVANE-MCYUEQNJSA-N
CC#C[C@@]1(O)[C@H](C)O[C@@H](O[C@H]2[C@H](C)[C@@H](O[C@@H]3O[C@H](C)C[C@H](N(C)C)[C@H]3O)[C@](C)(O)C[C@@H](C)CN(C)[C@H](C)[C@@H](O)[C@](C)(O)[C@@H](CC)OC(=O)[C@@H]2C)C[C@@]1(C)OC	antibiotic	CHEMBL434021			Small molecule		787.04	3	3	2.29	180.08	14	5	2	7	N	0.19	11.28	14.34	3.26	-0.24	0	MOL	-1	55	14	5	2	786.524	1.69	BASE	C41H74N2O12	YUZFFWVNAHVOEY-GQOMQJQLSA-N
CC#C[C@@]1(O)[C@H](C)O[C@@H](O[C@H]2[C@H](C)[C@@H](O[C@@H]3O[C@H](C)C[C@H](N(C)C)[C@H]3O)[C@](C)(O)C[C@@H](C)CN[C@H](C)[C@@H](O)[C@](C)(O)[C@@H](CC)OC(=O)[C@@H]2C)C[C@@]1(C)OC	antibiotic	CHEMBL301879			Small molecule		773.02	3	3	1.95	188.87	14	6	3	7	N	0.16	11.28	9.76	2.84	-0.86	0	MOL	-1	54	14	6	3	772.509	1.65	BASE	C40H72N2O12	FLWTTXPHSOFYIM-BMNWWTOTSA-N
CC(/C=C/C(=O)NO)=C\[C@@H](C)C(=O)c1ccc(N(C)C)cc1	antibiotic	CHEMBL99	TRICHOSTATIN	A-300-I|ANTIBIOTIC A-300|GNF-Pf-1011|TRICHOSTATIN|TRICHOSTATIN(S)	Small molecule	1	302.37	149	1163	2.58	69.64	4	2	0	6	N	0.28	9.57	3.36	2.41	2.41	1	MOL	0	22	5	2	0	302.163	0.58	NEUTRAL	C17H22N2O3	RTKIYFITIVXBLE-QEQCGCAPSA-N
CC(=C\C(=O)O)/C=C(\C)C[C@H](C)CCCC[C@H]1OC(=O)[C@@H]1CO	antibiotic	CHEMBL470269	ANTIBIOTIC 1233A	Antibiotic 1233A	Small molecule		324.42	6	7	3.08	83.83	4	2	0	10	N	0.28	4.86		3.15	0.66	0	MOL	-1	23	5	2	0	324.194	2.32	ACID	C18H28O5	ODCZJZWSXPVLAW-KXCGKLMDSA-N
CC(=N)N1CC[C@H](SC2=C(C(=O)O)N3C(=O)[C@H]([C@@H](C)O)[C@H]3C2)C1	antibacterial;antibiotic	CHEMBL339323	PANIPENEM	CS-533|PANIPENEM|RS-533	Small molecule	-1	339.42	55	162	0.7	104.93	5	3	0	4	N	0.4	3.51	12.21	-3.56	-3.56	0	MOL	0	23	7	3	0	339.125	0.45	ZWITTERION	C15H21N3O4S	TYMABNNERDVXID-DLYFRVTGSA-N
CC(=O)/C=C(/C)N[C@@H]1CON=C1O	antibacterial	CHEMBL2111012	PENTIZIDONE	PENTIZIDONE	Small molecule	-1	184.19			0.34	70.92	4	2	0	3	N	0.62	3.62	0.93	0.05	-3.3	0	MOL	0	13	5	2	0	184.085	0.26	ACID	C8H12N2O3	DGYLXKOLHICICX-YSCPKTQFSA-N
CC(=O)C(=O)N[C@@H]1/C=C(C)/C=C/[C@@H](OC(=O)N2CCN(C)CC2)C/C=C(C)/C=C/[C@@H](O)C[C@H]2OC(=O)[C@]1(C)C(=O)[C@@H]2C	antibiotic	CHEMBL2106036	TERDECAMYCIN	TERDECAMYCIN	Small molecule	-1	585.7			2.11	142.55	9	2	1	3	N	0.29	11.93	6.89	2.48	2.36	0	MOL	0	42	11	2	2	585.305	1.29	NEUTRAL	C31H43N3O8	ZNZIMXXFUIVOSF-KHDAEWLFSA-N
CC(=O)C1=C(O)[C@H](N)[C@@H]2Cc3c(c(O)c4c(O)c(C)ccc4c3C)C(=O)[C@]2(O)C1=O	antibacterial;antibiotic	CHEMBL2110884	CETOCYCLINE	.BETA.-CHELOCARDIN|CETOCYCLINE|CETOTETRINE|CHELOCARDIN|TRI-CHELOCARDIN	Small molecule	-1	411.41			1.27	158.15	8	5	0	1	N	0.35	2.45	7.86	-0.06	-0.19	2	MOL	0	30	8	6	1	411.132	1.29	ACID	C22H21NO7	IRCLZBUBOWPFCH-ONJZCGHCSA-N
CC(=O)C1=C(O)[C@H](N)[C@@H]2Cc3c(c(O)c4c(O)c(C)ccc4c3C)C(=O)[C@]2(O)C1=O.Cl	antibacterial;antibiotic	CHEMBL2106491	CETOCYCLINE HYDROCHLORIDE	.BETA.-CHELOCARDIN HYDROCHLORIDE|ABBOTT-40728|CETOCYCLINE HYDROCHLORIDE|CETOTETRINE HYDROCHLORIDE|CHELOCARDIN HYDROCHLORIDE|CHELOCARDIN MONOHYDROCHLORIDE	Small molecule	-1	447.87	10	13	1.27	158.15	8	5	0	1	N	0.35	2.45	7.86	-0.06	-0.19	2	MOL	0	30	8	6	1	411.132	1.29	ACID	C22H22ClNO7	BXIBTMOWCBKWEX-JKPGXYSKSA-N
CC(=O)N(c1onc(C)c1C)S(=O)(=O)c1ccc(N)cc1	antibacterial	CHEMBL1200910	SULFISOXAZOLE ACETYL	ACETYL SULFAFURAZOLE|ACETYL SULFISOXAZOLE|ACETYLSULFAFURAZOLE|ACETYLSULFISOXAZOLE|GANTRISIN PEDIATRIC|Gantrisin|LIPO GANTRISIN|NSC-759138|SULFAFURAZOLE ACETYL|SULFISOXAZOLE ACETYL|SULFISOXIZOLE ACETYL	Small molecule	4	309.35	4	7	1.62	106.5	6	1	0	3	N	0.86		1.61	0.72	0.72	2	MOL	0	21	7	2	0	309.078	-1.31	NEUTRAL	C13H15N3O4S	JFNWFXVFBDDWCX-UHFFFAOYSA-N
CC(=O)NC1C(OP(=O)(O)OP(=O)(O)OC[C@H]2OC(n3cc(I)c(=O)[nH]c3=O)[C@H](O)[C@@H]2O)OC(CO)C(O)C1O[C@H](C)C(=O)N[C@@H](C)P(=O)(O)CC(CCC(=O)O)C(=O)O	antibiotic	CHEMBL606111	ANTIBIOTIC		Small molecule		1040.49	1	1														MOL	-1					1040.06			C28H44IN4O24P3	LRJAGMBMPSXEFP-UDPUMDPQSA-N
CC(=O)NC[C@H]1CN(c2ccc(-c3ccc(CNCc4cnn[nH]4)cc3)c(F)c2)C(=O)O1	antibacterial	CHEMBL455461	RADEZOLID	RADEZOLID|RX-013|RX-01_667|RX-103|RX-1741|RX-O1_667	Small molecule	2	438.46	27	279	2.36	112.24	6	3	0	8	N	0.5	8.56	7.46	1.29	1.14	3	MOL	0	32	9	3	0	438.182	-1.36	NEUTRAL	C22H23FN6O3	BTTNOGHPGJANSW-IBGZPJMESA-N
CC(=O)NC[C@H]1CN(c2ccc(-c3ccc(CNCc4cnn[nH]4)cc3)c(F)c2)C(=O)O1.Cl	antibacterial	CHEMBL2105651	RADEZOLID HYDROCHLORIDE	AND RX-01_667|RADEZOLID HCL|RADEZOLID HYDROCHLORIDE|RX-01|RX-103|RX-1741|RX-1741667|RX-1741_667|RX-O1_667	Small molecule	-1	474.92			2.36	112.24	6	3	0	8	N	0.5	8.56	7.46	1.29	1.14	3	MOL	0	32	9	3	0	438.182	-1.36	NEUTRAL	C22H24ClFN6O3	UQKABVKLBIJYBI-FYZYNONXSA-N
CC(=O)NC[C@H]1CN(c2ccc(N3CCN(C(=O)CO)CC3)c(F)c2)C(=O)O1	antibacterial	CHEMBL47955	EPEREZOLID	EPEREZOLID|Eperezolid|U-100,592|U-100592	Small molecule	-1	394.4	39	217	-0.07	102.42	6	2	0	5	N	0.72	13.61		-0.89	-0.89	1	MOL	0	28	9	2	0	394.165	-1.48	NEUTRAL	C18H23FN4O5	SIMWTRCFFSTNMG-AWEZNQCLSA-N
CC(=O)NC[C@H]1CN(c2ccc(N3CCOCC3)c(F)c2)C(=O)O1	antibacterial	CHEMBL126	LINEZOLID	LINEZOLID|PNU-100766|U-100,766|U-100766|Zyvox	Small molecule	4	337.35	230	7083	1.12	71.11	5	1	0	4	N	0.89			0.64	0.64	1	MOL	0	24	7	1	0	337.144	-1.82	NEUTRAL	C16H20FN3O4	TYZROVQLWOKYKF-ZDUSSCGKSA-N
CC(=O)NC[C@H]1CN(c2ccc(N3CCSCC3)c(F)c2)C(=O)O1	antibacterial	CHEMBL288149	SUTEZOLID	NSC-742407|OXAZOLIDININONE|PNU-100480|SUTEZOLID|U 100480|U-100480	Small molecule	2	353.42	31	102	1.84	61.88	5	1	0	4	N	0.89			1.22	1.22	1	MOL	0	24	6	1	0	353.121	-1.86	NEUTRAL	C16H20FN3O3S	FNDDDNOJWPQCBZ-ZDUSSCGKSA-N
CC(=O)NS(=O)(=O)c1cc(N)ccc1S(=O)(=O)c1ccc(N)cc1	antibacterial	CHEMBL3306903	ACETOSULFONE	ACETOSULPHONE|SULPHADIASULPHONE	Small molecule	-1	369.42			0.51	149.42	7	3	0	4	N	0.66	4.2	1.91	-0.14	-1.08	2	MOL	0	24	8	5	0	369.045	-0.99	ACID	C14H15N3O5S2	RAMPGXSXWLFXFU-UHFFFAOYSA-N
CC(=O)NS(=O)(=O)c1ccc(N)cc1	antibacterial	CHEMBL455	SULFACETAMIDE	Bleph-10|Bleph-30|Cetamide|FML-S|Klaron|NSC-63871|Ocusulf-10|Ocusulf-30|SULF-10|SULF-15|SULFACETAMIDE|SULFACETAMIDE (TRIPLE SULFA)|SULFACETAMIDUM|SULPHACETAMIDE|Sulfacel-15|Sulfacetamide|Sulfair-15|Sulster|Sulten-10|TRIPLE SULFA (SULFACETAMIDE)|UROSULFON	Small molecule	4	214.25	35	92	0.09	89.26	4	2	0	2	N	0.68	4.3	2.14	-0.26	-1.2	1	MOL	0	14	5	3	0	214.041	-1.06	ACID	C8H10N2O3S	SKIVFJLNDNKQPD-UHFFFAOYSA-N
CC(=O)N[C@@H](CCC(=O)C=[N+]=[N-])C(=O)O	antibiotic	CHEMBL3989508	DUAZOMYCIN	A-10270A|DIAZOMYCIN A|DUAZOMYCIN|DUAZOMYCIN A|NSC-51097	Small molecule	-1	213.19	2	2	-0.77	119.87	3	2	0	6	N	0.34	3.56		-2.2	-5.56	0	MOL	0	15	7	2	0	213.075	0.6	ACID	C8H11N3O4	WBSWOKCKZUNHQV-ZETCQYMHSA-N
CC(=O)N[C@@H]1[C@H](OC2c3ccc(c(Cl)c3)Oc3cc4cc(c3O[C@@H]3O[C@@H](CO)[C@@H](O)[C@H](O)[C@@H]3NC(=O)CCCCCCC(C)C)Oc3ccc(cc3Cl)C(O)C3NC(=O)C(N)c5ccc(O)c(c5)Oc5cc(O)cc(c5)C(NC3=O)C(=O)NC4C(=O)NC3C(=O)NC2C(=O)N[C@@H](C(=O)O)c2cc(O)cc(O[C@H]4O[C@H](CO)[C@@H](O)[C@@H](O)[C@@H]4O)c2-c2cc3ccc2O)O[C@@H](CO)[C@@H](O)[C@@H]1O	antibiotic	CHEMBL3215342			Small molecule		1895.68	6	7														MOL	-1					1893.55			C88H97Cl2N9O34	FVKRQBREYKDYRU-WMPFBJMOSA-N
CC(=O)N[C@@H]1[C@H](Oc2c3cc4cc2Oc2ccc(cc2Cl)[C@@H](O[C@@H]2O[C@@H](CO)[C@@H](O)[C@H](O)[C@@H]2NC(C)=O)[C@@H]2NC(=O)[C@H](NC(=O)[C@@H]4NC(=O)[C@H]4NC(=O)[C@@H](Cc5ccc(c(Cl)c5)O3)NC(=O)[C@H](N)c3ccc(O)c(c3)Oc3cc(O)cc4c3)c3ccc(O)c(c3)-c3c(O[C@H]4O[C@H](CO)[C@@H](O)[C@@H](O)[C@@H]4O)cc(O)cc3[C@@H](C(=O)O)NC2=O)O[C@@H](CO)[C@@H](O)[C@@H]1O	antibacterial	CHEMBL2367892	TEICOPLANIN	Teicoplanin	Unknown		1767.46	131	1112														MOL	-1					1765.43			C80H81Cl2N9O33	DDTDNCYHLGRFBM-YZEKDTGTSA-N
CC(=O)N[C@H]1[C@H](O[C@@H]2c3ccc(c(Cl)c3)Oc3cc4cc(c3O)Oc3ccc(cc3Cl)C[C@H]3NC(=O)[C@H](N)c5ccc(O)c(c5)Oc5cc(O)cc(c5)[C@H](NC3=O)C(=O)N[C@H]4C(=O)N[C@H]3C(=O)N[C@@H]2C(=O)N[C@H](C(=O)O)c2cc(O)cc(O[C@H]4O[C@H](CO)[C@@H](O)[C@H](O)[C@@H]4O)c2-c2cc3ccc2O)O[C@H](CO)[C@@H](O)[C@@H]1O	antibacterial	CHEMBL4297089	TEICOPLANIN A3-1	TEICOPLANIN A3-1	Unknown	-1	1564.27																MOL	0					1562.35			C72H68Cl2N8O28	SUFIXUDUKRJOBH-JSMFNTJWSA-N
CC(=O)N[C@H]1[C@H](O[C@@H]2c3ccc(c(Cl)c3)Oc3cc4cc(c3O[C@@H]3O[C@H](CO)[C@@H](O)[C@H](O)[C@H]3NC(=O)CCCCCCC(C)C)Oc3ccc(cc3Cl)C[C@H]3NC(=O)[C@H](N)c5ccc(O)c(c5)Oc5cc(O)cc(c5)[C@H](NC3=O)C(=O)N[C@H]4C(=O)N[C@H]3C(=O)N[C@@H]2C(=O)N[C@H](C(=O)NCCCN(C)C)c2cc(O)cc(O[C@H]4O[C@H](CO)[C@@H](O)[C@H](O)[C@@H]4O)c2-c2cc3ccc2O)O[C@H](CO)[C@@H](O)[C@@H]1O	antibacterial	CHEMBL3989764	MIDEPLANIN	MIDEPLANIN	Unknown	-1	1963.85																MOL	0					1961.66			C93H109Cl2N11O32	KVZUWEFUEGGULL-QNEXLVDPSA-N
CC(=O)N[C@H]1[C@H](O[C@@H]2c3ccc(c(Cl)c3)Oc3cc4cc(c3O[C@@H]3O[C@H](CO)[C@@H](O)[C@H](O)[C@H]3NC(=O)CCCCCCC(C)C)Oc3ccc(cc3Cl)C[C@H]3NC(=O)[C@H](N)c5ccc(O)c(c5)Oc5cc(O)cc(c5)[C@H](NC3=O)C(=O)N[C@H]4C(=O)N[C@H]3C(=O)N[C@@H]2C(=O)N[C@H](C(=O)O)c2cc(O)cc(O[C@H]4O[C@H](CO)[C@@H](O)[C@H](O)[C@@H]4O)c2-c2cc3ccc2O)O[C@H](CO)[C@@H](O)[C@@H]1O	antibacterial	CHEMBL4297112	TEICOPLANIN A2-2	TEICOPLANIN A2-2	Unknown	-1	1879.68																MOL	0					1877.56			C88H97Cl2N9O33	GHOXVFYORXUCPY-PKMGYIMSSA-N
CC(=O)N[C@H]1[C@H](O[C@@H]2c3ccc(c(Cl)c3)Oc3cc4cc(c3O[C@@H]3O[C@H](CO)[C@@H](O)[C@H](O)[C@H]3NC(=O)CCCCCCCC(C)C)Oc3ccc(cc3Cl)C[C@H]3NC(=O)[C@H](N)c5ccc(O)c(c5)Oc5cc(O)cc(c5)[C@H](NC3=O)C(=O)N[C@H]4C(=O)N[C@H]3C(=O)N[C@@H]2C(=O)N[C@H](C(=O)O)c2cc(O)cc(O[C@H]4O[C@H](CO)[C@@H](O)[C@H](O)[C@@H]4O)c2-c2cc3ccc2O)O[C@H](CO)[C@@H](O)[C@@H]1O	antibacterial	CHEMBL4297111	TEICOPLANIN A2-5	TEICOPLANIN A2-5	Unknown	-1	1893.71																MOL	0					1891.57			C89H99Cl2N9O33	FHBQKTSCJKPYIO-RLDSMAAISA-N
CC(=O)Nc1ccc(S(=O)(=O)Nc2ccc([N+](=O)[O-])cc2)cc1	antibacterial	CHEMBL493636	SULFANITRAN	NSC-217299|NSC-77120|SULFANITRAN	Small molecule	-1	335.34	18	31	2.35	118.41	5	2	0	5	N	0.64	7.44		1.64	1.4	2	MOL	0	23	8	2	0	335.058	-1.83	NEUTRAL	C14H13N3O5S	GWBPFRGXNGPPMF-UHFFFAOYSA-N
CC(=O)Nc1ccc(S(=O)(=O)c2ccc(NC(C)=O)cc2)cc1	antibacterial	CHEMBL154166	ACEDAPSONE	1399FCI-556|4',4'''-SULFONYLBIS(ACETANILIDEC)|ACEDAPSONE|Acedapsone|CI 556|CI-556|CN-1883|DADDS|DIACETYLDAPSONE|Hansolar|NSC-218125|NSC-655049|PAM MR 1165|PAM-MR-1165|SULFADIAMINE	Small molecule	-1	332.38	7	13	2.44	92.34	4	2	0	4	N	0.9	13.19		1.4	1.4	2	MOL	0	23	6	2	0	332.083	-1.05	NEUTRAL	C16H16N2O4S	AMTPYFGPPVFBBI-UHFFFAOYSA-N
CC(=O)Nc1ncc([N+](=O)[O-])s1	antibacterial	CHEMBL1872946	NITHIAMIDE	2-ACETAMIDO-5-NITROTHIAZOLE|ACINITRAZOLE|AMINITROZOLE|CL 5,279|CL-5279|NITHIAMIDE|NSC-31539|NSC-45914	Small molecule	-1	187.18	10	28	1.01	85.13	5	1	0	2	N	0.55	7.67		0.66	0.48	1	MOL	0	12	6	1	0	187.005	-2.59	NEUTRAL	C5H5N3O3S	UJRRDDHEMZLWFI-UHFFFAOYSA-N
CC(=O)O.CC(=O)O.CCC(C)CC(C)CCCCCCCCC(=O)N[C@H]1C[C@@H](O)[C@@H](NCCN)NC(=O)[C@@H]2[C@@H](O)CCN2C(=O)[C@H]([C@H](O)CCN)NC(=O)[C@H]([C@H](O)[C@@H](O)c2ccc(O)cc2)NC(=O)[C@@H]2C[C@@H](O)CN2C(=O)[C@H]([C@@H](C)O)NC1=O	antibiotic	CHEMBL4297142	CASPOFUNGIN ACETATE	CASPOFUNGIN ACETATE|CASPOFUNGIN DIACETATE|Cancidas|MK-0991	Small molecule	4	1213.43	2	4														MOL	0					1092.64			C56H96N10O19	OGUJBRYAAJYXQP-LLXMLGLCSA-N
CC(=O)O.COc1cccc2c1C(=O)c1c(O)c3c(c(O)c1C2=O)C[C@@](O)(C(=O)COC(=O)CCCC(=O)NCCCC[C@@H](NC(=O)[C@H](Cc1ccc(O)cc1)NC(=O)[C@H](CO)NC(=O)[C@H](Cc1c[nH]c2ccccc12)NC(=O)[C@H](Cc1c[nH]cn1)NC(=O)[C@@H]1CCC(=O)N1)C(=O)N[C@@H](CC(C)C)C(=O)N[C@@H](CCCNC(=N)N)C(=O)N1CCC[C@H]1C(=O)NCC(N)=O)C[C@@H]3O[C@H]1C[C@H](N)[C@H](O)[C@H](C)O1	antibiotic	CHEMBL3989956	ZOPTARELIN DOXORUBICIN ACETATE	AEZS-108|AN-52|D-81858|ZEN-008|ZOPTARELIN DOXORUBICIN ACETATE	Protein	-1	1953.1																MOL	0					1891.84			C93H121N19O28	KNFBFAYGLUSKNV-GOXRTRPTSA-N
CC(=O)OC1C=CC(=O)OC1C1OC1C	antibacterial	CHEMBL2103782	ASPERLIN	ASPERLIN|NSC-93158|U 13,933|U 13933|U-13,933|U-13933	Small molecule	-1	212.2	2	2	0.19	65.13	5	0	0	2	N	0.48			0.67	0.67	0	MOL	0	15	5	0	0	212.069	2.93	NEUTRAL	C10H12O5	SPKNARKFCOPTSY-UHFFFAOYSA-N
CC(=O)OCC1=C(C(=O)O)N2C(=O)[C@@H](NC(=O)CC#N)[C@H]2SC1	antibacterial	CHEMBL2110602	CEPHACETRILE	CEFACETRILE|VETRIMAST	Small molecule	-1	339.33	10	28	-0.8	136.8	7	2	0	5	N	0.49	3.11		-1.78	-5.25	0	MOL	0	23	9	2	0	339.053	0.16	ACID	C13H13N3O6S	RRYMAQUWDLIUPV-BXKDBHETSA-N
CC(=O)OCC1=C(C(=O)O)N2C(=O)[C@@H](NC(=O)CSc3ccncc3)[C@H]2SC1	antibacterial	CHEMBL1599	CEPHAPIRIN	CEFAPIRIN|Cephapirin	Small molecule	4	423.47	8	50	0.48	125.9	8	2	0	7	N	0.37	3.35	4.99	-2.05	-4.17	1	MOL	0	28	9	2	0	423.056	-0.32	ACID	C17H17N3O6S2	UQLLWWBDSUHNEB-CZUORRHYSA-N
CC(=O)OCC1=C(C(=O)O)N2C(=O)[C@@H](NC(=O)Cc3cccs3)[C@H]2SC1	antibacterial	CHEMBL617	CEPHALOTHIN	CEFALOTIN|Cephalothin|Seffin	Small molecule	4	396.45	157	2693	0.59	113.01	7	2	0	6	N	0.53	3.43		0.02	-3.38	1	MOL	0	26	8	2	0	396.045	-0.37	ACID	C16H16N2O6S2	XIURVHNZVLADCM-IUODEOHRSA-N
CC(=O)OCC1=C(C(=O)O)N2C(=O)[C@@H](NC(=O)[C@H](N)c3ccccc3)[C@H]2SC1	antibacterial	CHEMBL1200971	CEPHALOGLYCIN	39435|CEFALOGLYCIN|CEFALOGLYCIN DIHYDRATE|CEPHALOGLYCIN|CEPHALOGLYCIN ANHYDROUS|CEPHALOGLYCIN DIHYDRATE|KEFOCIN|Kafocin	Small molecule	4	405.43	15	38	-0.01	139.03	7	3	0	6	N	0.44	3.15	7.23	-2.98	-3.34	1	MOL	0	28	9	4	0	405.099	0.5	ACID	C18H19N3O6S	FUBBGQLTSCSAON-PBFPGSCMSA-N
CC(=O)OCC1=C(C(=O)[O-])N2C(=O)[C@@H](NC(=O)CC#N)[C@H]2SC1.[Na+]	antibacterial	CHEMBL2104099	CEPHACETRILE SODIUM	BA 36278A|BA-36278A|CEFACETRILE SODIUM|CELTOL|CEPHACETRILE SODIUM|CEPHACETRILE SODIUM SALT|SODIUM CEPHACETRILE	Small molecule	-1	361.31			-0.8	136.8	7	2	0	5	N	0.49	3.11		-1.78	-5.25	0	MOL	0	23	9	2	0	339.053	0.16	ACID	C13H12N3NaO6S	GXCRUTWHNMMJEK-WYUVZMMLSA-M
CC(=O)OCC1=C(C(=O)[O-])N2C(=O)[C@@H](NC(=O)CSc3ccncc3)[C@H]2SC1.[Na+]	antibacterial	CHEMBL1201043	CEPHAPIRIN SODIUM	BL-P 1322|BL-P-1322|CEFAPIRIN SODIUM|CEPHAPIRIN SODIUM|CEPHAPIRIN SODIUM SALT|Cefadyl|NSC-179171|SODIUM CEFAPIRIN	Small molecule	4	445.45	37	63	0.48	125.9	8	2	0	7	N	0.37	3.35	4.99	-2.05	-4.17	1	MOL	0	28	9	2	0	423.056	-0.32	ACID	C17H16N3NaO6S2	VGEOUKPOQQEQSX-OALZAMAHSA-M
CC(=O)OCC1=C(C(=O)[O-])N2C(=O)[C@@H](NC(=O)Cc3cccs3)[C@H]2SC1.[Na+]	antibacterial	CHEMBL1632	CEPHALOTHIN SODIUM	38253|Averon|CEFALOTIN SODIUM|CEPHALOTHIN SODIUM|CEPHALOTHIN SODIUM SALT|Cefalotin|Cephalothin|Keflin|NSC-756667|SODIUM CEPHALOTHIN|Seffin|Synclotin|Toricelocin	Small molecule	4	418.43	34	54	0.59	113.01	7	2	0	6	N	0.53	3.43		0.02	-3.38	1	MOL	0	26	8	2	0	396.045	-0.37	ACID	C16H15N2NaO6S2	VUFGUVLLDPOSBC-XRZFDKQNSA-M
CC(=O)OCOC(=O)[C@@H]1N2C(=O)[C@@H](NC(=O)Cc3ccccc3)[C@H]2SC1(C)C	antibacterial	CHEMBL2106988	PENAMECILLIN	HAVAPEN|PENAMECILLIN|WY-20,788|WY-20788	Small molecule	4	406.46			0.84	102.01	7	1	0	6	N	0.42	11.85		1.09	1.09	1	MOL	0	28	8	1	0	406.12	0.47	NEUTRAL	C19H22N2O6S	NLOOMWLTUVBWAW-HLLBOEOZSA-N
CC(=O)OP(=O)(O)N(C[C@H]1CN(c2cc(F)c(N3C=CC(=O)CC3)c(F)c2F)C(=O)O1)c1ccon1	antibacterial	CHEMBL4301914	CONTEZOLID ACEFOSAMIL		Small molecule	3	530.35			2.88	142.72	9	1	1	7	N	0.42	1.36		1.76	-0.62	2	MOL	0	36	12	1	2	530.081	-0.4	ACID	C20H18F3N4O8P	YCRAGJLWFBGKFE-CYBMUJFWSA-N
CC(=O)OP(=O)([O-])N(C[C@H]1CN(c2cc(F)c(N3C=CC(=O)CC3)c(F)c2F)C(=O)O1)c1ccon1.[Na+]	antibacterial	CHEMBL3989966	CONTEZOLID ACEFOSAMIL	CONTEZOLID ACEFOSAMIL|MRX-4|MRX-4 SODIUM|PRODRUG OF CONTEZOLID (MRX-1)	Small molecule	3	552.33	3	11	2.88	142.72	9	1	1	7	N	0.42	1.36		1.76	-0.62	2	MOL	0	36	12	1	2	530.081	-0.4	ACID	C20H17F3N4NaO8P	JANNTEAGZXJITO-BTQNPOSSSA-M
CC(=O)O[C@@H]1/C=C/C(C)=C/C[C@H](O)/C=C/C(C)=C/[C@@H](NC(=O)C(C)=O)[C@]2(C)C(=O)O[C@H](C1)[C@@H](C)C2=O	antibacterial;antibiotic	CHEMBL2105460	SEDECAMYCIN	BUNDLIN|NSC-145117|RO 23-0731/000|RO-230731000|SEDECAMYCIN|T-2636|T-2636A	Small molecule	-1	501.58			2.29	136.07	8	2	1	3	N	0.34	11.97		2.52	2.52	0	MOL	0	36	9	2	1	501.236	2	NEUTRAL	C27H35NO8	LSNBAGMWJRMBEO-VGBMZARNSA-N
CC(=O)O[C@H]1C[C@@]2(C)[C@@H](C[C@@H](O)[C@H]3[C@@]4(C)CC[C@@H](O)[C@@H](C)C4CC[C@@]32C)/C1=C(\CCC=C(C)C)C(=O)O	antibacterial	CHEMBL383466	FUSIDATE		Small molecule		516.72			5.67	104.06	5	3	2	5	N	0.25	4.46		4.42	1.58	0	MOL	-1	37	6	3	2	516.345	3.08	ACID	C31H48O6	IECPWNUMDGFDKC-CDSRIIBBSA-N
CC(=O)O[C@H]1C[C@@]2(C)[C@@H](C[C@@H](O)[C@H]3[C@@]4(C)CC[C@@H](O)[C@@H](C)C4CC[C@@]32C)/C1=C(\CCC=C(C)C)C(=O)[O-].[Na+]	antibacterial	CHEMBL2106707	FUSIDATE SODIUM		Small molecule		538.7	2	2	5.67	104.06	5	3	2	5	N	0.25	4.46		4.42	1.58	0	MOL	-1	37	6	3	2	516.345	3.08	ACID	C31H47NaO6	HJHVQCXHVMGZNC-DHUMWTJCSA-M
CC(=O)O[C@H]1C[C@@]2(C)[C@@H](C[C@@H](O)[C@H]3[C@@]4(C)CC[C@@H](O)[C@@H](C)[C@@H]4CC[C@@]32C)/C1=C(\CCC=C(C)C)C(=O)O	antibacterial;antibiotic	CHEMBL374975	FUSIDIC ACID	ANHYDROUS FUSIDIC ACID|CEM-102|FUCIDIN CAVIJECT|FUCITHALMIC|FUSIDATE|FUSIDIC ACID|NSC-56192|RAMYCIN|SQ 16,603|SQ-16603|TAKSTA	Small molecule	4	516.72	56	504	5.67	104.06	5	3	2	5	N	0.25	4.46		4.42	1.58	0	MOL	0	37	6	3	2	516.345	3.08	ACID	C31H48O6	IECPWNUMDGFDKC-MZJAQBGESA-N
CC(=O)O[C@H]1C[C@H](O[C@H]2[C@@H](O)C[C@H](O[C@H]3[C@@H](O)C[C@H](O[C@H]4CC[C@@]5(C)[C@H](CC[C@@H]6[C@@H]5CC[C@]5(C)[C@@H](C7=CC(=O)OC7)CC[C@]65O)C4)O[C@@H]3C)O[C@@H]2C)O[C@H](C)[C@H]1O	antibiotic	CHEMBL3545057	ACETYLDIGITOXIN	ACETYLDIGITOXIN|ACETYLDIGITOXINS .ALPHA.-FORM|Acylanid	Small molecule	4	806.99	1	4	3.82	188.9	14	4	2	8	N	0.2	7.18	0.24	4.04	3.62	0	MOL	0	57	14	4	2	806.445	2.28	NEUTRAL	C43H66O14	HPMZBILYSWLILX-UMDUKNJSSA-N
CC(=O)O[C@H]1C[C@H](O[C@H]2[C@@H](O)C[C@H](O[C@H]3[C@@H](O)C[C@H](O[C@H]4CC[C@@]5(C)[C@H](CC[C@@H]6[C@@H]5C[C@@H](O)[C@]5(C)[C@@H](C7=CC(=O)OC7)CC[C@]65O)C4)O[C@@H]3C)O[C@@H]2C)O[C@H](C)[C@H]1O	antibiotic	CHEMBL2074725	ACETYLDIGOXIN	.ALPHA.-ACETYLDIGOXIN|ACETYLDIGOXIN|DIGOXIN, 3'''-ACETATE|LANATILIN|SANDOLANID|beta-Acetyldigoxin	Small molecule	-1	822.99	1	1	2.79	209.13	15	5	2	8	N	0.18	7.15		2.81	2.37	0	MOL	0	58	15	5	2	822.44	2.37	NEUTRAL	C43H66O15	HWKJSYYYURVNQU-DXJNJSHLSA-N
CC(=O)O[C@H]1[C@@H](OC(C)=O)C[C@H](O[C@H]2[C@@H](OC(C)=O)C[C@H](O[C@H]3[C@@H](OC(C)=O)C[C@H](O[C@H]4CC[C@@]5(C)[C@H](CC[C@@H]6[C@@H]5CC[C@]5(C)[C@@H](C7=CC(=O)OC7)[C@@H](OC(C)=O)C[C@]65O)C4)O[C@@H]3C)O[C@@H]2C)O[C@@H]1C	antibiotic	CHEMBL3989807	PENGITOXIN	GITOXIN PENTAACETATE|PENGITOXIN	Small molecule	-1	991.13			5.07	233.41	19	1	3	12	N	0.15	6.82		4.42	3.74	0	MOL	0	70	19	1	3	990.482	1.75	NEUTRAL	C51H74O19	JDYLJSDIEBHXPO-ALNZGLKXSA-N
CC(=O)[C@]1(N)Cc2c(O)c3c(c(O)c2[C@@H](O[C@H]2C[C@H](O)[C@H](O)CO2)C1)C(=O)c1ccccc1C3=O	antibiotic	CHEMBL1186894	AMRUBICIN	AMRUBICIN	Small molecule	3	483.47	4	12	0.63	176.61	10	5	0	3	N	0.33	8.1	7.02	1.74	1.81	2	MOL	0	35	10	6	1	483.153	1.51	NEUTRAL	C25H25NO9	VJZITPJGSQKZMX-XDPRQOKASA-N
CC(=O)[C@]1(N)Cc2c(O)c3c(c(O)c2[C@@H](O[C@H]2C[C@H](O)[C@H](O)CO2)C1)C(=O)c1ccccc1C3=O.Cl	antibiotic	CHEMBL481958	AMRUBICIN HYDROCHLORIDE	AMRUBICIN HYDROCHLORIDE|CALSED|SM 5887|SM-5887	Small molecule	3	519.93	3	9	0.63	176.61	10	5	0	3	N	0.33	8.1	7.02	1.74	1.81	2	MOL	0	35	10	6	1	483.153	1.51	NEUTRAL	C25H26ClNO9	BHMLHEQFWVQAJS-IITOGVPQSA-N
CC(=O)[C@]1(O)Cc2c(O)c3c(c(O)c2[C@@H](O[C@H]2C[C@H](N)[C@H](O)[C@H](C)O2)C1)C(=O)c1c(O)cccc1C3=O	antibiotic	CHEMBL474260	CARUBICIN	CARUBICIN|Carminomycin|NSC-180024	Small molecule	-1	513.5	31	72	0.73	196.84	11	6	3	3	N	0.27	7.78	9.95	1.76	1.53	2	MOL	0	37	11	7	3	513.163	1.9	BASE	C26H27NO10	XREUEWVEMYWFFA-CSKJXFQVSA-N
CC(=O)[C@]1(O)Cc2c(O)c3c(c(O)c2[C@@H](O[C@H]2C[C@H](N)[C@H](O)[C@H](C)O2)C1)C(=O)c1c(O)cccc1C3=O.Cl	antibiotic	CHEMBL3989443	CARUBICIN HYDROCHLORIDE	CARMINOMYCIN HYDROCHLORIDE|CARUBICIN HCL|CARUBICIN HYDROCHLORIDE|NSC-275649	Small molecule	-1	549.96			0.73	196.84	11	6	3	3	N	0.27	7.78	9.95	1.76	1.53	2	MOL	0	37	11	7	3	513.163	1.9	BASE	C26H28ClNO10	WYVYEIZFAUXWKW-SHUUXQFMSA-N
CC(=O)[C@]1(O)Cc2c(O)c3c(c(O)c2[C@@H](O[C@H]2C[C@H](N)[C@H](O)[C@H](C)O2)C1)C(=O)c1ccccc1C3=O	antibiotic	CHEMBL1117	IDARUBICIN	IDARUBICIN|Idamycin|Idarubicin	Small molecule	4	497.5	175	1279	1.02	176.61	10	5	0	3	N	0.33	8.02	9.18	1.51	1.06	2	MOL	0	36	10	6	1	497.169	1.67	BASE	C26H27NO9	XDXDZDZNSLXDNA-TZNDIEGXSA-N
CC(=O)[C@]1(O)Cc2c(O)c3c(c(O)c2[C@@H](O[C@H]2C[C@H](N)[C@H](O)[C@H](C)O2)C1)C(=O)c1ccccc1C3=O.Cl	antibiotic	CHEMBL1200976	IDARUBICIN HYDROCHLORIDE	IDAMYCIN PFS|IDARUBICIN HCL|IDARUBICIN HYDROCHLORIDE|IDARUBICIN HYDROCHLORIDE PFS|IMI 30|IMI-30|Idamycin|NSC-256439|ZAVEDOS	Small molecule	4	533.96	44	89	1.02	176.61	10	5	0	3	N	0.33	8.02	9.18	1.51	1.06	2	MOL	0	36	10	6	1	497.169	1.67	BASE	C26H28ClNO9	JVHPTYWUBOQMBP-RVFAQHLVSA-N
CC(=O)[C@]1(O)Cc2c(O)c3c(c(O)c2[C@@H](O[C@H]2C[C@H](N4CC4)[C@H](OS(C)(=O)=O)[C@H](C)O2)C1)C(=O)c1ccccc1C3=O	antibiotic	CHEMBL2103926	LADIRUBICIN	LADIRUBICIN	Small molecule	-1	601.63			1.36	176.74	12	3	2	6	N	0.21	8.05	3.83	3.06	2.97	2	MOL	0	42	12	3	2	601.162	1.26	NEUTRAL	C29H31NO11S	VMDWTZZCNDEKIO-CBNJBKGYSA-N
CC(=O)[N-]S(=O)(=O)c1ccc(N)cc1.[Na+]	antibacterial	CHEMBL1200416	SULFACETAMIDE SODIUM	BLEPH-30|Bleph-10|CETAMIDE|ISOPTO CETAMIDE|KLARON|OCUSULF-10|OCUSULF-30|SODIUM SULAMYD|SODIUM SULFACETAMIDE|SULF-10|SULF-15|SULFACEL-15|SULFACETAMIDE SODIUM|SULFAIR 10|SULFAIR FORTE|SULFAIR-15|SULTEN-10	Small molecule		236.23	10	22	0.09	89.26	4	2	0	2	N	0.68	4.3	2.14	-0.26	-1.2	1	MOL	-1	14	5	3	0	214.041	-1.06	ACID	C8H9N2NaO3S	PQMSFAORUFMASU-UHFFFAOYSA-M
CC(=O)[O-].CCCCCOc1ccc(-c2ccc(-c3ccc(C(=O)N[C@H]4C[C@@H](O)[C@@H](OCC[N+](C)(C)C)NC(=O)[C@@H]5[C@@H](O)[C@@H](C)CN5C(=O)[C@H]([C@@H](C)O)NC(=O)[C@H]([C@H](O)[C@@H](O)c5ccc(O)cc5)NC(=O)[C@@H]5C[C@@H](O)CN5C(=O)[C@H]([C@@H](C)O)NC4=O)cc3)cc2)cc1	antibiotic	CHEMBL3989928	REZAFUNGIN ACETATE	BIAFUNGIN ACETATE|CD101 acetate|REZAFUNGIN ACETATE	Small molecule	-1	1285.46																MOL	0					1225.6			C65H88N8O19	MXMWJAPNUIKPGF-YOFVRWEXSA-N
CC(C)(C)C(=O)OCOC(=O)[C@@H]1N2C(=O)[C@@H](/N=C/N3CCCCCC3)[C@H]2SC1(C)C	antibacterial	CHEMBL1650818	AMDINOCILLIN PIVOXIL	AMDINOCILLIN PIVOXIL|Coactabs|PIVMECILLINAM|PIVMECILLINAM HYDROCHLORIDE|RO 10-9071|RO-10-9071|SELEXID	Small molecule	4	439.58	5	28	2.41	88.51	7	0	0	5	N	0.21	13.66	7.91	2.91	2.28	0	MOL	0	30	8	0	0	439.214	0.3	NEUTRAL	C21H33N3O5S	NPGNOVNWUSPMDP-UTEPHESZSA-N
CC(C)(C)C(=O)OCOC(=O)[C@@H]1N2C(=O)[C@@H](NC(=O)[C@@H](N)c3ccccc3)[C@H]2SC1(C)C	antibacterial	CHEMBL323354	PIVAMPICILLIN		Small molecule		463.56	6	8	1.32	128.03	8	2	0	6	N	0.37	11.71	7.23	2.07	1.84	1	MOL	-1	32	9	3	0	463.178	0.58	NEUTRAL	C22H29N3O6S	ZEMIJUDPLILVNQ-JTOWHCCKSA-N
CC(C)(C)C(=O)OCOC(=O)[C@@H]1N2C(=O)[C@@H](NC(=O)[C@H](N)c3ccccc3)[C@H]2SC1(C)C	antibacterial	CHEMBL3182343	PIVAMPICILLIN	MK-191|PIVAMPICILLIN|PONDOCILLIN	Small molecule	4	463.56	6	34	1.32	128.03	8	2	0	6	N	0.37	11.71	7.23	2.07	1.84	1	MOL	0	32	9	3	0	463.178	0.58	NEUTRAL	C22H29N3O6S	ZEMIJUDPLILVNQ-ZXFNITATSA-N
CC(C)(C)CC(C)(C)c1ccc(O)c(Cc2ccc(Cl)cc2Cl)c1	antibacterial	CHEMBL1476605	CLOFOCTOL	CLOFOCTOL|NSC-758389|OCTOFENE	Small molecule	-1	365.34	37	75	7	20.23	1	1	1	4	N	0.62	10.28		7.99	7.99	2	MOL	0	24	1	1	1	364.136	-0.64	NEUTRAL	C21H26Cl2O	HQVZOORKDNCGCK-UHFFFAOYSA-N
CC(C)(C)OC(=O)NC1C(=O)NC2Cc3ccc(c(Cl)c3)Oc3cc4cc(c3O)Oc3ccc(cc3Cl)C(O)C3NC(=O)C(NC(=O)C4NC(=O)C(NC2=O)c2cc(O)cc(c2)Oc2cc1ccc2O)c1ccc(O)c(c1)-c1c(O)cc(O)cc1[C@H](C(=O)O)NC3=O	antibiotic	CHEMBL267368			Small molecule		1299.05	4	5														MOL	-1					1297.27			C63H53Cl2N7O20	PLVIBWSHKFMVSL-SOJDZCJISA-N
CC(C)(O/N=C(\C(=O)NC1CN(C(=O)NS(=O)(=O)N2CCN(NC(=O)c3cc(=O)c(O)c[nH]3)C2=O)C1=O)c1csc(N)n1)C(=O)O	antibiotic	CHEMBL2110757	PIRAZMONAM	PIRAZMONAM	Small molecule	-1	684.63	5	6	-2.93	316.19	15	7	3	10	N	0.07	2.82	3.53	-3.2	-6.8	2	MOL	0	46	22	8	3	684.102	-0.38	ACID	C22H24N10O12S2	JXSPWQGYERHATM-MUXKCCDJSA-N
CC(C)(O/N=C(\C(=O)NC1CN(C(=O)NS(=O)(=O)N2CCN(NC(=O)c3cc(=O)c(O)c[nH]3)C2=O)C1=O)c1csc(N)n1)C(=O)[O-].[Na+]	antibiotic	CHEMBL2105893	PIRAZMONAM SODIUM	PIRAZMONAM SODIUM|SQ 83360|SQ-83360	Small molecule	-1	706.61			-2.93	316.19	15	7	3	10	N	0.07	2.82	3.53	-3.2	-6.8	2	MOL	0	46	22	8	3	684.102	-0.38	ACID	C22H23N10NaO12S2	JGVFTSXUZPXSJY-WLWSJORBSA-M
CC(C)(O/N=C(\C(=O)N[C@@H]1C(=O)N2C(C(=O)[O-])=C(C[N+]3(CCNC(=O)c4ccc(O)c(O)c4Cl)CCCC3)CS[C@H]12)c1csc(N)n1)C(=O)O	antibacterial	CHEMBL3989974	CEFIDEROCOL	CEFIDEROCOL|GSK2696266|S-649266	Small molecule	4	752.23	8	46	-0.18	256.9	14	6	3	13	N	0.05	2.69	3.98	-2.93	-5.66	2	MOL	0	50	17	7	3	751.15	0.01	ACID	C30H34ClN7O10S2	DBPPRLRVDVJOCL-FQRUVTKNSA-N
CC(C)(O/N=C(\C(=O)N[C@@H]1C(=O)N2C(C(=O)[O-])=C(C[n+]3ccccc3)CS[C@H]12)c1csc(N)n1)C(=O)O	antibacterial	CHEMBL44354	CEFTAZIDIME	CEFTAZIDIME|CEFTAZIDIME ANHYDROUS|CEFTAZIDIME HYDRATE|CEFTAZIDIME PENTAHYDRATE|CEPTAZ|Ceftazidime (arginine formulation)|Ceptaz|Fortam|Fortaz|Fortum|GR 20263|GR-20263|J01DD07|Kefazim|LY 139381|LY-139381|NSC-759260|PENTACEF|Pentacef|Tazicef|Tazidime	Small molecule	4	546.59	208	5549	-1.3	191.22	11	3	2	9	N	0.15	2.51	3.94	-4.16	-6.94	2	MOL	0	37	13	4	2	546.099	0.12	ACID	C22H22N6O7S2	ORFOPKXBNMVMKC-DWVKKRMSSA-N
CC(C)/N=c1\cc2n(-c3ccc(Cl)cc3)c3ccccc3nc-2cc1Nc1ccc(Cl)cc1	antibacterial	CHEMBL1292	CLOFAZIMINE	CHLOFAZIMINE|CLOFAZIMINE|CLOFAZIMINUM|COLFAZIMINE|G 30320|G-30320|Lamprene|NSC-141046	Small molecule	4	473.41	79	346	7.49	42.21	4	1	1	4	N	0.27		6.63	7.3	7.24	3	MOL	0	33	4	1	1	472.122	-0.87	NEUTRAL	C27H22Cl2N4	WDQPAMHFFCXSNU-BGABXYSRSA-N
CC(C)=CCC/C(C)=C/CC/C(C)=C/CN1C(=O)c2cccc(O)c2Nc2c(O)cc(O)cc21	antibiotic	CHEMBL550961	DIAZEPINOMICIN	AMO-01|BU-4664L|DIAZEPINOMICIN|ECO-4601|TLN-4601	Small molecule	2	462.59	11	19	6.93	93.03	5	4	1	8	N	0.19	8.88	0.73	7.47	7.45	2	MOL	0	34	6	4	1	462.252	1.36	NEUTRAL	C28H34N2O4	SALVHVNECODMJP-GNUCVDFRSA-N
CC(C)=Cc1nc2ccc(C[C@H]3NC(=O)[C@H]([C@@H](C)c4ccccc4)NC(=O)CNC(=O)[C@H](CO)NC(=O)[C@@H]([C@@H](O)[C@@H]4CN=C(N)N4[C@H]4O[C@H](CO)[C@@H](O)[C@H](O)[C@@H]4O)NC(=O)[C@H]([C@H](O)[C@@H]4CN=C(N)N4)NC3=O)cc2o1	antibiotic	CHEMBL437903			Small molecule		1050.1	3	3														MOL	-1					1049.46			C47H63N13O15	RXDQYQYBYKEMBQ-BADMUUIESA-N
CC(C)C/C=C/C=C/C(=O)N[C@@H](CC(N)=O)C(=O)N[C@@H]1C(=O)N[C@H](c2ccc(O)cc2)C(=O)N[C@H](CCCN)C(=O)N[C@H]([C@@H](C)O)C(=O)N[C@@H](c2ccc(O)cc2)C(=O)N[C@H](c2ccc(O)cc2)C(=O)N[C@@H]([C@H](C)O)C(=O)N[C@@H](Cc2ccccc2)C(=O)N[C@H](CCCN)C(=O)N[C@@H](c2ccc(O[C@H]3O[C@H](CO)[C@@H](O)[C@H](O)[C@@H]3O)cc2)C(=O)N[C@H]([C@@H](C)O)C(=O)N[C@@H](c2ccc(O)cc2)C(=O)NCC(=O)N[C@@H](CC(C)C)C(=O)N[C@H](C)C(=O)N[C@@H](c2ccc(…	antibacterial;antibiotic	CHEMBL3989442	RAMOPLANIN A'2	ANTIBIOTIC A 16686A'2|RAMOPLANIN A'2	Protein	-1	2391.96																MOL	0					2389.98			C113H144ClN21O35	FLZBDKOAIZUTMK-VUTBENODSA-N
CC(C)C/C=C/C=C/C(=O)N[C@@H](CC(N)=O)C(=O)N[C@@H]1C(=O)N[C@H](c2ccc(O)cc2)C(=O)N[C@H](CCCN)C(=O)N[C@H]([C@@H](C)O)C(=O)N[C@@H](c2ccc(O)cc2)C(=O)N[C@H](c2ccc(O)cc2)C(=O)N[C@@H]([C@H](C)O)C(=O)N[C@@H](Cc2ccccc2)C(=O)N[C@H](CCCN)C(=O)N[C@@H](c2ccc(O[C@H]3O[C@H](CO)[C@@H](O)[C@H](O)[C@@H]3O[C@@H]3O[C@@H](CO)[C@H](O)[C@@H](O)[C@H]3O)cc2)C(=O)N[C@H]([C@@H](C)O)C(=O)N[C@@H](c2ccc(O)cc2)C(=O)NCC(=O)N[C@@H…	antibacterial	CHEMBL3989605	RAMOPLANIN A2 (MAIN COMPONENT)	RAMOPLANIN A2 (MAIN COMPONENT)	Protein	-1	2554.1																MOL	0					2552.03			C119H154ClN21O40	KGZHFKDNSAEOJX-RYAIWOGKSA-N
CC(C)C/C=C/C=C\C(=O)N[C@@H](CC(N)=O)C(=O)N[C@@H]1C(=O)N[C@H](c2ccc(O)cc2)C(=O)N[C@H](CCCN)C(=O)N[C@H]([C@@H](C)O)C(=O)N[C@@H](c2ccc(O)cc2)C(=O)N[C@H](c2ccc(O)cc2)C(=O)N[C@@H]([C@H](C)O)C(=O)N[C@@H](Cc2ccccc2)C(=O)N[C@H](CCCN)C(=O)N[C@@H](c2ccc(O[C@H]3O[C@H](CO)[C@@H](O)[C@H](O)[C@@H]3O[C@H]3O[C@H](CO)[C@@H](O)[C@H](O)[C@@H]3O)cc2)C(=O)N[C@@H]([C@@H](C)O)C(=O)N[C@@H](c2ccc(O)cc2)C(=O)NCC(=O)N[C@@H…	antibacterial	CHEMBL2368737	RAMOPLANIN	Ramoplanin	Unknown		2554.1	3	12														MOL	-1					2552.03			C119H154ClN21O40	KGZHFKDNSAEOJX-LYLKDSDYSA-N
CC(C)CC(C(=O)NC1C(=O)NC(CC(N)=O)C(=O)NC2C(=O)NC3C(=O)NC(C(=O)N[C@@H](C(=O)O)c4cc(O)c(CN5CCN(Cc6ccc(-c7ccccc7)cc6)CC5)c(O)c4-c4cc3ccc4O)C(O)c3ccc(cc3)Oc3cc2cc(c3O)Oc2ccc(cc2Cl)C1O)N(C)C(=O)OC(C)(C)C	antibiotic	CHEMBL263485			Small molecule		1473.99	4	5														MOL	-1					1472.54			C76H81ClN10O19	QKXJCNMZXBJJNY-MJZONAFYSA-N
CC(C)CC/C=C/C=C/C(=O)N[C@@H](CC(N)=O)C(=O)N[C@@H]1C(=O)N[C@H](c2ccc(O)cc2)C(=O)N[C@H](CCCN)C(=O)N[C@H]([C@@H](C)O)C(=O)N[C@@H](c2ccc(O)cc2)C(=O)N[C@H](c2ccc(O)cc2)C(=O)N[C@@H]([C@H](C)O)C(=O)N[C@@H](Cc2ccccc2)C(=O)N[C@H](CCCN)C(=O)N[C@@H](c2ccc(O[C@H]3O[C@H](CO)[C@@H](O)[C@H](O)[C@@H]3O)cc2)C(=O)N[C@H]([C@@H](C)O)C(=O)N[C@@H](c2ccc(O)cc2)C(=O)NCC(=O)N[C@@H](CC(C)C)C(=O)N[C@H](C)C(=O)N[C@@H](c2ccc…	antibacterial;antibiotic	CHEMBL3989774	RAMOPLANIN A'3	ANTIBIOTIC A 16686A'3|RAMOPLANIN A'3	Protein	-1	2405.99																MOL	0					2404			C114H146ClN21O35	AQDAIIQYICYZGT-FEVAMBFHSA-N
CC(C)CC/C=C/C=C/C(=O)N[C@@H](CC(N)=O)C(=O)N[C@@H]1C(=O)N[C@H](c2ccc(O)cc2)C(=O)N[C@H](CCCN)C(=O)N[C@H]([C@@H](C)O)C(=O)N[C@@H](c2ccc(O)cc2)C(=O)N[C@H](c2ccc(O)cc2)C(=O)N[C@@H]([C@H](C)O)C(=O)N[C@@H](Cc2ccccc2)C(=O)N[C@H](CCCN)C(=O)N[C@@H](c2ccc(O[C@H]3O[C@H](CO)[C@@H](O)[C@H](O)[C@@H]3O[C@@H]3O[C@@H](CO)[C@H](O)[C@@H](O)[C@H]3O)cc2)C(=O)N[C@H]([C@@H](C)O)C(=O)N[C@@H](c2ccc(O)cc2)C(=O)NCC(=O)N[C@@…	antibacterial	CHEMBL3989606	RAMOPLANIN A3	RAMOPLANIN A3	Protein	-1	2568.13																MOL	0					2566.05			C120H156ClN21O40	CFIGZBIRUKWIED-IOJGZIGSSA-N
CC(C)CCCCC(=O)N[C@@H](CCN)C(=O)N[C@@H](CN[C@@H](CCN)C(=O)N[C@H]1CCNC(=O)[C@H]([C@@H](C)O)NC(=O)[C@H](CCN)NC(=O)[C@H](CCN)NC(=O)[C@H](CC(C)C)NC(=O)[C@@H](CC(C)C)NC(=O)[C@H](CCN)NC1=O)[C@@H](C)O.CCC(C)CCCCC(=O)N[C@@H](CCN)C(=O)N[C@@H](CN[C@@H](CCN)C(=O)N[C@H]1CCNC(=O)[C@H]([C@@H](C)O)NC(=O)[C@H](CCN)NC(=O)[C@H](CCN)NC(=O)[C@H](CC(C)C)NC(=O)[C@@H](CC(C)C)NC(=O)[C@H](CCN)NC1=O)[C@@H](C)O	antibacterial;antibiotic	CHEMBL2221249	COLISTIN	COLISTIN|Polymyxin E	Protein	4	2296.97	145	1354														MOL	0					2295.56			C105H202N32O24	JORAUNFTUVJTNG-BSTBCYLQSA-N
CC(C)CCCCC(=O)N[C@@H](CCN)C(=O)N[C@@H](CN[C@@H](CCN)C(=O)N[C@H]1CCNC(=O)[C@H]([C@@H](C)O)NC(=O)[C@H](CCN)NC(=O)[C@H](CCN)NC(=O)[C@H](CC(C)C)NC(=O)[C@@H](CC(C)C)NC(=O)[C@H](CCN)NC1=O)[C@@H](C)O.CCC(C)CCCCC(=O)N[C@@H](CCN)C(=O)N[C@@H](CN[C@@H](CCN)C(=O)N[C@H]1CCNC(=O)[C@H]([C@@H](C)O)NC(=O)[C@H](CCN)NC(=O)[C@H](CCN)NC(=O)[C@H](CC(C)C)NC(=O)[C@@H](CC(C)C)NC(=O)[C@H](CCN)NC1=O)[C@@H](C)O.O=S(=O)(O)O.…	antibacterial	CHEMBL2218908	COLISTIN SULFATE	BELCOMYCIN|BELCOMYCINE|COLIMYCIN SULFATE|COLIMYCIN SULPHATE|COLISTIN SULFATE|COLISTIN SULPHATE|COLISTINS SULFATE|COLISTINS SULPHATE|COLY-MYCIN S|Cantrex|Colistin sulfate|Coly-mycin|Kanamycin|Kanamycin sulfate|Kannasyn|Kantrex|Kantrim|Klebcil|NSC-759273|POLYMIXIN E SULFATE|POLYMIXIN E SULPHATE	Protein	4	2493.13	4	97														MOL	0					2295.56			C105H206N32O32S2	ZESIAEVDVPWEKB-ORCFLVBFSA-N
CC(C)CCCCC(=O)N[C@@H](CCN)C(=O)N[C@H](C(=O)N[C@@H](CCN)C(=O)N[C@H]1CCNC(=O)[C@H]([C@@H](C)O)NC(=O)[C@H](CCN)NC(=O)[C@H](CCN)NC(=O)[C@H](CC(C)C)NC(=O)[C@@H](Cc2ccccc2)NC(=O)[C@@H](CCN)NC1=O)[C@@H](C)O.CC[C@H](C)CCCCC(=O)N[C@@H](CCN)C(=O)N[C@H](C(=O)N[C@@H](CCN)C(=O)N[C@H]1CCNC(=O)[C@H]([C@@H](C)O)NC(=O)[C@H](CCN)NC(=O)[C@H](CCN)NC(=O)[C@H](CC(C)C)NC(=O)[C@@H](Cc2ccccc2)NC(=O)[C@@H](CCN)NC1=O)[C@@H…	antibacterial;antibiotic	CHEMBL3989738	POLYMYXIN B	POLYMIXIN B|POLYMYXIN B	Protein	4	2392.97	62	686														MOL	0					2391.48			C111H194N32O26	ZBJNZFQKYZCUJU-PAHFEQBRSA-N
CC(C)CCCCCCC/C=C\CC(=O)N[C@@H](CC(N)=O)C(=O)N[C@@H]1C(=O)N2CCCC[C@@H]2C(=O)N[C@@H]([C@H](C)C(=O)O)C(=O)N[C@@H](CC(=O)O)C(=O)NCC(=O)N[C@@H](CC(=O)O)C(=O)NCC(=O)N[C@H]([C@H](C)N)C(=O)N[C@@H](C(C)C)C(=O)N2CCC[C@H]2C(=O)N[C@@H]1C	antibiotic	CHEMBL1688547	FRIULIMICIN B	FRIULIMICIN B|FRIULIMYCIN B	Protein	1	1303.48	1	38														MOL	0					1302.68			C59H94N14O19	HVYFVLAUKMGKHL-ZXBRFYMQSA-N
CC(C)C[C@@H]1NC(=O)[C@H](CCCN)NC(=O)[C@H](C(C)C)NC(=O)[C@@H]2CCCN2C(=O)[C@@H](Cc2ccccc2)NC(=O)[C@H](CC(C)C)NC(=O)[C@H](CCCN)NC(=O)[C@H](C(C)C)NC(=O)[C@@H]2CCCN2C(=O)[C@@H](Cc2ccccc2)NC1=O	antibiotic	CHEMBL373496	GRAMICIDIN S	GRAMICIDIN C|GRAMICIDIN S|GRAMICIDIN S 1|GRAMICIDIN S-A|GRAMMIDIN	Protein	-1	1141.47	39	193														BOTH	0					1140.71			C60H92N12O10	IUAYMJGZBVDSGL-XNNAEKOYSA-N
CC(C)C[C@@H]1NC(=O)[C@H](CCCN)NC(=O)[C@H](C(C)C)NC(=O)[C@H](Cc2ccc(O)cc2)N[C@@H](CCC(=O)O)C(=O)N[C@@H](CC(N)=O)C(=O)[C@@H](Cc2ccccc2)NC(=O)[C@H](Cc2ccccc2)NC(=O)[C@@H]2CCCN2C(=O)[C@@H](Cc2ccccc2)NC1=O	antibacterial;antibiotic	CHEMBL577736	TYROTHRICIN	Bactratycin|TYROTHRICIN	Protein	4	1228.46	5	9														MOL	0					1227.63			C65H85N11O13	NLJVXZFCYKWXLH-DXTIXLATSA-N
CC(C)Cn1cnc2c(N)nc3ccccc3c21	antibiotic	CHEMBL1282	IMIQUIMOD	Aldara|IMIQUIMOD|NSC-369100|NSC-759651|R-837|S-26308|S26308|TMX-101|ZYCLARA	Small molecule	4	240.31	134	605	2.82	56.73	4	1	0	2	N	0.75		5.01	2.65	2.65	3	MOL	0	18	4	2	0	240.137	-0.84	NEUTRAL	C14H16N4	DOUYETYNHWVLEO-UHFFFAOYSA-N
CC(CCC/C=C/CCCN(C)C(=N)N)CC(C)C1OC(=O)C(C)C(O)/C=C/C(C)C(O)C(C)C(O)C(C)C(O)CCCC(O)CC2(O)OC(CC(OC(=O)CC(=O)O)CC(O)CC(O)C(C)C(O)/C=C/C=C/C1C)CC(O)C2O	antibiotic	CHEMBL4297068	SCOPAFUNGIN	NIPHIMYCIN I.ALPHA.|NSC-107041|SCOPAFUNGIN|U-29,479|U-29479	Small molecule	-1	1142.48																MOL	0					1141.72			C59H103N3O18	RSODTZFJSFMTPQ-NBURPXERSA-N
CC(NNC(=O)c1ccccc1)c1ccccc1	antibiotic	CHEMBL1877495	BENMOXIN	BENMOXIN|MEBAMOXINE	Small molecule	-1	240.31	5	7	2.68	41.13	2	2	0	4	N	0.81		3.32	2.89	2.89	2	MOL	0	18	3	2	0	240.126	-1.04	NEUTRAL	C15H16N2O	BEWNZPMDJIGBED-UHFFFAOYSA-N
CC(Oc1ccccc1)C(=O)N[C@@H]1C(=O)N2[C@@H]1SC(C)(C)[C@@H]2C(=O)O	antibacterial	CHEMBL1614637	PHENETHICILLIN	.ALPHA.-PHENOXYETHYLPENICILLIN|ALFACILIN|FENETICILLIN|NSC-117548|PHENETICILLIN|SYNTHEPEN	Small molecule	4	364.42	8	12	1.09	95.94	5	2	0	5	N	0.76	3.47		1.33	-2.05	1	MOL	0	25	7	2	0	364.109	0.11	ACID	C17H20N2O5S	NONJJLVGHLVQQM-JHXYUMNGSA-N
CC/C=C(\C(=O)N[C@@H]1C(=O)N2C(C(=O)O)=C(COC(N)=O)CS[C@H]12)c1csc(N)n1	antibacterial	CHEMBL582912	CEFCAPENE	CEFCAPENE	Small molecule	-1	453.5	3	5	0.35	177.94	9	4	0	7	N	0.33	2.94	4.1	-1.06	-3.35	1	MOL	0	30	11	6	2	453.078	0.16	ACID	C17H19N5O6S2	HJJRIJDTIPFROI-NVKITGPLSA-N
CC1(C)S[C@@H]2[C@H](/N=C/N3CCCCCC3)C(=O)N2[C@H]1C(=O)O	antibacterial	CHEMBL530	AMDINOCILLIN	AMDINOCILLIN|Coactin|FL 1060|FL-1060|MECILLINAM|RO 10-9070|RO-10-9070|SELEXIDIN	Small molecule	4	325.43	19	50	1.41	73.21	4	1	0	3	N	0.48	3.3	7.92	-0.55	-0.66	0	MOL	0	22	6	1	0	325.146	0.38	ACID	C15H23N3O3S	BWWVAEOLVKTZFQ-ISVUSNJMSA-N
CC1(C)S[C@@H]2[C@H](N3C(=O)[C@@H](c4ccccc4)NC3(C)C)C(=O)N2[C@H]1C(=O)O	antibacterial	CHEMBL1201116	HETACILLIN	BL-P 804|BL-P-804|BLP-804|BRL-804|HETACILLIN|HETACILLIN ACID|Hetacin|Natacillin|Versapen	Small molecule	4	389.48	9	29	1.41	89.95	5	2	0	3	N	0.76	3.33	4.79	0.06	-1.99	1	MOL	0	27	7	2	0	389.141	0.47	ACID	C19H23N3O4S	DXVUYOAEDJXBPY-NFFDBFGFSA-N
CC1(C)S[C@@H]2[C@H](N3C(=O)[C@@H](c4ccccc4)NC3(C)C)C(=O)N2[C@H]1C(=O)[O-].[K+]	antibacterial	CHEMBL1201121	HETACILLIN POTASSIUM	HETACILLIN POTASSIUM|HETACILLIN POTASSIUM SALT|HETACIN-K|NATACILLIN|NSC-757046|POTASSIUM HETACILLIN|VERSATREX|Versapen-K	Small molecule	4	427.57	6	11	1.41	89.95	5	2	0	3	N	0.76	3.33	4.79	0.06	-1.99	1	MOL	0	27	7	2	0	389.141	0.47	ACID	C19H22KN3O4S	QRSPJBLLJXVPDD-XFAPPKAWSA-M
CC1(C)S[C@@H]2[C@H](NC(=O)C(C(=O)O)c3ccccc3)C(=O)N2[C@H]1C(=O)O	antibacterial	CHEMBL1214	CARBENICILLIN	CARBENICILLIN|Carbenicillin|Geocillin|Geopen|Pyopen	Small molecule	4	378.41	47	354	0.49	124.01	5	3	0	5	N	0.5	3.11		0.82	-5.91	1	MOL	0	26	8	3	0	378.089	0.62	ACID	C17H18N2O6S	FPPNZSSZRUTDAP-UWFZAAFLSA-N
CC1(C)S[C@@H]2[C@H](NC(=O)C(C(=O)O)c3ccccc3)C(=O)N2[C@H]1C(=O)[O-].[K+]	antibacterial	CHEMBL2105992	CARBENICILLIN POTASSIUM	CARBENICILLIN POTASSIUM|GS-3159	Small molecule	-1	416.5			0.49	124.01	5	3	0	5	N	0.5	3.11		0.82	-5.91	1	MOL	0	26	8	3	0	378.089	0.62	ACID	C17H17KN2O6S	DNAXYSPCMDEAQB-GJUCOGTPSA-M
CC1(C)S[C@@H]2[C@H](NC(=O)C(C(=O)Oc3ccc4c(c3)CCC4)c3ccccc3)C(=O)N2[C@H]1C(=O)O	antibacterial	CHEMBL1596	CARBENICILLIN INDANYL	CARBENICILLIN INDANYL|CARINDACILLIN|Carbenicillin indanyl|INDANYL CARBENICILLIN	Small molecule	4	494.57	3	3	2.5	113.01	6	2	0	6	N	0.27	3.29		3.63	0.2	2	MOL	0	35	8	2	0	494.151	0.25	ACID	C26H26N2O6S	JIRBAUWICKGBFE-MNRDOXJOSA-N
CC1(C)S[C@@H]2[C@H](NC(=O)C(C(=O)Oc3ccc4c(c3)CCC4)c3ccccc3)C(=O)N2[C@H]1C(=O)[O-].[Na+]	antibacterial	CHEMBL1200991	CARBENICILLIN INDANYL SODIUM	CARBENICILLIN INDANYL SODIUM|CARINDACILLIN SODIUM|CARINDACILLIN SODIUM SALT|CP-15,464-2|CP-15464-2|Geocillin	Small molecule	4	516.55	1	14	2.5	113.01	6	2	0	6	N	0.27	3.29		3.63	0.2	2	MOL	0	35	8	2	0	494.151	0.25	ACID	C26H25N2NaO6S	QFWPXOXWAUAYAB-XZVIDJSISA-M
CC1(C)S[C@@H]2[C@H](NC(=O)C(C(=O)Oc3ccccc3)c3ccccc3)C(=O)N2[C@H]1C(=O)O	antibacterial;antibiotic	CHEMBL1095283	CARBENICILLIN PHENYL	CARFECILLIN	Small molecule	4	454.5	1	1	2.01	113.01	6	2	0	6	N	0.3	3.29		2.62	-0.81	2	MOL	0	32	8	2	0	454.12	0.32	ACID	C23H22N2O6S	NZDASSHFKWDBBU-KVMCETHSSA-N
CC1(C)S[C@@H]2[C@H](NC(=O)C(C(=O)Oc3ccccc3)c3ccccc3)C(=O)N2[C@H]1C(=O)[O-].[Na+]	antibacterial	CHEMBL2105996	CARBENICILLIN PHENYL SODIUM	BRL-3475|CARBENICILLIN PHENYL SODIUM|CARFECILLIN SODIUM|UTICILLIN	Small molecule	4	476.49			2.01	113.01	6	2	0	6	N	0.3	3.29		2.62	-0.81	2	MOL	0	32	8	2	0	454.12	0.32	ACID	C23H21N2NaO6S	JXSBZDNBNJTHBJ-JPZUGYNPSA-M
CC1(C)S[C@@H]2[C@H](NC(=O)C(C(=O)[O-])c3ccccc3)C(=O)N2[C@H]1C(=O)[O-].[Na+].[Na+]	antibacterial	CHEMBL606260	CARBENICILLIN DISODIUM	BRL-2064|CARBENICILLIN DISODIUM|CARBENICILLIN DISODIUM SALT|CARBENICILLIN SODIUM|CP-15-639-2|GEOPEN|NSC-111071|PYOPEN	Small molecule	4	422.37	17	37	0.49	124.01	5	3	0	5	N	0.5	3.11		0.82	-5.91	1	MOL	0	26	8	3	0	378.089	0.62	ACID	C17H16N2Na2O6S	RTYJTGSCYUUYAL-YCAHSCEMSA-L
CC1(C)S[C@@H]2[C@H](NC(=O)C(c3ccccc3)S(=O)(=O)O)C(=O)N2[C@H]1C(=O)O	antibacterial	CHEMBL1256734	SULBENICILLIN	.ALPHA.-SULFOBENZYLPENICILLIN|D-(-)-SULBENICILLIN|SULBENICILLIN|SULBENICILLIN SODIUM|SULFOBENZYLPENICILLIN	Small molecule	-1	414.46	6	47	0.25	141.08	6	3	0	5	N	0.46	-1.09		0.38	-5.45	1	MOL	0	27	9	3	0	414.055	0.53	ACID	C16H18N2O7S2	JETQIUPBHQNHNZ-OAYJICASSA-N
CC1(C)S[C@@H]2[C@H](NC(=O)C3(N)CCCCC3)C(=O)N2[C@H]1C(=O)O	antibacterial	CHEMBL1200356	CYCLACILLIN	CALTHOR|CICLACILLIN|CYCLACILLIN|CYCLAPEN-W|Cyclapen|NSC-88789|VASTCILLIN|Vasticillin|WY-4508	Small molecule	4	341.43	76	105	0.28	112.73	5	3	0	3	N	0.64	3.3	8.45	-1.91	-1.95	0	MOL	0	23	7	4	0	341.141	0.84	ACID	C15H23N3O4S	HGBLNBBNRORJKI-WCABBAIRSA-N
CC1(C)S[C@@H]2[C@H](NC(=O)COc3ccccc3)C(=O)N2[C@H]1C(=O)O	antibacterial	CHEMBL615	PENICILLIN V	DISTAQUAINE V|PENICILLIN PHENOXYMETHYL|PENICILLIN V|PHENOMYCILLINE|PHENOXYMETHYLPENICILLIN|PHENOXYMETHYLPENICILLINUM|Penapar-VK|Penicillin-VK|V-Cillin|VEBECILLIN|Veetids	Small molecule	4	350.4	46	239	0.7	95.94	5	2	0	5	N	0.76	3.39		0.76	-2.64	1	MOL	0	24	7	2	0	350.094	0.07	ACID	C16H18N2O5S	BPLBGHOLXOTWMN-MBNYWOFBSA-N
CC1(C)S[C@@H]2[C@H](NC(=O)COc3ccccc3)C(=O)N2[C@H]1C(=O)O.CN(C)[C@@H]1C(O)=C(C(=O)NCN2CCN(CCO)CC2)C(=O)[C@@]2(O)C(O)=C3C(=O)c4c(O)cccc4[C@@](C)(O)[C@H]3C[C@@H]12	antibacterial;antibiotic	CHEMBL3833378	PENIMEPICYCLINE	CRISEOCIL|GEOTRICYN|MEPICYCLINE PENICILLINATE|PENETRACYNE|PENIMEPICYCLINE	Small molecule	-1	937.04																MOL	0					936.357			C45H56N6O14S	MEGKRPMNPGTIIG-VNYBMUHKSA-N
CC1(C)S[C@@H]2[C@H](NC(=O)COc3ccccc3)C(=O)N2[C@H]1C(=O)[O-].[K+]	antibacterial	CHEMBL1200852	PENICILLIN V POTASSIUM	ANTIBIOCIN|Beepen VK|Beepen-vk|Betapen-vk|LEDERCILLIN VK|NSC-757258|PENAPAR-VK|PENICILLIN POTASSIUM PHENOXYMETHYL|PENICILLIN V POTASSIUM|PENICILLIN V POTASSIUM SALT|PENICILLIN VK|PENICILLIN-VK|PHENOXYMETHYLPENICILLIN POTASSIUM|PHENOXYMETHYLPENICILLINUM KALICUM|POTASSIUM PENICILLIN V|PRIMCILLIN|Pen-vee K|Penicillin VK|Pfizerpen Vk|Phenoxymethylpenicillin K|UTICILLIN VK|V-Cillin-K|V-cillin K|VAMOSY…	Small molecule	4	388.49	10	16	0.7	95.94	5	2	0	5	N	0.76	3.39		0.76	-2.64	1	MOL	0	24	7	2	0	350.094	0.07	ACID	C16H17KN2O5S	HCTVWSOKIJULET-LQDWTQKMSA-M
CC1(C)S[C@@H]2[C@H](NC(=O)CSc3ccccc3)C(=O)N2[C@H]1C(=O)O	antibacterial	CHEMBL2111130	THIPHENCILLIN	TIFENCILLIN	Small molecule	-1	366.46			1.41	86.71	5	2	0	5	N	0.61	3.48		1.24	-2.14	1	MOL	0	24	6	2	0	366.071	-0.14	ACID	C16H18N2O4S2	VEAPUAUNTSIGKZ-MBNYWOFBSA-N
CC1(C)S[C@@H]2[C@H](NC(=O)CSc3ccccc3)C(=O)N2[C@H]1C(=O)[O-].[K+]	antibacterial	CHEMBL2107482	THIPHENCILLIN POTASSIUM	26383|THIPHENCILLIN POTASSIUM	Small molecule	-1	404.55			1.41	86.71	5	2	0	5	N	0.61	3.48		1.24	-2.14	1	MOL	0	24	6	2	0	366.071	-0.14	ACID	C16H17KN2O4S2	MADJTHHWRMUVQG-LQDWTQKMSA-M
CC1(C)S[C@@H]2[C@H](NC(=O)Cc3ccccc3)C(=O)N2[C@H]1C(=O)O	antibacterial;antibiotic	CHEMBL29	BENZYLPENICILLIN	BENZYL PENICILLIN|BENZYLPENICILLIN|BENZYLPENICILLIN |Benzylpenicillin|Bicillin|CRYSTAPEN G|J01CE01|NSC-193396|PENICILLIN G|Penicillin G|Penicillin-2|Permapen|Pfizerpen-AS	Small molecule	4	334.4	355	3891	0.86	86.71	4	2	0	4	N	0.8	3.53		1.08	-2.29	1	MOL	0	23	6	2	0	334.099	0.34	ACID	C16H18N2O4S	JGSARLDLIJGVTE-MBNYWOFBSA-N
CC1(C)S[C@@H]2[C@H](NC(=O)Cc3ccccc3)C(=O)N2[C@H]1C(=O)O.CCN(CC)CCOC(=O)c1ccc(N)cc1	antibacterial	CHEMBL1628385	PROCAINE BENZYLPENICILLIN	BICILLIN|CILICAINE SYRINGE|DEPOCILLIN|E707|PROCAINE BENZYLPENICILLIN	Small molecule	4	570.71																MOL	0					570.251			C29H38N4O6S	WHRVRSCEWKLAHX-LQDWTQKMSA-N
CC1(C)S[C@@H]2[C@H](NC(=O)Cc3ccccc3)C(=O)N2[C@H]1C(=O)O.CCN(CC)CCOC(=O)c1ccc(N)cc1.O	antibacterial	CHEMBL1200936	PENICILLIN G PROCAINE	BENZYLPENICILLIN PROCAINE|CRYSTICILLIN A.S.|Crysticillin|DURACILLIN A.S.|Duracillin|PENICILLIN G PROCAINE|PFIZERPEN-AS|PROCAINE PENICILLIN|PROCAINE PENICILLIN G|PROCAINE PENICILLIN G MONOHYDRATE|PROCAINI BENZYLPENICILLINUM|Pfizerpen|Procaine Benzylpenicillin|Procaine Penicillin|Wycillin	Small molecule	4	588.73																MOL	0					570.251			C29H40N4O7S	KZDCMKVLEYCGQX-UDPGNSCCSA-N
CC1(C)S[C@@H]2[C@H](NC(=O)Cc3ccccc3)C(=O)N2[C@H]1C(=O)O.c1ccc(CNCCNCc2ccccc2)cc1	antibacterial	CHEMBL1200651	PENICILLIN G BENZATHINE	BICILLIN|BICILLIN L-A|E708	Small molecule		574.75			0.86	86.71	4	2	0	4	N	0.8	3.53		1.08	-2.29	1	MOL	-1	23	6	2	0	334.099	0.34	ACID	C32H38N4O4S	JTFXYBGKLCCFSP-LQDWTQKMSA-N
CC1(C)S[C@@H]2[C@H](NC(=O)Cc3ccccc3)C(=O)N2[C@H]1C(=O)[O-].[K+]	antibacterial	CHEMBL1223	PENICILLIN G POTASSIUM	BENZYLPENICILLIN POTASSIUM|Cilloral|E705|Liquapen|NSC-131815|PENICILLIN|PENICILLIN G POTASSIUM|PENICILLIN G POTASSIUM SALT|PENICILLIN POTASSIUM G, CRYSTALLINE|PENICILLIN-2|PENTIDS '200'|PENTIDS '250'|PENTIDS '400'|PENTIDS '800'|PFIZERPEN|PFIZERPEN G|Penicillin G Potassium|Penicillin-2|Pentids|Pfizerpen|Pfizerpen G|Scotcil	Small molecule	4	372.49	12	25	0.86	86.71	4	2	0	4	N	0.8	3.53		1.08	-2.29	1	MOL	0	23	6	2	0	334.099	0.34	ACID	C16H17KN2O4S	IYNDLOXRXUOGIU-LQDWTQKMSA-M
CC1(C)S[C@@H]2[C@H](NC(=O)Cc3ccccc3)C(=O)N2[C@H]1C(=O)[O-].[Na+]	antibacterial	CHEMBL1126	PENICILLIN G SODIUM	BENZYL PENICILLIN SODIUM|BENZYLPENICILLIN SODIUM|BENZYLPENICILLINUM NATRICUM|CRYSTAPEN|E706|ETHACILLIN|MONOCILLIN|NSC-402815|PENICILLIN G SODIUM|PENICILLIN G SODIUM SALT|PENICILLIN G SODIUM, CRYSTALLINE|PENICILLIN SODIUM|PENICILLINUM|Penicillin G Sodium|SODIUM BENZYLPENICILLINOATE	Small molecule	4	356.38	26	69	0.86	86.71	4	2	0	4	N	0.8	3.53		1.08	-2.29	1	MOL	0	23	6	2	0	334.099	0.34	ACID	C16H17N2NaO4S	FCPVYOBCFFNJFS-LQDWTQKMSA-M
CC1(C)S[C@@H]2[C@H](NC(=O)[C@H](/N=C/c3ccco3)c3ccc(O)cc3)C(=O)N2[C@H]1C(=O)O	antibacterial	CHEMBL2107409	FUMOXICILLIN	FLUROXICILLIN|FU-02|FUMOXICILLIN|FUROXICILLIN	Small molecule	-1	443.48			1.78	132.44	7	3	0	6	N	0.46	3.38	0.54	1.56	-1.85	2	MOL	0	31	9	3	0	443.115	0.38	ACID	C21H21N3O6S	BWENFVHXWNVVGN-HANWARPLSA-N
CC1(C)S[C@@H]2[C@H](NC(=O)[C@H](C(=O)O)c3ccsc3)C(=O)N2[C@H]1C(=O)O	antibacterial	CHEMBL1449	TICARCILLIN	TICARCILLIN|Ticarcillin	Small molecule	4	384.44	65	878	0.55	124.01	6	3	0	5	N	0.5	3.09		0.6	-5.97	1	MOL	0	25	8	3	0	384.045	0.13	ACID	C15H16N2O6S2	OHKOGUYZJXTSFX-KZFFXBSXSA-N
CC1(C)S[C@@H]2[C@H](NC(=O)[C@H](C(=O)[O-])c3ccsc3)C(=O)N2[C@H]1C(=O)[O-].[Na+].[Na+]	antibacterial	CHEMBL1200855	TICARCILLIN DISODIUM	BRL 2288|BRL-2288|DISODIUM TICARCILLIN|MONAPEN|NSC-759166|TICARCILLIN DISODIUM|TICARCILLIN DISODIUM SALT|TICARCILLIN SODIUM|TICARPEN|TICILLIN|Ticar	Small molecule	4	428.4	11	11	0.55	124.01	6	3	0	5	N	0.5	3.09		0.6	-5.97	1	MOL	0	25	8	3	0	384.045	0.13	ACID	C15H14N2Na2O6S2	ZBBCUBMBMZNEME-QBGWIPKPSA-L
CC1(C)S[C@@H]2[C@H](NC(=O)[C@H](N)C3=CCC=CC3)C(=O)N2[C@H]1C(=O)O	antibacterial	CHEMBL2104266	EPICILLIN	Dexacillin|EPICILLIN|SQ 11,302|SQ-11302	Small molecule	-1	351.43			0.22	112.73	5	3	0	4	N	0.49	3.25	7.6	-2.31	-2.5	0	MOL	0	24	7	4	0	351.125	1.41	ACID	C16H21N3O4S	RPBAFSBGYDKNRG-NJBDSQKTSA-N
CC1(C)S[C@@H]2[C@H](NC(=O)[C@H](N)c3ccc(O)cc3)C(=O)N2[C@H]1C(=O)O	antibacterial	CHEMBL1082	AMOXICILLIN	AMIX 125|AMIX 250|AMIX 500|AMOPEN|AMORAM|AMOXICILLIN|AMOXICILLIN (ANHYDROUS)|AMOXICILLIN (AS TRIHYDRATE)|AMOXICILLIN ANHYDROUS|AMOXICILLIN HYDRATE|AMOXICILLIN PEDIATRIC|AMOXICILLIN TRIHYDRATE|AMOXICILLINE|AMOXICILLINUM TRIHYDRICUM|AMOXIDENT 250|AMOXIDENT 500|AMOXIL FIZTAB|AMOXIL SF|AMOXYCILLIN|AMOXYKE|AMOXYMED|AMRIT|ATOKSILIN|Amoxi-Inject|Amoxi-Tabs|Amoxicilline|Amoxil|Amoxycillin|Aquacil|BRL 233…	Small molecule	4	365.41	335	3847	0.02	132.96	6	4	0	4	N	0.55	3.23	7.22	-2.31	-2.67	1	MOL	0	25	8	5	0	365.104	0.94	ACID	C16H19N3O5S	LSQZJLSUYDQPKJ-NJBDSQKTSA-N
CC1(C)S[C@@H]2[C@H](NC(=O)[C@H](N)c3ccccc3)C(=O)N2[C@H]1C(=O)O	antibacterial;antibiotic	CHEMBL174	AMPICILLIN	AMFIPEN|AMINOBENZYLPENICILLIN|AMINOBENZYLPENICILLIN TRIHYDRATE|AMPICILLIN|AMPICILLIN (ANHYDROUS)|AMPICILLIN ANHYDROUS|AMPICILLIN HYDRATE|AMPICILLIN TRIHYDRATE|AMPICILLIN, ANHYDROUS|AMPICILLIN/AMPICILLIN TRIHYDRATE|AMPICILLINUM|AMPILAR|ANHYDROUS AMPICILLIN|AY-6108|Alpha-Aminobenzylpenicillin|Amcill|Ampicillin|BRITCIN|BRL-1341|NSC-528986|OMNIPEN (AMPICILLIN)|Omnipen|Omnipen-N|P-50|PENBRITIN|PFIZERP…	Small molecule	4	349.41	513	7395	0.32	112.73	5	3	0	4	N	0.67	3.24	7.23	-2	-2.36	1	MOL	0	24	7	4	0	349.11	0.74	ACID	C16H19N3O4S	AVKUERGKIZMTKX-NJBDSQKTSA-N
CC1(C)S[C@@H]2[C@H](NC(=O)[C@H](N)c3ccccc3)C(=O)N2[C@H]1C(=O)OC1OC(=O)c2ccccc21	antibacterial	CHEMBL1619785	TALAMPICILLIN	BRL 8988|BRL-8988|TALAMPICILLIN	Small molecule	4	481.53	2	4	1.65	128.03	8	2	0	5	N	0.49	11.52	7.23	2.09	1.86	2	MOL	0	34	9	3	0	481.131	0.7	NEUTRAL	C24H23N3O6S	SOROUYSPFADXSN-SUWVAFIASA-N
CC1(C)S[C@@H]2[C@H](NC(=O)[C@H](N)c3ccccc3)C(=O)N2[C@H]1C(=O)OC1OC(=O)c2ccccc21.Cl	antibacterial	CHEMBL1411731	TALAMPICILLIN HYDROCHLORIDE	ASEOCILLIN|BRL 8988 HYDROCHLORIDE|TALAMPICILLIN HYDROCHLORIDE|TALPEN	Small molecule	4	517.99	8	10	1.65	128.03	8	2	0	5	N	0.49	11.52	7.23	2.09	1.86	2	MOL	0	34	9	3	0	481.131	0.7	NEUTRAL	C24H24ClN3O6S	PAZSYTCTHYSIAO-WVFSJLEKSA-N
CC1(C)S[C@@H]2[C@H](NC(=O)[C@H](N)c3ccccc3)C(=O)N2[C@H]1C(=O)OCOC(=O)[C@@H]1N2C(=O)C[C@H]2S(=O)(=O)C1(C)C	antibacterial	CHEMBL506110	SULTAMICILLIN	BACIMEX|CP-49,952|CP-49952|SULTAMICILLIN|SULTAMICILLIN TOSILATE|SULTAMICILLIN TOSYLATE|UNACID|UNASYN|VD-1827	Small molecule	4	594.67	5	30	-0.59	182.48	11	2	2	7	N	0.23	11.71	7.23	-0.4	-0.63	1	MOL	0	40	13	3	2	594.145	0.56	NEUTRAL	C25H30N4O9S2	OPYGFNJSCUDTBT-PMLPCWDUSA-N
CC1(C)S[C@@H]2[C@H](NC(=O)[C@H](N)c3ccccc3)C(=O)N2[C@H]1C(=O)[O-].[Na+]	antibacterial	CHEMBL1200758	AMPICILLIN SODIUM	AMPICILLIN (AS SODIUM)|AMPICILLIN SODIUM|AMPICILLIN SODIUM SALT|AMPICILLIN SODIUM, STERILE|AMPICILLINUM NATRICUM|Amp Equine|NSC-755864|OMNIPEN-N|Omnipen|PENBRITIN-S|POLYCILLIN-N|Penbritin|Polycillin|Principen|Principen-N|TOTACILLIN-N|Totacillin	Small molecule	4	371.39	35	67	0.32	112.73	5	3	0	4	N	0.67	3.24	7.23	-2	-2.36	1	MOL	0	24	7	4	0	349.11	0.74	ACID	C16H18N3NaO4S	KLOHDWPABZXLGI-YWUHCJSESA-M
CC1(C)S[C@@H]2[C@H](NC(=O)[C@H](N=[N+]=[N-])c3ccccc3)C(=O)N2[C@H]1C(=O)O	antibacterial	CHEMBL2105907	AZIDOCILLIN	AZIDOCILLIN|BRL 2534|BRL-2534|SPC 297 D|SPC-297-D	Small molecule	-1	375.41			1.67	135.47	5	2	0	5	N	0.35	3.32		1.19	-2.35	1	MOL	0	26	9	2	0	375.1	0.65	ACID	C16H17N5O4S	ODFHGIPNGIAMDK-NJBDSQKTSA-N
CC1(C)S[C@@H]2[C@H](NC(=O)[C@H](NC(=O)CNC(=N)c3ccncc3)c3ccccc3)C(=O)N2[C@H]1C(=O)O	antibacterial	CHEMBL2110979	PIRBENICILLIN	PIRBENICILLIN	Small molecule	-1	510.58			0.49	164.58	7	5	1	8	N	0.19	3.49	8.76	-1.91	-1.93	2	MOL	0	36	11	5	2	510.168	-0.11	ZWITTERION	C24H26N6O5S	WRFCGBVLTRJBKN-QSNWEANLSA-N
CC1(C)S[C@@H]2[C@H](NC(=O)[C@H](NC(=O)CNC(=N)c3ccncc3)c3ccccc3)C(=O)N2[C@H]1C(=O)[O-].[Na+]	antibacterial	CHEMBL2106916	PIRBENICILLIN SODIUM	CP-33,994-2|CP-33994-2|PIRBENICILLIN SODIUM	Small molecule	-1	532.56			0.49	164.58	7	5	1	8	N	0.19	3.49	8.76	-1.91	-1.93	2	MOL	0	36	11	5	2	510.168	-0.11	ZWITTERION	C24H25N6NaO5S	LWRGPIPUJPCPAY-HSRLECSKSA-M
CC1(C)S[C@@H]2[C@H](NC(=O)[C@H](NC(=O)N3CCN(S(C)(=O)=O)C3=O)c3ccccc3)C(=O)N2[C@H]1C(=O)O	antibacterial	CHEMBL1731	MEZLOCILLIN	BAY-F-1353|BAYPEN|MEZLOCILLIN|Mezlocillin|Multocillin	Small molecule	4	539.59	11	74	-0.23	173.5	8	3	1	6	N	0.41	3.49		-0.84	-4.22	1	MOL	0	36	13	3	2	539.115	-0.19	ACID	C21H25N5O8S2	YPBATNHYBCGSSN-VWPFQQQWSA-N
CC1(C)S[C@@H]2[C@H](NC(=O)[C@H](NC(=O)N3CCN(S(C)(=O)=O)C3=O)c3ccccc3)C(=O)N2[C@H]1C(=O)[O-].[Na+]	antibacterial	CHEMBL1697708	MEZLOCILLIN SODIUM	MEZLOCILLIN SODIUM|MEZLOCILLIN SODIUM MONOHYDRATE|MEZLOCILLIN SODIUM SALT|Mezlin|Mezlocillin sodium monohydrate	Small molecule	4	561.57	3	7	-0.23	173.5	8	3	1	6	N	0.41	3.49		-0.84	-4.22	1	MOL	0	36	13	3	2	539.115	-0.19	ACID	C21H24N5NaO8S2	GTGQRSIMEUWHPA-ZBJAFUORSA-M
CC1(C)S[C@@H]2[C@H](NC(=O)[C@H](NC(=O)N3CCNC3=O)c3ccccc3)C(=O)N2[C@H]1C(=O)O	antibacterial	CHEMBL1537	AZLOCILLIN	AZLOCILLIN|Azlin|Azlocillin|J01CA09|NSC-758227	Small molecule	4	461.5	126	805	0.09	148.15	6	4	0	5	N	0.45	3.49		-0.33	-3.7	1	MOL	0	32	11	4	1	461.137	-0.08	ACID	C20H23N5O6S	JTWOMNBEOCYFNV-NFFDBFGFSA-N
CC1(C)S[C@@H]2[C@H](NC(=O)[C@H](NC(=O)N3CCNC3=O)c3ccccc3)C(=O)N2[C@H]1C(=O)[O-].[Na+]	antibacterial	CHEMBL1201041	AZLOCILLIN SODIUM	AZLOCILLIN SODIUM|AZLOCILLIN SODIUM SALT|Azlin|Azlocillin sodium|BAY-E 6905|BAY-E-6905|SECUROPEN	Small molecule	4	483.48	9	14	0.09	148.15	6	4	0	5	N	0.45	3.49		-0.33	-3.7	1	MOL	0	32	11	4	1	461.137	-0.08	ACID	C20H22N5NaO6S	UVOCNBWUHNCKJM-XFAPPKAWSA-M
CC1(C)S[C@@H]2[C@H](NC(=O)[C@H](NC(=O)c3ccc(-c4ccc(S(=O)(=O)N(CCO)CCO)cc4)[nH]c3=O)c3ccc(O)cc3)C(=O)N2[C@H]1C(=O)O	antibacterial	CHEMBL2110877	PIRIDICILLIN	PIRIDICILLIN	Small molecule	-1	729.79			-0.17	246.74	11	7	3	13	N	0.11	3.48		-1.43	-4.81	3	MOL	0	50	16	7	3	729.177	-0.49	ACID	C32H35N5O11S2	NAALWFYYHHJEFQ-ZASNTINBSA-N
CC1(C)S[C@@H]2[C@H](NC(=O)[C@H](NC(=O)c3ccc(-c4ccc(S(=O)(=O)N(CCO)CCO)cc4)[nH]c3=O)c3ccc(O)cc3)C(=O)N2[C@H]1C(=O)[O-].[Na+]	antibacterial	CHEMBL2106440	PIRIDICILLIN SODIUM	CL-867|PIRIDICILLIN SODIUM	Small molecule	-1	751.77			-0.17	246.74	11	7	3	13	N	0.11	3.48		-1.43	-4.81	3	MOL	0	50	16	7	3	729.177	-0.49	ACID	C32H34N5NaO11S2	CHEUORCVUSORLI-BQZVOSRDSA-M
CC1(C)S[C@@H]2[C@H](NC(=O)[C@H](NC(=O)c3cnc4cccnc4c3O)c3ccccc3)C(=O)N2[C@H]1C(=O)O	antibacterial	CHEMBL3306902	APALCILLIN	APALCILLIN	Small molecule	-1	521.56			1.44	161.82	8	4	1	6	N	0.35	3.49	3.14	1.43	-1.87	3	MOL	0	37	11	4	2	521.137	-0.19	ACID	C25H23N5O6S	XMQVYNAURODYCQ-SLFBBCNNSA-N
CC1(C)S[C@@H]2[C@H](NC(=O)[C@H](NC(=O)c3cnc4cccnc4c3O)c3ccccc3)C(=O)N2[C@H]1C(=O)[O-].[Na+]	antibacterial	CHEMBL3301666	APALCILLIN SODIUM	APALCILLIN SODIUM|APALCILLIN SODIUM SALT|WY-44,417 SODIUM	Small molecule	-1	543.54			1.44	161.82	8	4	1	6	N	0.35	3.49	3.14	1.43	-1.87	3	MOL	0	37	11	4	2	521.137	-0.19	ACID	C25H22N5NaO6S	DIGBQDMXLUJMHN-FSWJYKAZSA-M
CC1(C)S[C@@H]2[C@H](NC(=O)[C@H](NS(=O)(=O)O)c3ccccc3)C(=O)N2[C@H]1C(=O)O	antibacterial	CHEMBL2111139	SUNCILLIN	SUNCILLIN	Small molecule	-1	429.48			-0.25	153.11	6	4	0	6	N	0.36	-1.16		-0.31	-6.12	1	MOL	0	28	10	4	0	429.066	0.34	ACID	C16H19N3O7S2	OIECDSKSPRTZHG-NJBDSQKTSA-N
CC1(C)S[C@@H]2[C@H](NC(=O)[C@H](NS(=O)(=O)O)c3ccccc3)C(=O)N2[C@H]1C(=O)[O-].[Na+]	antibacterial	CHEMBL2107511	SUNCILLIN SODIUM	BL-P 1462|BL-P-1462|SUNCILLIN SODIUM	Small molecule	-1	451.46			-0.25	153.11	6	4	0	6	N	0.36	-1.16		-0.31	-6.12	1	MOL	0	28	10	4	0	429.066	0.34	ACID	C16H18N3NaO7S2	JDBMOTPJNOJOIQ-YWUHCJSESA-M
CC1(C)[C@H](C(=O)O)N2C(=O)C[C@H]2S1(=O)=O	antibacterial	CHEMBL403	SULBACTAM	CP-45899|CP-458992|NSC-759886|SULBACTAM|Sulbactam	Small molecule	4	233.24	167	749	-0.79	91.75	4	1	0	1	N	0.6	3.09		-0.89	-4.35	0	MOL	0	15	6	1	0	233.036	0.77	ACID	C8H11NO5S	FKENQMMABCRJMK-RITPCOANSA-N
CC1/C=C/C=C/C=C/C=C/C=C/C=C/C=C/C(OC2O[C@H](C)[C@@H](O)[C@H](N)[C@@H]2O)CC(O)C(C(=O)O)C(O)CC(=O)CC(O)CC(O)CC(O)CC(=O)CCCC(=O)CC(=O)OC1C(C)CC(C)C(O)CC(=O)c1ccc(N)cc1	antibiotic	CHEMBL1200647	CANDICIDIN	CANDICIDIN|Vanobid	Small molecule	4	1109.32	8	39														MOL	0					1108.57			C59H84N2O18	OPGSFDUODIJJGF-JBUZINEHSA-N
CC1=C(C(=O)O)N2C(=O)[C@@H](NC(=O)[C@H](N)C3=CCC=CC3)[C@H]2SC1	antibacterial	CHEMBL1604	CEPHRADINE	Anspor|CEFRADINE|CEFRADINE HYDRATE|CEPHRADINE|CEPHRADINE ANHYDROUS|CEPHRADINE HYDRATE|CEPHRADINE, UNSPECIFIED HYDRATE|Cefradine|Ecosporina|NICEF|NSC-756672|SK&F D-39304|SK-D-39304|SQ 11436|SQ 22022 [DIHYDRATE]|SQ-11436|SQ-22022|VELOSEF '125'|VELOSEF '250'|VELOSEF '500'|Velosef	Small molecule	4	349.41	27	109	0.35	112.73	5	3	0	4	N	0.5	3.27	7.6	-2.45	-2.64	0	MOL	0	24	7	4	0	349.11	0.93	ACID	C16H19N3O4S	RDLPVSKMFDYCOR-UEKVPHQBSA-N
CC1=C(C(=O)O)N2C(=O)[C@@H](NC(=O)[C@H](N)c3ccc(O)cc3)[C@H]2SC1	antibacterial	CHEMBL1644	CEFADROXIL	ANHYDROUS CEFADROXIL|BAXAN|BL-S578|CEFADROXIL|CEFADROXIL (AS MONOHYDRATE)|CEFADROXIL ANHYDROUS|CEFADROXIL HYDRATE|CEFADROXIL MONOHYDRATE|CEFADROXIL/CEFADROXIL HEMIHYDRATE|Cefadrops|Cefadroxil|Cefadroxil/cefadroxil hemihydrate|Cefatabs|DURACEF|Duricef|MJF 11567-3|MJF-11567-3|NSC-756664|Ultracef	Small molecule	4	363.39	39	190	0.15	132.96	6	4	0	4	N	0.56	3.25	7.22	-2.45	-2.81	1	MOL	0	25	8	5	0	363.089	0.48	ACID	C16H17N3O5S	BOEGTKLJZSQCCD-UEKVPHQBSA-N
CC1=C(C(=O)O)N2C(=O)[C@@H](NC(=O)[C@H](N)c3ccccc3)[C@H]2SC1	antibacterial	CHEMBL1727	CEPHALEXIN	66873|CEFALEXIN|CEPHALEXIN|Keflet|Keflex|Keftab	Small molecule	4	347.4	187	1052	0.44	112.73	5	3	0	4	N	0.68	3.26	7.23	-2.14	-2.5	1	MOL	0	24	7	4	0	347.094	0.27	ACID	C16H17N3O4S	ZAIPMKNFIOOWCQ-UEKVPHQBSA-N
CC1=C(C(=O)O)N2C(=O)[C@@H](NC(=O)[C@H](N)c3ccccc3)[C@H]2SC1.Cl.O	antibacterial	CHEMBL1200366	CEPHALEXIN HYDROCHLORIDE	CEFALEXIN HYDROCHLORIDE|CEPHALEXIN HCL|CEPHALEXIN HYDROCHLORIDE|Keftab|LY-061188|LY061188	Small molecule	4	401.87			0.44	112.73	5	3	0	4	N	0.68	3.26	7.23	-2.14	-2.5	1	MOL	0	24	7	4	0	347.094	0.27	ACID	C16H20ClN3O5S	YHJDZIQOCSDIQU-OEDJVVDHSA-N
CC1=C(C(=O)O)N2C(=O)[C@@H](NC(=O)[C@H](N)c3ccccc3)[C@H]2SC1.O	antibacterial	CHEMBL1200544	CEPHALEXIN	66873|BIOCEF|CEFALEXIN|CEFALEXIN MONOHYDRATE|CEFANEX|CEPHALEXIN|CEPHALEXIN MONOHYDRATE|CEPOREX|Cefalexin hydrate|KIFLONE|Keflet|Keflex|LY-66873|NOVOLEXIN|NSC-758162|PANIXINE DISPERDOSE|TENKOREX	Small molecule	4	365.41	10	10	0.44	112.73	5	3	0	4	N	0.68	3.26	7.23	-2.14	-2.5	1	MOL	0	24	7	4	0	347.094	0.27	ACID	C16H19N3O5S	AVGYWQBCYZHHPN-CYJZLJNKSA-N
CC1=C\[C@@H](O)CC(=O)Cc2nc(co2)C(=O)N2CCC=C2C(=O)O[C@H](C(C)C)[C@H](C)/C=C/C(=O)NC\C=C\1	antibiotic	CHEMBL1236670	VIRGINIAMYCIN FACTOR M1	ANTIBIOTIC PA 114A|ANTIBIOTIC PA 114A1|MIKAMYCIN A|NSC-244426|NSC-87432|OSTREOGRYCIN A|PA-114A|PRISTINAMYCIN IIA|RP-12536|STAPHYLOMYCIN M1|STREPTOGRAMIN A|VERNAMYCIN A|VIRGINIAMYCIN FACTOR M1|VIRGINIAMYCIN M1	Small molecule	-1	525.6	2	13	2.66	139.04	8	2	1	1	N	0.53	13.17		2.38	2.38	1	MOL	0	38	10	2	1	525.247	1.63	NEUTRAL	C28H35N3O7	DAIKHDNSXMZDCU-FQTGFAPKSA-N
CC1=C\[C@@H](O)CC(=O)Cc2nc(co2)C(=O)N2CCC=C2C(=O)O[C@H](C(C)C)[C@H](C)/C=C/C(=O)NC\C=C\1.CC[C@H]1NC(=O)[C@@H](NC(=O)c2ncccc2O)[C@@H](C)OC(=O)[C@H](c2ccccc2)NC(=O)[C@@H]2CC(=O)CCN2C(=O)[C@H](Cc2ccc(N(C)C)cc2)N(C)C(=O)[C@@H]2CCCN2C1=O	antibacterial;antibiotic	CHEMBL2146161	MIKAMYCIN	MIKAMYCIN|PRISTINAMYCIN|PYOSTACINE|PYOSTACINE 500|RP 7293|RP-7293|SKF-7988	Small molecule	4	1392.57																MOL	0					1391.64			C73H89N11O17	YVMBAUWDIGJRNY-BESUKNQGSA-N
CC1=C\[C@@H](O)CC(=O)Cc2nc(co2)C(=O)N2CCC=C2C(=O)O[C@H](C(C)C)[C@H](C)/C=C/C(=O)NC\C=C\1.CC[C@H]1NC(=O)[C@@H](NC(=O)c2ncccc2O)[C@@H](C)OC(=O)[C@H](c2ccccc2)NC(=O)[C@@H]2CC(=O)CCN2C(=O)[C@H](Cc2ccccc2)N(C)C(=O)[C@@H]2CCCN2C1=O	antibiotic	CHEMBL3833352	VIRGINIAMYCIN	SK&F 7988|Stafac|VIRGINIAMYCIN	Small molecule	-1	1349.51																MOL	0					1348.6			C71H84N10O17	MVTQIFVKRXBCHS-SMMNFGSLSA-N
CC1=C\[C@@H](O)CC(=O)Cc2nc(co2)C(=O)N2CCC[C@@H]2C(=O)O[C@H](C(C)C)[C@H](C)/C=C/C(=O)NC\C=C\1	antibacterial	CHEMBL2105600	VOLPRISTIN	OSTREOGRYCIN G|VOLPRISTIN	Small molecule	-1	527.62	2	2	2.53	139.04	8	2	1	1	N	0.53	13.18		2.32	2.32	1	MOL	0	38	10	2	1	527.263	1.65	NEUTRAL	C28H37N3O7	JOOMGSFOCRDAHL-WPZKFCHQSA-N
CC1CCc2c(N3CCC(O)CC3)c(F)cc3c(=O)c(C(=O)O)cn1c23	antibacterial	CHEMBL363449	NADIFLOXACIN	ACUATIM|JINOFLOXACIN|NADIFLOXACIN|NSC-759622|OPC 7251|OPC-7251	Small molecule	3	360.38	22	52	2.31	82.77	5	2	0	2	N	0.86	5.94	0.44	1.84	0.37	2	MOL	0	26	6	2	0	360.149	-0.23	ACID	C19H21FN2O4	JYJTVFIEFKZWCJ-UHFFFAOYSA-N
CC1CCc2c(N3CCN(C)CC3)c(F)cc3c(=O)c(C(=O)O)cn1c23	antibacterial	CHEMBL2104463	VEBUFLOXACIN	VEBUFLOXACIN	Small molecule	-1	359.4			2.1	65.78	5	1	0	2	N	0.89	5.55	6.42	1.36	0.58	2	MOL	0	26	6	1	0	359.164	-0.49	ACID	C19H22FN3O3	JATLJHBAMQKRDH-UHFFFAOYSA-N
CC1CCc2cc(F)cc3c(=O)c(C(=O)O)cn1c23	antibacterial	CHEMBL370252	FLUMEQUINE	APURONE|FLUMEQUINE|NSC-757806	Small molecule	-1	261.25	22	111	2.35	59.3	3	1	0	1	Y	0.86	5.81		2.42	0.82	2	MOL	0	19	4	1	0	261.08	-0.5	ACID	C14H12FNO3	DPSPPJIUMHPXMA-UHFFFAOYSA-N
CC1CN(/N=C/c2ccc([N+](=O)[O-])o2)C(=O)N1	antibacterial	CHEMBL407535	NIFURIMIDE	NF-1120|NIFURIMID|NIFURIMIDE	Small molecule	-1	238.2	1	2	0.94	100.98	5	1	0	3	N	0.48	11.9		0.56	0.56	1	MOL	0	17	8	1	0	238.07	-1.17	NEUTRAL	C9H10N4O4	BJUPUKIYTMVLCW-ONNFQVAWSA-N
CC1CN(c2cc3c(cc2F)c(=O)c(C(=O)O)cn3-c2ccc(F)cc2F)CCN1	antibacterial	CHEMBL277100	TEMAFLOXACIN	Omniflox|TEMAFLOXACIN	Small molecule	4	417.39	134	580	2.9	74.57	5	2	0	3	N	0.69	5.41	8.76	1.06	1.06	3	MOL	0	30	6	2	0	417.13	-0.78	ZWITTERION	C21H18F3N3O3	QKDHBVNJCZBTMR-UHFFFAOYSA-N
CC1CN(c2cc3c(cc2F)c(=O)c(C(=O)O)cn3-c2ccc(F)cc2F)CCN1.Cl	antibacterial	CHEMBL2107495	TEMAFLOXACIN HYDROCHLORIDE	ABBOTT-62254|Omnifiox|TEFLOX|TEFLOX 400|TEMAFLOXACIN HCL|TEMAFLOXACIN HYDROCHLORIDE	Small molecule	4	453.85			2.9	74.57	5	2	0	3	N	0.69	5.41	8.76	1.06	1.06	3	MOL	0	30	6	2	0	417.13	-0.78	ZWITTERION	C21H19ClF3N3O3	DDVJEYDLTXRYAJ-UHFFFAOYSA-N
CC1COc2c(N3CCN(C)CC3)c(F)cc3c(=O)c(C(=O)O)cn1c23	antibacterial	CHEMBL4	OFLOXACIN	DL-8280|EXOCIN|FLOXIN OTIC|Floxin|HOE 280|HOE-280|J01MA01|NSC-727071|NSC-758178|OFLOXACIN|Ocuflox|TARIVID|TARIVID 400|TARIVID I.V.|Visiren	Small molecule	4	361.37	280	2579	1.54	75.01	6	1	0	2	N	0.87	5.29	6.16	0.51	-0.47	2	MOL	0	26	7	1	0	361.144	-0.21	ACID	C18H20FN3O4	GSDSWSVVBLHKDQ-UHFFFAOYSA-N
CC1OC2OC(=O)OC2C2=C1C(=O)c1c(O)cccc1C2=O	antibiotic	CHEMBL1908343	KALAFUNGIN	KALAFUNGIN|NSC-137443|U-19,718|U-19718	Small molecule	-1	302.24	4	4	1.35	99.13	7	1	0	0	N	0.72	8.21		2.23	2.17	1	MOL	0	22	7	1	0	302.043	1.34	NEUTRAL	C15H10O7	MCSWCIQAECMQGP-UHFFFAOYSA-N
CC1Sc2c(C(=O)O)c(=O)c3cc(F)c(N4CCNCC4)cc3n21	antibacterial	CHEMBL345937	ULIFLOXACIN	ULIFLOXACIN|Ulifloxacin	Small molecule	-1	349.39	39	273	1.87	74.57	6	2	0	2	N	0.86	5.75	8.68	-0.46	-0.46	2	MOL	0	24	6	2	0	349.09	-0.53	ZWITTERION	C16H16FN3O3S	SUXQDLLXIBLQHW-UHFFFAOYSA-N
CC=CC1=C(C(=O)O)N2C(=O)[C@@H](NC(=O)[C@H](N)c3ccc(O)cc3)[C@H]2SC1	antibacterial	CHEMBL3301800	CEFPROZIL	BMY-28100-03-800|CEFPROZIL|Cefzil	Small molecule	4	389.43	8	66	0.71	132.96	6	4	0	5	N	0.55	3.3	7.22	-1.92	-2.28	1	MOL	0	27	8	5	0	389.104	0.67	ACID	C18H19N3O5S	WDLWHQDACQUCJR-PBFPGSCMSA-N
CC=CC1=C(C(=O)O)N2C(=O)[C@@H](NC(=O)[C@H](N)c3ccc(O)cc3)[C@H]2SC1.O	antibacterial	CHEMBL3184906	CEFPROZIL	BBS-1067|BMY-28100-03-800|BMY-28167|CEFPROZIL|CEFPROZIL E-FORM|CEFPROZIL MONOHYDRATE|Cefzil|NSC-759099	Small molecule	4	407.45	1	1	0.71	132.96	6	4	0	5	N	0.55	3.3	7.22	-1.92	-2.28	1	MOL	0	27	8	5	0	389.104	0.67	ACID	C18H21N3O6S	ALYUMNAHLSSTOU-PFBPGKLMSA-N
CCC(=O)OC[C@]1(O)O[C@H]([C@H]2C[C@H](C)[C@H]([C@]3(C)CC[C@H]([C@]4(C)CC[C@]5(C[C@H](O)[C@@H](C)[C@@H]([C@@H](C)[C@@H](OC(=O)CC)[C@H](C)C(=O)O)O5)O4)O3)O2)[C@@H](C)C[C@H]1C	antibiotic	CHEMBL2110869	LAIDLOMYCIN PROPIONATE	LAIDLOMYCIN	Small molecule	-1	754.96			5.15	176.51	12	3	3	12	N	0.22	4.17		5.93	2.88	0	MOL	0	53	13	3	3	754.45	2.13	ACID	C40H66O13	WCKFMTGGCBJGEZ-GLQQXDFUSA-N
CCC(=O)OC[C@]1(O)O[C@H]([C@H]2C[C@H](C)[C@H]([C@]3(C)CC[C@H]([C@]4(C)CC[C@]5(C[C@H](O)[C@@H](C)[C@@H]([C@@H](C)[C@@H](OC(=O)CC)[C@H](C)C(=O)[O-])O5)O4)O3)O2)[C@@H](C)C[C@H]1C.[K+]	antibiotic	CHEMBL2106400	LAIDLOMYCIN PROPIONATE POTASSIUM	LAIDLOMYCIN PROPIONATE POTASSIUM|POTASSIUM LAIDLOMYCIN PROPANOATE|RS-11988	Small molecule	-1	793.05			5.15	176.51	12	3	3	12	N	0.22	4.17		5.93	2.88	0	MOL	0	53	13	3	3	754.45	2.13	ACID	C40H65KO13	OXNOQXLCECXEBU-QGMAIPBJSA-M
CCC(=O)O[C@@H]1CC(=O)O[C@H](C)C/C=C/C=C/[C@H](OC(C)=O)[C@H](C)C[C@H](CC=O)[C@H](O[C@@H]2O[C@H](C)[C@@H](O[C@H]3C[C@@](C)(OC(C)=O)[C@@H](OC(=O)CC)[C@H](C)O3)[C@H](N(C)C)[C@H]2O)[C@H]1OC	antibacterial;antibiotic	CHEMBL1091024	MIOCAMYCIN	3'',9-DIACETYLMYDECAMYCIN|9,3''-DI-O-ACETYLMIDECAMYCIN|ACECAMYCIN|MIDECAMYCIN ACETATE|MIDECAMYCIN DIACETATE|MIOCAMYCIN|Miocamycin|Miokamycin|PONSINOMYCIN	Small molecule	-1	898.05	8	58	3.91	218.19	18	1	2	14	N	0.15	12.75	7.9	4.07	3.45	0	MOL	0	63	18	1	2	897.472	2	NEUTRAL	C45H71NO17	GQNZGCARKRHPOH-RQIKCTSVSA-N
CCC(=O)O[C@@H]1CC(=O)O[C@H](C)C[C@@H]2O[C@H]2/C=C/[C@H](O)[C@H](C)C[C@H](CC=O)[C@H](O[C@@H]2O[C@H](C)[C@@H](O[C@H]3C[C@@](C)(O)[C@@H](OC(=O)CC)[C@H](C)O3)[C@H](N(C)C)[C@H]2O)[C@H]1OC	antibiotic	CHEMBL2105819	MARIDOMYCIN	MARIDOMYCIN|MARIDOMYCIN III|TURIMYCIN EP3	Small molecule	-1	829.98			1.98	218.58	17	3	2	12	N	0.08	12.7	7.9	2.33	1.72	0	MOL	0	58	17	3	2	829.446	1.96	NEUTRAL	C41H67NO16	FFXJTOKFQATYBI-RUTGJBPVSA-N
CCC(=O)O[C@H]1[C@H](C)O[C@@H](O[C@H]2[C@H](C)[C@@H](O[C@@H]3O[C@H](C)C[C@H](N(C)C)[C@H]3O)[C@@H](C)C[C@@]3(CO3)C(=O)[C@H](C)[C@@H](OC(=O)CC)[C@@H](C)[C@@H](C)OC(=O)[C@@H]2C)C[C@@H]1OC	antibiotic	CHEMBL3989817	DIPROLEANDOMYCIN	DIPROLEANDOMYCIN|OLEANDOMYCIN 4',11-DIPROPIONATE	Small molecule	-1	800			3.83	178.12	15	1	2	10	N	0.19	12.83	8.38	5.26	4.24	0	MOL	0	56	15	1	2	799.472	1.47	NEUTRAL	C41H69NO14	HYQJLIGADHPYIR-OJBANTNJSA-N
CCC(=O)O[C@H]1[C@H](O[C@@H]2[C@@H](C)[C@H](O[C@H]3C[C@@](C)(OC)[C@@H](O)[C@H](C)O3)[C@@H](C)C(=O)O[C@H](CC)[C@@](C)(O)[C@H](O)[C@@H](C)C(=O)[C@H](C)C[C@@]2(C)O)O[C@H](C)C[C@@H]1N(C)C	antibacterial;antibiotic	CHEMBL2220427	ERYTHROMYCIN PROPIONATE	ERYTHROMYCIN PROPIONATE|ERYTHROMYCIN, 2'-PROPIONATE|MONOPROPIONYLERYTHROMYCIN|PROPIOCINE	Small molecule	4	790	107	299	2.75	199.98	15	4	2	9	N	0.25	12.68	7.87	3.74	3.14	0	MOL	0	55	15	4	2	789.487	1.83	NEUTRAL	C40H71NO14	TYQXKHPOXXXCTP-CSLYCKPJSA-N
CCC(=O)O[C@H]1[C@H](O[C@@H]2[C@@H](C)[C@H](O[C@H]3C[C@@](C)(OC)[C@@H](O)[C@H](C)O3)[C@@H](C)C(=O)O[C@H](CC)[C@@](C)(O)[C@H](O)[C@@H](C)C(=O)[C@H](C)C[C@@]2(C)O)O[C@H](C)C[C@@H]1N(C)C.CCCCCCCCCCCCOS(=O)(=O)O	antibacterial;antibiotic	CHEMBL2218877	ERYTHROMYCIN ESTOLATE	ERYTHROMYCIN (AS ESTOLATE)|ERYTHROMYCIN ESTOLATE|ERYTHROMYCIN ESTORATE|ERYTHROMYCIN LAURYL SULFATE, PROPIONYL|ERYTHROMYCIN PROPIONATE LAURYL SULFATE|Ilosone|NSC-263364|PROPIONYL ERYTHROMYCIN LAURYL SULFATE	Small molecule	4	1056.4	10	23	2.75	199.98	15	4	2	9	N	0.25	12.68	7.87	3.74	3.14	0	MOL	0	55	15	4	2	789.487	1.83	NEUTRAL	C52H97NO18S	AWMFUEJKWXESNL-JZBHMOKNSA-N
CCC(=O)O[C@H]1[C@H](O[C@H]2[C@@H](CC=O)C[C@@H](C)C(=O)/C=C/[C@]3(C)O[C@H]3[C@H](C)[C@@H](CC)OC(=O)C[C@@H](O)[C@@H]2C)O[C@H](C)C[C@@H]1N(C)C	antibiotic	CHEMBL3989741	ROSARAMICIN PROPIONATE	ROSAMICIN 2'-PROPANOATE|ROSAMICIN PROPIONATE|ROSARAMICIN PROPIONATE|SCH 17894|SCH-17894	Small molecule	-1	637.81			3.63	141.2	11	1	2	8	N	0.24		7.17	3.82	3.62	0	MOL	0	45	11	1	2	637.383	1.99	NEUTRAL	C34H55NO10	JTJAMAJKINOBDT-FIJHNNTRSA-N
CCC(C)CC(C)CCCCCCCCC(=O)N[C@H]1C[C@@H](O)[C@@H](NCCN)NC(=O)[C@@H]2[C@@H](O)CCN2C(=O)[C@H]([C@H](O)CCN)NC(=O)[C@H]([C@H](O)[C@@H](O)c2ccc(O)cc2)NC(=O)[C@@H]2C[C@@H](O)CN2C(=O)[C@H]([C@@H](C)O)NC1=O	antibiotic	CHEMBL499808	CASPOFUNGIN	CANCIDAS|CASPOFUNGIN|CASPOFUNGIN ACETATE|L-743,872|L-743872|MK-991	Small molecule	4	1093.33	128	3332														MOL	0					1092.64			C52H88N10O15	JYIKNQVWKBUSNH-OGZDCFRISA-N
CCC(C)CCCCC(=O)NCC[C@@H]1NC(=O)[C@H](CC(C)C)NC(=O)[C@H](CCN)NC(=O)[C@H](CC(C)C)NC(=O)[C@H](CCN)NC(=O)[C@H](CCN)NC(=O)[C@H](CCN)NC(=O)[C@H]([C@@H](C)O)NC1=O	antibiotic	CHEMBL507048	COLIMYCIN	COLIMYCIN|COLISTIMETHATE SODIUM|COLISTIN SODIUM METHANESULFONATE|NSC-756688|W 1929|W-1929	Protein	3	968.26	1	2	-3.14	386.21	14	14	3	22	N	0.05	11.71	10.15	-4.85	-13.23	0	MOL	0	68	23	18	3	967.654	0.55	BASE	C45H85N13O10	RPABDKTXMKOGKI-OYTUFZPASA-N
CCC(C)CCCCC(=O)N[C@@H](CCNCNC(=O)C1=C(O)[C@@H](N(C)C)[C@@H]2[C@@H](O)[C@H]3C(=C(O)[C@]2(O)C1=O)C(=O)c1c(O)cccc1[C@@]3(C)O)C(=O)N[C@H](C(=O)N[C@@H](CCNCNC(=O)C1=C(O)[C@@H](N(C)C)[C@@H]2[C@@H](O)[C@H]3C(=C(O)[C@]2(O)C1=O)C(=O)c1c(O)cccc1[C@@]3(C)O)C(=O)NCC[C@@H]1NC(=O)[C@H]([C@@H](C)O)NC(=O)[C@H](CCNCNC(=O)C2=C(O)[C@@H](N(C)C)[C@@H]3[C@@H](O)[C@H]4C(=C(O)[C@]3(O)C2=O)C(=O)c2c(O)cccc2[C@@]4(C)O)NC(=…	antibiotic	CHEMBL3989802	COLIMECYCLINE	COLIMECYCLINE	Protein	-1	2586.83																MOL	0					2585.21			C122H172N22O40	NBDYBIZOCFXDHB-NBESSYEASA-N
CCC(C)CCCCC/C=C/CC(=O)NC(CC(=O)O)C(=O)NC(C(=O)NC(CC(=O)O)C(=O)NCC(=O)NC(CC(=O)O)C(=O)NCC(=O)NC(C(=O)NC(C(=O)N1CCCC1C(=O)NC(C)C1CC(=O)C2CNCCN2C1=O)C(C)C)C(C)N)C(C)C(=O)O	antibacterial;antibiotic	CHEMBL2103921	AMPHOMYCIN	AMFOMYCIN|AMPHOMYCIN|GLUMAMYCIN	Protein	-1	1290.44																MOL	0					1289.65			C58H91N13O20	NFTBBVJRGJPZER-WYMLVPIESA-N
CCC(C)CCCCCCC(=O)N[C@H]1[C@H](Oc2c3cc4cc2Oc2ccc(cc2Cl)[C@@H](O[C@@H]2O[C@H](CO)[C@@H](O)[C@H](O)[C@H]2NC(C)=O)[C@@H]2NC(=O)[C@H](NC(=O)[C@@H]4NC(=O)[C@H]4NC(=O)[C@@H](Cc5ccc(c(Cl)c5)O3)NC(=O)[C@H](N)c3ccc(O)c(c3)Oc3cc(O)cc4c3)c3ccc(O)c(c3)-c3c(O[C@H]4O[C@H](CO)[C@@H](O)[C@H](O)[C@@H]4O)cc(O)cc3[C@@H](C(=O)O)NC2=O)O[C@H](CO)[C@@H](O)[C@@H]1O	antibacterial	CHEMBL4297105	TEICOPLANIN A2-4	TEICOPLANIN A2-4	Unknown	-1	1893.71																MOL	0					1891.57			C89H99Cl2N9O33	KSPOYQQCANXEDC-WNTLLCOUSA-N
CCC(C)[C@@H]1C(=O)/C(=C(/O)[C@@H]2[C@@H]3[C@H](C)C[C@H](C)C[C@@H]3C=C[C@@H]2[C@]2(C)O[C@H]2C)C(=O)N1C	antibiotic	CHEMBL4162951			Small molecule		429.6	3	3	4.53	70.14	4	1	0	4	N	0.23	4.9		4.3	1.84	0	MOL	-1	31	5	1	0	429.288	1.78	ACID	C26H39NO4	NPWKEUKXVOMELT-CTIINMITSA-N
CCC(CC)C(=O)OCOC(=O)C1=C(S[C@H]2CC[S+]([O-])C2)S[C@@H]2[C@@H]([C@@H](C)O)C(=O)N12	antibacterial;antibiotic	CHEMBL4594246	SULOPENEM ETZADROXIL	PF-03709270|PF03709270|SULOPENEM ETZADROXIL	Small molecule	3	477.63			1.8	116.2	9	1	0	9	N	0.23			1.05	1.05	0	MOL	0	30	8	1	0	477.095	0.33	NEUTRAL	C19H27NO7S3	NBPVNGWRLGHULH-JKOUTOBWSA-N
CCC(Oc1ccccc1)C(=O)N[C@@H]1C(=O)N2[C@@H]1SC(C)(C)[C@@H]2C(=O)O	antibacterial	CHEMBL2105612	PROPICILLIN	(1-PHENOXYPROPYL)PENICILLIN|.ALPHA.-PHENOXYPROPYLPENICILLIN|BAYCILLIN|PHENOXYPROPYLPENICILLIN|PROPICILLIN|PROPICILLIN POTASSIUM|PROPICILLIN POTASSIUM SALT	Small molecule	4	378.45			1.48	95.94	5	2	0	6	N	0.73	3.39		1.85	-1.55	1	MOL	0	26	7	2	0	378.125	0.26	ACID	C18H22N2O5S	HOCWPKXKMNXINF-XQERAMJGSA-N
CCC/C=C/C=C/C(=O)N[C@@H](CC(N)=O)C(=O)N[C@@H]1C(=O)N[C@H](c2ccc(O)cc2)C(=O)N[C@H](CCCN)C(=O)N[C@H]([C@@H](C)O)C(=O)N[C@@H](c2ccc(O)cc2)C(=O)N[C@H](c2ccc(O)cc2)C(=O)N[C@@H]([C@H](C)O)C(=O)N[C@@H](Cc2ccccc2)C(=O)N[C@H](CCCN)C(=O)N[C@@H](c2ccc(O[C@H]3O[C@H](CO)[C@@H](O)[C@H](O)[C@@H]3O)cc2)C(=O)N[C@H]([C@@H](C)O)C(=O)N[C@@H](c2ccc(O)cc2)C(=O)NCC(=O)N[C@@H](CC(C)C)C(=O)N[C@H](C)C(=O)N[C@@H](c2ccc(O)c…	antibacterial;antibiotic	CHEMBL3989604	RAMOPLANIN A'1	ANTIBIOTIC A 16686A'1|RAMOPLANIN A'1	Protein	-1	2377.93																MOL	0					2375.97			C112H142ClN21O35	KGTWTFTVFJILTL-NGQIBNBISA-N
CCC/C=C/C=C/C(=O)N[C@@H](CC(N)=O)C(=O)N[C@@H]1C(=O)N[C@H](c2ccc(O)cc2)C(=O)N[C@H](CCCN)C(=O)N[C@H]([C@@H](C)O)C(=O)N[C@@H](c2ccc(O)cc2)C(=O)N[C@H](c2ccc(O)cc2)C(=O)N[C@@H]([C@H](C)O)C(=O)N[C@@H](Cc2ccccc2)C(=O)N[C@H](CCCN)C(=O)N[C@@H](c2ccc(O[C@H]3O[C@H](CO)[C@@H](O)[C@H](O)[C@@H]3O[C@@H]3O[C@@H](CO)[C@H](O)[C@@H](O)[C@H]3O)cc2)C(=O)N[C@H]([C@@H](C)O)C(=O)N[C@@H](c2ccc(O)cc2)C(=O)NCC(=O)N[C@@H](C…	antibacterial	CHEMBL3989441	RAMOPLANIN A1	RAMOPLANIN A1	Protein	-1	2540.07																MOL	0					2538.02			C118H152ClN21O40	QMJRFQRMRCJRIV-CVJAPUAQSA-N
CCC1OC(=O)CC(O)C(C)C(O[C@@H]2O[C@H](C)C[C@H](N(C)C)[C@H]2O)C(CC=O)CC(C)C(=O)/C=C/C(C)=C/C1C	antibacterial	CHEMBL2105624	REPROMICIN		Small molecule		565.75	4	11	3.46	122.6	9	2	1	6	N	0.37	12.82	7.68	3.38	2.92	0	MOL	-1	40	9	2	1	565.361	2.16	NEUTRAL	C31H51NO8	OBUIQEYZGMZXPJ-ODFRPOIUSA-N
CCCC(=O)O[C@H]1[C@H](C)O[C@@H](O[C@H]2[C@H](N(C)C)[C@@H](O)[C@H](O[C@H]3[C@@H](CC=O)C[C@@H](C)[C@@H](O)/C=C/C=C/C[C@@H](C)OC(=O)C[C@@H](O)[C@@H]3OC)O[C@@H]2C)C[C@@]1(C)OC(=O)CC	antibacterial;antibiotic	CHEMBL1908350	ROKITAMYCIN	3''-PROPIONYLLEUCOMYCIN A5|RICAMYCIN|ROKITAMYCIN|TMS 19Q|TMS-19Q	Small molecule	-1	828.01	8	44	3.16	206.05	16	3	2	13	N	0.14	12.71	7.9	3.63	3.01	0	MOL	0	58	16	3	2	827.467	2.07	NEUTRAL	C42H69NO15	VYWWNRMSAPEJLS-MDWYKHENSA-N
CCCC(=O)O[C@H]1[C@H](O[C@@H]2[C@@H](CC=O)C[C@@H](C)C(=O)/C=C/[C@]3(C)O[C@H]3[C@H](C)[C@@H](CC)OC(=O)C[C@@H](O)[C@@H]2C)O[C@H](C)C[C@@H]1N(C)C	antibiotic	CHEMBL3989789	ROSARAMICIN BUTYRATE	ROSAMICIN 2'-BUTANOATE|ROSAMICIN BUTYRATE|ROSARAMICIN BUTYRATE|SCH 18667|SCH-18667	Small molecule	-1	651.84			4.02	141.2	11	1	2	9	N	0.22		7.17	4.26	4.06	0	MOL	0	46	11	1	2	651.398	1.96	NEUTRAL	C35H57NO10	BXRFQJOFRKZZPI-RBGALTJNSA-N
CCCCC(=O)OC1C(C=O)=CC(O)C(O)C1O	antibacterial;antibiotic	CHEMBL2105321	RANIMYCIN	RANCINAMYCIN II|RANIMYCIN|U 25873|U-25,873|U-25873	Small molecule	-1	258.27			-0.69	104.06	6	3	0	5	N	0.45	12.7		-0.69	-0.69	0	MOL	0	18	6	3	0	258.11	1.9	NEUTRAL	C12H18O6	NSBYSHKEWUPBPX-UHFFFAOYSA-N
CCCCC(=O)OCC(=O)[C@]1(O)Cc2c(O)c3c(c(O)c2[C@@H](O[C@H]2C[C@H](NC(=O)C(F)(F)F)[C@H](O)[C@H](C)O2)C1)C(=O)c1c(OC)cccc1C3=O	antibiotic	CHEMBL1096885	VALRUBICIN	AD 32|AD-32|NSC-246131|VALRUBICIN|VALSTAR PRESERVATIVE FREE|Valstar	Small molecule	4	723.65	11	35	2.46	215.22	13	5	2	10	N	0.15	6.86		4.49	3.92	2	MOL	0	51	14	5	2	723.214	1.11	NEUTRAL	C34H36F3NO13	ZOCKGBMQLCSHFP-KQRAQHLDSA-N
CCCCC(CC)CN1CN2CN(CC(CC)CCCC)CC2(C)C1	antibacterial	CHEMBL2104884	HEXEDINE	HEXEDINE|NSC-356715|Sterisol|W 4701|W-4701	Small molecule	-1	351.62			5.03	9.72	3	0	1	12	N	0.49		7.95	6.49	5.83	0	MOL	0	25	3	0	1	351.361	0.21	NEUTRAL	C22H45N3	MSJBLPVXRJMJSY-UHFFFAOYSA-N
CCCCC(CC)CNC(=N)NC(=N)NCCCCCCNC(=N)NC(=N)NCC(CC)CCCC	antibacterial	CHEMBL1195210	ALEXIDINE	ALEXIDINE|BISGUADINE|COMPOUND 904|STERWIN 904|WIN 21,904|WIN-21904	Small molecule	-1	508.8	6	9	4.26	167.58	4	10	2	19	N	0.07		12.2	5.53	-3.6	0	MOL	0	36	10	10	2	508.469	0.24	BASE	C26H56N10	LFVVNPBBFUSSHL-UHFFFAOYSA-N
CCCCC/C=C\CCC(=O)N[C@H]1[C@H](Oc2c3cc4cc2Oc2ccc(cc2Cl)[C@@H](O[C@@H]2O[C@H](CO)[C@@H](O)[C@H](O)[C@H]2NC(C)=O)[C@@H]2NC(=O)[C@H](NC(=O)[C@@H]4NC(=O)[C@H]4NC(=O)[C@@H](Cc5ccc(c(Cl)c5)O3)NC(=O)[C@H](N)c3ccc(O)c(c3)Oc3cc(O)cc4c3)c3ccc(O)c(c3)-c3c(O[C@H]4O[C@H](CO)[C@@H](O)[C@H](O)[C@@H]4O)cc(O)cc3[C@@H](C(=O)O)NC2=O)O[C@H](CO)[C@@H](O)[C@@H]1O	antibacterial	CHEMBL4297191	TEICOPLANIN A2-1	TEICOPLANIN A2-1	Unknown	-1	1877.66																MOL	0					1875.54			C88H95Cl2N9O33	YMWQIYMUNZBOOV-CFYXQOLXSA-N
CCCCC1C(=O)OC(C(C)C(O)CCCNC(=N)N)C(C)/C=C(\C)CCCCC(O)CC(O)CC(O)CC(O)CC(O)C(O[C@H]2O[C@H](CO)[C@@H](O)[C@@H]2O)/C=C(\C)C(O)CCCC(O)CCCC(O)CCC(C)C1O	antibiotic	CHEMBL2104433	PRIMYCIN	CHINOPRICIN|DEBRYCIN|PRIMYCIN|PRIMYCIN A1	Small molecule	-1	1078.43																MOL	0					1077.73			C55H103N3O17	NYWSLZMTZNODJM-MCGDBQAWSA-N
CCCCC1C/C=C/C=C/C=C/C=C/C(O[C@@H]2O[C@H](C)[C@@H](O)[C@H](N)[C@@H]2O)CC2OC(O)(CC(O)CC3OC3/C=C/C(=O)O1)CC(O)C2C(=O)O	antibiotic	CHEMBL3989598	LUCIMYCIN	ETRUSCOMICINA|ETRUSCOMYCIN|FI-1163|LEUCENSOMYCIN|LUCENSOMYCIN|LUCIMYCIN|NSC-143257	Small molecule	-1	707.81			1.29	230.99	13	7	3	6	N	0.15	3.69	9.11	-0.28	-0.29	0	MOL	0	50	14	8	3	707.352	2.3	ZWITTERION	C36H53NO13	MUAOHYJGHYFDSA-RFUYTIRJSA-N
CCCCCCC(C)NN	antibiotic	CHEMBL2104528	OCTAMOXIN	OCTAMOXIN|OCTOMOXINE	Small molecule	-1	144.26			1.81	38.05	2	2	0	6	N	0.34		5.92	2.26	2.25	0	MOL	0	10	2	3	0	144.163	0.23	NEUTRAL	C8H20N2	FODQIVGFADUBKE-UHFFFAOYSA-N
CCCCCCCCCC(=O)N[C@@H](Cc1c[nH]c2ccccc12)C(=O)N[C@@H](CC(N)=O)C(=O)N[C@@H](CC(=O)O)C(=O)N[C@@H]1C(=O)NCC(=O)N[C@@H](CCCN)C(=O)N[C@@H](CC(=O)O)C(=O)N[C@H](C)C(=O)N[C@@H](CC(=O)O)C(=O)NCC(=O)N[C@H](CO)C(=O)N[C@@H]([C@H](C)CC(=O)O)C(=O)N[C@@H](CC(=O)c2ccccc2N)C(=O)O[C@@H]1C	antibacterial;antibiotic	CHEMBL387675	DAPTOMYCIN	CIDECIN|CUBICIN RF|Cubicin|DAPCIN|DAPTOMYCIN|DAPZURA RT|LY 146032|LY-146032|LY-164032	Protein	4	1620.69	124	2680														MOL	0					1619.71			C72H101N17O26	DOAKLVKFURWEDJ-RWDRXURGSA-N
CCCCCCCCCC(=O)N[C@H]1[C@H](Oc2c3cc4cc2Oc2ccc(cc2Cl)[C@@H](O[C@@H]2O[C@H](CO)[C@@H](O)[C@H](O)[C@H]2NC(C)=O)[C@@H]2NC(=O)[C@H](NC(=O)[C@@H]4NC(=O)[C@H]4NC(=O)[C@H](Cc5ccc(c(Cl)c5)O3)NC(=O)[C@H](N)c3ccc(O)c(c3)Oc3cc(O)cc4c3)c3ccc(O)c(c3)-c3c(O[C@H]4O[C@H](CO)[C@@H](O)[C@H](O)[C@@H]4O)cc(O)cc3[C@@H](C(=O)O)NC2=O)O[C@H](CO)[C@@H](O)[C@@H]1O	antibacterial	CHEMBL2103913	TEICOPLANIN A2-3	TEICOPLANIN A2-3	Unknown	-1	1879.68																MOL	0					1877.56			C88H97Cl2N9O33	BJNLLBUOHPVGFT-GUECTAFGSA-N
CCCCCCCCCCCCCCCC(=O)OC[C@@H](NC(=O)C(Cl)Cl)[C@H](O)c1ccc([N+](=O)[O-])cc1	antibacterial;antibiotic	CHEMBL1506	CHLORAMPHENICOL PALMITATE	CHLORAMBON|CHLORAMPHENICOL PALMITATE|CHLORAMPHENICOLI PALMITAS|CLOROLIFARINA|Chloramphenicol Palmitate|Chlorolifarina|Chloromycetin Palmitate|Chloropal|DETREOPAL|NSC-756675	Small molecule	4	561.55	4	8	6.94	118.77	6	2	2	21	N	0.06	9.07		7.8	7.79	1	MOL	0	37	8	2	2	560.242	0.02	NEUTRAL	C27H42Cl2N2O6	PXKHGMGELZGJQE-ILBGXUMGSA-N
CCCCCCCCCCCCCCCC(=O)O[C@@H]1[C@@H](O)[C@@H](O)[C@@H]([C@H](NC(=O)[C@@H]2C[C@@H](CCC)CN2C)[C@H](C)Cl)O[C@@H]1SC	antibiotic	CHEMBL1201289	CLINDAMYCIN PALMITATE	CLINDAMYCIN PALMITATE	Small molecule	4	663.41	1	1	6.42	108.33	8	3	2	22	N	0.07	12.59	7.55	7.96	7.58	0	MOL	0	44	8	3	2	662.409	0.65	NEUTRAL	C34H63ClN2O6S	OYSKUZDIHNKWLV-PRUAPSLNSA-N
CCCCCCCCCCCCCCCC(=O)O[C@@H]1[C@@H](O)[C@@H](O)[C@@H]([C@H](NC(=O)[C@@H]2C[C@@H](CCC)CN2C)[C@H](C)Cl)O[C@@H]1SC.Cl	antibiotic	CHEMBL1200632	CLINDAMYCIN PALMITATE HYDROCHLORIDE	CLINDAMYCIN PALMITATE HCL|CLINDAMYCIN PALMITATE HYDROCHLORIDE|Cleocin|NSC-759141|U-25,179 E|U-25179-E|U-25179E	Small molecule	4	699.87	1	2	6.42	108.33	8	3	2	22	N	0.07	12.59	7.55	7.96	7.58	0	MOL	0	44	8	3	2	662.409	0.65	NEUTRAL	C34H64Cl2N2O6S	GTNDZRUWKHDICY-DJHAJVGHSA-N
CCCCCCCCCCCCCCCCCC(=O)O.CC[C@H]1OC(=O)C[C@@H](O)[C@H](C)[C@@H](O[C@@H]2O[C@H](C)C[C@H](N(C)C)[C@H]2O)[C@@H](CC=O)C[C@@H](C)C(=O)/C=C/[C@]2(C)O[C@H]2[C@@H]1C	antibacterial;antibiotic	CHEMBL2104434	ROSARAMICIN STEARATE	ROSAMICIN OCTADECANOATE (SALT)|ROSAMICIN STEARATE|ROSARAMICIN STEARATE|SCH 14947 STEARATE	Small molecule	-1	866.23			2.67	135.13	10	2	1	6	N	0.27	12.82	7.68	2.68	2.21	0	MOL	0	41	10	2	1	581.356	2.09	NEUTRAL	C49H87NO11	NTRKBPHPPMYMKJ-VHXUMFCXSA-N
CCCCCCCCCCCCCCCCCC(=O)O.CC[C@H]1OC(=O)[C@H](C)[C@@H](O[C@H]2C[C@@](C)(OC)[C@@H](O)[C@H](C)O2)[C@H](C)[C@@H](O[C@@H]2O[C@H](C)C[C@H](N(C)C)[C@H]2O)[C@](C)(O)C[C@@H](C)C(=O)[C@H](C)[C@@H](O)[C@]1(C)O	antibacterial;antibiotic	CHEMBL1200510	ERYTHROMYCIN STEARATE	ABBOTICINE|Bristamycin|ERYPAR|ERYTHROCIN 500|ERYTHROCIN ACNE PACK|ERYTHROCIN STEARATE|ERYTHROMYCIN OCTADECANOATE (SALT)|ERYTHROMYCIN STEARATE|ERYTHROMYCINI STEARAS|ETHRIL 250|ETHRIL 500|Erythrocin|NSC-756747|PFIZER-E|SK-ERYTHROMYCIN|WYAMYCIN S	Small molecule	4	1018.42	3	5	1.79	193.91	14	5	2	7	N	0.24	12.45	8.38	2.6	1.57	0	MOL	0	51	14	5	2	733.461	1.89	NEUTRAL	C55H103NO15	YAVZHCFFUATPRK-YZPBMOCRSA-N
CCCCCCCCCCCCCCCCCC(=O)O.CC[C@H]1OC(=O)[C@H](C)[C@@H](O[C@H]2C[C@@](C)(OC)[C@@H](O)[C@H](C)O2)[C@H](C)[C@@H](O[C@@H]2O[C@H](C)C[C@H](N(C)C)[C@H]2OC(C)=O)[C@](C)(O)C[C@@H](C)C(=O)[C@H](C)[C@@H](O)[C@]1(C)O	antibacterial;antibiotic	CHEMBL1908310	ERYTHROMYCIN ACISTRATE	ERYTHROMYCIN ACISTRATE|Erasis	Small molecule	-1	1060.46	1	18	2.36	199.98	15	4	2	8	N	0.26	12.68	7.87	3.04	2.44	0	MOL	0	54	15	4	2	775.472	1.91	NEUTRAL	C57H105NO16	FPEVNWDVXZGKCD-SAVXWCSHSA-N
CCCCCCCCCCCCCCCCCCCCCCO	antibiotic	CHEMBL1200453	DOCOSANOL	Abreva|BEHENIC ALCOHOL|BEHENYL ALCOHOL|DOCOSANOL|Docosanol|LIDAKOL|N-DOCOSANOL|NSC-8407|STENOL 1822	Small molecule	4	326.61	6	21	7.8	20.23	1	1	1	20	N	0.23			8.81	8.81	0	MOL	0	23	1	1	1	326.355	0.33	NEUTRAL	C22H46O	NOPFSRXAKWQILS-UHFFFAOYSA-N
CCCCCCCCCCCCCCCCCCNCc1c(O)cc2c(c1O)-c1cc(ccc1O)C1NC(=O)C3NC(=O)C4NC(=O)C(Cc5ccc(c(Cl)c5)Oc5cc3cc(c5O)Oc3ccc(cc3Cl)C(O)C(NC1=O)C(=O)N[C@H]2C(=O)NC)NC(=O)C(N)c1ccc(O)c(c1)Oc1cc(O)cc4c1	antibiotic	CHEMBL436699			Small molecule		1493.51	4	5														MOL	-1					1491.56			C78H87Cl2N9O17	MLVMRJACQNGIAW-VXOFWGACSA-N
CCCCCCCCCCCCCCCCCCNCc1c(O)cc2c(c1O)-c1cc(ccc1O)C1NC(=O)C3NC(=O)C4NC(=O)C(Cc5ccc(c(Cl)c5)Oc5cc3cc(c5O)Oc3ccc(cc3Cl)C(O)C(NC1=O)C(=O)N[C@H]2C(=O)O)NC(=O)C(N)c1ccc(O)c(c1)Oc1cc(O)cc4c1	antibiotic	CHEMBL440635			Small molecule		1480.46	4	5														MOL	-1					1478.53			C77H84Cl2N8O18	LRCLYHPNFXIUCC-WBALHGOOSA-N
CCCCCCCCCCNC(=O)[C@@H]1NC(=O)C2NC(=O)C(NC(=O)C3NC(=O)C4NC(=O)C(Cc5ccc(c(Cl)c5)Oc5cc3cc(c5O)Oc3ccc(cc3Cl)C2O)NC(=O)C(N)c2ccc(O)c(c2)Oc2cc(O)cc4c2)c2ccc(O)c(c2)-c2c(O)cc(O)cc21	antibiotic	CHEMBL411363			Small molecule		1338.22	3	3														MOL	-1					1336.39			C68H66Cl2N8O17	MOELRSUHTQINPO-RRRIMLHASA-N
CCCCCCCCCCNC(=O)[C@H]1NC(=O)[C@H]2NC(=O)[C@H](NC(=O)[C@@H]3NC(=O)[C@H](CC(N)=O)NC(=O)[C@H](NC(=O)[C@@H](CC(C)C)NC)[C@H](O)c4ccc(c(Cl)c4)Oc4cc3cc(c4O[C@@H]3O[C@H](CO)[C@@H](O)[C@H](O)[C@H]3O[C@H]3C[C@](C)(N)C(O)[C@H](C)O3)Oc3ccc(cc3Cl)[C@H]2O)c2ccc(O)c(c2)-c2c(O)cc(O)cc21	antibiotic	CHEMBL2304149			Unknown		1588.56	11	15														MOL	-1					1586.6			C76H96Cl2N10O23	UUNRJROOHGEQSP-UNEGEBIBSA-N
CCCCCCCCCCNC(=O)[C@H]1NC(=O)[C@H]2NC(=O)[C@H](NC(=O)[C@@H]3NC(=O)[C@H](CC(N)=O)NC(=O)[C@H](NC(=O)[C@@H](CC(C)C)NC)[C@H](O)c4ccc(c(Cl)c4)Oc4cc3cc(c4O[C@@H]3O[C@H](CO)[C@@H](O)[C@H](O)[C@H]3O[C@H]3C[C@](C)(N)[C@@H](O)[C@H](C)O3)Oc3ccc(cc3)[C@H]2O[C@H]2C[C@](C)(N)[C@@H](O)[C@H](C)O2)c2ccc(O)c(c2)-c2c(O)cc(O)cc21	antibiotic	CHEMBL411975			Small molecule		1697.3	10	13														MOL	-1					1695.74			C83H110ClN11O25	DBEKGPGGUCAQKL-HMPZLZTMSA-N
CCCCCCCCCCNCCN[C@@]1(C)C[C@H](O[C@H]2[C@H](Oc3c4cc5cc3Oc3ccc(cc3Cl)[C@@H](O)[C@@H](NC(=O)[C@@H](CC(C)C)NC)C(=O)N[C@@H](CC(N)=O)C(=O)N[C@H]5C(=O)N[C@H]3C(=O)N[C@H](C(=O)N[C@H](C(=O)O)c5cc(O)c(CNCP(=O)(O)O)c(O)c5-c5cc3ccc5O)[C@H](O)c3ccc(c(Cl)c3)O4)O[C@H](CO)[C@@H](O)[C@@H]2O)O[C@@H](C)[C@H]1O	antibacterial	CHEMBL507870	TELAVANCIN	TELAVANCIN|TELEVANCIN	Small molecule	4	1755.66	87	1186														MOL	0					1753.64			C80H106Cl2N11O27P	ONUMZHGUFYIKPM-MXNFEBESSA-N
CCCCCCCCCCNCc1c(O)cc2c(c1O)-c1cc(ccc1O)C1NC(=O)C3NC(=O)C4NC(=O)C(Cc5ccc(c(Cl)c5)Oc5cc3cc(c5O)Oc3ccc(cc3Cl)C(O)C(NC1=O)C(=O)N[C@H]2C(=O)NCCCN(C)C)NC(=O)C(N)c1ccc(O)c(c1)Oc1cc(O)cc4c1	antibiotic	CHEMBL406634			Small molecule		1452.41	5	5														MOL	-1					1450.51			C74H80Cl2N10O17	UJFAZUKFJWGTHA-BPDCHCOKSA-N
CCCCCCCCCCNCc1c(O)cc2c(c1O)-c1cc(ccc1O)[C@H]1NC(=O)[C@@H]3NC(=O)[C@H](CC(N)=O)NC(=O)[C@H](NC(=O)[C@@H](CC(C)C)NC)[C@H](O)c4ccc(c(Cl)c4)Oc4cc3cc(c4O[C@@H]3O[C@H](CO)[C@@H](O)[C@H](O)[C@H]3O[C@H]3C[C@](C)(N)[C@@H](O)[C@H](C)O3)Oc3ccc(cc3)[C@@H](O[C@H]3C[C@](C)(N)[C@@H](O)[C@H](C)O3)[C@H](NC1=O)C(=O)N[C@@H]2C(=O)O	antibiotic	CHEMBL2304316			Unknown		1727.32	5	5														MOL	-1					1725.75			C84H112ClN11O26	JTDAROZMRNESRQ-HUUNLYQXSA-N
CCCCCCCCCC[N+](C)(C)CCCN(N)Cc1c(O)cc2c(c1O)-c1cc(ccc1O)C1NC(=O)C3NC(=O)C4NC(=O)C(Cc5ccc(c(Cl)c5)Oc5cc3cc(c5O)Oc3ccc(cc3Cl)C(O)C(NC1=O)C(=O)N[C@H]2C(=O)NCCCCCCN)NC(=O)C(N)c1ccc(O)c(c1)Oc1cc(O)cc4c1	antibiotic	CHEMBL439300			Small molecule		1567.61	5	5														MOL	-1					1565.63			C80H95Cl2N12O17+	SEVSKMKHOZOENI-PMMMIFMVSA-O
CCCCCCCCOc1ccc(C(=O)N[C@H]2C[C@@H](O)[C@@H](O)NC(=O)[C@@H]3[C@@H](O)[C@@H](C)CN3C(=O)[C@H]([C@@H](C)O)NC(=O)[C@H]([C@H](O)[C@@H](O)c3ccc(O)cc3)NC(=O)[C@@H]3C[C@@H](O)CN3C(=O)[C@H]([C@@H](C)O)NC2=O)cc1	antibiotic	CHEMBL2103748	CILOFUNGIN	CILOFUNGIN|L-646991|LY-121019|LY121019	Small molecule	-1	1030.14	16	35														MOL	0					1029.49			C49H71N7O17	ZKZKCEAHVFVZDJ-MTUMARHDSA-N
CCCCCOc1ccc(-c2cc(-c3ccc(C(=O)N[C@H]4C[C@@H](O)[C@@H](O)NC(=O)[C@@H]5[C@@H](O)[C@@H](C)CN5C(=O)[C@H]([C@H](O)CC(N)=O)NC(=O)[C@H]([C@H](O)[C@@H](O)c5ccc(O)c(OS(=O)(=O)O)c5)NC(=O)[C@@H]5C[C@@H](O)CN5C(=O)[C@H]([C@@H](C)O)NC4=O)cc3)no2)cc1	antibiotic	CHEMBL457547	MICAFUNGIN	MICAFUNGIN|MYCAMINE	Small molecule	4	1270.29	108	1723														MOL	0					1269.44			C56H71N9O23S	PIEUQSKUWLMALL-YABMTYFHSA-N
CCCCCOc1ccc(-c2cc(-c3ccc(C(=O)N[C@H]4C[C@@H](O)[C@@H](O)NC(=O)[C@@H]5[C@@H](O)[C@@H](C)CN5C(=O)[C@H]([C@H](O)CC(N)=O)NC(=O)[C@H]([C@H](O)[C@@H](O)c5ccc(O)c(OS(=O)(=O)[O-])c5)NC(=O)[C@@H]5C[C@@H](O)CN5C(=O)[C@H]([C@@H](C)O)NC4=O)cc3)no2)cc1.[Na+]	antibiotic	CHEMBL1237070	MICAFUNGIN SODIUM	FK-463|FK463|FUNGUARD|Fungard|MICAFUNGIN NA|MICAFUNGIN SODIUM|MICAFUNGIN SODIUM SALT|Mycamine	Small molecule	4	1292.27																MOL	0					1269.44			C56H70N9NaO23S	KOOAFHGJVIVFMZ-WZPXRXMFSA-M
CCCCCOc1ccc(-c2ccc(-c3ccc(C(=O)N[C@H]4C[C@@H](O)[C@@H](O)NC(=O)[C@@H]5[C@@H](O)[C@@H](C)CN5C(=O)[C@H]([C@@H](C)O)NC(=O)[C@H]([C@H](O)[C@@H](O)c5ccc(O)cc5)NC(=O)[C@@H]5C[C@@H](O)CN5C(=O)[C@H]([C@@H](C)O)NC4=O)cc3)cc2)cc1	antibiotic	CHEMBL264241	ANIDULAFUNGIN	ANIDULAFUNGIN|D-70013|D70013|ECALTA|Eraxis|LY-303366|LY303366|V-ECHINOCANDIN|VER-002|VER002	Small molecule	4	1140.25	90	1954														MOL	0					1139.51			C58H73N7O17	JHVAMHSQVVQIOT-MFAJLEFUSA-N
CCCCCOc1ccc(-c2ccc(-c3ccc(C(=O)N[C@H]4C[C@@H](O)[C@@H](OCC[N+](C)(C)C)NC(=O)[C@@H]5[C@@H](O)[C@@H](C)CN5C(=O)[C@H]([C@@H](C)O)NC(=O)[C@H]([C@H](O)[C@@H](O)c5ccc(O)cc5)NC(=O)[C@@H]5C[C@@H](O)CN5C(=O)[C@H]([C@@H](C)O)NC4=O)cc3)cc2)cc1	antibiotic	CHEMBL3989945	REZAFUNGIN	BIAFUNGIN|CD-101|CD101|REZAFUNGIN|REZAFUNGIN CATION|REZAFUNGIN ION|SP-3025	Small molecule	3	1226.41																MOL	0					1225.6			C63H85N8O17+	LNFCWEXGZIEGJW-TXSVMFMRSA-O
CCCCC[C@@H](O)[C@H]1C(=O)O[C@H](C)[C@@H](O)/C=C/C=C/C=C/C=C/C=C(\C)[C@@H](O)[C@H](O)[C@H](O)C[C@H](O)C[C@H](O)C[C@H](O)C[C@H](O)C[C@@H]1O	antibiotic	CHEMBL2272031	PENTAMYCIN	CANTRICIN|COGOMYCIN|FEMIFECT|FUNGCHROMIN|LAGOSIN|NSC-105388|NSC-276732|PENTAMYCIN|PRURI-EX	Small molecule	-1	670.84	1	2	0.86	228.6	12	10	3	5	N	0.15	12.89		-0.68	-0.68	0	MOL	0	47	12	10	3	670.393	1.61	NEUTRAL	C35H58O12	AGJUUQSLGVCRQA-SWOUQTJZSA-N
CCCCC[C@H]1CN[C@H](C(=O)N[C@H]([C@H]2O[C@H](SC)[C@H](O)[C@@H](O)[C@H]2O)[C@@H](C)Cl)C1	antibiotic	CHEMBL3990947	MIRINCAMYCIN	MIRINCAMYCIN	Small molecule	-1	439.02			0.83	111.05	7	5	0	9	N	0.27	12.42	9.96	1.54	-0.93	0	MOL	0	28	7	5	0	438.195	0.9	BASE	C19H35ClN2O5S	UFFIWDQGZCWMIU-WTHPCCINSA-N
CCCCC[C@H]1CN[C@H](C(=O)N[C@H]([C@H]2O[C@H](SC)[C@H](O)[C@@H](O)[C@H]2O)[C@@H](C)Cl)C1.Cl	antibiotic	CHEMBL3989814	MIRINCAMYCIN HYDROCHLORIDE	MARINCAMYCIN HYDROCHLORIDE|MIRINCAMYCIN HCL|MIRINCAMYCIN HYDROCHLORIDE|U 24729A|U-24,729A|U-24729A	Small molecule	-1	475.48			0.83	111.05	7	5	0	9	N	0.27	12.42	9.96	1.54	-0.93	0	MOL	0	28	7	5	0	438.195	0.9	BASE	C19H36Cl2N2O5S	YQEJFKZIXMSIBY-ZZOZEZPMSA-N
CCCCCc1ccc(/C(C)=C/C(=O)N[C@H](Cc2c[nH]c3ccccc23)C(=O)N[C@H](CC(N)=O)C(=O)N[C@@H](CC(=O)O)C(=O)N[C@@H]2C(=O)NCC(=O)N[C@@H](CCCN)C(=O)N[C@@H](CC(=O)O)C(=O)N[C@H](C)C(=O)N[C@@H](CC(=O)O)C(=O)NCC(=O)N[C@H](CO)C(=O)N[C@@H]([C@H](C)CC(=O)O)C(=O)N[C@@H](CC(=O)c3ccccc3N)C(=O)O[C@@H]2C)cc1	antibiotic	CHEMBL2375161	SUROTOMYCIN	CB-183, 315|CB-183,315|CB-183315|SUROTOMYCIN	Protein	3	1680.75																MOL	0					1679.71			C77H101N17O26	DYNMYYRPPFVAKR-ZXTAUSOFSA-N
CCCCOc1ccc(CNC2C(Oc3c4cc5cc3Oc3ccc(cc3Cl)C(O)C3NC(=O)C(NC(=O)C5NC(=O)C5NC(=O)C(Cc6ccc(cc6)O4)NC(=O)C(N(C)Cc4ccc(OCCCC)cc4)c4ccc(O)c(c4)Oc4cc(O)c(Cl)c5c4)c4ccc(O)c(c4)-c4c(O)cc(O)cc4[C@H](C(=O)NCCCN(C)C)NC3=O)OC(C(=O)NCCCN(C)C)C(O)C2O)cc1	antibiotic	CHEMBL412977			Small molecule		1880.9	6	7														MOL	-1					1878.7			C97H108Cl2N12O23	UZBILFDARIZKEX-PSKNTAKGSA-N
CCCC[C@@H](O)/C=C(C)/C=C/C=C/C(=O)N1CCCC1=O	antibiotic	CHEMBL486174	PECILOCIN	NSC-291839|PECILOCIN|VARIOTIN	Small molecule	-1	291.39	21	30	2.75	57.61	3	1	0	7	N	0.58			2.4	2.4	0	MOL	0	21	4	1	0	291.183	1.14	NEUTRAL	C17H25NO3	ZYPGADGCNXOUJP-CXVPHVKISA-N
CCCC[C@@H]1CC(=O)[C@]2(O)O[C@@H]3[C@@H](NC)[C@@H](O)[C@@H](NC)[C@H](O)[C@H]3O[C@@H]2O1	antibacterial;antibiotic	CHEMBL1614655	TROSPECTOMYCIN	TROSPECTINOMYCIN|TROSPECTOMYCIN|U-63,366|U-63366	Small molecule	-1	374.43	4	25	-1.76	129.51	9	5	0	5	N	0.38	8.66	9.17	-0.79	-1.68	0	MOL	0	26	9	5	0	374.205	2.15	BASE	C17H30N2O7	KHAUBYTYGDOYRU-IRXASZMISA-N
CCCC[C@@H]1CC(=O)[C@]2(O)O[C@@H]3[C@@H](NC)[C@@H](O)[C@@H](NC)[C@H](O)[C@H]3O[C@@H]2O1.O.O.O.O.O.O=S(=O)(O)O	antibiotic	CHEMBL3989433	TROSPECTOMYCIN SULFATE	TROSPECTOMYCIN SULFATE|TROSPECTOMYCIN SULPHATE|U-63,366F|U-63366F	Small molecule	-1	562.59			-1.76	129.51	9	5	0	5	N	0.38	8.66	9.17	-0.79	-1.68	0	MOL	0	26	9	5	0	374.205	2.15	BASE	C17H42N2O16S	OVRRRVRNZXZTQN-UGJPNPBFSA-N
CCCC[C@@H]1CC(=O)[C@]2(O)O[C@@H]3[C@@H](NC)[C@@H](O)[C@@H](NC)[C@H](O)[C@H]3O[C@@H]2O1.O=S(=O)(O)O	antibacterial	CHEMBL1615351	TROSPECTOMYCIN SULFATE		Small molecule		472.51	1	3	-1.76	129.51	9	5	0	5	N	0.38	8.66	9.17	-0.79	-1.68	0	MOL	-1	26	9	5	0	374.205	2.15	BASE	C17H32N2O11S	CEBCZKQVZZWYPV-UAINHTBVSA-N
CCCC[C@@]1(O)[C@H](C)O[C@@H](O[C@H]2[C@H](C)[C@@H](O[C@@H]3O[C@H](C)C[C@H](N(C)C)[C@H]3O)[C@](C)(O)C[C@@H](C)CN[C@H](C)[C@@H](O)[C@](C)(O)[C@@H](CC)OC(=O)[C@@H]2C)C[C@@]1(C)OC	antibiotic	CHEMBL300372			Small molecule		791.08	3	3	3.12	188.87	14	6	3	10	N	0.18	12.35	9.77	3.75	-0.16	0	MOL	-1	55	14	6	3	790.556	1.68	BASE	C41H78N2O12	XGRODDAWSNAYLR-GQOMQJQLSA-N
CCCCc1ccc(CN2CCN(Cc3c(O)cc4c(c3O)-c3cc(ccc3O)C3NC(=O)C5NC(=O)C6NC(=O)C(Cc7ccc(c(Cl)c7)Oc7cc5cc(c7O)Oc5ccc(cc5Cl)C(O)C(NC3=O)C(=O)N[C@H]4C(=O)NC)NC(=O)C(N)c3ccc(O)c(c3)Oc3cc(O)cc6c3)CC2)cc1	antibiotic	CHEMBL217361			Small molecule		1456.36	6	10														MOL	-1					1454.45			C75H72Cl2N10O17	BIKDXUOWNCLODJ-UABOENRUSA-N
CCCCc1ccc(CN2CCN(Cc3c(O)cc4c(c3O)-c3cc(ccc3O)C3NC(=O)C5NC(=O)C6NC(=O)C(Cc7ccc(c(Cl)c7)Oc7cc5cc(c7O)Oc5ccc(cc5Cl)C(O)C(NC3=O)C(=O)N[C@H]4C(=O)NCCCN(C)C)NC(=O)C(N)c3ccc(O)c(c3)Oc3cc(O)cc6c3)CC2)cc1	antibiotic	CHEMBL413713			Small molecule		1527.48	6	11														MOL	-1					1525.52			C79H81Cl2N11O17	CSKQCHMJXABFNC-HDIFULHJSA-N
CCCCc1ccc(CN2CCN(Cc3c(O)cc4c(c3O)-c3cc(ccc3O)C3NC(=O)C5NC(=O)C6NC(=O)C(Cc7ccc(cc7)Oc7cc5cc(c7OC5OC(C(=O)O)C(O)C(O)C5N)Oc5ccc(cc5Cl)C(O)C(NC3=O)C(=O)N[C@H]4C(=O)O)NC(=O)C(NC)c3ccc(O)c(c3)Oc3cc(O)c(Cl)c6c3)CC2)cc1	antibiotic	CHEMBL405483			Small molecule		1632.48	6	7														MOL	-1					1630.48			C81H80Cl2N10O23	HUFHNVYMKPXQMC-GKTJGHTFSA-N
CCCCc1ccc(CNC2C(Oc3c4cc5cc3Oc3ccc(cc3Cl)C(O)C3NC(=O)C(NC(=O)C5NC(=O)C5NC(=O)C(Cc6ccc(cc6)O4)NC(=O)C(NC)c4ccc(O)c(c4)Oc4cc(O)c(Cl)c5c4)c4ccc(O)c(c4)-c4c(O)cc(O)cc4[C@H](C(=O)NCCCN(C)C)NC3=O)OC(C(=O)NCCCN(C)C)C(O)C2O)cc1	antibiotic	CHEMBL415231			Small molecule		1702.67	6	7														MOL	-1					1700.6			C86H94Cl2N12O21	WWCRPILXUJCJJY-WTXOUGRFSA-N
CCCCc1ccc(CNC2C(Oc3c4cc5cc3Oc3ccc(cc3Cl)C(O)C3NC(=O)C(NC(=O)C5NC(=O)C5NC(=O)C(Cc6ccc(cc6)O4)NC(=O)C(NC)c4ccc(O)c(c4)Oc4cc(O)c(Cl)c5c4)c4ccc(O)c(c4)-c4c(cc(O)c(CN5CCN(Cc6ccc(-c7ccccc7)cc6)CC5)c4O)[C@H](C(=O)NCCCN(C)C)NC3=O)OC(C(=O)NCCCN(C)C)C(O)C2O)cc1	antibiotic	CHEMBL415132			Small molecule		1967.04	6	7														MOL	-1					1964.77			C104H114Cl2N14O21	LQWOSZRJCRDFKO-QKIVIORYSA-N
CCCCc1ccc(CNC2C(Oc3c4cc5cc3Oc3ccc(cc3Cl)C(O)C3NC(=O)C(NC(=O)C5NC(=O)C5NC(=O)C(Cc6ccc(cc6)O4)NC(=O)C(NC)c4ccc(O)c(c4)Oc4cc(O)c(Cl)c5c4)c4ccc(O)c(c4)-c4c(cc(O)c(CN5CCN(Cc6ccc(-c7ccccc7)cc6)CC5)c4O)[C@H](C(=O)O)NC3=O)OC(C(=O)O)C(O)C2O)cc1	antibiotic	CHEMBL414553			Small molecule		1798.71	4	5														MOL	-1					1796.56			C94H90Cl2N10O23	FKCHQWCLFQSTLQ-WAKLGJHRSA-N
CCCCc1ccc(CNCc2c(O)cc3c(c2O)-c2cc(ccc2O)C2NC(=O)C4NC(=O)C5NC(=O)C(Cc6ccc(c(Cl)c6)Oc6cc4cc(c6O)Oc4ccc(cc4Cl)C(O)C(NC2=O)C(=O)N[C@H]3C(=O)NC)NC(=O)C(N)c2ccc(O)c(c2)Oc2cc(O)cc5c2)cc1	antibiotic	CHEMBL415668			Small molecule		1387.25	6	7														MOL	-1					1385.39			C71H65Cl2N9O17	LGBQFVMEHKBSOU-PWURILFNSA-N
CCCCc1ccc(CNCc2c(O)cc3c(c2O)-c2cc(ccc2O)C2NC(=O)C4NC(=O)C5NC(=O)C(Cc6ccc(c(Cl)c6)Oc6cc4cc(c6O)Oc4ccc(cc4Cl)C(O)C(NC2=O)C(=O)N[C@H]3C(=O)NC)NC(=O)C(NC(=O)OC(C)(C)C)c2ccc(O)c(c2)Oc2cc(O)cc5c2)cc1	antibiotic	CHEMBL441397			Small molecule		1487.37	6	7														MOL	-1					1485.44			C76H73Cl2N9O19	KCQICHSTQWOVND-BPDCHCOKSA-N
CCCCc1ccc(CNCc2c(O)cc3c(c2O)-c2cc(ccc2O)C2NC(=O)C4NC(=O)C5NC(=O)C(Cc6ccc(c(Cl)c6)Oc6cc4cc(c6O)Oc4ccc(cc4Cl)C(O)C(NC2=O)C(=O)N[C@H]3C(=O)O)NC(=O)C(NC(=O)OC(C)(C)C)c2ccc(O)c(c2)Oc2cc(O)cc5c2)cc1	antibiotic	CHEMBL410210			Small molecule		1474.33	4	5														MOL	-1					1472.41			C75H70Cl2N8O20	OLVKJGATBDZWNW-KUWBIQEBSA-N
CCCN1C[C@H](C)[C@@H](O)[C@](C)(O)[C@@H](CC)OC(=O)[C@H](C)[C@@H](O[C@H]2C[C@@](C)(OC)[C@@H](O)[C@H](C)O2)[C@H](C)[C@@H](O[C@@H]2O[C@H](C)C[C@H](N(C)C)[C@H]2O)[C@](C)(O)C[C@H]1C	antibiotic	CHEMBL2107342	GAMITHROMYCIN	GAMITHROMYCIN|ML-1,709,460|ML-1709460|ML-460|ZACTRAN	Small molecule	-1	777.05			2.68	180.08	14	5	2	9	N	0.22	12.46	9.95	2.98	-1.15	0	MOL	0	54	14	5	2	776.54	1.49	BASE	C40H76N2O12	VWAMTBXLZPEDQO-UZSBJOJWSA-N
CCC[C@@H]1C[C@@H](C(=O)N[C@@H]([C@H]2O[C@H](SC)[C@H](O)[C@@H](O)[C@H]2O)[C@@H](C)O)N(C)C1	antibacterial;antibiotic	CHEMBL1447	LINCOMYCIN	LINCOLNENSIN|LINCOMYCIN|U-10,149|U-10149	Small molecule	4	406.55	139	886	-0.86	122.49	8	5	0	7	N	0.37	12.37	7.97	-0.32	-0.99	0	MOL	0	27	8	5	0	406.214	0.64	NEUTRAL	C18H34N2O6S	OJMMVQQUTAEWLP-KIDUDLJLSA-N
CCC[C@@H]1C[C@@H](C(=O)N[C@@H]([C@H]2O[C@H](SC)[C@H](O)[C@@H](O)[C@H]2O)[C@@H](C)O)N(C)C1.Cl	antibacterial	CHEMBL1201097	LINCOMYCIN HYDROCHLORIDE	LINCOCIN|LINCOMYCIN HYDROCHLORIDE	Small molecule		443.01	7	13	-0.86	122.49	8	5	0	7	N	0.37	12.37	7.97	-0.32	-0.99	0	MOL	-1	27	8	5	0	406.214	0.64	NEUTRAL	C18H35ClN2O6S	POUMFISTNHIPTI-BOMBIWCESA-N
CCC[C@@H]1C[C@@H](C(=O)N[C@@H]([C@H]2O[C@H](SC)[C@H](O)[C@@H](O)[C@H]2O)[C@@H](C)O)N(C)C1.Cl.O	antibiotic	CHEMBL3989551	LINCOMYCIN HYDROCHLORIDE	ALBIOTIC|LINCOLNENSIN HYDROCHLORIDE|LINCOLNENSIN HYDROCHLORIDE MONOHYDRATE|LINCOMIX|LINCOMYCIN (AS HYDROCHLORIDE)|LINCOMYCIN HCL|LINCOMYCIN HYDROCHLORIDE|LINCOMYCIN HYDROCHLORIDE ANHDROUS|LINCOMYCIN HYDROCHLORIDE HYDRATE|LINCOMYCIN HYDROCHLORIDE MONOHYDRATE|LINCOMYCIN HYDROCHLORIDE USP|Lincocin|NSC-70731|NSC-757092	Small molecule	4	461.02			-0.86	122.49	8	5	0	7	N	0.37	12.37	7.97	-0.32	-0.99	0	MOL	0	27	8	5	0	406.214	0.64	NEUTRAL	C18H37ClN2O7S	LFZGYTBWUHCAKF-DCNJEFSFSA-N
CCC[C@@H]1C[C@@H](C(=O)N[C@@H]([C@H]2O[C@H](SC)[C@H](O)[C@@H](O)[C@H]2O)[C@H](C)Cl)N(C)C1	antibacterial;antibiotic	CHEMBL1753	CLINDAMYCIN	7(S)-CHLORO-7-DEOXYLINCOMYCIN|Antirobe|CHLORODEOXYLINCOMYCIN|CHLOROLINCOMYCIN|CLINDAMYCIN|Cleocin|Cleocin T|Clindamycin|Sobelin|U-21,251|U-21251	Small molecule	4	424.99	291	3670	0.39	102.26	7	4	0	7	N	0.44	12.41	7.55	1.04	0.65	0	MOL	0	27	7	4	0	424.18	0.6	NEUTRAL	C18H33ClN2O5S	KDLRVYVGXIQJDK-AWPVFWJPSA-N
CCC[C@@H]1C[C@@H](C(=O)N[C@@H]([C@H]2O[C@H](SC)[C@H](O)[C@@H](O)[C@H]2O)[C@H](C)Cl)N(C)C1.Cl	antibacterial;antibiotic	CHEMBL1200588	CLINDAMYCIN HYDROCHLORIDE	ANTIROBE|CLEOCIN HYDROCHLORIDE|CLINDAMYCIN (AS HYDROCHLORIDE)|CLINDAMYCIN HCL|CLINDAMYCIN HYDROCHLORIDE|CLINSOL|CLINTABS|Cleocin|Clindamycin Hydrochloride|DALACIN C|NSC-756696|SOBELIN|U-25179E	Small molecule	4	461.45	19	48	0.39	102.26	7	4	0	7	N	0.44	12.41	7.55	1.04	0.65	0	MOL	0	27	7	4	0	424.18	0.6	NEUTRAL	C18H34Cl2N2O5S	AUODDLQVRAJAJM-XJQDNNTCSA-N
CCC[C@@H]1C[C@@H](C(=O)N[C@@H]([C@H]2O[C@H](SC)[C@H](OP(=O)(O)O)[C@@H](O)[C@H]2O)[C@H](C)Cl)N(C)C1	antibacterial;antibiotic	CHEMBL3184512	CLINDAMYCIN PHOSPHATE	CLEOCIN PHOSPHATE|CLEOCIN T|CLINDA-DERM|CLINDAMYCIN 2-DIHYDROGEN PHOSPHATE|CLINDAMYCIN PHOSPHATE|CLINDAMYCIN PHOSPHATE SYSTEM SUITABILITY|CLINDETS|Cleocin|Clindagel|Clindesse|DALACIN|DALACIN C PHOS|DALACIN T|Evoclin|NSC-618653|U 28508|U-28,508|U-28508|XACIATO|ZINDACLIN	Small molecule	4	504.97	5	13	0.51	148.79	8	5	1	9	N	0.22	0.71	7.55	-0.57	-2.35	0	MOL	0	31	10	5	1	504.146	0.83	ACID	C18H34ClN2O8PS	UFUVLHLTWXBHGZ-MGZQPHGTSA-N
CCC[C@@]1(O)[C@H](C)O[C@@H](O[C@H]2[C@H](C)[C@@H](O[C@@H]3O[C@H](C)C[C@H](N(C)C)[C@H]3O)[C@](C)(O)C[C@@H](C)CN[C@H](C)[C@@H](O)[C@](C)(O)[C@@H](CC)OC(=O)[C@@H]2C)C[C@@]1(C)OC	antibiotic	CHEMBL300373			Small molecule		777.05	3	3	2.73	188.87	14	6	3	9	N	0.19	12.35	9.77	3.31	-0.6	0	MOL	-1	54	14	6	3	776.54	1.66	BASE	C40H76N2O12	FFIQNHYLFLIOJD-BMNWWTOTSA-N
CCN(CC)/C(C)=N/N=C/c1c2c(O)c3c(O)c(C)c4c(c3c1O)C(=O)[C@@](C)(O/C=C/[C@H](OC)[C@@H](C)[C@@H](OC(C)=O)[C@H](C)[C@H](O)[C@H](C)[C@@H](O)[C@@H](C)/C=C/C=C(/C)C(=O)N2)O4	antibacterial;antibiotic	CHEMBL2103938	RIFAMETANE	RIFAMETANE|SPA-S-565	Small molecule	-1	836.98			5.85	229.27	14	6	4	6	N	0.05	7.01	5.29	4.13	3.66	2	MOL	0	60	16	6	4	836.421	1.66	NEUTRAL	C44H60N4O12	MPNLXDYNHVIMAT-WDJJWENTSA-N
CCN(CC)C(=O)COc1cc2c(O)c3c(O)c(C)c4c(c13)C(=O)[C@@](C)(O/C=C/[C@H](OC)[C@@H](C)[C@@H](OC(C)=O)[C@H](C)[C@H](O)[C@H](C)[C@@H](O)[C@@H](C)/C=C/C=C(/C)C(=O)N2)O4	antibiotic	CHEMBL3989415	RIFAMIDE	N,N-DIETHYLRIFOMYCIN B AMIDE|NCI-143-418|NSC-133099|NSC-143418|RIFAMIDE|RIFAMYCIN B DIETHYLAMIDE|RIFAMYCIN DIETHYLAMIDE|RIFAMYCIN M-14|RIFOMYCIN M14	Small molecule	-1	810.94			5.3	210.62	13	5	3	7	N	0.18	7.09		4.15	3.66	2	MOL	0	58	15	5	3	810.394	1.69	NEUTRAL	C43H58N2O13	VFYNXKZVOUXHDX-VDPUEHCXSA-N
CCN(CC)CCOC(=O)c1cccc(-c2ccccc2)c1O	antibacterial	CHEMBL2110895	BIPHENAMINE	XENYSALATE	Small molecule	-1	313.4			3.56	49.77	4	1	0	7	N	0.79	9.58	8.84	4.3	3.14	2	MOL	0	23	4	1	0	313.168	-0.53	BASE	C19H23NO3	HLDCSYXMVXILQC-UHFFFAOYSA-N
CCN(CC)CCS(=O)(=O)[C@@H]1CCN2C(=O)c3coc(n3)CC(=O)C[C@H](O)/C=C(C)/C=C/CNC(=O)/C=C/[C@@H](C)[C@@H](C(C)C)OC(=O)[C@@H]12	antibacterial	CHEMBL1200937	DALFOPRISTIN	DALFOPRISTIN|RP 54476|RP-54476	Small molecule	4	690.86	5	14	2.27	176.42	11	2	2	7	N	0.4	13.17	7.09	1.58	1.41	1	MOL	0	48	13	2	2	690.33	1.02	NEUTRAL	C34H50N4O9S	SUYRLXYYZQTJHF-VMBLUXKRSA-N
CCN(CC)CCS(=O)(=O)[C@@H]1CCN2C(=O)c3coc(n3)CC(=O)C[C@H](O)/C=C(C)/C=C/CNC(=O)/C=C/[C@@H](C)[C@@H](C(C)C)OC(=O)[C@@H]12.CC[C@H]1NC(=O)[C@@H](NC(=O)c2ncccc2O)[C@@H](C)OC(=O)[C@H](c2ccccc2)NC(=O)[C@@H]2CC(=O)[C@H](CS[C@@H]3CN4CCC3CC4)CN2C(=O)[C@H](Cc2ccc(N(C)C)cc2)N(C)C(=O)[C@@H]2CCCN2C1=O	antibacterial	CHEMBL3137691	QUINUPRISTIN/DALFOPRISTIN	QUINUPRISTIN/DALFOPRISTIN|Quinupristin/Dalfopristin|SYNERCID|Synercid	Unknown	4	1713.1	7	38														MOL	0					1711.8			C87H117N13O19S2	PPKJUHVNTMYXOD-PZGPJMECSA-N
CCN(CC)c1nc2c(s1)c1c(O)c3c(O)c(C)c4c(c32)C(=O)[C@@](C)(O/C=C/[C@H](OC)[C@@H](C)[C@@H](OC(C)=O)[C@H](C)[C@H](O)[C@H](C)[C@@H](O)[C@@H](C)/C=C/C=C(/C)C(=O)N1)O4	antibacterial;antibiotic	CHEMBL1908313	RIFAMEXIL	MDL 62,769|MDL-62769|RIFAMEXIL|RIFAMYCIN P, 2'-(DIETHYLAMINO)-	Small molecule	-1	809.98	1	1	6.5	197.21	14	5	3	5	N	0.14	6.45	2.75	6.12	4.97	3	MOL	0	57	14	5	3	809.356	1.51	ACID	C42H55N3O11S	QTLQVMGAXZJADU-ZRWMMNBYSA-N
CCN1CCN(C(=O)N[C@@H](C(=O)N[C@@H]2C(=O)N3C(C(=O)O)=C(CSc4nnnn4C)CS[C@H]23)c2ccc(O)cc2)C(=O)C1=O	antibacterial	CHEMBL507674	CEFOPERAZONE	CEFOPERAZONE|Cefoperazone|PERACEF	Small molecule	4	645.68	49	231	-1.11	220.26	13	4	2	9	N	0.14	3.19		-0.9	-4.35	2	MOL	0	44	17	4	2	645.142	-0.92	ACID	C25H27N9O8S2	GCFBRXLSHGKWDP-XCGNWRKASA-N
CCN1CCN(C(=O)N[C@@H](C(=O)N[C@@H]2C(=O)N3C(C(=O)[O-])=C(CSc4nnnn4C)CS[C@H]23)c2ccc(O)cc2)C(=O)C1=O.[Na+]	antibacterial	CHEMBL1200482	CEFOPERAZONE SODIUM	CEFOPERAZONE (AS SODIUM)|CEFOPERAZONE SODIUM|CEFOPERAZONE SODIUM SALT|CP-52,640-2|CP-52640-2|CP-526402|Cefobid|Cefobis|NSC-758173|SODIUM CEFOPERAZONE|T-1551	Small molecule	4	667.66	7	26	-1.11	220.26	13	4	2	9	N	0.14	3.19		-0.9	-4.35	2	MOL	0	44	17	4	2	645.142	-0.92	ACID	C25H26N9NaO8S2	NCFTXMQPRQZFMZ-WERGMSTESA-M
CCN1CCN(C(=O)N[C@@H](C(=O)N[C@@H]2C(=O)N3[C@@H]2SC(C)(C)[C@@H]3C(=O)O)c2ccccc2)C(=O)C1=O	antibacterial	CHEMBL702	PIPERACILLIN	PIPERACILLIN|PIPERACILLIN HYDRATE|PIPERACILLIN MONOHYDRATE|Piperacillin	Small molecule	4	517.56	292	4284	-0.24	156.43	7	3	1	6	N	0.34	3.49		-0.26	-3.64	1	MOL	0	36	12	3	2	517.163	0.03	ACID	C23H27N5O7S	IVBHGBMCVLDMKU-GXNBUGAJSA-N
CCN1CCN(C(=O)N[C@@H](C(=O)N[C@@H]2C(=O)N3[C@@H]2SC(C)(C)[C@@H]3C(=O)[O-])c2ccccc2)C(=O)C1=O.[Na+]	antibacterial	CHEMBL1200820	PIPERACILLIN SODIUM	CL 227,193|CL-227193|Isipen|NSC-757277|PENMALIN|PIPERACILLIN|PIPERACILLIN (AS SODIUM)|PIPERACILLIN SODIUM|PIPERACILLIN SODIUM SALT|PIPRIL|Pentacillin|Piperacil|Pipracil|T-1220	Small molecule	4	539.55	26	34	-0.24	156.43	7	3	1	6	N	0.34	3.49		-0.26	-3.64	1	MOL	0	36	12	3	2	517.163	0.03	ACID	C23H26N5NaO7S	WCMIIGXFCMNQDS-IDYPWDAWSA-M
CCN1CCN(C(=O)N[C@@H](C(=O)N[C@]2(OC)C(=O)N3C(C(=O)O)=C(CSc4nnnn4C)CS[C@@H]32)[C@H](C)O)C(=O)C1=O	antibacterial	CHEMBL1908372	CEFBUPERAZONE	BMY-25182|CEFBUPERAZONE|CEFBUPERAZONE SODIUM|T-1982	Small molecule	-1	627.66	5	24	-2.84	229.49	14	4	2	10	N	0.09	3.17		-1.99	-5.44	1	MOL	0	42	18	4	2	627.153	-0.71	ACID	C22H29N9O9S2	SMSRCGPDNDCXFR-CYWZMYCQSA-N
CCN1CCN(c2cc3c(cc2F)c(=O)c(C(=O)O)cn3C2CC2)CC1	antibacterial	CHEMBL15511	ENROFLOXACIN	BAY VP 2674|Baytril|ENROFLOXACIN|ENROFLOXACIN FOR VETERINARY USE|NSC-758616	Small molecule	-1	359.4	157	928	2.32	65.78	5	1	0	4	N	0.91	5.52	6.66	1.02	0.41	2	MOL	0	26	6	1	0	359.164	-1.06	ACID	C19H22FN3O3	SPFYMRJSYKOXGV-UHFFFAOYSA-N
CCNCC1CCN(c2c(F)cc3c(=O)c(C(=O)O)cn(CC)c3c2F)C1	antibacterial	CHEMBL6209	MERAFLOXACIN	CI-934|MERAFLOXACIN|Merafloxacin	Small molecule	-1	379.41	18	70	2.43	74.57	5	2	0	6	N	0.81	5.46	10.33	-0.29	-0.29	2	MOL	0	27	6	2	0	379.171	-0.8	ZWITTERION	C19H23F2N3O3	BAYYCLWCHFVRLV-UHFFFAOYSA-N
CCN[C@@H]1C[C@H](N)[C@@H](O[C@H]2OC(CN)=CC[C@H]2N)[C@H](O)[C@H]1O[C@H]1OC[C@](C)(O)[C@H](NC)[C@H]1O	antibacterial;antibiotic	CHEMBL1572	NETILMICIN	NETILMICIN|NETIRA|NSC-759586|Netilmicin	Small molecule	4	475.59	152	1362	-3.2	199.73	12	8	2	8	N	0.18	12.55	9.8	-3.53	-10.64	0	MOL	0	33	12	11	2	475.301	1.98	BASE	C21H41N5O7	CIDUJQMULVCIBT-MQDUPKMGSA-N
CCN[C@@H]1C[C@H](N)[C@@H](O[C@H]2OC(CN)=CC[C@H]2N)[C@H](O)[C@H]1O[C@H]1OC[C@](C)(O)[C@H](NC)[C@H]1O.CCN[C@@H]1C[C@H](N)[C@@H](O[C@H]2OC(CN)=CC[C@H]2N)[C@H](O)[C@H]1O[C@H]1OC[C@](C)(O)[C@H](NC)[C@H]1O.O=S(=O)(O)O.O=S(=O)(O)O.O=S(=O)(O)O.O=S(=O)(O)O.O=S(=O)(O)O	antibiotic	CHEMBL3989829	NETILMICIN SULFATE	NETILLIN|NETILMICIN SULFATE|NETILMICIN SULPHATE|Netromycin|SCH 20569|SCH-20569	Small molecule	4	1441.57	1	1	-3.2	199.73	12	8	2	8	N	0.18	12.55	9.8	-3.53	-10.64	0	MOL	0	33	12	11	2	475.301	1.98	BASE	C42H92N10O34S5	AGFWIZQEWFGATK-UNZHCMSXSA-N
CCN[C@@H]1[C@@H](O)[C@@H](O[C@@H]2[C@@H](O)[C@H](O[C@H]3OC(CN)=CC[C@H]3N)[C@@H](N)C[C@H]2N)OC[C@]1(C)O	antibiotic	CHEMBL3989429	ETISOMICIN	BAY V1 4718|BAY-V1-4718|ETISOMICIN	Small molecule	-1	461.56			-3.46	213.72	12	8	2	7	N	0.19	12.55	9.62	-3.96	-11.17	0	MOL	0	32	12	12	2	461.285	1.86	BASE	C20H39N5O7	KOBHYGXJFZRQFP-CPIRLDNISA-N
CCO.C[C@H]1c2cccc(O)c2C(=O)C2=C(O)[C@]3(O)C(=O)C(C(N)=O)=C(O)[C@@H](N(C)C)[C@@H]3[C@@H](O)[C@@H]21.C[C@H]1c2cccc(O)c2C(=O)C2=C(O)[C@]3(O)C(=O)C(C(N)=O)=C(O)[C@@H](N(C)C)[C@@H]3[C@@H](O)[C@@H]21.Cl.Cl.O	antibiotic	CHEMBL3989740	DOXYCYCLINE HYCLATE	ACTICLATE|ACTICLATE CAP|AZUDOXAT|Alodox|Atridox|CLINOFUG|CYCLODOX|DEMIX 100|DEMIX 50|DIOCIMEX|DORYX MPC|DOXATET|DOXICRISOL|DOXY 100|DOXY 200|DOXY-LEMMON|DOXYCHEL HYCLATE|DOXYCYCLINE HYCLATE|DOXYCYCLINE HYDROCHLORIDE HEMIETHANOLATE HEMIHYDRATE|DOXYCYCLINE HYDROCHLORIDE HYDRATE|DOXYCYCLINI HYCLAS|DOXYLAR|DOXYPREX|DURADOXAL|Doryx|Doxy|Doxy-Caps|GRANUDOXY|LYMEPAK|MESPAFIN|MONODOKS|NORDOX|NSC-741421|P…	Small molecule	4	1025.89	1	1	-0.35	181.62	9	6	1	2	N	0.33	2.92	7.46	-3.29	-3.57	1	MOL	0	32	10	7	1	444.153	1.81	ACID	C46H58Cl2N4O18	HALQELOKLVRWRI-VDBOFHIQSA-N
CCO.C[C@H]1c2cccc(O)c2C(=O)C2=C(O)[C@]3(O)C(=O)C(C(N)=O)=C(O)[C@@H](N(C)C)[C@@H]3[C@@H](O)[C@@H]21.Cl.O	antibacterial	CHEMBL1200567	DOXYCYCLINE HYCLATE	ATRIDOX|Alodox|DOXY 100|DOXY 200|DOXY-LEMMON|DOXYCHEL HYCLATE|DOXYCYCLINE HYCLATE|Doryx|Doxy-Caps|PERIOSTAT|VIBRAMYCIN|Vibra-Tabs|Vibramycin Hyclate	Small molecule		544.99	23	40	-0.35	181.62	9	6	1	2	N	0.33	2.92	7.46	-3.29	-3.57	1	MOL	-1	32	10	7	1	444.153	1.81	ACID	C24H33ClN2O10	JRNIHERUNQWMMW-WBYAVNBMSA-N
CCO/N=C(\C(=O)N[C@@H]1C(=O)N2C(C(=O)[O-])=C(Sc3nc(-c4cc[n+](C)cc4)cs3)CS[C@H]12)c1nsc(NP(=O)(O)O)n1	antibacterial	CHEMBL501122	CEFTAROLINE FOSAMIL	CEFTAROLINE FOSAMIL|CEFTAROLINE FOSAMIL ANHYDROUS|PPI-0903|TAK 599|TAK-599	Small molecule	4	684.7	106	957	-0.11	223.24	14	4	2	11	N	0.07	1.76	0.35	-3.71	-6.83	3	MOL	0	43	16	4	2	684.01	-0.67	ACID	C22H21N8O8PS4	ZCCUWMICIWSJIX-NQJJCJBVSA-N
CCOC(=O)CCC(=O)O[C@H]1[C@H](O[C@@H]2[C@@H](C)[C@H](O[C@H]3C[C@@](C)(OC)[C@@H](O)[C@H](C)O3)[C@@H](C)C(=O)O[C@H](CC)[C@@](C)(O)[C@H](O)[C@@H](C)C(=O)[C@H](C)C[C@@]2(C)O)O[C@H](C)C[C@@H]1N(C)C	antibacterial;antibiotic	CHEMBL1200688	ERYTHROMYCIN ETHYLSUCCINATE	ARPIMYCIN|E-MYCIN E|E-mycin|E.E.S. 200|E.E.S. 400|E.e.s.|ERYMIN|ERYTHRODEN|ERYTHROMYCIN ETHYL SUCCINATE|ERYTHROMYCIN ETHYLSUCCINATE|ERYTHROPED|ERYTHROPED A|ERYTHROPED FTE|ERYTHROPED FTE SF|ERYTHROPED PI|ERYTHROPED PI SF|ERYTHROPED SF|Eryped|NSC-756758|PEDIAMYCIN 400|PRIMACINE|Pediamycin|ROMMIX 125|STERILE ERYTHROMYCIN ETHYLSUCCINATE|WYAMYCIN E|Wyamycin	Small molecule	4	862.06	15	1431	2.68	226.28	17	4	2	12	N	0.16	12.68	7.87	3.37	2.77	0	MOL	0	60	17	4	2	861.509	1.63	NEUTRAL	C43H75NO16	NSYZCCDSJNWWJL-YXOIYICCSA-N
CCOC(=O)OC(C)OC(=O)[C@@H]1N2C(=O)[C@@H](NC(=O)[C@H](N)c3ccccc3)[C@H]2SC1(C)C	antibacterial	CHEMBL1583	BACAMPICILLIN	BACAMPICILLIN|Bacampicillin|PENGLOBE	Small molecule	4	465.53	6	42	1.3	137.26	9	2	0	7	N	0.35	11.72	7.23	1.47	1.25	1	MOL	0	32	10	3	0	465.157	0.47	NEUTRAL	C21H27N3O7S	PFOLLRNADZZWEX-FFGRCDKISA-N
CCOC(=O)OC(C)OC(=O)[C@@H]1N2C(=O)[C@@H](NC(=O)[C@H](N)c3ccccc3)[C@H]2SC1(C)C.Cl	antibacterial	CHEMBL1200965	BACAMPICILLIN HYDROCHLORIDE	AMBAXIN|BACAMPICILLIN HCL|BACAMPICILLIN HYDROCHLORIDE|BECAMPICILLIN HYDROCHLORIDE|NSC-758228|Spectrobid	Small molecule	4	501.99	7	16	1.3	137.26	9	2	0	7	N	0.35	11.72	7.23	1.47	1.25	1	MOL	0	32	10	3	0	465.157	0.47	NEUTRAL	C21H28ClN3O7S	IWVTXAGTHUECPN-ANBBSHPLSA-N
CCOC(=O)O[C@H]1[C@H](O[C@@H]2[C@@H](C)[C@H](O[C@H]3C[C@@](C)(OC)[C@@H](O)[C@H](C)O3)[C@@H](C)C(=O)O[C@H](CC)[C@@](C)(O)[C@H](O)[C@@H](C)C(=O)[C@H](C)C[C@@]2(C)O)O[C@H](C)C[C@@H]1N(C)C	antibiotic	CHEMBL2106182	ERYTHROMYCIN ETHYLCARBONATE	ERYTHROMYCIN ETHYLCARBONATE	Small molecule	-1	806			2.97	209.21	16	4	2	9	N	0.25	12.68	7.66	4.01	3.56	0	MOL	0	56	16	4	2	805.482	1.68	NEUTRAL	C40H71NO15	BSUQCLSFQSUNED-PPPRQHODSA-N
CCOC(=O)[C@@H]1CC(=O)O[C@H](C)C/C=C/C=C/[C@H](O)[C@H](C)C[C@H](CC=O)[C@H](O[C@@H]2O[C@H](C)[C@@H](O[C@H]3C[C@@](C)(O)[C@@H](OC(=O)CC)[C@H](C)O3)[C@H](N(C)C)[C@H]2O)[C@H]1OC	antibacterial;antibiotic	CHEMBL1908336	MIDECAMYCIN	ABOREN|ESPINOMYCIN A|LEUCOMYCIN V, 3,4B-DIPROPANOATE|MACROPEN|MEDECAMYCIN A1|MEDEMYCIN|MEDEMYCIN A1|MIDECAMYCIN|MIDECAMYCIN A1|MIDECIN|MOMICINE|MYDECAMYCIN|MYDECAMYCIN A1|MYOXAM|NORMICINA|NSC-154011|PLATENOMYCIN B1|RUBIMYCIN|SF-837|SF-837A1|TURIMYCIN P3|YL-704B1	Small molecule	-1	813.98	7	24	2.62	206.05	16	3	2	12	N	0.15	12.71	7.9	2.84	2.23	0	MOL	0	57	16	3	2	813.451	1.89	NEUTRAL	C41H67NO15	NGNBWGMTPDSDCJ-QDFUUMMMSA-N
CCOC(OCC)C(=O)OCC(=O)[C@]1(O)Cc2c(O)c3c(c(O)c2[C@@H](O[C@H]2C[C@H](N)[C@H](O)[C@H](C)O2)C1)C(=O)c1c(OC)cccc1C3=O	antibiotic	CHEMBL2104401	DETORUBICIN	DETORUBICIN	Small molecule	-1	673.67	2	19	0.95	230.6	15	5	2	11	N	0.11	8	9.03	1.86	1.43	2	MOL	0	48	15	6	3	673.237	1.36	BASE	C33H39NO14	XZSRRNFBEIOBDA-CFNBKWCHSA-N
CCOc1cc(C(Nc2ncc(Cc3cc(OC)c(OC)c(OC)c3)c(N)n2)S(=O)(=O)O)ccc1O	antibacterial	CHEMBL2104541	VANEPRIM	VANEPRIM	Small molecule	-1	520.56			2.78	175.35	11	4	2	11	N	0.27	-1.78	7.74	-0.02	0.06	3	MOL	0	36	12	5	2	520.163	0.04	ACID	C23H28N4O8S	HCHKZQYFQOONNE-UHFFFAOYSA-N
CCOc1cc(Cc2cnc(N)nc2N)cc(OCC)c1-n1cccc1	antibacterial	CHEMBL280378	EPIROPRIM	EPIROPRIM|RO 11-8958|TCMDC-137295	Small molecule	-1	353.43	21	92	2.82	101.21	7	2	0	7	N	0.68		7.16	3.12	2.93	3	MOL	0	26	7	4	0	353.185	-0.62	NEUTRAL	C19H23N5O2	NMARPFMJVCXSAV-UHFFFAOYSA-N
CCOc1ccc2ccccc2c1C(=O)N[C@@H]1C(=O)N2[C@@H]1SC(C)(C)[C@@H]2C(=O)O	antibacterial	CHEMBL1443	NAFCILLIN	NAFCILLIN|Nafcillin|Nallpen|Unipen	Small molecule	4	414.48	19	190	2.48	95.94	5	2	0	5	N	0.73	3.31		2.29	-1.13	2	MOL	0	29	7	2	0	414.125	0.1	ACID	C21H22N2O5S	GPXLMGHLHQJAGZ-JTDSTZFVSA-N
CCOc1ccc2ccccc2c1C(=O)N[C@@H]1C(=O)N2[C@@H]1SC(C)(C)[C@@H]2C(=O)[O-].[Na+]	antibacterial	CHEMBL1200344	NAFCILLIN SODIUM	NAFCILLIN SODIUM|NALLPEN|UNIPEN	Small molecule		436.47	22	25	2.48	95.94	5	2	0	5	N	0.73	3.31		2.29	-1.13	2	MOL	-1	29	7	2	0	414.125	0.1	ACID	C21H21N2NaO5S	AYAPZOUDXCDGIF-FRFVDRIFSA-M
CCS(=O)(=O)CCn1c([N+](=O)[O-])cnc1C	antibacterial	CHEMBL1220	TINIDAZOLE	CP-12,574|CP-12574|FASIGIN|FASIGYN|HAISIGYN|NSC-758189|Symplotan|TINIDAZOLE|TRICOLAM|TRIMONASE|Tindamax|Trimonase	Small molecule	4	247.28	149	697	0.53	95.1	6	0	0	5	N	0.56		3.28	-0.58	-0.58	1	MOL	0	16	7	0	0	247.063	-2.05	NEUTRAL	C8H13N3O4S	HJLSLZFTEKNLFI-UHFFFAOYSA-N
CC[C@@H](C(=O)O)[C@@H]1O[C@@H]([C@@H](C)[C@H](O)[C@H](C)C(=O)[C@H](CC)[C@H]2O[C@]3(C=C[C@@H](O)[C@]4(CC[C@@](C)([C@H]5CC[C@](O)(CC)[C@H](C)O5)O4)O3)[C@H](C)C[C@@H]2C)[C@@H](C)C[C@@H]1C	antibiotic	CHEMBL2104423	NARASIN	ANTIBIOTIC A-28086 FACTOR A|C-7819B|COMPD-79891|COMPOUND 79891|Monteban|NARASIN|NARASIN A|SALINOMYCIN, 4-METHYL-, (4S)-	Small molecule	-1	765.04	6	9	6.43	161.21	10	4	2	12	N	0.16	4.5		7.88	5.07	0	MOL	0	54	11	4	3	764.508	2.03	ACID	C43H72O11	VHKXXVVRRDYCIK-CWCPJSEDSA-N
CC[C@@H](C(=O)[C@@H](C)[C@@H](O)[C@H](C)[C@@H]1O[C@@H]([C@@H](CC)C(=O)O)CC[C@@H]1C)[C@H]1O[C@]2(C=C[C@@H](O)[C@]3(CC[C@@](C)([C@H]4CC[C@](O)(CC)[C@H](C)O4)O3)O2)[C@H](C)C[C@@H]1C	antibiotic	CHEMBL1208572	SALINOMYCIN	E716|PROCOXACIN|SALINOMYCIN	Small molecule	-1	751.01	172	630	6.19	161.21	10	4	2	12	N	0.17	4.45		7.51	4.66	0	MOL	0	53	11	4	3	750.492	2.16	ACID	C42H70O11	KQXDHUJYNAXLNZ-XQSDOZFQSA-N
CC[C@@H](C)[C@H]1OC(=O)[C@H](C(C)(C)O)N(C)C(=O)[C@H](CC(C)C)NC(=O)[C@H](C(C)C)N(C)C(=O)[C@H]([C@@H](C)CC)NC(=O)[C@@H]2CCCN2C(=O)[C@H](Cc2ccccc2)N(C)C(=O)[C@H](Cc2ccccc2)NC(=O)[C@H](C(C)C)N(C)C1=O	antibiotic	CHEMBL3989753	BASIFUNGIN	AUREOBASIDIN A|BASIFUNGIN|LY-295337|LY295337|NK 204|NK-204|R-106-1|R106 1|R106-1	Protein	-1	1101.44																MOL	0					1100.69			C60H92N8O11	RLMLFADXHJLPSQ-JCSHBHFFSA-N
CC[C@@H](CO)NCCN[C@@H](CC)CO	antibacterial	CHEMBL44884	ETHAMBUTOL	ETHAMBUTOL	Small molecule	4	204.31	161	2974	-0.29	64.52	4	4	0	9	N	0.39		9.55	-0.06	-2.25	0	MOL	0	14	4	4	0	204.184	0.06	BASE	C10H24N2O2	AEUTYOVWOVBAKS-UWVGGRQHSA-N
CC[C@@H]1CCN[C@H](C(=O)N[C@@H]([C@H]2O[C@H](SC)[C@H](O)[C@@H](O)[C@H]2O)[C@H](C)Cl)C1	antibacterial;antibiotic	CHEMBL1652611	PIRLIMYCIN	PIRLIMYCIN|PIRSUE|Pirlimycin	Small molecule	-1	410.96	37	105	0.05	111.05	7	5	0	6	N	0.39	12.41	8.88	0.58	-0.91	0	MOL	0	26	7	5	0	410.164	0.77	BASE	C17H31ClN2O5S	HBJOXQRURQPDEX-MHXMMLMNSA-N
CC[C@@H]1CCN[C@H](C(=O)N[C@@H]([C@H]2O[C@H](SC)[C@H](O)[C@@H](O)[C@H]2O)[C@H](C)Cl)C1.Cl.O	antibiotic	CHEMBL3989899	PIRLIMYCIN HYDROCHLORIDE	PIRLIMYCIN HCL|PIRLIMYCIN HYDROCHLORIDE|PIRLIMYCIN HYDROCHLORIDE HYDRATE|U-57,930E|U-57930E	Small molecule	-1	465.44			0.05	111.05	7	5	0	6	N	0.39	12.41	8.88	0.58	-0.91	0	MOL	0	26	7	5	0	410.164	0.77	BASE	C17H34Cl2N2O6S	CHAZSEMQYSZBFN-RWMVMHIMSA-N
CC[C@@]1(O)C[C@H](O[C@H]2C[C@H](N(C)C)[C@H](O[C@H]3C[C@@H]4O[C@H]5CC(=O)[C@H](C)O[C@H]5O[C@@H]4[C@H](C)O3)[C@H](C)O2)c2c(O)c3c(c(O)c2[C@H]1O[C@H]1C[C@H](N(C)C)[C@H](O)[C@H](C)O1)C(=O)c1cccc(O)c1C3=O	antibiotic	CHEMBL3989540	RODORUBICIN	CYTORHODIN S|RODORUBICIN	Small molecule	-1	941.04			3.11	241.91	19	5	2	9	N	0.19	7.53	8.38	4.86	4.29	2	MOL	0	67	19	5	2	940.42	1.39	NEUTRAL	C48H64N2O17	JXVAMODRWBNUSF-KZQKBALLSA-N
CC[C@@]1(O)C[C@H](O[C@H]2C[C@H](N(C)C)[C@H](O[C@H]3C[C@H](O)[C@H](O[C@H]4CCC(=O)[C@H](C)O4)[C@H](C)O3)[C@H](C)O2)c2c(cc3c(c2O)C(=O)c2c(O)cccc2C3=O)[C@H]1C(=O)OC	antibiotic	CHEMBL502620	ACLARUBICIN	ACLACINOMYCIN A|ACLARUBICIN|ACLARUBICIN HYDROCHLORIDE|NSC-208734	Small molecule	3	811.88	123	309	3.16	217.05	16	4	2	9	N	0.23	7.47	8.64	3.98	3.95	2	MOL	0	58	16	4	2	811.341	1.43	BASE	C42H53NO15	USZYSDMBJDPRIF-SVEJIMAYSA-N
CC[C@@]1([C@@H]2O[C@@H]([C@H]3O[C@@](O)(CO)[C@H](C)C[C@@H]3C)C[C@@H]2C)CC[C@H]([C@]2(C)CC[C@]3(C[C@H](O)[C@@H](C)[C@@H]([C@@H](C)[C@@H](OC)[C@H](C)C(=O)O)O3)O2)O1	antibacterial	CHEMBL256105	MONENSIN	67314|A-3823A|Coban [as sodium salt]|E714|MONENSIN|Monensin|Rumensin [as sodium salt]	Small molecule	-1	670.88	33	134	4.27	153.37	10	4	1	10	N	0.26	4.24		4.82	1.81	0	MOL	0	47	11	4	2	670.429	2.41	ACID	C36H62O11	GAOZTHIDHYLHMS-KEOBGNEYSA-N
CC[C@H](C)C(=O)O[C@@H](C)[C@@]1(O)[C@H](C)O[C@@H](O[C@H]2[C@@H](O)[C@H]([C@@]3(O)CC(=O)C(N)=C(C(=O)O)C3=O)O[C@H](COC(C)=O)[C@H]2OC(=O)C(CC(C)SC[C@H](NC(C)=O)C(=O)O)NC(=S)SC[C@H](NC(C)=O)C(=O)O)C[C@@H]1OC	antibiotic	CHEMBL2103891	PALDIMYCIN A	ANTIBIOTIC 273A1.ALPHA.|PALDIMYCIN A	Small molecule	-1	1127.23																MOL	0					1126.33			C45H66N4O23S3	NTRRYQMDNVLDQZ-SPVCFFFXSA-N
CC[C@H](C)[C@@H]1NC(=O)[C@H](Cc2ccc(O)cc2)NC(=O)[C@@H](N)CSSC[C@@H](C(=O)N2CCC[C@@H]2C(=O)N[C@@H](CC(C)C)C(=O)NCC(N)=O)NC(=O)[C@@H](CC(N)=O)NC(=O)[C@@H](CC(N)=O)NC1=O	antibacterial	CHEMBL2104384	ASPARTOCIN	A 8999|A-8999|ASPARTOCIN|OXYTOCIN, 4-L-ASPARAGINE-	Protein	-1	993.18			-4	399.53	15	12	3	16	N	0.07	9.5	7.66	-5.29	-5.6	1	BOTH	0	68	24	16	3	992.421	0.4	NEUTRAL	C42H64N12O12S2	VIFAMMRBZBWEID-VQWBKVQXSA-N
CC[C@H](C)[C@H](N)C1=N[C@H](C(=O)N[C@@H](CC(C)C)C(=O)N[C@H](CCC(=O)O)C(=O)N[C@H](C(=O)N[C@H]2CCCCNC(=O)[C@H](CC(N)=O)NC(=O)[C@@H](CC(=O)O)NC(=O)[C@H](Cc3cnc[nH]3)NC(=O)[C@@H](Cc3ccccc3)NC(=O)[C@H]([C@@H](C)CC)NC(=O)[C@@H](CCCN)NC2=O)[C@@H](C)CC)CS1	antibacterial;antibiotic	CHEMBL1200558	BACITRACIN	Albac 50|BACI-RX|BACIGUENT|BACIIM|BACILLIQUIN|BACITRACIN|BACITRACIN(NON-INJECTABLE)|BACITRACIN, STERILE|BACITRACINUM|Baciferm 50|E700|FORTRACIN|NSC-755905|PARENTRACIN|PENITRACIN|TOPITRACIN|TROPITRACIN|ZUTRACIN	Protein	4	1422.72	129	755														BOTH	0					1421.75			C66H103N17O16S	CLKOFPXJLQSYAH-ABRJDSQDSA-N
CC[C@H](C)[C@H](N)C1=N[C@H](C(=O)N[C@@H](CC(C)C)C(=O)N[C@H](CCC(=O)[O-])C(=O)N[C@H](C(=O)N[C@H]2CCCCNC(=O)[C@H](CC(N)=O)NC(=O)[C@@H](CC(=O)[O-])NC(=O)[C@H](Cc3cnc[nH]3)NC(=O)[C@@H](Cc3ccccc3)NC(=O)[C@H]([C@@H](C)CC)NC(=O)[C@@H](CCCN)NC2=O)[C@@H](C)CC)CS1.[Zn+2]	antibacterial	CHEMBL2096639	BACITRACIN ZINC	BACIFARMIN|BACITRACIN ZINC|BACITRACINS ZINC COMPLEX|BACITRACINS, ZINC COMPLEX|BACITRACINUM ZINCUM|NOPTRACIN|ZIBA-RX|ZINC BACITRACIN	Protein	4	1486.09																BOTH	0					1421.75			C66H101N17O16SZn	UCRLQOPRDMGYOA-DFTDUNEMSA-L
CC[C@H]1/C=C/C=C/C[C@@H](C)[C@H](O)[C@@](C)(O)C(=O)[C@@H](C)[C@H](O)[C@@H](C)C(=O)[C@@H](C)[C@H](O)[C@@H](C)/C=C/C(=O)O[C@H]2C[C@@]3(CC[C@H](C)[C@H](C[C@@H](C)O)O3)O[C@@H](CC1)[C@H]2C	antibiotic	CHEMBL3989875	RUTAMYCIN	26-DEMETHYLOLIGOMYCIN A|A 272|A-272|OLIGOMYCIN A, 26-DEMETHYL-|OLIGOMYCIN D|RR 32705|RR NO. 32705|RR-32705|RUTAMYCIN|RUTAMYCIN A	Small molecule	-1	777.05			5.64	180.05	11	5	3	3	N	0.22	12.29		7.07	7.07	0	MOL	0	55	11	5	3	776.508	2.05	NEUTRAL	C44H72O11	LVWVMRBMGDJZLM-BONFEJLISA-N
CC[C@H]1NC(=O)[C@@H](NC(=O)c2ncccc2O)[C@@H](C)OC(=O)[C@H](c2ccccc2)NC(=O)[C@@H]2CC(=O)CCN2C(=O)[C@H](Cc2ccc(NC)cc2)N(C)C(=O)[C@@H]2CCCN2C1=O	antibacterial	CHEMBL2105803	EFEPRISTIN	EFEPRISTIN|OSTREOGRYCIN B2|PRISTINAMYCIN IB|VERNAMYCIN B.BETA.	Protein	-1	852.95			1.25	236.75	12	5	2	7	N	0.21	7.53	4.65	1.33	1.09	3	MOL	0	62	18	5	2	852.381	0.59	NEUTRAL	C44H52N8O10	PCOXSOQWQVRJCH-RIECGXCRSA-N
CC[C@H]1NC(=O)[C@@H](NC(=O)c2ncccc2O)[C@@H](C)OC(=O)[C@H](c2ccccc2)NC(=O)[C@@H]2CC(=O)CCN2C(=O)[C@H](Cc2ccccc2)N(C)C(=O)[C@@H]2CCCN2C1=O	antibiotic	CHEMBL1236684	VIRGINIAMYCIN FACTOR S	E711|VIRGINIAMYCIN FACTOR S	Protein	-1	823.9			1.2	224.72	11	4	2	6	N	0.26	7.53	3.57	1.85	1.62	3	MOL	0	60	17	4	2	823.354	0.63	NEUTRAL	C43H49N7O10	FEPMHVLSLDOMQC-IYPFLVAKSA-N
CC[C@H]1NC(=O)[C@@H](NC(=O)c2ncccc2O)[C@@H](C)OC(=O)[C@H](c2ccccc2)NC(=O)[C@@H]2CC(=O)[C@H](CS[C@@H]3CN4CCC3CC4)CN2C(=O)[C@H](Cc2ccc(N(C)C)cc2)N(C)C(=O)[C@@H]2CCCN2C1=O	antibacterial	CHEMBL1200649	QUINUPRISTIN	QUINUPRISTIN|RP 57669|RP-57669	Small molecule	4	1022.24	6	34														MOL	0					1021.47			C53H67N9O10S	WTHRRGMBUAHGNI-LCYNINFDSA-N
CC[C@H]1OC(=O)/C=C/[C@H](C)[C@@H](O[C@@H]2O[C@H](C)C[C@H](N(C)C)[C@H]2O)[C@@H](C)C[C@@H](C)C(=O)/C=C/[C@@H]2O[C@H]2[C@]1(O)CO[C@@H]1O[C@H](C)[C@@H](O)[C@@H](OC)[C@H]1OC	antibiotic	CHEMBL3989599	MIROSAMICIN	14-HYDROXYMYCINAMICIN I|MIROSAMICIN	Small molecule	-1	727.89			1.76	175.21	14	3	2	9	N	0.23	11.95	8.38	3.48	2.46	0	MOL	0	51	14	3	2	727.414	1.94	NEUTRAL	C37H61NO13	WWIDEZOUVSJVHS-ZPQCYHEESA-N
CC[C@H]1OC(=O)CC(O)[C@H](C)[C@@H](OC2O[C@H](C)[C@@H](O)[C@H](N(C)C)[C@H]2O)[C@@H](CCN2C[C@H](C)C[C@H](C)C2)CC(C)C(=O)/C=C/C(C)=C/[C@@H]1CO[C@@H]1O[C@H](C)[C@@H](O)[C@@H](OC)[C@H]1OC	antibiotic	CHEMBL59779			Small molecule		869.15	2	2	3.34	186.15	15	4	2	12	N	0.21	12.54	9.57	4.19	1.39	0	MOL	-1	61	15	4	2	868.566	1.27	BASE	C46H80N2O13	JTSDBFGMPLKDCD-NDWGGOCKSA-N
CC[C@H]1OC(=O)C[C@@H](O)[C@H](C)[C@@H](O[C@@H]2O[C@H](C)C[C@H](N(C)C)[C@H]2O)[C@@H](CC=O)C[C@@H](C)C(=O)/C=C/C(C)=C/[C@@H]1C	antibiotic	CHEMBL3138624	REPROMICIN	REPROMICIN|SCH 16524|SCH-16524	Small molecule	-1	565.75	1	1	3.46	122.6	9	2	1	6	N	0.37	12.82	7.68	3.38	2.92	0	MOL	0	40	9	2	1	565.361	2.16	NEUTRAL	C31H51NO8	OBUIQEYZGMZXPJ-NPQHDNJNSA-N
CC[C@H]1OC(=O)C[C@@H](O)[C@H](C)[C@@H](O[C@@H]2O[C@H](C)C[C@H](N(C)C)[C@H]2O)[C@@H](CC=O)C[C@@H](C)C(=O)/C=C/[C@]2(C)O[C@H]2[C@@H]1C	antibacterial;antibiotic	CHEMBL8965	ROSARAMICIN	4'-DEOXYCIRRAMYCIN A1|CIRRAMYCIN A1, 4'-DEOXY-|JUVENIMICIN A3|M-4365A2|NSC-175150|ROSAMICIN|ROSARAMICIN|Rosaramicin|SCH 14947|SCH-14947	Small molecule	-1	581.75	4	13	2.67	135.13	10	2	1	6	N	0.27	12.82	7.68	2.68	2.21	0	MOL	0	41	10	2	1	581.356	2.09	NEUTRAL	C31H51NO9	IUPCWCLVECYZRV-JZMZINANSA-N
CC[C@H]1OC(=O)C[C@@H](O)[C@H](C)[C@@H](O[C@@H]2O[C@H](C)C[C@H](N(C)C)[C@H]2O)[C@@H](CC=O)C[C@@H](C)C(=O)/C=C/[C@]2(C)O[C@H]2[C@@H]1C.O=P([O-])(O)O.[Na+]	antibacterial;antibiotic	CHEMBL2105869	ROSARAMICIN SODIUM PHOSPHATE	ROSAMICIN SODIUM PHOSPHATE|ROSARAMICIN SODIUM PHOSPHATE|SCH 14947.NAH2P04	Small molecule	-1	701.72			2.67	135.13	10	2	1	6	N	0.27	12.82	7.68	2.68	2.21	0	MOL	0	41	10	2	1	581.356	2.09	NEUTRAL	C31H53NNaO13P	UVDWKWQHKOALJL-ZTHLIMQFSA-M
CC[C@H]1OC(=O)C[C@@H](O)[C@H](C)[C@@H](O[C@@H]2O[C@H](C)[C@@H](O)[C@H](N(C)C)[C@H]2O)[C@@H](CCN2C[C@H](C)C[C@H](C)C2)C[C@@H](C)C(=O)/C=C/C(C)=C/[C@@H]1CO[C@@H]1O[C@H](C)[C@@H](O)[C@@H](OC)[C@H]1OC	antibacterial	CHEMBL1908333	TILMICOSIN	EL-870|EL870|LY-177370|LY177370|Micotil|NSC-759584|TILMICOSIN	Small molecule	-1	869.15	13	34	3.34	186.15	15	4	2	12	N	0.21	12.54	9.57	4.19	1.39	0	MOL	0	61	15	4	2	868.566	1.27	BASE	C46H80N2O13	JTSDBFGMPLKDCD-XVFHVFLVSA-N
CC[C@H]1OC(=O)C[C@@H](O)[C@H](C)[C@@H](O[C@@H]2O[C@H](C)[C@@H](O[C@H]3C[C@@](C)(O)[C@@H](O)[C@H](C)O3)[C@H](N(C)C)[C@H]2O)[C@@H](CCO)C[C@@H](C)C(=O)/C=C/C(C)=C/[C@@H]1CO[C@@H]1O[C@H](C)[C@@H](O)[C@@H](OC)[C@H]1OC	antibiotic	CHEMBL298283	RELOMYCIN	AM-684-BETA|RELOMYCIN	Small molecule	-1	918.13	23	28	1.63	241.83	18	6	3	13	N	0.14	12.45	7.9	2.36	1.74	0	MOL	0	64	18	6	3	917.535	1.86	NEUTRAL	C46H79NO17	QDAVFUSCCPXZTE-VMXQISHHSA-N
CC[C@H]1OC(=O)[C@@](C)(F)C(=O)[C@H](C)[C@@H](O[C@@H]2O[C@H](C)C[C@H](N(C)C)[C@H]2O)[C@](C)(OC)C[C@@H](C)C(=O)[C@H](C)[C@H]2N(CCCCn3cc(-c4cccc(N)c4)nn3)C(=O)O[C@]12C	antibacterial;antibiotic	CHEMBL1232510	SOLITHROMYCIN	CEM 101|CEM-101|OP 1068|OP-1068|SOLITHROMYCIN	Small molecule	3	845.02	11	42	4.6	197.87	15	2	2	11	N	0.14	12.83	7.68	5.76	5.3	2	MOL	0	60	16	3	2	844.475	0.53	NEUTRAL	C43H65FN6O10	IXXFZUPTQVDPPK-ZAWHAJPISA-N
CC[C@H]1OC(=O)[C@H](C)C(=O)[C@H](C)[C@@H](O[C@@H]2O[C@H](C)C[C@H](N(C)C)[C@H]2O)[C@@]2(C)C[C@@H](C)/C(=N\C(C)=O)[C@H](C)[C@@H](OC/C(=N\OCc3ccc(-n4cccn4)nc3)CO2)[C@]1(C)O	antibiotic	CHEMBL263886	MODITHROMYCIN	EDP-013420|EDP-420|EP-13420|MODITHROMYCIN	Small molecule	2	841.02	12	245	3.7	205.72	16	2	2	8	N	0.22	8.93	8.27	3.85	3.24	2	MOL	0	60	17	2	2	840.463	0.29	NEUTRAL	C43H64N6O11	WLGSYOKBEDVHQB-XSKCQLPHSA-N
CC[C@H]1OC(=O)[C@H](C)C(=O)[C@H](C)[C@@H](O[C@@H]2O[C@H](C)C[C@H](N(C)C)[C@H]2O)[C@](C)(OC)C[C@@H](C)C(=O)[C@H](C)[C@H]2N(CCCCn3cnc(-c4cccnc4)c3)C(=O)O[C@]12C	antibacterial;antibiotic	CHEMBL1136	TELITHROMYCIN	HMR 3647|HMR-3647|Ketek|LEVVIAX|NSC-758940|TELITHROMYCIN	Small molecule	4	812.02	73	1495	4.93	171.85	14	1	2	11	N	0.18	8.95	7.66	5.15	4.89	2	MOL	0	58	15	1	2	811.473	0.71	NEUTRAL	C43H65N5O10	LJVAJPDWBABPEJ-PNUFFHFMSA-N
CC[C@H]1OC(=O)[C@H](C)C(=O)[C@H](C)[C@@H](O[C@@H]2O[C@H](C)C[C@H](N(C)C)[C@H]2O)[C@](C)(OC)C[C@@H](C)C(=O)[C@H](C)[C@H]2[C@H](/C(N)=N/O[C@@H](C)c3nnc(-c4ccccn4)s3)C(=O)O[C@@]21C	antibiotic	CHEMBL4297519	NAFITHROMYCIN	NAFITHROMYCIN	Small molecule	2	859.06			4.12	224.18	17	2	2	10	N	0.11	8.93	7.66	4.56	4.3	2	MOL	0	60	17	3	2	858.42	0.69	NEUTRAL	C42H62N6O11S	RLFCSBSRGRJFRO-QAOQTAGDSA-N
CC[C@H]1OC(=O)[C@H](C)C(=O)[C@H](C)[C@@H](O[C@@H]2O[C@H](C)C[C@H](N(C)C)[C@H]2O)[C@](C)(OCC=Cc2cnc3ccccc3c2)C[C@@H](C)C(=O)[C@H](C)[C@H]2NC(=O)O[C@@]21C	antibiotic	CHEMBL3989904	CETHROMYCIN	A-195773|ABBOTT-195773|ABT-773|CETHROMYCIN	Small molecule	3	765.95	10	125	5.11	162.82	12	2	3	8	N	0.27	8.93	7.66	6.12	5.86	2	MOL	0	55	13	2	3	765.42	1.05	NEUTRAL	C42H59N3O10	PENDGIOBPJLVBT-AMXFZXBBSA-N
CC[C@H]1OC(=O)[C@H](C)[C@@H](O[C@H]2C[C@@](C)(O)[C@@H](O)[C@H](C)O2)[C@H](C)[C@@H](O[C@@H]2O[C@H](C)C[C@H](N(C)C)[C@H]2O)[C@](C)(O[C@H]2C[C@@H](N(C)C)[C@@H](O)[C@H](C)O2)C[C@@H](C)C(=O)[C@H](C)[C@@H](O)[C@]1(C)O	antibiotic	CHEMBL3990195	MEGALOMICIN	MEGALOMICIN|MEGALOMICIN A|SCH 13430|SCH-13430	Small molecule	-1	877.12			1.58	226.61	17	6	3	9	N	0.18	12.41	8.68	2.84	0.79	0	MOL	0	61	17	6	3	876.556	1.55	BASE	C44H80N2O15	LRWRQTMTYVZKQW-WWDNQWNISA-N
CC[C@H]1OC(=O)[C@H](C)[C@@H](O[C@H]2C[C@@](C)(O)[C@@H](O)[C@H](C)O2)[C@H](C)[C@@H](O[C@@H]2O[C@H](C)C[C@H](N(C)C)[C@H]2O)[C@](C)(O[C@H]2C[C@@H](N(C)C)[C@@H](O)[C@H](C)O2)C[C@@H](C)C(=O)[C@H](C)[C@@H](O)[C@]1(C)O.O=P([O-])(O)O.O=P([O-])(O)O.[K+].[K+]	antibiotic	CHEMBL3989729	MEGALOMICIN POTASSIUM PHOSPHATE	MEGALOMICIN POTASSIUM PHOSPHATE|SCH 13430.2KH|SCH 13430.2KH2P04	Small molecule	-1	1149.29			1.58	226.61	17	6	3	9	N	0.18	12.41	8.68	2.84	0.79	0	MOL	0	61	17	6	3	876.556	1.55	BASE	C44H84K2N2O23P2	YVWJEFDUJZGAQS-CTMPRURZSA-L
CC[C@H]1OC(=O)[C@H](C)[C@@H](O[C@H]2C[C@@](C)(OC)C[C@H](C)O2)[C@H](C)[C@@H](O[C@@H]2O[C@H](C)C[C@H](N(C)CC)[C@H]2O)[C@@]2(C)CC(C)=C(O2)[C@H](C)[C@@H](O)[C@H]1C	antibiotic	CHEMBL300049	ALEMCINAL	A-81229|ABBOTT-81229.0|ABT-229|ALEMCINAL|Alemcinal	Small molecule	-1	697.95	4	5	5.2	125.38	11	2	3	8	N	0.33	12.82	9.35	4.56	2.62	0	MOL	0	49	11	2	3	697.476	1.46	BASE	C38H67NO10	IWTSXJNGTTXMFK-KTQUSEMZSA-N
CC[C@H]1OC(=O)[C@H](C)[C@@H](O[C@H]2C[C@@](C)(OC)[C@@H](O)[C@H](C)O2)[C@H](C)[C@@H](O[C@@H]2O[C@H](C)C[C@H](N(C)C(C)C)[C@H]2O)[C@@]2(C)CC(C)=C(O2)[C@H](C)C(=O)[C@]1(C)OC	antibiotic	CHEMBL2110756	MITEMCINAL	MITEMCINAL	Small molecule	2	755.99			4.53	151.68	13	2	2	9	N	0.32	12.63	9.63	4.9	2.68	0	MOL	0	53	13	2	2	755.482	1.58	BASE	C40H69NO12	BELMMAAWNYFCGF-PZXAHSFZSA-N
CC[C@H]1OC(=O)[C@H](C)[C@@H](O[C@H]2C[C@@](C)(OC)[C@@H](O)[C@H](C)O2)[C@H](C)[C@@H](O[C@@H]2O[C@H](C)C[C@H](N(C)C(C)C)[C@H]2O)[C@@]2(C)CC(C)=C(O2)[C@H](C)C(=O)[C@]1(C)OC.O=C(O)/C=C/C(=O)O	antibiotic	CHEMBL2105890	MITEMCINAL FUMARATE	115-8543 JAPAN|115-8543-JAPAN|5-1 UKIMA 5 CHOME|5-1-UKIMA-5-CHOME|GM-611|KITA-KU TOYKO|MITEMCINAL FUMARATE	Small molecule	2	872.06			4.53	151.68	13	2	2	9	N	0.32	12.63	9.63	4.9	2.68	0	MOL	0	53	13	2	2	755.482	1.58	BASE	C44H73NO16	IDLXWTNPDREJQZ-HSOMBQIOSA-N
CC[C@H]1OC(=O)[C@H](C)[C@@H](O[C@H]2C[C@@](C)(OC)[C@@H](O)[C@H](C)O2)[C@H](C)[C@@H](O[C@@H]2O[C@H](C)C[C@H](N(C)C(C)C)[C@H]2O)[C@@]2(C)CC(C)=C(O2)[C@H](C)[C@@H](O)[C@]1(C)O	antibiotic	CHEMBL2103968	IDREMCINAL	EM-574|EM574|IDREMCINAL	Small molecule	-1	743.98	1	2	3.67	165.84	13	4	2	8	N	0.27	12.46	9.63	3.4	1.18	0	MOL	0	52	13	4	2	743.482	1.69	BASE	C39H69NO12	FPBKIOZMKHHNLL-CBUZSSJJSA-N
CC[C@H]1OC(=O)[C@H](C)[C@@H](O[C@H]2C[C@@](C)(OC)[C@@H](O)[C@H](C)O2)[C@H](C)[C@@H](O[C@@H]2O[C@H](C)C[C@H](N(C)C)[C@H]2O)[C@](C)(O)C[C@@H](C)/C(=N/OC)[C@H](C)[C@@H](O)[C@]1(C)O	antibacterial;antibiotic	CHEMBL2106397	LEXITHROMYCIN	ERTHROMYCIN A 9-(O-METHYLOXIME)|ERYTHROMYCIN 9-(O-METHYLOXIME)|ERYTHROMYCIN METHYLOXIME|ERYTHROMYCIN, 9-(O-METHYLOXIME)|LEXITHROMYCIN|WY-483 14|WY-48314	Small molecule	-1	762.98			2.22	198.43	15	5	2	8	N	0.18	12.45	9.08	2.98	1.3	0	MOL	0	53	15	5	2	762.488	1.65	BASE	C38H70N2O13	HPZGUSZNXKOMCQ-IXGVTZHESA-N
CC[C@H]1OC(=O)[C@H](C)[C@@H](O[C@H]2C[C@@](C)(OC)[C@@H](O)[C@H](C)O2)[C@H](C)[C@@H](O[C@@H]2O[C@H](C)C[C@H](N(C)C)[C@H]2O)[C@](C)(O)C[C@@H](C)/C(=N\OCOCCOC)[C@H](C)[C@@H](O)[C@]1(C)O	antibacterial;antibiotic	CHEMBL1214185	ROXITHROMYCIN	NSC-758443|ROXITHROMYCIN|RU 28965|RU 965|RU-28965|RU-965|RULID|Rulide	Small molecule	4	837.06	143	672	2.21	216.89	17	5	2	13	N	0.08	12.45	9.08	3	1.32	0	MOL	0	58	17	5	2	836.525	1.44	BASE	C41H76N2O15	RXZBMPWDPOLZGW-XMRMVWPWSA-N
CC[C@H]1OC(=O)[C@H](C)[C@@H](O[C@H]2C[C@@](C)(OC)[C@@H](O)[C@H](C)O2)[C@H](C)[C@@H](O[C@@H]2O[C@H](C)C[C@H](N(C)C)[C@H]2O)[C@](C)(O)C[C@@H](C)C(=O)[C@H](C)[C@@H](O)[C@H]1C	antibiotic	CHEMBL3220708	BERYTHROMYCIN	ABBOTT-24091|BERYTHROMYCIN|ERYTHROMYCIN B	Small molecule	-1	717.94	5	10	2.67	173.68	13	4	2	7	N	0.28	12.61	8.38	3.49	2.46	0	MOL	0	50	13	4	2	717.466	1.83	NEUTRAL	C37H67NO12	IDRYSCOQVVUBIJ-PPGFLMPOSA-N
CC[C@H]1OC(=O)[C@H](C)[C@@H](O[C@H]2C[C@@](C)(OC)[C@@H](O)[C@H](C)O2)[C@H](C)[C@@H](O[C@@H]2O[C@H](C)C[C@H](N(C)C)[C@H]2O)[C@](C)(O)C[C@@H](C)C(=O)[C@H](C)[C@@H](O)[C@]1(C)O	antibacterial;antibiotic	CHEMBL532	ERYTHROMYCIN	A/T/S|AKNE-MYCIN|AKNEMYCIN PLUS|Benzamycin|Bristamycin|C-SOLVE-2|E-BASE|E-Base|E-GLADES|E-Glades|E-Mycin|E-SOLVE 2|E-mycin|ERY-TAB|ERYACNE 2|ERYACNE 4|ERYC 125|ERYC SPRINKLES|ERYCETTE|ERYMAX SPRINKLE|ERYTHRA-DERM|ERYTHRO-STATIN|ERYTHROMYCIN|ERYTHROMYCIN ESTOLATE IMPURITY, FREE ERYTHROMYCIN-|Emgel|Eryc|Eryderm|Erygel|Erymax|Erypar|Erythro 200|Erythro-Statin|Erythrocin|Erythromycin|Gallimycin|ISOTR…	Small molecule	4	733.94	315	4315	1.79	193.91	14	5	2	7	N	0.24	12.45	8.38	2.6	1.57	0	MOL	0	51	14	5	2	733.461	1.89	NEUTRAL	C37H67NO13	ULGZDMOVFRHVEP-RWJQBGPGSA-N
CC[C@H]1OC(=O)[C@H](C)[C@@H](O[C@H]2C[C@@](C)(OC)[C@@H](O)[C@H](C)O2)[C@H](C)[C@@H](O[C@@H]2O[C@H](C)C[C@H](N(C)C)[C@H]2O)[C@](C)(O)C[C@@H](C)C(=O)[C@H](C)[C@@H](O)[C@]1(C)O.O=C(O)[C@H](O)[C@@H](O)[C@H](O[C@@H]1O[C@H](CO)[C@H](O)[C@H](O)[C@H]1O)[C@H](O)CO	antibacterial;antibiotic	CHEMBL1200506	ERYTHROMYCIN LACTOBIONATE	ERYTHROMYCIN|ERYTHROMYCIN LACTOBIONATE|ERYTHROMYCINI LACTOBIONAS|Erythrocin|STERILE ERYTHROMYCIN LACTOBIONATE	Small molecule	4	1092.23	1	3	1.79	193.91	14	5	2	7	N	0.24	12.45	8.38	2.6	1.57	0	MOL	0	51	14	5	2	733.461	1.89	NEUTRAL	C49H89NO25	NNRXCKZMQLFUPL-WBMZRJHASA-N
CC[C@H]1OC(=O)[C@H](C)[C@@H](O[C@H]2C[C@@](C)(OC)[C@@H](O)[C@H](C)O2)[C@H](C)[C@@H](O[C@@H]2O[C@H](C)C[C@H](N(C)C)[C@H]2O)[C@](C)(O)C[C@@H](C)C(=O)[C@H](C)[C@@H](O)[C@]1(C)O.O=C(O)[C@H](O)[C@H](O)[C@@H](O)[C@H](O)[C@H](O)CO	antibacterial;antibiotic	CHEMBL3545060	ERYTHROMYCIN GLUCEPTATE	ERYTHROMYCIN GLUCEPTATE|ERYTHROMYCIN GLUCOHEPTONATE|ILOTYCIN GLUCEPTATE|Ilotycin	Small molecule	4	960.12			1.79	193.91	14	5	2	7	N	0.24	12.45	8.38	2.6	1.57	0	MOL	0	51	14	5	2	733.461	1.89	NEUTRAL	C44H81NO21	ZXBDZLHAHGPXIG-VTXLJDRKSA-N
CC[C@H]1OC(=O)[C@H](C)[C@@H](O[C@H]2C[C@@](C)(OC)[C@@H](O)[C@H](C)O2)[C@H](C)[C@@H](O[C@@H]2O[C@H](C)C[C@H](N(C)C)[C@H]2O)[C@](C)(O)C[C@@H](C)CN(C)[C@H](C)[C@@H](O)[C@]1(C)O	antibacterial;antibiotic	CHEMBL529	AZITHROMYCIN	ANHYDROUS AZITHROMYCIN|ARUZILINA|AZIROMYCIN|AZITHROCIN|AZITHROMYCIN|AZITHROMYCIN (AS DIHYDRATE)|AZITHROMYCIN ANHYDROUS|AZITHROMYCIN DIHYDRATE|AZITHROMYCIN HYDRATE|AZITHROMYCIN, UNSPECIFIED|AZITHROMYCIN, UNSPECIFIED FORM|AZIWIN|AZYTER|Azasite|CLAMELLE|CP 62993|CP-62,993|CP-62993|DURASITE|HEMOMYCIN|MACROZIT|NSC-758625|SUMAMED|Sumamed|Sunamed|TROZOCINA|XITHRONE|XZ 405|XZ 450|XZ-450|ZITHROMAC|ZMax|ZY…	Small molecule	4	749	252	3454	1.9	180.08	14	5	2	7	N	0.24	12.43	9.57	2.44	-1.23	0	MOL	0	52	14	5	2	748.509	1.85	BASE	C38H72N2O12	MQTOSJVFKKJCRP-BICOPXKESA-N
CC[C@H]1OC(=O)[C@H](C)[C@@H](O[C@H]2C[C@@](C)(OC)[C@@H](O)[C@H](C)O2)[C@H](C)[C@@H](O[C@@H]2O[C@H](C)C[C@H](N(C)C)[C@H]2O)[C@](C)(O)C[C@@H](C)CN(C)[C@H](C)[C@@H](O)[C@]1(C)O.O	antibiotic	CHEMBL1200502	AZITHROMYCIN MONOHYDRATE	AZITHROMYCIN MONOHYDRATE	Small molecule	2	767.01			1.9	180.08	14	5	2	7	N	0.24	12.43	9.57	2.44	-1.23	0	MOL	0	52	14	5	2	748.509	1.85	BASE	C38H74N2O13	HQUPLSLYZHKKQT-WVVFQGGUSA-N
CC[C@H]1OC(=O)[C@H](C)[C@@H](O[C@H]2C[C@@](C)(OC)[C@@H](O)[C@H](C)O2)[C@H](C)[C@@H](O[C@@H]2O[C@H](C)C[C@H](N(C)C)[C@H]2O)[C@](C)(O)C[C@@H](C)[C@@H]2N[C@@H](COCCOC)O[C@H]([C@H]2C)[C@]1(C)O	antibacterial;antibiotic	CHEMBL3039471	DIRITHROMYCIN	DYNABAC|LY-237216|Nortron	Small molecule		835.09	7	43	2.2	196.33	16	5	2	12	N	0.14	12.48	13.48	2.95	0.46	0	MOL	-1	58	16	5	2	834.545	1.41	BASE	C42H78N2O14	WLOHNSSYAXHWNR-GDLCQVGZSA-N
CC[C@H]1OC(=O)[C@H](C)[C@@H](O[C@H]2C[C@@](C)(OC)[C@@H](O)[C@H](C)O2)[C@H](C)[C@@H](O[C@@H]2O[C@H](C)C[C@H](N(C)C)[C@H]2O)[C@](C)(O)C[C@](C)(F)C(=O)[C@H](C)[C@@H](O)[C@]1(C)O	antibacterial;antibiotic	CHEMBL2106403	FLURITHROMYCIN	(8S)-8-FLUOROERYTHROMYCIN|FLURITHROMYCIN	Small molecule	-1	751.93	2	19	1.88	193.91	14	5	2	7	N	0.24	12.45	8.38	2.43	1.41	0	MOL	0	52	14	5	2	751.452	1.67	NEUTRAL	C37H66FNO13	XOEUHCONYHZURQ-HNUBZJOYSA-N
CC[C@H]1OC(=O)[C@H](C)[C@@H](O[C@H]2C[C@@](C)(OC)[C@@H](O)[C@H](C)O2)[C@H](C)[C@@H](O[C@@H]2O[C@H](C)C[C@H](N(C)C)[C@H]2O)[C@](C)(OC)C[C@@H](C)C(=O)[C@H](C)[C@@H](O)[C@]1(C)O	antibacterial;antibiotic	CHEMBL1741	CLARITHROMYCIN	6-O-METHYLERYTHROMYCIN|A-56268|ABBOTT-56268|BIAXIN XL|Biaxin|Biaxin XL Pac|CLARIE XL|CLARITHROMYCIN|CLARITHROMYCIN IDENTITY|CLAROSIP|CYLLIND|Clarithromycin extended release|ERYTHROMYCIN, 6-O-METHYL-|FEBZIN XL|KLACID|KLARICID|KLARICID 500|KLARICID ADULT|KLARICID I.V.|KLARICID PAED|KLARICID XL|MACLADIN|MAVID|MYCIFOR XL|NSC-758704|Prevpac|TE-031|VECLAM|XETININ XL|ZECLAR	Small molecule	4	747.96	225	3163	2.44	182.91	14	4	2	8	N	0.27	12.46	8.38	3.24	2.22	0	MOL	0	52	14	4	2	747.477	1.77	NEUTRAL	C38H69NO13	AGOYDEPGAOXOCK-KCBOHYOISA-N
CC[C@H]1OC(=O)[C@H](C)[C@@H](O[C@H]2C[C@@](C)(OC)[C@@H](O)[C@H](C)O2)[C@H](C)[C@@H](O[C@@H]2O[C@H](C)C[C@H](N(C)C)[C@H]2OC(C)=O)[C@](C)(O)C[C@@H](C)C(=O)[C@H](C)[C@@H](O)[C@]1(C)O	antibacterial;antibiotic	CHEMBL2110577	ERYTHROMYCIN ACISTRATE	ERYTHROMYCIN|ERYTHROMYCIN ACISTRATE|Erasis	Small molecule	3	775.97	1	2	2.36	199.98	15	4	2	8	N	0.26	12.68	7.87	3.04	2.44	0	MOL	0	54	15	4	2	775.472	1.91	NEUTRAL	C39H69NO14	CVBHEIRZLPKMSH-SNWVVRALSA-N
CC[C@H]1OC(=O)[C@H](C)[C@@H](O[C@H]2C[C@@](C)(OC)[C@@](O)(C#CCN(C)C)[C@H](C)O2)[C@H](C)[C@@H](O[C@@H]2O[C@H](C)C[C@H](N(C)C)[C@H]2O)[C@](C)(O)C[C@@H](C)CN(C)[C@H](C)[C@@H](O)[C@]1(C)O	antibiotic	CHEMBL293566			Small molecule		830.11	3	3	1.84	183.32	15	5	2	8	N	0.18	11.25	14.34	2.69	-1.42	0	MOL	-1	58	15	5	2	829.566	1.51	BASE	C43H79N3O12	MWKDKHNZDVQKOG-HEJNULLJSA-N
CC[C@H]1OC(=O)[C@H](C)[C@@H](O[C@H]2C[C@@](C)(OC)[C@@](O)(C#CCN(C)C)[C@H](C)O2)[C@H](C)[C@@H](O[C@@H]2O[C@H](C)C[C@H](N(C)C)[C@H]2O)[C@](C)(O)C[C@@H](C)CN[C@H](C)[C@@H](O)[C@]1(C)O	antibiotic	CHEMBL299665			Small molecule		816.09	3	3	1.49	192.11	15	6	3	8	N	0.15	11.25	9.75	2.25	-2.04	0	MOL	-1	57	15	6	3	815.551	1.47	BASE	C42H77N3O12	SZCXFXCQFLVKKA-ASIIUGTMSA-N
CC[C@H]1OC(=O)[C@H](C)[C@@H](O[C@H]2C[C@@](C)(OC)[C@@](O)(C#CCOC)[C@H](C)O2)[C@H](C)[C@@H](O[C@@H]2O[C@H](C)C[C@H](N(C)C)[C@H]2O)[C@](C)(O)C[C@@H](C)CN(C)[C@H](C)[C@@H](O)[C@]1(C)O	antibiotic	CHEMBL299450			Small molecule		817.07	3	3	1.92	189.31	15	5	2	8	N	0.18	11.23	14.34	2.62	-0.88	0	MOL	-1	57	15	5	2	816.535	1.59	BASE	C42H76N2O13	IPKQNXWFXWCKGC-ASIIUGTMSA-N
CC[C@H]1OC(=O)[C@H](C)[C@@H](O[C@H]2C[C@@](C)(OC)[C@@](O)(C#CCOC)[C@H](C)O2)[C@H](C)[C@@H](O[C@@H]2O[C@H](C)C[C@H](N(C)C)[C@H]2O)[C@](C)(O)C[C@@H](C)CN[C@H](C)[C@@H](O)[C@]1(C)O	antibiotic	CHEMBL304634			Small molecule		803.04	3	3	1.58	198.1	15	6	3	8	N	0.15	11.23	9.75	2.18	-1.5	0	MOL	-1	56	15	6	3	802.519	1.55	BASE	C41H74N2O13	OCKQOOMELURKJO-GQOMQJQLSA-N
CC[C@H]1OC(=O)[C@H](C)[C@@H](O[C@H]2C[C@@](C)(OC)[C@@](O)(CC)[C@H](C)O2)[C@H](C)[C@@H](O[C@@H]2O[C@H](C)C[C@H](N(C)C)[C@H]2O)[C@](C)(O)C[C@@H](C)CN[C@H](C)[C@@H](O)[C@]1(C)O	antibiotic	CHEMBL301375			Small molecule		763.02	3	3	2.34	188.87	14	6	3	8	N	0.2	12.35	9.77	2.86	-1.04	0	MOL	-1	53	14	6	3	762.524	1.66	BASE	C39H74N2O12	SLDYUUIMPWPZRW-VSYZXMJYSA-N
CC[C@H]1OC(=O)[C@H](C)[C@@H](O[C@H]2C[C@@](C)(OC)[C@@](O)(CCCOC)[C@H](C)O2)[C@H](C)[C@@H](O[C@@H]2O[C@H](C)C[C@H](N(C)C)[C@H]2O)[C@](C)(O)C[C@@H](C)CN(C)[C@H](C)[C@@H](O)[C@]1(C)O	antibiotic	CHEMBL294380			Small molecule		821.1	3	3	2.7	189.31	15	5	2	11	N	0.15	12.35	9.57	2.9	-0.78	0	MOL	-1	57	15	5	2	820.566	1.63	BASE	C42H80N2O13	VOKJIEPNDYBMAJ-ASIIUGTMSA-N
CC[C@H]1OC(=O)[C@H](C)[C@@H](O[C@H]2C[C@@](C)(OC)[C@@](O)(CCCOC)[C@H](C)O2)[C@H](C)[C@@H](O[C@@H]2O[C@H](C)C[C@H](N(C)C)[C@H]2O)[C@](C)(O)C[C@@H](C)CN[C@H](C)[C@@H](O)[C@]1(C)O	antibiotic	CHEMBL441792			Small molecule		807.08	3	3	2.36	198.1	15	6	3	11	N	0.13	12.35	9.77	2.52	-1.39	0	MOL	-1	56	15	6	3	806.55	1.59	BASE	C41H78N2O13	BHNUBZZBRFUVHZ-GQOMQJQLSA-N
CC[C@H]1OC(=O)[C@H](C)[C@@H](O[C@H]2C[C@@](C)(OC)[C@@](O)(CCO)[C@H](C)O2)[C@H](C)[C@@H](O[C@@H]2O[C@H](C)C[C@H](N(C)C)[C@H]2O)[C@](C)(O)C[C@@H](C)CN[C@H](C)[C@@H](O)[C@]1(C)O	antibiotic	CHEMBL293343			Small molecule		779.02	3	3	1.31	209.1	15	7	3	9	N	0.16	12.32	9.77	1.36	-2.55	0	MOL	-1	54	15	7	3	778.519	1.78	BASE	C39H74N2O13	AECJYZFQQYFHTM-VSYZXMJYSA-N
CC[C@H]1OC(=O)[C@H](C)[C@@H](O[C@H]2C[C@@](C)(OC)[C@@](O)(CSC)[C@H](C)O2)[C@H](C)[C@@H](O[C@@H]2O[C@H](C)C[C@H](N(C)C)[C@H]2O)[C@](C)(O)C[C@@H](C)CN[C@H](C)[C@@H](O)[C@]1(C)O	antibiotic	CHEMBL59410			Small molecule		795.09	3	3	2.29	188.87	15	6	3	9	N	0.19	12.22	9.76	2.78	-1.13	0	MOL	-1	54	14	6	3	794.496	1.56	BASE	C39H74N2O12S	WRIDKEBEFSFSIJ-VSYZXMJYSA-N
CC[C@H]1OC(=O)[C@H](C)[C@@H](O[C@H]2C[C@@](C)(OC)[C@@](O)(c3cc4ccccc4n3C)[C@H](C)O2)[C@H](C)[C@@H](O[C@@H]2O[C@H](C)C[C@H](N(C)C)[C@H]2O)[C@](C)(O)C[C@@H](C)CN(C)[C@H](C)[C@@H](O)[C@]1(C)O	antibiotic	CHEMBL301428			Small molecule		878.16	3	3	3.92	185.01	15	5	2	8	N	0.24	11.79	9.57	4.34	0.66	2	MOL	-1	62	15	5	2	877.566	1.39	BASE	C47H79N3O12	HDKQXSARCLKICO-IJQAEKRMSA-N
CC[C@H]1OC(=O)[C@H](C)[C@@H](O[C@H]2C[C@@](C)(OC)[C@@](O)(c3cc4ccccc4n3C)[C@H](C)O2)[C@H](C)[C@@H](O[C@@H]2O[C@H](C)C[C@H](N(C)C)[C@H]2O)[C@](C)(O)C[C@@H](C)CN[C@H](C)[C@@H](O)[C@]1(C)O	antibiotic	CHEMBL302232			Small molecule		864.13	3	3	3.58	193.8	15	6	3	8	N	0.21	11.79	9.76	3.95	0.04	2	MOL	-1	61	15	6	3	863.551	1.33	BASE	C46H77N3O12	JWGRHDVHNCMOFN-KZEIKKQFSA-N
CC[C@H]1OC(=O)[C@H](C)[C@@H](O[C@H]2C[C@@](C)(OC)[C@@](O)(c3ccccc3)[C@H](C)O2)[C@H](C)[C@@H](O[C@@H]2O[C@H](C)C[C@H](N(C)C)[C@H]2O)[C@](C)(O)C[C@@H](C)CN[C@H](C)[C@@H](O)[C@]1(C)O	antibiotic	CHEMBL292025			Small molecule		811.07	3	3	3.09	188.87	14	6	3	8	N	0.21	12.01	9.76	3.71	-0.2	1	MOL	-1	57	14	6	3	810.524	1.51	BASE	C43H74N2O12	DYXXJXBBXIMQNY-VCSXUULUSA-N
CC[C@H]1OC(=O)[C@H](C)[C@@H](O[C@H]2C[C@@](C)(OC)[C@@](O)(c3ccccn3)[C@H](C)O2)[C@H](C)[C@@H](O[C@@H]2O[C@H](C)C[C@H](N(C)C)[C@H]2O)[C@](C)(O)C[C@@H](C)CN[C@H](C)[C@@H](O)[C@]1(C)O	antibiotic	CHEMBL262268			Small molecule		812.05	3	3	2.48	201.76	15	6	3	8	N	0.21	11.53	9.76	2.74	-1.03	1	MOL	-1	57	15	6	3	811.519	1.37	BASE	C42H73N3O12	IHYAXKGXYODMSW-GCTZUTBUSA-N
CC[C@H]1OC(=O)[C@H](C)[C@@H](O[C@H]2C[C@@](C)(OC)[C@@](O)(c3cccnc3)[C@H](C)O2)[C@H](C)[C@@H](O[C@@H]2O[C@H](C)C[C@H](N(C)C)[C@H]2O)[C@](C)(O)C[C@@H](C)CN[C@H](C)[C@@H](O)[C@]1(C)O	antibiotic	CHEMBL408035			Small molecule		812.05	3	3	2.48	201.76	15	6	3	8	N	0.21	11.87	9.76	2.49	-1.42	1	MOL	-1	57	15	6	3	811.519	1.41	BASE	C42H73N3O12	QWRVBWRZZQITQQ-ZIMYWQGISA-N
CC[C@H]1OC(=O)[C@H](C)[C@@H](O[C@H]2C[C@@](C)(OC)[C@@](O)(c3ccco3)[C@H](C)O2)[C@H](C)[C@@H](O[C@@H]2O[C@H](C)C[C@H](N(C)C)[C@H]2O)[C@](C)(O)C[C@@H](C)CN[C@H](C)[C@@H](O)[C@]1(C)O	antibiotic	CHEMBL294149			Small molecule		801.03	3	3	2.68	202.01	15	6	3	8	N	0.21	11.27	9.76	2.55	-1.14	1	MOL	-1	56	15	6	3	800.503	1.47	BASE	C41H72N2O13	XZOZLFUVAYFSDE-RQTSPDPLSA-N
CC[C@H]1OC(=O)[C@H](C)[C@@H](O[C@H]2C[C@@](C)(OC)[C@@](O)(c3cccs3)[C@H](C)O2)[C@H](C)[C@@H](O[C@@H]2O[C@H](C)C[C@H](N(C)C)[C@H]2O)[C@](C)(O)C[C@@H](C)CN[C@H](C)[C@@H](O)[C@]1(C)O	antibiotic	CHEMBL436557			Small molecule		817.1	3	3	3.15	188.87	15	6	3	8	N	0.21	11.75	9.76	3.62	-0.29	1	MOL	-1	56	14	6	3	816.481	1.31	BASE	C41H72N2O12S	FNNWFFHHFZXVQP-RQTSPDPLSA-N
CC[C@H]1OC(=O)[C@H](C)[C@@H](O[C@H]2C[C@@](C)(OC)[C@@](O)(c3nccn3C)[C@H](C)O2)[C@H](C)[C@@H](O[C@@H]2O[C@H](C)C[C@H](N(C)C)[C@H]2O)[C@](C)(O)C[C@@H](C)CN(C)[C@H](C)[C@@H](O)[C@]1(C)O	antibiotic	CHEMBL291595			Small molecule		829.09	3	3	2.16	197.9	16	5	2	8	N	0.24	11.3	14.34	2.41	-1.1	1	MOL	-1	58	16	5	2	828.546	1.46	BASE	C42H76N4O12	PWFUMELSLSULTE-HFOGJTIKSA-N
CC[C@H]1OC(=O)[C@H](C)[C@@H](O[C@H]2C[C@@](C)(OC)[C@@]3(CO3)[C@H](C)O2)[C@H](C)[C@@H](O[C@@H]2O[C@H](C)C[C@H](N(C)C)[C@H]2O)[C@](C)(O)C[C@@H](C)CN[C@H](C)[C@@H](O)[C@]1(C)O	antibiotic	CHEMBL59080			Small molecule		746.98	3	3	1.97	181.17	14	5	2	7	N	0.19	12.54	9.77	2.46	-1.45	0	MOL	-1	52	14	5	2	746.493	1.79	BASE	C38H70N2O12	MZLSJTXEHSQWSU-BVJRFPLSSA-N
CC[C@H]1OC(=O)[C@H](C)[C@@H](O[C@H]2C[C@@](C)(OC)[C@](C)(O)[C@H](C)O2)[C@H](C)[C@@H](O[C@@H]2O[C@H](C)C[C@H](N(C)C)[C@H]2O)[C@](C)(O)C[C@@H](C)CN(C)[C@H](C)[C@@H](O)[C@]1(C)O	antibiotic	CHEMBL61361			Small molecule		763.02	3	3	2.29	180.08	14	5	2	7	N	0.24	12.4	9.57	2.73	-0.95	0	MOL	-1	53	14	5	2	762.524	1.77	BASE	C39H74N2O12	WVPGOQNCPPEMMK-VSYZXMJYSA-N
CC[C@H]1OC(=O)[C@H](C)[C@@H](O[C@H]2C[C@@](C)(OC)[C@](C)(O)[C@H](C)O2)[C@H](C)[C@@H](O[C@@H]2O[C@H](C)C[C@H](N(C)C)[C@H]2O)[C@](C)(O)C[C@@H](C)CN[C@H](C)[C@@H](O)[C@]1(C)O	antibiotic	CHEMBL58145			Small molecule		749	3	3	1.95	188.87	14	6	3	7	N	0.21	12.4	9.77	2.34	-1.57	0	MOL	-1	52	14	6	3	748.509	1.73	BASE	C38H72N2O12	XMSVDPARMMQTDM-BVJRFPLSSA-N
CC[C@H]1OC(=O)[C@H](C)[C@@H](O[C@H]2C[C@@](C)(OC)[C@]3(CO3)[C@H](C)O2)[C@H](C)[C@@H](O[C@@H]2O[C@H](C)C[C@H](N(C)C)[C@H]2O)[C@](C)(O)C[C@@H](C)CN[C@H](C)[C@@H](O)[C@]1(C)O	antibiotic	CHEMBL417397			Small molecule		746.98	3	3	1.97	181.17	14	5	2	7	N	0.19	12.54	9.77	2.46	-1.45	0	MOL	-1	52	14	5	2	746.493	1.79	BASE	C38H70N2O12	MZLSJTXEHSQWSU-NTQLNWHZSA-N
CC[C@]1(C)C[C@@H](OC(=O)CSc2nnc(N)[nH]2)[C@]2(C)[C@H](C)CC[C@]3(CCC(=O)[C@H]32)[C@@H](C)[C@@H]1O	antibacterial	CHEMBL2103760	AZAMULIN	AZAMULIN	Small molecule	-1	478.66	13	42	3.61	131.19	8	3	0	5	N	0.43	9.32	2.62	3.17	3.17	1	MOL	0	33	8	4	0	478.261	1.22	NEUTRAL	C24H38N4O4S	FMHQJXGMLMSMLC-WBUYAQKGSA-N
CCc1c(Cl)c(O)c(Cl)c(O)c1C(=O)O[C@H]1[C@H](O)[C@H](OC)[C@H](OC/C2=C\C=C\C[C@H](O)/C(C)=C/[C@H](CC)[C@@H](O[C@@H]3OC(C)(C)[C@@H](OC(=O)C(C)C)[C@H](O)[C@@H]3O)/C(C)=C/C(C)=C/C[C@@H]([C@@H](C)O)OC2=O)O[C@@H]1C	antibiotic	CHEMBL1255800	FIDAXOMICIN	DIFICID|DIFICLIR|FIDAXOMICIN|OPT-80|PAR-101	Small molecule	4	1058.05	28	188														MOL	0					1056.43			C52H74Cl2O18	ZVGNESXIJDCBKN-UUEYKCAUSA-N
CCc1cc(C(N)=S)ccn1	antibacterial	CHEMBL1441	ETHIONAMIDE	1314 TH|1314-TH|BAYER 5312|ETHIONAMIDE|ETHIONAMIDUM|NIZOTIN|NSC-255115|TRECATOR-SC|Trecator	Small molecule	4	166.25	57	1770	1.28	38.91	2	1	0	2	Y	0.67	11.89	5	1.33	1.33	1	MOL	0	11	2	2	0	166.056	-1.28	NEUTRAL	C8H10N2S	AEOCXXJPGCBFJA-UHFFFAOYSA-N
CCc1cn([C@H]2C[C@H](O)[C@@H](CO)O2)c(=O)[nH]c1=O	antibiotic	CHEMBL318153	EDOXUDINE	5-ETHYL-3-(2'-DEOXYRIBOSYL)URACIL|EDOXUDINE|EDU|EUDR|NSC-758405|ORF 15817|ORF-15817|RWJ 15817|RWJ-15817	Small molecule	-1	256.26	33	103	-1.26	104.55	6	3	0	3	N	0.63	9.95		-0.67	-0.68	1	MOL	0	18	7	3	0	256.106	0.76	NEUTRAL	C11H16N2O5	XACKNLSZYYIACO-DJLDLDEBSA-N
CCn1cc(C(=O)O)c(=O)c2c3sc(=O)n(C)c3ccc21	antibacterial	CHEMBL2105419	TIOXACIN	TIOXACIN	Small molecule	-1	304.33	7	11	1.63	81.3	6	1	0	2	N	0.78	5.49		1.61	-0.29	3	MOL	0	21	6	1	0	304.052	-0.75	ACID	C14H12N2O4S	VUUPJGYIOAVFAN-UHFFFAOYSA-N
CCn1cc(C(=O)O)c(=O)c2cc(F)c(-n3cccc3)cc21	antibacterial	CHEMBL68262	IRLOXACIN	IRLOXACIN|Irloxacin|NSC-610496	Small molecule	-1	300.29	19	36	2.65	64.23	4	1	0	3	N	0.81	6.02	0.11	2.83	1.44	3	MOL	0	22	5	1	0	300.091	-1.18	ACID	C16H13FN2O3	RZLHGQLYNZQZQQ-UHFFFAOYSA-N
CCn1cc(C(=O)O)c(=O)c2cc(F)c(N3CCC(N)C3)nc21	antibacterial	CHEMBL37683	ESAFLOXACIN	ESAFLOXACIN|Esafloxacin	Small molecule	-1	320.32	3	6	0.79	101.45	6	2	0	3	N	0.87	5.31	9.63	-1.16	-1.16	2	MOL	0	23	7	3	0	320.128	-1	ZWITTERION	C15H17FN4O3	BQDVLIDLHOSQHC-UHFFFAOYSA-N
CCn1cc(C(=O)O)c(=O)c2cc(F)c(N3CCN(C(=O)CCC(=O)O)CC3)cc21	antibacterial	CHEMBL2106745	NORFLOXACIN SUCCINIL	NORFLOXACIN SUCCINIL	Small molecule	-1	419.41			1.37	120.15	6	2	0	6	N	0.73	4	0.01	0.88	-3.8	2	MOL	0	30	9	2	0	419.149	-1.07	ACID	C20H22FN3O6	ONOFKJOCWGUUAT-UHFFFAOYSA-N
CCn1cc(C(=O)O)c(=O)c2cc(F)c(N3CCN(C)CC3)cc21	antibacterial	CHEMBL267648	PEFLOXACIN	1589 RB|1589-RB|EU-5306|PEFLOXACIN	Small molecule	4	333.36	141	537	1.61	65.78	5	1	0	3	N	0.92	5.5	6.44	0.75	-0.02	2	MOL	0	24	6	1	0	333.149	-1.11	ACID	C17H20FN3O3	FHFYDNQZQSQIAI-UHFFFAOYSA-N
CCn1cc(C(=O)O)c(=O)c2cc(F)c(N3CCN(C)CC3)cc21.CS(=O)(=O)O	antibacterial	CHEMBL1428564	PEFLOXACIN MESYLATE	41 982 RP|41-982-RP|NSC-758944|PEFLOXACIN MESILATE|PEFLOXACIN MESYLATE|PEFLOXACIN METHANESULFONATE	Small molecule	-1	429.47	29	53	1.61	65.78	5	1	0	3	N	0.92	5.5	6.44	0.75	-0.02	2	MOL	0	24	6	1	0	333.149	-1.11	ACID	C18H24FN3O6S	HQQSBEDKMRHYME-UHFFFAOYSA-N
CCn1cc(C(=O)O)c(=O)c2cc(F)c(N3CCN4CCC3CC4)cc21	antibacterial	CHEMBL346948	BINFLOXACIN	BINFLOXACIN|Binfloxacin|CP-73,049|CP-73049	Small molecule	-1	359.4	12	20	2.14	65.78	5	1	0	3	N	0.91	5.5	7.26	0	-0.23	2	MOL	0	26	6	1	0	359.164	-0.82	ACID	C19H22FN3O3	UBGCCYGMLOBJOJ-UHFFFAOYSA-N
CCn1cc(C(=O)O)c(=O)c2cc(F)c(N3CCNC(C)C3)c(F)c21	antibacterial	CHEMBL561	LOMEFLOXACIN	LOMEFLOXACIN|Lomefloxacin|Maxaquin|OKACYN|SC-47111A	Small molecule	4	351.35	175	939	1.8	74.57	5	2	0	3	N	0.88	5.45	8.7	-0.42	-0.42	2	MOL	0	25	6	2	0	351.139	-0.53	ZWITTERION	C17H19F2N3O3	ZEKZLJVOYLTDKK-UHFFFAOYSA-N
CCn1cc(C(=O)O)c(=O)c2cc(F)c(N3CCNC(C)C3)c(F)c21.CS(=O)(=O)O	antibacterial	CHEMBL2106827	LOMEFLOXACIN MESYLATE	LOMEFLOXACIN MESILATE|LOMEFLOXACIN MESYLATE|SC-47111B	Small molecule	-1	447.46			1.8	74.57	5	2	0	3	N	0.88	5.45	8.7	-0.42	-0.42	2	MOL	0	25	6	2	0	351.139	-0.53	ZWITTERION	C18H23F2N3O6S	QHLKJRAHRXUJLD-UHFFFAOYSA-N
CCn1cc(C(=O)O)c(=O)c2cc(F)c(N3CCNC(C)C3)c(F)c21.Cl	antibacterial	CHEMBL1728	LOMEFLOXACIN HYDROCHLORIDE	LOMEFLOXACIN (AS HYDROCHLORIDE)|LOMEFLOXACIN HCL|LOMEFLOXACIN HYDROCHLORIDE|LOMEFLOXACIN MONOHYDROCHLORIDE|Maxaquin|NSC-758168|NY-198|SC-47111	Small molecule	4	387.81	28	71	1.8	74.57	5	2	0	3	N	0.88	5.45	8.7	-0.42	-0.42	2	MOL	0	25	6	2	0	351.139	-0.53	ZWITTERION	C17H20ClF2N3O3	KXEBLAPZMOQCKO-UHFFFAOYSA-N
CCn1cc(C(=O)O)c(=O)c2cc(F)c(N3CCNCC3)cc21	antibacterial	CHEMBL9	NORFLOXACIN	Baccidal|CHIBROXIN|MK-366|NORFLOXACIN|NSC-757250|Noroxin|Quinabic|UTINOR	Small molecule	4	319.34	331	4640	1.27	74.57	5	2	0	3	N	0.89	5.58	8.68	-0.96	-0.96	2	MOL	0	23	6	2	0	319.133	-0.97	ZWITTERION	C16H18FN3O3	OGJPXUAPXNRGGI-UHFFFAOYSA-N
CCn1cc(C(=O)O)c(=O)c2cc(F)c(N3CCNCC3)nc21	antibacterial	CHEMBL826	ENOXACIN	AT-2266|CI-919|COMPRECIN|ENOXACIN|Flumark|NSC-629661|NSC-758416|PD 107779|PD-107779|Penetrex	Small molecule	4	320.32	236	1193	0.66	87.46	6	2	0	3	N	0.86	5.31	8.59	-1.01	-1.02	2	MOL	0	23	7	2	0	320.128	-1.01	ZWITTERION	C15H17FN4O3	IDYZIJYBMGIQMJ-UHFFFAOYSA-N
CCn1cc(C(=O)O)c(=O)c2cc3c(cc21)CCO3	antibacterial	CHEMBL2110851	DROXACIN	DROXACIN	Small molecule	-1	259.26	7	10	1.65	68.53	4	1	0	2	N	0.89	5.75		1.61	-0.04	2	MOL	0	19	5	1	0	259.084	-0.37	ACID	C14H13NO4	IIRVYWCKYUQJCL-UHFFFAOYSA-N
CCn1cc(C(=O)O)c(=O)c2cc3c(cc21)OCO3	antibacterial	CHEMBL416755	OXOLINIC ACID	AQUALINIC|NSC-110364|OXOLINATE|OXOLINIC ACID|Utibid|W 4565|W-4565	Small molecule	-1	261.23	69	221	1.45	77.76	5	1	0	2	N	0.88	5.39		1.35	-0.65	2	MOL	0	19	6	1	0	261.064	-0.32	ACID	C13H11NO5	KYGZCKSPAKDVKC-UHFFFAOYSA-N
CCn1cc(C(=O)O)c(=O)c2ccc(-c3ccncc3)cc21	antibacterial	CHEMBL291157	ROSOXACIN	ACROSOXACIN|Acrosoxacin|ERACINE|ERADACIL|ERADACIN|ERADICIN|NSC-146617|ROSOXACIN|Roxadyl|WIN 35,213|WIN-35213|WINOXACIN|WINURON	Small molecule	4	294.31	12	32	2.78	72.19	4	1	0	3	N	0.81	6	4.89	1.89	0.71	3	MOL	0	22	5	1	0	294.1	-0.66	ACID	C17H14N2O3	XBPZXDSZHPDXQU-UHFFFAOYSA-N
CCn1cc(C(=O)O)c(=O)c2ccc(C)nc21	antibacterial	CHEMBL5	NALIDIXIC ACID	MICTRAL|NALIDIXANE|NALIDIXATE|NALIDIXIC ACID|NALIX|NEGRAM|NSC-82174|Neg Gram|Neggram|URIBEN|Uroneg|WIN 18,320|WIN-18320|Wintomylon	Small molecule	4	232.24	183	1457	1.42	72.19	4	1	0	2	N	0.85	4.37	6.06	0.79	-0.45	2	MOL	0	17	5	1	0	232.085	-0.98	ACID	C12H12N2O3	MHWLWQUZZRMNGJ-UHFFFAOYSA-N
CCn1cc(C(=O)O)c(=O)c2cnc(N3CCCC3)nc21	antibacterial	CHEMBL311350	PIROMIDIC ACID	NSC-291120|PANACID|PD-93|PIROMIDATE|PIROMIDIC ACID|Piromidic acid	Small molecule	-1	288.31	118	303	1.11	88.32	6	1	0	3	N	0.91	5.44	4.01	1.41	-0.38	2	MOL	0	21	7	1	0	288.122	-1.26	ACID	C14H16N4O3	RCIMBBZXSXFZBV-UHFFFAOYSA-N
CCn1cc(C(=O)O)c(=O)c2cnc(N3CCNCC3)nc21	antibacterial	CHEMBL30116	PIPEMIDIC ACID	DEBLASTON|DOLCOL|FILTRAX|MEMENTO 400|NSC-758160|NURIL|PI-COLI|PIPEACID|PIPEDAC|PIPEMID|PIPEMIDATE|PIPEMIDIC ACID|PIPEMIDIC ACID ANHYDROUS|PIPEMIDIC ACID HYDRATE|PIPEMIDIC ACID TRIHYDRATE|PIPRAM|PIPURIN|Pipemidic acid|TRACTUR|UROPIMID|UROSTEN|UROVAL	Small molecule	4	303.32	40	149	-0.08	100.35	7	2	0	3	N	0.82	5.11	8.57	-1.79	-1.8	2	MOL	0	22	8	2	0	303.133	-1.14	ZWITTERION	C14H17N5O3	JOHZPMXAZQZXHR-UHFFFAOYSA-N
CCn1cc(C(=O)[O-])c(=O)c2cc3c(cc21)CCO3.[Na+]	antibacterial	CHEMBL2106327	DROXACIN SODIUM	DROXACIN SODIUM|NSC-356041|SH 263|SH-263	Small molecule	-1	281.24			1.65	68.53	4	1	0	2	N	0.89	5.75		1.61	-0.04	2	MOL	0	19	5	1	0	259.084	-0.37	ACID	C14H12NNaO4	LZWSEFIKDQFKFO-UHFFFAOYSA-M
CCn1cc(C(=O)[O-])c(=O)c2ccc(C)nc21.[Na+]	antibacterial	CHEMBL1255939	NALIDIXATE SODIUM	NALIDIXATE SODIUM|NALIDIXATE SODIUM ANHYDROUS|NALIDIXATE SODIUM MONOHYDRATE|SODIUM NALIDIXATE|WIN 18,320-3|WIN-18320-3	Small molecule	-1	254.22	15	21	1.42	72.19	4	1	0	2	N	0.85	4.37	6.06	0.79	-0.45	2	MOL	0	17	5	1	0	232.085	-0.98	ACID	C12H11N2NaO3	ROKRAUFZFDQWLE-UHFFFAOYSA-M
CCn1ccc(NS(=O)(=O)c2ccc(N)cc2)nc1=O	antibacterial	CHEMBL1201056	SULFACYTINE	CI-636|NSC-356717|Renoquid|SULFACITINE|SULFACYTINE	Small molecule	4	294.34	2	4	0.65	107.08	6	2	0	4	N	0.8	10.55	2.17	0.05	0.05	2	MOL	0	20	7	3	0	294.079	-1.54	NEUTRAL	C12H14N4O3S	SIBQAECNSSQUOD-UHFFFAOYSA-N
CCn1nc(C(=O)O)c(=O)c2cc3c(cc21)OCO3	antibacterial	CHEMBL1208	CINOXACIN	64716|CINOXACIN|Cinobac|NSC-304467	Small molecule	4	262.22	38	143	0.84	90.65	6	1	0	2	N	0.86	4.93		1.72	-0.72	2	MOL	0	19	7	1	0	262.059	-0.74	ACID	C12H10N2O5	VDUWPHTZYNWKRN-UHFFFAOYSA-N
CN(C)CCCNC(=O)[C@@H]1NC(=O)C2NC(=O)C(NC(=O)C3NC(=O)C4NC(=O)C(Cc5ccc(c(Cl)c5)Oc5cc3cc(c5O)Oc3ccc(cc3Cl)C2O)NC(=O)C(N)c2ccc(O)c(c2)Oc2cc(O)cc4c2)c2ccc(O)c(c2)-c2c1cc(O)c(CNC1C3CC4CC(C3)CC1C4)c2O	antibiotic	CHEMBL3084809			Unknown		1446.37	6	10														MOL	-1					1444.46			C74H74Cl2N10O17	MYOVAQQZMRITIE-LXPKZRNASA-N
CN(C)CCOCC(=O)NC12CC3CC(CC(C3)C1)C2	antibiotic	CHEMBL3989506	TROMANTADINE	TROMANTADINE	Small molecule	-1	280.41	1	2	1.65	41.57	3	1	0	6	N	0.75		8.57	1.13	-0.07	0	MOL	0	20	4	1	0	280.215	-1.11	BASE	C16H28N2O2	UXQDWARBDDDTKG-UHFFFAOYSA-N
CN(C)CCn1nnnc1SCC1=C(C(=O)O)N2C(=O)[C@@H](NC(=O)Cc3csc(N)n3)[C@H]2SC1	antibacterial	CHEMBL1296	CEFOTIAM	ASPIL|CEFOTIAM|Cefotiam|Ceradon|J01DC07	Small molecule	4	525.64	13	55	-0.65	172.46	13	3	2	10	N	0.26	2.84	8.34	-3.09	-3.11	2	MOL	0	34	13	4	2	525.104	-1.77	ACID	C18H23N9O4S3	QYQDKDWGWDOFFU-IUODEOHRSA-N
CN(C)CCn1nnnc1SCC1=C(C(=O)O)N2C(=O)[C@@H](NC(=O)Cc3csc(N)n3)[C@H]2SC1.Cl	antibacterial	CHEMBL1200589	CEFOTIAM HYDROCHLORIDE	ABBOTT-48999|CEFOTIAM DIHYDROCHLORIDE|CEFOTIAM HCL|CEFOTIAM HEXETIL HYDROCHLORIDE|CEFOTIAM HYDROCHLORIDE|CGP-14221/E|Ceradon|NSC-758164|Pansporin|SCE 963|SCE-963	Small molecule	4	562.1	20	35	-0.65	172.46	13	3	2	10	N	0.26	2.84	8.34	-3.09	-3.11	2	MOL	0	34	13	4	2	525.104	-1.77	ACID	C18H24ClN9O4S3	SVSFIELZISOJDT-XRZFDKQNSA-N
CN(C)[C@@H]1C(O)=C(C(=O)NC(C(=O)O)N2CCN(CCO)CC2)C(=O)[C@@]2(O)C(O)=C3C(=O)c4c(O)cccc4[C@@](C)(O)[C@H]3C[C@@H]12	antibiotic	CHEMBL4297077	APICYCLINE	APICYCLINE|RIT 1140|RIT-1140	Small molecule	-1	630.65			-1.56	231.64	13	8	3	7	N	0.16	2.78	8.77	-6.59	-7.67	1	MOL	0	45	15	8	3	630.254	0.87	ZWITTERION	C30H38N4O11	HRWVXKVRSNICJQ-GMJIGYHYSA-N
CN(C)[C@@H]1C(O)=C(C(=O)NCN2CCCC(C(=O)O)C2)C(=O)[C@@]2(O)C(O)=C3C(=O)c4c(O)cccc4[C@@](C)(O)[C@H]3C[C@@H]12	antibiotic	CHEMBL2103905	PECOCYCLINE	PECOCYCLINE	Small molecule	-1	585.61			0.17	208.17	11	7	3	5	N	0.23	2.72	8.18	-4.81	-6.37	1	MOL	0	42	13	7	3	585.232	0.94	ACID	C29H35N3O10	LYOHRYSQMOWAQT-OSCKIKFWSA-N
CN(C)[C@@H]1C(O)=C(C(=O)NCN2CCCC2)C(=O)[C@@]2(O)C(O)=C3C(=O)c4c(O)cccc4[C@@](C)(O)[C@H]3C[C@@H]12	antibacterial;antibiotic	CHEMBL1237046	ROLITETRACYCLINE	NSC-759177|ROLITETRACYCLINE|SO 15,659|SQ 15,659|SQ-15659|SYNTERIN|Syntetrin	Small molecule	-1	527.57	14	47	0.47	170.87	10	6	2	4	N	0.3	2.91	8.18	-2.81	-2.93	1	MOL	0	38	11	6	3	527.227	1.1	ACID	C27H33N3O8	HMEYVGGHISAPJR-IAHYZSEUSA-N
CN(C)[C@@H]1C(O)=C(C(=O)NCN2CCCC2)C(=O)[C@@]2(O)C(O)=C3C(=O)c4c(O)cccc4[C@@](C)(O)[C@H]3C[C@@H]12.O=[N+]([O-])O	antibacterial;antibiotic	CHEMBL2105868	ROLITETRACYCLINE NITRATE	BRISTACIN|PYRROCYCLINE-N|ROLITETRACYCLINE NITRATE	Small molecule	-1	590.59			0.47	170.87	10	6	2	4	N	0.3	2.91	8.18	-2.81	-2.93	1	MOL	0	38	11	6	3	527.227	1.1	ACID	C27H34N4O11	BQYJYUVCGMONDI-HDJCBORZSA-N
CN(C)[C@@H]1C(O)=C(C(=O)NCN2CCN(C(=N)NC(=N)N)CC2)C(=O)[C@@]2(O)C(O)=C3C(=O)c4c(O)cccc4[C@@](C)(O)[C@H]3C[C@@H]12	antibiotic	CHEMBL2008915	GUAMECYCLINE	GUAMECYCLINE	Small molecule	-1	626.67			-1.59	259.86	12	10	3	4	N	0.1	3.02	11.37	-5.6	-6.21	1	MOL	0	45	16	11	3	626.281	0.86	ZWITTERION	C29H38N8O8	DIRJDIBCAHCCFL-AQFAATAFSA-N
CN(C)[C@@H]1C(O)=C(C(=O)NCN2CCN(CCO)CC2)C(=O)[C@@]2(O)C(O)=C3C(=O)c4c(O)cccc4[C@@](C)(O)[C@H]3C[C@@H]12	antibiotic	CHEMBL2105824	PIPACYCLINE	MEPICYCLINE|NSC-69335|PIPACYCLINE	Small molecule	-1	586.64			-1.02	194.34	12	7	3	6	N	0.2	3	8.18	-4.19	-4.23	1	MOL	0	42	13	7	3	586.264	0.92	ACID	C29H38N4O9	XATZHCXBMKRRDO-REHNUXHNSA-N
CN(C)[C@@H]1C(O)=C(C(=O)NCNCCCC[C@H](N)C(=O)O)C(=O)[C@@]2(O)C(O)=C3C(=O)c4c(O)cccc4[C@@](C)(O)[C@H]3C[C@@H]12	antibacterial;antibiotic	CHEMBL2103929	LYMECYCLINE	CICLOLYSAL|CICLOLYSINE|LYMECYCLINE|MUCOMYCIN|TETRACYCLINE-L-METHYLENELYSINE|TETRACYCLINEMETHYLENELYSINE|TETRALYSAL|TETRALYSAL 150|TETRALYSAL 300	Small molecule	4	602.64	3	20	-0.45	242.98	12	9	3	10	N	0.09	2.11	9.56	-6.6	-6.63	1	MOL	0	43	14	10	3	602.259	1.46	ZWITTERION	C29H38N4O10	AHEVKYYGXVEWNO-UEPZRUIBSA-N
CN(C)[C@@H]1C(O)=C(C(=O)NCN[C@@H](C(=O)N[C@@H]2C(=O)N3[C@@H]2SC(C)(C)[C@@H]3C(=O)O)c2ccccc2)C(=O)[C@@]2(O)C(O)=C3C(=O)c4c(O)cccc4[C@@](C)(O)[C@H]3C[C@@H]12	antibiotic	CHEMBL3989414	PENIMOCYCLINE	PENIMOCYCLINE	Small molecule	-1	805.86			0.34	266.37	14	9	3	9	N	0.09	2.81	8.18	-4.89	-6.16	2	MOL	0	57	17	9	3	805.263	1.05	ACID	C39H43N5O12S	ZVVMCQBZCQRRME-YABKDXSZSA-N
CN(C)[C@@H]1C(O)=C(C(=O)NCN[C@@H]2[C@@H](O)[C@H](O)[C@@H](CO)O[C@H]2O)C(=O)[C@@]2(O)C(O)=C3C(=O)c4c(O)cccc4[C@@](C)(O)[C@H]3C[C@@H]12	antibiotic	CHEMBL4297080	MEGLUCYCLINE	MCMC 3588|MCMC-3588|MEGLUCYCLINE|NEOPRODESCICLINA	Small molecule	-1	635.62			-3.24	269.81	15	11	3	6	N	0.11	2.85	8.63	-6.12	-6.18	1	MOL	0	45	16	11	3	635.233	1.78	ZWITTERION	C29H37N3O13	QQFZVDWDMZYSQX-FUUYDGDCSA-N
CN(C)[C@@H]1C(O)=C(C(=O)NCO)C(=O)[C@@]2(O)C(O)=C3C(=O)c4c(O)ccc(Cl)c4[C@@](C)(O)[C@H]3C[C@@H]12	antibacterial;antibiotic	CHEMBL2106071	CLOMOCYCLINE	CHLORMETHYLENCYCLINE|CLOMOCYCLINE	Small molecule	-1	508.91			0.02	187.86	10	7	2	3	N	0.22	2.61	8.55	-3.24	-3.68	1	MOL	0	35	11	7	3	508.125	1.26	ZWITTERION	C23H25ClN2O9	GJGDLRSSCNAKGL-KMVLDZISSA-N
CN(C)[C@@H]1C(O)=C(C(N)=O)C(=O)[C@@]2(O)C(O)=C3C(=O)c4c(O)c(NC(=O)CN5CCCC5)cc(F)c4C[C@H]3C[C@@H]12	antibacterial;antibiotic	CHEMBL1951095	ERAVACYCLINE	ERAVACYCLINE|TP-434	Small molecule	4	558.56	15	58	0.29	193.73	10	6	2	5	N	0.22	2.62	8.53	-3.27	-3.51	1	MOL	0	40	12	7	3	558.213	0.33	ZWITTERION	C27H31FN4O8	HLFSMUUOKPBTSM-ISIOAQNYSA-N
CN(C)[C@@H]1C(O)=C(C(N)=O)C(=O)[C@@]2(O)C(O)=C3C(=O)c4c(O)c(NC(=O)CN5CCCC5)cc(F)c4C[C@H]3C[C@@H]12.Cl.Cl	antibiotic	CHEMBL2219414	ERAVACYCLINE DIHYDROCHLORIDE	ERAVACYCLINE DIHYDROCHLORIDE|TP-434-046|TP434046|XERAVA	Small molecule	4	631.49	1	1	0.29	193.73	10	6	2	5	N	0.22	2.62	8.53	-3.27	-3.51	1	MOL	0	40	12	7	3	558.213	0.33	ZWITTERION	C27H33Cl2FN4O8	JYCNMRVZELJVAW-RZVFYPHASA-N
CN(C)[C@@H]1C(O)=C(C(N)=O)C(=O)[C@@]2(O)C(O)=C3C(=O)c4c(O)ccc(Cl)c4[C@@H](O)[C@H]3C[C@@H]12	antibacterial;antibiotic	CHEMBL1591	DEMECLOCYCLINE	DEMECLOCYCLINE|DEMETHYLCHLORTETRACYCLINE|Demeclocycline	Small molecule	4	464.86	24	77	0.26	181.62	9	6	1	2	N	0.33	2.59	8.54	-3.17	-3.61	1	MOL	0	32	10	7	1	464.099	1.56	ZWITTERION	C21H21ClN2O8	FMTDIUIBLCQGJB-SEYHBJAFSA-N
CN(C)[C@@H]1C(O)=C(C(N)=O)C(=O)[C@@]2(O)C(O)=C3C(=O)c4c(O)ccc(Cl)c4[C@@H](O)[C@H]3C[C@@H]12.Cl	antibacterial;antibiotic	CHEMBL1200474	DEMECLOCYCLINE HYDROCHLORIDE	DECLOSTATIN|DEMECLOCYCLINE HCL|DEMECLOCYCLINE HYDROCHLORIDE|DEMETHYLCHLORTETRACYCLINE HYDROCHLORIDE|Declomycin|LEDERMYCIN|NSC-756708	Small molecule	4	501.32	37	70	0.26	181.62	9	6	1	2	N	0.33	2.59	8.54	-3.17	-3.61	1	MOL	0	32	10	7	1	464.099	1.56	ZWITTERION	C21H22Cl2N2O8	GVSJQNRGSCOSNJ-KBHRXELFSA-N
CN(C)[C@@H]1C(O)=C(C(N)=O)C(=O)[C@@]2(O)C(O)=C3C(=O)c4c(O)ccc(Cl)c4[C@@](C)(O)[C@H]3C[C@@H]12	antibacterial;antibiotic	CHEMBL404520	CHLORTETRACYCLINE	CHLOROTETRACYCLINE|CHLORTETRACYCLINE|Chlortetracycline|E702	Small molecule	4	478.89	124	864	0.44	181.62	9	6	1	2	N	0.33	2.64	8.55	-2.89	-3.33	1	MOL	0	33	10	7	1	478.114	1.38	ZWITTERION	C22H23ClN2O8	CYDMQBQPVICBEU-XRNKAMNCSA-N
CN(C)[C@@H]1C(O)=C(C(N)=O)C(=O)[C@@]2(O)C(O)=C3C(=O)c4c(O)ccc(Cl)c4[C@@](C)(O)[C@H]3C[C@@H]12.Cl	antibiotic	CHEMBL2146063	CHLORTETRACYCLINE HYDROCHLORIDE	AUREOMICINA|AUREOMYCIN MONOHYDROCHLORIDE|Aureomycin|CHLORTET HCL|CHLORTETRACYCLINE HCL|CHLORTETRACYCLINE HYDROCHLORIDE|CHLORTETRACYCLINI HYDROCHLORIDUM|Fermycin|ISPHAMYCIN|Isaphamycin|NSC-13252	Small molecule	4	515.35	32	44	0.44	181.62	9	6	1	2	N	0.33	2.64	8.55	-2.89	-3.33	1	MOL	0	33	10	7	1	478.114	1.38	ZWITTERION	C22H24Cl2N2O8	CBHYYLPALVVVEY-MRFRVZCGSA-N
CN(C)[C@@H]1C(O)=C(C(N)=O)C(=O)[C@@]2(O)C(O)=C3C(=O)c4c(O)ccc(Cl)c4[C@@](C)(O)[C@H]3C[C@@H]12.O=S(=O)(O)O	antibiotic	CHEMBL2106006	CHLORTETRACYCLINE BISULFATE	CHLORTETRACYCLINE BISULFATE|CHLORTETRACYCLINE BISULPHATE	Small molecule	-1	576.96			0.44	181.62	9	6	1	2	N	0.33	2.64	8.55	-2.89	-3.33	1	MOL	0	33	10	7	1	478.114	1.38	ZWITTERION	C22H25ClN2O12S	GQUMQTDURIYYIA-MRFRVZCGSA-N
CN(C)[C@@H]1C(O)=C(C(N)=O)C(=O)[C@@]2(O)C(O)=C3C(=O)c4c(O)ccc([N+](=O)[O-])c4C[C@H]3C[C@@H]12	antibacterial;antibiotic	CHEMBL2107132	NITROCYCLINE	NITROCYCLINE	Small molecule	-1	459.41			0.03	204.53	10	5	0	3	N	0.23	2.64	8.51	-2.69	-4.27	1	MOL	0	33	12	6	2	459.128	1.1	ZWITTERION	C21H21N3O9	PHMPSHIUYYLXKR-UVPAEMEASA-N
CN(C)[C@@H]1C(O)=C(C(N)=O)C(=O)[C@@]2(O)C(O)=C3C(=O)c4c(O)cccc4C[C@H]3C[C@@H]12	antibacterial;antibiotic	CHEMBL2009312	SANCYCLINE	6-DEMETHYL-6-DEOXYTETRACYCLINE|Bonomycin|GS 2147|GS-2147|NORCYCLINE|SANCYCLINE	Small molecule	-1	414.41	5	17	0.12	161.39	8	5	0	2	N	0.43	2.96	8.29	-2.6	-2.76	1	MOL	0	30	9	6	1	414.143	1.54	ACID	C21H22N2O7	XDVCLKFLRAWGIT-ADOAZJKMSA-N
CN(C)[C@@H]1C(O)=C(C(N)=O)C(=O)[C@@]2(O)C(O)=C3C(=O)c4c(O)cccc4[C@@H](O)[C@H]3C[C@@H]12	antibacterial;antibiotic	CHEMBL2106517	DEMECYCLINE	A IX|CL 22415|CL-22415|DEMECYCLINE	Small molecule	-1	430.41			-0.39	181.62	9	6	1	2	N	0.34	2.87	8.18	-3.76	-3.98	1	MOL	0	31	10	7	1	430.138	1.74	ACID	C21H22N2O8	JCSGAUKCDAVARS-SOUFLCLCSA-N
CN(C)[C@@H]1C(O)=C(C(N)=O)C(=O)[C@@]2(O)C(O)=C3C(=O)c4c(O)cccc4[C@@](C)(O)[C@H]3C[C@@H]12	antibacterial;antibiotic	CHEMBL1440	TETRACYCLINE	ACHROMYCIN V|Achromycin|Cyclopar|E701|ECONOMYCIN|Liquamycin|NSC-108579|PANMYCIN|SUPRAMYCIN|SUSTAMYCIN|TETRABID ORGANON|TETRACYCLINE|Tetracycline|Tetracyn|Vetquamycin	Small molecule	4	444.44	339	5168	-0.21	181.62	9	6	1	2	N	0.34	2.91	8.81	-3.47	-3.7	1	MOL	0	32	10	7	1	444.153	1.7	ZWITTERION	C22H24N2O8	OFVLGDICTFRJMM-WESIUVDSSA-N
CN(C)[C@@H]1C(O)=C(C(N)=O)C(=O)[C@@]2(O)C(O)=C3C(=O)c4c(O)cccc4[C@@](C)(O)[C@H]3C[C@@H]12.Cl	antibiotic	CHEMBL454950	TETRACYCLINE HYDROCHLORIDE	ACHROMYCIN V|ACTISITE|Achromycin|Bristacycline|Cyclopar|LATYCIN|NEOCYCLINE B|NSC-757338|Panmycin|RETET|ROBITET|Sumycin|TETRACHEL|TETRACYCLINE HCL|TETRACYCLINE HYDROCHLORIDE|TETRACYCLINI HYDROCHLORIDUM|TETRAMED|TOPICYCLINE|Tetracyn|VETQUAMYCIN 324	Small molecule	4	480.9	30	98	-0.21	181.62	9	6	1	2	N	0.34	2.91	8.81	-3.47	-3.7	1	MOL	0	32	10	7	1	444.153	1.7	ZWITTERION	C22H25ClN2O8	XMEVHPAGJVLHIG-FMZCEJRJSA-N
CN(C)[C@@H]1C(O)=C(C(N)=O)C(=O)[C@@]2(O)C(O)=C3C(=O)c4c(O)cccc4[C@@](C)(O)[C@H]3C[C@@H]12.O=P(O)(O)O	antibacterial;antibiotic	CHEMBL1201071	TETRACYCLINE PHOSPHATE COMPLEX	TETRACYCLINE HEXAMETAPHOSPHATE|TETRACYCLINE METAPHOSPHATE|TETRACYCLINE PHOSPHATE COMPLEX|Tetrex	Small molecule	4	542.43			-0.21	181.62	9	6	1	2	N	0.34	2.91	8.81	-3.47	-3.7	1	MOL	0	32	10	7	1	444.153	1.7	ZWITTERION	C22H27N2O12P	WXDJNRXQVCECPF-FMZCEJRJSA-N
CN(C)[C@@H]1C(O)=C(C(N)=O)C(=O)[C@@]2(O)C(O)=C3C(=O)c4c(O)cccc4[C@@](C)(O)[C@H]3[C@H](O)[C@@H]12	antibacterial;antibiotic	CHEMBL1517	OXYTETRACYCLINE	5-HYDROXYTETRACYCLINE DIHYDRATE|BERKMYCEN|CHEMOCYCLINE|E703|GALENOMYCIN|Hi-Tet|IMPERACIN|Microtet|NITOX|NSC-757262|NSC-9169|OXITETRACYCLINE|OXTC|OXYMYCIN|OXYTETRACYCLINE|OXYTETRACYCLINE (ANHYDROUS)|OXYTETRACYCLINE ANHYDROUS|OXYTETRACYCLINE DEHYDRATE|OXYTETRACYCLINE DIHYDRATE|OXYTETRACYCLINUM DIHYDRAS|OXYTETRAMIX-250|Oxytetracycline|TERRAFUNGINE|TERRAMYCINE|Terramycin|Tetraplex|UNIMYCIN	Small molecule	4	460.44	184	726	-1.24	201.85	10	7	1	2	N	0.26	2.84	7.38	-4.5	-4.82	1	MOL	0	33	11	8	2	460.148	1.83	ACID	C22H24N2O9	IWVCMVBTMGNXQD-PXOLEDIWSA-N
CN(C)[C@@H]1C(O)=C(C(N)=O)C(=O)[C@@]2(O)C(O)=C3C(=O)c4c(O)cccc4[C@@](C)(O)[C@H]3[C@H](O)[C@@H]12.Cl	antibiotic	CHEMBL1607480	OXYTETRACYCLINE HYDROCHLORIDE	OXY-KESSO-TETRA|OXYTETRACYCLINE HCL|OXYTETRACYCLINE HYDROCHLORIDE|OXYTETRACYCLINI HYDROCHLORIDUM|Terramycin	Small molecule	4	496.9	39	83	-1.24	201.85	10	7	1	2	N	0.26	2.84	7.38	-4.5	-4.82	1	MOL	0	33	11	8	2	460.148	1.83	ACID	C22H25ClN2O9	UBDNTYUBJLXUNN-IFLJXUKPSA-N
CN(C)[C@@H]1C(O)=C(C(N)=O)C(=O)[C@@]2(O)C(O)=C3C(=O)c4c(ccc(N)c4O)C[C@H]3C[C@@H]12	antibacterial;antibiotic	CHEMBL2104756	AMICYCLINE	AMICYCLINE	Small molecule	-1	429.43			-0.3	187.41	9	6	1	2	N	0.21	2.99	8.61	-3.43	-3.53	1	MOL	0	31	10	8	1	429.154	1.42	ZWITTERION	C21H23N3O7	LRJNBPUJLBQLEI-CROFIWJMSA-N
CN(C)[C@@H]1C([O-])=C(C(N)=O)C(=O)[C@@]2(O)C(O)=C3C(=O)c4c(O)cccc4[C@@](C)(O)[C@H]3[C@H](O)[C@@H]12.CN(C)[C@@H]1C([O-])=C(C(N)=O)C(=O)[C@@]2(O)C(O)=C3C(=O)c4c(O)cccc4[C@@](C)(O)[C@H]3[C@H](O)[C@@H]12.[Ca+2]	antibiotic	CHEMBL3989568	OXYTETRACYCLINE CALCIUM	CALCIUM DIOXYTETRACYCLINE|OXYTETRACYCLINE CALCIUM|OXYTETRACYCLINE HEMICALCIUM|Terramycin	Small molecule	4	958.94			-1.24	201.85	10	7	1	2	N	0.26	2.84	7.38	-4.5	-4.82	1	MOL	0	33	11	8	2	460.148	1.83	ACID	C44H46CaN4O18	KIPLYOUQVMMOHB-MXWBXKMOSA-L
CN(C)[C@@H]1C([O-])=C(C(N)=O)C(=O)[C@@]2(O)C([O-])=C3C(=O)c4c(O)ccc(Cl)c4[C@@](C)(O)[C@H]3C[C@@H]12.[Ca+2]	antibiotic	CHEMBL2146100	CHLORTETRACYCLINE CALCIUM	CALCIUM CHLORTETRACYCLINE|CALCIUM-CHLORTETRACYCLINE COMPLEX|CHLOROTETRACYCLINE CALCIUM SALT|CHLORTETRACYCLINE CALCIUM|CHLORTETRACYCLINE CALCIUM COMPLEX	Small molecule	-1	516.95			0.44	181.62	9	6	1	2	N	0.33	2.64	8.55	-2.89	-3.33	1	MOL	0	33	10	7	1	478.114	1.38	ZWITTERION	C22H21CaClN2O8	MAWUOYRJAIQZRH-MRFRVZCGSA-L
CN(C)[C@H]1C(O)=C(C(N)=O)C(=O)[C@@]2(O)C(O)=C3C(=O)c4c(O)cccc4[C@@](C)(O)[C@H]3C[C@@H]12	antibacterial;antibiotic	CHEMBL1236180	EPITETRACYCLINE	4-EPITETRACYCLINE|QUATRIMYCIN	Small molecule	-1	444.44	1	1	-0.21	181.62	9	6	1	2	N	0.34	2.91	8.81	-3.47	-3.7	1	MOL	0	32	10	7	1	444.153	1.7	ZWITTERION	C22H24N2O8	OFVLGDICTFRJMM-PMXORCKASA-N
CN(C)[C@H]1C(O)=C(C(N)=O)C(=O)[C@@]2(O)C(O)=C3C(=O)c4c(O)cccc4[C@@](C)(O)[C@H]3C[C@@H]12.Cl	antibacterial;antibiotic	CHEMBL1950577	EPITETRACYCLINE HYDROCHLORIDE	EPITETRACYCLINE HYDROCHLORIDE|QUATRIMYCIN HCL|QUATRIMYCIN HYDROCHLORIDE	Small molecule	-1	480.9	2	2	-0.21	181.62	9	6	1	2	N	0.34	2.91	8.81	-3.47	-3.7	1	MOL	0	32	10	7	1	444.153	1.7	ZWITTERION	C22H25ClN2O8	XMEVHPAGJVLHIG-DXDJYCPMSA-N
CN(C)c1cc(CNCC(C)(C)C)c(O)c2c1C[C@H]1C[C@H]3[C@H](N(C)C)C(O)=C(C(N)=O)C(=O)[C@@]3(O)C(O)=C1C2=O	antibacterial;antibiotic	CHEMBL1689772	OMADACYCLINE	AMADACYCLINE|BAY 73-6944|OMADACYCLINE|PTK 0796	Small molecule	4	556.66	12	71	1.32	176.66	10	6	2	6	N	0.28	2.85	10.49	-2.18	-2.25	1	MOL	0	40	11	7	3	556.29	0.9	ZWITTERION	C29H40N4O7	JEECQCWWSTZDCK-IQZGDKDPSA-N
CN(C)c1cc(CNCC(C)(C)C)c(O)c2c1C[C@H]1C[C@H]3[C@H](N(C)C)C(O)=C(C(N)=O)C(=O)[C@@]3(O)C(O)=C1C2=O.Cc1ccc(S(=O)(=O)O)cc1	antibiotic	CHEMBL2103854	OMADACYCLINE TOSYLATE	NUZYRA|OMADACYCLINE TOSILATE|OMADACYCLINE TOSYLATE|PTK 0796|PTK-0796	Small molecule	4	728.87	1	4	1.32	176.66	10	6	2	6	N	0.28	2.85	10.49	-2.18	-2.25	1	MOL	0	40	11	7	3	556.29	0.9	ZWITTERION	C36H48N4O10S	SETFNHZTVGTBHC-XGLFQKEBSA-N
CN(C)c1cc(NC(=O)CNC(C)(C)C)c(O)c2c1C[C@H]1C[C@H]3[C@H](N(C)C)C(O)=C(C(N)=O)C(=O)[C@@]3(O)C(O)=C1C2=O	antibacterial;antibiotic	CHEMBL376140	TIGECYCLINE	TIGECYCLINE|Tygacil|WAY-GAR-936	Small molecule	4	585.66	111	2052	0.51	205.76	11	7	3	6	N	0.18	2.84	8.61	-3.26	-3.41	1	MOL	0	42	13	8	3	585.28	0.66	ZWITTERION	C29H39N5O8	FPZLLRFZJZRHSY-HJYUBDRYSA-N
CN(C)c1ccc(O)c2c1C[C@H]1C[C@H]3[C@H](N(C)C)C(O)=C(C(N)=O)C(=O)[C@@]3(O)C(O)=C1C2=O	antibacterial;antibiotic	CHEMBL1434	MINOCYCLINE	MINOCYCLINE|Minocycline	Small molecule	4	457.48	109	956	0.19	164.63	9	5	0	3	N	0.4	2.9	7.9	-2.54	-2.61	1	MOL	0	33	10	6	1	457.185	1.3	ACID	C23H27N3O7	DYKFCLLONBREIL-KVUCHLLUSA-N
CN(C)c1ccc(O)c2c1C[C@H]1C[C@H]3[C@H](N(C)C)C(O)=C(C(N)=O)C(=O)[C@@]3(O)C(O)=C1C2=O.Cl	antibacterial;antibiotic	CHEMBL1200881	MINOCYCLINE HYDROCHLORIDE	ACNAMINO|AKNEMIN|AKNEMIN 50|AMZEEQ|ARESTIN|BLEMIX 100|BLEMIX 50|CYCLOMIN|DENTOMYCIN|Dynacin|MINOCIN 50|MINOCIN MR|MINOCYCLINE (AS HYDROCHLORIDE)|MINOCYCLINE HCL|MINOCYCLINE HYDROCHLORIDE|MINOGAL|MINOLIRA|Minocin|NSC-141993|SEBOMIN|SEBREN MR|Solodyn|XIMINO|ZILXI	Small molecule	4	493.94	14	39	0.19	164.63	9	5	0	3	N	0.4	2.9	7.9	-2.54	-2.61	1	MOL	0	33	10	6	1	457.185	1.3	ACID	C23H28ClN3O7	GLMUAFMGXXHGLU-VQAITOIOSA-N
CN(CCN(C)CNC(=O)C1=C(O)[C@@H](N(C)C)[C@@H]2C[C@H]3C(=C(O)[C@]2(O)C1=O)C(=O)c1c(O)cccc1[C@@]3(C)O)CNC(=O)C1=C(O)[C@@H](N(C)C)[C@@H]2C[C@H]3C(=C(O)[C@]2(O)C1=O)C(=O)c1c(O)cccc1[C@@]3(C)O	antibiotic	CHEMBL3989417	ETAMOCYCLINE	ETAMOCYCLINE	Small molecule	-1	1001.06																MOL	0					1000.41			C50H60N6O16	BZUKDLNEDCDORL-ULRSWZSCSA-N
CN(Cc1ccc(Cl)cc1)Cc1c(O)cc2c(c1O)-c1cc(ccc1O)C1NC(=O)C3NC(=O)C4NC(=O)C(Cc5ccc(c(Cl)c5)Oc5cc3cc(c5O)Oc3ccc(cc3Cl)C(O)C(NC1=O)C(=O)N[C@H]2C(=O)O)NC(=O)C(N)c1ccc(O)c(c1)Oc1cc(O)cc4c1	antibiotic	CHEMBL267410			Small molecule		1366.57	6	7														MOL	-1					1364.27			C67H55Cl3N8O18	ZQJBUTJRPOFSEI-KYQXYULESA-N
CN1CCC[C@H]1CCNC(=O)c1cn2c3c(c(N4CCC(c5cnccn5)C4)c(F)cc3c1=O)Oc1cc3ccccc3cc1-2	antibiotic	CHEMBL3989407	QUARFLOXIN	CX-3543|ITARNAFLOXIN|QUARFLOXIN	Small molecule	2	604.69	1	1	5.39	92.59	8	1	2	6	N	0.27		8.68	3.48	2.18	5	MOL	0	45	9	1	2	604.26	-0.7	BASE	C35H33FN6O3	WOQIDNWTQOYDLF-CGAIIQECSA-N
CN1CCN(c2c(F)cc3c(=O)c(C(=O)O)cn(CCF)c3c2F)CC1	antibacterial	CHEMBL6273	FLEROXACIN	AM-833|FLEROXACIN|MEGALOCIN|Megalone|RO 23-6240/000|RO-236240|RO-236240000	Small molecule	-1	369.34	150	485	1.7	65.78	5	1	0	4	N	0.89	5.32	5.99	0.98	-0.09	2	MOL	0	26	6	1	0	369.13	-0.86	ACID	C17H18F3N3O3	XBJBPGROQZJDOJ-UHFFFAOYSA-N
CN1CCN(c2c(F)cc3c(=O)c(C(=O)O)cn4c3c2OCN4C)CC1	antibacterial	CHEMBL478120	MARBOFLOXACIN	MARBOCYL|MARBOFLOXACIN|Marbofloxacin|RO 09-1168	Small molecule	-1	362.36	17	68	0.51	78.25	7	1	0	2	N	0.83	5.23	6.13	-0.2	-1.2	2	MOL	0	26	8	1	0	362.139	-0.48	ACID	C17H19FN4O4	BPFYOAJNDMUVBL-UHFFFAOYSA-N
CN1CCN(c2c(F)cc3c(=O)c(C(=O)O)cn4c3c2SCC4)CC1	antibacterial	CHEMBL295619	RUFLOXACIN	MF 934|NSC-759835|RUFLOXACIN	Small molecule	-1	363.41	33	141	1.7	65.78	6	1	0	2	N	0.88	5.25	6.04	0.68	-0.37	2	MOL	0	25	6	1	0	363.105	-0.97	ACID	C17H18FN3O3S	NJCJBUHJQLFDSW-UHFFFAOYSA-N
CN1CCN(c2cc3c(cc2F)c(=O)c(C(=O)O)cn3-c2ccc(F)cc2)CC1	antibacterial	CHEMBL6259	DIFLOXACIN	DICURAL|DIFLOXACIN|PULSAFLOX	Small molecule	-1	399.4	29	121	2.72	65.78	5	1	0	3	N	0.73	5.48	6.42	2.23	1.44	3	MOL	0	29	6	1	0	399.139	-1.08	ACID	C21H19F2N3O3	NOCJXYPHIIZEHN-UHFFFAOYSA-N
CN1CCN(c2cc3c(cc2F)c(=O)c(C(=O)O)cn3-c2ccc(F)cc2)CC1.Cl	antibacterial	CHEMBL542414	DIFLOXACIN HYDROCHLORIDE	ABBOTT-56619|DIFLOXACIN HCL|DIFLOXACIN HYDROCHLORIDE|DIFLOXACIN MONOHYDROCHLORIDE|NSC-759646	Small molecule	-1	435.86	13	23	2.72	65.78	5	1	0	3	N	0.73	5.48	6.42	2.23	1.44	3	MOL	0	29	6	1	0	399.139	-1.08	ACID	C21H20ClF2N3O3	JFMGBGLSDVIOHL-UHFFFAOYSA-N
CN1CCN(c2cc3c(cc2F)c(=O)c(C(=O)O)cn3-c2ccc(F)cn2)CC1	antibacterial	CHEMBL2106560	FANDOFLOXACIN	FANDOFLOXACIN	Small molecule	-1	400.39			2.11	78.67	6	1	0	3	N	0.73	5.27	6.39	1.44	0.6	3	MOL	0	29	7	1	0	400.135	-1.3	ACID	C20H18F2N4O3	AWCAUUQZTXYMPB-UHFFFAOYSA-N
CN1CCN(c2ccc(N3C[C@H](CO)OC3=O)cc2F)C=N1	antibacterial	CHEMBL1673408	DELPAZOLID	DELPAZOLID|LCB-01-0371|LCB-010371|LCB01-0371	Small molecule	2	308.31	9	50	0.84	68.61	6	1	0	3	N	0.9		3.35	0.11	0.11	1	MOL	0	22	7	1	0	308.128	-0.94	NEUTRAL	C14H17FN4O3	QLUWQAFDTNAYPN-LLVKDONJSA-N
CN1C[C@@H]2C[C@H]1CN2c1cc2c(cc1F)c(=O)c(C(=O)O)cn2C1CC1	antibacterial	CHEMBL157548	DANOFLOXACIN	ADVOCIN|DANOFLOXACIN	Small molecule	-1	357.39	120	342	2.07	65.78	5	1	0	3	N	0.91	5.47	6.72	0.58	-0.01	2	MOL	0	26	6	1	0	357.149	-0.2	ACID	C19H20FN3O3	QMLVECGLEOSESV-RYUDHWBXSA-N
CN1C[C@@H]2C[C@H]1CN2c1cc2c(cc1F)c(=O)c(C(=O)O)cn2C1CC1.CS(=O)(=O)O	antibacterial	CHEMBL2106153	DANOFLOXACIN MESYLATE	ADVOCID|CP-76,136-27|CP-76136-27|DANOFLOXACIN MESILATE|DANOFLOXACIN MESILATE HYDRATE|DANOFLOXACIN MESYLATE|DANOFLOXACIN METHANESULFONATE	Small molecule	-1	453.49	2	5	2.07	65.78	5	1	0	3	N	0.91	5.47	6.72	0.58	-0.01	2	MOL	0	26	6	1	0	357.149	-0.2	ACID	C20H24FN3O6S	APFDJSVKQNSTKF-FXMYHANSSA-N
CNC(=O)C[C@@H](N)C(=O)N[C@@H](C(=O)N[C@@H]1C(=O)N2[C@@H]1SC(C)(C)[C@@H]2C(=O)O)c1ccc(O)cc1	antibacterial	CHEMBL1318150	ASPOXICILLIN	ASPOXICILLIN|DOYLE	Small molecule	-1	493.54	5	22	-1.36	191.16	8	6	1	8	N	0.24	3.48	7.04	-4.07	-4.53	1	MOL	0	34	12	7	2	493.163	0.42	ACID	C21H27N5O7S	BHELIUBJHYAEDK-OAIUPTLZSA-N
CNC(=O)C[C@@H]1NC(=O)c2csc(n2)-c2ccc(-c3nc(C(=O)N(C)CCCC(=O)O)cs3)nc2-c2csc(n2)-c2csc(n2)C(C(O)c2ccccc2)NC(=O)CNC(=O)c2nc(sc2COC)[C@H](C(C)C)NC(=O)c2nc1sc2C	antibiotic	CHEMBL261971			Small molecule		1224.49	9	11														MOL	-1					1223.24			C53H53N13O10S6	ZTCRMLHVQFXFED-YDEKVIEZSA-N
CNC(=O)C[C@@H]1NC(=O)c2csc(n2)-c2ccc(-c3nc(C(=O)N4CC(C(=O)N[C@H](CCC(=O)O)C(=O)O)C4)cs3)nc2-c2csc(n2)-c2csc(n2)C(C(O)c2ccccc2)NC(=O)CNC(=O)c2nc(sc2COC)[C@H](C(C)C)NC(=O)c2nc1sc2C	antibiotic	CHEMBL410570			Small molecule		1337.56	2	3														MOL	-1					1336.25			C57H56N14O13S6	ZCXMEPUAAGMRNW-PCFDHPDKSA-N
CNC(=O)C[C@@H]1NC(=O)c2csc(n2)-c2ccc(-c3nc(C(=O)N4CC(C(N)=O)C4)cs3)nc2-c2csc(n2)-c2csc(n2)C(C(O)c2ccccc2)NC(=O)CNC(=O)c2nc(sc2COC)[C@H](C(C)C)NC(=O)c2nc1sc2C	antibiotic	CHEMBL406040			Small molecule		1207.46	2	3														MOL	-1					1206.22			C52H50N14O9S6	XXSPHLKTHMFXFK-XRWBVPGSSA-N
CNC(=O)C[C@@H]1NC(=O)c2csc(n2)-c2ccc(-c3nc(C(=O)NCC(O)C(=O)O)cs3)nc2-c2csc(n2)-c2csc(n2)C(C(O)c2ccccc2)NC(=O)CNC(=O)c2nc(sc2COC)[C@H](C(C)C)NC(=O)c2nc1sc2C	antibiotic	CHEMBL269036			Small molecule		1212.43	4	5														MOL	-1					1211.2			C51H49N13O11S6	IFFYQDWYQYRAFJ-NKKMXDDVSA-N
CNC(=O)C[C@@H]1NC(=O)c2csc(n2)-c2ccc(-c3nc(C(=O)NCC(O)CC(=O)O)cs3)nc2-c2csc(n2)-c2csc(n2)C(C(O)c2ccccc2)NC(=O)CNC(=O)c2nc(sc2COC)[C@H](C(C)C)NC(=O)c2nc1sc2C	antibiotic	CHEMBL387472			Small molecule		1226.46	9	11														MOL	-1					1225.22			C52H51N13O11S6	GFQXSBJUGRRMRE-YGJJZGSPSA-N
CNC(=O)C[C@@H]1NC(=O)c2csc(n2)-c2ccc(-c3nc(C(=O)NCC(O)CO)cs3)nc2-c2csc(n2)-c2csc(n2)C(C(O)c2ccccc2)NC(=O)CNC(=O)c2nc(sc2COC)[C@H](C(C)C)NC(=O)c2nc1sc2C	antibiotic	CHEMBL262912			Small molecule		1198.45	4	5														MOL	-1					1197.22			C51H51N13O10S6	GTMGKDXXRXZUAW-BNSQKLNRSA-N
CNC(=O)C[C@@H]1NC(=O)c2csc(n2)-c2ccc(-c3nc(C(=O)NCCC(=O)O)cs3)nc2-c2csc(n2)-c2csc(n2)C(C(O)c2ccccc2)NC(=O)CNC(=O)c2nc(sc2COC)[C@H](C(C)C)NC(=O)c2nc1sc2C	antibiotic	CHEMBL413213			Small molecule		1196.44	4	5														MOL	-1					1195.2			C51H49N13O10S6	PDNKYOVNDVGJGL-BTMKSENQSA-N
CNC(=O)C[C@@H]1NC(=O)c2csc(n2)-c2ccc(-c3nc(C(=O)NCCCC(=O)O)cs3)nc2-c2csc(n2)-c2csc(n2)C(C(O)c2ccccc2)NC(=O)CNC(=O)c2nc(sc2COC)[C@H](C(C)C)NC(=O)c2nc1sc2C	antibiotic	CHEMBL268348			Small molecule		1210.46	4	5														MOL	-1					1209.22			C52H51N13O10S6	ZPVSXYHKTSBBHS-XYMPVYLZSA-N
CNC(=O)C[C@@H]1NC(=O)c2csc(n2)-c2ccc(-c3nc(C(=O)NCCCCCC(=O)O)cs3)nc2-c2csc(n2)-c2csc(n2)C(C(O)c2ccccc2)NC(=O)CNC(=O)c2nc(sc2COC)[C@H](C(C)C)NC(=O)c2nc1sc2C	antibiotic	CHEMBL408284			Small molecule		1238.52	4	5														MOL	-1					1237.25			C54H55N13O10S6	KUTRHODLLUGUNA-WBWQAYPOSA-N
CNC(=O)C[C@@H]1NC(=O)c2csc(n2)-c2ccc(-c3nc(C(=O)NCCCCN=C(N)N)cs3)nc2-c2csc(n2)-c2csc(n2)C(C(O)c2ccccc2)NC(=O)CNC(=O)c2nc(sc2COC)[C@H](C(C)C)NC(=O)c2nc1sc2C	antibiotic	CHEMBL413430			Small molecule		1237.54	4	5														MOL	-1					1236.28			C53H56N16O8S6	AZCCHAMHTHJDID-HRLQYBQLSA-N
CNC(=O)C[C@@H]1NC(=O)c2csc(n2)-c2ccc(-c3nc(C(=O)NCCCCO)cs3)nc2-c2csc(n2)-c2csc(n2)C(C(O)c2ccccc2)NC(=O)CNC(=O)c2nc(sc2COC)[C@H](C(C)C)NC(=O)c2nc1sc2C	antibiotic	CHEMBL424911			Small molecule		1196.48	4	5														MOL	-1					1195.24			C52H53N13O9S6	PUOHQSVALGUILC-HRLQYBQLSA-N
CNC(=O)C[C@@H]1NC(=O)c2csc(n2)-c2ccc(-c3nc(C(=O)NCCCN)cs3)nc2-c2csc(n2)-c2csc(n2)C(C(O)c2ccccc2)NC(=O)CNC(=O)c2nc(sc2COC)[C@H](C(C)C)NC(=O)c2nc1sc2C	antibiotic	CHEMBL413211			Small molecule		1181.47	4	5														MOL	-1					1180.24			C51H52N14O8S6	KYZSCWZTZAJPAO-XRWBVPGSSA-N
CNC(=O)C[C@@H]1NC(=O)c2csc(n2)-c2ccc(-c3nc(C(=O)NCCCN4CCOCC4)cs3)nc2-c2csc(n2)-c2csc(n2)C(C(O)c2ccccc2)NC(=O)CNC(=O)c2nc(sc2COC)[C@H](C(C)C)NC(=O)c2nc1sc2C	antibiotic	CHEMBL269716			Small molecule		1251.56	4	5														MOL	-1					1250.28			C55H58N14O9S6	DIUZBIMXHBXFIN-RQZLPAICSA-N
CNC(=O)C[C@@H]1NC(=O)c2csc(n2)-c2ccc(-c3nc(C(=O)NCCC[N+]4([O-])CCOCC4)cs3)nc2-c2csc(n2)-c2csc(n2)C(C(O)c2ccccc2)NC(=O)CNC(=O)c2nc(sc2COC)[C@H](C(C)C)NC(=O)c2nc1sc2C	antibiotic	CHEMBL385621			Small molecule		1267.56	4	5														MOL	-1					1266.28			C55H58N14O10S6	GCHLJESYNPXQNL-RQZLPAICSA-N
CNC(=O)C[C@@H]1NC(=O)c2csc(n2)-c2ccc(-c3nc(C(=O)NCCN)cs3)nc2-c2csc(n2)-c2csc(n2)C(C(O)c2ccccc2)NC(=O)CNC(=O)c2nc(sc2COC)[C@H](C(C)C)NC(=O)c2nc1sc2C	antibiotic	CHEMBL437352			Small molecule		1167.44	4	5														MOL	-1					1166.23			C50H50N14O8S6	RTXTZPSMFWVODX-XCLCDUCGSA-N
CNC(=O)C[C@@H]1NC(=O)c2csc(n2)-c2ccc(-c3nc(C(=O)NCCN4CCOCC4)cs3)nc2-c2csc(n2)-c2csc(n2)C(C(O)c2ccccc2)NC(=O)CNC(=O)c2nc(sc2COC)[C@H](C(C)C)NC(=O)c2nc1sc2C	antibiotic	CHEMBL441386			Small molecule		1237.53	4	5														MOL	-1					1236.27			C54H56N14O9S6	GOWMOVCMQLDKTQ-DAVGUZMASA-N
CNC(=O)C[C@@H]1NC(=O)c2csc(n2)-c2ccc(-c3nc(C(=O)NCCN=C(N)N)cs3)nc2-c2csc(n2)-c2csc(n2)C(C(O)c2ccccc2)NC(=O)CNC(=O)c2nc(sc2COC)[C@H](C(C)C)NC(=O)c2nc1sc2C	antibiotic	CHEMBL216886			Small molecule		1209.48	4	5														MOL	-1					1208.25			C51H52N16O8S6	YQGZFFFHLQFSOL-XCLCDUCGSA-N
CNC(=O)C[C@@H]1NC(=O)c2csc(n2)-c2ccc(-c3nc(C(=O)NCCNCCO)cs3)nc2-c2csc(n2)-c2csc(n2)C(C(O)c2ccccc2)NC(=O)CNC(=O)c2nc(sc2COC)[C@H](C(C)C)NC(=O)c2nc1sc2C	antibiotic	CHEMBL217685			Small molecule		1211.49	4	5														MOL	-1					1210.25			C52H54N14O9S6	TYRKKYQIOOWYNK-HRLQYBQLSA-N
CNC(=O)C[C@@H]1NC(=O)c2csc(n2)-c2ccc(-c3nc(C(=O)NCCO)cs3)nc2-c2csc(n2)-c2csc(n2)C(C(O)c2ccccc2)NC(=O)CNC(=O)c2nc(sc2COC)[C@H](C(C)C)NC(=O)c2nc1sc2C	antibiotic	CHEMBL404785			Small molecule		1168.43	4	5														MOL	-1					1167.21			C50H49N13O9S6	BQIQCJWKCUPJBM-XCLCDUCGSA-N
CNC(=O)C[C@@H]1NC(=O)c2csc(n2)-c2ccc(-c3nc(C(=O)NCCOCCO)cs3)nc2-c2csc(n2)-c2csc(n2)C(C(O)c2ccccc2)NC(=O)CNC(=O)c2nc(sc2COC)[C@H](C(C)C)NC(=O)c2nc1sc2C	antibiotic	CHEMBL384321			Small molecule		1212.48	4	5														MOL	-1					1211.24			C52H53N13O10S6	USZCBZIWDWRNDY-HRLQYBQLSA-N
CNC(=O)C[C@@H]1NC(=O)c2csc(n2)-c2ccc(-c3nc(C(=O)NCC[C@H](O)C(=O)O)cs3)nc2-c2csc(n2)-c2csc(n2)C(C(O)c2ccccc2)NC(=O)CNC(=O)c2nc(sc2COC)[C@H](C(C)C)NC(=O)c2nc1sc2C	antibiotic	CHEMBL265272			Small molecule		1226.46	4	5														MOL	-1					1225.22			C52H51N13O11S6	ZNUASGUWPOHCAK-CAPJPCNSSA-N
CNC(=O)C[C@@H]1NC(=O)c2csc(n2)-c2ccc(-c3nc(C(=O)NCC[N+]4([O-])CCOCC4)cs3)nc2-c2csc(n2)-c2csc(n2)C(C(O)c2ccccc2)NC(=O)CNC(=O)c2nc(sc2COC)[C@H](C(C)C)NC(=O)c2nc1sc2C	antibiotic	CHEMBL384256			Small molecule		1253.53	4	5														MOL	-1					1252.26			C54H56N14O10S6	MUCCKKZFEWHLSY-DAVGUZMASA-N
CNC(=O)C[C@@H]1NC(=O)c2csc(n2)-c2ccc(-c3nc(C(=O)N[C@@H](CC(=O)O)C(=O)NCCCCCC(=O)O)cs3)nc2-c2csc(n2)-c2csc(n2)C(C(O)c2ccccc2)NC(=O)CNC(=O)c2nc(sc2COC)[C@H](C(C)C)NC(=O)c2nc1sc2C	antibiotic	CHEMBL263170			Small molecule		1353.6	2	3														MOL	-1					1352.28			C58H60N14O13S6	ZBKUJTQZVZZSSB-BJXRIKNZSA-N
CNC(=O)C[C@@H]1NC(=O)c2csc(n2)-c2ccc(-c3nc(C(=O)N[C@@H](CC(=O)O)C(=O)N[C@@H](CC(=O)O)C(N)=O)cs3)nc2-c2csc(n2)-c2csc(n2)C(C(O)c2ccccc2)NC(=O)CNC(=O)c2nc(sc2COC)[C@H](C(C)C)NC(=O)c2nc1sc2C	antibiotic	CHEMBL263428			Small molecule		1354.55	2	3														MOL	-1					1353.24			C56H55N15O14S6	AYOBNVRAYLNWRY-JQKYENCRSA-N
CNC(=O)C[C@@H]1NC(=O)c2csc(n2)-c2ccc(-c3nc(C(=O)N[C@@H](CCC(=O)O)C(=O)N4CCCC[C@H]4C(N)=O)cs3)nc2-c2csc(n2)-c2csc(n2)C(C(O)c2ccccc2)NC(=O)CNC(=O)c2nc(sc2COC)[C@H](C(C)C)NC(=O)c2nc1sc2C	antibiotic	CHEMBL263844			Small molecule		1364.63	2	3														MOL	-1					1363.29			C59H61N15O12S6	JBKCTBMKCGQREK-RGVQRTESSA-N
CNC(=O)C[C@@H]1NC(=O)c2csc(n2)-c2ccc(-c3nc(C(=O)N[C@@H](CCC(=O)O)C(=O)NCCCCCC(=O)O)cs3)nc2-c2csc(n2)-c2csc(n2)C(C(O)c2ccccc2)NC(=O)CNC(=O)c2nc(sc2COC)[C@H](C(C)C)NC(=O)c2nc1sc2C	antibiotic	CHEMBL262436			Small molecule		1367.63	2	3														MOL	-1					1366.29			C59H62N14O13S6	HVROWWPHSOTUFQ-ZOLGKVNNSA-N
CNC(=O)C[C@@H]1NC(=O)c2csc(n2)-c2ccc(-c3nc(C(=O)N[C@@H](CO)C(=O)N4CCC[C@H]4C(N)=O)cs3)nc2-c2csc(n2)-c2csc(n2)C(C(O)c2ccccc2)NC(=O)CNC(=O)c2nc(sc2COC)[C@H](C(C)C)NC(=O)c2nc1sc2C	antibiotic	CHEMBL437141			Small molecule		1308.57	2	3														MOL	-1					1307.27			C56H57N15O11S6	MWAMSYZOMWJUAE-QWZLPWOZSA-N
CNC(=O)C[C@@H]1NC(=O)c2csc(n2)-c2ccc(-c3nc(C4=N[C@H](C(=O)N5CCC[C@H]5C(N)=O)CO4)cs3)nc2-c2csc(n2)-c2csc(n2)C(C(O)c2ccccc2)NC(=O)CNC(=O)c2nc(sc2COC)[C@H](C(C)C)NC(=O)c2nc1sc2C	antibiotic	CHEMBL439257			Small molecule		1290.55	10	12														MOL	-1					1289.26			C56H55N15O10S6	JMDULECOHIXMNX-QWZLPWOZSA-N
CNC(=O)C[C@@H]1NC(=O)c2csc(n2)-c2ccc(-c3nc(C4=N[C@H](C(=O)N5CCC[C@H]5C(N)=O)CO4)cs3)nc2-c2csc(n2)-c2csc(n2)[C@H]([C@@H](O)c2ccccc2)NC(=O)CNC(=O)c2nc(sc2COC)[C@H](C(C)C)NC(=O)c2nc1sc2C	antibiotic	CHEMBL1766417			Small molecule		1290.55	12	29														MOL	-1					1289.26			C56H55N15O10S6	JMDULECOHIXMNX-MZHFYNGJSA-N
CNC(=O)C[C@@H]1NC(=O)c2csc(n2)-c2ccc(-c3nc(CNC(=O)NCC(O)CC(=O)O)cs3)nc2-c2csc(n2)-c2csc(n2)C(C(O)c2ccccc2)NC(=O)CNC(=O)c2nc(sc2COC)[C@H](C(C)C)NC(=O)c2nc1sc2C	antibiotic	CHEMBL267871			Small molecule		1255.5	4	5														MOL	-1					1254.24			C53H54N14O11S6	WMCPGCQGDIINHZ-COSPANOXSA-N
CNC(=O)C[C@@H]1NC(=O)c2csc(n2)-c2ccc(-c3nc(COC(=O)N(C)CCCC(=O)O)cs3)nc2-c2csc(n2)-c2csc(n2)C(C(O)c2ccccc2)NC(=O)CNC(=O)c2nc(sc2COC)[C@H](C(C)C)NC(=O)c2nc1sc2C	antibiotic	CHEMBL269717			Small molecule		1254.52	9	11														MOL	-1					1253.25			C54H55N13O11S6	CXTHNGPUJCXJRU-DAVGUZMASA-N
CNC(=O)C[C@@H]1NC(=O)c2csc(n2)-c2ccc(-c3nc(COC(=O)NCC(O)CC(=O)O)cs3)nc2-c2csc(n2)-c2csc(n2)C(C(O)c2ccccc2)NC(=O)CNC(=O)c2nc(sc2COC)[C@H](C(C)C)NC(=O)c2nc1sc2C	antibiotic	CHEMBL415602			Small molecule		1256.49	9	11														MOL	-1					1255.23			C53H53N13O12S6	FZXCAVMXUBAMDV-COSPANOXSA-N
CNC(=O)C[C@@H]1NC(=O)c2csc(n2)-c2ccc(-c3nc(COC(=O)NCCCC(=O)O)cs3)nc2-c2csc(n2)-c2csc(n2)C(C(O)c2ccccc2)NC(=O)CNC(=O)c2nc(sc2COC)[C@H](C(C)C)NC(=O)c2nc1sc2C	antibiotic	CHEMBL407612			Small molecule		1240.49	9	11														MOL	-1					1239.23			C53H53N13O11S6	CPXWBASULFWLKU-BWQAWUQISA-N
CNC(=O)C[C@@H]1NC(=O)c2csc(n2)-c2ccc(-c3nc(COC(=O)NCCCCC(=O)O)cs3)nc2-c2csc(n2)-c2csc(n2)C(C(O)c2ccccc2)NC(=O)CNC(=O)c2nc(sc2COC)[C@H](C(C)C)NC(=O)c2nc1sc2C	antibiotic	CHEMBL407613			Small molecule		1254.52	9	11														MOL	-1					1253.25			C54H55N13O11S6	QFOKYZAIIUEXNB-DAVGUZMASA-N
CNC(=O)C[C@@H]1NC(=O)c2csc(n2)-c2ccc(-c3nc(COC(=O)N[C@@H](C)C(=O)O)cs3)nc2-c2csc(n2)-c2csc(n2)C(C(O)c2ccccc2)NC(=O)CNC(=O)c2nc(sc2COC)[C@H](C(C)C)NC(=O)c2nc1sc2C	antibiotic	CHEMBL217691			Small molecule		1226.46	9	11														MOL	-1					1225.22			C52H51N13O11S6	OTCACWRYVACNOO-MWGHTHRMSA-N
CNC(=O)C[C@@H]1NC(=O)c2csc(n2)-c2ccc(-c3nc(COC(=O)N[C@H](C)C(=O)O)cs3)nc2-c2csc(n2)-c2csc(n2)C(C(O)c2ccccc2)NC(=O)CNC(=O)c2nc(sc2COC)[C@H](C(C)C)NC(=O)c2nc1sc2C	antibiotic	CHEMBL415556			Small molecule		1226.46	9	11														MOL	-1					1225.22			C52H51N13O11S6	OTCACWRYVACNOO-GTYQLYLJSA-N
CNC(=O)[C@@H]1NC(=O)C2NC(=O)C(NC(=O)C3NC(=O)C(CC(N)=O)NC(=O)C(N)C(O)c4ccc(c(Cl)c4)Oc4cc3cc(c4O)Oc3ccc(cc3)C2O)c2ccc(O)c(c2)-c2c1cc(O)c(CNC1C3CC4CC(C3)CC1C4)c2O	antibiotic	CHEMBL405708			Small molecule		1158.62	6	7														MOL	-1					1157.39			C58H60ClN9O15	MRVDIJUWENUPIQ-RDMHOXNDSA-N
CNC(=O)[C@@H]1NC(=O)C2NC(=O)C(NC(=O)C3NC(=O)C(CC(N)=O)NC(=O)C(NC(=O)C(CC(C)C)N(C)C(=O)OC(C)(C)C)C(O)c4ccc(c(Cl)c4)Oc4cc3cc(c4O)Oc3ccc(cc3)C2O)c2ccc(O)c(c2)-c2c1cc(O)c(CN1CCN(Cc3ccc(-c4ccccc4)cc3)CC1)c2O	antibiotic	CHEMBL415792			Small molecule		1487.03	6	7														MOL	-1					1485.57			C77H84ClN11O18	OMYVTFGRMCTBPA-AMQMPGBUSA-N
CNC(=O)[C@@H]1NC(=O)C2NC(=O)C(NC(=O)C3NC(=O)C(CC(N)=O)NC(=O)C(NC(=O)C(CC(C)C)NC)C(O)c4ccc(c(Cl)c4)Oc4cc3cc(c4O)Oc3ccc(cc3)C2O)c2ccc(O)c(c2)-c2c1cc(O)c(CN1CCN(Cc3ccc(-c4ccccc4)cc3)CC1)c2O	antibiotic	CHEMBL384264			Small molecule		1386.91	6	7														MOL	-1					1385.52			C72H76ClN11O16	VEXBYERNVCHIIZ-HLHVPSEBSA-N
CNC(=O)[C@@H]1NC(=O)C2NC(=O)C(NC(=O)C3NC(=O)C4NC(=O)C(Cc5ccc(c(Cl)c5)Oc5cc3cc(c5O)Oc3ccc(cc3Cl)C2O)NC(=O)C(N)c2ccc(O)c(c2)Oc2cc(O)cc4c2)c2ccc(O)c(c2)-c2c(O)cc(O)cc21	antibiotic	CHEMBL415673			Small molecule		1211.98	6	7														MOL	-1					1210.25			C59H48Cl2N8O17	QCVXFERYANOESA-LHQZJZQXSA-N
CNC(=O)[C@@H]1NC(=O)C2NC(=O)C(NC(=O)C3NC(=O)C4NC(=O)C(Cc5ccc(c(Cl)c5)Oc5cc3cc(c5O)Oc3ccc(cc3Cl)C2O)NC(=O)C(N)c2ccc(O)c(c2)Oc2cc(O)cc4c2)c2ccc(O)c(c2)-c2c1cc(O)c(CNC1C3CC4CC(C3)CC1C4)c2O	antibiotic	CHEMBL263857			Small molecule		1375.24	6	7														MOL	-1					1373.39			C70H65Cl2N9O17	KDRVYCZIKGQBME-WMDMOZKJSA-N
CNC(=O)[C@@H]1NC(=O)C2NC(=O)C(NC(=O)C3NC(=O)C4NC(=O)C(Cc5ccc(c(Cl)c5)Oc5cc3cc(c5O)Oc3ccc(cc3Cl)C2O)NC(=O)C(NC(=O)OC(C)(C)C)c2ccc(O)c(c2)Oc2cc(O)cc4c2)c2ccc(O)c(c2)-c2c(O)cc(O)cc21	antibiotic	CHEMBL263998			Small molecule		1312.1	4	5														MOL	-1					1310.3			C64H56Cl2N8O19	FVHJFQGAHGAFBC-YOBUBEFESA-N
CNC(=O)[C@@H]1NC(=O)C2NC(=O)C(NC(=O)C3NC(=O)C4NC(=O)C(Cc5ccc(c(Cl)c5)Oc5cc3cc(c5O)Oc3ccc(cc3Cl)C2O)NC(=O)C(NC(=O)OC23CC5CC(CC(C5)C2)C3)c2ccc(O)c(c2)Oc2cc(O)cc4c2)c2ccc(O)c(c2)-c2c(O)cc(O)cc21	antibiotic	CHEMBL429343			Small molecule		1390.21	4	5														MOL	-1					1388.35			C70H62Cl2N8O19	MXQGKDLLQYUDBQ-OWHLUXKQSA-N
CNC(=O)[C@@H]1NC(=O)C2NC(=O)C(NC(=O)C3NC(=O)C4NC(=O)C(NC(=O)C(N)c5ccc(O)c(c5)Oc5cc(O)cc4c5)C(O)c4ccc(c(Cl)c4)Oc4cc3cc(c4O[C@@H]3O[C@@H](CO)[C@@H](O)[C@H](O)[C@@H]3NC(=O)CCCCCCC(C)C)Oc3ccc(cc3Cl)C2O[C@@H]2O[C@@H](CO)[C@@H](O)[C@H](O)[C@@H]2NC(C)=O)c2ccc(O)c(c2)-c2c(O[C@H]3O[C@H](CO)[C@@H](O)[C@@H](O)[C@@H]3O)cc(O)cc21	antibiotic	CHEMBL3215341			Small molecule		1908.72	6	7														MOL	-1					1906.58			C89H100Cl2N10O33	ZFPPJFHZMMTACJ-PPWAWGRUSA-N
CNC(=O)[C@H]1NC(=O)[C@H]2NC(=O)[C@H](NC(=O)[C@@H]3NC(=O)[C@H](CC(N)=O)NC(=O)[C@H](NC(=O)[C@@H](CC(C)C)NC)[C@H](O)c4ccc(c(Cl)c4)Oc4cc3cc(c4O[C@@H]3O[C@H](CO)[C@@H](O)[C@H](O)[C@H]3O[C@H]3C[C@](C)(N)[C@@H](O)[C@H](C)O3)Oc3ccc(cc3)[C@H]2O[C@H]2C[C@](C)(N)[C@@H](O)[C@H](C)O2)c2ccc(O)c(c2)-c2c(O)cc(O)cc21	antibiotic	CHEMBL2304317			Unknown		1571.05	5	5														MOL	-1					1569.6			C74H92ClN11O25	OUSASZQWCMJMTB-VEYKTXGXSA-N
CNC(C)[C@@H]1CC[C@@H](N)[C@@H](O[C@H]2[C@H](O)[C@@H](O[C@H]3OC[C@](C)(O)[C@H](NC)[C@H]3O)[C@H](N)C[C@@H]2N)O1.CN[C@@H]1[C@@H](O)[C@@H](O[C@@H]2[C@@H](O)[C@H](O[C@H]3O[C@H](C(C)N)CC[C@H]3N)[C@@H](N)C[C@H]2N)OC[C@]1(C)O.CN[C@@H]1[C@@H](O)[C@@H](O[C@@H]2[C@@H](O)[C@H](O[C@H]3O[C@H](CN)CC[C@H]3N)[C@@H](N)C[C@H]2N)OC[C@]1(C)O	antibacterial;antibiotic	CHEMBL3039597	GENTAMICIN	GENTAMICIN|GENTAMYCIN|LYRAMYCIN|OKSITSELANIM|SCH-9724|SEPTIGEN|Uromycine	Small molecule	4	1390.73	277	6001														MOL	0					1389.9			C60H123N15O21	NPEFREDMMVQEPL-RWPARATISA-N
CNC(C)[C@@H]1CC[C@@H](N)[C@@H](O[C@H]2[C@H](O)[C@@H](O[C@H]3OC[C@](C)(O)[C@H](NC)[C@H]3O)[C@H](N)C[C@@H]2N)O1.CN[C@@H]1[C@@H](O)[C@@H](O[C@@H]2[C@@H](O)[C@H](O[C@H]3O[C@H](C(C)N)CC[C@H]3N)[C@@H](N)C[C@H]2N)OC[C@]1(C)O.CN[C@@H]1[C@@H](O)[C@@H](O[C@@H]2[C@@H](O)[C@H](O[C@H]3O[C@H](CN)CC[C@H]3N)[C@@H](N)C[C@H]2N)OC[C@]1(C)O.O=S(=O)(O)O	antibacterial;antibiotic	CHEMBL3039594	GENTAMICIN SULFATE	Apogen|BRISTAGEN|CIDOMYCIN|CIDOMYCIN INTRATHECAL|GARASOL|GENT-AK|GENT-OPHTAL|GENTACIDIN|GENTACIN|GENTAFAIR|GENTALLINE|GENTALYN|GENTAMICIN (AS SULFATE)|GENTAMICIN (AS SULPHATE)|GENTAMICIN (GENTAMYCIN SULFATE)|GENTAMICIN C COMPLEX SULFATE|GENTAMICIN SULFATE|GENTAMICIN SULFATE (SALT)|GENTAMICIN SULPHATE|GENTAMICIN SULPHATE (SALT)|GENTAMICINI SULFAS|GENTIBIOPTAL|GENTICIN|GENTICIN INTRATHECAL|GENTOCIN…	Small molecule	4	1488.81	24	138														MOL	0					1389.9			C60H125N15O25S	RDEIXVOBVLKYNT-VQBXQJRRSA-N
CNC(CC(C)C)C(=O)NC1C(=O)NC(CC(N)=O)C(=O)NC2C(=O)NC3C(=O)NC(C(=O)N[C@@H](C(=O)O)c4cc(O)c(CN5CCN(Cc6ccc(-c7ccccc7)cc6)CC5)c(O)c4-c4cc3ccc4O)C(O)c3ccc(cc3)Oc3cc2cc(c3O)Oc2ccc(cc2Cl)C1O	antibiotic	CHEMBL387070			Small molecule		1373.87	6	7														MOL	-1					1372.48			C71H73ClN10O17	SPNIZYIIWXHGSI-UVNQXITLSA-N
CNC1C(=O)NC2Cc3ccc(cc3)Oc3cc4cc(c3O)Oc3ccc(cc3Cl)C(O)C3NC(=O)C(NC(=O)C4NC(=O)C(NC2=O)c2cc(cc(O)c2Cl)Oc2cc1ccc2O)c1ccc(O)c(c1)-c1c(O)cc(O)cc1[C@H](C(=O)O)NC3=O	antibiotic	CHEMBL266527			Small molecule		1212.96	6	7														MOL	-1					1211.24			C59H47Cl2N7O18	NJSQQTVUEOPLNL-AVZZTUDKSA-N
CNC1C(=O)NC2Cc3ccc(cc3)Oc3cc4cc(c3OC3OC(C(=O)O)C(O)C(O)C3N)Oc3ccc(cc3Cl)C(O)C3NC(=O)C(NC(=O)C4NC(=O)C(NC2=O)c2cc(cc(O)c2Cl)Oc2cc1ccc2O)c1ccc(O)c(c1)-c1c(O)cc(O)cc1[C@H](C(=O)O)NC3=O	antibiotic	CHEMBL266841			Small molecule		1388.1	6	7														MOL	-1					1386.28			C65H56Cl2N8O23	XBNNDYDTNYAVOU-GLWCTPEQSA-N
CNC1C(=O)NC2Cc3ccc(cc3)Oc3cc4cc(c3O[C@@H]3O[C@@H](C(=O)O)[C@@H](O)[C@H](O)[C@@H]3N)Oc3ccc(cc3Cl)C(O)C3NC(=O)C(NC(=O)C4NC(=O)C(NC2=O)c2cc(cc(O)c2Cl)Oc2cc1ccc2O)c1ccc(O)c(c1)-c1c(O[C@H]2O[C@H](CO)[C@@H](O)[C@@H](O)[C@@H]2O)cc(O)cc1[C@H](C(=O)O)NC3=O	antibiotic	CHEMBL3215340			Small molecule		1550.24	6	7														MOL	-1					1548.34			C71H66Cl2N8O28	VZDDQLYACFXSQP-YBYGUEFNSA-N
CNC1CCCN(c2c(F)cc3c(=O)c(C(=O)O)cn(C4CC4)c3c2OC)C1	antibacterial	CHEMBL1210954	BALOFLOXACIN	BALOFLOXACIN	Small molecule	-1	389.43	14	48	2.37	83.8	6	2	0	5	N	0.82	5.49	9.56	-0.44	-0.43	2	MOL	0	28	7	2	0	389.175	-0.38	ZWITTERION	C20H24FN3O4	MGQLHRYJBWGORO-UHFFFAOYSA-N
CNCC1=CC[C@@H](N)[C@@H](O[C@H]2[C@H](O)[C@@H](O[C@H]3OC[C@](C)(O)[C@H](NC)[C@H]3O)[C@H](N)C[C@@H]2N)O1	antibiotic	CHEMBL3245220			Small molecule		461.56	15	30	-3.59	199.73	12	8	2	7	N	0.19	12.55	9.75	-3.89	-11.1	0	MOL	-1	32	12	11	2	461.285	1.79	BASE	C20H39N5O7	ARCVBMPERJRMKB-CPIRLDNISA-N
CNCC[C@@H](O)[C@@H]1C[C@H](SC2=C(C(=O)O)N3C(=O)[C@H]([C@@H](C)O)[C@H]3[C@H]2C)CN1	antibacterial;antibiotic	CHEMBL3989459	LENAPENEM	LENAPENEM	Small molecule	-1	399.51			-0.43	122.13	7	5	0	8	N	0.35	3.38	10.59	-4.85	-6.95	0	MOL	0	27	8	5	0	399.183	1.21	ZWITTERION	C18H29N3O5S	PZLOCBSBEUDCPF-YJIVIRPOSA-N
CNC[C@@H]1CC[C@@H](N)[C@@H](O[C@H]2[C@H](O)[C@@H](O[C@H]3OC[C@](C)(O)[C@H](NC)[C@H]3O)[C@H](N)C[C@@H]2N)O1	antibiotic	CHEMBL373081	MICRONOMICIN	6'-N-METHYLGENTAMICIN C1A|GENTAMICIN C2B|MICRONOMICIN|MICRONOMICIN SULFATE	Small molecule	-1	463.58	2	4	-3.72	199.73	12	8	2	7	N	0.18	12.55	10.06	-3.55	-11.67	0	MOL	0	32	12	11	2	463.301	1.57	BASE	C20H41N5O7	DNYGXMICFMACRA-XHEDQWPISA-N
CNC[C@H](O)[C@@H](O)[C@H](O)[C@H](O)CO.Nc1nc(-n2cc(C(=O)O)c(=O)c3cc(F)c(N4CC(O)C4)c(Cl)c32)c(F)cc1F	antibacterial	CHEMBL2105638	DELAFLOXACIN MEGLUMINE	ABT-492|BAXDELA|DELAFLOXACIN MEGLUMINE|RX-3341|RX-3341 MEGLUMINE|WQ-3034|WQ-3034 AND ABT-492|WQ-3034 MEGLUMINE	Small molecule	4	635.98			1.92	121.68	7	3	0	3	N	0.57	5.43		2.56	0.59	3	MOL	0	30	8	4	0	440.05	-0.44	ACID	C25H29ClF3N5O9	AHJGUEMIZPMAMR-WZTVWXICSA-N
CN[C@@H](C)[C@@H]1CCN(c2c(F)cc3c(=O)c(C(=O)O)cn(C4CC4)c3c2OC)C1	antibacterial	CHEMBL230599	PREMAFLOXACIN	PREMAFLOXACIN|REMAFLOXACIN|U-95376	Small molecule	-1	403.45	5	8	2.62	83.8	6	2	0	6	N	0.77	5.5	10.34	-0.42	-0.42	2	MOL	0	29	7	2	0	403.191	-0.21	ZWITTERION	C21H26FN3O4	SUQUWONDIBHQOZ-NWDGAFQWSA-N
CN[C@@H](CC(C)C)C(=O)NC1C(=O)N[C@@H](CC(N)=O)C(=O)NC2C(=O)NC3C(=O)NC(C(=O)N[C@@H](C(=O)O)c4cc(O)cc(O)c4-c4cc3ccc4O)C(O)c3ccc(c(Cl)c3)Oc3cc2cc(c3O)Oc2ccc(cc2Cl)C1O	antibiotic	CHEMBL2370216			Unknown		1143.94	6	7														MOL	-1					1142.28			C53H52Cl2N8O17	JHIKFOISFAQTJQ-JTFLOYCJSA-N
CN[C@@H](CC(C)C)C(=O)NC1C(=O)N[C@@H](CC(N)=O)C(=O)NC2C(=O)NC3C(=O)NC(C(=O)N[C@@H](C(=O)O)c4cc(O)cc(O)c4-c4cc3ccc4O)C(O)c3ccc(cc3)Oc3cc2cc(c3O)Oc2ccc(cc2Cl)C1O	antibiotic	CHEMBL2370215			Unknown		1109.5	6	7														MOL	-1					1108.32			C53H53ClN8O17	RWFDKJBPMLNBSI-BWUWFBBDSA-N
CN[C@@H]1[C@@H](O)[C@@H](O[C@@H]2[C@@H](O)[C@H](O[C@H]3OC(CN)=CC[C@H]3N)[C@@H](N)C[C@H]2N)OC[C@]1(C)O	antibacterial;antibiotic	CHEMBL221886	SISOMICIN	RICKAMICIN|SCH 13475|SISOMICIN|SISSOMICIN	Small molecule	3	447.53	135	726	-3.85	213.72	12	8	2	6	N	0.2	12.55	9.59	-4.32	-11.46	0	MOL	0	31	12	12	2	447.269	1.93	BASE	C19H37N5O7	URWAJWIAIPFPJE-YFMIWBNJSA-N
CN[C@@H]1[C@@H](O)[C@@H](O[C@@H]2[C@@H](O)[C@H](O[C@H]3OC(CN)=CC[C@H]3N)[C@@H](N)C[C@H]2N)OC[C@]1(C)O.CN[C@@H]1[C@@H](O)[C@@H](O[C@@H]2[C@@H](O)[C@H](O[C@H]3OC(CN)=CC[C@H]3N)[C@@H](N)C[C@H]2N)OC[C@]1(C)O.O=S(=O)(O)O.O=S(=O)(O)O.O=S(=O)(O)O.O=S(=O)(O)O.O=S(=O)(O)O	antibiotic	CHEMBL3989471	SISOMICIN SULFATE	NSC-757315|SCH 13475 SULFATE|SCH 13475 SULPHATE|SISOMICIN SULFATE|SISOMICIN SULPHATE|SISSOMICIN|SISSOMICIN SULFATE|Siseptin	Small molecule	-1	1385.46	2	4	-3.85	213.72	12	8	2	6	N	0.2	12.55	9.59	-4.32	-11.46	0	MOL	0	31	12	12	2	447.269	1.93	BASE	C38H84N10O34S5	CIKNYWFPGZCHDL-ZHFUJENKSA-N
CN[C@@H]1[C@@H](O)[C@@H](O[C@@H]2[C@@H](O)[C@H](O[C@H]3OC(CN)=CC[C@H]3N)[C@@H](N)C[C@H]2N)OC[C@]1(C)O.O=S(=O)(O)O	antibacterial	CHEMBL2146085	SISOMICIN SULFATE		Small molecule		545.61	4	6	-3.85	213.72	12	8	2	6	N	0.2	12.55	9.59	-4.32	-11.46	0	MOL	-1	31	12	12	2	447.269	1.93	BASE	C19H39N5O11S	JVTNJDPXUPRGIE-XMKQNZKISA-N
CN[C@@H]1[C@@H](O)[C@@H](O[C@@H]2[C@@H](O)[C@H](O[C@H]3OC(CNCCO)=CC[C@H]3N)[C@@H](N)C[C@H]2NC(=O)[C@@H](O)CCN)OC[C@]1(C)O	antibacterial;antibiotic	CHEMBL1650559	PLAZOMICIN	ACHN-490|PLAZOMICIN	Small molecule	4	592.69	26	300	-5.36	269.29	15	11	3	13	N	0.09	12.39	9.76	-6.1	-14.22	0	MOL	0	41	16	14	3	592.343	1.7	BASE	C25H48N6O10	IYDYFVUFSPQPPV-PEXOCOHZSA-N
CN[C@@H]1[C@@H](O)[C@@H](O[C@@H]2[C@@H](O)[C@H](O[C@H]3OC(CNCCO)=CC[C@H]3N)[C@@H](N)C[C@H]2NC(=O)[C@@H](O)CCN)OC[C@]1(C)O.O=S(=O)(O)O	antibiotic	CHEMBL2364623	PLAZOMICIN SULFATE	ACHN-490|PLAZOMICIN HEMIPENTASULFATE|PLAZOMICIN SULFATE|ZEMDRI	Small molecule	4	690.77			-5.36	269.29	15	11	3	13	N	0.09	12.39	9.76	-6.1	-14.22	0	MOL	0	41	16	14	3	592.343	1.7	BASE	C25H50N6O14S	SFTBRKHJMASSAP-BGJNVEJLSA-N
CN[C@@H]1[C@@H](O)[C@@H](O[C@@H]2[C@@H](O)[C@H](O[C@H]3O[C@H](CN)[C@@H](O)[C@H](O)[C@H]3O)[C@@H](N)C[C@H]2N)OC[C@]1(C)O	antibacterial;antibiotic	CHEMBL2110604	BETAMICIN	BETAMICIN|SCH-14342	Small molecule	-1	482.53	1	3	-6	248.39	14	10	2	6	N	0.17	12.05	9.59	-5.72	-11.26	0	MOL	0	33	14	13	2	482.259	1.79	BASE	C19H38N4O10	RHRAMPXHWHSKQB-GGEUKFTFSA-N
CN[C@@H]1[C@@H](O)[C@@H](O[C@@H]2[C@@H](O)[C@H](O[C@H]3O[C@H](CN)[C@@H](O)[C@H](O)[C@H]3O)[C@@H](N)C[C@H]2N)OC[C@]1(C)O.O=S(=O)(O)O	antibacterial;antibiotic	CHEMBL2104129	BETAMICIN SULFATE	BETAMICIN SULFATE|BETAMICIN SULPHATE|NSC-180972|SCH 14342	Small molecule	-1	580.61			-6	248.39	14	10	2	6	N	0.17	12.05	9.59	-5.72	-11.26	0	MOL	0	33	14	13	2	482.259	1.79	BASE	C19H40N4O14S	DSKCFEUMUAHNEE-NYKBMUPHSA-N
CN[C@@H]1[C@@H](O)[C@@H](O[C@@H]2[C@@H](O)[C@H](O[C@H]3O[C@H](CN)[C@@H](O)[C@H](O)[C@H]3O)[C@@H](N)C[C@H]2NC(=O)[C@@H](O)CN)OC[C@]1(C)O	antibacterial;antibiotic	CHEMBL272080	ISEPAMICIN	HAPA-B|ISEPAMICIN|ISEPAMICIN SULFATE|SCH 21420|SCH-21420	Small molecule	-1	569.61	20	100	-7.52	297.72	16	12	3	9	N	0.12	11.95	13.97	-7.3	-13.18	0	MOL	0	39	17	15	3	569.291	1.66	BASE	C22H43N5O12	UDIIBEDMEYAVNG-ZKFPOVNWSA-N
CN[C@@H]1[C@@H](O)[C@@H](O[C@@H]2[C@H](O)[C@H](O[C@H]3OC(CN)=CC[C@H]3N)[C@@H](N)C[C@H]2N)OC[C@]1(C)O	antibiotic	CHEMBL2105403	PENTISOMICIN	PENTISOMICIN|SCH 22591|SCH-22591	Small molecule	-1	447.53			-3.85	213.72	12	8	2	6	N	0.2	12.55	9.59	-4.32	-11.46	0	MOL	0	31	12	12	2	447.269	1.93	BASE	C19H37N5O7	URWAJWIAIPFPJE-VHLNBGGKSA-N
CN[C@@H]1[C@@H](O[C@H]2O[C@H](CO)[C@@H](N)[C@H](O)[C@H]2O)OC2C[C@@H](N)[C@@H](O[C@H]3[C@H](O)[C@@H](O)[C@H](N)C[C@@H]3N)OC2[C@@H]1O	antibacterial;antibiotic	CHEMBL1909452	APRAMYCIN	47657|APRAMYCIN|EBL-1003|EL-857|NEBRAMYCIN FACTOR 2|NEBRAMYCIN II|NSC-758938	Small molecule	1	539.58	13	67	-6.95	283.64	16	11	3	6	N	0.15	12.23	9.15	-6.51	-12.41	0	MOL	0	37	16	15	3	539.28	1.74	BASE	C21H41N5O11	XZNUGFQTQHRASN-PSDDYZKFSA-N
CN[C@@H]1[C@H](O)[C@H](NC)[C@H]2O[C@@]3(O)C(=O)C[C@@H](C)O[C@H]3O[C@@H]2[C@H]1O	antibacterial;antibiotic	CHEMBL1167	SPECTINOMYCIN	ACTINOSPECTACIN|ADSPEC|CHX-3101|PROSPEC|SPECTINOMYCIN|Spectinomycin|Trobicin	Small molecule	4	332.35	141	541	-2.93	129.51	9	5	0	2	N	0.36	8.66	9.17	-2.2	-3.09	0	MOL	0	23	9	5	0	332.158	2.43	BASE	C14H24N2O7	UNFWWIHTNXNPBV-WXKVUWSESA-N
CN[C@@H]1[C@H](O)[C@H](NC)[C@H]2O[C@@]3(O)C(=O)C[C@@H](C)O[C@H]3O[C@@H]2[C@H]1O.Cl	antibacterial	CHEMBL1200407	SPECTINOMYCIN HYDROCHLORIDE	Actinospectacin|Espectinomicina|M-141|Spectam|Stanilo|Trobicin|U-18409AE	Small molecule		368.81	3	4	-2.93	129.51	9	5	0	2	N	0.36	8.66	9.17	-2.2	-3.09	0	MOL	-1	23	9	5	0	332.158	2.43	BASE	C14H25ClN2O7	BIPVCOUVVAMJMZ-MTTMTQIXSA-N
CN[C@@H]1[C@H](O)[C@H](NC)[C@H]2O[C@@]3(O)C(=O)C[C@@H](C)O[C@H]3O[C@@H]2[C@H]1O.Cl.Cl.O.O.O.O.O	antibiotic	CHEMBL3989571	SPECTINOMYCIN HYDROCHLORIDE	Actinospectacin|Espectinomicina|M-141|NSC-248616|NSC-757319|SPECTINOMYCIN DIHYDROCHLORIDE|SPECTINOMYCIN HCL|SPECTINOMYCIN HCL PENTAHYDRATE|SPECTINOMYCIN HYDROCHLORIDE|SPECTINOMYCINI HYDROCHLORIDUM|Spectam|Stanilo|Trobicin|U-18,409AE|U-18409AE	Small molecule	4	495.35	2	4	-2.93	129.51	9	5	0	2	N	0.36	8.66	9.17	-2.2	-3.09	0	MOL	0	23	9	5	0	332.158	2.43	BASE	C14H36Cl2N2O12	DCHJOVNPPSBWHK-UXXUFHFZSA-N
CN[C@@H]1[C@H](O[C@H]2[C@H](O[C@H]3[C@H](O)[C@@H](O)[C@H](N=C(N)N)[C@@H](O)[C@@H]3N=C(N)N)O[C@@H](C)[C@]2(O)C=O)O[C@@H](CO)[C@H](O)[C@H]1O	antibacterial;antibiotic	CHEMBL372795	STREPTOMYCIN	Chemform|Gerox|NSC-14083|STREPTOMYCIN|Strepcen	Small molecule	4	581.58	271	2964	-8.16	336.43	15	12	3	9	N	0.07	11.23	10.07	-7.06	-11.79	0	MOL	0	40	19	16	3	581.266	1.77	BASE	C21H39N7O12	UCSJYZPVAKXKNQ-HZYVHMACSA-N
CN[C@@H]1[C@H](O[C@H]2[C@H](O[C@H]3[C@H](O)[C@@H](O)[C@H](N=C(N)N)[C@@H](O)[C@@H]3N=C(N)N)O[C@@H](C)[C@]2(O)C=O)O[C@@H](CO)[C@H](O)[C@H]1O.CN[C@@H]1[C@H](O[C@H]2[C@H](O[C@H]3[C@H](O)[C@@H](O)[C@H](N=C(N)N)[C@@H](O)[C@@H]3N=C(N)N)O[C@@H](C)[C@]2(O)C=O)O[C@@H](CO)[C@H](O)[C@H]1O.O=S(=O)(O)O.O=S(=O)(O)O.O=S(=O)(O)O	antibiotic	CHEMBL3184791	STREPTOMYCIN SULFATE	AGRIMYCIN 17|AGRIMYCIN SULFATE|AMBISTRYN S|Agri-Strep|NSC-757316|STREPTOMYCIN (AS SULFATE)|STREPTOMYCIN SESQUISULFATE|STREPTOMYCIN SULFATE|STREPTOMYCIN SULFATE (2:3) (SALT)|STREPTOMYCIN SULPHATE|STREPTOMYCINI SULFAS|Streptorex|VETSTREP|Vetstrep	Small molecule	4	1457.4	11	38	-8.16	336.43	15	12	3	9	N	0.07	11.23	10.07	-7.06	-11.79	0	MOL	0	40	19	16	3	581.266	1.77	BASE	C42H84N14O36S3	QTENRWWVYAAPBI-YCRXJPFRSA-N
CN[C@@H]1[C@H](O[C@H]2[C@H](O[C@H]3[C@H](O)[C@@H](O)[C@H](NC(=N)N)[C@@H](O)[C@@H]3NC(=N)N)O[C@@H](C)[C@]2(O)/C=N/NC(=O)c2ccncc2)O[C@@H](CO)[C@H](O)[C@H]1O	antibacterial	CHEMBL2110590	STREPTONICOZID	ESTREPTONIAZID|NSC-77675|STREPTONIAZID|STREPTONICOZID|Streptohydrazid	Small molecule	-1	700.71			-7.13	368.71	17	15	3	11	N	0.06	9.82	11.14	-7.15	-11.98	1	MOL	0	49	22	17	3	700.314	0.86	BASE	C27H44N10O12	JCBKYEIGGFKWPQ-HKWRBIJSSA-N
CN[C@@H]1[C@H](O[C@H]2[C@H](O[C@H]3[C@H](O)[C@@H](O)[C@H](NC(=N)N)[C@@H](O)[C@@H]3NC(=N)N)O[C@@H](C)[C@]2(O)/C=N/NC(=O)c2ccncc2)O[C@@H](CO)[C@H](O)[C@H]1O.CN[C@@H]1[C@H](O[C@H]2[C@H](O[C@H]3[C@H](O)[C@@H](O)[C@H](NC(=N)N)[C@@H](O)[C@@H]3NC(=N)N)O[C@@H](C)[C@]2(O)/C=N/NC(=O)c2ccncc2)O[C@@H](CO)[C@H](O)[C@H]1O.O=S(=O)(O)O.O=S(=O)(O)O.O=S(=O)(O)O	antibacterial	CHEMBL2103899	STREPTONICOZID	STRAZIDE|STREPTONIAZID SULFATE|STREPTONICOZID|Streptohydrazid	Small molecule	-1	1695.65			-7.13	368.71	17	15	3	11	N	0.06	9.82	11.14	-7.15	-11.98	1	MOL	0	49	22	17	3	700.314	0.86	BASE	C54H94N20O36S3	OIOSFHRAQVHZRE-BZROWGSASA-N
CN[C@@H]1[C@H](O[C@H]2[C@H](O[C@H]3[C@H](O)[C@@H](O)[C@H](NC(=N)N)[C@@H](O)[C@@H]3NC(=N)N)O[C@@H](C)[C@]2(O)C=O)O[C@@H](CO)[C@H](O)[C@H]1O.CN[C@@H]1[C@H](O[C@H]2[C@H](O[C@H]3[C@H](O)[C@@H](O)[C@H](NC(=N)N)[C@@H](O)[C@@H]3NC(=N)N)O[C@@H](C)[C@]2(O)CO)O[C@@H](CO)[C@H](O)[C@H]1O	antibacterial	CHEMBL3833407	STREPTODUOCIN		Small molecule	-1	1165.18																MOL	0					1164.55			C42H80N14O24	AWBXTNNIECFIHT-XZQQZIICSA-N
CN[C@@H]1[C@H](O[C@H]2[C@H](O[C@H]3[C@H](O)[C@@H](O)[C@H](NC(=N)N)[C@@H](O)[C@@H]3NC(=N)N)O[C@@H](C)[C@]2(O)CO)O[C@@H](CO)[C@H](O)[C@H]1O	antibacterial;antibiotic	CHEMBL1950576	DIHYDROSTREPTOMYCIN	ABIOCINE|DIHYDROSTREPTOMYCIN|Dihydrostreptomycin|STREPTOMYCIN, DIHYDRO-|VIBRIOMYCIN	Small molecule	4	583.6	3	20	-7.95	334.59	15	15	3	9	N	0.09	11.91	11.2	-7.35	-12.52	0	MOL	0	40	19	17	3	583.281	1.67	BASE	C21H41N7O12	ASXBYYWOLISCLQ-HZYVHMACSA-N
CN[C@@H]1[C@H](O[C@H]2[C@H](O[C@H]3[C@H](O)[C@@H](O)[C@H](NC(=N)N)[C@@H](O)[C@@H]3NC(=N)N)O[C@@H](C)[C@]2(O)CO)O[C@@H](CO)[C@H](O)[C@H]1O.CN[C@@H]1[C@H](O[C@H]2[C@H](O[C@H]3[C@H](O)[C@@H](O)[C@H](NC(=N)N)[C@@H](O)[C@@H]3NC(=N)N)O[C@@H](C)[C@]2(O)CO)O[C@@H](CO)[C@H](O)[C@H]1O.O=S(=O)(O)O.O=S(=O)(O)O.O=S(=O)(O)O	antibacterial;antibiotic	CHEMBL3188576	DIHYDROSTREPTOMYCIN SULFATE	DIHYDROSTREPTOMYCIN SESQUISULFATE|DIHYDROSTREPTOMYCIN SULFATE|DIHYDROSTREPTOMYCIN SULPHATE|NSC-756739	Small molecule	4	1461.43	3	3	-7.95	334.59	15	15	3	9	N	0.09	11.91	11.2	-7.35	-12.52	0	MOL	0	40	19	17	3	583.281	1.67	BASE	C42H88N14O36S3	CZWJCQXZZJHHRH-YCRXJPFRSA-N
CN[C@@H]1[C@H](O[C@H]2[C@H](O[C@H]3[C@H](O)[C@@H](O)[C@H](OC(N)=O)[C@@H](O)[C@@H]3NC(=N)N)O[C@@H](C)[C@]2(O)CO)O[C@@H](CO)[C@H](O)[C@H]1O	antibiotic	CHEMBL2104642	BLUENSOMYCIN	BLUENSOMYCIN|U-12898	Small molecule	-1	585.56			-7.34	325.01	16	13	3	9	N	0.09	11.94	11.16	-6.86	-9.59	0	MOL	0	40	19	15	3	585.249	1.88	BASE	C21H39N5O14	RQLDKUSQKQMFCN-AEXVNIBOSA-N
CN[C@H](CC(C)C)C(=O)N[C@H]1C(=O)N[C@@H](CC(N)=O)C(=O)N[C@H]2C(=O)N[C@H]3C(=O)N[C@H](C(=O)N[C@@H](C(=O)NCc4ccc(-c5ccc(Cl)cc5)cc4)c4cc(O)cc(O)c4-c4cc3ccc4O)[C@H](O)c3ccc(c(Cl)c3)Oc3cc2cc(c3O[C@@H]2O[C@H](CO)[C@@H](O)[C@H](O)[C@H]2O[C@H]2C[C@](C)(N)C(O)[C@H](C)O2)Oc2ccc(cc2Cl)[C@H]1O	antibiotic	CHEMBL2304061			Unknown		1648.96	1	2														MOL	-1					1646.49			C79H85Cl3N10O23	JJSGBTAAYXOMPW-BLYZDAAASA-N
CN[C@H](CC(C)C)C(=O)N[C@H]1C(=O)N[C@@H](CC(N)=O)C(=O)N[C@H]2C(=O)N[C@H]3C(=O)N[C@H](C(=O)N[C@@H](C(=O)O)c4cc(O)cc(O)c4-c4cc3ccc4O)[C@H](O)c3ccc(c(Cl)c3)Oc3cc2cc(c3O[C@@H]2O[C@H](CO)[C@@H](O)[C@H](O)[C@H]2O[C@H]2C[C@](C)(NCc3ccc(-c4ccc(Cl)cc4)cc3)C(O)[C@H](C)O2)Oc2ccc(cc2Cl)[C@H]1O	antibiotic	CHEMBL2304060			Unknown		1649.94	1	2														MOL	-1					1647.47			C79H84Cl3N9O24	NUGCUVZKRIIKBF-BLYZDAAASA-N
CN[C@H](CC(C)C)C(=O)N[C@H]1C(=O)N[C@@H](CC(N)=O)C(=O)N[C@H]2C(=O)N[C@H]3C(=O)N[C@H](C(=O)N[C@H](C(=O)NCc4ccc(-c5ccc(Cl)cc5)cc4)c4cc(O)cc(O)c4-c4cc3ccc4O)[C@H](O[C@H]3C[C@](C)(N)[C@@H](O)[C@H](C)O3)c3ccc(cc3)Oc3cc2cc(c3O[C@@H]2O[C@H](CO)[C@@H](O)[C@H](O)[C@H]2O[C@H]2C[C@](C)(N)[C@@H](O)[C@H](C)O2)Oc2ccc(cc2Cl)[C@H]1O	antibiotic	CHEMBL267424			Small molecule		1757.7	11	15														MOL	-1					1755.62			C86H99Cl2N11O25	YBCJJQKPOWQKKJ-JLXWXQEMSA-N
CN[C@H](CC(C)C)C(=O)N[C@H]1C(=O)N[C@@H](CC(N)=O)C(=O)N[C@H]2C(=O)N[C@H]3C(=O)N[C@H](C(=O)N[C@H](C(=O)NCc4ccc(-c5ccccc5)cc4)c4cc(O)cc(O)c4-c4cc3ccc4O)[C@H](O[C@H]3C[C@](C)(N)[C@@H](O)[C@H](C)O3)c3ccc(cc3)Oc3cc2cc(c3O[C@@H]2O[C@H](CO)[C@@H](O)[C@H](O)[C@H]2O[C@H]2C[C@](C)(N)[C@@H](O)[C@H](C)O2)Oc2ccc(cc2Cl)[C@H]1O	antibiotic	CHEMBL2304315			Unknown		1723.25	6	7														MOL	-1					1721.66			C86H100ClN11O25	FTKLBNQSIWHLQN-ARGMFWMLSA-N
CN[C@H](CC(C)C)C(=O)N[C@H]1C(=O)N[C@@H](CC(N)=O)C(=O)N[C@H]2C(=O)N[C@H]3C(=O)N[C@H](C(=O)N[C@H](C(=O)O)c4cc(O)c(CNCc5ccc(-c6ccc(Cl)cc6)cc5)c(O)c4-c4cc3ccc4O)[C@H](O[C@H]3C[C@](C)(N)[C@@H](O)[C@H](C)O3)c3ccc(cc3)Oc3cc2cc(c3O[C@@H]2O[C@H](CO)[C@@H](O)[C@H](O)[C@H]2O[C@H]2C[C@](C)(N)[C@@H](O)[C@H](C)O2)Oc2ccc(cc2Cl)[C@H]1O	antibiotic	CHEMBL2304314			Unknown		1787.72	6	7														MOL	-1					1785.63			C87H101Cl2N11O26	XRBKNTXSBQXXGW-SSPONTBMSA-N
CN[C@H](CC(C)C)C(=O)N[C@H]1C(=O)N[C@@H](CC(N)=O)C(=O)N[C@H]2C(=O)N[C@H]3C(=O)N[C@H](C(=O)N[C@H](C(=O)O)c4cc(O)cc(O)c4-c4cc3ccc4O)[C@H](O)c3ccc(c(Cl)c3)Oc3cc2cc(c3O[C@@H]2O[C@H](CO)[C@@H](O)[C@H](O)[C@H]2O[C@H]2C[C@](C)(N)[C@H](O)[C@H](C)O2)Oc2ccc(cc2Cl)[C@H]1O	antibacterial;antibiotic	CHEMBL262777	VANCOMYCIN	VANCOMYCIN|Vancoled|Vancomycin|Vancor	Small molecule	4	1449.27	386	11296														MOL	0					1447.43			C66H75Cl2N9O24	MYPYJXKWCTUITO-LYRMYLQWSA-N
CN[C@H](CC(C)C)C(=O)N[C@H]1C(=O)N[C@@H](CC(N)=O)C(=O)N[C@H]2C(=O)N[C@H]3C(=O)N[C@H](C(=O)N[C@H](C(=O)O)c4cc(O)cc(O)c4-c4cc3ccc4O)[C@H](O)c3ccc(c(Cl)c3)Oc3cc2cc(c3O[C@@H]2O[C@H](CO)[C@@H](O)[C@H](O)[C@H]2O[C@H]2C[C@](C)(N)[C@H](O)[C@H](C)O2)Oc2ccc(cc2Cl)[C@H]1O.Cl	antibacterial;antibiotic	CHEMBL1200628	VANCOMYCIN HYDROCHLORIDE	FIRVANQ|FIRVANQ KIT|NSC-757377|VANCOCIN|VANCOCIN MATRIGEL|VANCOLED|VANCOMYCIN (AS HYDROCHLORIDE)|VANCOMYCIN HCL|VANCOMYCIN HYDROCHLORIDE|VANCOMYCIN MONOHYDROCHLORIDE|VANCOMYCIN, MONOHYDROCHLORIDE|VANCOR|Vancocin Hydrochloride|Vanoled	Small molecule	4	1485.73	27	103														MOL	0					1447.43			C66H76Cl3N9O24	LCTORFDMHNKUSG-XTTLPDOESA-N
CN[C@H](CC(C)C)C(=O)N[C@H]1C(=O)N[C@@H](CC(N)=O)C(=O)N[C@H]2C(=O)N[C@H]3C(=O)N[C@H](C(=O)N[C@H](C(=O)O)c4cc(O)cc(O)c4-c4cc3ccc4O)[C@H](O[C@H]3C[C@](C)(N)[C@@H](O)[C@H](C)O3)c3ccc(c(Cl)c3)Oc3cc2cc(c3O[C@@H]2O[C@H](CO)[C@@H](O)[C@H](O)[C@H]2O[C@H]2C[C@](C)(NCc3ccc(-c4ccc(Cl)cc4)cc3)[C@@H](O)[C@H](C)O2)Oc2ccc(cc2Cl)[C@H]1O	antibacterial	CHEMBL1688530	ORITAVANCIN	LY-333328|LY333328|ORITAVANCIN	Unknown	4	1793.12	29	338														MOL	0					1790.56			C86H97Cl3N10O26	VHFGEBVPHAGQPI-LXKZPTCJSA-N
CN[C@H](CC(C)C)C(=O)N[C@H]1C(=O)N[C@@H](CC(N)=O)C(=O)N[C@H]2C(=O)N[C@H]3C(=O)N[C@H](C(=O)N[C@H](C(=O)O)c4cc(O)cc(O)c4-c4cc3ccc4O)[C@H](O[C@H]3C[C@](C)(N)[C@@H](O)[C@H](C)O3)c3ccc(cc3)Oc3cc2cc(c3O[C@@H]2O[C@H](CO)[C@@H](O)[C@H](O)[C@H]2O[C@H]2C[C@](C)(N)[C@@H](O)[C@H](C)O2)Oc2ccc(cc2Cl)[C@H]1O	antibiotic	CHEMBL411769			Small molecule		1558.01	11	15														MOL	-1					1556.56			C73H89ClN10O26	UECIPBUIMXSXEI-BNSVOVDNSA-N
CN[C@H]1C(=O)N[C@@H]2Cc3ccc(cc3)Oc3cc4cc(c3O[C@@H]3O[C@H](C(=O)O)[C@@H](O)[C@H](O)[C@H]3NC(=O)CCCCCCCCC(C)C)Oc3ccc(cc3Cl)[C@@H](O)[C@@H]3NC(=O)[C@H](NC(=O)[C@@H]4NC(=O)[C@@H](NC2=O)c2cc(cc(O)c2Cl)Oc2cc1ccc2O)c1ccc(O)c(c1)-c1c(O[C@H]2O[C@H](CO)[C@@H](O)[C@H](O)[C@@H]2O)cc(O)cc1[C@@H](C(=O)NCCCN(C)C)NC3=O	antibacterial	CHEMBL3301669	DALBAVANCIN	A-A-1|BI-397|BI397|DALBAVANCIN|MDL 64,397|MDL-64397|VER-001|VER001|VERO001|ZEVEN	Unknown	4	1816.72	21	373														MOL	0					1814.61			C88H100Cl2N10O28	KGPGQDLTDHGEGT-SZUNQUCBSA-N
CN[C@H]1CN(c2ccc3c(=O)c(C(=O)O)cn(-c4nccs4)c3n2)C[C@@H]1OC	antibiotic	CHEMBL68117	VOSAROXIN	AG-7352|SNS-595|SPC-595|VORELOXIN|VOSAROXIN	Small molecule	3	401.45	6	6	0.96	109.58	9	2	0	5	N	0.65	4.87	8.8	-0.43	-0.44	3	MOL	0	28	9	2	0	401.116	-0.79	ZWITTERION	C18H19N5O4S	XZAFZXJXZHRNAQ-STQMWFEESA-N
CNc1ccc(C(=O)CC(O)CCC(C)C2OC(=O)CC(O)CC(=O)CC(O)CC(O)CC(O)CC(O)CC3(O)CC(O)C(C(=O)OC)C(CC(O[C@@H]4O[C@H](C)[C@@H](O)[C@H](N)[C@@H]4O)/C=C/C=C/C=C/C=C/C=C/C=C/C=C/C2C)O3)cc1.COC(=O)C1C(O)CC2(O)CC(O)CC(O)CC(O)CC(O)CC(=O)CC(O)CC(=O)OC(C(C)CCC(O)CC(=O)c3ccc(N)cc3)C(C)/C=C/C=C/C=C/C=C/C=C/C=C/C=C/C(O[C@@H]3O[C@H](C)[C@@H](O)[C@H](N)[C@@H]3O)CC1O2	antibiotic	CHEMBL3989893	MEPARTRICIN	IPERTROFAN|MEPARTRICIN|METHYLPARTRICIN|NSC-760091|OROFUNGIN|SN 654|SN-654|SPA-S-160|TRICANDIL|TRICANGINE	Unknown	-1	2268.69	2	2														MOL	0					2267.18			C119H174N4O38	ALPPGSBMHVCELA-WHUUVLPESA-N
CNc1ccc2oc(C[C@H]3O[C@@]4(CC[C@H]3C)O[C@H]([C@H](C)C(=O)c3ccc[nH]3)[C@H](C)C[C@H]4C)nc2c1C(=O)O	antibiotic	CHEMBL1256686	CALCIMYCIN	A-23187|ANTIBIOTIC A-23187|CALCIMYCIN	Small molecule	2	523.63	83	194	5.53	126.68	7	3	2	7	N	0.35	4.16	1.68	5.38	2.32	3	MOL	0	38	9	3	2	523.268	0.77	ACID	C29H37N3O6	HIYAVKIYRIFSCZ-CYEMHPAKSA-N
CNc1ncc(-c2ccc3c(=O)c(C(=O)O)cn(C4CC4)c3c2C)cc1C	antibacterial;antibiotic	CHEMBL3990047	OZENOXACIN	GF-001001-00|OZENOXACIN|T-3912|Xepi	Small molecule	4	363.42			3.76	84.22	5	2	0	4	N	0.74	5.96	6.72	2.47	1.98	3	MOL	0	27	6	2	0	363.158	-0.36	ACID	C21H21N3O3	XPIJWUTXQAGSLK-UHFFFAOYSA-N
CNn1cc(C(=O)O)c(=O)c2cc(F)c(N3CCN(C)CC3)cc21	antibacterial	CHEMBL6231	AMIFLOXACIN	AMIFLOXACIN|Amifloxacin|WIN 49,375|WIN-49,375|WIN-49375	Small molecule	-1	334.35	19	83	0.76	77.81	6	2	0	3	N	0.86	5.62	6.45	-0.1	-0.83	2	MOL	0	24	7	2	0	334.144	-0.94	ACID	C16H19FN4O3	RUXPNBWPIRDVTH-UHFFFAOYSA-N
CNn1cc(C(=O)O)c(=O)c2cc(F)c(N3CCN(C)CC3)cc21.CS(=O)(=O)O	antibacterial	CHEMBL2104028	AMIFLOXACIN MESYLATE	AMIFLOXACIN MESILATE|AMIFLOXACIN MESYLATE|WIN 49,375-3|WIN-49375-3	Small molecule	-1	430.46			0.76	77.81	6	2	0	3	N	0.86	5.62	6.45	-0.1	-0.83	2	MOL	0	24	7	2	0	334.144	-0.94	ACID	C17H23FN4O6S	IKMAVYOHGHYOIZ-UHFFFAOYSA-N
CO/N=C(/C(=O)N[C@@H]1C(=O)N2C(C(=O)OC(C)OC(=O)C(C)(C)OC)=C(COC(N)=O)CS[C@H]12)c1ccco1	antibacterial	CHEMBL1697786	CEFUROXIME PIVOXETIL	CCI 23628|CCI-23628|CEFUROXIME PIVOXETIL	Small molecule	-1	568.56	1	18	0.24	198.29	13	2	2	11	N	0.12	10.92		0.39	0.39	1	MOL	0	39	15	3	2	568.148	0.16	NEUTRAL	C23H28N4O11S	MGYPWVCKENORQX-JGLUBIDVSA-N
CO/N=C(\C(=O)N[C@@H]1C(=O)N(OCC(=O)O)[C@H]1C)c1csc(N)n1	antibacterial;antibiotic	CHEMBL2104567	OXIMONAM	OXIMONAM|SQ 82291|SQ-82291	Small molecule	-1	357.35			-1.19	156.44	9	3	0	7	N	0.31	2.92	3.53	-1.31	-4.05	1	MOL	0	24	11	4	1	357.074	-0.34	ACID	C12H15N5O6S	FJKOYBHMMTVFHK-TWYJFGHKSA-N
CO/N=C(\C(=O)N[C@@H]1C(=O)N(OCC(=O)OCC(=O)OC(C)(C)C)[C@H]1C)c1csc(N)n1	antibacterial;antibiotic	CHEMBL2107413	GLOXIMONAM	GLOXIMONAM|SQ 82531|SQ-82531	Small molecule	-1	471.49			-0.39	171.74	12	2	1	9	N	0.21	10.94	3.28	0.22	0.22	1	MOL	0	32	13	3	1	471.142	-0.52	NEUTRAL	C18H25N5O8S	QPWVHJDIDXILDG-SSUKDTCJSA-N
CO/N=C(\C(=O)N[C@@H]1C(=O)N(OCC(=O)[O-])[C@H]1C)c1csc(N)n1.[Na+]	antibacterial;antibiotic	CHEMBL2146107	OXIMONAM SODIUM	OXIMONAM SODIUM|SQ 82629|SQ-82629	Small molecule	-1	379.33			-1.19	156.44	9	3	0	7	N	0.31	2.92	3.53	-1.31	-4.05	1	MOL	0	24	11	4	1	357.074	-0.34	ACID	C12H14N5NaO6S	IEJDXDFBVQORAZ-CTRAYMKSSA-M
CO/N=C(\C(=O)N[C@@H]1C(=O)N2C(C(=O)O)=C(/C=C\c3scnc3C)CS[C@H]12)c1csc(N)n1	antibacterial	CHEMBL1743	CEFDITOREN	CEFDITOREN|Cefditoren	Small molecule	-1	506.59	1	2	1.29	160.1	11	3	2	7	N	0.29	2.27	3.69	-0.16	-2.69	2	MOL	0	33	11	4	2	506.05	-0.32	ACID	C19H18N6O5S3	KMIPKYQIOVAHOP-YLGJWRNMSA-N
CO/N=C(\C(=O)N[C@@H]1C(=O)N2C(C(=O)O)=C(C)CS[C@H]12)c1csc(N)n1	antibacterial	CHEMBL2103764	CEFETAMET	CEFETAMET|CEFETAMET PIVOXIL HYDROCHLORIDE|DEACETOXYCEFOTAXIME|LY-097964|LY-97964|LY097964|RO 15-8074|RO-15-8074	Small molecule	-1	397.44	7	39	-0.17	147.21	9	3	0	5	N	0.35	2.72	3.61	-0.65	-3.35	1	MOL	0	26	10	4	0	397.051	-0.14	ACID	C14H15N5O5S2	MQLRYUCJDNBWMV-GHXIOONMSA-N
CO/N=C(\C(=O)N[C@@H]1C(=O)N2C(C(=O)O)=C(COC(C)=O)CS[C@H]12)c1csc(N)n1	antibacterial	CHEMBL1730	CEFOTAXIME	CEFOTAXIM HIKMA|CEFOTAXIME|Cefotaxime	Small molecule	4	455.47	325	3987	-0.62	173.51	11	3	1	7	N	0.21	2.73	3.58	-1.49	-4.2	1	MOL	0	30	12	4	1	455.057	0.13	ACID	C16H17N5O7S2	GPRBEKHLDVQUJE-QSWIMTSFSA-N
CO/N=C(\C(=O)N[C@@H]1C(=O)N2C(C(=O)O)=C(COC(N)=O)CS[C@H]12)c1ccco1	antibacterial;antibiotic	CHEMBL1436	CEFUROXIME	640/359|CEFUROXIME|CEFUROXIME ACID|Cefuroxime|Cefuroximine|Kefurox|Zinacef	Small molecule	4	424.39	135	1433	-0.54	173.76	9	3	0	7	N	0.3	2.96		-0.9	-4.38	1	MOL	0	29	12	4	1	424.069	0.09	ACID	C16H16N4O8S	JFPVXVDWJQMJEE-IZRZKJBUSA-N
CO/N=C(\C(=O)N[C@@H]1C(=O)N2C(C(=O)O)=C(CSC(=O)c3ccco3)CS[C@H]12)c1csc(N)n1	antibacterial	CHEMBL222913	CEFTIOFUR	CEFTIOFUR|CEFTIOFUR CRYSTALLINE FREE ACID|Ceftiofur|NAXCEL	Small molecule	-1	523.57	10	73	0.98	177.42	12	3	2	8	N	0.26	2.52	3.49	0.11	-2.46	2	MOL	0	34	12	4	2	523.029	-0.38	ACID	C19H17N5O7S3	ZBHXIWJRIFEVQY-IHMPYVIRSA-N
CO/N=C(\C(=O)N[C@@H]1C(=O)N2C(C(=O)O)=C(CSc3nc(=O)c(O)nn3C)CS[C@H]12)c1csc(N)n1	antibacterial	CHEMBL161	CEFTRIAXONE	CEFTRIAXON|CEFTRIAXONE|Ceftriaxone	Small molecule	4	554.59	204	2629	-1.2	215.22	15	4	2	8	N	0.13	2.72	3.54	-1	-5.53	2	MOL	0	36	15	5	2	554.046	-0.64	ACID	C18H18N8O7S3	VAAUVRVFOQPIGI-SPQHTLEESA-N
CO/N=C(\C(=O)N[C@@H]1C(=O)N2C(C(=O)O)=C(CSc3nc(C)c(CC(=O)O)s3)CS[C@H]12)c1csc(N)n1	antibacterial	CHEMBL2303613	CEFODIZIME	CEFODIZIME|CEFODIZIME DISODIUM|CEFODIZIME DISODIUM SALT|CEFODIZIME SODIUM|Cefodizime|HR 221|HR 221 [AS SODIUM]|HR-221|S 77 1221 B|S 77 1221 B [AS SODIUM]|S 77-1221B|S-77-1221-B|S-77-1221B|THR 221|THR 221 [AS SODIUM]|THR-221|TIMECEF	Small molecule	4	584.68	9	45	1	197.4	13	4	2	10	N	0.13	-1.44	4.19	0.24	-5.49	2	MOL	0	37	13	5	2	584.028	-0.71	ACID	C20H20N6O7S4	XDZKBRJLTGRPSS-BGZQYGJUSA-N
CO/N=C(\C(=O)N[C@@H]1C(=O)N2C(C(=O)O)=C(CSc3nnnn3C)CS[C@H]12)c1csc(N)n1	antibacterial	CHEMBL1201224	CEFMENOXIME	CEFMENOXIME|Cefmenoxime|SCE-1365	Small molecule	4	511.57	3	20	-0.87	190.81	14	3	2	8	N	0.17	2.73	3.42	-0.93	-3.58	2	MOL	0	33	14	4	2	511.051	-1.16	ACID	C16H17N9O5S3	HJJDBAOLQAWBMH-YCRCPZNHSA-N
CO/N=C(\C(=O)N[C@@H]1C(=O)N2C(C(=O)O)=C(CSc3nnnn3C)CS[C@H]12)c1csc(N)n1.CO/N=C(\C(=O)N[C@@H]1C(=O)N2C(C(=O)O)=C(CSc3nnnn3C)CS[C@H]12)c1csc(N)n1.Cl	antibacterial	CHEMBL3183193	CEFMENOXIME HYDROCHLORIDE	ABBOTT-50192|ABBOTT-50192 (HCL)|CEFMENOXIME HCL|CEFMENOXIME HYDROCHLORIDE|Cefmax|NSC-760352|SCE-1365 (TAKEDA) (BASE)|Tacef	Small molecule	4	1059.6			-0.87	190.81	14	3	2	8	N	0.17	2.73	3.42	-0.93	-3.58	2	MOL	0	33	14	4	2	511.051	-1.16	ACID	C32H35ClN18O10S6	MPTNDTIREFCQLK-UNVJPQNDSA-N
CO/N=C(\C(=O)N[C@@H]1C(=O)N2C(C(=O)O)=C(C[N+]3(C)CCCC3)CS[C@H]12)c1csc(N)n1.Cl.O.[Cl-]	antibacterial	CHEMBL1200962	CEFEPIME HYDROCHLORIDE	BMY-28142 2HCL.H20|BMY-28142 2HCL.H2O|BMY-28142 DIHYDROCHLORIDE MONOHYDRATE|CEFEPIME (AS HYDROCHLORIDE)|CEFEPIME DIHYDROCHLORIDE HYDRATE|CEFEPIME HCL|CEFEPIME HYDROCHLORIDE|CEFEPIME HYDROCHLORIDE MONOHYDRATE|Cefepime hydrochloride (arginine formulation)|MAXIPIME|NSC-760051	Small molecule	4	571.51	4	11	-1.28	150.04	10	2	0	7	N	0.21	2.82	3.62	-4.22	-3.45	1	MOL	0	32	11	3	1	480.125	-0.11	ACID	C19H28Cl2N6O6S2	LRAJHPGSGBRUJN-OMIVUECESA-N
CO/N=C(\C(=O)N[C@@H]1C(=O)N2C(C(=O)O)=C(Cn3nnc(C)n3)CS[C@H]12)c1csc(N)n1	antibacterial	CHEMBL2105953	CEFTERAM	CEFTERAM|CEFTERAM PIVOXIL|RO 19-5247	Small molecule	-1	479.5			-1.19	190.81	13	3	1	7	N	0.25	2.72	3.42	-1.41	-4.09	2	MOL	0	32	14	4	1	479.079	-0.68	ACID	C16H17N9O5S2	XSPUSVIQHBDITA-RKYNPMAHSA-N
CO/N=C(\C(=O)N[C@@H]1C(=O)N2C(C(=O)O)=CCS[C@H]12)c1csc(N)n1	antibacterial	CHEMBL528	CEFTIZOXIME	CEFTIZOXIME|Cefizox|Ceftizoxime|FK-749	Small molecule	4	383.41	26	193	-0.56	147.21	9	3	0	5	N	0.35	2.66	3.6	-0.94	-3.61	1	MOL	0	25	10	4	0	383.036	-0.14	ACID	C13H13N5O5S2	NNULBSISHYWZJU-LLKWHZGFSA-N
CO/N=C(\C(=O)N[C@@H]1C(=O)N2C(C(=O)OC(C)OC(C)=O)=C(COC(N)=O)CS[C@H]12)c1ccco1	antibacterial	CHEMBL1095930	CEFUROXIME AXETIL	CCI 15641|CCI-15641|CEFURAX|CEFUROXIME (AS AXETIL)|CEFUROXIME 1-ACETOXYETHYL ESTER|CEFUROXIME AXETIL|CEPAZINE|CETOXIL|CUROCEF|Ceftin|ELOBACT|NOVADOR|NOVOCEF|NSC-758677|ORAXIM|ZINAT|ZINNAT	Small molecule	4	510.48	18	100	-0.17	189.06	12	2	2	9	N	0.15	10.92		-0.43	-0.43	1	MOL	0	35	14	3	2	510.106	0.22	NEUTRAL	C20H22N4O10S	KEJCWVGMRLCZQQ-YJBYXUATSA-N
CO/N=C(\C(=O)N[C@@H]1C(=O)N2C(C(=O)[O-])=C(COC(C)=O)CS[C@H]12)c1csc(N)n1.[Na+]	antibacterial	CHEMBL1010	CEFOTAXIME SODIUM	CEFOTAXIME SODIUM|CEFOTAXIME SODIUM SALT|Cefcil|Cefotaxime|Claforan|HR 756|HR-756|NSC-756666|Pretor|RU 24756|RU-24756|SODIUM CEFOTAXIME	Small molecule	4	477.46	55	120	-0.62	173.51	11	3	1	7	N	0.21	2.73	3.58	-1.49	-4.2	1	MOL	0	30	12	4	1	455.057	0.13	ACID	C16H16N5NaO7S2	AZZMGZXNTDTSME-JUZDKLSSSA-M
CO/N=C(\C(=O)N[C@@H]1C(=O)N2C(C(=O)[O-])=C(COC(N)=O)CS[C@H]12)c1ccco1.[Na+]	antibacterial	CHEMBL2146124	CEFUROXIME SODIUM	BRITACEF|CEFUROXIME|CEFUROXIME SODIUM|CEFUROXIME SODIUM SALT|Kefurox|SODIUM CEFUROXIME|Zinacef	Small molecule	4	446.37	20	24	-0.54	173.76	9	3	0	7	N	0.3	2.96		-0.9	-4.38	1	MOL	0	29	12	4	1	424.069	0.09	ACID	C16H15N4NaO8S	URDOHUPGIOGTKV-JTBFTWTJSA-M
CO/N=C(\C(=O)N[C@@H]1C(=O)N2C(C(=O)[O-])=C(CSc3nc(=O)c(O)nn3C)CS[C@H]12)c1csc(N)n1.[Na+]	antibacterial	CHEMBL1200995	CEFTRIAXONE SODIUM	CEFTRIAXONE|Ro-13-9904|Rocephin	Small molecule		576.57	1	1	-1.2	215.22	15	4	2	8	N	0.13	2.72	3.54	-1	-5.53	2	MOL	-1	36	15	5	2	554.046	-0.64	ACID	C18H17N8NaO7S3	YOBPSXOHCHDCMU-VKZZUTNHSA-M
CO/N=C(\C(=O)N[C@@H]1C(=O)N2C(C(=O)[O-])=C(C[N+]3(C)CCCC3)CS[C@H]12)c1csc(N)n1	antibacterial	CHEMBL186	CEFEPIME	BMY-28142|CEFEPIME|J01DE01|Maxipime|RENAPIME|VNRX-5022	Small molecule	4	480.57	132	3311	-1.28	150.04	10	2	0	7	N	0.21	2.82	3.62	-4.22	-3.45	1	MOL	0	32	11	3	1	480.125	-0.11	ACID	C19H24N6O5S2	HVFLCNVBZFFHBT-ZKDACBOMSA-N
CO/N=C(\C(=O)N[C@@H]1C(=O)N2C(C(=O)[O-])=C(C[n+]3cccc4c3CCC4)CS[C@H]12)c1csc(N)n1	antibacterial	CHEMBL65794	CEFPIROME	CEFIR|CEFPIROME|HR-810 FREE BASE	Small molecule	4	514.59	42	280	-1.04	153.92	10	2	1	7	N	0.21	2.67	3.54	-4.02	-3.65	2	MOL	0	35	11	3	2	514.109	-0.19	ACID	C22H22N6O5S2	DKOQGJHPHLTOJR-WHRDSVKCSA-N
CO/N=C(\C(=O)N[C@@H]1C(=O)N2C(C(=O)[O-])=C(C[n+]3cccc4c3CCC4)CS[C@H]12)c1csc(N)n1.O=S(=O)(O)O	antibacterial	CHEMBL2106076	CEFPIROME SULFATE	CEFPIROME SULFATE|CEFPIROME SULFATE (1:1)|CEFPIROME SULPHATE|Cefrom|HR 810 SULFATE	Small molecule	4	612.67	1	1	-1.04	153.92	10	2	1	7	N	0.21	2.67	3.54	-4.02	-3.65	2	MOL	0	35	11	3	2	514.109	-0.19	ACID	C22H24N6O9S3	RKTNPKZEPLCLSF-QHBKFCFHSA-N
CO/N=C(\C(=O)N[C@@H]1C(=O)N2C(C(=O)[O-])=C(C[n+]3cccc4c3CCCC4)CS[C@H]12)c1csc(N)n1	antibacterial	CHEMBL1631107	CEFQUINOME	CEFQUINOME|COBACTAN|Cefquinome|HR111V	Small molecule	-1	528.62	11	26	-0.65	153.92	10	2	1	7	N	0.21	2.72	3.55	-3.56	-3.21	2	MOL	0	36	11	3	2	528.125	-0.18	ACID	C23H24N6O5S2	YWKJNRNSJKEFMK-PQFQYKRASA-N
CO/N=C(\C(=O)N[C@@H]1C(=O)N2C(C(=O)[O-])=C(C[n+]3ccn4ncccc43)CS[C@H]12)c1nsc(N)n1	antibacterial	CHEMBL1276663	CEFOZOPRAN	CEFOZOPRAN|CEFOZOPRAN HYDROCHLORIDE	Small molecule	-1	515.54	10	67	-2.49	184.11	13	2	2	7	N	0.15	2.74	0.07	-4.34	-4.63	3	MOL	0	35	14	3	2	515.079	-0.53	ACID	C19H17N9O5S2	QDUIJCOKQCCXQY-WHJQOFBOSA-N
CO/N=C(\C(=O)N[C@@H]1C(=O)N2C(C(=O)[O-])=CCS[C@H]12)c1csc(N)n1.[Na+]	antibacterial	CHEMBL1201019	CEFTIZOXIME SODIUM	CEFTIZOXIME SODIUM|CEFTIZOXIME SODIUM SALT|Cefizox|Epocelin|FK 749|FK-749|FR 13749|FR-13749|SK&F 88373-Z|SK&F-88373-Z|SODIUM CEFTIZOXIME	Small molecule	4	405.39	10	37	-0.56	147.21	9	3	0	5	N	0.35	2.66	3.6	-0.94	-3.61	1	MOL	0	25	10	4	0	383.036	-0.14	ACID	C13H12N5NaO5S2	ADLFUPFRVXCDMO-LIGXYSTNSA-M
CO/N=C1\CN(c2nc3c(cc2F)c(=O)c(C(=O)O)cn3C2CC2)CC12CNC2	antibacterial	CHEMBL2107811	ZABOFLOXACIN	ZABOFLOXACIN	Small molecule	3	401.4			0.98	109.05	8	2	0	4	N	0.74	5.35	9.41	-0.89	-0.89	2	MOL	0	29	9	2	0	401.15	-0.32	ZWITTERION	C19H20FN5O4	ZNPOCLHDJCAZAH-OEAKJJBVSA-N
CO/N=C1\CN(c2nc3c(cc2F)c(=O)c(C(=O)O)cn3C2CC2)CC1CN	antibacterial	CHEMBL430	GEMIFLOXACIN	FACTIV|GEMIFLOXACIN|Gemifloxacin	Small molecule	4	389.39	66	748	0.97	123.04	8	2	0	5	N	0.73	5.35	9.23	-0.91	-0.91	2	MOL	0	28	9	3	0	389.15	-0.47	ZWITTERION	C18H20FN5O4	ZRCVYEYHRGVLOC-HYARGMPZSA-N
CO/N=C1\CN(c2nc3c(cc2F)c(=O)c(C(=O)O)cn3C2CC2)CC1CN.CS(=O)(=O)O	antibacterial	CHEMBL1200621	GEMIFLOXACIN MESYLATE	Factive|GEMIFLOXACIN MESILATE|GEMIFLOXACIN MESYLATE|GEMIFLOXACIN METHANESULFONATE|LB 20304A|LB-20304A|SB-265805-S	Small molecule	4	485.49	26	69	0.97	123.04	8	2	0	5	N	0.73	5.35	9.23	-0.91	-0.91	2	MOL	0	28	9	3	0	389.15	-0.47	ZWITTERION	C19H24FN5O7S	JIYMVSQRGZEYAX-CWUUNJJBSA-N
COC(=O)N/N=C/c1c[n+]([O-])c2ccccc2[n+]1[O-]	antibacterial	CHEMBL13779	CARBADOX	CARBADOX|Carbadox|GS-6244|Mecadox|NSC-758942	Small molecule	-1	262.23	23	66	-0.2	104.57	5	1	0	2	N	0.35	10.43	1.01	-0.42	-0.42	2	MOL	0	19	8	1	0	262.07	-0.79	NEUTRAL	C11H10N4O4	OVGGLBAWFMIPPY-WUXMJOGZSA-N
COC(=O)[C@@H]1NC(=O)C2NC(=O)C(NC(=O)C(N)c3cc(Oc4ccc(CC(NC(=O)OCc5ccccc5)C(=O)O)cc4Cl)c(O)c(c3)Oc3ccc(cc3Cl)C2O)c2ccc(O)c(c2)-c2c(O)cc(O)cc21	antibiotic	CHEMBL264829			Small molecule		1052.83	5	5														MOL	-1					1051.21			C51H43Cl2N5O16	OEBJGXGIGGEAIM-YOTWETTFSA-N
COC(=O)[C@@H]1NC(=O)C2NC(=O)C(NC(=O)C(N)c3cc(Oc4ccc(CC(NC(=O)OCc5ccccc5)C(=O)O)cc4Cl)c(O)c(c3)Oc3ccc(cc3Cl)C2O)c2ccc(O)c(c2)-c2c1cc(O)c(CNC1C3CC4CC(C3)CC1C4)c2O	antibiotic	CHEMBL438554			Small molecule		1216.09	6	7														MOL	-1					1214.34			C62H60Cl2N6O16	HUKRBPROWSJEFG-NDZSBMJCSA-N
COC(=O)[C@@H]1NC(=O)C2NC(=O)C(NC(=O)C(NC(=O)OC(C)(C)C)c3cc(Oc4ccc(CC(NC(=O)OCc5ccccc5)C(=O)O)cc4Cl)c(O)c(c3)Oc3ccc(cc3Cl)C2O)c2ccc(O)c(c2)-c2c(O)cc(O)cc21	antibiotic	CHEMBL444020			Small molecule		1152.95	4	5														MOL	-1					1151.26			C56H51Cl2N5O18	SGAOEMISANIUHU-UXKAZSEKSA-N
COC(=O)[C@@H]1NC(=O)C2NC(=O)C(NC(=O)C(NC(=O)OC(C)(C)C)c3cc(Oc4ccc(CC(NC(=O)OCc5ccccc5)C(=O)O)cc4Cl)c(O)c(c3)Oc3ccc(cc3Cl)C2O)c2ccc(O)c(c2)-c2c1cc(O)c(CNC1C3CC4CC(C3)CC1C4)c2O	antibiotic	CHEMBL267216			Small molecule		1316.21	6	7														MOL	-1					1314.4			C67H68Cl2N6O18	GRQOSRHJEDIDMD-XMEIAQBLSA-N
COC(=O)[C@@H]1NC(=O)C2NC(=O)C(NC(=O)C3NC(=O)C4NC(=O)C(Cc5ccc(c(Cl)c5)Oc5cc3cc(c5O)Oc3ccc(cc3Cl)C2O)NC(=O)C(N)c2ccc(O)c(c2)Oc2cc(O)cc4c2)c2ccc(O)c(c2)-c2c(O)cc(O)cc21	antibiotic	CHEMBL265142			Small molecule		1212.96	6	7														MOL	-1					1211.24			C59H47Cl2N7O18	XRSVNFWJYMGXSG-LHQZJZQXSA-N
COC(=O)[C@@H]1NC(=O)C2NC(=O)C(NC(=O)C3NC(=O)C4NC(=O)C(NC(=O)C(N)c5ccc(O)c(c5)Oc5cc4cc(O)c5C)C(O)c4ccc(cc4)Oc4cc3cc(c4O)Oc3ccc(cc3)C2O)c2ccc(O)c(c2)-c2c(O)cc(O)cc21	antibiotic	CHEMBL267982			Small molecule		1174.1	4	5														MOL	-1					1173.32			C60H51N7O19	OYQWICYKFCGTRN-DUEGRUSKSA-N
COC(=O)[C@@H]1c2cc3c(c(O)c2[C@@H](O[C@@H]2O[C@@H](C)[C@H](OC)[C@@](C)(OC)[C@H]2OC)C[C@]1(C)O)C(=O)c1c(O)cc2c(c1C3=O)O[C@@H]1O[C@@]2(C)[C@H](O)[C@@H](N(C)C)[C@@H]1O	antibiotic	CHEMBL504459	NOGALAMYCIN	NOGALAMYCIN|NSC-70845|U 15167|U-15167	Small molecule	-1	787.81	5	11	1.14	229.44	17	5	2	7	N	0.21	7.56	6.71	2.22	2.2	2	MOL	0	56	17	5	2	787.305	2.31	NEUTRAL	C39H49NO16	KGTDRFCXGRULNK-JYOBTZKQSA-N
COC(=O)[C@H]1NC(=O)C2NC(=O)C(NC(=O)[C@@H]3NC(=O)[C@H]4NC(=O)[C@H](NC(=O)[C@H](N)c5ccc(O)c(c5)Oc5cc4cc(O)c5C)[C@H](O)c4ccc(cc4)Oc4cc3cc(c4O)Oc3ccc(cc3)[C@H]2O[C@@H]2C[C@@H](N)[C@@H](O)[C@@H](C)O2)c2ccc(O)c(c2)-c2c(O)cc(O)cc21	antibiotic	CHEMBL2304059			Unknown		1303.26	4	5														MOL	-1					1302.4			C66H62N8O21	QNLJJDWHVHYPKQ-DUXFCCRESA-N
COC(=O)[C@H]1NC(=O)C2NC(=O)C(NC(=O)[C@@H]3NC(=O)[C@H]4NC(=O)[C@H](NC(=O)[C@H](N)c5ccc(O)c(c5)Oc5cc4cc(O)c5C)[C@H](O)c4ccc(cc4)Oc4cc3cc(c4OC3OC(CO[C@H]4O[C@H](C)[C@@H](O)[C@@H](O)[C@@H]4O)C(O)C(O)C3OC3OC(CO)C(O)C(O)C3OC3OCC(O)C(O)C3O)Oc3ccc(cc3)[C@H]2O[C@@H]2C[C@@H](N)[C@@H](O)[C@@H](C)O2)c2ccc(O)c(c2)-c2c(O[C@@H]3O[C@H](CO)[C@@H](O)[C@@H](O)[C@@H]3O)cc(O)cc21	antibiotic	CHEMBL2367780			Unknown		2067.94	6	7														MOL	-1					2066.66			C95H110N8O44	VUOPFFVAZTUEGW-AKAFQKFPSA-N
COC(=O)c1ccc(O)c2nc3c(C=O)c(O)cc(O)c3nc12	antibiotic	CHEMBL1505471	LOMOFUNGIN	LOMOFUNGIN|NSC-106995|NSC-156939|U-24,792|U-24792	Small molecule	-1	314.25	100	125	1.5	129.84	8	3	0	2	N	0.37	5.69		2.52	0.76	3	MOL	0	23	8	3	0	314.054	0.71	ACID	C15H10N2O6	CRANETCJDDEINO-UHFFFAOYSA-N
COC(C(=O)N[C@@H]1C(=O)N2[C@@H]1SC(C)(C)[C@@H]2C(=O)O)c1ccc(Cl)c(Cl)c1	antibacterial	CHEMBL2106548	CLOMETOCILLIN	CLOMETOCILLIN	Small molecule	-1	433.31			2.31	95.94	5	2	0	5	N	0.69	3.26		2.22	-1.22	1	MOL	0	27	7	2	0	432.031	0.15	ACID	C17H18Cl2N2O5S	JKXQBIZCQJLVOS-GSNLGQFWSA-N
COC1=C(C(=O)O)N2C(=O)[C@@H](NC(=O)[C@H](N)C3=CCC=CC3)[C@H]2SC1	antibacterial	CHEMBL3186538	CEFROXADINE	CEFROXADINE|CEFTHAN-DS|CGP 9000|CGP-9000|ORASPOR	Small molecule	-1	365.41	2	19	-0.07	121.96	6	3	0	5	N	0.46	3.08	7.6	-3.4	-3.6	0	MOL	0	25	8	4	0	365.104	0.97	ACID	C16H19N3O5S	RDMOROXKXONCAL-UEKVPHQBSA-N
COC1=C(C)C(=O)C2=C(C1=O)[C@@H](COC(N)=O)[C@@]1(OC)[C@H]3N[C@H]3CN21	antibiotic	CHEMBL298359	MITOMYCIN A	6-METHOXY ANALOG OF MITOMYCIN C|MITOMYCIN A|NSC-75986	Small molecule	3	349.34	26	103	-0.96	130.1	8	2	0	4	N	0.49		5.6	-0.3	-0.3	0	MOL	0	25	9	3	0	349.127	2.3	NEUTRAL	C16H19N3O6	HYFMSAFINFJTFH-NGSRAFSJSA-N
COC1=C2C[C@@H](C)C[C@H](OC)[C@H](O)[C@@H](C)/C=C(\C)[C@H](OC(N)=O)[C@@H](OC)/C=C\C=C(/C)C(=O)NC(=CC1=O)C2=O	antibiotic	CHEMBL278315	GELDANAMYCIN	GELDANAMYCIN|NSC-122750	Small molecule	2	560.64	153	450	2.41	163.48	9	3	1	4	N	0.35	12.77		2.15	2.15	0	MOL	0	40	11	4	2	560.273	2.76	NEUTRAL	C29H40N2O9	QTQAWLPCGQOSGP-KSRBKZBZSA-N
COC1=CC(=O)C[C@@H](C)[C@]12Oc1c(Cl)c(OC)cc(OC)c1C2=O	antibiotic	CHEMBL562	GRISEOFULVIN	FULCIN|FULCIN 125|FULCIN 500|FULSOVIN|FULVICIN P/G|FULVICIN P/G 165|FULVICIN P/G 330|Fulvicin|Fulvicin-P/G|Fulvicin-U/F|GRISACTIN ULTRA|GRISACTIN V|GRISEOFULVIN|GRISEOFULVIN MICROSIZE|GRISEOFULVIN PERMEABILITY DIAMETER|GRISEOFULVIN, MICROCRYSTALLINE|GRISEOFULVIN, MICROSIZE|GRISEOFULVIN, ULTRAMICROCRYSTALLINE|GRISEOFULVIN, ULTRAMICROSIZE|GRISEOFULVIN,MICROSIZE|GRISEOFULVIN,ULTRAMICROSIZE|GRISEOFUL…	Small molecule	4	352.77	235	2903	2.81	71.06	6	0	0	3	N	0.83			2.17	2.17	1	MOL	0	24	6	0	0	352.071	1.95	NEUTRAL	C17H17ClO6	DDUHZTYCFQRHIY-RBHXEPJQSA-N
COCC1=C(C(=O)O)N2C(=O)[C@@H](NC(=O)/C(=N\OC)c3csc(N)n3)[C@H]2SC1	antibacterial	CHEMBL1672	CEFPODOXIME	CEFPODOXIME|Cefpodoxime|EPOXIM|ORELOX|ORELOX PAED	Small molecule	4	427.46	20	182	-0.54	156.44	10	3	0	7	N	0.3	2.75	3.61	-1.27	-3.99	1	MOL	0	28	11	4	1	427.062	-0.13	ACID	C15H17N5O6S2	WYUSVOMTXWRGEK-HBWVYFAYSA-N
COCC1=C(C(=O)OC(C)OC(=O)OC(C)C)N2C(=O)[C@@H](NC(=O)/C(=N\OC)c3csc(N)n3)[C@H]2SC1	antibacterial	CHEMBL1201016	CEFPODOXIME PROXETIL	BANAN|CEFPODOXIME PROXETIL|CS-807|NSC-759161|U-76252|Vantin	Small molecule	4	557.61	24	78	0.83	180.97	14	2	2	10	N	0.14	10.99	3.28	1.33	1.33	1	MOL	0	37	14	3	2	557.125	-0.14	NEUTRAL	C21H27N5O9S2	LTINZAODLRIQIX-FBXRGJNPSA-N
COCCOc1c(OC)cc(Cc2cnc(N)nc2N)cc1OC	antibacterial	CHEMBL32039	TETROXOPRIM	TETROXOPRIM	Small molecule	-1	334.38	17	61	1.27	114.74	8	2	0	8	N	0.69		7.16	1.24	1.05	2	MOL	0	24	8	4	0	334.164	-0.24	NEUTRAL	C16H22N4O4	WSWJIZXMAUYHOE-UHFFFAOYSA-N
COCOC(=O)[C@@H]1N2C(=O)[C@@H](N3C(=O)C(c4ccc(O)cc4)NC3(C)C)[C@H]2SC1(C)C	antibacterial	CHEMBL2106475	SARMOXICILLIN	BL-P1780|SARMOXICILLIN	Small molecule	-1	449.53			1.18	108.41	8	2	0	5	N	0.39	9.48	4.41	1.24	1.23	1	MOL	0	31	9	2	0	449.162	0.6	NEUTRAL	C21H27N3O6S	XMNFWSAYWSUJMH-KRWWSPQJSA-N
COCOC(=O)[C@@H]1N2C(=O)[C@@H](N3C(=O)C(c4ccccc4)NC3(C)C)[C@H]2SC1(C)C	antibacterial	CHEMBL2105404	SARPICILLIN	BL-P-1761|BL-P1761|SARPICILLIN	Small molecule	-1	433.53			1.47	88.18	7	1	0	5	N	0.43		4.49	1.54	1.54	1	MOL	0	30	8	1	0	433.167	0.39	NEUTRAL	C21H27N3O5S	QTQPGZVDUCMVLK-KRWWSPQJSA-N
COC[C@H]1O[C@@H](O[C@@H]2OC[C@@H]3O[C@@]4(OC[C@@H](OC(=O)c5c(C)cc(O)cc5O)[C@@H]5OCO[C@H]54)O[C@H]3[C@H]2O)[C@@H](OC)[C@@H](O)[C@@H]1O[C@@H]1O[C@H](C)[C@H](OC)[C@H](O[C@@H]2O[C@H](C)[C@H]3O[C@]4(C[C@@H](O)[C@H](O[C@H]5C[C@@H](O[C@H]6C[C@](C)([N+](=O)[O-])[C@@H](OC)[C@H](C)O6)[C@H](OC(=O)c6c(C)c(Cl)c(O)c(Cl)c6OC)[C@@H](C)O5)[C@@H](C)O4)O[C@]3(C)[C@@H]2O)[C@H]1O	antibiotic	CHEMBL263367	EVERNIMICIN	EVERNIMICIN|EVERNINOMICIN|SCH 27899|SCH-27899|Ziracin	Oligosaccharide	-1	1631.42	5	8														MOL	0					1629.51			C70H97Cl2NO38	UPADRKHAIMTUCC-OWALTSPQSA-N
CON(C)Cc1ccc(O)c2c1C[C@H]1C[C@H]3[C@H](N(C)C)C(O)=C(C(N)=O)C(=O)[C@@]3(O)C(O)=C1C2=O	antibacterial;antibiotic	CHEMBL2364632	SARECYCLINE	P-005672|P005672|SARECYCLINE	Small molecule	4	487.51	1	2	0.11	173.86	10	5	0	5	N	0.28	2.94	8.25	-3.04	-3.22	1	MOL	0	35	11	6	2	487.195	1.26	ACID	C24H29N3O8	PQJQFLNBMSCUSH-SBAJWEJLSA-N
CON(C)Cc1ccc(O)c2c1C[C@H]1C[C@H]3[C@H](N(C)C)C(O)=C(C(N)=O)C(=O)[C@@]3(O)C(O)=C1C2=O.Cl	antibiotic	CHEMBL2364633	SARECYCLINE HYDROCHLORIDE	P-00562|PO-05672|PO05672|SARECYCLINE HYDROCHLORIDE|SEYSARA|WC-3035|WC3035	Small molecule	4	523.97			0.11	173.86	10	5	0	5	N	0.28	2.94	8.25	-3.04	-3.22	1	MOL	0	35	11	6	2	487.195	1.26	ACID	C24H30ClN3O8	APPRLAGZQKOUFL-FIPJBXKNSA-N
CO[C@@H]1[C@@H](O)[C@H](C)[C@@](O)(CC(=O)O)O[C@H]1[C@H](C)[C@H]1O[C@@]2(CC[C@@](C)([C@H]3CC[C@@](C)([C@@H]4O[C@@H]([C@H]5O[C@](C)(O)[C@H](C)C[C@@H]5C)C[C@@H]4O[C@H]4CC[C@H](OC)[C@@H](C)O4)O3)O2)C[C@H](O)[C@H]1C	antibiotic	CHEMBL1207444	SEMDURAMICIN	SEMDURAMICIN|UK-61,689|UK-61689	Small molecule	-1	873.09			4.04	210.52	15	5	2	11	N	0.2	3.95		4.2	1.01	0	MOL	0	61	16	5	2	872.513	1.96	ACID	C45H76O16	WINSLRIENGBHSH-ASZYJFLUSA-N
CO[C@@H]1[C@@H](O)[C@H](C)[C@@](O)(CC(=O)[O-])O[C@H]1[C@H](C)[C@H]1O[C@@]2(CC[C@@](C)([C@H]3CC[C@@](C)([C@@H]4O[C@@H]([C@H]5O[C@](C)(O)[C@H](C)C[C@@H]5C)C[C@@H]4O[C@H]4CC[C@H](OC)[C@@H](C)O4)O3)O2)C[C@H](O)[C@H]1C.[Na+]	antibiotic	CHEMBL406100	SEMDURAMICIN SODIUM	AVIAX|SEMDURAMICIN SODIUM|SEMDURAMICIN SODIUM SALT|SODIUM SEMDURAMICIN|UK-61,689-2|UK-61689-2	Small molecule	-1	895.07	1	2	4.04	210.52	15	5	2	11	N	0.2	3.95		4.2	1.01	0	MOL	0	61	16	5	2	872.513	1.96	ACID	C45H75NaO16	JXRFTGPGWGUBQB-LHOUOPCDSA-M
CO[C@@H]1[C@@H](OC(=O)c2ccc(C)[nH]2)[C@@H](O)[C@@H](Oc2ccc3c(O)c(NC(=O)c4c[nH]c(C(=O)Nc5c(O)c6ccc(O[C@H]7OC(C)(C)[C@H](OC)[C@@H](OC(=O)c8ccc(C)[nH]8)[C@H]7O)c(C)c6oc5=O)c4C)c(=O)oc3c2C)OC1(C)C	antibiotic	CHEMBL3989700	COUMERMYCIN	COUMAMYCIN|COUMERMYCIN|NOTOMYCIN A1|NSC-107412	Small molecule	-1	1110.09	7	14														MOL	0					1109.38			C55H59N5O20	WTIJXIZOODAMJT-WBACWINTSA-N
CO[C@@H]1[C@@H](OC(=O)c2ccc(C)[nH]2)[C@@H](O)[C@@H](Oc2ccc3c([O-])c(NC(=O)c4c[nH]c(C(=O)Nc5c(O)c6ccc(O[C@H]7OC(C)(C)[C@H](OC)[C@@H](OC(=O)c8ccc(C)[nH]8)[C@H]7O)c(C)c6oc5=O)c4C)c(=O)oc3c2C)OC1(C)C.[Na+]	antibiotic	CHEMBL3989572	COUMERMYCIN SODIUM	COUMERMYCIN SODIUM|RO 5-4645/010|SODIUM COUMERMYCIN A1	Small molecule	-1	1132.07																MOL	0					1109.38			C55H58N5NaO20	WTUXHNVTMYDUAM-WYHNDRAOSA-M
CO[C@@H]1[C@@H](OC(N)=O)[C@@H](O)[C@H](Oc2ccc3c(O)c(NC(=O)c4ccc(O)c(CC=C(C)C)c4)c(=O)oc3c2C)OC1(C)C	antibacterial	CHEMBL36506	NOVOBIOCIN	ALBAMYCIN T|Albamycin|Cathomycin|NOVOBIOCIN	Small molecule	4	612.63	112	995	3.63	200.01	11	5	2	8	N	0.18	5.51		3.26	1.36	3	MOL	0	44	13	6	3	612.232	1.39	ACID	C31H36N2O11	YJQPYGGHQPGBLI-KGSXXDOSSA-N
CO[C@@H]1[C@@H](OC(N)=O)[C@@H](O)[C@H](Oc2ccc3c([O-])c(NC(=O)c4ccc(O)c(CC=C(C)C)c4)c(=O)oc3c2C)OC1(C)C.[Na+]	antibacterial	CHEMBL3183453	NOVOBIOCIN SODIUM	Albamycin|NOVOBIOCIN MONOSODIUM SALT|NOVOBIOCIN SODIUM|NOVOBIOCIN, MONOSODIUM SALT|NSC-2382|SODIUM NOVOBIOCIN|Spheromycin|Vulcamycin	Small molecule	4	634.61	5	11	3.63	200.01	11	5	2	8	N	0.18	5.51		3.26	1.36	3	MOL	0	44	13	6	3	612.232	1.39	ACID	C31H35N2NaO11	WWPRGAYLRGSOSU-RNROJPEYSA-M
CO[C@@H]1[C@@H](OC)[C@H](C)[C@@](O)(CC(=O)O)O[C@H]1[C@H](C)[C@H]1O[C@@]2(CC[C@@](C)([C@H]3CC[C@@](C)([C@@H]4O[C@@H]([C@H]5O[C@](C)(O)[C@H](C)C[C@@H]5C)C[C@@H]4O[C@@H]4C[C@H](OC)[C@@H](OC)[C@H](C)O4)O3)O2)C[C@H](O)[C@H]1C	antibiotic	CHEMBL1909065	MADURAMICIN	CL 273,703|MADURAMICIN	Small molecule	-1	917.14	107	266	4.32	208.75	16	4	2	13	N	0.2	4.01		4.77	1.62	0	MOL	0	64	17	4	2	916.54	1.94	ACID	C47H80O17	RWVUEZAROXKXRT-VQLSFVLHSA-N
CO[C@@H]1[C@@H](OC)[C@H](C)[C@@](O)(CC(=O)O)O[C@H]1[C@H](C)[C@H]1O[C@@]2(CC[C@@](C)([C@H]3CC[C@@](C)([C@@H]4O[C@@H]([C@H]5O[C@](C)(O)[C@H](C)C[C@@H]5C)C[C@@H]4O[C@@H]4C[C@H](OC)[C@@H](OC)[C@H](C)O4)O3)O2)C[C@H](O)[C@H]1C.N	antibiotic	CHEMBL2105807	MADURAMICIN	CL 273,703|CL-273703|CYGRO|MADURAMICIN|MADURAMICIN AMMONIUM|MADURAMYCIN AMMONIUM|PRINICIN AMMONIUM	Small molecule	-1	934.17	105	264	4.32	208.75	16	4	2	13	N	0.2	4.01		4.77	1.62	0	MOL	0	64	17	4	2	916.54	1.94	ACID	C47H83NO17	WQGJEAMPBSZCIF-HKSLRPGUSA-N
CO[C@@H]1[C@@H](O[C@@H]2O[C@H](C)[C@@H](O[C@H]3C[C@@](C)(O)[C@@H](O)[C@H](C)O3)[C@H](N(C)C)[C@H]2O)[C@@H](CC=O)C[C@@H](C)[C@@H](O[C@H]2CC[C@H](N(C)C)[C@@H](C)O2)/C=C/C=C/C[C@@H](C)OC(=O)C[C@H]1O	antibacterial;antibiotic	CHEMBL453514	SPIRAMYCIN	ACETYLSPIRAMYCIN|IL 5902|IL-5902|NSC-55926|NSC-64393|NSC-758472|ROVAMICINA|ROVAMYCINE|ROVAMYCINE 250|RP 5337|RP-5337|Rovamycin|SELECTOMYCIN|SPIRAMYCIN|Spiramycin I	Small molecule	4	843.06	37	152	2.33	195.38	16	4	2	11	N	0.17	12.53	9.26	2.5	0.02	0	MOL	0	59	16	4	2	842.514	1.88	BASE	C43H74N2O14	ACTOXUHEUCPTEW-CEUOBAOPSA-N
CO[C@@H]1[C@@H](O[C@@H]2O[C@H](C)[C@@H](O[C@H]3C[C@@](C)(O)[C@@H](OC(=O)CC(C)C)[C@H](C)O3)[C@H](N(C)C)[C@H]2O)[C@@H](CC=O)C[C@@H](C)C(=O)/C=C/[C@@H]2O[C@@H]2C[C@@H](C)OC(=O)C[C@H]1OC(C)=O	antibiotic	CHEMBL3989435	CARBOMYCIN	CARBOMYCIN|Magnamycin	Small molecule	-1	841.99			2.43	215.42	17	2	2	12	N	0.12	12.71	7.2	2.95	2.74	0	MOL	0	59	17	2	2	841.446	2.13	NEUTRAL	C42H67NO16	FQVHOULQCKDUCY-PRPXPMGXSA-N
CO[C@@H]1[C@@H](O[C@@H]2O[C@H](C)[C@@H](O[C@H]3C[C@@](C)(O)[C@@H](OC(=O)CC(C)C)[C@H](C)O3)[C@H](N(C)C)[C@H]2O)[C@@H](CC=O)C[C@@H](C)[C@@H](O)/C=C/C=C/C[C@@H](C)OC(=O)C[C@H]1O	antibacterial;antibiotic	CHEMBL2106399	KITASAMYCIN	ACETYLKITASAMYCIN|KITASAMYCIN|KITASAMYCIN TARTRATE|LEUCOMYCIN	Small molecule	-1	785.97	109	274	2.44	199.98	15	4	2	11	N	0.18	12.68	7.9	2.78	2.16	0	MOL	0	55	15	4	2	785.456	2.14	NEUTRAL	C40H67NO14	IEMDOFXTVAPVLX-YWQHLDGFSA-N
CO[C@@H]1[C@@H](O[C@@H]2O[C@H](C)[C@@H](O[C@H]3C[C@@](C)(O)[C@@H](OC(=O)CC(C)C)[C@H](C)O3)[C@H](N(C)C)[C@H]2O)[C@@H](CC=O)C[C@@H](C)[C@@H](O)/C=C/C=C/C[C@@H](C)OC(=O)C[C@H]1OC(C)=O	antibacterial;antibiotic	CHEMBL224436	JOSAMYCIN	EN-141|IOSALIDE|JOMYBEL|JOSAMINA|JOSAMYCIN|JOSAMYCIN PROPIONATE|KITASAMYCIN A3|LEUCOMYCIN A3|TURIMYCIN A5	Small molecule	3	828.01	24	115	3.01	206.05	16	3	2	12	N	0.15	12.71	7.9	3.22	2.6	0	MOL	0	58	16	3	2	827.467	2.14	NEUTRAL	C42H69NO15	XJSFLOJWULLJQS-NGVXBBESSA-N
CO[C@@H]1[C@H](O)C[C@@H](O[C@@H]2C[C@H](Oc3cc4cc5c(c(O)c4c(O)c3C)C(=O)[C@@H](O[C@H]3C[C@@H](O[C@H]4C[C@@H](O[C@H]6C[C@](C)(O)[C@@H](OC(C)=O)[C@H](C)O6)[C@H](O)[C@@H](C)O4)[C@H](O)[C@@H](C)O3)[C@H]([C@H](OC)C(=O)[C@@H](O)[C@@H](C)O)C5)O[C@H](C)[C@@H]2OC(C)=O)O[C@@H]1C	antibiotic	CHEMBL2303619	CHROMOMYCIN A3	ABURAMYCIN B|CHROMOMYCIN A3|Chromomycin A3|NSC-58514|TOYOMYCIN	Small molecule	-1	1183.26	12	20														MOL	0					1182.51			C57H82O26	ZYVSOIYQKUDENJ-WKSBCEQHSA-N
CO[C@@H]1[C@H](OC(=O)/C=C/C=C/C=C/C=C/C(=O)O)CC[C@]2(CO2)[C@H]1[C@@]1(C)O[C@@H]1CC=C(C)C	antibiotic	CHEMBL32838	FUMAGILLIN	(-)-FUMAGILLIN|AMEBACILIN|FUMAGILLIN|Fumidil|NSC-9168|ZGN-201	Small molecule	-1	458.55	31	77	3.92	97.89	6	1	0	10	N	0.17	4.64		4.05	1.36	0	MOL	0	33	7	1	0	458.231	2.69	ACID	C26H34O7	NGGMYCMLYOUNGM-CSDLUJIJSA-N
CO[C@@]1(NC(=O)C(C(=O)O)c2ccc(O)cc2)C(=O)N2C(C(=O)O)=C(CSc3nnnn3C)CO[C@@H]21	antibacterial	CHEMBL74632	MOXALACTAM	LATAMOXEF|Moxalactam|Moxam	Small molecule	4	520.48	26	93	-1.13	206.3	12	4	2	9	N	0.13	2.81		0.17	-6.72	2	MOL	0	36	15	4	2	520.101	-0.37	ACID	C20H20N6O9S	JWCSIUVGFCSJCK-CAVRMKNVSA-N
CO[C@@]1(NC(=O)C(C(=O)O)c2ccsc2)C(=O)N2[C@@H](C(=O)O)C(C)(C)S[C@@H]21	antibacterial	CHEMBL1276310	TEMOCILLIN	BRL 17421 FREE ACID|BRL 17421 [AS SODIUM]|BRL-17421|BRL-17421 FREE ACID|TEMOCILLIN	Small molecule	3	414.46	10	31	0.52	133.24	7	3	0	6	N	0.35	3.1		1.2	-5.37	1	MOL	0	27	9	3	0	414.055	0.05	ACID	C16H18N2O7S2	BVCKFLJARNKCSS-DWPRYXJFSA-N
CO[C@@]1(NC(=O)C2SC(=C(C(N)=O)C(=O)O)S2)C(=O)N2C(C(=O)O)=C(CSc3nnnn3C)CS[C@@H]21	antibacterial	CHEMBL474579	CEFOTETAN	CEFOTETAN|Cefotan|ICI 156,834|ICI-156,834|ICI-156834|NSC-760045	Small molecule	4	575.63	74	323	-1.4	219.93	14	4	2	9	N	0.07	3.03		-0.38	-7.1	1	MOL	0	36	15	5	2	575.002	-0.72	ACID	C17H17N7O8S4	SRZNHPXWXCNNDU-IXOPCIAXSA-N
CO[C@@]1(NC(=O)C2SC(=C(C(N)=O)C(=O)[O-])S2)C(=O)N2C(C(=O)[O-])=C(CSc3nnnn3C)CS[C@@H]21.[Na+].[Na+]	antibacterial	CHEMBL1201098	CEFOTETAN DISODIUM	CEFOTETAN|CEFOTETAN DISODIUM|CEFOTETAN DISODIUM SALT|CEFOTETAN SODIUM|Cefotan|YM-09330|Yamatetan	Small molecule	4	619.6			-1.4	219.93	14	4	2	9	N	0.07	3.03		-0.38	-7.1	1	MOL	0	36	15	5	2	575.002	-0.72	ACID	C17H15N7Na2O8S4	ZQQALMSFFARWPK-GLHLDKNHSA-L
CO[C@@]1(NC(=O)CSC(F)F)C(=O)N2C(C(=O)O)=C(CSc3nnnn3CCO)CO[C@@H]21	antibacterial;antibiotic	CHEMBL15413	FLOMOXEF	FLOMOXEF|FLOMOXEF SODIUM	Small molecule	3	496.47	16	82	-1.29	169	12	3	1	11	N	0.19	3.08		-0.11	-3.57	1	MOL	0	32	13	3	1	496.065	-1.06	ACID	C15H18F2N6O7S2	UHRBTBZOWWGKMK-DOMZBBRYSA-N
CO[C@@]1(NC(=O)CSCC#N)C(=O)N2C(C(=O)O)=C(CSc3nnnn3C)CS[C@@H]21	antibacterial	CHEMBL1201195	CEFMETAZOLE	CEFMETAZOLE|U-72791	Small molecule	4	471.55	159	488	-0.73	163.33	12	2	1	9	N	0.2	3.18		-0.65	-4.1	1	MOL	0	30	12	2	1	471.045	-1.4	ACID	C15H17N7O5S3	SNBUBQHDYVFSQF-HIFRSBDPSA-N
CO[C@@]1(NC(=O)CSCC#N)C(=O)N2C(C(=O)[O-])=C(CSc3nnnn3C)CS[C@@H]21.[Na+]	antibacterial	CHEMBL1201118	CEFMETAZOLE SODIUM	CEFMETAZOLE SODIUM|CEFMETAZOLE SODIUM SALT|NSC-758171|U-72791A|Zefazone	Small molecule	4	493.53	18	26	-0.73	163.33	12	2	1	9	N	0.2	3.18		-0.65	-4.1	1	MOL	0	30	12	2	1	471.045	-1.4	ACID	C15H16N7NaO5S3	BITQGIOJQWZUPL-PBCQUBLHSA-M
CO[C@@]1(NC(=O)CSC[C@@H](N)C(=O)O)C(=O)N2C(C(=O)O)=C(CSc3nnnn3C)CS[C@@H]21	antibacterial	CHEMBL1276342	CEFMINOX	CEFMINOX|CEFMINOX SODIUM	Small molecule	-1	519.59	7	29	-1.84	202.86	13	4	2	11	N	0.14	1.55	8.82	-3.63	-6.96	1	MOL	0	33	14	5	2	519.067	-0.76	ZWITTERION	C16H21N7O7S3	JSDXOWVAHXDYCU-VXSYNFHWSA-N
CO[C@@]1(NC(=O)Cc2cccs2)C(=O)N2C(C(=O)O)=C(COC(N)=O)CS[C@@H]21	antibacterial	CHEMBL996	CEFOXITIN	CEFOXITIN|Cefoxitin|Cenomycin|J01DC01|Mefoxin|Mefoxitin	Small molecule	4	427.46	155	1936	0.1	148.26	8	3	0	7	N	0.41	3.39		0.29	-3.12	1	MOL	0	28	10	4	0	427.051	-0.15	ACID	C16H17N3O7S2	WZOZEZRFJCJXNZ-ZBFHGGJFSA-N
CO[C@@]1(NC(=O)Cc2cccs2)C(=O)N2C(C(=O)[O-])=C(COC(N)=O)CS[C@@H]21.[Na+]	antibacterial	CHEMBL1200530	CEFOXITIN SODIUM	CEFOXITIN|CEFOXITIN SODIUM|CEFOXITIN SODIUM SALT|Mefoxin	Small molecule	4	449.44	38	51	0.1	148.26	8	3	0	7	N	0.41	3.39		0.29	-3.12	1	MOL	0	28	10	4	0	427.051	-0.15	ACID	C16H16N3NaO7S2	GNWUOVJNSFPWDD-XMZRARIVSA-M
CO[C@@]12[C@H](COC(N)=O)C3=C(C(=O)C(C)=C(N)C3=O)N1C[C@@H]1N[C@@H]12	antibiotic	CHEMBL105	MITOMYCIN	AMETYCINE|JELMYTO|MITOCIN-C|MITOMYCIN|MITOMYCIN C|MITOMYCIN-C|MITOSOL|MITOZYTREX|MUAMYCIN|Mutamycin|Mytozytrex|NSC-26980|UGN-101|UGN-102	Small molecule	4	334.33	880	2460	-1.65	146.89	8	3	0	3	N	0.41		5.6	-1.05	-1.05	0	MOL	0	24	9	5	0	334.128	2.07	NEUTRAL	C15H18N4O5	NWIBSHFKIJFRCO-WUDYKRTCSA-N
CO[C@@]12[C@H](COC(N)=O)C3=C(C(=O)C(C)=C(N)C3=O)N1C[C@H]1[C@@H]2N1C	antibacterial;antibiotic	CHEMBL521078	PORFIROMYCIN	N-METHYLMITOMYCIN C|NSC-56410|PORFIROMYCIN|U-14,743|U-14743	Small molecule	3	348.36	103	141	-1.31	127.96	8	2	0	3	N	0.48		2.95	-0.66	-0.66	0	MOL	0	25	9	4	0	348.143	1.55	NEUTRAL	C16H20N4O5	HRHKSTOGXBBQCB-VFWICMBZSA-N
CO[C@H](C(=O)[C@@H](O)[C@@H](C)O)[C@@H]1Cc2cc3cc(O[C@H]4C[C@@H](O[C@@H]5C[C@@H](O)[C@H](O)[C@@H](C)O5)[C@H](O)[C@@H](C)O4)c(C)c(O)c3c(O)c2C(=O)[C@H]1O[C@H]1C[C@@H](O[C@@H]2C[C@@H](O)[C@@H](O[C@@H]3C[C@](C)(O)[C@H](O)[C@@H](C)O3)[C@@H](C)O2)[C@H](O)[C@@H](C)O1	antibiotic	CHEMBL1237054	PLICAMYCIN	A-2371|ANTIBIOTIC LA-7017|AUREOLIC ACID|LA-7017|MITHRAMYCIN|MITHRAMYCIN A|Mithracin|NSC-24559|PA-144|PLICAMYCIN	Small molecule	4	1085.16	34	108														MOL	0					1084.47			C52H76O24	XDKMHMINQXATOR-RCFLUEAHSA-N
CO[C@H]1/C=C/O[C@@]2(C)Oc3c(C)c(O)c4c(=O)c(c5oc6cc(N7CCN(CC(C)C)CC7)cc(O)c6nc-5c4c3C2=O)NC(=O)/C(C)=C\C=C\[C@H](C)[C@H](O)[C@@H](C)[C@@H](O)[C@@H](C)[C@H](OC(C)=O)[C@@H]1C	antibacterial;antibiotic	CHEMBL236297	RIFALAZIL	KRM-1648|RIFALAZIL	Small molecule	3	941.09	11	47	6.43	230.66	16	5	3	5	N	0.08	4.52	8.63	4.48	2.89	2	MOL	0	68	17	5	3	940.447	1.4	ZWITTERION	C51H64N4O13	UEFHFKKWYKVLDC-HTQYORAHSA-N
CO[C@H]1/C=C/O[C@@]2(C)Oc3c(C)c(O)c4c(O)c(c(/C=N/N5CCN(C)CC5)c(O)c4c3C2=O)NC(=O)/C(C)=C\C=C\[C@H](C)[C@H](O)[C@@H](C)[C@@H](O)[C@@H](C)[C@H](OC(C)=O)[C@@H]1C	antibacterial;antibiotic	CHEMBL374478	RIFAMPIN	ABRIFAM|BA 411661E|BA-41166E|EREMFAT|L-5103|L-5103 LEPETIT|L-5103-LEPETIT|NIH-10782|NSC-113926|RIFADINE|RIFALDAZINE|RIFALDIN|RIFAMPICIN|RIFAMPICINUM|RIFAMPIN|RIFAMYCIN AMP|RIFAPIAM|RIFAPRODIN|RIFOLDIN|RIMACTAN|Rifadin|Rifampicin|Rimactane	Small molecule	4	822.95	351	7348	4.34	220.15	15	6	3	4	N	0.11	6.8	7.37	2.95	2.87	2	MOL	0	59	16	6	3	822.405	1.66	NEUTRAL	C43H58N4O12	JQXXHWHPUNPDRT-WLSIYKJHSA-N
CO[C@H]1/C=C/O[C@@]2(C)Oc3c(C)c(O)c4c(O)c(c(/C=N/N5CCN(C6CCCC6)CC5)c(O)c4c3C2=O)NC(=O)/C(C)=C\C=C\[C@H](C)[C@H](O)[C@@H](C)[C@@H](O)[C@@H](C)[C@H](OC(C)=O)[C@@H]1C	antibacterial;antibiotic	CHEMBL1660	RIFAPENTINE	ANTIBIOTIC DL-473IT|DL-473|KTC-1|MDL 473|MDL-473|PRIFITIN|Priftin|R-77-3|R-773|RIFAPENTIN|RIFAPENTINE	Small molecule	4	877.04	119	622	5.65	220.15	15	6	4	5	N	0.09	7	7.82	3.7	3.78	2	MOL	0	63	16	6	4	876.452	1.5	NEUTRAL	C47H64N4O12	WDZCUPBHRAEYDL-GZAUEHORSA-N
CO[C@H]1/C=C/O[C@@]2(C)Oc3c(C)c(O)c4c(O)c(c5c(nc6cc(C)ccn65)c4c3C2=O)NC(=O)/C(C)=C\C=C\[C@H](C)[C@H](O)[C@@H](C)[C@@H](O)[C@@H](C)[C@H](OC(C)=O)[C@@H]1C	antibacterial;antibiotic	CHEMBL1617	RIFAXIMIN	L-105|NORMIX|NSC-758957|RIFAMYCIN L 105|RIFAXIDIN|RIFAXIMIN|Rifacol|TARGAXAN|XIFAXANTA|XIFAXSAN|Xifaxan	Small molecule	4	785.89	102	606	6.16	198.38	13	5	3	2	N	0.11	6.42	5.88	4.59	3.93	4	MOL	0	57	14	5	3	785.352	1.64	ACID	C43H51N3O11	NZCRJKRKKOLAOJ-XRCRFVBUSA-N
CO[C@H]1/C=C/O[C@@]2(C)Oc3c(C)c(O)c4c(O)c(cc(O)c4c3C2=O)NC(=O)/C(C)=C\C=C\[C@H](C)[C@H](O)[C@@H](C)[C@@H](O)[C@@H](C)[C@H](OC(C)=O)[C@@H]1C	antibiotic	CHEMBL437765	RIFAMYCIN	CB-01-11|M-14|RIFAMICINE SV|RIFAMYCIN|RIFOMYCIN|RIFOMYCIN SV|Rifamycin Sv	Small molecule	4	697.78	48	139	4.75	201.31	12	6	3	2	N	0.14	7.09		4.17	3.68	2	MOL	0	50	13	6	3	697.31	2.39	NEUTRAL	C37H47NO12	HJYYPODYNSCCOU-ODRIEIDWSA-N
CO[C@H]1/C=C/O[C@@]2(C)Oc3c(C)c(O)c4c(c3C2=O)C2=NC3(CCN(CC(C)C)CC3)NC2=C(NC(=O)/C(C)=C\C=C\[C@H](C)[C@H](O)[C@@H](C)[C@@H](O)[C@@H](C)[C@H](OC(C)=O)[C@@H]1C)C4=O	antibacterial;antibiotic	CHEMBL444633	RIFABUTIN	ANSAMYCIN|LM 427|LM-427|MYCOBUTIN|Mycobutin|RIFABUTIN	Small molecule	4	847.02	135	1098	4.62	205.55	14	5	2	4	N	0.26	6.88	7.87	3.88	3.94	1	MOL	0	61	15	5	2	846.442	1.73	NEUTRAL	C46H62N4O11	ATEBXHFBFRCZMA-VXTBVIBXSA-N
CO[C@H]1/C=C/O[C@@]2(C)Oc3c(C)c([O-])c4c(O)c(cc(O)c4c3C2=O)NC(=O)/C(C)=C\C=C\[C@H](C)[C@H](O)[C@@H](C)[C@@H](O)[C@@H](C)[C@H](OC(C)=O)[C@@H]1C.[Na+]	antibiotic	CHEMBL2105680	RIFAMYCIN SODIUM	AEMCOLO|CB-01-11|CB-0111|RIFAMASTENE|RIFAMYCIN|RIFAMYCIN SODIUM|RIFAMYCIN SV|RIFAMYCIN SV SODIUM SALT	Small molecule	4	719.76	2	2	4.75	201.31	12	6	3	2	N	0.14	7.09		4.17	3.68	2	MOL	0	50	13	6	3	697.31	2.39	NEUTRAL	C37H46NNaO12	YVOFSHPIJOYKSH-NLYBMVFSSA-M
CO[C@H]1/C=C\C=C(/C)C(=O)NC2=CC(=O)C(NCCN(C)C)=C(C[C@@H](C)C[C@H](OC)[C@H](O)[C@@H](C)/C=C(\C)[C@@H]1OC(N)=O)C2=O	antibiotic	CHEMBL383824	ALVESPIMYCIN	ALVESPIMYCIN|NSC-707545	Small molecule	2	616.76	42	127	1.91	169.52	10	4	1	7	N	0.24	12.78	7.41	1.85	1.55	0	MOL	0	44	12	5	2	616.347	2.12	NEUTRAL	C32H48N4O8	KUFRQPKVAWMTJO-LMZWQJSESA-N
CO[C@H]1/C=C\C=C(/C)C(=O)NC2=CC(=O)C(NCCN(C)C)=C(C[C@@H](C)C[C@H](OC)[C@H](O)[C@@H](C)/C=C(\C)[C@@H]1OC(N)=O)C2=O.Cl	antibiotic	CHEMBL2105630	ALVESPIMYCIN HYDROCHLORIDE	17-DMAG HCL|ALVESPIMYCIN HCL|ALVESPIMYCIN HYDROCHLORIDE|BMS-826476|KOS-1022	Small molecule	1	653.22	2	5	1.91	169.52	10	4	1	7	N	0.24	12.78	7.41	1.85	1.55	0	MOL	0	44	12	5	2	616.347	2.12	NEUTRAL	C32H49ClN4O8	DFSYBWLNYPEFJK-IHLRWNDRSA-N
CO[C@H]1CCC[C@H]2C1=C(C(=O)O)N1C(=O)[C@H]([C@@H](C)O)[C@@H]21	antibacterial	CHEMBL316197	SANFETRINEM	SANFETRINEM	Small molecule	-1	281.31	8	9	0.36	87.07	4	2	0	3	N	0.73	3.84		-0.54	-3.79	0	MOL	0	20	6	2	0	281.126	1.03	ACID	C14H19NO5	ICFDDEJRXZSWTA-KJFVXYAMSA-N
CO[C@H]1CCC[C@H]2C1=C(C(=O)OC(C)OC(=O)OC1CCCCC1)N1C(=O)[C@H]([C@@H](C)O)[C@@H]21	antibacterial	CHEMBL2107073	SANFETRINEM CILEXETIL	GV 118819X|GV-118819X|SANFETRINEM|SANFETRINEM CILEXETIL	Small molecule	2	451.52	1	1	2.65	111.6	8	1	0	6	N	0.37			2.34	2.34	0	MOL	0	32	9	1	0	451.221	0.76	NEUTRAL	C23H33NO8	QFEICXCLIGZEJB-IRVPUMQPSA-N
CO[C@H]1CCC[C@H]2C1=C(C(=O)[O-])N1C(=O)[C@H]([C@@H](C)O)[C@@H]21.[Na+]	antibacterial	CHEMBL295691	SANFETRINEM SODIUM	GV 104326B|GV-104326B|SANFETRINEM SODIUM	Small molecule	-1	303.29	16	56	0.36	87.07	4	2	0	3	N	0.73	3.84		-0.54	-3.79	0	MOL	0	20	6	2	0	281.126	1.03	ACID	C14H18NNaO5	YXEMRWDSRDEZLB-KOKFPPFCSA-M
CO[C@H]1C[C@H](O[C@@H]2[C@H](OC(=O)C(NC(=S)SC[C@H](NC(C)=O)C(=O)O)C(C)SC[C@H](NC(C)=O)C(=O)O)[C@@H](COC(C)=O)OC([C@@]3(O)CC(=O)C(N)=C(C(=O)O)C3=O)[C@@H]2O)O[C@@H](C)[C@]1(O)[C@@H](C)OC(=O)C(C)C	antibiotic	CHEMBL2103892	PALDIMYCIN B	ANTIBIOTIC 273A1.BETA.|PALDIMYCIN B	Small molecule	-1	1099.17																MOL	0					1098.3			C43H62N4O23S3	VBFMBQWGGZGDKY-OKUAUXBOSA-N
CO[C@H]1C[C@H](O[C@H]2[C@H](C)[C@@H](O[C@@H]3O[C@H](C)C[C@H](N(C)C)[C@H]3O)[C@@H](C)C[C@@]3(CO3)C(=O)[C@H](C)[C@@H](O)[C@@H](C)[C@@H](C)OC(=O)[C@@H]2C)O[C@@H](C)[C@@H]1O	antibacterial;antibiotic	CHEMBL606258	OLEANDOMYCIN	E704|OLEANDOMYCIN	Small molecule	-1	687.87	10	65	1.91	165.98	13	3	2	6	N	0.27	12.67	8.38	2.98	1.95	0	MOL	0	48	13	3	2	687.419	1.67	NEUTRAL	C35H61NO12	RZPAKFUAFGMUPI-QESOVKLGSA-N
CO[C@H]1C[C@H](O[C@H]2[C@H](C)[C@@H](O[C@@H]3O[C@H](C)C[C@H](N(C)C)[C@H]3O)[C@@H](C)C[C@@]3(CO3)C(=O)[C@H](C)[C@@H](O)[C@@H](C)[C@@H](C)OC(=O)[C@@H]2C)O[C@@H](C)[C@@H]1O.O=P(O)(O)O	antibiotic	CHEMBL2105788	OLEANDOMYCIN PHOSPHATE	Matromycin|OLEANDOMYCIN PHOSPHATE|OLEANDOMYCIN PHOSPHATE (1:1)	Small molecule	-1	785.86	2	2	1.91	165.98	13	3	2	6	N	0.27	12.67	8.38	2.98	1.95	0	MOL	0	48	13	3	2	687.419	1.67	NEUTRAL	C35H64NO16P	RLPCJGKQKFMBEI-UOBLTHIJSA-N
CO[C@H]1C[C@H](O[C@H]2[C@H](C)[C@@H](O[C@@H]3O[C@H](C)C[C@H](N(C)C)[C@H]3OC(C)=O)[C@@H](C)C[C@@]3(CO3)C(=O)[C@H](C)[C@@H](OC(C)=O)[C@@H](C)[C@@H](C)OC(=O)[C@@H]2C)O[C@@H](C)[C@@H]1OC(C)=O	antibacterial;antibiotic	CHEMBL564085	TROLEANDOMYCIN	ACETYLOLEANDOMYCIN|NSC-108166|OLEANDOMYCIN (AS TROLEANDOMYCIN)|OLEANDOMYCIN TRIACETATE ESTER|TRIACETYLOLEANDOMYCIN|TROLEANDOMYCIN	Small molecule	4	813.98	19	59	3.62	184.19	16	0	2	9	N	0.19		7.87	4.3	3.7	0	MOL	0	57	16	0	2	813.451	1.38	NEUTRAL	C41H67NO15	LQCLVBQBTUVCEQ-QTFUVMRISA-N
CO[C@H]1[C@@H](O)C[C@H](O[C@H]2[C@@H](O)C[C@H](O[C@H]3[C@@H](O)C[C@H](O[C@H]4CC[C@@]5(C)[C@H](CC[C@@H]6[C@@H]5C[C@@H](O)[C@]5(C)[C@@H](C7=CC(=O)OC7)CC[C@]65O)C4)O[C@@H]3C)O[C@@H]2C)O[C@@H]1C	antibiotic	CHEMBL1697843	METILDIGOXIN	.BETA.-METHYLDIGOXIN|4'''-.BETA.-METHYLDIGOXIN|4'''-O-METHYLDIGOXIN|DIGOXIN, 4'''-O-METHYL-|LANIRAPID|LANITOP|MEDIGOXIN|METHYLDIGOXIN|METHYLDIGOXIN, BETA|METILDIGOXIN	Small molecule	4	794.98	3	5	2.87	192.06	14	5	2	8	N	0.18	7.15		3.01	2.57	0	MOL	0	56	14	5	2	794.445	2.16	NEUTRAL	C42H66O14	IYJMSDVSVHDVGT-PEQKVOOWSA-N
CO[C@H]1[C@@H](O)[C@H](N)[C@@H](O[C@H]2O[C@H]([C@H](C)N)CC[C@H]2N)[C@H](O)[C@@H]1N(C)C(=O)CN	antibacterial;antibiotic	CHEMBL3084803	ASTROMICIN	ASTROMICIN	Small molecule	-1	405.5	106	283	-3.59	192.54	10	6	1	6	N	0.26	13.16	9.8	-3.96	-9.73	0	MOL	0	28	11	10	2	405.259	1.17	BASE	C17H35N5O6	BIDUPMYXGFNAEJ-APGVDKLISA-N
CO[C@H]1[C@@H](O)[C@H](N)[C@@H](O[C@H]2O[C@H]([C@H](C)N)CC[C@H]2N)[C@H](O)[C@@H]1N(C)C(=O)CN.O=S(=O)(O)O.O=S(=O)(O)O	antibiotic	CHEMBL3989466	ASTROMICIN SULFATE	ABBOTT-44747|ASTROMICIN SULFATE|ASTROMICIN SULPHATE|FORTIMICIN|FORTIMICIN A|FORTIMICIN A SULFATE|FORTIMICIN A SULPHATE	Small molecule	-1	601.65			-3.59	192.54	10	6	1	6	N	0.26	13.16	9.8	-3.96	-9.73	0	MOL	0	28	11	10	2	405.259	1.17	BASE	C17H39N5O14S2	TYNZVWXDLOJTIM-QQFWICJTSA-N
COc1c(N2CCC/C(=C(\F)CN)C2)c(F)cc2c(=O)c(C(=O)O)cn(C3CC3)c12	antibacterial	CHEMBL1257096	AVAROFLOXACIN	ACORAFLOXACIN|AVAROFLOXACIN|JNJ-32729463-AAA|JNJ-Q2	Small molecule	2	419.43	23	175	2.96	97.79	6	2	0	5	N	0.77	5.52	8.13	-0.49	-0.52	2	MOL	0	30	7	3	0	419.166	-0.18	ACID	C21H23F2N3O4	VMKVDAAFMQKZJS-LFIBNONCSA-N
COc1c(N2CCC/C(=C(\F)CN)C2)c(F)cc2c(=O)c(C(=O)O)cn(C3CC3)c12.Cl	antibacterial	CHEMBL2364603	ACORAFLOXACIN HYDROCHLORIDE	ACORAFLOXACIN HYDROCHLORIDE|AVAROFLOXACIN HYDROCHLORIDE|JNJ-32729463|JNJ-32729463-AAC|JNJ-32729463AAC|JNJ-Q2 HYDROCHLORIDE	Small molecule	2	455.89			2.96	97.79	6	2	0	5	N	0.77	5.52	8.13	-0.49	-0.52	2	MOL	0	30	7	3	0	419.166	-0.18	ACID	C21H24ClF2N3O4	RDXCNSOGHLLWDV-YFMOEUEHSA-N
COc1c(N2CCNC(C)C2)c(F)cc2c(=O)c(C(=O)O)cn(C3CC3)c12	antibacterial	CHEMBL31	GATIFLOXACIN	AM-1155|BMS-206584-01|BMS-20658401|GATIFLO|GATIFLOXACIN|GATIFLOXACIN (SESQUIHYDRATE)|GATIFLOXACIN ANHYDROUS|GATIFLOXACIN HYDRATE|GATIFLOXACIN SESQUIHYDRATE|NSC-758701|PD-135432|Tequin|ZYMAXID|ZYMER|Zymar	Small molecule	4	375.4	295	2477	1.98	83.8	6	2	0	4	N	0.85	5.49	8.73	-0.61	-0.61	2	MOL	0	27	7	2	0	375.159	-0.22	ZWITTERION	C19H22FN3O4	XUBOMFCQGDBHNK-UHFFFAOYSA-N
COc1c(N2C[C@@H](C)C[C@H](N)C2)ccc2c(=O)c(C(=O)O)cn(C3CC3)c12	antibacterial	CHEMBL1213456	NEMONOXACIN	NEMONOXACIN|TG-873870	Small molecule	3	371.44	17	440	2.22	97.79	6	2	0	4	N	0.86	5.53	9.66	-0.44	-0.44	2	MOL	0	27	7	3	0	371.185	-0.14	ZWITTERION	C20H25N3O4	AVPQPGFLVZTJOR-RYUDHWBXSA-N
COc1c(N2C[C@@H]3CCCN[C@@H]3C2)c(F)cc2c(=O)c(C(=O)O)cn(C3CC3)c12	antibacterial	CHEMBL32	MOXIFLOXACIN	AVELOX|AVELOX I.V.|AVELOX IV|Avelox|MOXIFLOXACIN|Moxifloxacin|Vigamox|ZIMOXIN	Small molecule	4	401.44	203	4305	2.37	83.8	6	2	0	4	N	0.82	5.49	9.42	-0.5	-0.5	2	MOL	0	29	7	2	0	401.175	0.08	ZWITTERION	C21H24FN3O4	FABPRXSRWADJSP-MEDUHNTESA-N
COc1c(N2C[C@@H]3CCCN[C@@H]3C2)c(F)cc2c(=O)c(C(=O)O)cn(C3CC3)c12.Cl	antibacterial	CHEMBL1200735	MOXIFLOXACIN HYDROCHLORIDE	AL-15469A|Avelox|BAY 12-8039|BAY-12-8039|MINIMS|MOXEZA|MOXIFLOXACIN (AS HYDROCHLORIDE)|MOXIFLOXACIN HCL|MOXIFLOXACIN HYDROCHLORIDE|MOXIVIG|NSC-758875|Vigamox	Small molecule	4	437.9	26	88	2.37	83.8	6	2	0	4	N	0.82	5.49	9.42	-0.5	-0.5	2	MOL	0	29	7	2	0	401.175	0.08	ZWITTERION	C21H25ClFN3O4	IDIIJJHBXUESQI-DFIJPDEKSA-N
COc1cc(-c2nc3ccc(C[C@H]4NC(=O)[C@H]([C@@H](C)c5ccccc5)NC(=O)CNC(=O)[C@H](CO)NC(=O)[C@@H]([C@@H](O)[C@@H]5CN=C(N)N5[C@H]5O[C@H](CO)[C@@H](O)[C@H](O)[C@@H]5O)NC(=O)[C@H]([C@H](O)[C@@H]5CN=C(N)N5)NC4=O)cc3o2)cc(OC)c1OC	antibiotic	CHEMBL263996			Small molecule		1162.18	3	3														MOL	-1					1161.47			C52H67N13O18	JCRVASQKYXBXBJ-XMPOMLLBSA-N
COc1cc(C)c(Cc2cnc(N)nc2N)cc1OC	antibacterial	CHEMBL494760	ORMETOPRIM	NSC-95072|ORMETOPRIM|ORMETROPRIM|RO 5-9754|RO-5-9754|RO-59754	Small molecule	-1	274.32	15	27	1.56	96.28	6	2	0	4	N	0.88		7.16	1.95	1.77	2	MOL	0	20	6	4	0	274.143	-0.16	NEUTRAL	C14H18N4O2	KEEYRKYKLYARHO-UHFFFAOYSA-N
COc1cc(Cc2cnc(N)nc2N)c2c(c1OC)OC(C1CC1)C=C2	antibacterial	CHEMBL134561	ICLAPRIM	AR-100|ICLAPRIM|RO 48-2622|RO-48-2622|Ro-482622	Small molecule	3	354.41	30	248	2.43	105.51	7	2	0	5	N	0.85		7.15	2.49	2.3	2	MOL	0	26	7	4	0	354.169	1.08	NEUTRAL	C19H22N4O3	HWJPWWYTGBZDEG-UHFFFAOYSA-N
COc1cc(Cc2cnc(N)nc2N)c2c(c1OC)OC(C1CC1)C=C2.CS(=O)(=O)O	antibacterial	CHEMBL2105645	ICLAPRIM MESYLATE	AR-100.001|AR-100001|ICLAPRIM MESILATE|ICLAPRIM MESYLATE|ICLAPRIM METHANESULFONATE|ICLAPRIMMONOMESILATE	Small molecule	-1	450.52			2.43	105.51	7	2	0	5	N	0.85		7.15	2.49	2.3	2	MOL	0	26	7	4	0	354.169	1.08	NEUTRAL	C20H26N4O6S	BQCQVDMEHSONNK-UHFFFAOYSA-N
COc1cc(Cc2cnc(N)nc2N)cc(OC)c1Br	antibacterial	CHEMBL31891	BRODIMOPRIM	BRODIMOPRIM	Small molecule	-1	339.19	11	33	2.01	96.28	6	2	0	4	N	0.88		7.16	2.21	2.02	2	MOL	0	20	6	4	0	338.038	-0.13	NEUTRAL	C13H15BrN4O2	BFCRRLMMHNLSCP-UHFFFAOYSA-N
COc1cc(Cc2cnc(N)nc2N)cc(OC)c1N(C)C	antibacterial	CHEMBL293299	ADITOPRIM	ADITOPRIM|Aditoprim	Small molecule	-1	303.37	4	7	1.32	99.52	7	2	0	5	N	0.86		7.16	1.55	1.36	2	MOL	0	22	7	4	0	303.17	-0.14	NEUTRAL	C15H21N5O2	QBQMXWZTRRWPGK-UHFFFAOYSA-N
COc1cc(Cc2cnc(N)nc2N)cc(OC)c1OC	antibacterial	CHEMBL22	TRIMETHOPRIM	BW 56-72|BW-56-72|INFECTOTRIMET|IPRAL|LEDATRIM|MONOTRIM|NIH-204|NSC-106568|Polytrim|Primsol|Proloprim|Proloprin|SYRAPRIM|TCMDC-125538|TIEMPE|TRIMETHOPRIM|TRIMETHOPRIMUM|TRIMOGAL|TRIMOPAN|TRIMPEX 200|TRIPRIMIX 200|Trimpex|WELLCOPRIM	Small molecule	4	290.32	242	1966	1.26	105.51	7	2	0	5	N	0.85		7.16	1.28	1.1	2	MOL	0	21	7	4	0	290.138	0.07	NEUTRAL	C14H18N4O3	IEDVJHCEMCRBQM-UHFFFAOYSA-N
COc1cc(Cc2cnc(N)nc2N)cc(OC)c1OC.COc1cc(Cc2cnc(N)nc2N)cc(OC)c1OC.O=S(=O)(O)O	antibacterial	CHEMBL2110367	TRIMETHOPRIM SULFATE	BW 72U|BW-72U|TRIMETHOPRIM SULFATE|TRIMETHOPRIM SULPHATE	Small molecule	4	678.73			1.26	105.51	7	2	0	5	N	0.85		7.16	1.28	1.1	2	MOL	0	21	7	4	0	290.138	0.07	NEUTRAL	C28H38N8O10S	UILMMYFRNCCPLK-UHFFFAOYSA-N
COc1cc(Cc2cnc(N)nc2N)cc(OC)c1OC.Cl	antibacterial	CHEMBL1201080	TRIMETHOPRIM HYDROCHLORIDE	PRIMSOL|TRIMETHOPRIM HCL|TRIMETHOPRIM HYDROCHLORIDE	Small molecule	4	326.78			1.26	105.51	7	2	0	5	N	0.85		7.16	1.28	1.1	2	MOL	0	21	7	4	0	290.138	0.07	NEUTRAL	C14H19ClN4O3	YLCCEQZHUHUYPA-UHFFFAOYSA-N
COc1cc(Cc2cnc(N)nc2N)cc(OC)c1SC	antibacterial	CHEMBL56318	METIOPRIM	METIOPRIM|Metioprim|RO 12-6995|RO-12-6995	Small molecule	-1	306.39	7	12	1.97	96.28	7	2	0	5	N	0.82		7.16	2.07	1.88	2	MOL	0	21	6	4	0	306.115	-0.08	NEUTRAL	C14H18N4O2S	HRZQMMXCASMDBP-UHFFFAOYSA-N
COc1cc(Cc2cnc(N3C(=O)c4ccccc4C3=O)nc2N)cc(OC)c1OC	antibacterial	CHEMBL2104875	TALMETOPRIM	TALMETOPRIM	Small molecule	-1	420.43			2.48	116.87	8	1	0	6	N	0.6		1.85	2.71	2.71	3	MOL	0	31	9	2	0	420.143	-0.32	NEUTRAL	C22H20N4O5	MGBWNIUCAVQUCE-UHFFFAOYSA-N
COc1cc(NS(=O)(=O)c2ccc(N)cc2)nc(C)n1	antibacterial	CHEMBL485940	SULFAMETOMIDINE	SULFAMETHOMIDINE|SULFAMETOMIDINE	Small molecule	-1	294.34	3	8	1.18	107.2	6	2	0	4	N	0.82	7.19	4.64	1.39	1.02	2	MOL	0	20	7	3	0	294.079	-1.69	NEUTRAL	C12H14N4O3S	QKLSCPPJEVXONT-UHFFFAOYSA-N
COc1cc(NS(=O)(=O)c2ccc(N)cc2)nc(OC)n1	antibacterial	CHEMBL62193	SULFADIMETHOXINE	Madribon|NSC-683544|NSC-757860|SULFADIMETHOXINE|SULPHADIMETHOXINE	Small molecule	4	310.34	133	573	0.88	116.43	7	2	0	5	N	0.79	6.91	1.99	1.26	0.78	2	MOL	0	21	8	3	0	310.074	-1.52	NEUTRAL	C12H14N4O4S	ZZORFUFYDOWNEF-UHFFFAOYSA-N
COc1cc(NS(=O)(=O)c2ccc(N)cc2)ncn1	antibacterial	CHEMBL462990	SULFAMONOMETHOXINE	DAIMETON|NSC-757862|SULFAMONOMETHOXINE	Small molecule	-1	280.31	13	29	0.87	107.2	6	2	0	4	N	0.8	7.15	3.53	0.74	0.38	2	MOL	0	19	7	3	0	280.063	-1.63	NEUTRAL	C11H12N4O3S	WMPXPUYPYQKQCX-UHFFFAOYSA-N
COc1cc(O)c2c(c1)C(=O)c1cc3c(c(O)c1C2=O)[C@@H](O[C@@H]1O[C@@H](C)[C@H](O)[C@@H](O)[C@H]1OC)[C@H](OC)[C@](C)(O)C3=O	antibacterial;antibiotic	CHEMBL2105537	STEFFIMYCIN	NSC-93419|STEFFIMYCIN|U-20,661|U-20661	Small molecule	-1	574.54			0.38	198.51	13	5	2	5	N	0.28	7.08		1.89	1.36	2	MOL	0	41	13	5	2	574.169	2.19	NEUTRAL	C28H30O13	HWMJTJZEJBSVCG-GPDBLRFJSA-N
COc1cc(OC)cc(N2CCN(C(=O)Nc3nc4cc(F)ccc4nc3OC)CC2)c1	antibiotic	CHEMBL1278118	SUPINOXIN	P-P68 INHIBITOR RX-5902|RX-5902|SUPINOXIN	Small molecule	1	441.46	16	38	3.15	89.05	7	1	0	5	N	0.65	10.61	1.45	3.25	3.25	3	MOL	0	32	9	1	0	441.181	-1.54	NEUTRAL	C22H24FN5O4	KAKPGJJRYRYSTP-UHFFFAOYSA-N
COc1cc([C@@H]2c3cc4c(cc3[C@H](O)[C@H]3COC(=O)[C@H]23)OCO4)cc(OC)c1OC	antibiotic	CHEMBL61	PODOFILOX	CONDYLINE|Condylox|NSC-24818|PODOFILOX|PODOPHYLLOTOXIN|Podophyllotoxin|WARTICON	Small molecule	4	414.41	326	2022	2.41	92.68	8	1	0	4	N	0.76			1.62	1.62	2	MOL	0	30	8	1	0	414.132	1.51	NEUTRAL	C22H22O8	YJGVMLPVUAXIQN-XVVDYKMHSA-N
COc1ccc(C[C@H](N)C(=O)N[C@H]2[C@@H](O)[C@H](n3cnc4c(N(C)C)ncnc43)O[C@@H]2CO)cc1	antibiotic	CHEMBL469912	PUROMYCIN	3123-L|3123L|CL 13,900|CL-13900|GNF-PF-2016|P-638|PUROMYCIN|TCMDC-123493	Small molecule	-1	471.52	169	484	-0.79	160.88	11	4	1	8	N	0.33	12.35	8.03	-0.3	-1.02	3	MOL	0	34	12	5	1	471.223	0.41	NEUTRAL	C22H29N7O5	RXWNCPJZOCPEPQ-NVWDDTSBSA-N
COc1ccc(C[C@H](N)C(=O)N[C@H]2[C@@H](O)[C@H](n3cnc4c(N(C)C)ncnc43)O[C@@H]2CO)cc1.Cl.Cl	antibiotic	CHEMBL2104870	PUROMYCIN HYDROCHLORIDE	CL 16,536|CL-16536|NSC-3055|PUROMYCIN DIHYDROCHLORIDE|PUROMYCIN HYDROCHLORIDE	Small molecule	-1	544.44	5	10	-0.79	160.88	11	4	1	8	N	0.33	12.35	8.03	-0.3	-1.02	3	MOL	0	34	12	5	1	471.223	0.41	NEUTRAL	C22H31Cl2N7O5	MKSVFGKWZLUTTO-FZFAUISWSA-N
COc1ccc(Cc2cnc(N)nc2N)cc1OC	antibacterial	CHEMBL19633	DIAVERIDINE	BW 49-210|BW-49-210|BW-49210|DIAVERIDINE|Diaveridine|NSC-408735	Small molecule	-1	260.3	30	89	1.25	96.28	6	2	0	4	N	0.86		7.16	1.44	1.25	2	MOL	0	19	6	4	0	260.127	-0.12	NEUTRAL	C13H16N4O2	LDBTVAXGKYIFHO-UHFFFAOYSA-N
COc1ccc(NS(=O)(=O)c2ccc(N)cc2)nn1	antibacterial	CHEMBL268869	SULFAMETHOXYPYRIDAZINE	CL-13494|DEPOVERNIL|LEDERKYN|Midicel|NSC-757875|RETASULPHINE|SUCCINYLSULFATHI|SULFAMETHOXYPYRIDAZINE|SULFAMETHOXYPYRIDAZINUM|SULFASUXIDINE|SULPHAMETHOXYPYRIDAZINE	Small molecule	4	280.31	23	65	0.87	107.2	6	2	0	4	N	0.8	6.84	2.02	0.47	-0.05	2	MOL	0	19	7	3	0	280.063	-1.8	NEUTRAL	C11H12N4O3S	VLYWMPOKSSWJAL-UHFFFAOYSA-N
COc1ccc(NS(=O)(=O)c2ccc(NC(c3c(C)n(C)n(-c4ccccc4)c3=O)S(=O)(=O)O)cc2)nn1	antibacterial	CHEMBL2104921	SULFAMAZONE	SULFAMAZONE	Small molecule	-1	560.61			2.08	174.51	11	3	2	9	N	0.26	-1.84		-0.16	-1.88	4	MOL	0	38	13	3	2	560.115	-1.35	ACID	C23H24N6O7S2	BGLHAKAJGYLSOX-UHFFFAOYSA-N
COc1cccc(OC)c1C(=O)N[C@@H]1C(=O)N2[C@@H]1SC(C)(C)[C@@H]2C(=O)O	antibacterial	CHEMBL575	METHICILLIN	2,6-DIMETHOXYPHENYL PENICILLIN|METHICILLIN|METICILLIN|Methicillin|Staphcillin	Small molecule	4	380.42	36	479	0.95	105.17	6	2	0	5	N	0.73	2.96		0.79	-2.69	1	MOL	0	26	8	2	0	380.104	0.43	ACID	C17H20N2O6S	RJQXTJLFIWVMTO-TYNCELHUSA-N
COc1cccc(OC)c1C(=O)N[C@@H]1C(=O)N2[C@@H]1SC(C)(C)[C@@H]2C(=O)[O-].[Na+]	antibacterial	CHEMBL1164	METHICILLIN SODIUM	SQ-16123|Staphcillin	Small molecule		402.4	11	35	0.95	105.17	6	2	0	5	N	0.73	2.96		0.79	-2.69	1	MOL	-1	26	8	2	0	380.104	0.43	ACID	C17H19N2NaO6S	MGFZNWDWOKASQZ-UMLIZJHQSA-M
COc1cccc2c1C(=N)c1c(O)c3c(c(O)c1C2=O)C[C@@](O)(CCO)C[C@@H]3O[C@H]1C[C@H](N)[C@H](O)[C@H](C)O1	antibiotic	CHEMBL5095173	CAMSIRUBICIN	5-IMINO-13-DEOXYDOXORUBICIN|CAMSIRUBICIN|GPX-150|GPX150	Small molecule	1	528.56			1.01	195.78	11	7	3	5	N	0.23	8.28	9.58	0	-0.78	2	MOL	0	38	11	8	3	528.211	1.83	BASE	C27H32N2O9	GNCWGPLZJLZZPI-KUIJCEFOSA-N
COc1cccc2c1C(=O)c1c(O)c3c(c(O)c1C2=O)CC(O)(C(C)O)CC3O[C@H]1C[C@H](N)[C@H](O)[C@H](C)O1	antibiotic	CHEMBL2269543	ANTIBIOTIC DA2B		Small molecule		529.54	17	19	0.82	189	11	6	3	4	N	0.26	8.2	9.39	1.01	0.35	2	MOL	-1	38	11	7	3	529.195	1.7	BASE	C27H31NO10	HJEZFVLKJYFNQW-KUYNGSBYSA-N
COc1cccc2c1C(=O)c1c(O)c3c(c(O)c1C2=O)C[C@@](O)(/C(C)=N/NC(=O)c1ccccc1)C[C@@H]3O[C@H]1C[C@H](N)[C@H](O)[C@H](C)O1	antibiotic	CHEMBL1697854	ZORUBICIN	RP 22,050|RP-22050|ZORUBICIN	Small molecule	-1	645.67	3	20	2.25	210.23	12	6	3	6	N	0.1	8.2	9.37	2.67	2.02	3	MOL	0	47	13	7	3	645.232	1	BASE	C34H35N3O10	FBTUMDXHSRTGRV-ALTNURHMSA-N
COc1cccc2c1C(=O)c1c(O)c3c(c(O)c1C2=O)C[C@@](O)(/C(C)=N/NC(=O)c1ccccc1)C[C@@H]3O[C@H]1C[C@H](N)[C@H](O)[C@H](C)O1.Cl	antibiotic	CHEMBL2105778	ZORUBICIN HYDROCHLORIDE	NSC-164011|RP 22,050 HYDROCHLORIDE|RUBIDAZONE|ZORUBICIN HCL|ZORUBICIN HYDROCHLORIDE	Small molecule	-1	682.13	5	15	2.25	210.23	12	6	3	6	N	0.1	8.2	9.37	2.67	2.02	3	MOL	0	47	13	7	3	645.232	1	BASE	C34H36ClN3O10	NKFHKYQGZDAKMX-PPRKPIOESA-N
COc1cccc2c1C(=O)c1c(O)c3c(c(O)c1C2=O)C[C@@](O)(/C(CO)=N/NC(=O)CCCCCN1C(=O)C=CC1=O)C[C@@H]3O[C@H]1C[C@H](N)[C@H](O)[C@H](C)O1	antibiotic	CHEMBL2107818	ALDOXORUBICIN	ALDOXORUBICIN|DOXO-EMCH|DOXORUBICIN-EMCH|INNO-206	Small molecule	3	750.76	3	7	0.39	267.84	15	7	3	12	N	0.04	8.2	9.39	0.71	0.05	2	MOL	0	54	17	8	3	750.275	0.98	BASE	C37H42N4O13	OBMJQRLIQQTJLR-USGQOSEYSA-N
COc1cccc2c1C(=O)c1c(O)c3c(c(O)c1C2=O)C[C@@](O)(/C(CO)=N/NC(=O)CCCCCN1C(=O)C=CC1=O)C[C@@H]3O[C@H]1C[C@H](N)[C@H](O)[C@H](C)O1.Cl	antibiotic	CHEMBL2107827	ALDOXORUBICIN HYDROCHLORIDE	ALDOXORUBICIN HYDROCHLORIDE|INNO-206|INNO-206 HYDROCHLORIDE	Small molecule	2	787.22			0.39	267.84	15	7	3	12	N	0.04	8.2	9.39	0.71	0.05	2	MOL	0	54	17	8	3	750.275	0.98	BASE	C37H43ClN4O13	NGKHWQPYPXRQTM-UKFSEGPMSA-N
COc1cccc2c1C(=O)c1c(O)c3c(c(O)c1C2=O)C[C@@](O)(C(=O)CO)C[C@@H]3O[C@H]1C[C@H](N)C[C@H](C)O1	antibiotic	CHEMBL515668	ESORUBICIN	ESORUBICIN	Small molecule	-1	527.53	2	2	1.03	185.84	11	5	2	5	N	0.3	8.01	10.13	1.24	0.69	2	MOL	0	38	11	6	3	527.179	1.56	BASE	C27H29NO10	ITSGNOIFAJAQHJ-BMFNZSJVSA-N
COc1cccc2c1C(=O)c1c(O)c3c(c(O)c1C2=O)C[C@@](O)(C(=O)CO)C[C@@H]3O[C@H]1C[C@H](N)C[C@H](C)O1.Cl	antibiotic	CHEMBL2106222	ESORUBICIN HYDROCHLORIDE	4'-DEOXYADRIAMYCIN HYDROCHLORIDE|ESORUBICIN HCL|ESORUBICIN HYDROCHLORIDE|IMI 58|IMI-58|NSC-267469	Small molecule	-1	563.99			1.03	185.84	11	5	2	5	N	0.3	8.01	10.13	1.24	0.69	2	MOL	0	38	11	6	3	527.179	1.56	BASE	C27H30ClNO10	RCFNNLSZHVHCEK-YGCMNLPTSA-N
COc1cccc2c1C(=O)c1c(O)c3c(c(O)c1C2=O)C[C@@](O)(C(=O)CO)C[C@@H]3O[C@H]1C[C@H](N)[C@@H](O)[C@H](C)O1	antibiotic	CHEMBL417	EPIRUBICIN	4'-EPI-ADRIAMYCIN|EPIADRIAMYCIN|EPIDOXORUBICIN|EPIRUBICIN|Ellence|Epirubicin|FARMORUBICIN|NSC-256942	Small molecule	4	543.53	150	1025	0	206.07	12	6	3	5	N	0.24	8	9.03	0.53	0.1	2	MOL	0	39	12	7	3	543.174	1.81	BASE	C27H29NO11	AOJJSUZBOXZQNB-VTZDEGQISA-N
COc1cccc2c1C(=O)c1c(O)c3c(c(O)c1C2=O)C[C@@](O)(C(=O)CO)C[C@@H]3O[C@H]1C[C@H](N)[C@@H](O)[C@H](C)O1.Cl	antibiotic	CHEMBL1200981	EPIRUBICIN HYDROCHLORIDE	EPIRUBICIN HCL|EPIRUBICIN HYDROCHLORIDE|Ellence|FARMORUBICINA|Farmorubicin|IMI-28|NSC-759195|PHARMORUBICIN|WP-697	Small molecule	4	579.99	42	202	0	206.07	12	6	3	5	N	0.24	8	9.03	0.53	0.1	2	MOL	0	39	12	7	3	543.174	1.81	BASE	C27H30ClNO11	MWWSFMDVAYGXBV-FGBSZODSSA-N
COc1cccc2c1C(=O)c1c(O)c3c(c(O)c1C2=O)C[C@@](O)(C(=O)CO)C[C@@H]3O[C@H]1C[C@H](N)[C@H](O)[C@H](C)O1	antibiotic	CHEMBL53463	DOXORUBICIN	ADRIABLASTIN|Adriamycin|Adriblastina|DOXORUBICIN|Doxil|Doxorubicin|EPIRUBICIN HYDROCHLORIDE IMPURITY, DOXORUBICIN-|HYDROXYDAUNORUBICIN|NSC-123127|NSC-759155|Rubex|VALRUBICIN IMPURITY, DOXORUBICIN	Small molecule	4	543.53	1149	13693	0	206.07	12	6	3	5	N	0.24	8	9.03	0.53	0.1	2	MOL	0	39	12	7	3	543.174	1.81	BASE	C27H29NO11	AOJJSUZBOXZQNB-TZSSRYMLSA-N
COc1cccc2c1C(=O)c1c(O)c3c(c(O)c1C2=O)C[C@@](O)(C(=O)CO)C[C@@H]3O[C@H]1C[C@H](N)[C@H](O)[C@H](C)O1.Cl	antibiotic	CHEMBL359744	DOXORUBICIN HYDROCHLORIDE	ADRIABLASTINA CS|ADRIAMYCIN PFS|ADRIAMYCIN, HYDROCHLORIDE|Adriamycin|Adriamycin rdf|CAELYX|DOXIL (LIPOSOMAL)|DOXORUBICIN CITRATE|DOXORUBICIN CITRIC ACID SALT|DOXORUBICIN HCL|DOXORUBICIN HYDROCHLORIDE|DOXORUBICIN HYDROCHLORIDE (LIPOSOMAL)|DOXORUBICIN LIPOSOMAL COMPLEX OF THE HYDROCHLORIDE|DOXORUBICINI HYDROCHLORIDUM|Doxil|Doxorubicin Hydrochloride|HYDROXYDAUNOMYCIN HYDROCHLORIDE|LIPOSOMAL DOXORUBI…	Small molecule	4	579.99	252	1476	0	206.07	12	6	3	5	N	0.24	8	9.03	0.53	0.1	2	MOL	0	39	12	7	3	543.174	1.81	BASE	C27H30ClNO11	MWWSFMDVAYGXBV-RUELKSSGSA-N
COc1cccc2c1C(=O)c1c(O)c3c(c(O)c1C2=O)C[C@@](O)(C(=O)CO)C[C@@H]3O[C@H]1C[C@H](N)[C@H](OCc2ccccc2)[C@H](C)O1	antibiotic	CHEMBL2110580	BERUBICIN	BERUBICIN	Small molecule	2	633.65			2.23	195.07	12	5	2	8	N	0.18	7.99	9.01	2.87	2.5	3	MOL	0	46	12	6	3	633.221	1.5	BASE	C34H35NO11	FIGNGSHKNAHTSH-JJMFXPFOSA-N
COc1cccc2c1C(=O)c1c(O)c3c(c(O)c1C2=O)C[C@@](O)(C(=O)CO)C[C@@H]3O[C@H]1C[C@H](N)[C@H](OCc2ccccc2)[C@H](C)O1.Cl	antibiotic	CHEMBL2103796	BERUBICIN HYDROCHLORIDE	BERUBICIN HCL|BERUBICIN HYDROCHLORIDE|RTA 744|RTA-744|WP-744|WP744	Small molecule	2	670.11			2.23	195.07	12	5	2	8	N	0.18	7.99	9.01	2.87	2.5	3	MOL	0	46	12	6	3	633.221	1.5	BASE	C34H36ClNO11	GPMIHHFZKBVWAZ-LMMKTYIZSA-N
COc1cccc2c1C(=O)c1c(O)c3c(c(O)c1C2=O)C[C@@](O)(C(=O)CO)C[C@@H]3O[C@H]1C[C@H](N)[C@H](O[C@@H]2CCCCO2)[C@H](C)O1	antibiotic	CHEMBL2354444	PIRARUBICIN	ADRIAMYCIN, TETRAHYDROPYRANYL|PIRARUBICIN|THEPRUBICIN|THP-ADM	Small molecule	3	627.64	30	95	1.55	204.3	13	5	2	7	N	0.24	7.99	9.01	2.05	1.67	2	MOL	0	45	13	6	3	627.232	1.51	BASE	C32H37NO12	KMSKQZKKOZQFFG-YXRRJAAWSA-N
COc1cccc2c1C(=O)c1c(O)c3c(c(O)c1C2=O)C[C@@](O)(C(=O)CO)C[C@@H]3O[C@H]1C[C@H](N2CCO[C@H](OC)C2)[C@H](O)[C@H](C)O1	antibiotic	CHEMBL1232279	NEMORUBICIN	NEMORUBICIN	Small molecule	-1	643.64	4	6	0.35	201.75	14	5	2	7	N	0.22	8.02	5.47	2.38	2.28	2	MOL	0	46	14	5	2	643.226	1.53	NEUTRAL	C32H37NO13	CTMCWCONSULRHO-UHQPFXKFSA-N
COc1cccc2c1C(=O)c1c(O)c3c(c(O)c1C2=O)C[C@@](O)(C(=O)CO)C[C@@H]3O[C@H]1C[C@H](NC(=O)[C@@H](N)CC(C)C)[C@H](O)[C@H](C)O1	antibiotic	CHEMBL3989596	LEURUBICIN	LEURUBICIN	Small molecule	-1	656.69	2	2	0.53	235.17	13	7	3	9	N	0.16	7.88	8.56	1.5	1.2	2	MOL	0	47	14	8	3	656.258	1.53	BASE	C33H40N2O12	HROXIDVVXKDCBD-ZUWKMVCBSA-N
COc1cccc2c1C(=O)c1c(O)c3c(c(O)c1C2=O)C[C@@](O)(C(=O)COC(=O)CCCC(=O)NCCCC[C@@H](NC(=O)[C@H](Cc1ccc(O)cc1)NC(=O)[C@H](CO)NC(=O)[C@H](Cc1c[nH]c2ccccc12)NC(=O)[C@H](Cc1c[nH]cn1)NC(=O)[C@@H]1CCC(=O)N1)C(=O)N[C@@H](CC(C)C)C(=O)N[C@@H](CCCNC(=N)N)C(=O)N1CCC[C@H]1C(=O)NCC(N)=O)C[C@@H]3O[C@H]1C[C@H](N)[C@H](O)[C@H](C)O1	antibiotic	CHEMBL3544954	ZOPTARELIN DOXORUBICIN	AEZS-108|AN-152|ZOPTARELIN DOXORUBICIN|Zoptarelin doxorubicin	Protein	3	1893.04																MOL	0					1891.84			C91H117N19O26	OOUACICUAVTCEC-LZHWUUGESA-N
COc1cccc2c1C(=O)c1c(O)c3c(c(O)c1C2=O)C[C@@](O)(C(=O)COC(=O)CCN)C[C@@H]3O[C@@H]1O[C@@H](C)[C@@H](O)[C@@H](O)[C@H]1F	antibiotic	CHEMBL2106451	GALARUBICIN	GALARUBICIN	Small molecule	-1	633.58			-0.12	232.37	14	6	3	8	N	0.14	7.99	8.97	0.37	0	2	MOL	0	45	14	7	3	633.186	1.34	BASE	C30H32FNO13	CKXIPXAIFMTQCS-LRDUUELOSA-N
COc1cccc2c1C(=O)c1c(O)c3c(c(O)c1C2=O)C[C@@](O)(C(C)=O)C[C@@H]3O[C@H]1C[C@H](N)[C@H](O)[C@H](C)O1	antibiotic	CHEMBL178	DAUNORUBICIN	Cerubidine|DAUNOMYCIN|DAUNORUBICIN|DAUNOXOME|Daunoxome|EPIRUBICIN HYDROCHLORIDE IMPURITY, DAUNORUBICIN-|FI 6339|FI-6339|NSC-83142|RP 13057|RP-13057|VALRUBICIN IMPURITY, DAUNORUBICIN	Small molecule	4	527.53	272	1973	1.03	185.84	11	5	2	4	N	0.31	8	9.09	1.34	0.91	2	MOL	0	38	11	6	3	527.179	1.75	BASE	C27H29NO10	STQGQHZAVUOBTE-VGBVRHCVSA-N
COc1cccc2c1C(=O)c1c(O)c3c(c(O)c1C2=O)C[C@@](O)(C(C)=O)C[C@@H]3O[C@H]1C[C@H](N)[C@H](O)[C@H](C)O1.Cl	antibiotic	CHEMBL1563	DAUNORUBICIN HYDROCHLORIDE	Cerubidine|DAUNORUBICIN (AS HYDROCHLORIDE)|DAUNORUBICIN HCL|DAUNORUBICIN HYDROCHLORIDE|Daunoxome|FI 6339 HYDROCHLORIDE|FI 6339 [AS THE BASE]|FI-6339|FI-6339 HYDROCHLORIDE|NDC 0082-4155|NDC-0082-4155|NSC-82151|RP 13057 HYDROCHLORIDE|RP 13057 [AS THE BASE)|RP-13057|RP-13057 HYDROCHLORIDE	Small molecule	4	563.99	122	277	1.03	185.84	11	5	2	4	N	0.31	8	9.09	1.34	0.91	2	MOL	0	38	11	6	3	527.179	1.75	BASE	C27H30ClNO10	GUGHGUXZJWAIAS-QQYBVWGSSA-N
COc1cccc2c1C(=O)c1c(O)c3c(c(O)c1C2=O)C[C@@](O)(C(C)=O)C[C@@H]3O[C@H]1C[C@H](N)[C@H](O)[C@H](C)O1.O=C(O)CC(O)(CC(=O)O)C(=O)O	antibiotic	CHEMBL1200475	DAUNORUBICIN CITRATE	DAUNORUBICIN CITRATE|DAUNORUBICIN CITRATE LIPOSOME|DAUNORUBICIN LIPOSOMAL|DAUNOXOME	Small molecule	4	719.65			1.03	185.84	11	5	2	4	N	0.31	8	9.09	1.34	0.91	2	MOL	0	38	11	6	3	527.179	1.75	BASE	C33H37NO17	VNTHYLVDGVBPOU-QQYBVWGSSA-N
COc1cccc2c1C(=O)c1c(O)c3c(c(O)c1C2=O)C[C@@](O)(CCO)C[C@@H]3O[C@H]1C[C@H](N)[C@H](O)[C@H](C)O1	antibiotic	CHEMBL3249110	13-DEOXYDOXORUBICIN	13-DEOXYDOXORUBICIN|GPX-100	Small molecule	2	529.54	3	12	0.82	189	11	6	3	5	N	0.26	8.21	9.39	0.66	0	2	MOL	0	38	11	7	3	529.195	1.79	BASE	C27H31NO10	RGVRUQHYQSORBY-JIGXQNLBSA-N
COc1cnc(NS(=O)(=O)c2ccc(N)cc2)nc1	antibacterial	CHEMBL1200359	SULFAMETER	AHR-857|BAY-5400|Bayrena|NSC-683528|NSC-757874|SH-613|SULFAMETER|SULFAMETHOXYDIAZINE|SULFAMETHOXYPYRIMIDINE|SULFAMETIN|SULFAMETOXYDIAZINE|SULPHAMETHOXYDIAZINE|Sulfametin|Sulfametoxydiazine|Sulla|Sulphamethoxydiazine|ULTRAX|Ultrax	Small molecule	4	280.31	18	51	0.87	107.2	6	2	0	4	N	0.8	7.06	1.98	0.23	-0.18	2	MOL	0	19	7	3	0	280.063	-1.33	NEUTRAL	C11H12N4O3S	GPTONYMQFTZPKC-UHFFFAOYSA-N
COc1nc2ccc(Br)cc2cc1[C@@H](c1ccccc1)[C@@](O)(CCN(C)C)c1cccc2ccccc12	antibiotic	CHEMBL376488	BEDAQUILINE	BEDAQUILINE|R-207910|R207910|SIRTURO|TMC-207|TMC207	Small molecule	4	555.52	62	504	7.13	45.59	4	1	2	8	N	0.22	13.61	8.91	7.13	5.61	5	MOL	0	37	4	1	2	554.157	-0.55	BASE	C32H31BrN2O2	QUIJNHUBAXPXFS-XLJNKUFUSA-N
COc1nc2ccc(Br)cc2cc1[C@@H](c1ccccc1)[C@@](O)(CCN(C)C)c1cccc2ccccc12.O=C(O)/C=C/C(=O)O	antibiotic	CHEMBL2105700	BEDAQUILINE FUMARATE	BEDAQUILINE FUMARATE|R-403323|R403323|SIRTURO	Small molecule	4	671.59	1	1	7.13	45.59	4	1	2	8	N	0.22	13.61	8.91	7.13	5.61	5	MOL	0	37	4	1	2	554.157	-0.55	BASE	C36H35BrN2O6	ZLVSPMRFRHMMOY-WWCCMVHESA-N
COc1ncc(-c2cccc(N3CCN(c4cnc(N)nc4N)CC3)c2)cn1	antibacterial	CHEMBL4468777	FANOTAPRIM	FANOTAPRIM|TRC-2533|TRC-2533-NX|TUR-006|VYR-006	Small molecule	-1	378.44	8	26	1.43	119.31	9	2	0	4	N	0.69		7.5	1.76	1.42	3	MOL	0	28	9	4	0	378.192	-0.99	NEUTRAL	C19H22N8O	GUZBZPCNAJDYMO-UHFFFAOYSA-N
COc1nccnc1NS(=O)(=O)c1ccc(N)cc1	antibacterial	CHEMBL1525826	SULFALENE	AS-18908|KELFIZINE W|Kelfizina|LONGUM|NSC-110433|SULFALENE|SULFAMETHOPYRAZINE|SULFAMETHOXYPYRAZINE|SULFAMETOPYRAZINE	Small molecule	4	280.31	15	30	0.87	107.2	6	2	0	4	N	0.8	5.91	1.98	0.23	-0.62	2	MOL	0	19	7	3	0	280.063	-1.49	ACID	C11H12N4O3S	KXRZBTAEDBELFD-UHFFFAOYSA-N
COc1ncnc(NS(=O)(=O)c2ccc(N)cc2)c1OC	antibacterial	CHEMBL1539	SULFADOXINE	FANASULF|Fanasil|Fanzil|J21.373J|NSC-759319|RO 4-4393|RO-4-4393|RO-44393|SULFADOXIN|SULFADOXINE|SULFADOXINUM|SULPHADOXINE|Sulforthamidine|Sulphormethoxine|WR-4073	Small molecule	4	310.34	123	778	0.88	116.43	7	2	0	5	N	0.79	6.12	3.44	0.58	-0.22	2	MOL	0	21	8	3	0	310.074	-1.08	ACID	C12H14N4O4S	PJSFRIWCGOHTNF-UHFFFAOYSA-N
COn1cc(C(=O)O)c(=O)c2cc3c(cc21)OCO3	antibacterial	CHEMBL339309	MILOXACIN	MILOXACIN|Miloxacin	Small molecule	-1	263.2	9	22	0.49	86.99	6	1	0	2	N	0.85	5.13		1.15	-1.1	2	MOL	0	19	7	1	0	263.043	0.45	ACID	C12H9NO6	ABQYZRZVRIPTPI-UHFFFAOYSA-N
CS(=N)(=O)c1ccc(-c2ccc([C@@H](O)[C@@H](CF)NC(=O)C(F)F)cc2)cn1	antibacterial;antibiotic	CHEMBL5095403	SIRPEFENICOL	SIRPEFENICOL|ZTS-00007928	Small molecule	-1	401.41			2.54	103.14	5	3	0	7	N	0.66	8.71	2.91	0.84	0.82	2	MOL	0	27	6	3	0	401.102	-0.5	NEUTRAL	C17H18F3N3O3S	BCSOJZOJNNYSQM-GDVFORLASA-N
CS(=O)(=O)O.C[C@H](N)C(=O)N[C@@H](C)C(=O)N[C@H]1[C@@H]2CN(c3nc4c(cc3F)c(=O)c(C(=O)O)cn4-c3ccc(F)cc3F)C[C@@H]21	antibacterial	CHEMBL1200498	ALATROFLOXACIN MESYLATE	517-27|ALATROFLOXACIN MESILATE|ALATROFLOXACIN MESYLATE|Alatrofloxacin|CP-116|CP-116,517 -27|CP-116,517-27|CP-116517-27|CP-11651727|TROVAN PRESERVATIVE FREE	Small molecule	4	654.62	2	5	0.9	159.65	8	4	1	7	N	0.33	5.52	8.09	-0.88	-0.92	3	MOL	0	40	11	5	2	558.184	-0.73	ACID	C27H29F3N6O8S	CYETUYYEVKNSHZ-LGOOQLFJSA-N
CS(=O)(=O)O.C[C@H]1NCc2cc(-c3ccc4c(=O)c(C(=O)O)cn(C5CC5)c4c3OC(F)F)ccc21.O	antibacterial	CHEMBL3183451	GARENOXACIN MESYLATE	BMS-284756|BMS-284756-01|GARENOXACIN MESILATE|GARENOXACIN MESILATE HYDRATE|GARENOXACIN MESILATE MONOHYDRATE|GARENOXACIN MESYLATE|GARENOXACIN MESYLATE ANHYDROUS|GARENOXACIN METHANESULFONATE|GENINAX|T-3811ME	Small molecule	-1	540.54	3	11	4.47	80.56	5	2	0	5	N	0.63	5.86	8.88	1.59	1.59	3	MOL	0	31	6	2	0	426.139	-0.05	ZWITTERION	C24H26F2N2O8S	IGTHEWGRXUAFKF-NVJADKKVSA-N
CS(=O)(=O)O.N[C@@H]1[C@H]2CN(c3nc4c(cc3F)c(=O)c(C(=O)O)cn4-c3ccc(F)cc3F)C[C@@H]12	antibacterial	CHEMBL1200779	TROVAFLOXACIN MESYLATE	CP-99,219-27|CP-99219-27|TROVAFLOXACIN MESILATE|TROVAFLOXACIN MESYLATE|TROVAFLOXACIN METHANESULFONATE|Trovafloxacin sulfate|Trovan	Small molecule	4	512.47	4	18	1.89	101.45	6	2	0	3	N	0.68	5.22	9.44	0.14	0.14	3	MOL	0	30	7	3	0	416.11	-0.78	ZWITTERION	C21H19F3N4O6S	DYNZICQDCVYXFW-AHZSKCOESA-N
CS(=O)(=O)O.O.O.O=c1ccc2ncc(=O)n3c2n1C[C@H]3CN1CCC(NCc2cc3c(cn2)OCCC3)CC1	antibiotic	CHEMBL3545364	GEPOTIDACIN MESYLATE	GEPOTIDACIN MESILATE DIHYDRATE|GEPOTIDACIN MESYLATE|GEPOTIDACIN MESYLATE DIHYDRATE|GSK-2140944E|GSK2140944E	Small molecule	-1	580.66			1.09	94.28	9	1	0	5	N	0.62		8.62	0.16	-1.09	3	MOL	0	33	9	1	0	448.222	-0.89	BASE	C25H36N6O8S	MTLHHQWYERWLIX-RGFWRHHQSA-N
CS(=O)(=O)c1ccc(C(O)C(CO)NC(=O)C(Cl)Cl)cc1	antibacterial	CHEMBL315338	RACEPHENICOL	Dexawin|RACEFENICOL|RACEOPHENIDOL|RACEPHENICOL|THIAMPHENICOL DL-FORM|WIN 5063|WIN-5063	Small molecule	-1	356.23	2	3	0.4	103.7	5	3	0	6	N	0.64	8.75		-0.22	-0.24	1	MOL	0	21	6	3	0	355.005	-0.15	NEUTRAL	C12H15Cl2NO5S	OTVAEFIXJLOWRX-UHFFFAOYSA-N
CS(=O)(=O)c1ccc([C@@H](O)[C@@H](CF)NC(=O)C(Cl)Cl)cc1	antibacterial;antibiotic	CHEMBL1241590	FLORFENICOL	FLORFENICOL|NSC-759287|NUFLOR|SCH 25298|SCH-25298	Small molecule	-1	358.22	21	175	1.38	83.47	4	2	0	6	N	0.75	8.49		0.67	0.64	1	MOL	0	21	5	2	0	357	-0.43	NEUTRAL	C12H14Cl2FNO4S	AYIRNRDRBQJXIF-NXEZZACHSA-N
CS(=O)(=O)c1ccc([C@@H](O)[C@@H](CO)NC(=O)C(Cl)Cl)cc1	antibacterial	CHEMBL1236282	THIAMPHENICOL	ARMAI|Dextrosulphenidol|NSC-522822|THIAMPHENICOL|THIAMPHENICOL AMINOACETATE HYDROCHLORIDE|Thiocymetin|Thiophenicol|WIN 5063-2|WIN-5063-2	Small molecule	1	356.23	127	609	0.4	103.7	5	3	0	6	N	0.64	8.75		-0.22	-0.24	1	MOL	0	21	6	3	0	355.005	-0.15	NEUTRAL	C12H15Cl2NO5S	OTVAEFIXJLOWRX-NXEZZACHSA-N
CSCC1CN(/N=C/c2ccc([N+](=O)[O-])o2)C(=O)O1	antibacterial	CHEMBL514315	NIFURATEL	INIMUR|METHYLMERCADONE|Macmiror|Magmilor|NF-113|NIFURATEL|OMNES|Polmiror|SAP-113|Tydantil	Small molecule	-1	285.28	3	9	1.71	98.18	7	0	0	5	N	0.46			1.72	1.72	1	MOL	0	19	8	0	0	285.042	-1.21	NEUTRAL	C10H11N3O5S	SRQKTCXJCCHINN-NYYWCZLTSA-N
CSC[S@@+]([O-])CC(CO)NC(=O)/C=C/c1c(C)[nH]c(=O)[nH]c1=O	antibiotic	CHEMBL2303630	SPARSOMYCIN	NSC-59729|SPARSOMYCIN|Sparsomycin|U-19183	Small molecule	-1	361.45	12	28	-1.07	138.11	6	4	0	8	N	0.34	8.97		-2.48	-2.49	1	MOL	0	23	8	4	0	361.077	-0.4	NEUTRAL	C13H19N3O5S2	XKLZIVIOZDNKEQ-CKIHNWHUSA-N
C[C@@H](O)[C@H]1C(=O)N2C(C(=O)O)=C(COC(N)=O)S[C@H]12	antibacterial;antibiotic	CHEMBL70088	RITIPENEM	RITIPENEM|Ritipenem	Small molecule	-1	288.28	15	53	-0.71	130.16	6	3	0	4	N	0.58	3.77		-1.75	-5.03	0	MOL	0	19	8	4	0	288.042	0.72	ACID	C10H12N2O6S	IKQNRQOUOZJHTR-UWBRJAPDSA-N
C[C@@H](O)[C@H]1C(=O)N2C(C(=O)O)=C(SC3CN(C4=NCCS4)C3)[C@H](C)[C@H]12	antibacterial;antibiotic	CHEMBL576981	TEBIPENEM	LJC-11036|TEBIPENEM	Small molecule	1	383.5	8	34	0.66	93.44	7	2	0	4	N	0.69	3.22	6.27	-2.1	-3.17	0	MOL	0	25	7	2	0	383.097	0.38	ACID	C16H21N3O4S2	GXXLUDOKHXEFBQ-YJFSRANCSA-N
C[C@@H](O)[C@H]1C(=O)N2C(C(=O)O)=C(SCCNC=N)C[C@H]12	antibacterial;antibiotic	CHEMBL148	IMIPENEM	IMIPENEM|Imipenem|MK-0787	Small molecule	4	299.35	278	6629	-0.18	113.72	5	4	0	7	N	0.22	3.44	11.8	-3.8	-3.8	0	MOL	0	20	7	4	0	299.094	0.89	ZWITTERION	C12H17N3O4S	ZSKVGTPCRGIANV-ZXFLCMHBSA-N
C[C@@H](O)[C@H]1C(=O)N2C(C(=O)O)=C(SCCNC=N)C[C@H]12.O	antibacterial;antibiotic	CHEMBL43708	IMIPENEM	IMIPEMIDE|IMIPENEM|IMIPENEM HYDRATE|IMIPENEM MONOHYDRATE|IMIPENEM MONOHYDRATE (H2O)|Imipenem hydrate|MK-0787|NSC-759901	Small molecule	4	317.37	41	134	-0.18	113.72	5	4	0	7	N	0.22	3.44	11.8	-3.8	-3.8	0	MOL	0	20	7	4	0	299.094	0.89	ZWITTERION	C12H19N3O5S	GSOSVVULSKVSLQ-JJVRHELESA-N
C[C@@H](O)[C@H]1C(=O)N2C(C(=O)O)=C(S[C@@H]3CN[C@H](C(=O)N(C)C)C3)[C@H](C)[C@H]12	antibacterial;antibiotic	CHEMBL127	MEROPENEM	ICI 194,660|ICI-194660|MERONEM|MEROPENEM|MEROPENEM (AS TRIHYDRATE)|MEROPENEM ANHYDROUS|MEROPENEM HYDRATE|MEROPENEM TRIHYDRATE|MEROPENEM, ANHYDROUS|MERREM I.V.|Merrem|Merrem i.v.|NSC-759621|SM-7338	Small molecule	4	383.47	340	6310	-0.31	110.18	6	3	0	5	N	0.56	3.28	9.39	-4.35	-4.36	0	MOL	0	26	8	3	0	383.151	0.78	ZWITTERION	C17H25N3O5S	DMJNNHOOLUXYBV-PQTSNVLCSA-N
C[C@@H](O)[C@H]1C(=O)N2C(C(=O)O)=C(S[C@@H]3CN[C@H](C(=O)NCc4ccc(S(N)(=O)=O)cc4)C3)[C@H](C)[C@H]12	antibacterial;antibiotic	CHEMBL5095168	BENAPENEM	BENAPENEM	Small molecule	2	524.62			-0.43	179.13	8	5	1	8	N	0.28	3.35	9.3	-4.25	-4.25	1	MOL	0	35	11	6	3	524.14	-0.04	ZWITTERION	C22H28N4O7S2	JNSMRGMLNPEWLR-PDCLSYJBSA-N
C[C@@H](O)[C@H]1C(=O)N2C(C(=O)O)=C(S[C@@H]3CN[C@H](C(=O)Nc4cccc(C(=O)O)c4)C3)[C@H](C)[C@H]12	antibacterial;antibiotic	CHEMBL1359	ERTAPENEM	ERTAPENEM|Ertapenem|Invanz	Small molecule	4	475.52	128	1751	0.94	156.27	7	5	0	7	N	0.36	3.22	9.03	-3.23	-6.07	1	MOL	0	33	10	5	0	475.141	0.16	ZWITTERION	C22H25N3O7S	JUZNIMUFDBIJCM-ANEDZVCMSA-N
C[C@@H](O)[C@H]1C(=O)N2C(C(=O)O)=C(S[C@@H]3CN[C@H](CNS(N)(=O)=O)C3)[C@H](C)[C@H]12	antibacterial;antibiotic	CHEMBL491571	DORIPENEM	DORIBAX|DORIPENEM|Finibax|S-4661	Small molecule	4	420.51	143	1978	-1.6	162.06	7	5	0	7	N	0.31	3.34	9.51	-5.56	-5.57	0	MOL	0	27	10	6	1	420.114	0.73	ZWITTERION	C15H24N4O6S2	AVAACINZEOAHHE-VFZPANTDSA-N
C[C@@H](O)[C@H]1C(=O)N2C(C(=O)O)=C(S[C@H]3CC[S@@+]([O-])C3)S[C@H]12	antibacterial;antibiotic	CHEMBL1908305	SULOPENEM	CP-70,429|CP-70429|SULOPENEM	Small molecule	3	349.46	43	167	0.41	100.9	6	2	0	4	N	0.56	3.65		-1.32	-4.65	0	MOL	0	21	6	2	0	349.011	0.35	ACID	C12H15NO5S3	FLSUCZWOEMTFAQ-PRBGKLEPSA-N
C[C@@H](O)[C@H]1C(=O)N2C(C(=O)O)=C(S[C@H]3CNC(=O)C3)[C@H](C)[C@H]12	antibacterial;antibiotic	CHEMBL3989499	TACAPENEM	TACAPENEM	Small molecule	-1	326.37			-0.24	106.94	5	3	0	4	N	0.62	3.67		-1.78	-5.09	0	MOL	0	22	7	3	0	326.094	0.91	ACID	C14H18N2O5S	CTEFNVKDRWMZSL-CTNSIQBBSA-N
C[C@@H](O)[C@H]1C(=O)N2C(C(=O)O)=C(S[C@H]3C[C@@H](C(=O)N4CC[C@H](NC(=O)CNC(=N)N)C4)N(C)C3)[C@H](C)[C@H]12	antibacterial;antibiotic	CHEMBL389847	TOMOPENEM	CS-023|R-115685|R-1558|R-1L5685|RO-4908463|RO4908463|TOMOPENEM|Tomopenem	Small molecule	-1	537.64	57	617	-1.85	192.39	8	6	2	8	N	0.12	3.63	11.2	-5.46	-5.97	0	MOL	0	37	13	7	3	537.237	-0.24	ZWITTERION	C23H35N7O6S	KEDAXBWZURNCHS-GPODMPQUSA-N
C[C@@H](O)[C@H]1C(=O)N2C(C(=O)O)=C([C@H]3CCCO3)S[C@H]12	antibacterial;antibiotic	CHEMBL556262	FAROPENEM	FAROPENEM|FROPENEM	Small molecule	3	285.32	25	226	0.37	87.07	5	2	0	3	N	0.73	3.97		-0.75	-3.93	0	MOL	0	19	6	2	0	285.067	0.37	ACID	C12H15NO5S	HGGAKXAHAYOLDJ-FHZUQPTBSA-N
C[C@@H](O)[C@H]1C(=O)N2C(C(=O)OCOC(=O)C(C)(C)C)=C(SC3CN(C4=NCCS4)C3)[C@H](C)[C@H]12	antibacterial;antibiotic	CHEMBL2107486	TEBIPENEM PIVOXIL	L-084|LJC 11,084|LJC 11084|LJC-11084|ME-1211|ME1211|Orapenem|TBPM-PI|TEBIPENEM PIVOXIL	Small molecule	3	497.64	17	29	1.67	108.74	10	1	0	6	N	0.33		6.27	1.59	1.56	0	MOL	0	33	9	1	0	497.165	0.35	NEUTRAL	C22H31N3O6S2	SNUDIPVBUUXCDG-QHSBEEBCSA-N
C[C@@H](O)[C@H]1C(=O)N2C(C(=O)[O-])=C(SC3Cn4cnc[n+]4C3)[C@H](C)[C@H]12	antibacterial;antibiotic	CHEMBL285347	BIAPENEM	BIAPENEM|CL 186,815|CL-186815|L-627|LJ C10,627|LJ-C10627|LJC-10627|OMEGACIN	Small molecule	1	350.4	23	123	-1.89	102.37	7	1	0	4	N	0.5	3.31		-6.06	-5.44	1	MOL	0	24	8	1	0	350.105	0.67	ACID	C15H18N4O4S	MRMBZHPJVKCOMA-YJFSRANCSA-N
C[C@@H](O)[C@H]1C(=O)N2C(C(=O)[O-])=C(S[C@@H]3CN[C@H](C(=O)Nc4cccc(C(=O)O)c4)C3)[C@H](C)[C@H]12.[Na+]	antibacterial;antibiotic	CHEMBL1232	ERTAPENEM SODIUM	ERTAPENEM SODIUM|ERTAPENEM SODIUM SALT|Invanz|L-749345|MK-0826|MK-826	Small molecule	4	497.51	23	72	0.94	156.27	7	5	0	7	N	0.36	3.22	9.03	-3.23	-6.07	1	MOL	0	33	10	5	0	475.141	0.16	ZWITTERION	C22H24N3NaO7S	ZXNAQFZBWUNWJM-HRXMHBOMSA-M
C[C@@H]([C@H](N)C(=O)N[C@H](C(=O)O)[C@H]1O[C@@H](n2ccc(=O)[nH]c2=O)[C@H](O)[C@@H]1O)[C@H](O)c1ccc(O)cn1	antibiotic	CHEMBL35306	NIKKOMYCIN	NIKKOMYCIN|Nikkomycin Z	Small molecule	1	495.45	15	165	-3.48	250.32	12	8	2	8	N	0.18	2.8	8.76	-5.65	-5.79	2	MOL	0	35	15	9	2	495.16	1.11	ZWITTERION	C20H25N5O10	WWJFFVUVFNBJTN-VHDFTHOZSA-N
C[C@@H](c1ccccc1)[C@@H]1NC(=O)CNC(=O)[C@H](CO)NC(=O)[C@@H]([C@@H](O)[C@@H]2CN=C(N)N2)NC(=O)[C@H]([C@H](O)[C@@H]2CN=C(N)N2)NC(=O)[C@@H](Cc2ccc3nc(-c4ccccc4)oc3c2)NC1=O	antibiotic	CHEMBL217872			Protein		909.96	3	3	-4.32	362.14	17	13	3	10	N	0.07	10.08	20.62	-4.28	-7.59	4	BOTH	-1	66	23	15	3	909.388	0.66	BASE	C43H51N13O10	VHVNEBNUXHPYSE-ZOURBZSPSA-N
C[C@@H](c1ccccc1)[C@@H]1NC(=O)CNC(=O)[C@H](CO)NC(=O)[C@@H]([C@@H](O)[C@@H]2CN=C(N)N2[C@H]2O[C@H](CO)[C@@H](O)[C@H](O)[C@@H]2O)NC(=O)[C@H]([C@H](O)[C@@H]2CN=C(N)N2)NC(=O)[C@@H](Cc2ccc(O)cc2)NC1=O	antibiotic	CHEMBL415689			Small molecule		971	2	2	-8.91	437.7	21	17	3	11	N	0.1	9.67	20.06	-8.35	-10.71	2	MOL	-1	69	27	19	3	970.414	1.28	BASE	C42H58N12O15	YBILMIDCJFLBHS-MVXAWGMXSA-N
C[C@@H](c1ccccc1)[C@@H]1NC(=O)CNC(=O)[C@H](CO)NC(=O)[C@@H]([C@@H](O)[C@@H]2CN=C(N)N2[C@H]2O[C@H](CO)[C@@H](O)[C@H](O)[C@@H]2O)NC(=O)[C@H]([C@H](O)[C@@H]2CN=C(N)N2)NC(=O)[C@@H](Cc2ccc3nc(-c4ccc(-c5ccccc5)cc4)oc3c2)NC1=O	antibiotic	CHEMBL413902			Small molecule		1148.2	3	3														MOL	-1					1147.47			C55H65N13O15	ZFJMRVGXWCJCRH-BAPSXEBOSA-N
C[C@@H](c1ccccc1)[C@@H]1NC(=O)CNC(=O)[C@H](CO)NC(=O)[C@@H]([C@@H](O)[C@@H]2CN=C(N)N2[C@H]2O[C@H](CO)[C@@H](O)[C@H](O)[C@@H]2O)NC(=O)[C@H]([C@H](O)[C@@H]2CN=C(N)N2)NC(=O)[C@@H](Cc2ccc3nc(-c4ccc(Br)cc4)oc3c2)NC1=O	antibiotic	CHEMBL412417			Small molecule		1151	3	3														MOL	-1					1149.35			C49H60BrN13O15	PJQWDWHZHHVFNC-LVVLPQIWSA-N
C[C@@H](c1ccccc1)[C@@H]1NC(=O)CNC(=O)[C@H](CO)NC(=O)[C@@H]([C@@H](O)[C@@H]2CN=C(N)N2[C@H]2O[C@H](CO)[C@@H](O)[C@H](O)[C@@H]2O)NC(=O)[C@H]([C@H](O)[C@@H]2CN=C(N)N2)NC(=O)[C@@H](Cc2ccc3nc(-c4ccc(C(=O)O)cc4)oc3c2)NC1=O	antibiotic	CHEMBL440444			Small molecule		1116.11	3	3														MOL	-1					1115.43			C50H61N13O17	UZVDDRFCHCXSDS-LVVLPQIWSA-N
C[C@@H](c1ccccc1)[C@@H]1NC(=O)CNC(=O)[C@H](CO)NC(=O)[C@@H]([C@@H](O)[C@@H]2CN=C(N)N2[C@H]2O[C@H](CO)[C@@H](O)[C@H](O)[C@@H]2O)NC(=O)[C@H]([C@H](O)[C@@H]2CN=C(N)N2)NC(=O)[C@@H](Cc2ccc3nc(-c4ccc(C(C)(C)C)cc4)oc3c2)NC1=O	antibiotic	CHEMBL267827			Small molecule		1128.21	3	3														MOL	-1					1127.5			C53H69N13O15	SSJLUSIMWYIGPH-FLGMMNNFSA-N
C[C@@H](c1ccccc1)[C@@H]1NC(=O)CNC(=O)[C@H](CO)NC(=O)[C@@H]([C@@H](O)[C@@H]2CN=C(N)N2[C@H]2O[C@H](CO)[C@@H](O)[C@H](O)[C@@H]2O)NC(=O)[C@H]([C@H](O)[C@@H]2CN=C(N)N2)NC(=O)[C@@H](Cc2ccc3nc(-c4ccc(N(C)C)cc4)oc3c2)NC1=O	antibiotic	CHEMBL412829			Small molecule		1115.17	9	37														MOL	-1					1114.48			C51H66N14O15	HHKNUDGMOUMHMK-CGHHKMEASA-N
C[C@@H](c1ccccc1)[C@@H]1NC(=O)CNC(=O)[C@H](CO)NC(=O)[C@@H]([C@@H](O)[C@@H]2CN=C(N)N2[C@H]2O[C@H](CO)[C@@H](O)[C@H](O)[C@@H]2O)NC(=O)[C@H]([C@H](O)[C@@H]2CN=C(N)N2)NC(=O)[C@@H](Cc2ccc3nc(-c4ccc(OCc5ccccc5)cc4)oc3c2)NC1=O	antibiotic	CHEMBL437815			Small molecule		1178.23	3	3														MOL	-1					1177.48			C56H67N13O16	HRSUAIMABSPASI-XYKVQGINSA-N
C[C@@H](c1ccccc1)[C@@H]1NC(=O)CNC(=O)[C@H](CO)NC(=O)[C@@H]([C@@H](O)[C@@H]2CN=C(N)N2[C@H]2O[C@H](CO)[C@@H](O)[C@H](O)[C@@H]2O)NC(=O)[C@H]([C@H](O)[C@@H]2CN=C(N)N2)NC(=O)[C@@H](Cc2ccc3nc(-c4ccc5c(c4)-c4ccccc4C5)oc3c2)NC1=O	antibiotic	CHEMBL407366			Small molecule		1160.21	3	3														MOL	-1					1159.47			C56H65N13O15	PEJLCJCBHPAWPO-BJFXDICMSA-N
C[C@@H](c1ccccc1)[C@@H]1NC(=O)CNC(=O)[C@H](CO)NC(=O)[C@@H]([C@@H](O)[C@@H]2CN=C(N)N2[C@H]2O[C@H](CO)[C@@H](O)[C@H](O)[C@@H]2O)NC(=O)[C@H]([C@H](O)[C@@H]2CN=C(N)N2)NC(=O)[C@@H](Cc2ccc3nc(-c4cccc(C(C)(C)C)c4)oc3c2)NC1=O	antibiotic	CHEMBL405807			Small molecule		1128.21	3	3														MOL	-1					1127.5			C53H69N13O15	CTBDONOIPCFUAR-FLGMMNNFSA-N
C[C@@H](c1ccccc1)[C@@H]1NC(=O)CNC(=O)[C@H](CO)NC(=O)[C@@H]([C@@H](O)[C@@H]2CN=C(N)N2[C@H]2O[C@H](CO)[C@@H](O)[C@H](O)[C@@H]2O)NC(=O)[C@H]([C@H](O)[C@@H]2CN=C(N)N2)NC(=O)[C@@H](Cc2ccc3nc(-c4cccc(F)c4)oc3c2)NC1=O	antibiotic	CHEMBL384471			Small molecule		1090.09	9	37														MOL	-1					1089.43			C49H60FN13O15	GAULYAVMEWVYKO-LVVLPQIWSA-N
C[C@@H](c1ccccc1)[C@@H]1NC(=O)CNC(=O)[C@H](CO)NC(=O)[C@@H]([C@@H](O)[C@@H]2CN=C(N)N2[C@H]2O[C@H](CO)[C@@H](O)[C@H](O)[C@@H]2O)NC(=O)[C@H]([C@H](O)[C@@H]2CN=C(N)N2)NC(=O)[C@@H](Cc2ccc3nc(-c4ccccc4OC4O[C@H](CO)[C@@H](O)[C@H](O)[C@H]4O)oc3c2)NC1=O	antibiotic	CHEMBL407365			Small molecule		1250.24	3	3														MOL	-1					1249.49			C55H71N13O21	LYYSLKSNJXEKKK-MZQRWSDZSA-N
C[C@@H](c1ccccc1)[C@@H]1NC(=O)CNC(=O)[C@H](CO)NC(=O)[C@@H]([C@@H](O)[C@@H]2CN=C(N)N2[C@H]2O[C@H](CO)[C@@H](O)[C@H](O)[C@@H]2O)NC(=O)[C@H]([C@H](O)[C@@H]2CN=C(N)N2)NC(=O)[C@@H](Cc2ccc3nc(-c4ccco4)oc3c2)NC1=O	antibiotic	CHEMBL276496			Small molecule		1062.06	3	3														MOL	-1					1061.42			C47H59N13O16	JJFFXHDRXZCGAG-GNQYKQSWSA-N
C[C@@H](c1ccccc1)[C@@H]1NC(=O)CNC(=O)[C@H](CO)NC(=O)[C@@H]([C@@H](O)[C@@H]2CN=C(N)N2[C@H]2O[C@H](CO)[C@@H](O)[C@H](O)[C@@H]2O)NC(=O)[C@H]([C@H](O)[C@@H]2CN=C(N)N2)NC(=O)[C@@H](Cc2ccc3nc(-c4cccs4)oc3c2)NC1=O	antibiotic	CHEMBL384872			Small molecule		1078.13	3	3														MOL	-1					1077.4			C47H59N13O15S	NXZWHSGZEJJBHY-CWYJFFCXSA-N
C[C@@H](c1ccccc1)[C@@H]1NC(=O)CNC(=O)[C@H](CO)NC(=O)[C@@H]([C@@H](O)[C@@H]2CN=C(N)N2[C@H]2O[C@H](CO)[C@@H](O)[C@H](O)[C@@H]2O)NC(=O)[C@H]([C@H](O)[C@@H]2CN=C(N)N2)NC(=O)[C@@H](Cc2ccc3nc(C=C(c4ccccc4)c4ccccc4)oc3c2)NC1=O	antibiotic	CHEMBL406708			Small molecule		1174.24	3	3														MOL	-1					1173.49			C57H67N13O15	FTTHYNCZMOOTAC-ZOZYJAGTSA-N
C[C@@H](c1ccccc1)[C@@H]1NC(=O)CNC(=O)[C@H](CO)NC(=O)[C@@H]([C@@H](O)[C@@H]2CN=C(N)N2[C@H]2O[C@H](CO)[C@@H](O)[C@H](O)[C@@H]2O)NC(=O)[C@H]([C@H](O)[C@@H]2CN=C(N)N2)NC(=O)[C@@H](Cc2ccc3nc(NC4O[C@@H](OC(=O)c5ccccc5)[C@H](OC(=O)c5ccccc5)[C@@H](OC(=O)c5ccccc5)[C@@H]4COC(=O)c4ccccc4)oc3c2)NC1=O	antibiotic	CHEMBL404986			Small molecule		1589.59	3	3														MOL	-1					1588.58			C77H84N14O24	HCPUHAOZHFWUPM-KBFIXCHYSA-N
C[C@@H](c1ccccc1)[C@@H]1NC(=O)CNC(=O)[C@H](CO)NC(=O)[C@@H]([C@@H](O)[C@@H]2CN=C(N)N2[C@H]2O[C@H](CO)[C@@H](O)[C@H](O)[C@@H]2O)NC(=O)[C@H]([C@H](O)[C@@H]2CN=C(N)N2)NC(=O)[C@@H](Cc2ccc3nc(SCC(=O)c4ccc(Cl)cc4)oc3c2)NC1=O	antibiotic	CHEMBL276498			Small molecule		1180.65	11	37														MOL	-1					1179.38			C51H62ClN13O16S	MMXJDCIQIPYFKU-CVXCSZERSA-N
C[C@@H](c1ccccc1)[C@@H]1NC(=O)CNC(=O)[C@H](CO)NC(=O)[C@@H]([C@@H](O)[C@@H]2CN=C(N)N2[C@H]2O[C@H](CO)[C@@H](O)[C@H](O)[C@@H]2O)NC(=O)[C@H]([C@H](O)[C@@H]2CN=C(N)N2)NC(=O)[C@@H](Cc2ccc3nc(SCC(=O)c4ccccc4)oc3c2)NC1=O	antibiotic	CHEMBL412678			Small molecule		1146.21	3	3														MOL	-1					1145.42			C51H63N13O16S	TWIUAEQVLKLTLR-PIVGFDSJSA-N
C[C@@H](c1ccccc1)[C@@H]1NC(=O)CNC(=O)[C@H](CO)NC(=O)[C@@H]([C@@H](O)[C@@H]2CN=C(N)N2[C@H]2O[C@H](CO)[C@@H](O)[C@H](O)[C@@H]2O)NC(=O)[C@H]([C@H](O)[C@@H]2CN=C(N)N2)NC(=O)[C@@H](Cc2ccc3nc(SCc4ccc(-c5ccccc5)cc4)oc3c2)NC1=O	antibiotic	CHEMBL277081			Small molecule		1194.29	3	3														MOL	-1					1193.46			C56H67N13O15S	LXBFURHGXQBHCJ-GFSIEKGOSA-N
C[C@@H](c1ccccc1)[C@@H]1NC(=O)CNC(=O)[C@H](CO)NC(=O)[C@@H]([C@@H](O)[C@@H]2CN=C(N)N2[C@H]2O[C@H](CO)[C@@H](O)[C@H](O)[C@@H]2O)NC(=O)[C@H]([C@H](O)[C@@H]2CN=C(N)N2)NC(=O)[C@@H](Cc2ccc3nc(SCc4ccccc4)oc3c2)NC1=O	antibiotic	CHEMBL406245			Small molecule		1118.2	3	3														MOL	-1					1117.43			C50H63N13O15S	YZOBPHJUADVPCY-NKCQOUMNSA-N
C[C@@H]1C/C=C/C=C/C=C/C=C/[C@H](O[C@@H]2O[C@H](C)[C@@H](O)[C@H](N)[C@@H]2O)C[C@@H]2O[C@](O)(C[C@@H](O)C[C@H]3O[C@@H]3/C=C/C(=O)O1)C[C@H](O)[C@H]2C(=O)O	antibacterial;antibiotic	CHEMBL1200656	NATAMYCIN	ANTIBIOTIC A-5283|CL 12,625|CL-12625|DELVOCID|E-235|E235|INS NO.235|INS-235|MYCOPHYT|MYPROZINE|Myprozine|NATAMYCIN|NSC-759167|Natacyn|PIMAFUCIN|PIMARACIN|PIMARICIN|Pimaricin|SYNOGIL|TENNECETIN	Small molecule	4	665.73	137	388	0.12	230.99	13	7	3	3	N	0.16	3.69	9.11	-1.69	-1.7	0	MOL	0	47	14	8	3	665.305	2.38	ZWITTERION	C33H47NO13	NCXMLFZGDNKEPB-FFPOYIOWSA-N
C[C@@H]1CN(c2c(F)c(F)c3c(=O)c(C(=O)O)cn(C4CC4)c3c2F)C[C@H](C)N1	antibacterial	CHEMBL295433	ORBIFLOXACIN	NSC-758614|ORBIFLOXACIN|Orbax|Orbifloxacin	Small molecule	-1	395.38	23	127	2.64	74.57	5	2	0	3	N	0.78	5.3	8.77	0.23	0.22	2	MOL	0	28	6	2	0	395.146	-0.19	ZWITTERION	C19H20F3N3O3	QIPQASLPWJVQMH-DTORHVGOSA-N
C[C@@H]1CN(c2c(F)c(N)c3c(=O)c(C(=O)O)cn(C4CC4)c3c2F)C[C@H](C)N1	antibacterial	CHEMBL850	SPARFLOXACIN	AT-4140|CI-978|NSC-759641|SPARFLOXACIN|Spara|Zagam	Small molecule	4	392.41	192	1395	2.08	100.59	6	3	0	3	N	0.69	5.56	8.79	-0.07	-0.07	2	MOL	0	28	7	4	0	392.166	-0.11	ZWITTERION	C19H22F2N4O3	DZZWHBIBMUVIIW-DTORHVGOSA-N
C[C@@H]1CN2c3c(cc4c(N5C(=O)OC[C@@H]5C)noc4c3F)CC3(C(=O)NC(=O)NC3=O)[C@H]2[C@H](C)O1	antibiotic	CHEMBL3544978	ZOLIFLODACIN	AZD-0914|AZD0914|ETX-0914|ETX0914|ZOLIFLODACIN	Small molecule	3	487.44	11	39	1.2	143.31	9	2	0	1	N	0.57	7.31		1.51	1.17	2	MOL	0	35	12	2	1	487.15	-0.17	NEUTRAL	C22H22FN5O7	ZSWMIFNWDQEXDT-ZESJGQACSA-N
C[C@@H]1NC(=O)[C@@H](N)CNC(=O)[C@H](C2CCNC(=N)N2)NC(=O)/C(=C/NC(N)=O)NC(=O)[C@H](CNC(=O)CC(N)CCCN)NC1=O.N=C1NCCC([C@@H]2NC(=O)/C(=C/NC(N)=O)NC(=O)[C@H](CNC(=O)CC(N)CCCN)NC(=O)[C@H](CO)NC(=O)[C@@H](N)CNC2=O)N1	antibacterial;antibiotic	CHEMBL2221250	CAPREOMYCIN	CAPASTAT|CAPOSTATIN|CAPREOMICIN|CAPREOMYCIN|CAPROMYCIN	Protein	4	1321.44	6	41														MOL	0					1320.7			C50H88N28O15	VCOPTHOUUNAYKQ-DAOVIKHBSA-N
C[C@@H]1NC(=O)[C@@H](N)CNC(=O)[C@H](C2CCNC(=N)N2)NC(=O)/C(=C/NC(N)=O)NC(=O)[C@H](CNC(=O)CC(N)CCCN)NC1=O.N=C1NCCC([C@@H]2NC(=O)/C(=C/NC(N)=O)NC(=O)[C@H](CNC(=O)CC(N)CCCN)NC(=O)[C@H](CO)NC(=O)[C@@H](N)CNC2=O)N1.O=S(=O)(O)O.O=S(=O)(O)O	antibiotic	CHEMBL2218913	CAPREOMYCIN SULFATE	34977|CAPASTAT SULPHATE|CAPREOMYCIN DISULFATE|CAPREOMYCIN SULFATE|CAPREOMYCIN SULPHATE|CAPREOMYCIN, SULFATE (1:2) (SALT)|CAPREOMYCIN, SULFATE (SALT)|CAPREOMYCINI SULFAS|Capastat Sulfate|NSC-755904|OGOSTAL	Protein	4	1517.59	5	7														MOL	0					1320.7			C50H92N28O23S2	TUATYNXRYJTQTQ-BVRBKCERSA-N
C[C@@H]1O[C@@H](O[C@@H]2[C@H](C)O[C@@H](O[C@H]3C[C@](O)(C(=O)CO)Cc4c(O)c5c(c(O)c43)C(=O)c3ccccc3C5=O)C[C@@H]2O)C[C@H](N)[C@@H]1O	antibiotic	CHEMBL1230227	SABARUBICIN	SABARUBICIN	Small molecule	2	643.64	2	6	-0.13	235.53	14	7	3	6	N	0.17	8.04	10.06	0.88	0.33	2	MOL	0	46	14	8	3	643.226	1.65	BASE	C32H37NO13	VQHRZZISQVWPLK-UIRGBLDSSA-N
C[C@@H]1O[C@@H](O[C@H]2C[C@](O)(C(=O)CO)Cc3c(O)c4c(c(O)c32)C(=O)c2ccccc2C4=O)C[C@H](N)[C@@H]1O	antibiotic	CHEMBL458336	MEDORUBICIN	MEDORUBICIN|NSC-256438	Small molecule	-1	513.5	1	2	-0.01	196.84	11	6	3	4	N	0.26	8.02	9.94	0.69	0.24	2	MOL	0	37	11	7	3	513.163	1.74	BASE	C26H27NO10	XVXGYZFARCOVHS-BINOZUKVSA-N
C[C@@H]1O[C@@H]1P(=O)(O)O	antibacterial;antibiotic	CHEMBL1757	FOSFOMYCIN	CALCIUM FOSFOMYCIN|FOSFOCINA|FOSFOMYCIN|FOSFOMYCIN CALCIUM|FOSFOMYCIN CALCIUM HYDRATE|FOSFOMYCIN SODIUM|Fosfomycin|J01XX01|Monurol|NSC-758170|ZTI-01	Small molecule	4	138.06	72	399	-0.09	70.06	2	2	0	1	N	0.39	1.25		-0.74	-3.18	0	MOL	0	8	4	2	0	138.008	0.93	ACID	C3H7O4P	YMDXZJFXQJVXBF-STHAYSLISA-N
C[C@@H]1O[C@@H]1P(=O)(O)O.NC(CO)(CO)CO	antibacterial;antibiotic	CHEMBL1200331	FOSFOMYCIN TROMETHAMINE	FOSFOMYCIN TROMETAMOL|FOSFOMYCIN TROMETAMOL (1:1)|FOSFOMYCIN TROMETAMOL SALT|FOSFOMYCIN TROMETHAMINE|Monuril|Monurol|Z 1282|Z-1282	Small molecule	4	259.19			-0.09	70.06	2	2	0	1	N	0.39	1.25		-0.74	-3.18	0	MOL	0	8	4	2	0	138.008	0.93	ACID	C7H18NO7P	QZJIMDIBFFHQDW-LMLSDSMGSA-N
C[C@@H]1O[C@@H]1P(=O)([O-])O.[Na+]	antibiotic	CHEMBL2322189	FOSFOMYCIN SODIUM	FOSFOMYCIN DISODIUM|FOSFOMYCIN SODIUM|NSC-136017	Small molecule	3	160.04	1	1	-0.09	70.06	2	2	0	1	N	0.39	1.25		-0.74	-3.18	0	MOL	0	8	4	2	0	138.008	0.93	ACID	C3H6NaO4P	JHXHBFDOOUMZSP-LJUKVTEVSA-M
C[C@@H]1[C@H](O)[C@@H](C)/C=C/C=C/C=C/C=C/C=C/C=C/C=C/[C@H](O[C@@H]2O[C@H](C)[C@@H](O)[C@H](N)[C@@H]2O)C[C@@H]2O[C@](O)(C[C@@H](O)C[C@@H](O)[C@H](O)CC[C@@H](O)C[C@@H](O)CC(=O)O[C@H]1C)C[C@H](O)[C@H]2C(=O)O	antibiotic	CHEMBL267345	AMPHOTERICIN B	ABELCET, LIPOSOMAL AMPHOTERICIN B|AMBIL|AMOPHOTERICIN B|AMPHO-MORONAL|AMPHOTERCIN B|AMPHOTERICIN|AMPHOTERICIN B|AMPHOTERICIN B DEOXYCHOLATE|AMPHOTERICIN B LIPID COMPLEX|AMPHOTERICIN B LIPOSOMAL|AMPHOTERICIN B LIPOSOMAL COMPLEX|AMPHOTERICIN B LIPOSOME|AMPHOTERICIN B, LIPOSOME|AMPHOTERICINE B|AMPHOTERICINUM B|AMPHOTERICITIN B|AMPHOTOCERIN|AMPHOTREICIN B|AMPOTERICIN B|Abelcet|Ambisome|Amphotec|FUNGI…	Small molecule	4	924.09	428	7995	0.71	319.61	17	12	3	3	N	0.17	3.69	9.12	-2.3	-2.31	0	MOL	0	65	18	13	3	923.488	1.75	ZWITTERION	C47H73NO17	APKFDSVGJQXUKY-INPOYWNPSA-N
C[C@@H]1[C@H](O)[C@@H](C)/C=C/C=C/CC/C=C/C=C/C=C/C=C/[C@H](O[C@@H]2O[C@H](C)[C@@H](O)[C@H](N)[C@@H]2O)C[C@@H]2O[C@](O)(C[C@@H](O)[C@H](O)CC[C@@H](O)C[C@@H](O)C[C@@H](O)CC(=O)O[C@H]1C)C[C@H](O)[C@H]2C(=O)O	antibiotic	CHEMBL450895	NYSTATIN	BARSTATIN 100|CANDEX|INFESTAT|KOROSTATIN|L-NYSTATIN|MIKOSTATIN|MULTILIND|MYKINAC|Myco 20|Mycostatin|NILSTAT|NSC-150817|NYSERT|NYSPES|NYSTAFORM|NYSTAN TRIPLE PACK|NYSTATIN|NYSTATINUM|NYSTAVESCENT|NYSTEX|NYSTOP|TERRASTATIN|TINADERM M	Small molecule	4	926.11	274	2057	0.94	319.61	17	12	3	3	N	0.18	3.72	9.11	-1.94	-1.94	0	MOL	0	65	18	13	3	925.504	1.8	ZWITTERION	C47H75NO17	VQOXZBDYSJBXMA-NQTDYLQESA-N
C[C@@]12C[C@H](N)[C@@H]1CN(c1nc3c(cc1F)c(=O)c(C(=O)O)cn3C1CC1)C2	antibacterial	CHEMBL2107637	ECENOFLOXACIN	ECENOFLOXACIN	Small molecule	-1	372.4			1.74	101.45	6	2	0	3	N	0.85	5.33	9.65	-0.61	-0.61	2	MOL	0	27	7	3	0	372.16	-0.01	ZWITTERION	C19H21FN4O3	WNVIWAUAXKEKKF-PJFSTRORSA-N
C[C@H](N)C(=O)N[C@@H](C)C(=O)N[C@H]1[C@@H]2CN(c3nc4c(cc3F)c(=O)c(C(=O)O)cn4-c3ccc(F)cc3F)C[C@@H]21	antibacterial	CHEMBL1201197	ALATROFLOXACIN	ALATROFLOXACIN|Alatrofloxacin	Small molecule	4	558.52	1	2	0.9	159.65	8	4	1	7	N	0.33	5.52	8.09	-0.88	-0.92	3	MOL	0	40	11	5	2	558.184	-0.73	ACID	C26H25F3N6O5	UUZPPAMZDFLUHD-VUJLHGSVSA-N
C[C@H](N)C(=O)N[C@@H](CCC(=O)C=[N+]=[N-])C(=O)N[C@H](CCC(=O)C=[N+]=[N-])C(=O)O	antibiotic	CHEMBL2105946	AMBOMYCIN	AMBOMYCIN	Protein	-1	395.38			-2.31	228.46	6	4	0	13	N	0.15	3.6	9.3	-6.65	-6.91	0	BOTH	0	28	13	5	1	395.155	0.31	ZWITTERION	C15H21N7O6	OWSKEUBOCMEJMI-KPXOXKRLSA-N
C[C@H](NC(=O)[C@@H]1CCC(=O)N1)C(=O)N[C@@H](CCCCN)C(=O)N[C@@H](CO)C(=O)N[C@@H](CCC(N)=O)C(=O)NCC(=O)NCC(=O)N[C@@H](CO)C(=O)N[C@@H](CC(N)=O)C(=O)O	antibacterial	CHEMBL2106455	NONATHYMULIN	NONATHYMULIN|SERUM THYMIC FACTOR (PORCINE)|THYMULIN	Protein	-1	858.86			-9.23	451.86	15	15	3	28	N	0.03	3.54	16.18	-13.42	-13.42	0	BOTH	0	60	27	18	3	858.383	0.02	ZWITTERION	C33H54N12O15	LIFNDDBLJFPEAN-BPSSIEEOSA-N
C[C@H]1C=C(c2csc(SC3=C(C(=O)O)N4C(=O)[C@H]([C@@H](C)O)[C@H]4[C@H]3C)n2)CN1	antibacterial;antibiotic	CHEMBL1256722	RAZUPENEM	PZ-601|RAZUPENEM|SM-216601|SMP-601	Small molecule	2	407.52	5	178	1.76	102.76	7	3	0	5	N	0.64	2.88	9.81	-1.75	-1.75	1	MOL	0	27	7	3	0	407.097	0.23	ZWITTERION	C18H21N3O4S2	XFGOMLIRJYURLQ-GOKYHWASSA-N
C[C@H]1CN(c2c(F)cc3c(=O)c(C(=O)O)cn(C4CC4)c3c2OC(F)F)CCN1	antibacterial	CHEMBL2110804	CADROFLOXACIN	CADROFLOXACIN	Small molecule	-1	411.38			2.57	83.8	6	2	0	5	N	0.79	5.59	8.72	0.33	0.33	2	MOL	0	29	7	2	0	411.141	-0.62	ZWITTERION	C19H20F3N3O4	QBDBUKJBJJWZMG-VIFPVBQESA-N
C[C@H]1CN(c2c(F)cc3c(=O)c(C(=O)O)cn(C4CC4)c3c2OC(F)F)CCN1.Cl	antibacterial	CHEMBL2106116	CADROFLOXACIN	CADROFLOXACIN	Small molecule	-1	447.84			2.57	83.8	6	2	0	5	N	0.79	5.59	8.72	0.33	0.33	2	MOL	0	29	7	2	0	411.141	-0.62	ZWITTERION	C19H21ClF3N3O4	AWPMTCKEQGUMTG-FVGYRXGTSA-N
C[C@H]1COc2c(C3(N)CC3)c(F)cc3c(=O)c(C(=O)O)cn1c23	antibacterial	CHEMBL240163	PAZUFLOXACIN	PAZUFLOXACIN|T-3761	Small molecule	3	318.3	31	80	1.74	94.55	5	2	0	2	N	0.88	5.39	8.16	-1.06	-1.09	2	MOL	0	23	6	3	0	318.102	0.41	ACID	C16H15FN2O4	XAGMUUZPGZWTRP-ZETCQYMHSA-N
C[C@H]1COc2c(N3CCN(C)CC3)c(F)cc3c(=O)c(C(=O)O)cn1c23	antibacterial	CHEMBL33	LEVOFLOXACIN	CRAVIT|DR-3355|EVOXIL|Floxacin|IQUIX|L-OFLOXACIN|LEVOFLOXACIN|LEVOFLOXACIN (AS HEMIHYDRATE)|LEVOFLOXACIN ANHYDROUS|LEVOFLOXACIN HEMIHYDRATE|LEVOFLOXACIN HYDRATE|Levaquin|NOFAXIN|NSC-758709|OFLOXACIN S-(-)-FORM|OFLOXACIN S-(-)-FORM HEMIHYDRATE|OFLOXACIN, (S)-|OFTAQUIX|QUINSAIR|Quixin|RWJ-25213|TAVANIC|VOLEQUIN	Small molecule	4	361.37	371	7849	1.54	75.01	6	1	0	2	N	0.87	5.29	6.16	0.51	-0.47	2	MOL	0	26	7	1	0	361.144	-0.21	ACID	C18H20FN3O4	GSDSWSVVBLHKDQ-JTQLQIEISA-N
C[C@H]1NCc2cc(-c3ccc4c(=O)c(C(=O)O)cn(C5CC5)c4c3OC(F)F)ccc21	antibacterial	CHEMBL215303	GARENOXACIN	GARENOXACIN|T-3811	Small molecule	-1	426.42	87	339	4.47	80.56	5	2	0	5	N	0.63	5.86	8.88	1.59	1.59	3	MOL	0	31	6	2	0	426.139	-0.05	ZWITTERION	C23H20F2N2O4	NJDRXTDGYFKORP-LLVKDONJSA-N
C[C@H]1O[C@@H](O[C@H]2[C@@H](O)C[C@H](O[C@H]3[C@@H](O)C[C@H](O[C@H]4CC[C@@]5(C)[C@H](CC[C@@H]6[C@@H]5CC[C@]5(C)[C@@H](C7=CC(=O)OC7)CC[C@]65O)C4)O[C@@H]3C)O[C@@H]2C)C[C@H](O)[C@@H]1O	antibiotic	CHEMBL254219	DIGITOXIN	CRISTAPURAT|CRYSTODIGIN|Crystodigin|DIGIMERCK|DIGITALIN, CRYSTALLINE|DIGITOPHYLLIN|DIGITOXIN|DIGITOXINUM|DIGITOXOSIDE|GLUCODIGIN|LANATOXIN|NATIVELLE DIGITALINE|NSC-7529|PURPURID|TRADIGAL	Small molecule	4	764.95	241	1088	3.25	182.83	13	5	2	7	N	0.19	7.18	0.24	3.6	3.18	0	MOL	0	54	13	5	2	764.435	2.2	NEUTRAL	C41H64O13	WDJUZGPOPHTGOT-XUDUSOBPSA-N
C[C@H]1O[C@@H](O[C@H]2[C@@H](O)C[C@H](O[C@H]3[C@@H](O)C[C@H](O[C@H]4CC[C@@]5(C)[C@H](CC[C@@H]6[C@@H]5CC[C@]5(C)[C@@H](C7=CC(=O)OC7)[C@@H](OC=O)C[C@]65O)C4)O[C@@H]3C)O[C@@H]2C)C[C@H](O)[C@@H]1O	antibiotic	CHEMBL3989886	GITALOXIN	16-FORMYLGITOXIN|CRISTALOXINE|GITALOXIN|GITOXIN 16-FORMATE	Small molecule	-1	808.96	1	1	2.4	209.13	15	5	2	9	N	0.13	6.82		2.61	1.93	0	MOL	0	57	15	5	2	808.424	2.25	NEUTRAL	C42H64O15	GZZJHPZDXZCDDA-MBJUQXSJSA-N
C[C@H]1O[C@@H](O[C@H]2[C@@H](O)C[C@H](O[C@H]3[C@@H](O)C[C@H](O[C@H]4CC[C@@]5(C)[C@H](CC[C@@H]6[C@@H]5C[C@@H](O)[C@]5(C)[C@@H](C7=CC(=O)OC7)CC[C@]65O)C4)O[C@@H]3C)O[C@@H]2C)C[C@H](O)[C@@H]1O	antibiotic	CHEMBL1751	DIGOXIN	DIGAMEX|DIGOXIN|DIGOXIN PEDIATRIC|DIGOXINUM|DYNAMOS|Digoxin|FARGOXIN|LANOCARDIN|LANOXICAPS|LANOXIN PEDIATRIC|LANOXIN-125|LANOXIN-PG|Lanoxin|MAPLUXIN|NATIGOXIN|NSC-95100|ROUGOXIN|STILLACOR-|TOLOXIN|VANOXIN|Vanoxin	Small molecule	4	780.95	252	1432	2.22	203.06	14	6	3	7	N	0.16	7.15		2.37	1.92	0	MOL	0	55	14	6	3	780.43	2.3	NEUTRAL	C41H64O14	LTMHDMANZUZIPE-PUGKRICDSA-N
C[C@H]1[C@H](N)CN1c1cc2c(cc1F)c(=O)c(C(=O)O)cn2-c1ccc(F)cc1F	antibacterial	CHEMBL132468	CETEFLOXACIN	CETEFLOXACIN|Cetefloxacin	Small molecule	-1	403.36	14	34	2.64	88.56	5	2	0	3	N	0.7	5.38	9.06	0.86	0.86	3	MOL	0	29	6	3	0	403.114	-0.55	ZWITTERION	C20H16F3N3O3	LTDOHCZUKCZDEQ-BJOHPYRUSA-N
C[C@H]1[C@H](NC(=O)/C(=N\OC(C)(C)C(=O)O)c2csc(N)n2)C(=O)N1S(=O)(=O)O	antibacterial	CHEMBL158	AZTREONAM	AZONAM|AZTREON|AZTREONAM|Azactam|CAYSTON|NEBACTAM|NSC-646279|NSC-758913|PRIMBACTAM|SO 26776|SQ 26776|SQ-26776	Small molecule	4	435.44	245	2790	-1.17	201.58	10	4	0	7	N	0.17	-1.52	3.91	-3.08	-6.12	1	MOL	0	28	13	5	1	435.052	0.09	ACID	C13H17N5O8S2	WZPBZJONDBGPKJ-VEHQQRBSSA-N
C[C@H]1c2cccc(O)c2C(=O)C2=C(O)[C@]3(O)C(=O)C(C(N)=O)=C(O)[C@@H](N(C)C)[C@@H]3[C@@H](O)[C@@H]21	antibacterial;antibiotic	CHEMBL1433	DOXYCYCLINE ANHYDROUS	ANHYDROUS DOXYCYCLINE|DOXYCYCLINE (ANHYDROUS)	Small molecule	4	444.44	252	2129	-0.35	181.62	9	6	1	2	N	0.33	2.92	7.46	-3.29	-3.57	1	MOL	0	32	10	7	1	444.153	1.81	ACID	C22H24N2O8	JBIWCJUYHHGXTC-AKNGSSGZSA-N
C[C@H]1c2cccc(O)c2C(=O)C2=C(O)[C@]3(O)C(=O)C(C(N)=O)=C(O)[C@@H](N(C)C)[C@@H]3[C@@H](O)[C@@H]21.Cl	antibiotic	CHEMBL1256723	DOXYCYCLINE HYDROCHLORIDE	DOXYCYCLINE HCL|DOXYCYCLINE HYDROCHLORIDE|NSC-756751	Small molecule	3	480.9	23	43	-0.35	181.62	9	6	1	2	N	0.33	2.92	7.46	-3.29	-3.57	1	MOL	0	32	10	7	1	444.153	1.81	ACID	C22H25ClN2O8	RUYHIJHUVHIMIR-CVHRZJFOSA-N
C[C@H]1c2cccc(O)c2C(=O)C2=C(O)[C@]3(O)C(=O)C(C(N)=O)=C(O)[C@@H](N(C)C)[C@@H]3[C@@H](O)[C@@H]21.O	antibacterial;antibiotic	CHEMBL1200699	DOXYCYCLINE	DOXIROBE|DOXYCHEL|DOXYCYCLINE|DOXYCYCLINE MONOHYDRATE|DOXYLIN|GS-3065|MONODOX|ORACEA|SUPRACYCLIN|Vibramycin|XYROSA	Small molecule	4	462.46			-0.35	181.62	9	6	1	2	N	0.33	2.92	7.46	-3.29	-3.57	1	MOL	0	32	10	7	1	444.153	1.81	ACID	C22H26N2O9	XQTWDDCIUJNLTR-CVHRZJFOSA-N
C[C@H]1c2cccc(O)c2C(=O)C2=C(O)[C@]3(O)C(=O)C(C(N)=O)=C(O)[C@@H](N(C)C)[C@@H]3[C@@H](O)[C@@H]21.O=P(=O)O.O=P(=O)O.O=P(=O)O.O=P(=O)[O-].[Na+]	antibacterial;antibiotic	CHEMBL2106418	DOXYCYCLINE FOSFATEX	AB-08|AB08|DMSC|DOXYCYCLINE FOSFATEX	Small molecule	2	786.34			-0.35	181.62	9	6	1	2	N	0.33	2.92	7.46	-3.29	-3.57	1	MOL	0	32	10	7	1	444.153	1.81	ACID	C22H27N2NaO20P4	CJYQQUPRURWLOW-YDLUHMIOSA-M
C[C@H]1c2cccc([O-])c2C(=O)C2=C(O)[C@]3(O)C(=O)C(C(N)=O)=C(O)[C@@H](N(C)C)[C@@H]3[C@@H](O)[C@@H]21.C[C@H]1c2cccc([O-])c2C(=O)C2=C(O)[C@]3(O)C(=O)C(C(N)=O)=C(O)[C@@H](N(C)C)[C@@H]3[C@@H](O)[C@@H]21.[Ca+2]	antibiotic	CHEMBL2364574	DOXYCYCLINE CALCIUM	DOXYCYCLINE CALCIUM|Vibramycin	Small molecule	4	926.94			-0.35	181.62	9	6	1	2	N	0.33	2.92	7.46	-3.29	-3.57	1	MOL	0	32	10	7	1	444.153	1.81	ACID	C44H46CaN4O16	GJPGCACMCURAKH-YQCFNCLSSA-L
C[C@]1(Cn2ccnn2)[C@H](C(=O)O)N2C(=O)C[C@H]2S1(=O)=O	antibacterial	CHEMBL404	TAZOBACTAM	CL 298,741|CL-298741|NSC-759887|TAZOBACTAM|Tazobactam|YTR-830H	Small molecule	4	300.3	164	881	-1.52	122.46	7	1	0	3	N	0.67	2.86	0.75	-1.4	-4.89	1	MOL	0	20	9	1	0	300.053	-0.31	ACID	C10H12N4O5S	LPQZKKCYTLCDGQ-WEDXCCLWSA-N
C[C@]12CC[C@H](O)C[C@H]1CC[C@@H]1[C@@H]2CC[C@]2(C)[C@@](O)(c3ccoc3)CC[C@]12O	antibiotic	CHEMBL2068971	ROSTAFUROXIN	ROSTAFUROXIN	Small molecule	2	374.52	3	7	3.99	73.83	4	3	0	1	N	0.69	13.22		2.91	2.91	1	MOL	0	27	4	3	0	374.246	2.75	NEUTRAL	C23H34O4	AEAPORIZZWBIEX-DTBDINHYSA-N
Cc1c(CO)[n+]([O-])c2ccccc2[n+]1[O-]	antibacterial	CHEMBL2105178	MEQUIDOX	GS 7443|GS-7443|MEQUIDOX|NSC-352521	Small molecule	-1	206.2			-0.09	74.11	3	1	0	1	N	0.52	12.19	1.43	-1.35	-1.35	2	MOL	0	15	5	1	0	206.069	0.31	NEUTRAL	C10H10N2O3	MZRHTYDFTZJMLV-UHFFFAOYSA-N
Cc1c(F)c(N2CCNC(C)C2)cc2c1c(=O)c(C(=O)O)cn2C1CC1	antibacterial	CHEMBL583	GREPAFLOXACIN	GREPAFLOXACIN|Grepafloxacin|Raxar	Small molecule	4	359.4	139	383	2.28	74.57	5	2	0	3	N	0.88	5.68	8.77	0.08	0.08	2	MOL	0	26	6	2	0	359.164	-0.45	ZWITTERION	C19H22FN3O3	AIJTTZAVMXIJGM-UHFFFAOYSA-N
Cc1c(F)c(N2CCNC(C)C2)cc2c1c(=O)c(C(=O)O)cn2C1CC1.Cl	antibacterial	CHEMBL1200393	GREPAFLOXACIN HYDROCHLORIDE	GREPAFLOXACIN HCL|GREPAFLOXACIN HYDROCHLORIDE|OPC-17116|Raxar	Small molecule	4	395.86	1	4	2.28	74.57	5	2	0	3	N	0.88	5.68	8.77	0.08	0.08	2	MOL	0	26	6	2	0	359.164	-0.45	ZWITTERION	C19H23ClFN3O3	IEPMBYOIQGCVHO-UHFFFAOYSA-N
Cc1c(F)cc2c(=O)c(C(=O)O)cn3c2c1CCC3C	antibacterial	CHEMBL170052	IBAFLOXACIN	IBAFLIN|IBAFLOXACIN|Ibafloxacin|R 835|R-835|S 25930|S-25930	Small molecule	-1	275.28	13	20	2.65	59.3	3	1	0	1	Y	0.87	5.95		2.93	1.47	2	MOL	0	20	4	1	0	275.096	-0.29	ACID	C15H14FNO3	DXKRGNXUIRKXNR-UHFFFAOYSA-N
Cc1c(N)nc([C@H](CC(N)=O)NC[C@H](N)C(N)=O)nc1C(=O)N[C@H](C(=O)N[C@H](C)[C@@H](O)CC(=O)N[C@H](C(=O)NC(O[C@@H]1O[C@@H](C)[C@@H](N)[C@@H](O)[C@H]1O)C(O)c1nc(-c2nc(C(=O)NCCCC(N)CC(=O)NCCCNCCCCN)cs2)cs1)[C@@H](C)O)[C@H](O[C@@H]1O[C@@H](CO)[C@@H](O)[C@H](O)[C@@H]1O[C@H]1O[C@H](CO)[C@@H](O)[C@H](OC(N)=O)[C@@H]1O)c1c[nH]cn1	antibiotic	CHEMBL3989770	TALISOMYCIN	BU-2231A|NSC-279496|TALISOMYCIN|TALISOMYCIN A|TALLYSOMYCIN A	Unknown	-1	1731.89																MOL	0					1730.74			C68H110N22O27S2	VUPBDWQPEOWRQP-RTUCOMKBSA-N
Cc1c(N)nc([C@H](CC(N)=O)NC[C@H](N)C(N)=O)nc1C(=O)N[C@H](C(=O)N[C@H](C)[C@@H](O)[C@H](C)C(=O)N[C@H](C(=O)NCCc1nc(-c2nc(C(=O)NCCCNCCCCNCCCN)cs2)cs1)[C@@H](C)O)[C@@H](O[C@@H]1O[C@@H](CO)[C@@H](O)[C@H](O)[C@@H]1O[C@H]1O[C@H](CO)[C@@H](O)[C@H](OC(N)=O)[C@@H]1O)c1cnc[nH]1	antibiotic	CHEMBL1231529	BLEOMYCIN A6	BLEOMYCIN A6|BOANMYCIN|PINGYANGMYCIN A6|ZHENGGUANGMYCIN A6	Small molecule	2	1497.68																MOL	0					1496.65			C60H96N20O21S2	FOUFFVYWFNBHHH-YNGSZULRSA-N
Cc1c(N)nc([C@H](CC(N)=O)NC[C@H](N)C(N)=O)nc1C(=O)N[C@H](C(=O)N[C@H](C)[C@@H](O)[C@H](C)C(=O)N[C@H](C(=O)NCCc1nc(-c2nc(C(=O)NCCCN[C@@H](C)c3ccccc3)cs2)cs1)[C@@H](C)O)[C@@H](O[C@@H]1O[C@@H](CO)[C@@H](O)[C@H](O)[C@@H]1O[C@H]1O[C@H](CO)[C@@H](O)[C@H](OC(N)=O)[C@@H]1O)c1c[nH]cn1	antibiotic	CHEMBL3990196	PEPLOMYCIN	PEPLOMYCIN	Small molecule	-1	1473.61																MOL	0					1472.58			C61H88N18O21S2	QIMGFXOHTOXMQP-GFAGFCTOSA-N
Cc1c(N)nc([C@H](CC(N)=O)NC[C@H](N)C(N)=O)nc1C(=O)N[C@H](C(=O)N[C@H](C)[C@@H](O)[C@H](C)C(=O)N[C@H](C(=O)NCCc1nc(-c2nc(C(=O)NCCCN[C@@H](C)c3ccccc3)cs2)cs1)[C@@H](C)O)[C@@H](O[C@@H]1O[C@@H](CO)[C@@H](O)[C@H](O)[C@@H]1O[C@H]1O[C@H](CO)[C@@H](O)[C@H](OC(N)=O)[C@@H]1O)c1c[nH]cn1.O=S(=O)(O)O	antibiotic	CHEMBL3989633	PEPLOMYCIN SULFATE	NK-631|NSC-276382|PEPLEO|PEPLEOMYCIN|PEPLOMYCIN SULFATE|PEPLOMYCIN SULFATE SALT	Small molecule	-1	1571.69																MOL	0					1472.58			C61H90N18O25S3	ZHHIHQFAUZZMTG-BSVJBJGJSA-N
Cc1c(N)nc([C@H](CC(N)=O)NC[C@H](N)C(N)=O)nc1C(=O)N[C@H](C(=O)N[C@H](C)[C@@H](O)[C@H](C)C(=O)N[C@H](C(=O)NCCc1nc(-c2nc(C(=O)NCCC[S+](C)C)cs2)cs1)[C@@H](C)O)[C@@H](O[C@@H]1O[C@@H](CO)[C@@H](O)[C@H](O)[C@@H]1O[C@H]1O[C@H](CO)[C@@H](O)[C@H](OC(N)=O)[C@@H]1O)c1c[nH]cn1	antibiotic	CHEMBL403664	BLEOMYCIN	BLENAMAX|BLEO-KYOWA|BLEOCIN|BLEOMYCIN|BLEOMYCIN HEXAL|BLEOMYCIN HYDROCHLORIDE|BLEOMYCINS|NSC-125066	Small molecule	4	1415.58	681	754														MOL	0					1414.52			C55H84N17O21S3+	OYVAGSVQBOHSSS-UAPAGMARSA-O
Cc1c(N)nc([C@H](CC(N)=O)NC[C@H](N)C(N)=O)nc1C(=O)N[C@H](C(=O)N[C@H](C)[C@@H](O)[C@H](C)C(=O)N[C@H](C(=O)NCCc1nc(-c2nc(C(=O)NCCC[S+](C)C)cs2)cs1)[C@@H](C)O)[C@@H](O[C@@H]1O[C@@H](CO)[C@@H](O)[C@H](O)[C@@H]1O[C@H]1O[C@H](CO)[C@@H](O)[C@H](OC(N)=O)[C@@H]1O)c1c[nH]cn1.O=S(=O)(O)O	antibiotic	CHEMBL3085504	BLEOMYCIN SULFATE	BLEOMYCIN SULFATE|BLEOMYCIN SULPHATE|BLEOMYCINI SULFAS|BLEOMYCINS SULFATE|BLEXANE|Blenoxane	Small molecule	4	1513.66	5	7														MOL	0					1414.52			C55H86N17O25S4+	WUIABRMSWOKTOF-OYALTWQYSA-O
Cc1c(N)nc([C@H](CC(N)=O)NC[C@H](N)C(N)=O)nc1C(=O)N[C@H](C(=O)N[C@H](CCO)[C@@H](O)[C@H](C)C(=O)N[C@H](C(=O)NCCC1=N[C@@H](c2nc(C(=O)NCCCC(=N)N)cs2)CS1)C(C)(C)O)C(C)O[C@@H]1O[C@@H](C)[C@@H](O)[C@@H](O)[C@@H]1O[C@H]1O[C@H](CO)[C@@H](O)[C@@H](OC(N)=O)[C@@H]1O	antibacterial;antibiotic	CHEMBL2105777	ZORBAMYCIN	LARAMYCIN|U-30,604|U-30604|ZORBAMYCIN	Small molecule	-1	1374.52																MOL	0					1373.57			C54H87N17O21S2	PPORNUWQIKUROY-AINMIYBESA-N
Cc1c(N2C[C@@H](N)C3(CC3)C2)c(F)c(N)c2c(=O)c(C(=O)O)cn(C3CC3)c12	antibacterial	CHEMBL2078925	OLAMUFLOXACIN	OLAMUFLOXACIN	Small molecule	-1	386.43			1.99	114.58	6	3	0	3	N	0.7	5.76	9.37	-0.18	-0.17	2	MOL	0	28	7	5	0	386.175	0.14	ZWITTERION	C20H23FN4O3	LEILBPMISZFZQK-GFCCVEGCSA-N
Cc1c2oc3c(C)ccc(C(=O)N[C@@H]4C(=O)N[C@H](C(C)C)C(=O)N5CCC[C@H]5C(=O)N(C)CC(=O)N(C)[C@@H](C(C)C)C(=O)O[C@@H]4C)c3nc-2c(C(=O)N[C@@H]2C(=O)N[C@H](C(C)C)C(=O)N3CCC[C@H]3C(=O)N(C)CC(=O)N(C)[C@@H](C(C)C)C(=O)O[C@@H]2C)c(N)c1=O	antibiotic	CHEMBL1554	DACTINOMYCIN	ACTINOMYCIN C1|ACTINOMYCIN D|ACTINOMYCIN I1|ACTINOMYCIN IV|ACTINOMYCIN X1|ACTINOMYCIN-D|COSMEGEN LYOVAC|Cosmegen|DACTINOMYCIN|DACTINOMYCINUM|DILACTONE ACTINOMYCIN D ACID|GNF-PF-2290|GNF-Pf-1977|MERACTINOMYCIN|NCI-C04682|NSC-3053|ONCOSTATIN K	Protein	4	1255.44	252	1465														MOL	0					1254.63			C62H86N12O16	RJURFGZVJUQBHK-IIXSONLDSA-N
Cc1cc(C)nc(NS(=O)(=O)c2ccc(N)cc2)n1	antibacterial	CHEMBL446	SULFAMETHAZINE	BN-2409|NSC-67457|NSC-683529|SMZ-MED 454|SULFADIMERAZINE|SULFADIMETHYLPYRIMIDINE|SULFADIMIDINE|SULFADIMIDINUM|SULFAMETHAZINE|SULFAMETHAZINE (TRISULFAPYRIMIDINES)|SULFAMEZATHINE|SULFAMEZATHINE ('S-MEZ')|SULFAMIDINE|Sulfamethazine	Small molecule	4	278.34	137	353	1.48	97.97	5	2	0	3	N	0.83	6.99	2	0.65	0.21	2	MOL	0	19	6	3	0	278.084	-1.56	NEUTRAL	C12H14N4O2S	ASWVTGNCAZCNNR-UHFFFAOYSA-N
Cc1cc(Cc2cnc(N)nc2N)c2cccnc2c1N(C)C	antibacterial	CHEMBL2105911	BAQUILOPRIM	1380U|BAQUILOPRIM	Small molecule	-1	308.39			2.15	93.95	6	2	0	3	N	0.77		7.16	2.54	2.35	3	MOL	0	23	6	4	0	308.175	-0.52	NEUTRAL	C17H20N6	AIOWJIMWVFWROP-UHFFFAOYSA-N
Cc1cc(NCCCCCCCCCCNc2cc(C)nc3ccccc23)c2ccccc2n1	antibacterial	CHEMBL125375	QUINDECAMINE	QUINDECAMINE	Small molecule	-1	454.66	2	2	8.04	49.84	4	2	1	13	N	0.2		9.05	6.54	4.07	4	MOL	0	34	4	2	1	454.31	-0.57	BASE	C30H38N4	GZIJBIYIMDKOSA-UHFFFAOYSA-N
Cc1cc(NS(=O)(=O)c2ccc(N)cc2)n(-c2ccccc2)n1	antibacterial	CHEMBL2104908	SULFAZAMET	SULFAPYRAZOLE|SULFAZAMET	Small molecule	-1	328.4	2	2	2.56	90.01	5	2	0	4	N	0.72	6.82	3.06	1.94	1.41	3	MOL	0	23	6	3	0	328.099	-1.99	NEUTRAL	C16H16N4O2S	MTERSQYMYBGZTP-UHFFFAOYSA-N
Cc1cc(NS(=O)(=O)c2ccc(N)cc2)nc(C)n1	antibacterial	CHEMBL485696	SULFISOMIDINE	SULFAISODIMIDINE|SULFISOMIDINE|SULFISOMIDINE SODIUM|SULPHASOMIDINE|Sulfaisodimidine	Small molecule	-1	278.34	6	33	1.48	97.97	5	2	0	3	N	0.83	6.12	5	0.91	0.28	2	MOL	0	19	6	3	0	278.084	-1.8	ACID	C12H14N4O2S	YZMCKZRAOLZXAZ-UHFFFAOYSA-N
Cc1cc(NS(=O)(=O)c2ccc(N)cc2)no1	antibacterial	CHEMBL443	SULFAMETHOXAZOLE	ACETYLSULFAMETHOXAZOLE|Acetylsulfamethoxazole|GANTANOL-DS|Gantanol|NSC-147832|RO 4-2130|RO-4-2130|STX-608|SULFAMETHOXAZOLE|SULFAMETHOXAZOLE SODIUM|SULFAMETHOXAZOLUM|SULPHAMETHOXAZOLE|Sinomin|Suphamethoxazole|UROBAK	Small molecule	4	253.28	189	1207	1.37	98.22	5	2	0	3	N	0.8	6.16	1.97	0.79	0	2	MOL	0	17	6	3	0	253.052	-2.12	ACID	C10H11N3O3S	JLKIGFTWXXRPMT-UHFFFAOYSA-N
Cc1cc(NS(=O)(=O)c2ccc(N)cc2)sn1	antibacterial	CHEMBL2107088	SULFASOMIZOLE	NSC-139593|SULFASOMIZOLE|SULPHASOMIZOLE	Small molecule	-1	269.35			1.83	85.08	5	2	0	3	N	0.83	6.11	3.6	0.9	0.1	2	MOL	0	17	5	3	0	269.029	-1.69	ACID	C10H11N3O2S2	JVYKJZPZFIUYAB-UHFFFAOYSA-N
Cc1cc(O)c(C(=O)N[C@@H](C(=O)N[C@@H]2C(=O)N3C(C(=O)O)=C(CSc4nnnn4C)CS[C@H]23)c2ccc(O)cc2)cn1	antibacterial	CHEMBL1201204	CEFPIRAMIDE	CEFPIRAMIDE|NSC-759869|WY-44,635|WY-44635	Small molecule	4	612.65	16	58	0.33	212.76	13	5	2	9	N	0.16	3.19	3.85	0.15	-2.91	3	MOL	0	42	15	5	2	612.121	-0.99	ACID	C25H24N8O7S2	PWAUCHMQEXVFJR-PMAPCBKXSA-N
Cc1cc(O)c(C(=O)N[C@@H](C(=O)N[C@@H]2C(=O)N3C(C(=O)[O-])=C(CSc4nnnn4C)CS[C@H]23)c2ccc(O)cc2)cn1.[Na+]	antibacterial	CHEMBL1200672	CEFPIRAMIDE SODIUM	CEFPIRAMIDE SODIUM|CEFPIRAMIDE SODIUM SALT|SUNCEFAL|Sepatren|WY-44,635 SODIUM|WY-44635	Small molecule	4	634.63	2	4	0.33	212.76	13	5	2	9	N	0.16	3.19	3.85	0.15	-2.91	3	MOL	0	42	15	5	2	612.121	-0.99	ACID	C25H23N8NaO7S2	RIWWMGQFMUUYIY-ALLHVENQSA-M
Cc1cc(O)c(C2CC3CCC2(C)C3(C)C)cc1C	antibacterial	CHEMBL2104519	XIBORNOL	6-ISOBORNYL-3,4-XYLENOL|XIBORNOL	Small molecule	-1	258.4			4.94	20.23	1	1	0	1	N	0.76	10.86		5.36	5.36	1	MOL	0	19	1	1	0	258.198	1.42	NEUTRAL	C18H26O	RNRHMQWZFJXKLZ-UHFFFAOYSA-N
Cc1cc(O)c2c3c4c(cc(O)c13)C(C)(C)C(=O)c1c(O)cc(O)c(c1-4)C2=O	antibiotic	CHEMBL1320139	HELIOMYCIN	GELIOMYCIN|HELIOMYCIN|ITAMYCIN|RESISTOMYCIN|X-340	Small molecule	-1	376.36	44	105	3.66	115.06	6	4	0	0	N	0.37	6.66		5.86	4.84	3	MOL	0	28	6	4	0	376.095	1.51	NEUTRAL	C22H16O6	ABLACSIRCKEUOB-UHFFFAOYSA-N
Cc1cc(O)cc(C)c1Cl	antibacterial	CHEMBL398440	CHLOROXYLENOL	CHLOROXYLENOL|NSC-4971|P-CHLORO-M-XYLENOL|PARACHLOROMETOXYLENOL	Small molecule	4	156.61	139	762	2.66	20.23	1	1	0	0	Y	0.61	9.21		3.3	3.29	1	MOL	0	10	1	1	0	156.034	0.09	NEUTRAL	C8H9ClO	OSDLLIBGSJNGJE-UHFFFAOYSA-N
Cc1ccc(Oc2ccc(-c3nc4ccc(C[C@H]5NC(=O)[C@H]([C@@H](C)c6ccccc6)NC(=O)CNC(=O)[C@H](CO)NC(=O)[C@@H]([C@@H](O)[C@@H]6CN=C(N)N6[C@H]6O[C@H](CO)[C@@H](O)[C@H](O)[C@@H]6O)NC(=O)[C@H]([C@H](O)[C@@H]6CN=C(N)N6)NC5=O)cc4o3)cc2)cc1	antibiotic	CHEMBL268062			Small molecule		1178.23	11	37														MOL	-1					1177.48			C56H67N13O16	SVMMBPOEZXWRRV-XYKVQGINSA-N
Cc1ccc(Oc2ccccc2-c2csc(N=C3NCCCN3)n2)c(C)c1	antibiotic	CHEMBL3989547	ABAFUNGIN	ABAFUNGIN|BAY W 6341 |BAY-W-6341|BAY-W-6341-	Small molecule	-1	378.5	16	26	4.79	58.54	4	2	0	4	N	0.69		6.54	4.79	4.74	3	MOL	0	27	5	2	0	378.151	-1.01	NEUTRAL	C21H22N4OS	TYBHXIFFPVFXQW-UHFFFAOYSA-N
Cc1ccc2c(c1O)NC(O)C1CC(/C=C/C(N)=O)=CN1C2=O	antibiotic	CHEMBL39373	ANTHRAMYCIN	ANTHRAMYCIN|ANTRAMYCIN	Small molecule	-1	315.33	14	17	0.58	115.89	5	4	0	2	N	0.47	9.73		0.55	0.55	1	MOL	0	23	7	5	0	315.122	0.75	NEUTRAL	C16H17N3O4	VGQOVCHZGQWAOI-HWKANZROSA-N
Cc1ccnc(NS(=O)(=O)c2ccc(N)cc2)n1	antibacterial;antibiotic	CHEMBL438	SULFAMERAZINE	Mesulfa|Methypyrimal|NSC-27259|SULFAMERAZINE|SULFAMERAZINE (TRISULFAPYRIMIDINES)|SULPHAMERAZINE|Sulfamerazine|Sulfamethyldiazine|Sumedin	Small molecule	4	264.31	127	321	1.17	97.97	5	2	0	3	N	0.81	6.99	2	0.52	0.08	2	MOL	0	18	6	3	0	264.068	-1.71	NEUTRAL	C11H12N4O2S	QPPBRPIAZZHUNT-UHFFFAOYSA-N
Cc1cnc(NS(=O)(=O)c2ccc(N)cc2)nc1	antibacterial	CHEMBL2105499	SULFAPERIN	BT-325|ISOSULFAMERAZINE|SULFAPERIN	Small molecule	-1	264.31	1	2	1.17	97.97	5	2	0	3	N	0.81	7.03	2.02	0.9	0.48	2	MOL	0	18	6	3	0	264.068	-1.45	NEUTRAL	C11H12N4O2S	DZQVFHSCSRACSX-UHFFFAOYSA-N
Cc1nc(NS(=O)(=O)c2ccc(N)cc2)oc1C	antibacterial	CHEMBL2105399	SULFAMOXOLE	NSC-683535|SULFAMOXOLE|SULPHAMOXOLE	Small molecule	-1	267.31	4	23	1.67	98.22	5	2	0	3	N	0.82	6.81	1.94	0.59	0.06	2	MOL	0	18	6	3	0	267.068	-1.44	NEUTRAL	C11H13N3O3S	CYFLXLSBHQBMFT-UHFFFAOYSA-N
Cc1ncc([N+](=O)[O-])n1CC(O)CCl	antibacterial	CHEMBL1449676	ORNIDAZOLE	NSC-95075|ORNIDAZOLE|RO 7-0207|RO-7-0207|RO-70207|TIBERAL	Small molecule	4	219.63	29	77	0.7	81.19	5	1	0	4	N	0.46	13.86	3.02	0.26	0.26	1	MOL	0	14	6	1	0	219.041	-1.28	NEUTRAL	C7H10ClN3O3	IPWKIXLWTCNBKN-UHFFFAOYSA-N
Cc1ncc([N+](=O)[O-])n1CCO	antibacterial;antibiotic	CHEMBL137	METRONIDAZOLE	ACEA|ANABACT|BAY-5360|BAYER 5360|BAYER-5360|DEFLAMON|DRAZIFON|ELYZOL|FLAGYL COMPAK|FLAGYL ER|FLAGYL-400|FLAGYL-S|Flagyl|Flagyl 375|Flagyl i.v. rtu in plastic container|GINEFLAVIR|METRO I.V.|METROCREAM|METROGEL-VAGINAL|METROLOTION|METROLYL|METROMIDOL|METRONIDAZOLE|METROSA|METROTOP|Metric 21|Metrogel|NEUTRATOP|NORZOL|NSC-50364|NSC-69587|NUVESSA|Noritate|ORVAGIL|PROTOSTAT|ROSICED|ROZEX|RP 8823|RP-88…	Small molecule	4	171.16	310	3467	0.09	81.19	5	1	0	3	N	0.52		3.03	-0.46	-0.46	1	MOL	0	12	6	1	0	171.064	-1.67	NEUTRAL	C6H9N3O3	VAOCPAMSLUNLGC-UHFFFAOYSA-N
Cc1ncc([N+](=O)[O-])n1CCO.Cl	antibacterial	CHEMBL1200869	METRONIDAZOLE HYDROCHLORIDE	FLAGYL I.V.|Flagyl|METRONIDAZOLE HCL|METRONIDAZOLE HYDROCHLORIDE|SC-32642	Small molecule	4	207.62			0.09	81.19	5	1	0	3	N	0.52		3.03	-0.46	-0.46	1	MOL	0	12	6	1	0	171.064	-1.67	NEUTRAL	C6H10ClN3O3	FPTPAIQTXYFGJC-UHFFFAOYSA-N
Cc1ncc([N+](=O)[O-])n1CCOP(=O)(O)O	antibacterial	CHEMBL2106886	METRONIDAZOLE PHOSPHATE	METRONIDAZOLE PHOSPHATE|U-54,555|U-54555	Small molecule	-1	251.13			0.21	127.72	6	2	0	5	N	0.43	1.45	3.28	-2.06	-3.91	1	MOL	0	16	9	2	0	251.031	-0.96	ACID	C6H10N3O6P	GFFOAZOYBIIJHI-UHFFFAOYSA-N
Cc1nnc(NS(=O)(=O)c2ccc(N)cc2)s1	antibacterial;antibiotic	CHEMBL1191	SULFAMETHIZOLE	MICROSUL|Methazol|NSC-757327|PROKLAR|SULFAMETHIZOLE|SULPHAMETHIZOLE|Sulfamethizole|Sulphamethylthiadiazole|Tetracid|Thiosulfil|UROLUCOSIL	Small molecule	4	270.34	131	369	1.23	97.97	6	2	0	3	N	0.82	6.71	1.95	0.21	-0.36	2	MOL	0	17	6	3	0	270.024	-2.2	NEUTRAL	C9H10N4O2S2	VACCAVUAMIDAGB-UHFFFAOYSA-N
Cc1nnc(SCC2=C(C(=O)O)N3C(=O)[C@@H](NC(=O)Cn4cc(Cl)c(=O)c(Cl)c4)[C@H]3SC2)s1	antibacterial	CHEMBL2107636	CEFAZEDONE	CEFAZEDONE	Small molecule	-1	548.46	1	6	1.85	134.49	10	2	1	7	N	0.39	3	0.24	1.11	-2.37	2	MOL	0	33	10	2	1	546.961	-0.99	ACID	C18H15Cl2N5O5S3	VTLCNEGVSVJLDN-MLGOLLRUSA-N
Cc1nnc(SCC2=C(C(=O)O)N3C(=O)[C@@H](NC(=O)Cn4cnnn4)[C@H]3SC2)s1	antibacterial	CHEMBL1435	CEFAZOLIN	CEFAZOLIN|CEPHAZOLIN|Cefazolin|J01DB04|SK&F-41558	Small molecule	4	454.52	81	644	-0.64	156.09	12	2	1	7	N	0.41	2.84	0.26	-1.52	-5.01	2	MOL	0	29	12	2	1	454.03	-1.85	ACID	C14H14N8O4S3	MLYYVTUWGNIJIB-BXKDBHETSA-N
Cc1nnc(SCC2=C(C(=O)O)N3C(=O)[C@@H](NC(=O)[C@H](N)c4ccc(O)cc4)[C@H]3SC2)s1	antibacterial	CHEMBL2104067	CEFAPAROLE	110264|CEFAPAROLE	Small molecule	-1	493.59			1.08	158.74	10	4	0	7	N	0.32	2.72	7.22	-2.13	-2.49	2	MOL	0	32	10	5	0	493.055	-0.47	ACID	C19H19N5O5S3	SBUCDZYLTRYMFG-PBFPGSCMSA-N
Cc1noc(NS(=O)(=O)c2ccc(N)cc2)c1C	antibacterial	CHEMBL453	SULFISOXAZOLE	Entusil|Eryzole|Gantrisin|NSC-13120|NSC-683536|Neazolin|Pediazole|SOSOL|SOXAZOLE|SULFAFURAZOLE|SULFALAR|SULFISOXAZOLE|SULPHAFURAZOLE|SULSOXIN|Sulfafurazole|Sulfisoxazole|Sulphafurazole	Small molecule	4	267.31	151	860	1.67	98.22	5	2	0	3	N	0.82	5.8	2.17	0.73	-0.14	2	MOL	0	18	6	3	0	267.068	-1.82	ACID	C11H13N3O3S	NHUHCSRWZMLRLA-UHFFFAOYSA-N
Cc1noc(NS(=O)(=O)c2ccc(N)cc2)c1C.OCCNCCO	antibacterial	CHEMBL1200321	SULFISOXAZOLE DIOLAMINE	Gantrisin|NU-445|SULFAFURAZOLE DIETHANOLAMINE|SULFAFURAZOLE DIOLAMINE|SULFISOXAZOLE DIETHANOLAMINE SALT|SULFISOXAZOLE DIOLAMINE|SULPHAFURAZOLE DIOLAMINE	Small molecule	4	372.45			1.67	98.22	5	2	0	3	N	0.82	5.8	2.17	0.73	-0.14	2	MOL	0	18	6	3	0	267.068	-1.82	ACID	C15H24N4O5S	FEPTXVIRMZIGFY-UHFFFAOYSA-N
Cc1oc(=O)oc1CN1CCN(c2cc3c(cc2F)c(=O)c(C(=O)O)c2n3C(C)S2)CC1	antibacterial	CHEMBL422648	PRULIFLOXACIN	NM-441|NM441|NSC-759833|PRULIFLOXACIN|PRUVEL	Small molecule	3	461.47	12	44	2.64	109.13	9	1	0	4	N	0.63	5.82	4.88	2.55	1.24	3	MOL	0	32	9	1	0	461.106	-0.6	ACID	C21H20FN3O6S	PWNMXPDKBYZCOO-UHFFFAOYSA-N
Cc1oc(=O)oc1COC(=O)C1=C([C@H]2CCCO2)S[C@@H]2[C@@H]([C@@H](C)O)C(=O)N12	antibacterial;antibiotic	CHEMBL1257070	FAROPENEM MEDOXOMIL	A-0026|A0026|BAY-56-6854|FAROPENEM DALOXATE|FAROPENEM MEDOXOMIL|FROPENEM DALOXATE|SUN-A0026	Small molecule	3	397.41	9	89	0.89	119.42	9	1	0	5	N	0.57			0.23	0.23	1	MOL	0	27	9	1	0	397.083	0.23	NEUTRAL	C17H19NO8S	JQBKWZPHJOEQAO-DVPVEWDBSA-N
Cc1oc(=O)oc1COC(=O)N1CC[C@@H](N2CC/C(=C\C3=C(C(=O)O)N4C(=O)[C@@H](NC(=O)/C(=N/O)c5nsc(N)n5)[C@H]4SC3)C2=O)C1	antibacterial	CHEMBL1652606	CEFTOBIPROLE MEDOCARIL	BAL-5788|BAL-5788-001|BAL5788|BAL5788-001|CEFTOBIPROLE MEDOCARIL|CEFTOBIPROLE MEDOCARIL SODIUM|CEFTOBIPROLE MEDOCARIL SODIUM SALT|RO 65-5788|RO-65-5788|RO-655788	Small molecule	3	690.67	8	10	-0.54	264.3	16	4	2	8	N	0.09	3.19	0.17	-0.97	-5.96	2	MOL	0	47	19	5	2	690.116	-0.36	ACID	C26H26N8O11S2	HFTSMHTWUFCYMJ-FDNJTQOMSA-N
Cc1onc(-c2c(Cl)cccc2Cl)c1C(=O)N[C@@H]1C(=O)N2[C@@H]1SC(C)(C)[C@@H]2C(=O)O	antibacterial	CHEMBL893	DICLOXACILLIN	BRL-1702|DICLOXACILLIN|Dicloxacillin|Dycill|Dynapen|Pathocil|R-13423	Small molecule	4	470.33	29	235	3.2	112.74	6	2	0	4	N	0.66	3.75		2.91	-0.38	2	MOL	0	30	8	2	0	469.027	-0.31	ACID	C19H17Cl2N3O5S	YFAGHNZHGGCZAX-JKIFEVAISA-N
Cc1onc(-c2c(Cl)cccc2Cl)c1C(=O)N[C@@H]1C(=O)N2[C@@H]1SC(C)(C)[C@@H]2C(=O)[O-].O.[Na+]	antibacterial	CHEMBL1200701	DICLOXACILLIN SODIUM	BRL-1702|DICLOXACILLIN SODIUM|DICLOXACILLIN SODIUM HYDRATE|DICLOXACILLIN SODIUM MONOHYDRATE|DICLOXACILLIN SODIUM SALT MONOHYDRATE|DICLOXACILLINUM NATRICUM|DYCILL|Dynapen|NSC-756726|P-1011|PATHOCIL|SODIUM DICLOXACILLIN|SODIUM DICLOXACILLIN MONOHYDRATE	Small molecule	4	510.33	11	33	3.2	112.74	6	2	0	4	N	0.66	3.75		2.91	-0.38	2	MOL	0	30	8	2	0	469.027	-0.31	ACID	C19H18Cl2N3NaO6S	SIGZQNJITOWQEF-VICXVTCVSA-M
Cc1onc(-c2c(F)cccc2Cl)c1C(=O)N[C@@H]1C(=O)N2[C@@H]1SC(C)(C)[C@@H]2C(=O)O	antibacterial	CHEMBL222645	FLOXACILLIN	ABBOFLOX|BRL 2039|BRL-2039|CULPEN|FLOXACILLIN|FLOXACILLIN SODIUM|FLOXACILLIN SODIUM ANHYDROUS|FLUCLOMIX-250|FLUCLOMIX-500|FLUCLOXACILLIN|FLUCLOXACILLIN SODIUM|FLUCLOXACILLIN SODIUM ANHYDROUS|FLUCLOXACILLIN SODIUM MONOHYDRATE|FLUCLOXIN|Floxapen|GALFLOXIN|LADROPEN|NSC-277175|RIMAFLOX|STAFOXIL|STAPHLIPEN|STAPHYLEX|ZOXIN 250|ZOXIN 500	Small molecule	4	453.88	18	79	2.69	112.74	6	2	0	4	N	0.68	3.75		2.44	-0.84	2	MOL	0	30	8	2	0	453.056	-0.62	ACID	C19H17ClFN3O5S	UIOFUWFRIANQPC-JKIFEVAISA-N
Cc1onc(-c2ccccc2)c1C(=O)N[C@@H]1C(=O)N2[C@@H]1SC(C)(C)[C@@H]2C(=O)O	antibacterial	CHEMBL819	OXACILLIN	OXACILLIN|OXAZOCILLINE|Oxacillin|Prostaphlin	Small molecule	4	401.44	87	1887	1.9	112.74	6	2	0	4	N	0.75	3.75		1.7	-1.59	2	MOL	0	28	8	2	0	401.104	-0.16	ACID	C19H19N3O5S	UWYHMGVUTGAWSP-JKIFEVAISA-N
Cc1onc(-c2ccccc2)c1C(=O)N[C@@H]1C(=O)N2[C@@H]1SC(C)(C)[C@@H]2C(=O)[O-].[Na+]	antibacterial	CHEMBL693	OXACILLIN SODIUM	Bactocill|Cryptocillin|Oxacillin sodium|Prostaphlin|SQ-16423	Small molecule		423.43	27	69	1.9	112.74	6	2	0	4	N	0.75	3.75		1.7	-1.59	2	MOL	-1	28	8	2	0	401.104	-0.16	ACID	C19H18N3NaO5S	VDUVBBMAXXHEQP-SLINCCQESA-M
Cc1onc(-c2ccccc2Cl)c1C(=O)N[C@@H]1C(=O)N2[C@@H]1SC(C)(C)[C@@H]2C(=O)O	antibacterial	CHEMBL891	CLOXACILLIN	CLOXACILLIN|Cloxacillin|Cloxapen|ORBENIN|Tegopen	Small molecule	4	435.89	157	1122	2.55	112.74	6	2	0	4	N	0.71	3.75		2.3	-0.98	2	MOL	0	29	8	2	0	435.066	-0.33	ACID	C19H18ClN3O5S	LQOLIRLGBULYKD-JKIFEVAISA-N
Cc1onc(-c2ccccc2Cl)c1C(=O)N[C@@H]1C(=O)N2[C@@H]1SC(C)(C)[C@@H]2C(=O)[O-].O.[Na+]	antibacterial	CHEMBL1200388	CLOXACILLIN SODIUM	BRL-1621|CLOXACILLIN (AS SODIUM)|CLOXACILLIN SODIUM|CLOXACILLIN SODIUM HYDRATE|CLOXACILLIN SODIUM SALT MONOHYDRATE|CLOXYPEN|Cloxapen|Dariclox|EKVACILLIN|Ekvacillin|LATOCILLIN|METHOCILLIN-S|Orbenin|P-25|SODIUM CLOXACILLIN MONOHYDRATE|Tegopen	Small molecule	4	475.89	6	10	2.55	112.74	6	2	0	4	N	0.71	3.75		2.3	-0.98	2	MOL	0	29	8	2	0	435.066	-0.33	ACID	C19H19ClN3NaO6S	KCUWTKOTPIUBRI-VICXVTCVSA-M
Cl.Cl.Cl.Cl.N=C(N)NCCCCC(=O)Nc1cc(C(F)(F)F)cc(NC(=O)c2cc(C(=O)Nc3cc(C(F)(F)F)cc(NC(=O)CCCCNC(=N)N)c3O[C@@H]3CCNC3)ncn2)c1O[C@@H]1CCNC1	antibiotic	CHEMBL2219420	BRILACIDIN TETRAHYDROCHLORIDE	BRILACIDIN TETRAHYDROCHLORIDE|PMX 30063|PMX-30063|PMX30063	Small molecule	2	1082.76			3.68	308.5	12	12	3	20	N	0.03	11.91	12.25	0.69	-8.7	3	MOL	0	66	20	14	3	936.394	-0.39	BASE	C40H54Cl4F6N14O6	QTHBCQCKYVOFDR-PIJQHSLXSA-N
Cl.Cn1cc(NC(=O)c2cc(NC(=O)c3cc(NC=O)cn3C)cn2C)cc1C(=O)NCCC(=N)N	antibacterial;antibiotic	CHEMBL19687	STALLIMYCIN HYDROCHLORIDE	DISTAMYCIN A HYDROCHLORIDE|F.I. 6426|FI-6426|HERPERA|Herperal|NSC-150528|STALLIMYCIN HCL|STALLIMYCIN HYDROCHLORIDE	Small molecule	-1	517.98	2	2	0.83	181.06	8	6	1	10	N	0.14		12.55	-1.08	-3.35	3	MOL	0	35	13	7	2	481.219	-0.38	BASE	C22H28ClN9O4	SFYSJFJQEGCACQ-UHFFFAOYSA-N
Cl.N#CC(CCN1CCC(C(=O)O)(c2ccccc2)CC1)(c1ccccc1)c1ccccc1	antibiotic	CHEMBL1200599	DIFENOXIN HYDROCHLORIDE	DIFENOXIN HCL|DIFENOXIN HYDROCHLORIDE|DIFENOXINE HYDROCHLORIDE|R 15,403|R-15403	Small molecule	4	461			5	64.33	3	1	1	7	N	0.58	3.38	9.41	2.65	2.65	3	MOL	0	32	4	1	1	424.215	-0.41	ZWITTERION	C28H29ClN2O2	VMIZTXDGZPTKIK-UHFFFAOYSA-N
Cl.NC1CCN(c2c(F)cc3c(=O)c(C(=O)O)cn(C4CC4)c3c2Cl)C1	antibacterial	CHEMBL537626	CLINAFLOXACIN HYDROCHLORIDE	CI-960 HCL|CLINAFLOXACIN HCL|CLINAFLOXACIN HYDROCHLORIDE|NSC-759859	Small molecule	-1	402.25	10	18	2.36	88.56	5	2	0	3	N	0.87	5.45	9.63	-0.42	-0.42	2	MOL	0	25	6	3	0	365.094	-0.6	ZWITTERION	C17H18Cl2FN3O3	BMACYHMTJHBPOX-UHFFFAOYSA-N
Cl.N[C@@H]1CCCCN(c2c(F)cc3c(=O)c(C(=O)O)cn(C4CC4)c3c2Cl)C1	antibacterial	CHEMBL1201761	BESIFLOXACIN HYDROCHLORIDE	BESIFLOXACIN (AS HYDROCHLORIDE)|BESIFLOXACIN HCL|BESIFLOXACIN HYDROCHLORIDE|BESIVANCE|BOL-303224-A|SS-734|SS734	Small molecule	4	430.31	2	5	3.14	88.56	5	2	0	3	N	0.84	5.45	9.67	0.54	0.54	2	MOL	0	27	6	3	0	393.125	-0.57	ZWITTERION	C19H22Cl2FN3O3	PMQBICKXAAKXAY-HNCPQSOCSA-N
Cl.O=C(O)c1cn(-c2ccc(F)cc2)c2cc(N3CCNCC3)c(F)cc2c1=O	antibacterial	CHEMBL542157	SARAFLOXACIN HYDROCHLORIDE	A-56620|ABBOTT-56620|ABBOTT-57135 [SARAFLOXACIN]|NSC-758956|SARAFIN|SARAFLOXACIN HCL|SARAFLOXACIN HYDROCHLORIDE|SARAFLOXACIN MONOHYDROCHLORIDE|SaraFlox Injectable|SaraFlox WSP	Small molecule	-1	421.83	24	62	2.38	74.57	5	2	0	3	N	0.72	5.55	8.68	0.53	0.53	3	MOL	0	28	6	2	0	385.124	-0.96	ZWITTERION	C20H18ClF2N3O3	KNWODGJQLCISLC-UHFFFAOYSA-N
Cl.O=C(O)c1cn(C2CC2)c2cc(N3CCNCC3)c(F)cc2c1=O	antibacterial	CHEMBL1202	CIPROFLOXACIN HYDROCHLORIDE	BAY O 9867|BAY O 9867 MONOHYDRATE|BAY-O-9867|BAY-O-9867 MONOHYDRATE|CETRAXAL|CIFLOX|CIPROBAY|CIPROFLOXACIN (AS HYDROCHLORIDE)|CIPROFLOXACIN HCL|CIPROFLOXACIN HYDROCHLORIDE|CIPROFLOXACIN HYDROCHLORIDE HYDRATE|CIPROFLOXACIN HYDROCHLORIDE MONOHYDRATE|CIPROFLOXACINI HYDROCHLORIDUM|CIPROXAN|CIPROXIN|Ciloxan|Cipro|FLOCIPRIN|PROQUIN XR|Proquin	Small molecule	4	367.81	30	163	1.58	74.57	5	2	0	3	N	0.89	5.56	8.68	-0.85	-0.85	2	MOL	0	24	6	2	0	331.133	-0.72	ZWITTERION	C17H19ClFN3O3	DIOIOSKKIYDRIQ-UHFFFAOYSA-N
Cl.c1ccc(OCC2=Nc3cnccc3NN2)cc1	antibiotic	CHEMBL2107477	OXIFUNGIN HYDROCHLORIDE	EU-3421|OXIFUNGIN HCL|OXIFUNGIN HYDROCHLORIDE	Small molecule	-1	276.73			2.12	58.54	5	2	0	3	N	0.86		6.71	1.58	1.5	2	MOL	0	18	5	2	0	240.101	-0.64	NEUTRAL	C13H13ClN4O	VDLXQNUQORYFIW-UHFFFAOYSA-N
Clc1cc(Cl)c(OCC#CI)cc1Cl	antibacterial	CHEMBL1289	HALOPROGIN	HALOPROGIN|Halotex|M-1028|MYCANDEN|NSC-100071	Small molecule	4	361.39	127	310	4.42	9.23	1	0	0	2	N	0.43			4.85	4.85	1	MOL	0	14	1	0	0	359.837	-1.03	NEUTRAL	C9H4Cl3IO	CTETYYAZBPJBHE-UHFFFAOYSA-N
Clc1ccc(C(Cn2ccnc2)OCc2c(Cl)cccc2Cl)c(Cl)c1	antibacterial	CHEMBL1571863	ISOCONAZOLE	ISOCONAZOLE|ISOCONAZOLE NITRATE|MICONAZOLE 2,6-ISOMER|R 15,454|R-15,454|R-15,454 [AS NITRATE SALT]|R-15454|TRAVOGYN	Small molecule	4	416.13	31	69	6.45	27.05	3	0	1	6	N	0.46		6.48	5.96	5.92	3	MOL	0	25	3	0	1	413.986	-0.98	NEUTRAL	C18H14Cl4N2O	MPIPASJGOJYODL-UHFFFAOYSA-N
Clc1ccc([I+]c2cccs2)cc1	antibacterial	CHEMBL2111009	TIODONIUM	TIODONIUM CATION|TIODONIUM ION	Small molecule	-1	321.59			0.53	0	1	0	0	2	N	0.71			5.11	5.11	2	MOL	0	13	0	0	0	320.9	-1.23		C10H7ClIS+	MVHPZGBKMLGXPE-UHFFFAOYSA-N
Clc1ccc([I+]c2cccs2)cc1.[Cl-]	antibacterial	CHEMBL2107034	TIODONIUM CHLORIDE	DL-164|NSC-135560|TIODONIUM CHLORIDE	Small molecule	-1	357.04			0.53	0	1	0	0	2	N	0.71			5.11	5.11	2	MOL	0	13	0	0	0	320.9	-1.23		C10H7Cl2IS	MUDNTMPKEQHPDK-UHFFFAOYSA-M
Cn1cc(NC(=O)c2cc(NC(=O)c3cc(NC=O)cn3C)cn2C)cc1C(=O)NCCC(=N)N	antibacterial;antibiotic	CHEMBL11252	STALLIMYCIN	DISTAMYCIN A|NSC-82150|STALLIMYCIN	Small molecule	-1	481.52	87	195	0.83	181.06	8	6	1	10	N	0.14		12.55	-1.08	-3.35	3	MOL	0	35	13	7	2	481.219	-0.38	BASE	C22H27N9O4	UPBAOYRENQEPJO-UHFFFAOYSA-N
Cn1nnc(-c2ccc(-c3ccc(N4C[C@H](CO)OC4=O)cc3F)cn2)n1	antibacterial	CHEMBL1257051	TEDIZOLID	SIVEXTRO|TEDIZOLID|TOREZOLID|TR-700|Torezolid	Small molecule	4	370.34	34	339	1.4	106.26	8	1	0	4	N	0.74			2.12	2.12	3	MOL	0	27	9	1	0	370.119	-1.46	NEUTRAL	C17H15FN6O3	XFALPSLJIHVRKE-GFCCVEGCSA-N
Cn1nnc(-c2ccc(-c3ccc(N4C[C@H](COP(=O)(O)O)OC4=O)cc3F)cn2)n1	antibacterial	CHEMBL2105669	TEDIZOLID PHOSPHATE	SIVEXTRO|TEDIZOLID PHOSPHATE|TOREZOLID PHOSPHATE|TR-701 FA|TR-701-FA|TR-701FA	Small molecule	4	450.32	7	12	1.51	152.79	9	2	0	6	N	0.53	1.35		1.97	-1.38	3	MOL	0	31	12	2	1	450.085	-1.14	ACID	C17H16FN6O6P	QCGUSIANLFXSGE-GFCCVEGCSA-N
Cn1nnnc1SCC1=C(C(=O)O)N2C(=O)[C@@H](NC(=O)CSC(F)(F)F)[C@H]2SC1	antibacterial	CHEMBL2110623	CEFAZAFLUR	CEFAZAFLUR	Small molecule	-1	470.48	8	17	0.29	130.31	10	2	0	7	N	0.42	3.13		0.86	-2.6	1	MOL	0	29	10	2	0	470.011	-1.62	ACID	C13H13F3N6O4S3	HGXLJRWXCXSEJO-GMSGAONNSA-N
Cn1nnnc1SCC1=C(C(=O)O)N2C(=O)[C@@H](NC(=O)[C@H](O)c3ccccc3)[C@H]2SC1	antibacterial	CHEMBL1146	CEFAMANDOLE	CEFAMANDOLE|CEPHAMANDOLE|COMPOUND 83405|COMPOUND-83405|J01DC03	Small molecule	4	462.51	50	190	-0.23	150.54	10	3	0	7	N	0.37	3.13		0.03	-3.43	2	MOL	0	31	11	3	1	462.078	-1.02	ACID	C18H18N6O5S2	OLVCFLKTBJRLHI-AXAPSJFSSA-N
Cn1nnnc1SCC1=C(C(=O)O)N2C(=O)[C@@H](NC(=O)[C@H](OC=O)c3ccccc3)[C@H]2SC1	antibacterial	CHEMBL1201218	CEFAMANDOLE NAFATE	106223|Cefamandole nafate|Mandol	Small molecule	4	490.52	1	1	-0.04	156.61	11	2	1	9	N	0.28	3.1		0.42	-3.04	2	MOL	0	33	12	2	1	490.073	-0.87	ACID	C19H18N6O6S2	RRJHESVQVSRQEX-SUYBPPKGSA-N
Cn1nnnc1SCC1=C(C(=O)[O-])N2C(=O)[C@@H](NC(=O)CSC(F)(F)F)[C@H]2SC1.[Na+]	antibacterial	CHEMBL2104456	CEFAZAFLUR SODIUM	CEFAZAFLUR SODIUM|SK&F 59962	Small molecule	-1	492.46			0.29	130.31	10	2	0	7	N	0.42	3.13		0.86	-2.6	1	MOL	0	29	10	2	0	470.011	-1.62	ACID	C13H12F3N6NaO4S3	OTPDSOBPIAYYBT-YZUKSGEXSA-M
Cn1nnnc1SCC1=C(C(=O)[O-])N2C(=O)[C@@H](NC(=O)[C@H](O)c3ccccc3)[C@H]2SC1.[Na+]	antibacterial	CHEMBL1360024	CEFAMANDOLE SODIUM	CEFAMANDOLE SODIUM|NSC-758169	Small molecule	-1	484.5	34	43	-0.23	150.54	10	3	0	7	N	0.37	3.13		0.03	-3.43	2	MOL	0	31	11	3	1	462.078	-1.02	ACID	C18H17N6NaO5S2	OJMNTWPPFNMOCJ-CFOLLTDRSA-M
Cn1nnnc1SCC1=C(C(=O)[O-])N2C(=O)[C@@H](NC(=O)[C@H](OC=O)c3ccccc3)[C@H]2SC1.[Na+]	antibacterial	CHEMBL1618	CEFAMANDOLE NAFATE	106223|CEFAMANDOLE NAFATE|CEFAMANDOLE NAFATE SODIUM|CEPHAMANDOLE NAFATE|Cefamandole Nafate sodium|Mandol|NSC-299588	Small molecule	4	512.51	6	26	-0.04	156.61	11	2	1	9	N	0.28	3.1		0.42	-3.04	2	MOL	0	33	12	2	1	490.073	-0.87	ACID	C19H17N6NaO6S2	ICZOIXFFVKYXOM-YCLOEFEOSA-M
N#CC(CCN1CCC(C(=O)O)(c2ccccc2)CC1)(c1ccccc1)c1ccccc1	antibiotic	CHEMBL1201321	DIFENOXIN	ACSCN-9168|DIFENOXIN|DIPHENOXYLATE RELATED COMPOUND A|DIPHENOXYLIC ACID|IDS-ND-007|LYSPAFEN|MCN-JR 15403-11|MCN-JR-15,403-11|R 15,403 [AS HYDROCHLORIDE]|R-15403	Small molecule	4	424.54	1	2	5	64.33	3	1	1	7	N	0.58	3.38	9.41	2.65	2.65	3	MOL	0	32	4	1	1	424.215	-0.41	ZWITTERION	C28H28N2O2	UFIVBRCCIRTJTN-UHFFFAOYSA-N
N#CCC(=O)NN=Cc1c[n+]([O-])c2ccccc2[n+]1[O-]	antibacterial	CHEMBL4297071	CIADOX	CIADOX|CYADOX	Small molecule	-1	271.24			-0.53	119.13	5	1	0	3	N	0.35	8.84	1.02	-1.09	-1.1	2	MOL	0	20	8	1	0	271.07	-1.23	NEUTRAL	C12H9N5O3	MBCZYLSVSCJJJQ-UHFFFAOYSA-N
N#Cc1c(N2C[C@@H]3CCCN[C@@H]3C2)c(F)cc2c(=O)c(C(=O)O)cn(C3CC3)c12	antibacterial	CHEMBL1256815	PRADOFLOXACIN	PRADOFLOXACIN|VERAFLOX	Small molecule	-1	396.42	11	57	2.23	98.36	6	2	0	3	N	0.83	4.33	9.4	-0.49	-0.49	2	MOL	0	29	7	2	0	396.16	-0.33	ZWITTERION	C21H21FN4O3	LZLXHGFNOWILIY-APPDUMDISA-N
N#Cc1c(N2C[C@@H]3NCCO[C@H]3C2)c(F)cc2c(=O)c(C(=O)O)cn(C3CC3)c12	antibacterial	CHEMBL1908370	FINAFLOXACIN	AL-60371|FINAFLOXACIN|XTORO	Small molecule	4	398.39	3	141	1.22	107.59	7	2	0	3	N	0.8	4.33	7.54	-1.11	-1.3	2	MOL	0	29	8	2	0	398.139	-0.46	ACID	C20H19FN4O4	FYMHQCNFKNMJAV-HOTGVXAUSA-N
N=C(N)NCCCCC(=O)Nc1cc(C(F)(F)F)cc(NC(=O)c2cc(C(=O)Nc3cc(C(F)(F)F)cc(NC(=O)CCCCNC(=N)N)c3O[C@@H]3CCNC3)ncn2)c1O[C@@H]1CCNC1	antibiotic	CHEMBL2219413	BRILACIDIN	BRILACIDIN|PMX-30063 FREE BASE|PMX30063|PMX30063 FREE BASE	Small molecule	2	936.92	4	33	3.68	308.5	12	12	3	20	N	0.03	11.91	12.25	0.69	-8.7	3	MOL	0	66	20	14	3	936.394	-0.39	BASE	C40H50F6N14O6	QPDYBCZNGUJZDK-DNQXCXABSA-N
N=C(NCCCCCCNC(=N)NC(=N)Nc1ccc(Cl)cc1)NC(=N)Nc1ccc(Cl)cc1	antibacterial	CHEMBL790	CHLORHEXIDINE	Avagard|CHLORHEXADINE|CHLORHEXIDINE|Chlorhexidine|DENTISEPT|Exidine|Hibistat|MERFEN-INCOLORE	Small molecule	4	505.46	124	461	4.18	167.58	4	10	2	9	N	0.14		10.45	4.51	-1.3	2	MOL	0	34	10	10	2	504.203	-0.36	BASE	C22H30Cl2N10	GHXZTYHSJHQHIJ-UHFFFAOYSA-N
N=C(NCCCCCCNC(=N)NC(=N)Nc1ccc(Cl)cc1)NC(=N)Nc1ccc(Cl)cc1.Nc1ccc(P(=O)(O)O)cc1.Nc1ccc(P(=O)(O)O)cc1	antibacterial	CHEMBL2106050	CHLORHEXIDINE PHOSPHANILATE	BMY-30120|CHLORHEXIDINE PHOSPHANILATE|CHP|WP-973	Small molecule	-1	851.67			4.18	167.58	4	10	2	9	N	0.14		10.45	4.51	-1.3	2	MOL	0	34	10	10	2	504.203	-0.36	BASE	C34H46Cl2N12O6P2	NSCOCGOFKMUTMW-UHFFFAOYSA-N
N=C1N(O)[C@@H](COC(N)=O)[C@@H]2N=C(N)N[C@]23N1CCC3(O)O	antibiotic	CHEMBL4297307	NEOSAXITOXIN	NEOSAXITOXIN|NEOSTX	Small molecule	1	315.29			-3.54	193.75	9	7	1	2	N	0.25	10.74	8.63	-2.41	-3.73	0	MOL	0	22	12	9	2	315.129	1.7	BASE	C10H17N7O5	PPEKGEBBBBNZKS-HGRQIUPRSA-N
N=C1NCC[C@H]([C@@H]2NC(=O)/C(=C/NC(N)=O)NC(=O)[C@H](CO)NC(=O)[C@H](CO)NC(=O)[C@@H](NC(=O)C[C@@H](N)[C@H](O)CCN)CNC2=O)N1	antibiotic	CHEMBL2146142	ENVIOMYCIN	ENVIOMYCIN|ENVIOMYCIN SULFATE|TUBERACTINOMYCIN N	Protein	-1	685.7			-9.02	390.36	13	16	3	10	N	0.09	8.73	15.37	-12.01	-17.17	0	MOL	0	48	23	19	3	685.326	1.04	BASE	C25H43N13O10	HPWIIERXAFODPP-GHBBWTPBSA-N
NC(=O)C(=O)N/N=C/c1ccc([N+](=O)[O-])o1	antibacterial	CHEMBL1358619	NIFURALDEZONE	FRAMAZONE|FURAMAZONE|NF-84|NIFURALDEZONE|NSC-3184	Small molecule	-1	226.15	6	7	-0.88	140.83	6	2	0	3	N	0.3	10.86		-0.65	-0.65	1	MOL	0	16	9	3	0	226.034	-2.06	NEUTRAL	C7H6N4O5	AJSKOLZKIUMPPG-YCRREMRBSA-N
NC(=O)CC1NC(=O)C(N)C(O)c2ccc(c(Cl)c2)Oc2cc3cc(c2O)Oc2ccc(cc2)C(O)C2NC(=O)C(NC(=O)C3NC1=O)c1ccc(O)c(c1)-c1c(cc(O)c(CNC3C4CC5CC(C4)CC3C5)c1O)[C@H](C(=O)O)NC2=O	antibiotic	CHEMBL411390			Small molecule		1145.58	4	5														MOL	-1					1144.36			C57H57ClN8O16	SMLNGGUTUWAOOE-FHMGEGGZSA-N
NC(=O)C[C@@H]1NC(=O)C(N)C(O)c2ccc(c(Cl)c2)Oc2cc3cc(c2O)Oc2ccc(cc2)C(O)C2NC(=O)C(NC(=O)C3NC1=O)c1ccc(O)c(c1)-c1c(O)cc(O)cc1[C@H](C(=O)O)NC2=O	antibiotic	CHEMBL2370219			Small molecule		982.31	4	5	0.95	391.75	16	14	3	3	N	0.12	3.27	7.13	-3.28	-3.98	5	MOL	-1	70	23	16	3	981.222	0.84	ACID	C46H40ClN7O16	ZUXYELXLKGTWOK-GFNIUHKHSA-N
NC(=O)OC[C@@H]1[C@H](NC(=O)/C(=N\OCC(=O)O)c2csc(N)n2)C(=O)N1S(=O)(=O)O	antibacterial;antibiotic	CHEMBL1614658	CARUMONAM	CARUMONAM	Small molecule	-1	466.41	8	96	-2.88	253.9	12	5	1	9	N	0.11	-2.09	3.9	-4.94	-8.09	1	MOL	0	30	16	7	2	466.021	-0.1	ACID	C12H14N6O10S2	UIMOJFJSJSIGLV-JNHMLNOCSA-N
NC(=O)OC[C@@H]1[C@H](NC(=O)/C(=N\OCC(=O)[O-])c2csc(N)n2)C(=O)N1S(=O)(=O)[O-].[Na+].[Na+]	antibacterial;antibiotic	CHEMBL2104060	CARUMONAM SODIUM	AMA 1080|AMA 1080(2NA)|AMA-1080|AMASULIN|CARUMONAM DISODIUM SALT|CARUMONAM SODIUM|RO 17-2301/006|RO-172301006	Small molecule	-1	510.37	2	4	-2.88	253.9	12	5	1	9	N	0.11	-2.09	3.9	-4.94	-8.09	1	MOL	0	30	16	7	2	466.021	-0.1	ACID	C12H12N6Na2O10S2	BGGXRVPCJUKHTQ-AHCAJXDVSA-L
NC(=O)c1cc([N+](=O)[O-])cc([N+](=O)[O-])c1	antibacterial	CHEMBL1437065	NITROMIDE	NITROMIDE|NSC-60719	Small molecule	-1	211.13	71	85	0.6	129.37	5	1	0	3	N	0.58	11.9		0.7	0.7	1	MOL	0	15	8	2	0	211.023	-1.21	NEUTRAL	C7H5N3O5	UUKWKUSGGZNXGA-UHFFFAOYSA-N
NC(=O)c1cc[n+](CC2=C(C(=O)O)N3C(=O)[C@@H](NC(=O)C(c4ccccc4)S(=O)(=O)O)[C@H]3SC2)cc1	antibacterial	CHEMBL1617285	CEFSULODIN		Small molecule		533.56	2	2	-0.56	188.05	7	4	1	8	N	0.2	-1.37		-5.83	-7.46	2	MOL	-1	36	12	5	2	533.08	-0.03	ACID	C22H21N4O8S2+	SYLKGLMBLAAGSC-IKZMBGHXSA-O
NC(=O)c1cc[n+](CC2=C(C(=O)[O-])N3C(=O)[C@@H](NC(=O)C(c4ccccc4)S(=O)(=O)[O-])[C@H]3SC2)cc1.[Na+]	antibacterial	CHEMBL1343544	CEFSULODIN SODIUM		Small molecule		554.54	23	24	-0.9	190.88	8	3	1	8	N	0.22	-1.37		-5.83	-7.46	2	MOL	-1	36	12	4	2	532.072	-0.15	ACID	C22H19N4NaO8S2	REACMANCWHKJSM-WXNNVNCASA-M
NC(=O)c1cc[n+](CC2=C(C(=O)[O-])N3C(=O)[C@@H](NC(=O)[C@@H](c4ccccc4)S(=O)(=O)O)[C@H]3SC2)cc1	antibacterial	CHEMBL3351077	CEFSULODIN	CEFSULODIN|J01DD03	Small molecule	4	532.56	39	79	-1.89	190.88	8	3	1	8	N	0.2	-1.37		-5.83	-7.46	2	MOL	0	36	12	4	2	532.072	-0.12	ACID	C22H20N4O8S2	SYLKGLMBLAAGSC-QLVMHMETSA-N
NC(=O)c1cnccn1	antibacterial	CHEMBL614	PYRAZINAMIDE	.ALPHA.-PYRAZINAMIDE|ALDINAMID|ALDINAMIDE|D-50|EPRAZIN|FARMIZINA|ISOPAS|MK-56|NOVAMID|NSC-14911|PIRAZIMIDA|PIRAZINAMID|PIRILENE|PYRAFAT|PYRAMIZADE|PYRAZIDE|PYRAZINAMIDE|PYRAZINAMIDUM|PYRAZINE CARBOXYLAMIDE|PYRAZINECARBOXAMIDE|Pyrazinamide|ROZIDE|TEBRAZID|UNIPYRANAMIDE|ZINAMIDE	Small molecule	4	123.11	176	1154	-0.42	68.87	3	1	0	1	N	0.55	13.06		-1.23	-1.23	1	MOL	0	9	4	2	0	123.043	-1.41	NEUTRAL	C5H5N3O	IPEHBUMCGVEMRF-UHFFFAOYSA-N
NC(=S)NS(=O)(=O)c1ccc(N)cc1	antibacterial	CHEMBL2107489	SULFATHIOUREA	NSC-108228|SULFATHIOCARBAMIDE|SULFATHIOUREA|SULPHATHIOUREA	Small molecule	-1	231.3	2	2	-0.21	98.21	4	3	0	2	N	0.48	6.13	2.25	0.3	-0.5	1	MOL	0	14	5	5	0	231.014	-1.29	ACID	C7H9N3O2S2	UEMLYRZWLVXWRU-UHFFFAOYSA-N
NC1=N[C@H](O)[C@H]2[C@H]3O[C@]4(O)O[C@@H]([C@@H](O)[C@@]2(N1)[C@@H]4O)[C@]3(O)CO	antibiotic	CHEMBL507974	TETRODOTOXIN	ARAREGAI TOXIN|BABYLONIA JAPONICA TOXIN 1|BJT 1|MACULOTOXIN|PFT-1 TOXIN|SPHEROIDINE|TARICHATOXIN|TECTIN|TETRODOTOXIN|tettrodotoxin	Small molecule	3	319.27	32	93	-5.52	190.25	11	8	2	1	N	0.23	10.3	9.62	-4.81	-6.55	0	MOL	0	22	11	9	2	319.102	2.74	BASE	C11H17N3O8	CFMYXEVWODSLAX-QOZOJKKESA-N
NC1C(=O)NC2Cc3ccc(c(Cl)c3)Oc3cc4cc(c3O)Oc3ccc(cc3Cl)C(O)C(C(=O)O)NC(=O)C(c3ccc(O)c(-c5c(O)cc(O)cc5[C@@H](N)C(=O)O)c3)NC(=O)C4NC(=O)C(NC2=O)c2cc(O)cc(c2)Oc2cc1ccc2O	antibiotic	CHEMBL406690			Small molecule		1216.95	4	5														MOL	-1					1215.23			C58H47Cl2N7O19	CJJWCJKJZRLQSN-GBOZSQCKSA-N
NC1C(=O)NC2Cc3ccc(c(Cl)c3)Oc3cc4cc(c3O)Oc3ccc(cc3Cl)C(O)C3NC(=O)C(NC(=O)C4NC(=O)C(NC2=O)c2cc(O)cc(c2)Oc2cc1ccc2O)c1ccc(O)c(c1)-c1c(O)cc(O)cc1[C@H](C(=O)C1NCCC2CCCCC21)NC3=O	antibiotic	CHEMBL405267			Small molecule		1320.16	6	7														MOL	-1					1318.35			C67H60Cl2N8O17	JVICPUKSPYHQMV-GNJOZTTBSA-N
NC1C(=O)NC2Cc3ccc(c(Cl)c3)Oc3cc4cc(c3O)Oc3ccc(cc3Cl)C(O)C3NC(=O)C(NC(=O)C4NC(=O)C(NC2=O)c2cc(O)cc(c2)Oc2cc1ccc2O)c1ccc(O)c(c1)-c1c(O)cc(O)cc1[C@H](C(=O)NC1C2CC4CC(C2)CC1C4)NC3=O	antibiotic	CHEMBL437840			Small molecule		1332.17	6	7														MOL	-1					1330.35			C68H60Cl2N8O17	VQQKQMFJTKKOMN-FEBAPDSTSA-N
NC1C(=O)NC2Cc3ccc(c(Cl)c3)Oc3cc4cc(c3O)Oc3ccc(cc3Cl)C(O)C3NC(=O)C(NC(=O)C4NC(=O)C(NC2=O)c2cc(O)cc(c2)Oc2cc1ccc2O)c1ccc(O)c(c1)-c1c(O)cc(O)cc1[C@H](C(=O)O)NC3=O	antibiotic	CHEMBL409706			Small molecule		1198.94	6	7														MOL	-1					1197.22			C58H45Cl2N7O18	DKVBOUDTNWVDEP-YIESXSDESA-N
NC1C(=O)NC2Cc3ccc(c(Cl)c3)Oc3cc4cc(c3O)Oc3ccc(cc3Cl)C(O)C3NC(=O)C(NC(=O)C4NC(=O)C(NC2=O)c2cc(O)cc(c2)Oc2cc1ccc2O)c1ccc(O)c(c1)-c1c(cc(O)c(CNC2C4CC5CC(C4)CC2C5)c1O)[C@H](C(=O)NC1C2CC4CC(C2)CC1C4)NC3=O	antibiotic	CHEMBL437476			Small molecule		1495.44	6	7														MOL	-1					1493.48			C79H77Cl2N9O17	RLNDZHMOUPZKJG-VKUGRQJMSA-N
NC1C(=O)NC2Cc3ccc(c(Cl)c3)Oc3cc4cc(c3O)Oc3ccc(cc3Cl)C(O)C3NC(=O)C(NC(=O)C4NC(=O)C(NC2=O)c2cc(O)cc(c2)Oc2cc1ccc2O)c1ccc(O)c(c1)-c1c(cc(O)c(CNC2C4CC5CC(C4)CC2C5)c1O)[C@H](C(=O)O)NC3=O	antibiotic	CHEMBL413864			Small molecule		1362.2	4	5														MOL	-1					1360.36			C69H62Cl2N8O18	RCIWFJICDRFFIW-FEBAPDSTSA-N
NC1CCN(c2c(F)cc3c(=O)c(C(=O)O)cn(C4CC4)c3c2Cl)C1	antibacterial	CHEMBL278255	CLINAFLOXACIN	CLINAFLOXACIN	Small molecule	-1	365.79	69	304	2.36	88.56	5	2	0	3	N	0.87	5.45	9.63	-0.42	-0.42	2	MOL	0	25	6	3	0	365.094	-0.6	ZWITTERION	C17H17ClFN3O3	QGPKADBNRMWEQR-UHFFFAOYSA-N
NC1CCN(c2nc3c(cc2F)c(=O)c(C(=O)O)cn3-c2ccc(F)cc2F)C1	antibacterial	CHEMBL273348	TOSUFLOXACIN	A 61827|A 67107|A-61827|A-67107|ABBOTT 61827|ABBOTT-61827|Ozex|TOSUFLOXACIN|TOSUFLOXACIN TOSILATE	Small molecule	-1	404.35	154	740	2.04	101.45	6	2	0	3	N	0.69	5.22	9.63	0.47	0.47	3	MOL	0	29	7	3	0	404.11	-1.05	ZWITTERION	C19H15F3N4O3	WUWFMDMBOJLQIV-UHFFFAOYSA-N
NC1Cc2ccc(c(Cl)c2)Oc2cc3cc(c2O)Oc2ccc(cc2Cl)C(O)C2NC(=O)C(NC(=O)C3NC(=O)C(c3cc(O)cc(Oc4cc(C5NC(=S)N(c6ccccc6)C5=O)ccc4O)c3)NC1=O)c1ccc(O)c(c1)-c1c(O)cc(O)cc1[C@H](C(=O)O)NC2=O	antibiotic	CHEMBL384064			Small molecule		1334.13	4	5														MOL	-1					1332.23			C65H50Cl2N8O18S	ZTCUILBVVZSLGQ-DNPWDKSZSA-N
NC1Cc2ccc(c(Cl)c2)Oc2cc3cc(c2O)Oc2ccc(cc2Cl)C(O)C2NC(=O)C(NC(=O)C3NC(=O)C(c3cc(O)cc(Oc4cc(C5NC(=S)N(c6ccccc6)C5=O)ccc4O)c3)NC1=O)c1ccc(O)c(c1)-c1c(cc(O)c(CNC3C4CC5CC(C4)CC3C5)c1O)[C@H](C(=O)O)NC2=O	antibiotic	CHEMBL262586			Small molecule		1497.39	6	7														MOL	-1					1495.37			C76H67Cl2N9O18S	KANGTWPHUIJOLO-JLYKQMKMSA-N
NCCCCCCCCCCNC(=O)[C@@H]1NC(=O)C2NC(=O)C(NC(=O)C3NC(=O)C4NC(=O)C(Cc5ccc(c(Cl)c5)Oc5cc3cc(c5O)Oc3ccc(cc3Cl)C2O)NC(=O)C(N)c2ccc(O)c(c2)Oc2cc(O)cc4c2)c2ccc(O)c(c2)-c2c(O)cc(O)cc21	antibiotic	CHEMBL428274			Small molecule		1353.24	6	7														MOL	-1					1351.4			C68H67Cl2N9O17	YUABSEWYYSKGMO-RRRIMLHASA-N
NCCCCCCNC(=O)[C@@H]1NC(=O)C2NC(=O)C(NC(=O)C3NC(=O)C4NC(=O)C(Cc5ccc(c(Cl)c5)Oc5cc3cc(c5O)Oc3ccc(cc3Cl)C2O)NC(=O)C(N)c2ccc(O)c(c2)Oc2cc(O)cc4c2)c2ccc(O)c(c2)-c2c(O)cc(O)cc21	antibiotic	CHEMBL217475			Small molecule		1297.13	6	7														MOL	-1					1295.34			C64H59Cl2N9O17	XWGHWNJLDWWQIX-DNPWDKSZSA-N
NCCC[C@H](N)CC(=O)N[C@H]1CNC(=O)[C@H]([C@H]2C[C@H](O)NC(N)=N2)NC(=O)/C(=C/NC(N)=O)NC(=O)[C@H](CO)NC(=O)[C@H](CO)NC1=O	antibiotic	CHEMBL3085436	VIOMYCIN	CELIOMYCIN|FLORIMYCIN|TUBERACTINOMYCIN B|VINACETIN A|VIOACTANE|VIOMYCIN	Protein	4	685.7	5	15	-8.88	392.86	15	15	3	10	N	0.09	8.99	22.11	-10.98	-16.45	0	MOL	0	48	23	19	3	685.326	1.01	BASE	C25H43N13O10	GXFAIFRPOKBQRV-GHXCTMGLSA-N
NCCC[C@H](N)CC(=O)N[C@H]1CNC(=O)[C@H]([C@H]2C[C@H](O)NC(N)=N2)NC(=O)/C(=C/NC(N)=O)NC(=O)[C@H](CO)NC(=O)[C@H](CO)NC1=O.O=S(=O)(O)O	antibiotic	CHEMBL3989823	VIOMYCIN SULFATE	FLORIMYCIN SULFATE|NSC-760360|VIOMYCIN SULFATE|VIOMYCIN SULPHATE|Viocin Sulfate	Protein	4	783.78	1	1	-8.88	392.86	15	15	3	10	N	0.09	8.99	22.11	-10.98	-16.45	0	MOL	0	48	23	19	3	685.326	1.01	BASE	C25H45N13O14S	AQONYROJHRNYQQ-QMAPKBLTSA-N
NCCNc1ccc(NCCN)c2c1C(=O)c1ccncc1C2=O	antibiotic	CHEMBL167731	PIXANTRONE	BBR 2778|BBR-2778|PIXANTRONE	Small molecule	4	325.37	3	24	0.6	123.13	7	4	0	6	N	0.52		9.52	0.35	-3.24	2	MOL	0	24	7	6	1	325.154	-0.16	BASE	C17H19N5O2	PEZPMAYDXJQYRV-UHFFFAOYSA-N
NCC[C@H](O)C(=O)N[C@@H]1C[C@H](N)[C@@H](O[C@H]2O[C@H](CN)CC[C@H]2N)[C@H](O)[C@H]1O[C@H]1O[C@H](CO)[C@@H](O)[C@H](N)[C@H]1O	antibacterial;antibiotic	CHEMBL426926	ARBEKACIN	ARBEKACIN|ARBEKACIN SULFATE|ME-1100|ME1100	Small molecule	1	552.63	17	114	-6.4	297.27	15	11	3	10	N	0.12	12.38	9.91	-6.85	-15.61	0	MOL	0	38	16	16	3	552.312	1.54	BASE	C22H44N6O10	MKKYBZZTJQGVCD-XTCKQBCOSA-N
NCC[C@H](O)C(=O)N[C@@H]1C[C@H](N)[C@@H](O[C@H]2O[C@H](CN)[C@@H](O)[C@H](O)[C@H]2N)[C@H](O[C@@H]2O[C@H](CO)C(O)[C@H]2O)[C@H]1O	antibacterial	CHEMBL3549904	BUTIROSIN	AMBUTYROSIN|BUTIROSIN	Small molecule	-1	555.58	4	14	-7.79	311.71	16	12	3	10	N	0.12	12.08	9.61	-7.95	-13.85	0	MOL	0	38	17	16	3	555.275	1.54	BASE	C21H41N5O12	XEQLFNPSYWZPOW-KRKVEZTKSA-N
NCC[C@H](O)C(=O)N[C@@H]1C[C@H](N)[C@@H](O[C@H]2O[C@H](CN)[C@@H](O)[C@H](O)[C@H]2N)[C@H](O[C@@H]2O[C@H](CO)C(O)[C@H]2O)[C@H]1O.O.O.O=S(=O)(O)O.O=S(=O)(O)O	antibacterial	CHEMBL3545362	BUTIROSIN SULFATE	BUTIROSIN SULFATE|BUTIROSIN SULFATE DIHYDRATE|BUTIROSIN SULPHATE|CI-642	Small molecule	-1	787.77			-7.79	311.71	16	12	3	10	N	0.12	12.08	9.61	-7.95	-13.85	0	MOL	0	38	17	16	3	555.275	1.54	BASE	C21H49N5O22S2	IUQWHBUMCWSQIM-KCHIYZKNSA-N
NCC[C@H](O)C(=O)N[C@@H]1C[C@H](N)[C@@H](O[C@H]2O[C@H](CN)[C@@H](O)[C@H](O)[C@H]2O)[C@H](O)[C@H]1O[C@H]1O[C@H](CO)[C@@H](O)[C@H](N)[C@H]1O	antibacterial;antibiotic	CHEMBL177	AMIKACIN	AMIKACIN|AMIKACINUM|Amikacin|Amikin|BAY 41-6551|LUKADIN|NSC-177001|POTENTOX	Small molecule	4	585.61	218	3316	-8.42	331.94	17	13	3	10	N	0.11	12.16	9.61	-8.58	-15.1	0	MOL	0	40	18	17	3	585.286	1.58	BASE	C22H43N5O13	LKCWBDHBTVXHDL-RMDFUYIESA-N
NCC[C@H](O)C(=O)N[C@@H]1C[C@H](N)[C@@H](O[C@H]2O[C@H](CN)[C@@H](O)[C@H](O)[C@H]2O)[C@H](O)[C@H]1O[C@H]1O[C@H](CO)[C@@H](O)[C@H](N)[C@H]1O.O=S(=O)(O)O	antibacterial	CHEMBL1164318	AMIKACIN SULFATE	AMIKACIN SULFATE|Amiglyde|Amikin	Small molecule		683.69	8	12	-8.42	331.94	17	13	3	10	N	0.11	12.16	9.61	-8.58	-15.1	0	MOL	-1	40	18	17	3	585.286	1.58	BASE	C22H45N5O17S	HIBICIOPDUTNRR-XTHCGPPUSA-N
NCC[C@H](O)C(=O)N[C@@H]1C[C@H](N)[C@@H](O[C@H]2O[C@H](CN)[C@@H](O)[C@H](O)[C@H]2O)[C@H](O)[C@H]1O[C@H]1O[C@H](CO)[C@@H](O)[C@H](N)[C@H]1O.O=S(=O)(O)O.O=S(=O)(O)O	antibiotic	CHEMBL4208954	AMIKACIN SULFATE	AMIKACIN (AS SULFATE)|AMIKACIN SULFATE|AMIKACIN SULPHATE|AMIKACINI SULFAS|ARIKAYCE|ARIKAYCE KIT|Amiglyde|Amikin|BB-K8|NSC-755846	Small molecule	4	781.77	4	4	-8.42	331.94	17	13	3	10	N	0.11	12.16	9.61	-8.58	-15.1	0	MOL	0	40	18	17	3	585.286	1.58	BASE	C22H47N5O21S2	FXKSEJFHKVNEFI-GCZBSULCSA-N
NCC[C@H](O)CN[C@@H]1C[C@H](N)[C@@H](O[C@H]2O[C@H](CN)[C@@H](O)[C@H](O)[C@H]2O)[C@H](O)[C@H]1O[C@H]1O[C@H](CO)[C@@H](O)[C@H](N)[C@H]1O	antibacterial;antibiotic	CHEMBL2304044	BUTIKACIN	BUTIKACIN|UK 18,892|UK 18892|UK-18,892|UK-18892	Small molecule	-1	571.63			-7.95	314.87	17	13	3	11	N	0.11	12.05	10	-8	-15.4	0	MOL	0	39	17	17	3	571.307	1.57	BASE	C22H45N5O12	OCFOTEIMZBKQFS-DGMGPCKZSA-N
NC[C@@H]1CC[C@@H](N)[C@@H](O[C@H]2[C@H](O)[C@@H](O[C@H]3O[C@H](CO)[C@@H](O)[C@H](N)[C@H]3O)[C@H](N)C[C@@H]2N)O1	antibacterial;antibiotic	CHEMBL560976	DIBEKACIN	DIBEKACIN|DIBEKACIN SULFATE	Small molecule	-1	451.52	11	60	-5.27	247.94	13	9	2	6	N	0.18	12.54	9.8	-5.33	-12.72	0	MOL	0	31	13	14	2	451.264	1.51	BASE	C18H37N5O8	JJCQSGDBDPYCEO-XVZSLQNASA-N
NC[C@@H]1O[C@@H](O[C@H]2[C@H](O)[C@@H](O[C@H]3O[C@H](CO)[C@@H](O)[C@H](N)[C@H]3O)[C@H](N)C[C@@H]2N)[C@@H](O)[C@H](O)[C@H]1O	antibiotic	CHEMBL223520	KANAMYCIN A	KANAMYCIN A	Small molecule	1	484.5	22	114	-7.29	282.61	15	11	2	6	N	0.17	12.05	9.34	-7.06	-12.2	0	MOL	0	33	15	15	2	484.238	1.56	BASE	C18H36N4O11	SBUJHOSQTJFQJX-KSACQAOKSA-N
NC[C@@H]1O[C@H](O[C@H]2[C@@H](O)[C@H](O[C@@H]3[C@@H](O)[C@H](N)C[C@H](N)[C@H]3O[C@H]3O[C@H](CN)[C@@H](O)[C@H](O)[C@H]3N)O[C@@H]2CO)[C@H](N)[C@@H](O)[C@@H]1O	antibacterial;antibiotic	CHEMBL184618	FRAMYCETIN	ACTILIN|ANTIBIOTIC 10676|ANTIBIOTIQUE EF 185|DEKAMYCIN III|ENTERFRAM|FRADIOMYCIN B|FRAMIDAL|FRAMYCETIN|FRAMYCIN|FRAMYGEN|FRANCETIN|NEOMYCIN B	Small molecule	3	614.65	222	1749	-8.9	353.11	19	13	3	9	N	0.11	12.15	9.71	-8.42	-15.47	0	MOL	0	42	19	19	3	614.312	1.11	BASE	C23H46N6O13	PGBHMTALBVVCIT-VCIWKGPPSA-N
NC[C@@H]1O[C@H](O[C@H]2[C@@H](O)[C@H](O[C@@H]3[C@@H](O)[C@H](N)C[C@H](N)[C@H]3O[C@H]3O[C@H](CN)[C@@H](O)[C@H](O)[C@H]3N)O[C@@H]2CO)[C@H](N)[C@@H](O)[C@@H]1O.O.O=S(=O)(O)O	antibiotic	CHEMBL1950493	NEOMYCIN TRISULFATE HYDRATE	Neomycin Trisulfate Hydrate|Neomycin Trisulfate Trihydrate	Small molecule		730.74	11	34	-8.9	353.11	19	13	3	9	N	0.11	12.15	9.71	-8.42	-15.47	0	MOL	-1	42	19	19	3	614.312	1.11	BASE	C23H50N6O18S	YWBOOOFNXVMNKI-UVYFCSKFSA-N
NC[C@@H]1O[C@H](O[C@H]2[C@@H](O)[C@H](O[C@@H]3[C@@H](O)[C@H](N)C[C@H](N)[C@H]3O[C@H]3O[C@H](CN)[C@@H](O)[C@H](O)[C@H]3N)O[C@@H]2CO)[C@H](N)[C@@H](O)[C@@H]1O.O=S(=O)(O)O.O=S(=O)(O)O.O=S(=O)(O)O	antibiotic	CHEMBL3188205			Small molecule		908.89	2	4	-8.9	353.11	19	13	3	9	N	0.11	12.15	9.71	-8.42	-15.47	0	MOL	-1	42	19	19	3	614.312	1.11	BASE	C23H52N6O25S3	KWBUARAINLGYMG-JGMIRXPNSA-N
NC[C@@H]1O[C@H](O[C@H]2[C@@H](O)[C@H](O[C@@H]3[C@@H](O)[C@H](N)C[C@H](N)[C@H]3O[C@H]3O[C@H](CO)[C@@H](O)C[C@H]3N)O[C@@H]2CO)[C@H](N)[C@@H](O)[C@@H]1O[C@H]1O[C@H](CO)[C@@H](O)[C@H](O)[C@@H]1O	antibiotic	CHEMBL389029	LIVIDOMYCIN	LIVIDOMYCIN|LIVIDOMYCIN A	Small molecule	-1	761.78	8	24	-10.01	406.24	23	15	3	12	N	0.09	12.02	9.61	-9.39	-16.04	0	MOL	0	52	23	20	3	761.354	1.13	BASE	C29H55N5O18	DBLVDAUGBTYDFR-SWMBIRFSSA-N
NC[C@@H]1O[C@H](O[C@H]2[C@@H](O)[C@H](O[C@@H]3[C@@H](O)[C@H](N)C[C@H](N)[C@H]3O[C@H]3O[C@H](CO)[C@@H](O)[C@H](O)[C@H]3N)O[C@@H]2CO)[C@H](N)[C@@H](O)[C@@H]1O	antibiotic	CHEMBL370143	PAROMOMYCIN	AMINOSIDIN|ANTIBIOTIC 503-3|ANTIBIOTIC SF 767B|ANTIBIOTIC SF-767B|Aminosidine|CATENULIN|CRESTOMYCIN|ESTOMYCIN|GABROMYCIN|HYDROXYMYCIN|MONOMYCIN A|Monomycin|NEOMYCIN E|PAROMOMYCIN|PAROMOMYCIN I|PAUCIMYCIN|QUINTOMYCIN C|R 400|R-400	Small molecule	4	615.63	51	340	-8.86	347.32	19	13	3	9	N	0.11	12.15	9.59	-8.31	-13.96	0	MOL	0	42	19	18	3	615.296	1.16	BASE	C23H45N5O14	UOZODPSAJZTQNH-LSWIJEOBSA-N
NC[C@@H]1O[C@H](O[C@H]2[C@@H](O)[C@H](O[C@@H]3[C@@H](O)[C@H](N)C[C@H](N)[C@H]3O[C@H]3O[C@H](CO)[C@@H](O)[C@H](O)[C@H]3N)O[C@@H]2CO)[C@H](N)[C@@H](O)[C@@H]1O.O=S(=O)(O)O	antibiotic	CHEMBL2206196	PAROMOMYCIN SULFATE	AMINOSIDINE SULFATE|CRESTOMYCIN SULFATE|ESTOMYCIN SULFATE|GABBRORAL|Humatin|NSC-758421|PAROMOMYCIN SULFATE	Small molecule	4	713.71	14	28	-8.86	347.32	19	13	3	9	N	0.11	12.15	9.59	-8.31	-13.96	0	MOL	0	42	19	18	3	615.296	1.16	BASE	C23H47N5O18S	LJRDOKAZOAKLDU-UDXJMMFXSA-N
NC[C@H]1O[C@H](O[C@H]2[C@H](O)[C@@H](O[C@H]3O[C@H](CO)[C@@H](O)[C@H](N)[C@H]3O)[C@H](N)C[C@@H]2N)[C@H](N)C[C@@H]1O	antibacterial;antibiotic	CHEMBL1747	TOBRAMYCIN	47663|Aktob|BETHKIS|BRAMITOB|KITABIS PAK|NEBCIN|NEBRAMYCIN FACTOR 6|NEBRAMYCIN VI|NEBRIS|NSC-180514|Nebcin|Nebicin|Nebramycin|Obramycin|TOBI PODHALER|TOBRALEX|TOBRAMYCIN|TOBRAVISC|TYMBRINEB|Tobi|Tobradex|Tobradex ST|Tobrex|VANTOBRA	Small molecule	4	467.52	216	2508	-6.3	268.17	14	10	2	6	N	0.17	12.53	9.54	-6.48	-13.16	0	MOL	0	32	14	15	2	467.259	1.43	BASE	C18H37N5O9	NLVFBUXFDBBNBW-PBSUHMDJSA-N
NC[C@H]1O[C@H](O[C@H]2[C@H](O)[C@@H](O[C@H]3O[C@H](CO)[C@@H](O)[C@H](N)[C@H]3O)[C@H](N)C[C@@H]2N)[C@H](N)C[C@@H]1O.NC[C@H]1O[C@H](O[C@H]2[C@H](O)[C@@H](O[C@H]3O[C@H](CO)[C@@H](O)[C@H](N)[C@H]3O)[C@H](N)C[C@@H]2N)[C@H](N)C[C@@H]1O.O=S(=O)(O)O.O=S(=O)(O)O.O=S(=O)(O)O.O=S(=O)(O)O.O=S(=O)(O)O	antibiotic	CHEMBL3989564	TOBRAMYCIN SULFATE	GERNEBCIN|NEBICINA|Nebcin|OBRACIN|TOBRA|TOBRADISTIN|TOBRAMYCIN SULFATE|TOBRAMYCIN SULFATE (2:5)|TOBRAMYCIN SULFATE (PHARMACY BULK)|TOBRAMYCIN SULPHATE	Small molecule	4	1425.44			-6.3	268.17	14	10	2	6	N	0.17	12.53	9.54	-6.48	-13.16	0	MOL	0	32	14	15	2	467.259	1.43	BASE	C36H84N10O38S5	NZKFUBQRAWPZJP-BXKLGIMVSA-N
NC[C@H]1O[C@H](O[C@H]2[C@H](O)[C@@H](O[C@H]3O[C@H](CO)[C@@H](O)[C@H](N)[C@H]3O)[C@H](N)C[C@@H]2N)[C@H](N)C[C@@H]1O.O=S(=O)(O)O	antibacterial	CHEMBL1200780	TOBRAMYCIN SULFATE	NEBCIN|TOBRAMYCIN SULFATE|TOBRAMYCIN SULFATE (PHARMACY BULK)	Small molecule		565.6	6	8	-6.3	268.17	14	10	2	6	N	0.17	12.53	9.54	-6.48	-13.16	0	MOL	-1	32	14	15	2	467.259	1.43	BASE	C18H39N5O13S	ZEUUPKVZFKBXPW-TWDWGCDDSA-N
NC[C@H]1O[C@H](O[C@H]2[C@H](O)[C@@H](O[C@H]3O[C@H](CO)[C@@H](O)[C@H](N)[C@H]3O)[C@H](N)C[C@@H]2N)[C@H](N)[C@@H](O)[C@@H]1O	antibacterial;antibiotic	CHEMBL176	BEKANAMYCIN	AMINODEOXYKANAMYCIN|BEKANAMYCIN|BEKANAMYCIN SULFATE|KANAMYCIN B|Kantrex|Klebcil|NEBRAMYCIN V|NK 1006|NK-1006	Small molecule	3	483.52	48	282	-7.33	288.4	15	11	2	6	N	0.17	12.39	9.34	-7.17	-13.11	0	MOL	0	33	15	16	2	483.254	1.37	BASE	C18H37N5O10	SKKLOUVUUNMCJE-FQSMHNGLSA-N
NC[C@H]1O[C@H](O[C@H]2[C@H](O)[C@@H](O[C@H]3O[C@H](CO)[C@@H](O)[C@H](N)[C@H]3O)[C@H](N)C[C@@H]2N)[C@H](O)[C@@H](O)[C@@H]1O	antibacterial;antibiotic	CHEMBL1384	KANAMYCIN	KANAMYCIN|KANAMYCINS|Kanamycin	Small molecule	4	484.5	246	2139	-7.29	282.61	15	11	2	6	N	0.17	12.05	9.34	-7.06	-12.2	0	MOL	0	33	15	15	2	484.238	1.56	BASE	C18H36N4O11	SBUJHOSQTJFQJX-NOAMYHISSA-N
NC[C@H]1O[C@H](O[C@H]2[C@H](O)[C@@H](O[C@H]3O[C@H](CO)[C@@H](O)[C@H](N)[C@H]3O)[C@H](N)C[C@@H]2N)[C@H](O)[C@@H](O)[C@@H]1O.O=S(=O)(O)O	antibacterial;antibiotic	CHEMBL1446	KANAMYCIN SULFATE	KANAMYCIN A SULFATE|KANAMYCIN A SULFATE MONOHYDRATE|KANAMYCIN A SULPHATE|KANAMYCIN MONOSULFATE|KANAMYCIN MONOSULPHATE|KANAMYCIN SULFATE|KANAMYCIN SULFATE MONOHYDRATE|KANAMYCINI MONOSULFAS|Kantrex|Klebcil|NSC-757068	Small molecule	4	582.58	26	76	-7.29	282.61	15	11	2	6	N	0.17	12.05	9.34	-7.06	-12.2	0	MOL	0	33	15	15	2	484.238	1.56	BASE	C18H38N4O15S	OOYGSFOGFJDDHP-KMCOLRRFSA-N
NC[C@H]1O[C@H](O[C@H]2[C@H](O)[C@@H](O[C@H]3O[C@H](CO)[C@@H](O)[C@H](N)[C@H]3O)[C@H](NC(CO)CO)C[C@@H]2N)[C@H](N)[C@@H](O)[C@@H]1O	antibiotic	CHEMBL4594229	PROPIKACIN	PROPIKACIN|UK-31,214|UK-31214	Small molecule	-1	557.6			-8.34	314.87	17	13	3	10	N	0.12	12.39	9.41	-8.06	-13.54	0	MOL	0	38	17	17	3	557.291	1.21	BASE	C21H43N5O12	ZEFUFVWPRPISAD-FLUPTLLOSA-N
NC[C@H]1O[C@H](O[C@H]2[C@H](O[C@@H]3O[C@H](CO)[C@@H](O)[C@H]3O)[C@@H](O)[C@H](N)C[C@@H]2N)[C@H](N)[C@@H](O)[C@@H]1O	antibacterial;antibiotic	CHEMBL221572	RIBOSTAMYCIN	NSC-138925|RIBOSTAMYCIN|RIBOSTAMYCIN SULFATE	Small molecule	-1	454.48	15	71	-6.65	262.38	14	10	2	6	N	0.18	12.17	9.59	-6.43	-11.28	0	MOL	0	31	14	14	2	454.228	1.5	BASE	C17H34N4O10	NSKGQURZWSPSBC-VVPCINPTSA-N
NCc1ccc(S(N)(=O)=O)cc1	antibacterial;antibiotic	CHEMBL419	MAFENIDE	4-HOMOSULFANILAMIDE|D06BA03|MAFENIDE|Mafenide|NSC-34632|Sulfamylon	Small molecule	4	186.24	54	268	-0.21	86.18	3	2	0	2	N	0.67	10.25	9.04	-0.52	-1.96	1	MOL	0	12	4	4	0	186.046	-1.14	BASE	C7H10N2O2S	TYMRLRRVMHJFTF-UHFFFAOYSA-N
NCc1ccccc1CC(=O)N[C@@H]1C(=O)N2C(C(=O)O)=C(CSc3nnnn3CC(=O)O)CS[C@H]12	antibacterial	CHEMBL1201046	CEFORANIDE	BL-S786|CEFORANIDE|NSC-760049|Precef	Small molecule	4	519.57	6	35	-0.71	193.63	11	4	2	10	N	0.23	2.75	8.93	-3.18	-6.38	2	MOL	0	35	13	5	2	519.1	-1.13	ZWITTERION	C20H21N7O6S2	SLAYUXIURFNXPG-CRAIPNDOSA-N
NN(Cc1ccccc1)CC1COc2ccccc2O1	antibiotic	CHEMBL2105038	DOMOXIN	DA 641|DOMOXIN|DOMOXIN HYDROGEN TARTRATE|HYDRAZINOXANE|IS 2596|IS-2596	Small molecule	-1	270.33			2.2	47.72	4	1	0	4	N	0.68		5.46	2.23	2.23	2	MOL	0	20	4	2	0	270.137	-0.5	NEUTRAL	C16H18N2O2	IXTXYSAWZICAPV-UHFFFAOYSA-N
NNC(=O)c1ccncc1	antibacterial	CHEMBL64	ISONIAZID	ARMAZID|ARMAZIDE|ATCOTIBINE|CEDIN|COTINAZIN|DIANICOTYL|DOW-ISONIAZID|ERALON|ERTUBAN|HIDRASONIL|HYDRAZID|HYZYD|IPCAZIDE|ISCOTIN|ISIDRINA|ISOBICINA|ISONIAZID|ISONIAZIDUM|ISONICOTAN|ISONICOTINYLHYDRAZINE|Isoniazid|LANIAZID|MYBASAN|NEUMANDIN|NICOTIBINE|NSC-9659|Nydrazid|RIMIFON|STANOZIDE|TEEBACONIN|TISIODRAZIDA	Small molecule	4	137.14	275	6329	-0.31	68.01	3	2	0	1	N	0.32	13.61	3.35	-0.69	-0.69	1	MOL	0	10	4	3	0	137.059	-1.62	NEUTRAL	C6H7N3O	QRXWMOHMRWLFEY-UHFFFAOYSA-N
NNCC1CCCCC1	antibiotic	CHEMBL2106052	CIMEMOXIN	CIMEMOXIN|CYMEMOXINE|SD 286-03|SD-286-03	Small molecule	-1	128.22			1.03	38.05	2	2	0	2	Y	0.43		5.89	1.3	1.29	0	MOL	0	9	2	3	0	128.131	-0.35	NEUTRAL	C7H16N2	BDHMBGHSWFWYSP-UHFFFAOYSA-N
N[C@@H](C(=O)N[C@@H]1C(=O)N2C(C(=O)O)=C(CSc3c[nH]nn3)CS[C@H]12)c1ccc(O)cc1	antibacterial	CHEMBL1095284	CEFATRIZINE	BL-S640|CEFATRIZINE|CEFATRIZINE PROPYLENE GLYCOLATE|J01DB07|S-640P	Small molecule	-1	462.51	8	22	0.04	174.53	9	5	0	7	N	0.28	2.92	7.22	-2.19	-2.56	2	MOL	0	31	11	6	2	462.078	-0.11	ACID	C18H18N6O5S2	UOCJDOLVGGIYIQ-PBFPGSCMSA-N
N[C@@H](C(=O)N[C@@H]1C(=O)N2C(C(=O)O)=C(Cl)CC[C@H]12)c1ccccc1	antibacterial;antibiotic	CHEMBL1013	LORACARBEF	LORACARBEF|LY-163892|Lorabid|Loracarbef hydrate	Small molecule	4	349.77	49	140	0.71	112.73	4	3	0	4	N	0.69	2.93	7.23	-2.4	-2.76	1	MOL	0	24	7	4	0	349.083	0.23	ACID	C16H16ClN3O4	JAPHQRWPEGVNBT-UTUOFQBUSA-N
N[C@@H](C(=O)N[C@@H]1C(=O)N2C(C(=O)O)=C(Cl)CC[C@H]12)c1ccccc1.O	antibacterial;antibiotic	CHEMBL1200610	LORACARBEF	LORACARBEF|LORACARBEF MONOHYDRATE|LY-163892 MONOHYDRATE|LY163892 MONOHYDRATE|Lorabid	Small molecule	4	367.79			0.71	112.73	4	3	0	4	N	0.69	2.93	7.23	-2.4	-2.76	1	MOL	0	24	7	4	0	349.083	0.23	ACID	C16H18ClN3O5	GPYKKBAAPVOCIW-HSASPSRMSA-N
N[C@@H](C(=O)N[C@@H]1C(=O)N2C(C(=O)O)=C(Cl)CS[C@H]12)c1ccccc1	antibacterial	CHEMBL680	CEFACLOR	CEFACLOR|COMPOUND 99638|Ceclor|Cefaclor hydrate|Raniclor	Small molecule	4	367.81	88	540	0.62	112.73	5	3	0	4	N	0.67	2.83	7.23	-2.31	-2.66	1	MOL	0	24	7	4	0	367.039	0.09	ACID	C15H14ClN3O4S	QYIYFLOTGYLRGG-GPCCPHFNSA-N
N[C@@H](C(=O)N[C@@H]1C(=O)N2C(C(=O)O)=C(Cl)CS[C@H]12)c1ccccc1.O	antibacterial	CHEMBL1201018	CEFACLOR	BACTICLOR MR|CECLOR CD|CEFACLOR|CEFACLOR MONOHYDRATE|COMPOUND 99638|COMPOUND-99638|Ceclor|DISTACLOR|DISTACLOR MR|J01DC04|KEFTID|NSC-757422|Raniclor	Small molecule	4	385.83	17	32	0.62	112.73	5	3	0	4	N	0.67	2.83	7.23	-2.31	-2.66	1	MOL	0	24	7	4	0	367.039	0.09	ACID	C15H16ClN3O5S	WKJGTOYAEQDNIA-IOOZKYRYSA-N
N[C@@H]1CCCCN(c2c(F)cc3c(=O)c(C(=O)O)cn(C4CC4)c3c2Cl)C1	antibacterial	CHEMBL1201760	BESIFLOXACIN	BESIFLOXACIN|ISV-403	Small molecule	4	393.85	49	230	3.14	88.56	5	2	0	3	N	0.84	5.45	9.67	0.54	0.54	2	MOL	0	27	6	3	0	393.125	-0.57	ZWITTERION	C19H21ClFN3O3	QFFGVLORLPOAEC-SNVBAGLBSA-N
N[C@@H]1CN(c2c(F)cc3c(=O)c(C(=O)O)cn([C@@H]4C[C@@H]4F)c3c2Cl)CC12CC2	antibacterial	CHEMBL108821	SITAFLOXACIN		Small molecule	3	409.82	33	171	2.7	88.56	5	2	0	3	N	0.81	5.51	9.37	-0.17	-0.16	2	MOL	0	28	6	3	0	409.101	0.15	ZWITTERION	C19H18ClF2N3O3	PNUZDKCDAWUEGK-CYZMBNFOSA-N
N[C@@H]1CN(c2c(F)cc3c(=O)c(C(=O)O)cn([C@@H]4C[C@@H]4F)c3c2Cl)CC12CC2.O	antibacterial	CHEMBL3989504	SITAFLOXACIN	DU-6859A|SITAFLOXACIN|SITAFLOXACIN HYDRATE|SITAFLOXACIN SESQUIHYDRATE	Small molecule	2	427.84			2.7	88.56	5	2	0	3	N	0.81	5.51	9.37	-0.17	-0.16	2	MOL	0	28	6	3	0	409.101	0.15	ZWITTERION	C19H20ClF2N3O4	ANCJYRJLOUSQBW-JJZGMWGRSA-N
N[C@@H]1CONC1=O	antibacterial;antibiotic	CHEMBL771	CYCLOSERINE	CYCLOSERINE|CYCLOSERINUM|Cycloserine|D-CYCLOSERINE|NSC-154851|NSC-76029|ORIENTOMYCIN|Seromycin	Small molecule	4	102.09	79	422	-1.62	64.35	3	2	0	0	N	0.39	4.21	8.36	-2.42	-2.42	0	MOL	0	7	4	3	0	102.043	1.9	ACID	C3H6N2O2	DYDCUQKUCUHJBH-UWTATZPHSA-N
N[C@@H]1[C@H]2CN(c3nc4c(cc3F)c(=O)c(C(=O)O)cn4-c3ccc(F)cc3F)C[C@@H]12	antibacterial	CHEMBL428	TROVAFLOXACIN	CP-99219|TROVAFLOXACIN|Trovafloxacin	Small molecule	4	416.36	144	638	1.89	101.45	6	2	0	3	N	0.68	5.22	9.44	0.14	0.14	3	MOL	0	30	7	3	0	416.11	-0.78	ZWITTERION	C20H15F3N4O3	WVPSKSLAZQPAKQ-CDMJZVDBSA-N
N[C@H](CF)C(=O)O	antibacterial	CHEMBL2111117	FLUDALANINE	FLUDALANINE	Small molecule	-1	107.08	1	3	-0.63	63.32	2	2	0	2	N	0.49	1.95	8.28	-2.99	-3.04	0	MOL	0	7	3	3	0	107.038	0.49	ACID	C3H6FNO2	UYTSRQMXRROFPU-UWTATZPHSA-N
Nc1ccc(C(=O)O)c(O)c1	antibacterial	CHEMBL1169	AMINOSALICYLIC ACID	4-AMINOSALICYLIC ACID|AMINOSALICYLATE|AMINOSALICYLIC ACID|AMINOSALICYLIC ACID RESIN COMPLEX|Aminosalicylic Acid|BENZOIC ACID, 4-AMINO-2-HYDROXY-|GRANUPAS|NSC-2083|P-AMINOSALICYLIC ACID|PARA-AMINOSALICYLIC ACID|PAS|Parasal|Paser|Paskalium|REZIPAS|Teebacin	Small molecule	4	153.14	166	853	0.67	83.55	3	3	0	1	N	0.52	3.68	2.19	0.83	-2.23	1	MOL	0	11	4	4	0	153.043	0.24	ACID	C7H7NO3	WUBBRNOQWQTFEX-UHFFFAOYSA-N
Nc1ccc(C(=O)Oc2ccccc2)c(O)c1	antibacterial	CHEMBL1200868	PHENYL AMINOSALICYLATE	FENAMISAL|NSC-40144|PHENYL AMINOSALICYLATE|Pheny-Pas-Tebamin	Small molecule	4	229.24	14	23	2.19	72.55	4	2	0	2	N	0.47	9.87	2.32	3.15	3.15	2	MOL	0	17	4	3	0	229.074	-0.25	NEUTRAL	C13H11NO3	DNVVZWSVACQWJE-UHFFFAOYSA-N
Nc1ccc(S(=O)(=O)NC(=O)c2ccccc2)cc1	antibacterial	CHEMBL1243	SULFABENZAMIDE	NSC-74587|SULFABENZAMIDE|SULFABENZAMIDE (TRIPLE SULFA)|Sulfabenzamide|TRIPLE SULFA (SULFABENZAMIDE)	Small molecule	4	276.32	121	301	1.39	89.26	4	2	0	3	N	0.83	4.32	2.09	1.59	0.65	2	MOL	0	19	5	3	0	276.057	-1	ACID	C13H12N2O3S	PBCZLFBEBARBBI-UHFFFAOYSA-N
Nc1ccc(S(=O)(=O)Nc2ccc(Cl)nn2)cc1	antibacterial	CHEMBL1443577	SULFACHLORPYRIDAZINE	NSC-757858|Nefrosul|SULFACHLOROPYRIDAZINE|SULFACHLOROPYRIDIZINE|SULFACHLORPYRIDAZINE|SULPHACHLORPYRIDAZINE|Sonilyn	Small molecule	-1	284.73	34	64	1.51	97.97	5	2	0	3	N	0.83	6.6	2.02	0.85	0.22	2	MOL	0	18	6	3	0	284.014	-1.86	NEUTRAL	C10H9ClN4O2S	XOXHILFPRYWFOD-UHFFFAOYSA-N
Nc1ccc(S(=O)(=O)Nc2ccccc2)cc1	antibacterial	CHEMBL359839	SULFABENZ	NSC-2619|SULFABENZ|Sulfabenz	Small molecule	-1	248.31	6	6	2.07	72.19	3	2	0	3	N	0.82	8.46	2.27	1.63	1.6	2	MOL	0	17	4	3	0	248.062	-1.44	NEUTRAL	C12H12N2O2S	YBUXKQSCKVQATK-UHFFFAOYSA-N
Nc1ccc(S(=O)(=O)Nc2ccccn2)cc1	antibacterial	CHEMBL700	SULFAPYRIDINE	CONCORD 693|Coccoclase|DAGENAN|Eubasin|NSC-41791|NSC-4753|Piridazol|SULFAPYRIDINE|SULPHAPYRIDINE|Sulfanilamidopyridine|Sulfapyridine	Small molecule	4	249.3	36	126	1.46	85.08	4	2	0	3	N	0.81	6.24	2.14	1.01	0.24	2	MOL	0	17	5	3	0	249.057	-1.63	ACID	C11H11N3O2S	GECHUMIMRBOMGK-UHFFFAOYSA-N
Nc1ccc(S(=O)(=O)Nc2ccnn2-c2ccccc2)cc1	antibacterial	CHEMBL1109	SULFAPHENAZOLE	NSC-757859|ORISULF|SULFAFENAZOL|SULFAPHENAZOLE|SULPHAPHENAZOLE|Sulfabid|Sulfafenazol|Sulfaphenazole	Small molecule	4	314.37	148	860	2.26	90.01	5	2	0	4	N	0.72	6.82	2.44	1.81	1.28	3	MOL	0	22	6	3	0	314.084	-1.89	NEUTRAL	C15H14N4O2S	QWCJHSGMANYXCW-UHFFFAOYSA-N
Nc1ccc(S(=O)(=O)Nc2ncccn2)cc1	antibacterial;antibiotic	CHEMBL439	SULFADIAZINE	Adiazine|Coco-diazine|Diazyl|NSC-35600|SSD|SULFACOMBIN|SULFADIAZINE|SULFADIAZINE (TRISULFAPYRIMIDINES)|SULPHADIAZINE|Sildaflo|Silvadene|Sulfadiazine|Sulfapyrimidine|Sulfolex|Sulphadiazine|Thermazene	Small molecule	4	250.28	168	851	0.86	97.97	5	2	0	3	N	0.79	6.99	2.01	0.39	-0.05	2	MOL	0	17	6	3	0	250.052	-1.65	NEUTRAL	C10H10N4O2S	SEEPANYCNGTZFQ-UHFFFAOYSA-N
Nc1ccc(S(=O)(=O)Nc2nccs2)cc1	antibacterial;antibiotic	CHEMBL437	SULFATHIAZOLE	NSC-31812|NSC-683531|SULFATHIAZOLE|SULFATHIAZOLE (TRIPLE SULFA)|SULPHATHIAZOLE|Sulfathiazole|THIAZAMIDE|TRIPLE SULFA (SULFATHIAZOLE)	Small molecule	4	255.32	210	960	1.53	85.08	5	2	0	3	N	0.81	6.93	2.04	0.98	0.5	2	MOL	0	16	5	3	0	255.014	-2.09	NEUTRAL	C9H9N3O2S2	JNMRHUJNCSQMMB-UHFFFAOYSA-N
Nc1ccc(S(=O)(=O)[N-]c2ncccn2)cc1.[Na+]	antibacterial	CHEMBL1200351	SULFADIAZINE SODIUM	NSC-117870|SODIUM SULFADIAZINE|SULFADIAZINE SODIUM	Small molecule	4	272.26			0.86	97.97	5	2	0	3	N	0.79	6.99	2.01	0.39	-0.05	2	MOL	0	17	6	3	0	250.052	-1.65	NEUTRAL	C10H9N4NaO2S	JLDCNMJPBBKAHH-UHFFFAOYSA-N
Nc1ccc(S(=O)(=O)c2ccc(N)cc2)cc1	antibacterial	CHEMBL1043	DAPSONE	ACZONE|DAPSONE|DAPSONUM|DIAMINODIPHENYLSULFONE|DIAPHENYLSULFONE|Diaphenylsulfone|J04BA02|NOVOPHONE|NSC-6091|NSC-6091D|SERVIDAPSON	Small molecule	4	248.31	71	229	1.68	86.18	4	2	0	2	N	0.79		2.39	1.27	1.27	2	MOL	0	17	4	4	0	248.062	-0.74	NEUTRAL	C12H12N2O2S	MQJKPEGWNLWLTK-UHFFFAOYSA-N
Nc1ccc(S(N)(=O)=O)cc1	antibacterial;antibiotic	CHEMBL21	SULFANILAMIDE	ANILINE-P-SULFONIC AMIDE|NSC-7618|P-AMINOBENZENESULFAMIDE|P-AMINOBENZENESULFONAMIDE|PRONTOSIL I|PRONTYLIN|STREPTOCID|SULFAMINE|SULFANILAMIDE|SULFONAMIDE|SULPHANILAMIDUM|Sulfanilamide	Small molecule	4	172.21	186	1300	-0.08	86.18	3	2	0	1	N	0.58	10.99	2.27	-0.25	-0.25	1	MOL	0	11	4	4	0	172.031	-1.27	NEUTRAL	C6H8N2O2S	FDDDEECHVMSUSB-UHFFFAOYSA-N
Nc1ccn([C@@H]2O[C@H]([C@H](O[C@@H]3O[C@H](CO)[C@@H](O)[C@H](N)[C@H]3O)[C@@H](O)[C@@H](O)[C@H](O)[C@H](O)CO)[C@@H](N)[C@H](O)[C@H]2O)c(=O)n1	antibiotic	CHEMBL3989421	ANTHELMYCIN	(-)-HIKIZIMYCIN|33876|ANTELMYCIN|ANTHELMYCIN|HIKIZIMYCIN|NSC-337588	Small molecule	-1	583.55			-8.64	342.94	19	13	3	10	N	0.12	12.28	15.22	-8.56	-11.09	1	MOL	0	40	19	16	3	583.234	1.36	BASE	C21H37N5O14	VQQSDVBOXQHCHU-SKPOXZENSA-N
Nc1nc(-n2cc(C(=O)O)c(=O)c3cc(F)c(N4CC(O)C4)c(Cl)c32)c(F)cc1F	antibacterial	CHEMBL2105637	DELAFLOXACIN	ABT-492|DELAFLOXACIN|RX-3341|WQ-3034	Small molecule	4	440.77	15	24	1.92	121.68	7	3	0	3	N	0.57	5.43		2.56	0.59	3	MOL	0	30	8	4	0	440.05	-0.44	ACID	C18H12ClF3N4O4	DYDCPNMLZGFQTM-UHFFFAOYSA-N
Nc1nc(/C(=C/CC(=O)O)C(=O)N[C@@H]2C(=O)N3C(C(=O)O)=CCS[C@H]23)cs1	antibacterial	CHEMBL1605	CEFTIBUTEN	7432-S|ACHN-383|ACHN383|CEFTIBUTEN|CEFTIBUTEN DIHYDRATE|CEFTIBUTEN HYDRATE|CEFTIBUTIN|Cedax|Ceftibuten|Ceftibuten dihydrate|NSC-758925|SCH 39720|SCH-39720|Seftem	Small molecule	4	410.43	19	121	-0.05	162.92	8	4	0	6	N	0.37	2.85	4.68	-1.48	-6.83	1	MOL	0	27	10	5	0	410.036	0.09	ACID	C15H14N4O6S2	UNJFKXSSGBWRBZ-BJCIPQKHSA-N
Nc1nc(/C(=N/OC2(C(=O)O)CC2)C(=O)N[C@@H]2C(=O)N(S(=O)(=O)O)[C@@H]2CN2CCOC2=O)cs1	antibiotic	CHEMBL4206129	ANCREMONAM	ANCREMONAM|BOS-228|LYS-228	Small molecule	-1	518.49	11	76	-1.99	231.12	12	4	2	9	N	0.12	-1.48	3.87	-4.05	-7.12	1	MOL	0	34	16	5	2	518.053	-0.28	ACID	C16H18N6O10S2	FWTGYTRQUBRVDW-NRABZWKMSA-N
Nc1nc(/C(=N\O[C@H](C(=O)O)c2ccc(O)c(O)c2)C(=O)N[C@@H]2C(=O)N3C(C(=O)O)=CCS[C@H]23)cs1	antibacterial	CHEMBL2304034	CEFETECOL	CEFETECOL|CEFETECOL ANHYDROUS|GR 69153X|GR-69153X	Small molecule	-1	535.52			0.05	224.97	12	6	3	8	N	0.11	2.58	3.84	-0.4	-6.23	2	MOL	0	36	14	7	3	535.047	0.1	ACID	C20H17N5O9S2	ILZCDOYRDFDUPN-UITOYEBDSA-N
Nc1nc(=O)n([C@H]2C[C@H](O)[C@@H](CO)O2)cc1I	antibiotic	CHEMBL2104340	IBACITABINE	IBACITABINE|NSC-527083	Small molecule	-1	353.12	10	18	-0.93	110.6	7	3	0	2	N	0.59	13.89		-0.91	-0.91	1	MOL	0	17	7	4	0	352.987	0.98	NEUTRAL	C9H12IN3O4	WEVJJMPVVFNAHZ-RRKCRQDMSA-N
Nc1nc(O)c2ncn(CCC(CO)CO)c2n1	antibiotic	CHEMBL1540	PENCICLOVIR	BRL-39123|Denavir|FENISTIL|NSC-759624|PENCICLOVIR|VECTAVIR	Small molecule	4	253.26	166	908	-0.9	130.31	8	4	0	5	N	0.54	11.59	0.94	-1.08	-1.08	2	MOL	0	18	8	5	0	253.118	-0.33	NEUTRAL	C10H15N5O3	JNTOCHDNEULJHD-UHFFFAOYSA-N
Nc1nc2c(ncn2COCCO)c(=O)[nH]1	antibiotic	CHEMBL184	ACYCLOVIR	ACICLOVIR|ACICLOVIRUM|ACYCLOVIR|AVACLYR|AVERT|AVIRAL|Aciclovir|Acycloguanosine|CLEARSORE|CYMEX ULTRA|Cyclovir|DUVIMEX|GERPEVIR|HERPETAD|LIPSORE|LYPSYL|NOVIRUS|NSC-645011|NSC-758477|RANOVIR|SITAVIG|SOOTHELIP|SORAWAY|VIRALIEF|VIRASORB|VIROVIR 200|VIROVIR 400|VIROVIR 800|Zovirax	Small molecule	4	225.21	268	3283	-1.33	119.05	7	3	0	4	N	0.55	10.16	0.6	-1.55	-1.55	2	MOL	0	16	8	4	0	225.086	-0.1	NEUTRAL	C8H11N5O3	MKUXAQIIEYXACX-UHFFFAOYSA-N
Nc1ncnc2c1ncn2[C@@H]1O[C@H](C[C@@H](N)CC[C@H](N)C(=O)O)[C@@H](O)[C@H]1O	antibiotic	CHEMBL1214186	SINEFUNGIN	COMPOUND 57926|LILLY 57926|LY-57926|SINEFUNGIN	Small molecule	-1	381.39	29	99	-2.06	208.65	11	6	2	7	N	0.31	1.64	10.07	-5.14	-6.85	2	MOL	0	27	12	9	2	381.176	1.25	ZWITTERION	C15H23N7O5	LMXOHSDXUQEUSF-YECHIGJVSA-N
O=C(Cc1ccc(-c2ccc(OCCN3CCOCC3)cc2)cn1)NCc1ccccc1	antibiotic	CHEMBL571546	TIRBANIBULIN	KLISYRI|KX-01|KX-2-391|KX-2391|KX2-391|KX2391|TIRBANIBULIN	Small molecule	4	431.54	337	1453	3.32	63.69	5	1	0	9	N	0.56		6.63	3.21	3.14	3	MOL	0	32	6	1	0	431.221	-1.49	NEUTRAL	C26H29N3O3	HUNGUWOZPQBXGX-UHFFFAOYSA-N
O=C(Cc1cccs1)N[C@@H]1C(=O)N2C(C(=O)[O-])=C(C[n+]3ccccc3)CS[C@H]12	antibacterial	CHEMBL316157	CEPHALORIDINE	40602|CEFALORIDINE|CEPHALORIDINE|Cephaloridine|Kefloridin|Loridine	Small molecule	-1	415.5	76	394	-0.32	93.42	6	1	0	6	N	0.52	3.09		-3.09	-3.32	2	MOL	0	28	7	1	0	415.066	-0.67	ACID	C19H17N3O4S2	CZTQZXZIADLWOZ-CRAIPNDOSA-N
O=C(Cn1cnnn1)N[C@@H]1C(=O)N2C(C(=O)O)=C(CSc3nncs3)CS[C@H]12	antibacterial	CHEMBL1697829	CEFTEZOLE	CEFTEZOLE|CEFTEZOLE SODIUM|J01DB12	Small molecule	-1	440.49	2	2	-0.94	156.09	12	2	1	7	N	0.4	2.69		-1.64	-5.14	2	MOL	0	28	12	2	1	440.014	-1.81	ACID	C13H12N8O4S3	DZMVCVMFETWNIU-LDYMZIIASA-N
O=C(NC1C(=O)NC2Cc3ccc(c(Cl)c3)Oc3cc4cc(c3O)Oc3ccc(cc3Cl)C(O)C3NC(=O)C(NC(=O)C4NC(=O)C(NC2=O)c2cc(O)cc(c2)Oc2cc1ccc2O)c1ccc(O)c(c1)-c1c(O)cc(O)cc1[C@H](C(=O)O)NC3=O)OC12CC3CC(CC(C3)C1)C2	antibiotic	CHEMBL217364			Small molecule		1377.17	6	7														MOL	-1					1375.32			C69H59Cl2N7O20	NRCGIFQLRHJGPK-XVSQXMFMSA-N
O=C(NC1C(=O)NC2Cc3ccc(c(Cl)c3)Oc3cc4cc(c3O)Oc3ccc(cc3Cl)C(O)C3NC(=O)C(NC(=O)C4NC(=O)C(NC2=O)c2cc(O)cc(c2)Oc2cc1ccc2O)c1ccc(O)c(c1)-c1c(O)cc(O)cc1[C@H](C(=O)O)NC3=O)OCC1c2ccccc2-c2ccccc21	antibiotic	CHEMBL412204			Small molecule		1421.18	4	5														MOL	-1					1419.29			C73H55Cl2N7O20	FUTUPNWILRYOCM-KUWBIQEBSA-N
O=C(NC1C(=O)NC2Cc3ccc(c(Cl)c3)Oc3cc4cc(c3O)Oc3ccc(cc3Cl)C(O)C3NC(=O)C(NC(=O)C4NC(=O)C(NC2=O)c2cc(O)cc(c2)Oc2cc1ccc2O)c1ccc(O)c(c1)-c1c(O)cc(O)cc1[C@H](C(=O)O)NC3=O)OCc1ccccc1	antibiotic	CHEMBL269379			Small molecule		1333.07	4	5														MOL	-1					1331.26			C66H51Cl2N7O20	ZCLBNATZKFCZDL-GKXOUHAJSA-N
O=C(N[C@H](CO)[C@H](O)c1ccc([N+](=O)[O-])cc1)C(Cl)Cl	antibacterial;antibiotic	CHEMBL130	CHLORAMPHENICOL	9-HYDROXY-9-PHENYLXANTHENE|9-PHENYL-9H-XANTHEN-9-OL|AMPHICOL|BROCHLOR|BROLENE ANTIBIOTIC|CHLORAMPHENICOL|CHLOROFAIR|CHLOROPTIC|CHLOROPTIC S.O.P.|Chloramex|Chloramphenicol|Chlorbiotic|Chloromycetin|ECONOCHLOR|GOLDEN EYE ANTIBIOTIC|KEMICETINE|KLORAFECT|Kernispray|MYCHEL|Mychel-S|NSC-16331|NSC-3069|OPHTHOCHLOR|OPTOMYCIN|SNO PHENICOL|TUBILUX INFECTED EYES|Tevcocin|XANTHEN-9-OL, 9-PHENYL-	Small molecule	4	323.13	431	6055	0.91	112.7	5	3	0	6	N	0.41	8.69		0.88	0.86	1	MOL	0	20	7	3	0	322.012	-0.11	NEUTRAL	C11H12Cl2N2O5	WIIZWVCIJKGZOK-RKDXNWHRSA-N
O=C(N[C@H](CO)[C@H](O)c1ccc([N+](=O)[O-])cc1)C(Cl)Cl.O=S(=O)(O)O	antibiotic	CHEMBL2205638	CHLORAMPHENICOL SULFATE SALT	Chloramphenicol Sulfate Salt	Small molecule		421.21	1	1	0.91	112.7	5	3	0	6	N	0.41	8.69		0.88	0.86	1	MOL	-1	20	7	3	0	322.012	-0.11	NEUTRAL	C11H14Cl2N2O9S	XAOZJPJZTZRRBM-VTLYIQCISA-N
O=C(N[C@H]1CCN(C(=O)c2cc(C(F)(F)F)cc(C(F)(F)F)c2)[C@H](Cc2ccc(Cl)cc2)C1)c1ccnc2ccccc12	antibiotic	CHEMBL1765508	SPERGUALIN	ANTIBIOTIC BMG 162AF2|ANTIBIOTIC BMG-162AF2|LS-74246|SPERGUALIN	Small molecule	2	619.99	5	7	7.57	62.3	3	1	2	5	N	0.23		2.84	6.75	6.75	4	MOL	0	43	5	1	2	619.146	-1.15	NEUTRAL	C31H24ClF6N3O2	NXLUTEDAEFXMQR-BJKOFHAPSA-N
O=C(Nc1ccc(C(=O)O)c(O)c1)c1ccccc1	antibacterial	CHEMBL1487804	BENZOYLPAS	BENZAMIDOSALICYLATE|NSC-159686|NSC-759125	Small molecule	-1	257.25	18	32	2.34	86.63	3	3	0	3	N	0.79	2.87		3.07	-0.42	2	MOL	0	19	5	3	0	257.069	-0.81	ACID	C14H11NO4	GNZCRYWFWKFIDM-UHFFFAOYSA-N
O=C(O)/C=C/CC[C@@H]1SC[C@@H]2NC(=O)N[C@@H]21	antibiotic	CHEMBL3989616	LYDIMYCIN	LIDIMYCIN|LYDIMYCIN|NSC-127473|U-15,965|U-15965	Small molecule	-1	242.3			0.57	78.43	3	3	0	4	N	0.5	4.3		0.32	-2.65	0	MOL	0	16	5	3	0	242.072	0.53	ACID	C10H14N2O3S	NZERRTYPTPRCIR-ARSLAPBQSA-N
O=C(O)C(O)c1ccccc1	antibacterial	CHEMBL1609	MANDELIC ACID	DL-MANDELIC ACID|MANDELIC ACID|Mandelic Acid|NSC-7925|PARAMANDELIC ACID|RACEMIC MANDELIC ACID	Small molecule	4	152.15	20	27	0.8	57.53	2	2	0	2	Y	0.66	3.75		0.9	-2.39	1	MOL	0	11	3	2	0	152.047	0.37	ACID	C8H8O3	IWYDHOAUDWTVEP-UHFFFAOYSA-N
O=C(O)C1=C(CSc2nnnn2CS(=O)(=O)O)CS[C@@H]2[C@H](NC(=O)[C@H](O)c3ccccc3)C(=O)N12	antibacterial	CHEMBL1601	CEFONICID	CEFONICID|Cefonicid|MONOCEF	Small molecule	4	542.58	12	46	-0.92	204.91	12	4	2	9	N	0.17	-1.32		-2.52	-6.86	2	MOL	0	35	14	4	2	542.035	-0.9	ACID	C18H18N6O8S3	DYAIAHUQIPBDIP-AXAPSJFSSA-N
O=C(O)C1=C(CSc2nnnn2CS(=O)(=O)[O-])CS[C@@H]2[C@H](NC(=O)[C@H](O)c3ccccc3)C(=O)N12.[Na+]	antibacterial	CHEMBL2105997	CEFONICID MONOSODIUM	CEFONICID MONOSODIUM|NSC-759142|SK&F D-75073-Z	Small molecule	-1	564.56			-0.92	204.91	12	4	2	9	N	0.17	-1.32		-2.52	-6.86	2	MOL	0	35	14	4	2	542.035	-0.9	ACID	C18H17N6NaO8S3	WZTUULPOBSTZKR-CFOLLTDRSA-M
O=C(O)C1=C(C[n+]2ccc(CCS(=O)(=O)[O-])cc2)CS[C@@H]2[C@H](NC(=O)[C@H](NC(=O)c3nc[nH]c3C(=O)O)c3ccccc3)C(=O)N12	antibacterial	CHEMBL2103902	CEFPIMIZOLE	AC 1370|AC-1370|CEFPIMIZOLE|U-63,196|U-63196	Small molecule	-1	670.68	2	19	-0.61	242.87	10	5	1	12	N	0.09	-1.63	1.71	-7.12	-10.54	3	MOL	0	46	16	5	2	670.115	-0.37	ACID	C28H26N6O10S2	LNZMRLHZGOBKAN-KAWPREARSA-N
O=C(O)C1=CC[C@@H]2CC(=O)N12	antibacterial;antibiotic	CHEMBL1240705	CARBAPENEM	(5R)-CARBAPENEM|(5R)-CARBAPENEM-3-CARBOXYLIC ACID|ANTIBIOTIC TAN 458|CARBAPENEM|CARBAPENEM, (5R)-|SQ-27860	Small molecule	2	153.14	1	15	-0.04	57.61	2	1	0	1	Y	0.54	3.65		-0.67	-3.99	0	MOL	0	11	4	1	0	153.043	0.74	ACID	C7H7NO3	BSIMZHVOQZIAOY-SCSAIBSYSA-N
O=C(O)CC(O)c1ccc(-c2ccc(Cl)cc2)o1	antibiotic	CHEMBL2107141	ORPANOXIN	F-776|ORPANOXIN	Small molecule	-1	266.68			3.11	70.67	3	2	0	4	N	0.89	4.42		2.21	-0.66	2	MOL	0	18	4	2	0	266.035	-0.31	ACID	C13H11ClO4	YLJRTDTWWRXOFG-UHFFFAOYSA-N
O=C(O)CCC(=O)OC[C@@H](NC(=O)C(Cl)Cl)[C@H](O)c1ccc([N+](=O)[O-])cc1	antibacterial;antibiotic	CHEMBL1201281	CHLORAMPHENICOL SUCCINIC ACID	Chloramphenicol succinate	Small molecule	4	423.2	4	4	1.32	156.07	7	3	0	10	N	0.22	3.65		1.14	-2.19	1	MOL	0	27	10	3	0	422.028	-0.02	ACID	C15H16Cl2N2O8	LIRCDOVJWUGTMW-ZWNOBZJWSA-N
O=C(O)COCCN1CCN([C@H](c2ccccc2)c2ccc(Cl)cc2)CC1	antibiotic	CHEMBL1201191	LEVOCETIRIZINE	(-)-CETIRIZINE|(R)-CETIRIZINE|CETIRIZINE (R)-FORM|CETIRIZINE, (-)-|CETIRIZINE, (R)-|LEVOCETIRIZINE|XAZAL|XYZAL	Small molecule	4	388.9	19	22	3.15	53.01	4	1	0	8	N	0.7	3.59	7.42	0.87	0.65	2	MOL	0	27	5	1	0	388.155	-1.21	ACID	C21H25ClN2O3	ZKLPARSLTMPFCP-OAQYLSRUSA-N
O=C(O)[C@H]1/C(=C/CO)O[C@@H]2CC(=O)N21	antibiotic	CHEMBL777	CLAVULANIC ACID	BRL 14151|BRL-14151|CLAVULANATE|CLAVULANIC ACID|Clavulanate|Clavulanic Acid|RX-10100|SERDAXIN	Small molecule	4	199.16	78	356	-1.1	87.07	4	2	0	2	N	0.55	3.32		-1.52	-4.94	0	MOL	0	14	6	2	0	199.048	2.19	ACID	C8H9NO5	HZZVJAQRINQKSD-PBFISZAISA-N
O=C(O)c1cc(/N=N/c2ccc(S(=O)(=O)Nc3ccccn3)cc2)ccc1O	antibacterial	CHEMBL421	SULFASALAZINE	AZULFIDINE EN-TABS|Azulfidine|Azulfidine EN|BENZOSULFA|COLIZINE|NSC-203730|NSC-667219|S.A.S.-500|S.a.s.|SALAZOPYRIN|SALAZOPYRIN E.C.|SALAZOPYRIN-EN|SALAZOSULFAPYRIDINE|SALICYLAZOSULFAPYRIDINE|SAS-500|SULFASALAZINE|SULFASALAZINUM|SULFASALAZOPYRIDINE|SULPHASALAZINE|Salazosulfapyridine|Salicylazosulfapyridine|UCINE	Small molecule	4	398.4	174	2189	3.7	141.31	7	3	0	6	N	0.54	3.23	0.55	4.25	0.25	3	MOL	0	28	9	3	0	398.068	-1.07	ACID	C18H14N4O5S	NCEXYHBECQHGNR-QZQOTICOSA-N
O=C(O)c1cn(-c2ccc(F)cc2)c2cc(N3CCNCC3)c(F)cc2c1=O	antibacterial	CHEMBL37858	SARAFLOXACIN	ABBOTT-57135|SARAFLOXACIN	Small molecule	-1	385.37	125	367	2.38	74.57	5	2	0	3	N	0.72	5.55	8.68	0.53	0.53	3	MOL	0	28	6	2	0	385.124	-0.96	ZWITTERION	C20H17F2N3O3	XBHBWNFJWIASRO-UHFFFAOYSA-N
O=C(O)c1cn(C2CC2)c2cc(N3CCC(O)(COc4ccc(N5C[C@H](CO)OC5=O)cc4F)CC3)c(F)cc2c1=O	antibacterial	CHEMBL3707376	CADAZOLID	ACT-179811|CADAZOLID	Small molecule	3	585.56	1	2	3.04	141.77	9	3	1	8	N	0.36	5.87	0.31	2.04	0.5	3	MOL	0	42	11	3	2	585.192	-0.53	ACID	C29H29F2N3O8	XWFCFMXQTBGXQW-GOSISDBHSA-N
O=C(O)c1cn(C2CC2)c2cc(N3CCNCC3)c(F)cc2c1=O	antibacterial	CHEMBL8	CIPROFLOXACIN	BAY O 9867 FREE BASE|BAY Q 3939|BAY-O-9867 FREE BASE|BAY-Q-3939|BAYQ3939|CETRAXAL|CIPROFLOXACIN|CIPROFLOXACINUM|Ciloxan|Cipro|Ciprobay|NSC-758467|OTIPRIO|Velmonit	Small molecule	4	331.35	498	18348	1.58	74.57	5	2	0	3	N	0.89	5.56	8.68	-0.85	-0.85	2	MOL	0	24	6	2	0	331.133	-0.72	ZWITTERION	C17H18FN3O3	MYSWGUAQZAJSOK-UHFFFAOYSA-N
O=C([C@@H](O)CO)N1CC=C(c2c(F)cc(N3C[C@H](COc4ccon4)OC3=O)cc2F)CC1	antibacterial	CHEMBL131854	POSIZOLID	AZD-2563|AZD-5847|AZD2563|POSIZOLID|Posizolid	Small molecule	-1	465.41	8	13	1.33	125.57	8	2	0	7	N	0.63	12.4		0.78	0.78	2	MOL	0	33	10	2	0	465.135	-0.73	NEUTRAL	C21H21F2N3O7	HBUJYEUPIIJJOS-PBHICJAKSA-N
O=C([O-])C1=C(CSc2nnnn2CS(=O)(=O)[O-])CS[C@@H]2[C@H](NC(=O)[C@H](O)c3ccccc3)C(=O)N12.[Na+].[Na+]	antibacterial	CHEMBL1201005	CEFONICID SODIUM	CEFONICID DISODIUM SALT|CEFONICID SODIUM|CEFONICIDE SODIUM|Monocid|SK&F D-75073-Z2|SK&F-D-75073-Z2	Small molecule	4	586.54	2	4	-0.92	204.91	12	4	2	9	N	0.17	-1.32		-2.52	-6.86	2	MOL	0	35	14	4	2	542.035	-0.9	ACID	C18H16N6Na2O8S3	NAXFZVGOZUWLEP-RFXDPDBWSA-L
O=C([O-])C1=C(C[n+]2ccc(CCS(=O)(=O)[O-])cc2)CS[C@@H]2[C@H](NC(=O)[C@H](NC(=O)c3nc[nH]c3C(=O)O)c3ccccc3)C(=O)N12.[Na+]	antibacterial	CHEMBL2106385	CEFPIMIZOLE SODIUM	AJICEF|CEFPIMIZOLE MONOSODIUM SALT|CEFPIMIZOLE SODIUM|U-63,196E|U-63196E	Small molecule	-1	692.66			-0.61	242.87	10	5	1	12	N	0.09	-1.63	1.71	-7.12	-10.54	3	MOL	0	46	16	5	2	670.115	-0.37	ACID	C28H25N6NaO10S2	JLUNZNNMKVKUOH-MRMAQRIOSA-M
O=C([O-])[C@H](O)[C@@H](O)C(=O)O.O=[N+]([O-])c1ccc(-c2csc3[n+]2CCN3)o1	antibacterial	CHEMBL2106754	FURAZOLIUM TARTRATE	FURAZOLIUM TARTRATE|NF-1425	Small molecule	-1	387.33			1.63	72.19	5	1	0	2	N	0.49			-2.76	-2.76	2	MOL	0	16	6	1	0	238.028	-0.85	NEUTRAL	C13H13N3O9S	UAGFATMWHGHRCP-LREBCSMRSA-N
O=C1C=CN(c2c(F)cc(N3C[C@H](CNc4ccon4)OC3=O)c(F)c2F)CC1	antibacterial	CHEMBL3287379	CONTEZOLID	CONTEZOLID|MRX-1|MRX-I	Small molecule	2	408.34	32	265	2.82	87.91	7	1	0	5	N	0.76		1.23	2.55	2.55	2	MOL	0	29	8	1	0	408.104	-0.8	NEUTRAL	C18H15F3N4O4	SULYVXZZUMRQAX-NSHDSACASA-N
O=C1CN(/N=C/C=C/c2ccc([N+](=O)[O-])o2)C(=O)N1	antibacterial	CHEMBL3707254	FURAZIDIN	AKRITOIN|FURAGIN|FURAGINUM|FURAZIDIN|FURAZIDINE	Small molecule	-1	264.2	1	1	0.74	118.05	6	1	0	4	N	0.37	8.23	0.48	0.07	0.01	1	MOL	0	19	9	1	0	264.05	-1.06	NEUTRAL	C10H8N4O5	DECBQELQORZLLP-UAIOPKHMSA-N
O=C1CN(/N=C/c2ccc([N+](=O)[O-])o2)C(=O)N1	antibacterial	CHEMBL572	NITROFURANTOIN	BERKFURIN|CEDURAN|Dantafur|FURALAN|Furadantin|GENFURA|Ivadantin|MACROBID|Macrodantin|NITROFURANTOIN|NITROFURANTOIN (MONOHYDRATE/MACROCRYSTALS)|NITROFURANTOIN ANHYDROUS|NITROFURANTOIN MACROCRYSTAL|NITROFURANTOIN MACROCRYSTALLINE|NITROFURANTOIN, MACROCRYSTALLINE|NITROFURANTOIN, MACROCRYSTALS|NITROFURANTOINUM ANHYDROUS|NSC-2107|NSC-44150|Nitrofurantoin	Small molecule	4	238.16	217	3180	0.07	118.05	6	1	0	3	N	0.35	8.23		-0.22	-0.28	1	MOL	0	17	9	1	0	238.034	-1.45	NEUTRAL	C8H6N4O5	NXFQHRVNIOXGAQ-YCRREMRBSA-N
O=C1CN(/N=C/c2ccc([N+](=O)[O-])o2)C(=O)N1CO	antibacterial	CHEMBL1697763	NIFURTOINOL	NIFURTOINOL|URFADYN	Small molecule	-1	268.19	3	22	-0.26	129.49	7	1	0	4	N	0.35	11.84		-0.58	-0.58	1	MOL	0	19	10	1	0	268.044	-1.34	NEUTRAL	C9H8N4O6	UIDWQGRXEVDFCA-XCVCLJGOSA-N
O=C1N(CCO)CCN1/N=C/c1ccc([N+](=O)[O-])o1	antibacterial	CHEMBL2104763	NIFURDAZIL	NF-1010|NIFURDAZIL|NSC-220550	Small molecule	-1	268.23			0.25	112.42	6	1	0	5	N	0.47			-0.33	-0.33	1	MOL	0	19	9	1	0	268.081	-1.38	NEUTRAL	C10H12N4O5	VDDRCCQKLVNYHQ-YRNVUSSQSA-N
O=C1NC2C(=O)NC3C(=O)NC4C(=O)NC(C(=O)N[C@@H](C(=O)O)c5cc(O)cc(O)c5-c5cc4ccc5O)C(O)c4ccc(c(Cl)c4)Oc4cc3cc(c4O)Oc3ccc(cc3Cl)CC1NC(=O)C(/N=C(\S)Nc1ccccc1)c1ccc(O)c(c1)Oc1cc(O)cc2c1	antibiotic	CHEMBL407397			Small molecule		1334.13	4	5														MOL	-1					1332.23			C65H50Cl2N8O18S	ILPLADCWRQPQSL-DNPWDKSZSA-N
O=C1NC2C(=O)NC3C(=O)NC4C(=O)NC(C(=O)N[C@@H](C(=O)O)c5cc(O)cc(O)c5-c5cc4ccc5O)C(O)c4ccc(c(Cl)c4)Oc4cc3cc(c4O)Oc3ccc(cc3Cl)CC1NC(=O)C(NC(=O)C13CC4CC(CC(C4)C1)C3)c1ccc(O)c(c1)Oc1cc(O)cc2c1	antibiotic	CHEMBL407356			Small molecule		1361.17	6	7														MOL	-1					1359.32			C69H59Cl2N7O19	YJALLMQOGVZGJD-XVSQXMFMSA-N
O=C1NCCN1/N=C/c1ccc([N+](=O)[O-])o1	antibacterial	CHEMBL265442	NIFURADENE	NF-246|NIFURADENE|NSC-6470|OXAFURADENE	Small molecule	-1	224.18	1	2	0.55	100.98	5	1	0	3	N	0.46	11.86		0.14	0.14	1	MOL	0	16	8	1	0	224.055	-1.67	NEUTRAL	C8H8N4O4	VSVAVMVWTLLTCH-BJMVGYQFSA-N
O=C1c2c(O)ccc(O)c2C(=O)c2c(NCCNCCO)ccc(NCCNCCO)c21	antibiotic	CHEMBL58	MITOXANTRONE	MISOSTOL|MITOXANTRONE|MITOXANTRONE HYDROCHLORIDE|NSC-279836|Novantrone	Small molecule	4	444.49	341	1747	-0.14	163.18	10	8	1	12	N	0.14	8.21	9.22	0.75	-1.09	2	MOL	0	32	10	8	1	444.201	0.22	BASE	C22H28N4O6	KKZJGLLVHKMTCM-UHFFFAOYSA-N
O=CC(=O)c1[nH]c2ccccc2c1NC1C(=O)NC2Cc3ccc(c(Cl)c3)Oc3cc4cc(c3O)Oc3ccc(cc3Cl)C(O)C3NC(=O)C(NC(=O)C4NC(=O)C(NC2=O)c2cc(O)cc(c2)Oc2cc1ccc2O)c1ccc(O)c(c1)-c1c(O)cc(O)cc1[C@H](C(=O)O)NC3=O	antibiotic	CHEMBL264310			Small molecule		1370.09	6	7														MOL	-1					1368.25			C68H50Cl2N8O20	ODHCLRPFCJOETI-NSVRDSILSA-N
O=CN(O)CCCP(=O)(O)O	antibiotic	CHEMBL203125	FOSMIDOMYCIN	FOSMIDOMYCIN	Small molecule	3	183.1	49	167	-0.6	98.07	3	3	0	5	N	0.23	1.81		-2.21	-4.6	0	MOL	0	11	6	3	0	183.03	0.55	ACID	C4H10NO5P	GJXWDTUCERCKIX-UHFFFAOYSA-N
O=CNNc1nc(-c2ccc([N+](=O)[O-])o2)cs1	antibacterial	CHEMBL84011	NIFURTHIAZOLE	AS-17665|NIFURTHIAZOLE|NSC-525334|Nifurthiazole	Small molecule	-1	254.23	1	7	1.38	110.3	7	2	0	5	N	0.47	11.62	1.67	1.49	1.49	2	MOL	0	17	8	2	0	254.011	-2.04	NEUTRAL	C8H6N4O4S	DUWYZHLZDVCZIO-UHFFFAOYSA-N
O=[N+]([O-])c1c(Cl)cccc1-c1c[nH]cc1Cl	antibiotic	CHEMBL97972	PYRROLNITRIN	52230|NSC-107654|PYRROLNITRIN	Small molecule	-1	257.08	12	16	3.9	58.93	2	1	0	2	N	0.65			3.85	3.85	2	MOL	0	16	4	1	0	255.981	-0.92	NEUTRAL	C10H6Cl2N2O2	QJBZDBLBQWFTPZ-UHFFFAOYSA-N
O=[N+]([O-])c1ccc(-c2csc3[n+]2CCN3)o1	antibacterial	CHEMBL2110940	FURAZOLIUM	FURAZOLIUM CATION|FURAZOLIUM ION	Small molecule	-1	238.25			1.63	72.19	5	1	0	2	N	0.49			-2.76	-2.76	2	MOL	0	16	6	1	0	238.028	-0.85	NEUTRAL	C9H8N3O3S+	QWNNGDMXFGRSPJ-UHFFFAOYSA-O
O=[N+]([O-])c1ccc(-c2csc3[n+]2CCN3)o1.[Cl-]	antibacterial	CHEMBL2106723	FURAZOLIUM CHLORIDE	DERMAFUR|FURAZOLIUM CHLORIDE|NF-963|NOVOFUR	Small molecule	-1	273.7			1.63	72.19	5	1	0	2	N	0.49			-2.76	-2.76	2	MOL	0	16	6	1	0	238.028	-0.85	NEUTRAL	C9H8ClN3O3S	FMPJXUZSXKJUQI-UHFFFAOYSA-N
O=[N+]([O-])c1ccc(-c2nc(N(CCO)CCO)c3ccccc3n2)o1	antibacterial	CHEMBL2107101	NIFURQUINAZOL	NF-1088|NIFURQUINAZOL|NSC-220589	Small molecule	-1	344.33			1.59	125.76	8	2	0	7	N	0.49		2.75	2.22	2.22	3	MOL	0	25	9	2	0	344.112	-1.36	NEUTRAL	C16H16N4O5	AUEOHSUMWXAPBX-UHFFFAOYSA-N
O=[N+]([O-])c1ccc(/C=C/c2cccc(CO)n2)o1	antibacterial	CHEMBL2104627	NIFURPIRINOL	Furanace|NIFURPIRINOL|P-7138	Small molecule	-1	246.22			2.25	89.4	5	1	0	4	N	0.66		4.16	1.73	1.73	2	MOL	0	18	6	1	0	246.064	-1.17	NEUTRAL	C12H10N2O4	JQKHJQJVKRFMCO-SNAWJCMRSA-N
O=[N+]([O-])c1ccc(/C=[N+](/[O-])CCO)o1	antibacterial	CHEMBL2106512	NIFURATRONE	NIFURATRONE|NSC-303603	Small molecule	-1	200.15	15	17	0.11	102.58	5	1	0	4	N	0.24					1	MOL	0	14	7	1	0	200.043	-0.58		C7H8N2O5	QSWZUVFMUIEHAG-VMPITWQZSA-N
O=[N+]([O-])c1ccc(O)c2ncccc12	antibacterial	CHEMBL1454910	NITROXOLINE	A-82|NITROHYDROXYQUINOLINE|NITROXOLINE|NSC-74947	Small molecule	-1	190.16	78	210	1.85	76.26	4	1	0	1	N	0.55	6.89	1.92	1.77	1.15	2	MOL	0	14	5	1	0	190.038	-1.02	NEUTRAL	C9H6N2O3	RJIWZDNTCBHXAL-UHFFFAOYSA-N
O=c1[nH]c(=O)n([C@H]2C[C@H](O)[C@@H](CO)O2)cc1I	antibiotic	CHEMBL788	IDOXURIDINE	5-IUDR|5IUDR|ALLERGAN 211|ALLERGAN-211|Allergan 211|Allergan-211|Dendrid|Herplex|IDOX|IDOXURIDINE|IDOXURIDINUM|IDU|JODDEOXIURIDIN|KERECID|NSC-39661|OPHTHALMADINE|SK&F 14287|SK&F-14287|Stoxil	Small molecule	4	354.1	168	661	-1.22	104.55	6	3	0	2	N	0.58	8.46		-0.53	-0.57	1	MOL	0	17	7	3	0	353.971	0.91	NEUTRAL	C9H11IN2O5	XQFRJNBWHJMXHO-RRKCRQDMSA-N
O=c1[nH]cnc2c1ncn2[C@@H]1O[C@H](CO)[C@@H](O)[C@H]1O	antibiotic	CHEMBL1556	INOSINE	HYPOXANTHINE RIBOSIDE|HYPOXANTHOSINE|INO-1001|INOSINE|INOTIN|NSC-20262	Small molecule	3	268.23	36	59	-2.27	133.49	8	4	0	2	N	0.48	8.93	0.58	-2.48	-2.49	2	MOL	0	19	9	4	0	268.081	1.19	NEUTRAL	C10H12N4O5	UGQMRVRMYYASKQ-KQYNXXCUSA-N
O=c1[nH]sc2cc(Cl)ccc12	antibacterial	CHEMBL2103914	TICLATONE	FER-1443|TICLATONE	Small molecule	-1	185.63	2	12	2.24	32.86	2	1	0	0	Y	0.67	9.49		1.96	1.96	2	MOL	0	11	2	1	0	184.97	-1.16	NEUTRAL	C7H4ClNOS	POPOYOKQQAEISW-UHFFFAOYSA-N
O=c1ccc2ncc(=O)n3c2n1C[C@H]3CN1CCC(NCc2cc3c(cn2)OCCC3)CC1	antibiotic	CHEMBL3317856	GEPOTIDACIN	GEPOTIDACIN|GSK-2140944|GSK2140944	Small molecule	3	448.53	22	89	1.09	94.28	9	1	0	5	N	0.62		8.62	0.16	-1.09	3	MOL	0	33	9	1	0	448.222	-0.89	BASE	C24H28N6O3	PZFAZQUREQIODZ-LJQANCHMSA-N
OC[C@H]1O[C@@H](n2cnc3c2N=CNC[C@H]3O)[C@H](O)[C@@H]1O	antibiotic	CHEMBL284483	COFORMYCIN	COFORMYCIN|NSC-277817	Small molecule	2	284.27	5	14	-2.21	132.36	9	5	0	2	N	0.42	12.37	8.3	-2.92	-3.81	1	MOL	0	20	9	5	0	284.112	1.19	NEUTRAL	C11H16N4O5	YOOVTUPUBVHMPG-LODYRLCVSA-N
Oc1ccc(Cl)c2cccnc12	antibacterial	CHEMBL225164	CLOXYQUIN	CLOXIQUINE|CLOXYQUIN|NSC-35083	Small molecule	-1	179.61	56	109	2.59	33.12	2	1	0	0	Y	0.67	8.37	4.01	2.43	2.39	2	MOL	0	12	2	1	0	179.014	-0.89	NEUTRAL	C9H6ClNO	CTQMJYWDVABFRZ-UHFFFAOYSA-N
Oc1ccc(Cl)cc1	antibacterial	CHEMBL57053	PARACHLOROPHENOL	PARACHLOROPHENOL	Small molecule	-1	128.56	26	68	2.05	20.23	1	1	0	0	Y	0.57	8.96		2.27	2.26	1	MOL	0	8	1	1	0	128.003	-0.25	NEUTRAL	C6H5ClO	WXNZTHHGJRFXKQ-UHFFFAOYSA-N
[2H][C@@](N)(CF)C(=O)O	antibacterial	CHEMBL2107426	FLUDALANINE	3-FLUORO-D-ALANINE-2-D|D-ALANINE-2-D, 3-FLUORO-|FLUDALANINE	Small molecule	-1	108.09			-0.63	63.32	2	2	0	2	N	0.49	1.95	8.28	-2.99	-3.04	0	MOL	0	7	3	3	0	107.038	0.49	ACID	C3H6FNO2	UYTSRQMXRROFPU-LIIDHCAMSA-N
[N-]=[N+]=CC(=O)CC[C@H](NC(=O)[C@H](CCC(=O)C=[N+]=[N-])NC(=O)CC[C@H](N)C(=O)O)C(=O)O	antibiotic	CHEMBL3989864	AZOTOMYCIN	AZOTOMYCIN|DUAZOMYCIN B|NSC-56654	Small molecule	-1	453.41	2	2	-2.47	265.76	7	5	0	16	N	0.09	1.96	9.03	-5.99	-10.53	0	MOL	0	32	15	6	2	453.161	0.5	ZWITTERION	C17H23N7O8	MNHVIVWFCMBFCV-AVGNSLFASA-N
[N-]=[N+]=NCC(=O)N[C@H](CO)[C@H](O)c1ccc([N+](=O)[O-])cc1	antibacterial;antibiotic	CHEMBL3989525	AZIDAMFENICOL	AZIDAMFENICOL|AZIDOAMFENICOL|AZIDOAMPHENICOL|POSIFENICOL	Small molecule	-1	295.25			0.42	161.46	6	3	0	7	N	0.22	11.94		-0.4	-0.51	1	MOL	0	21	10	3	0	295.092	-0.15	NEUTRAL	C11H13N5O5	SGRUZFCHLOFYHZ-MWLCHTKSSA-N
[O-][n+]1cc[n+]([O-])c2ccccc21	antibiotic	CHEMBL2104626	QUINDOXIN	ICI 8173|ICI-8173|NSC-193508|NSC-21653|QUINDOXIN	Small molecule	-1	162.15			0.11	53.88	2	0	0	0	Y	0.41		1.29	-0.9	-0.9	2	MOL	0	12	4	0	0	162.043	0.01	NEUTRAL	C8H6N2O2	CKIHZSGJPSDCNC-UHFFFAOYSA-N
[O-][n+]1ccccc1SSc1cccc[n+]1[O-]	antibacterial	CHEMBL549473	DIPYRITHIONE	BISPYRITHIONE|DIPYRITHIONE|NSC-241716|NSC-84740|OMADINE DISULFIDE|OMDS|PYRITHIONE DISULFIDE|PYRITHIONE DISULPHIDE	Small molecule	-1	252.32	20	49	1.75	53.88	4	0	0	3	N	0.47		0.55	0.83	0.83	2	MOL	0	16	4	0	0	252.003	-0.03	NEUTRAL	C10H8N2O2S2	ZHDBTKPXEJDTTQ-UHFFFAOYSA-N
c1ccc(Cc2nnc3ccncc3n2)cc1	antibiotic	CHEMBL2107704	TRIAFUNGIN	EU-3325|TRIAFUNGIN	Small molecule	-1	222.25			2.01	51.56	4	0	0	2	N	0.67		3.07	1.77	1.77	3	MOL	0	17	4	0	0	222.09	-1.03	NEUTRAL	C13H10N4	ROINDGIBYTXRFE-UHFFFAOYSA-N
c1ccc(OCC2=Nc3cnccc3NN2)cc1	antibiotic	CHEMBL2111127	OXIFUNGIN	OXIFUNGIN	Small molecule	-1	240.27			2.12	58.54	5	2	0	3	N	0.86		6.71	1.58	1.5	2	MOL	0	18	5	2	0	240.101	-0.64	NEUTRAL	C13H12N4O	NSOWETRRDBSIFL-UHFFFAOYSA-N

## Sheet: ChEMBL Antibacterial
ChEMBL ID	Name	Synonyms	Type	Max Phase	Molecular Weight	Targets	Bioactivities	AlogP	Polar Surface Area	HBA	HBD	#RO5 Violations	#Rotatable Bonds	Passes Ro3	QED Weighted	CX Acidic pKa	CX Basic pKa	CX LogP	CX LogD	Aromatic Rings	Structure Type	Inorganic Flag	Heavy Atoms	HBA (Lipinski)	HBD (Lipinski)	#RO5 Violations (Lipinski)	Molecular Weight (Monoisotopic)	Np Likeness Score	Molecular Species	Molecular Formula	Smiles	Inchi Key
CHEMBL2106076	CEFPIROME SULFATE	CEFPIROME SULFATE|CEFPIROME SULFATE (1:1)|CEFPIROME SULPHATE|Cefrom|HR 810 SULFATE	Small molecule	4	612.67	1	1	-1.04	153.92	10	2	1	7	N	0.21	2.67	3.54	-4.02	-3.65	2	MOL	0	35	11	3	2	514.109	-0.19	ACID	C22H24N6O9S3	CO/N=C(\C(=O)N[C@@H]1C(=O)N2C(C(=O)[O-])=C(C[n+]3cccc4c3CCC4)CS[C@H]12)c1csc(N)n1.O=S(=O)(O)O	RKTNPKZEPLCLSF-QHBKFCFHSA-N
CHEMBL1241590	FLORFENICOL	FLORFENICOL|NSC-759287|NUFLOR|SCH 25298|SCH-25298	Small molecule	-1	358.22	21	175	1.38	83.47	4	2	0	6	N	0.75	8.49		0.67	0.64	1	MOL	0	21	5	2	0	357	-0.43	NEUTRAL	C12H14Cl2FNO4S	CS(=O)(=O)c1ccc([C@@H](O)[C@@H](CF)NC(=O)C(Cl)Cl)cc1	AYIRNRDRBQJXIF-NXEZZACHSA-N
CHEMBL2111117	FLUDALANINE	FLUDALANINE	Small molecule	-1	107.08	1	3	-0.63	63.32	2	2	0	2	N	0.49	1.95	8.28	-2.99	-3.04	0	MOL	0	7	3	3	0	107.038	0.49	ACID	C3H6FNO2	N[C@H](CF)C(=O)O	UYTSRQMXRROFPU-UWTATZPHSA-N
CHEMBL2104456	CEFAZAFLUR SODIUM	CEFAZAFLUR SODIUM|SK&F 59962	Small molecule	-1	492.46			0.29	130.31	10	2	0	7	N	0.42	3.13		0.86	-2.6	1	MOL	0	29	10	2	0	470.011	-1.62	ACID	C13H12F3N6NaO4S3	Cn1nnnc1SCC1=C(C(=O)[O-])N2C(=O)[C@@H](NC(=O)CSC(F)(F)F)[C@H]2SC1.[Na+]	OTPDSOBPIAYYBT-YZUKSGEXSA-M
CHEMBL1908310	ERYTHROMYCIN ACISTRATE	ERYTHROMYCIN ACISTRATE|Erasis	Small molecule	-1	1060.46	1	18	2.36	199.98	15	4	2	8	N	0.26	12.68	7.87	3.04	2.44	0	MOL	0	54	15	4	2	775.472	1.91	NEUTRAL	C57H105NO16	CCCCCCCCCCCCCCCCCC(=O)O.CC[C@H]1OC(=O)[C@H](C)[C@@H](O[C@H]2C[C@@](C)(OC)[C@@H](O)[C@H](C)O2)[C@H](C)[C@@H](O[C@@H]2O[C@H](C)C[C@H](N(C)C)[C@H]2OC(C)=O)[C@](C)(O)C[C@@H](C)C(=O)[C@H](C)[C@@H](O)[C@]1(C)O	FPEVNWDVXZGKCD-SAVXWCSHSA-N
CHEMBL2107637	ECENOFLOXACIN	ECENOFLOXACIN	Small molecule	-1	372.4			1.74	101.45	6	2	0	3	N	0.85	5.33	9.65	-0.61	-0.61	2	MOL	0	27	7	3	0	372.16	-0.01	ZWITTERION	C19H21FN4O3	C[C@@]12C[C@H](N)[C@@H]1CN(c1nc3c(cc1F)c(=O)c(C(=O)O)cn3C1CC1)C2	WNVIWAUAXKEKKF-PJFSTRORSA-N
CHEMBL3306903	ACETOSULFONE	ACETOSULPHONE|SULPHADIASULPHONE	Small molecule	-1	369.42			0.51	149.42	7	3	0	4	N	0.66	4.2	1.91	-0.14	-1.08	2	MOL	0	24	8	5	0	369.045	-0.99	ACID	C14H15N3O5S2	CC(=O)NS(=O)(=O)c1cc(N)ccc1S(=O)(=O)c1ccc(N)cc1	RAMPGXSXWLFXFU-UHFFFAOYSA-N
CHEMBL2106327	DROXACIN SODIUM	DROXACIN SODIUM|NSC-356041|SH 263|SH-263	Small molecule	-1	281.24			1.65	68.53	4	1	0	2	N	0.89	5.75		1.61	-0.04	2	MOL	0	19	5	1	0	259.084	-0.37	ACID	C14H12NNaO4	CCn1cc(C(=O)[O-])c(=O)c2cc3c(cc21)CCO3.[Na+]	LZWSEFIKDQFKFO-UHFFFAOYSA-M
CHEMBL2146085	SISOMICIN SULFATE		Small molecule		545.61	4	6	-3.85	213.72	12	8	2	6	N	0.2	12.55	9.59	-4.32	-11.46	0	MOL	-1	31	12	12	2	447.269	1.93	BASE	C19H39N5O11S	CN[C@@H]1[C@@H](O)[C@@H](O[C@@H]2[C@@H](O)[C@H](O[C@H]3OC(CN)=CC[C@H]3N)[C@@H](N)C[C@H]2N)OC[C@]1(C)O.O=S(=O)(O)O	JVTNJDPXUPRGIE-XMKQNZKISA-N
CHEMBL2110604	BETAMICIN	BETAMICIN|SCH-14342	Small molecule	-1	482.53	1	3	-6	248.39	14	10	2	6	N	0.17	12.05	9.59	-5.72	-11.26	0	MOL	0	33	14	13	2	482.259	1.79	BASE	C19H38N4O10	CN[C@@H]1[C@@H](O)[C@@H](O[C@@H]2[C@@H](O)[C@H](O[C@H]3O[C@H](CN)[C@@H](O)[C@H](O)[C@H]3O)[C@@H](N)C[C@H]2N)OC[C@]1(C)O	RHRAMPXHWHSKQB-GGEUKFTFSA-N
CHEMBL2107034	TIODONIUM CHLORIDE	DL-164|NSC-135560|TIODONIUM CHLORIDE	Small molecule	-1	357.04			0.53	0	1	0	0	2	N	0.71			5.11	5.11	2	MOL	0	13	0	0	0	320.9	-1.23		C10H7Cl2IS	Clc1ccc([I+]c2cccs2)cc1.[Cl-]	MUDNTMPKEQHPDK-UHFFFAOYSA-M
CHEMBL4297112	TEICOPLANIN A2-2	TEICOPLANIN A2-2	Unknown	-1	1879.68																MOL	0					1877.56			C88H97Cl2N9O33	CC(=O)N[C@H]1[C@H](O[C@@H]2c3ccc(c(Cl)c3)Oc3cc4cc(c3O[C@@H]3O[C@H](CO)[C@@H](O)[C@H](O)[C@H]3NC(=O)CCCCCCC(C)C)Oc3ccc(cc3Cl)C[C@H]3NC(=O)[C@H](N)c5ccc(O)c(c5)Oc5cc(O)cc(c5)[C@H](NC3=O)C(=O)N[C@H]4C(=O)N[C@H]3C(=O)N[C@@H]2C(=O)N[C@H](C(=O)O)c2cc(O)cc(O[C@H]4O[C@H](CO)[C@@H](O)[C@H](O)[C@@H]4O)c2-c2cc3ccc2O)O[C@H](CO)[C@@H](O)[C@@H]1O	GHOXVFYORXUCPY-PKMGYIMSSA-N
CHEMBL84011	NIFURTHIAZOLE	AS-17665|NIFURTHIAZOLE|NSC-525334|Nifurthiazole	Small molecule	-1	254.23	1	7	1.38	110.3	7	2	0	5	N	0.47	11.62	1.67	1.49	1.49	2	MOL	0	17	8	2	0	254.011	-2.04	NEUTRAL	C8H6N4O4S	O=CNNc1nc(-c2ccc([N+](=O)[O-])o2)cs1	DUWYZHLZDVCZIO-UHFFFAOYSA-N
CHEMBL2103760	AZAMULIN	AZAMULIN	Small molecule	-1	478.66	13	42	3.61	131.19	8	3	0	5	N	0.43	9.32	2.62	3.17	3.17	1	MOL	0	33	8	4	0	478.261	1.22	NEUTRAL	C24H38N4O4S	CC[C@]1(C)C[C@@H](OC(=O)CSc2nnc(N)[nH]2)[C@]2(C)[C@H](C)CC[C@]3(CCC(=O)[C@H]32)[C@@H](C)[C@@H]1O	FMHQJXGMLMSMLC-WBUYAQKGSA-N
CHEMBL2103899	STREPTONICOZID	STRAZIDE|STREPTONIAZID SULFATE|STREPTONICOZID|Streptohydrazid	Small molecule	-1	1695.65			-7.13	368.71	17	15	3	11	N	0.06	9.82	11.14	-7.15	-11.98	1	MOL	0	49	22	17	3	700.314	0.86	BASE	C54H94N20O36S3	CN[C@@H]1[C@H](O[C@H]2[C@H](O[C@H]3[C@H](O)[C@@H](O)[C@H](NC(=N)N)[C@@H](O)[C@@H]3NC(=N)N)O[C@@H](C)[C@]2(O)/C=N/NC(=O)c2ccncc2)O[C@@H](CO)[C@H](O)[C@H]1O.CN[C@@H]1[C@H](O[C@H]2[C@H](O[C@H]3[C@H](O)[C@@H](O)[C@H](NC(=N)N)[C@@H](O)[C@@H]3NC(=N)N)O[C@@H](C)[C@]2(O)/C=N/NC(=O)c2ccncc2)O[C@@H](CO)[C@H](O)[C@H]1O.O=S(=O)(O)O.O=S(=O)(O)O.O=S(=O)(O)O	OIOSFHRAQVHZRE-BZROWGSASA-N
CHEMBL2110979	PIRBENICILLIN	PIRBENICILLIN	Small molecule	-1	510.58			0.49	164.58	7	5	1	8	N	0.19	3.49	8.76	-1.91	-1.93	2	MOL	0	36	11	5	2	510.168	-0.11	ZWITTERION	C24H26N6O5S	CC1(C)S[C@@H]2[C@H](NC(=O)[C@H](NC(=O)CNC(=N)c3ccncc3)c3ccccc3)C(=O)N2[C@H]1C(=O)O	WRFCGBVLTRJBKN-QSNWEANLSA-N
CHEMBL1950577	EPITETRACYCLINE HYDROCHLORIDE	EPITETRACYCLINE HYDROCHLORIDE|QUATRIMYCIN HCL|QUATRIMYCIN HYDROCHLORIDE	Small molecule	-1	480.9	2	2	-0.21	181.62	9	6	1	2	N	0.34	2.91	8.81	-3.47	-3.7	1	MOL	0	32	10	7	1	444.153	1.7	ZWITTERION	C22H25ClN2O8	CN(C)[C@H]1C(O)=C(C(N)=O)C(=O)[C@@]2(O)C(O)=C3C(=O)c4c(O)cccc4[C@@](C)(O)[C@H]3C[C@@H]12.Cl	XMEVHPAGJVLHIG-DXDJYCPMSA-N
CHEMBL1631107	CEFQUINOME	CEFQUINOME|COBACTAN|Cefquinome|HR111V	Small molecule	-1	528.62	11	26	-0.65	153.92	10	2	1	7	N	0.21	2.72	3.55	-3.56	-3.21	2	MOL	0	36	11	3	2	528.125	-0.18	ACID	C23H24N6O5S2	CO/N=C(\C(=O)N[C@@H]1C(=O)N2C(C(=O)[O-])=C(C[n+]3cccc4c3CCCC4)CS[C@H]12)c1csc(N)n1	YWKJNRNSJKEFMK-PQFQYKRASA-N
CHEMBL2104463	VEBUFLOXACIN	VEBUFLOXACIN	Small molecule	-1	359.4			2.1	65.78	5	1	0	2	N	0.89	5.55	6.42	1.36	0.58	2	MOL	0	26	6	1	0	359.164	-0.49	ACID	C19H22FN3O3	CC1CCc2c(N3CCN(C)CC3)c(F)cc3c(=O)c(C(=O)O)cn1c23	JATLJHBAMQKRDH-UHFFFAOYSA-N
CHEMBL2106560	FANDOFLOXACIN	FANDOFLOXACIN	Small molecule	-1	400.39			2.11	78.67	6	1	0	3	N	0.73	5.27	6.39	1.44	0.6	3	MOL	0	29	7	1	0	400.135	-1.3	ACID	C20H18F2N4O3	CN1CCN(c2cc3c(cc2F)c(=O)c(C(=O)O)cn3-c2ccc(F)cn2)CC1	AWCAUUQZTXYMPB-UHFFFAOYSA-N
CHEMBL265442	NIFURADENE	NF-246|NIFURADENE|NSC-6470|OXAFURADENE	Small molecule	-1	224.18	1	2	0.55	100.98	5	1	0	3	N	0.46	11.86		0.14	0.14	1	MOL	0	16	8	1	0	224.055	-1.67	NEUTRAL	C8H8N4O4	O=C1NCCN1/N=C/c1ccc([N+](=O)[O-])o1	VSVAVMVWTLLTCH-BJMVGYQFSA-N
CHEMBL3301666	APALCILLIN SODIUM	APALCILLIN SODIUM|APALCILLIN SODIUM SALT|WY-44,417 SODIUM	Small molecule	-1	543.54			1.44	161.82	8	4	1	6	N	0.35	3.49	3.14	1.43	-1.87	3	MOL	0	37	11	4	2	521.137	-0.19	ACID	C25H22N5NaO6S	CC1(C)S[C@@H]2[C@H](NC(=O)[C@H](NC(=O)c3cnc4cccnc4c3O)c3ccccc3)C(=O)N2[C@H]1C(=O)[O-].[Na+]	DIGBQDMXLUJMHN-FSWJYKAZSA-M
CHEMBL37683	ESAFLOXACIN	ESAFLOXACIN|Esafloxacin	Small molecule	-1	320.32	3	6	0.79	101.45	6	2	0	3	N	0.87	5.31	9.63	-1.16	-1.16	2	MOL	0	23	7	3	0	320.128	-1	ZWITTERION	C15H17FN4O3	CCn1cc(C(=O)O)c(=O)c2cc(F)c(N3CCC(N)C3)nc21	BQDVLIDLHOSQHC-UHFFFAOYSA-N
CHEMBL2106517	DEMECYCLINE	A IX|CL 22415|CL-22415|DEMECYCLINE	Small molecule	-1	430.41			-0.39	181.62	9	6	1	2	N	0.34	2.87	8.18	-3.76	-3.98	1	MOL	0	31	10	7	1	430.138	1.74	ACID	C21H22N2O8	CN(C)[C@@H]1C(O)=C(C(N)=O)C(=O)[C@@]2(O)C(O)=C3C(=O)c4c(O)cccc4[C@@H](O)[C@H]3C[C@@H]12	JCSGAUKCDAVARS-SOUFLCLCSA-N
CHEMBL2103782	ASPERLIN	ASPERLIN|NSC-93158|U 13,933|U 13933|U-13,933|U-13933	Small molecule	-1	212.2	2	2	0.19	65.13	5	0	0	2	N	0.48			0.67	0.67	0	MOL	0	15	5	0	0	212.069	2.93	NEUTRAL	C10H12O5	CC(=O)OC1C=CC(=O)OC1C1OC1C	SPKNARKFCOPTSY-UHFFFAOYSA-N
CHEMBL6209	MERAFLOXACIN	CI-934|MERAFLOXACIN|Merafloxacin	Small molecule	-1	379.41	18	70	2.43	74.57	5	2	0	6	N	0.81	5.46	10.33	-0.29	-0.29	2	MOL	0	27	6	2	0	379.171	-0.8	ZWITTERION	C19H23F2N3O3	CCNCC1CCN(c2c(F)cc3c(=O)c(C(=O)O)cn(CC)c3c2F)C1	BAYYCLWCHFVRLV-UHFFFAOYSA-N
CHEMBL549473	DIPYRITHIONE	BISPYRITHIONE|DIPYRITHIONE|NSC-241716|NSC-84740|OMADINE DISULFIDE|OMDS|PYRITHIONE DISULFIDE|PYRITHIONE DISULPHIDE	Small molecule	-1	252.32	20	49	1.75	53.88	4	0	0	3	N	0.47		0.55	0.83	0.83	2	MOL	0	16	4	0	0	252.003	-0.03	NEUTRAL	C10H8N2O2S2	[O-][n+]1ccccc1SSc1cccc[n+]1[O-]	ZHDBTKPXEJDTTQ-UHFFFAOYSA-N
CHEMBL2104067	CEFAPAROLE	110264|CEFAPAROLE	Small molecule	-1	493.59			1.08	158.74	10	4	0	7	N	0.32	2.72	7.22	-2.13	-2.49	2	MOL	0	32	10	5	0	493.055	-0.47	ACID	C19H19N5O5S3	Cc1nnc(SCC2=C(C(=O)O)N3C(=O)[C@@H](NC(=O)[C@H](N)c4ccc(O)cc4)[C@H]3SC2)s1	SBUCDZYLTRYMFG-PBFPGSCMSA-N
CHEMBL4297105	TEICOPLANIN A2-4	TEICOPLANIN A2-4	Unknown	-1	1893.71																MOL	0					1891.57			C89H99Cl2N9O33	CCC(C)CCCCCCC(=O)N[C@H]1[C@H](Oc2c3cc4cc2Oc2ccc(cc2Cl)[C@@H](O[C@@H]2O[C@H](CO)[C@@H](O)[C@H](O)[C@H]2NC(C)=O)[C@@H]2NC(=O)[C@H](NC(=O)[C@@H]4NC(=O)[C@H]4NC(=O)[C@@H](Cc5ccc(c(Cl)c5)O3)NC(=O)[C@H](N)c3ccc(O)c(c3)Oc3cc(O)cc4c3)c3ccc(O)c(c3)-c3c(O[C@H]4O[C@H](CO)[C@@H](O)[C@H](O)[C@@H]4O)cc(O)cc3[C@@H](C(=O)O)NC2=O)O[C@H](CO)[C@@H](O)[C@@H]1O	KSPOYQQCANXEDC-WNTLLCOUSA-N
CHEMBL2105803	EFEPRISTIN	EFEPRISTIN|OSTREOGRYCIN B2|PRISTINAMYCIN IB|VERNAMYCIN B.BETA.	Protein	-1	852.95			1.25	236.75	12	5	2	7	N	0.21	7.53	4.65	1.33	1.09	3	MOL	0	62	18	5	2	852.381	0.59	NEUTRAL	C44H52N8O10	CC[C@H]1NC(=O)[C@@H](NC(=O)c2ncccc2O)[C@@H](C)OC(=O)[C@H](c2ccccc2)NC(=O)[C@@H]2CC(=O)CCN2C(=O)[C@H](Cc2ccc(NC)cc2)N(C)C(=O)[C@@H]2CCCN2C1=O	PCOXSOQWQVRJCH-RIECGXCRSA-N
CHEMBL4297191	TEICOPLANIN A2-1	TEICOPLANIN A2-1	Unknown	-1	1877.66																MOL	0					1875.54			C88H95Cl2N9O33	CCCCC/C=C\CCC(=O)N[C@H]1[C@H](Oc2c3cc4cc2Oc2ccc(cc2Cl)[C@@H](O[C@@H]2O[C@H](CO)[C@@H](O)[C@H](O)[C@H]2NC(C)=O)[C@@H]2NC(=O)[C@H](NC(=O)[C@@H]4NC(=O)[C@H]4NC(=O)[C@@H](Cc5ccc(c(Cl)c5)O3)NC(=O)[C@H](N)c3ccc(O)c(c3)Oc3cc(O)cc4c3)c3ccc(O)c(c3)-c3c(O[C@H]4O[C@H](CO)[C@@H](O)[C@H](O)[C@@H]4O)cc(O)cc3[C@@H](C(=O)O)NC2=O)O[C@H](CO)[C@@H](O)[C@@H]1O	YMWQIYMUNZBOOV-CFYXQOLXSA-N
CHEMBL280378	EPIROPRIM	EPIROPRIM|RO 11-8958|TCMDC-137295	Small molecule	-1	353.43	21	92	2.82	101.21	7	2	0	7	N	0.68		7.16	3.12	2.93	3	MOL	0	26	7	4	0	353.185	-0.62	NEUTRAL	C19H23N5O2	CCOc1cc(Cc2cnc(N)nc2N)cc(OCC)c1-n1cccc1	NMARPFMJVCXSAV-UHFFFAOYSA-N
CHEMBL2107409	FUMOXICILLIN	FLUROXICILLIN|FU-02|FUMOXICILLIN|FUROXICILLIN	Small molecule	-1	443.48			1.78	132.44	7	3	0	6	N	0.46	3.38	0.54	1.56	-1.85	2	MOL	0	31	9	3	0	443.115	0.38	ACID	C21H21N3O6S	CC1(C)S[C@@H]2[C@H](NC(=O)[C@H](/N=C/c3ccco3)c3ccc(O)cc3)C(=O)N2[C@H]1C(=O)O	BWENFVHXWNVVGN-HANWARPLSA-N
CHEMBL2104627	NIFURPIRINOL	Furanace|NIFURPIRINOL|P-7138	Small molecule	-1	246.22			2.25	89.4	5	1	0	4	N	0.66		4.16	1.73	1.73	2	MOL	0	18	6	1	0	246.064	-1.17	NEUTRAL	C12H10N2O4	O=[N+]([O-])c1ccc(/C=C/c2cccc(CO)n2)o1	JQKHJQJVKRFMCO-SNAWJCMRSA-N
CHEMBL2107426	FLUDALANINE	3-FLUORO-D-ALANINE-2-D|D-ALANINE-2-D, 3-FLUORO-|FLUDALANINE	Small molecule	-1	108.09			-0.63	63.32	2	2	0	2	N	0.49	1.95	8.28	-2.99	-3.04	0	MOL	0	7	3	3	0	107.038	0.49	ACID	C3H6FNO2	[2H][C@@](N)(CF)C(=O)O	UYTSRQMXRROFPU-LIIDHCAMSA-N
CHEMBL125375	QUINDECAMINE	QUINDECAMINE	Small molecule	-1	454.66	2	2	8.04	49.84	4	2	1	13	N	0.2		9.05	6.54	4.07	4	MOL	0	34	4	2	1	454.31	-0.57	BASE	C30H38N4	Cc1cc(NCCCCCCCCCCNc2cc(C)nc3ccccc23)c2ccccc2n1	GZIJBIYIMDKOSA-UHFFFAOYSA-N
CHEMBL2107101	NIFURQUINAZOL	NF-1088|NIFURQUINAZOL|NSC-220589	Small molecule	-1	344.33			1.59	125.76	8	2	0	7	N	0.49		2.75	2.22	2.22	3	MOL	0	25	9	2	0	344.112	-1.36	NEUTRAL	C16H16N4O5	O=[N+]([O-])c1ccc(-c2nc(N(CCO)CCO)c3ccccc3n2)o1	AUEOHSUMWXAPBX-UHFFFAOYSA-N
CHEMBL339323	PANIPENEM	CS-533|PANIPENEM|RS-533	Small molecule	-1	339.42	55	162	0.7	104.93	5	3	0	4	N	0.4	3.51	12.21	-3.56	-3.56	0	MOL	0	23	7	3	0	339.125	0.45	ZWITTERION	C15H21N3O4S	CC(=N)N1CC[C@H](SC2=C(C(=O)O)N3C(=O)[C@H]([C@@H](C)O)[C@H]3C2)C1	TYMABNNERDVXID-DLYFRVTGSA-N
CHEMBL2106916	PIRBENICILLIN SODIUM	CP-33,994-2|CP-33994-2|PIRBENICILLIN SODIUM	Small molecule	-1	532.56			0.49	164.58	7	5	1	8	N	0.19	3.49	8.76	-1.91	-1.93	2	MOL	0	36	11	5	2	510.168	-0.11	ZWITTERION	C24H25N6NaO5S	CC1(C)S[C@@H]2[C@H](NC(=O)[C@H](NC(=O)CNC(=N)c3ccncc3)c3ccccc3)C(=O)N2[C@H]1C(=O)[O-].[Na+]	LWRGPIPUJPCPAY-HSRLECSKSA-M
CHEMBL1236180	EPITETRACYCLINE	4-EPITETRACYCLINE|QUATRIMYCIN	Small molecule	-1	444.44	1	1	-0.21	181.62	9	6	1	2	N	0.34	2.91	8.81	-3.47	-3.7	1	MOL	0	32	10	7	1	444.153	1.7	ZWITTERION	C22H24N2O8	CN(C)[C@H]1C(O)=C(C(N)=O)C(=O)[C@@]2(O)C(O)=C3C(=O)c4c(O)cccc4[C@@](C)(O)[C@H]3C[C@@H]12	OFVLGDICTFRJMM-PMXORCKASA-N
CHEMBL407535	NIFURIMIDE	NF-1120|NIFURIMID|NIFURIMIDE	Small molecule	-1	238.2	1	2	0.94	100.98	5	1	0	3	N	0.48	11.9		0.56	0.56	1	MOL	0	17	8	1	0	238.07	-1.17	NEUTRAL	C9H10N4O4	CC1CN(/N=C/c2ccc([N+](=O)[O-])o2)C(=O)N1	BJUPUKIYTMVLCW-ONNFQVAWSA-N
CHEMBL2104884	HEXEDINE	HEXEDINE|NSC-356715|Sterisol|W 4701|W-4701	Small molecule	-1	351.62			5.03	9.72	3	0	1	12	N	0.49		7.95	6.49	5.83	0	MOL	0	25	3	0	1	351.361	0.21	NEUTRAL	C22H45N3	CCCCC(CC)CN1CN2CN(CC(CC)CCCC)CC2(C)C1	MSJBLPVXRJMJSY-UHFFFAOYSA-N
CHEMBL4468777	FANOTAPRIM	FANOTAPRIM|TRC-2533|TRC-2533-NX|TUR-006|VYR-006	Small molecule	-1	378.44	8	26	1.43	119.31	9	2	0	4	N	0.69		7.5	1.76	1.42	3	MOL	0	28	9	4	0	378.192	-0.99	NEUTRAL	C19H22N8O	COc1ncc(-c2cccc(N3CCN(c4cnc(N)nc4N)CC3)c2)cn1	GUZBZPCNAJDYMO-UHFFFAOYSA-N
CHEMBL2304044	BUTIKACIN	BUTIKACIN|UK 18,892|UK 18892|UK-18,892|UK-18892	Small molecule	-1	571.63			-7.95	314.87	17	13	3	11	N	0.11	12.05	10	-8	-15.4	0	MOL	0	39	17	17	3	571.307	1.57	BASE	C22H45N5O12	NCC[C@H](O)CN[C@@H]1C[C@H](N)[C@@H](O[C@H]2O[C@H](CN)[C@@H](O)[C@H](O)[C@H]2O)[C@H](O)[C@H]1O[C@H]1O[C@H](CO)[C@@H](O)[C@H](N)[C@H]1O	OCFOTEIMZBKQFS-DGMGPCKZSA-N
CHEMBL2110623	CEFAZAFLUR	CEFAZAFLUR	Small molecule	-1	470.48	8	17	0.29	130.31	10	2	0	7	N	0.42	3.13		0.86	-2.6	1	MOL	0	29	10	2	0	470.011	-1.62	ACID	C13H13F3N6O4S3	Cn1nnnc1SCC1=C(C(=O)O)N2C(=O)[C@@H](NC(=O)CSC(F)(F)F)[C@H]2SC1	HGXLJRWXCXSEJO-GMSGAONNSA-N
CHEMBL2106440	PIRIDICILLIN SODIUM	CL-867|PIRIDICILLIN SODIUM	Small molecule	-1	751.77			-0.17	246.74	11	7	3	13	N	0.11	3.48		-1.43	-4.81	3	MOL	0	50	16	7	3	729.177	-0.49	ACID	C32H34N5NaO11S2	CC1(C)S[C@@H]2[C@H](NC(=O)[C@H](NC(=O)c3ccc(-c4ccc(S(=O)(=O)N(CCO)CCO)cc4)[nH]c3=O)c3ccc(O)cc3)C(=O)N2[C@H]1C(=O)[O-].[Na+]	CHEUORCVUSORLI-BQZVOSRDSA-M
CHEMBL1256815	PRADOFLOXACIN	PRADOFLOXACIN|VERAFLOX	Small molecule	-1	396.42	11	57	2.23	98.36	6	2	0	3	N	0.83	4.33	9.4	-0.49	-0.49	2	MOL	0	29	7	2	0	396.16	-0.33	ZWITTERION	C21H21FN4O3	N#Cc1c(N2C[C@@H]3CCCN[C@@H]3C2)c(F)cc2c(=O)c(C(=O)O)cn(C3CC3)c12	LZLXHGFNOWILIY-APPDUMDISA-N
CHEMBL2146129	TIAMULIN FUMARATE	Dynamutilin|SQ 22947|SQ-22947|TIAMULIN FUMARATE|TIAMULIN HYDROGEN FUMARATE	Small molecule	-1	609.83	18	37	4.97	66.84	6	1	0	9	N	0.28		9.51	4.5	2.41	0	MOL	0	34	5	1	0	493.323	1.32	BASE	C32H51NO8S	C=C[C@]1(C)C[C@@H](OC(=O)CSCCN(CC)CC)[C@]2(C)[C@H](C)CC[C@]3(CCC(=O)[C@H]32)[C@@H](C)[C@@H]1O.O=C(O)/C=C/C(=O)O	YXQXDXAHCSEVSD-GCYNEOGWSA-N
CHEMBL2104875	TALMETOPRIM	TALMETOPRIM	Small molecule	-1	420.43			2.48	116.87	8	1	0	6	N	0.6		1.85	2.71	2.71	3	MOL	0	31	9	2	0	420.143	-0.32	NEUTRAL	C22H20N4O5	COc1cc(Cc2cnc(N3C(=O)c4ccccc4C3=O)nc2N)cc(OC)c1OC	MGBWNIUCAVQUCE-UHFFFAOYSA-N
CHEMBL2105460	SEDECAMYCIN	BUNDLIN|NSC-145117|RO 23-0731/000|RO-230731000|SEDECAMYCIN|T-2636|T-2636A	Small molecule	-1	501.58			2.29	136.07	8	2	1	3	N	0.34	11.97		2.52	2.52	0	MOL	0	36	9	2	1	501.236	2	NEUTRAL	C27H35NO8	CC(=O)O[C@@H]1/C=C/C(C)=C/C[C@H](O)/C=C/C(C)=C/[C@@H](NC(=O)C(C)=O)[C@]2(C)C(=O)O[C@H](C1)[C@@H](C)C2=O	LSNBAGMWJRMBEO-VGBMZARNSA-N
CHEMBL2111009	TIODONIUM	TIODONIUM CATION|TIODONIUM ION	Small molecule	-1	321.59			0.53	0	1	0	0	2	N	0.71			5.11	5.11	2	MOL	0	13	0	0	0	320.9	-1.23		C10H7ClIS+	Clc1ccc([I+]c2cccs2)cc1	MVHPZGBKMLGXPE-UHFFFAOYSA-N
CHEMBL2107088	SULFASOMIZOLE	NSC-139593|SULFASOMIZOLE|SULPHASOMIZOLE	Small molecule	-1	269.35			1.83	85.08	5	2	0	3	N	0.83	6.11	3.6	0.9	0.1	2	MOL	0	17	5	3	0	269.029	-1.69	ACID	C10H11N3O2S2	Cc1cc(NS(=O)(=O)c2ccc(N)cc2)sn1	JVYKJZPZFIUYAB-UHFFFAOYSA-N
CHEMBL13779	CARBADOX	CARBADOX|Carbadox|GS-6244|Mecadox|NSC-758942	Small molecule	-1	262.23	23	66	-0.2	104.57	5	1	0	2	N	0.35	10.43	1.01	-0.42	-0.42	2	MOL	0	19	8	1	0	262.07	-0.79	NEUTRAL	C11H10N4O4	COC(=O)N/N=C/c1c[n+]([O-])c2ccccc2[n+]1[O-]	OVGGLBAWFMIPPY-WUXMJOGZSA-N
CHEMBL1343544	CEFSULODIN SODIUM		Small molecule		554.54	23	24	-0.9	190.88	8	3	1	8	N	0.22	-1.37		-5.83	-7.46	2	MOL	-1	36	12	4	2	532.072	-0.15	ACID	C22H19N4NaO8S2	NC(=O)c1cc[n+](CC2=C(C(=O)[O-])N3C(=O)[C@@H](NC(=O)C(c4ccccc4)S(=O)(=O)[O-])[C@H]3SC2)cc1.[Na+]	REACMANCWHKJSM-WXNNVNCASA-M
CHEMBL1617285	CEFSULODIN		Small molecule		533.56	2	2	-0.56	188.05	7	4	1	8	N	0.2	-1.37		-5.83	-7.46	2	MOL	-1	36	12	5	2	533.08	-0.03	ACID	C22H21N4O8S2+	NC(=O)c1cc[n+](CC2=C(C(=O)O)N3C(=O)[C@@H](NC(=O)C(c4ccccc4)S(=O)(=O)O)[C@H]3SC2)cc1	SYLKGLMBLAAGSC-IKZMBGHXSA-O
CHEMBL693	OXACILLIN SODIUM	Bactocill|Cryptocillin|Oxacillin sodium|Prostaphlin|SQ-16423	Small molecule		423.43	27	69	1.9	112.74	6	2	0	4	N	0.75	3.75		1.7	-1.59	2	MOL	-1	28	8	2	0	401.104	-0.16	ACID	C19H18N3NaO5S	Cc1onc(-c2ccccc2)c1C(=O)N[C@@H]1C(=O)N2[C@@H]1SC(C)(C)[C@@H]2C(=O)[O-].[Na+]	VDUVBBMAXXHEQP-SLINCCQESA-M
CHEMBL2105404	SARPICILLIN	BL-P-1761|BL-P1761|SARPICILLIN	Small molecule	-1	433.53			1.47	88.18	7	1	0	5	N	0.43		4.49	1.54	1.54	1	MOL	0	30	8	1	0	433.167	0.39	NEUTRAL	C21H27N3O5S	COCOC(=O)[C@@H]1N2C(=O)[C@@H](N3C(=O)C(c4ccccc4)NC3(C)C)[C@H]2SC1(C)C	QTQPGZVDUCMVLK-KRWWSPQJSA-N
CHEMBL1872946	NITHIAMIDE	2-ACETAMIDO-5-NITROTHIAZOLE|ACINITRAZOLE|AMINITROZOLE|CL 5,279|CL-5279|NITHIAMIDE|NSC-31539|NSC-45914	Small molecule	-1	187.18	10	28	1.01	85.13	5	1	0	2	N	0.55	7.67		0.66	0.48	1	MOL	0	12	6	1	0	187.005	-2.59	NEUTRAL	C5H5N3O3S	CC(=O)Nc1ncc([N+](=O)[O-])s1	UJRRDDHEMZLWFI-UHFFFAOYSA-N
CHEMBL2111130	THIPHENCILLIN	TIFENCILLIN	Small molecule	-1	366.46			1.41	86.71	5	2	0	5	N	0.61	3.48		1.24	-2.14	1	MOL	0	24	6	2	0	366.071	-0.14	ACID	C16H18N2O4S2	CC1(C)S[C@@H]2[C@H](NC(=O)CSc3ccccc3)C(=O)N2[C@H]1C(=O)O	VEAPUAUNTSIGKZ-MBNYWOFBSA-N
CHEMBL56318	METIOPRIM	METIOPRIM|Metioprim|RO 12-6995|RO-12-6995	Small molecule	-1	306.39	7	12	1.97	96.28	7	2	0	5	N	0.82		7.16	2.07	1.88	2	MOL	0	21	6	4	0	306.115	-0.08	NEUTRAL	C14H18N4O2S	COc1cc(Cc2cnc(N)nc2N)cc(OC)c1SC	HRZQMMXCASMDBP-UHFFFAOYSA-N
CHEMBL2106153	DANOFLOXACIN MESYLATE	ADVOCID|CP-76,136-27|CP-76136-27|DANOFLOXACIN MESILATE|DANOFLOXACIN MESILATE HYDRATE|DANOFLOXACIN MESYLATE|DANOFLOXACIN METHANESULFONATE	Small molecule	-1	453.49	2	5	2.07	65.78	5	1	0	3	N	0.91	5.47	6.72	0.58	-0.01	2	MOL	0	26	6	1	0	357.149	-0.2	ACID	C20H24FN3O6S	CN1C[C@@H]2C[C@H]1CN2c1cc2c(cc1F)c(=O)c(C(=O)O)cn2C1CC1.CS(=O)(=O)O	APFDJSVKQNSTKF-FXMYHANSSA-N
CHEMBL295691	SANFETRINEM SODIUM	GV 104326B|GV-104326B|SANFETRINEM SODIUM	Small molecule	-1	303.29	16	56	0.36	87.07	4	2	0	3	N	0.73	3.84		-0.54	-3.79	0	MOL	0	20	6	2	0	281.126	1.03	ACID	C14H18NNaO5	CO[C@H]1CCC[C@H]2C1=C(C(=O)[O-])N1C(=O)[C@H]([C@@H](C)O)[C@@H]21.[Na+]	YXEMRWDSRDEZLB-KOKFPPFCSA-M
CHEMBL1908313	RIFAMEXIL	MDL 62,769|MDL-62769|RIFAMEXIL|RIFAMYCIN P, 2'-(DIETHYLAMINO)-	Small molecule	-1	809.98	1	1	6.5	197.21	14	5	3	5	N	0.14	6.45	2.75	6.12	4.97	3	MOL	0	57	14	5	3	809.356	1.51	ACID	C42H55N3O11S	CCN(CC)c1nc2c(s1)c1c(O)c3c(O)c(C)c4c(c32)C(=O)[C@@](C)(O/C=C/[C@H](OC)[C@@H](C)[C@@H](OC(C)=O)[C@H](C)[C@H](O)[C@H](C)[C@@H](O)[C@@H](C)/C=C/C=C(/C)C(=O)N1)O4	QTLQVMGAXZJADU-ZRWMMNBYSA-N
CHEMBL2104129	BETAMICIN SULFATE	BETAMICIN SULFATE|BETAMICIN SULPHATE|NSC-180972|SCH 14342	Small molecule	-1	580.61			-6	248.39	14	10	2	6	N	0.17	12.05	9.59	-5.72	-11.26	0	MOL	0	33	14	13	2	482.259	1.79	BASE	C19H40N4O14S	CN[C@@H]1[C@@H](O)[C@@H](O[C@@H]2[C@@H](O)[C@H](O[C@H]3O[C@H](CN)[C@@H](O)[C@H](O)[C@H]3O)[C@@H](N)C[C@H]2N)OC[C@]1(C)O.O=S(=O)(O)O	DSKCFEUMUAHNEE-NYKBMUPHSA-N
CHEMBL2103902	CEFPIMIZOLE	AC 1370|AC-1370|CEFPIMIZOLE|U-63,196|U-63196	Small molecule	-1	670.68	2	19	-0.61	242.87	10	5	1	12	N	0.09	-1.63	1.71	-7.12	-10.54	3	MOL	0	46	16	5	2	670.115	-0.37	ACID	C28H26N6O10S2	O=C(O)C1=C(C[n+]2ccc(CCS(=O)(=O)[O-])cc2)CS[C@@H]2[C@H](NC(=O)[C@H](NC(=O)c3nc[nH]c3C(=O)O)c3ccccc3)C(=O)N12	LNZMRLHZGOBKAN-KAWPREARSA-N
CHEMBL2104567	OXIMONAM	OXIMONAM|SQ 82291|SQ-82291	Small molecule	-1	357.35			-1.19	156.44	9	3	0	7	N	0.31	2.92	3.53	-1.31	-4.05	1	MOL	0	24	11	4	1	357.074	-0.34	ACID	C12H15N5O6S	CO/N=C(\C(=O)N[C@@H]1C(=O)N(OCC(=O)O)[C@H]1C)c1csc(N)n1	FJKOYBHMMTVFHK-TWYJFGHKSA-N
CHEMBL2104060	CARUMONAM SODIUM	AMA 1080|AMA 1080(2NA)|AMA-1080|AMASULIN|CARUMONAM DISODIUM SALT|CARUMONAM SODIUM|RO 17-2301/006|RO-172301006	Small molecule	-1	510.37	2	4	-2.88	253.9	12	5	1	9	N	0.11	-2.09	3.9	-4.94	-8.09	1	MOL	0	30	16	7	2	466.021	-0.1	ACID	C12H12N6Na2O10S2	NC(=O)OC[C@@H]1[C@H](NC(=O)/C(=N\OCC(=O)[O-])c2csc(N)n2)C(=O)N1S(=O)(=O)[O-].[Na+].[Na+]	BGGXRVPCJUKHTQ-AHCAJXDVSA-L
CHEMBL542414	DIFLOXACIN HYDROCHLORIDE	ABBOTT-56619|DIFLOXACIN HCL|DIFLOXACIN HYDROCHLORIDE|DIFLOXACIN MONOHYDROCHLORIDE|NSC-759646	Small molecule	-1	435.86	13	23	2.72	65.78	5	1	0	3	N	0.73	5.48	6.42	2.23	1.44	3	MOL	0	29	6	1	0	399.139	-1.08	ACID	C21H20ClF2N3O3	CN1CCN(c2cc3c(cc2F)c(=O)c(C(=O)O)cn3-c2ccc(F)cc2)CC1.Cl	JFMGBGLSDVIOHL-UHFFFAOYSA-N
CHEMBL3989485	PLEUROMULIN	ANTIBIOTIC A 40104C|BC-757|DROSOPHILIN B|MUTILIN 14-GLYCOLATE|NSC-121145|PLEUROMULIN|PLEUROMUTILIN	Small molecule	-1	378.51	22	52	2.89	83.83	5	2	0	3	N	0.58	13.11		2.6	2.6	0	MOL	0	27	5	2	0	378.241	2.64	NEUTRAL	C22H34O5	C=C[C@]1(C)C[C@@H](OC(=O)CO)[C@]2(C)[C@H](C)CC[C@]3(CCC(=O)[C@H]32)[C@@H](C)[C@@H]1O	ZRZNJUXESFHSIO-BKUNHTPHSA-N
CHEMBL2106512	NIFURATRONE	NIFURATRONE|NSC-303603	Small molecule	-1	200.15	15	17	0.11	102.58	5	1	0	4	N	0.24					1	MOL	0	14	7	1	0	200.043	-0.58		C7H8N2O5	O=[N+]([O-])c1ccc(/C=[N+](/[O-])CCO)o1	QSWZUVFMUIEHAG-VMPITWQZSA-N
CHEMBL514315	NIFURATEL	INIMUR|METHYLMERCADONE|Macmiror|Magmilor|NF-113|NIFURATEL|OMNES|Polmiror|SAP-113|Tydantil	Small molecule	-1	285.28	3	9	1.71	98.18	7	0	0	5	N	0.46			1.72	1.72	1	MOL	0	19	8	0	0	285.042	-1.21	NEUTRAL	C10H11N3O5S	CSCC1CN(/N=C/c2ccc([N+](=O)[O-])o2)C(=O)O1	SRQKTCXJCCHINN-NYYWCZLTSA-N
CHEMBL383466	FUSIDATE		Small molecule		516.72			5.67	104.06	5	3	2	5	N	0.25	4.46		4.42	1.58	0	MOL	-1	37	6	3	2	516.345	3.08	ACID	C31H48O6	CC(=O)O[C@H]1C[C@@]2(C)[C@@H](C[C@@H](O)[C@H]3[C@@]4(C)CC[C@@H](O)[C@@H](C)C4CC[C@@]32C)/C1=C(\CCC=C(C)C)C(=O)O	IECPWNUMDGFDKC-CDSRIIBBSA-N
CHEMBL2106475	SARMOXICILLIN	BL-P1780|SARMOXICILLIN	Small molecule	-1	449.53			1.18	108.41	8	2	0	5	N	0.39	9.48	4.41	1.24	1.23	1	MOL	0	31	9	2	0	449.162	0.6	NEUTRAL	C21H27N3O6S	COCOC(=O)[C@@H]1N2C(=O)[C@@H](N3C(=O)C(c4ccc(O)cc4)NC3(C)C)[C@H]2SC1(C)C	XMNFWSAYWSUJMH-KRWWSPQJSA-N
CHEMBL2107132	NITROCYCLINE	NITROCYCLINE	Small molecule	-1	459.41			0.03	204.53	10	5	0	3	N	0.23	2.64	8.51	-2.69	-4.27	1	MOL	0	33	12	6	2	459.128	1.1	ZWITTERION	C21H21N3O9	CN(C)[C@@H]1C(O)=C(C(N)=O)C(=O)[C@@]2(O)C(O)=C3C(=O)c4c(O)ccc([N+](=O)[O-])c4C[C@H]3C[C@@H]12	PHMPSHIUYYLXKR-UVPAEMEASA-N
CHEMBL2106707	FUSIDATE SODIUM		Small molecule		538.7	2	2	5.67	104.06	5	3	2	5	N	0.25	4.46		4.42	1.58	0	MOL	-1	37	6	3	2	516.345	3.08	ACID	C31H47NaO6	CC(=O)O[C@H]1C[C@@]2(C)[C@@H](C[C@@H](O)[C@H]3[C@@]4(C)CC[C@@H](O)[C@@H](C)C4CC[C@@]32C)/C1=C(\CCC=C(C)C)C(=O)[O-].[Na+]	HJHVQCXHVMGZNC-DHUMWTJCSA-M
CHEMBL295433	ORBIFLOXACIN	NSC-758614|ORBIFLOXACIN|Orbax|Orbifloxacin	Small molecule	-1	395.38	23	127	2.64	74.57	5	2	0	3	N	0.78	5.3	8.77	0.23	0.22	2	MOL	0	28	6	2	0	395.146	-0.19	ZWITTERION	C19H20F3N3O3	C[C@@H]1CN(c2c(F)c(F)c3c(=O)c(C(=O)O)cn(C4CC4)c3c2F)C[C@H](C)N1	QIPQASLPWJVQMH-DTORHVGOSA-N
CHEMBL222913	CEFTIOFUR	CEFTIOFUR|CEFTIOFUR CRYSTALLINE FREE ACID|Ceftiofur|NAXCEL	Small molecule	-1	523.57	10	73	0.98	177.42	12	3	2	8	N	0.26	2.52	3.49	0.11	-2.46	2	MOL	0	34	12	4	2	523.029	-0.38	ACID	C19H17N5O7S3	CO/N=C(\C(=O)N[C@@H]1C(=O)N2C(C(=O)O)=C(CSC(=O)c3ccco3)CS[C@H]12)c1csc(N)n1	ZBHXIWJRIFEVQY-IHMPYVIRSA-N
CHEMBL2108240	CIROLEMYCIN	CIROLEMYCIN|U-12,241	Unknown	-1																	NONE	0
CHEMBL2108749	PAULOMYCIN	PAULOMYCIN|U-43,120|U-43120	Unknown	-1																	NONE	0
CHEMBL2108224	AVOPARCIN	AV-290|AVOPARCIN|AVOTAN|C-254|CL 81,587|CL-81587|LL-AV290	Unknown	-1																	NONE	0
[truncated: 531 more rows]

## Sheet: ChEMBL Antibiotic
ChEMBL ID	Name	Synonyms	Type	Max Phase	Molecular Weight	Targets	Bioactivities	AlogP	Polar Surface Area	HBA	HBD	#RO5 Violations	#Rotatable Bonds	Passes Ro3	QED Weighted	CX Acidic pKa	CX Basic pKa	CX LogP	CX LogD	Aromatic Rings	Structure Type	Inorganic Flag	Heavy Atoms	HBA (Lipinski)	HBD (Lipinski)	#RO5 Violations (Lipinski)	Molecular Weight (Monoisotopic)	Np Likeness Score	Molecular Species	Molecular Formula	Smiles	Inchi Key
[truncated: 636 more rows]
