# Supplementary material for: SyntheMol-RL: a flexible reinforcement learning framework for designing easily synthesizable antibiotics
Source: Mol Syst Biol. 2026 Apr 23;22(6):833–67. doi: 10.1038/s44320-026-00206-9 (PMC13230741; doi:10.1038/s44320-026-00206-9)
Supplement: Supplementary file 5 — Dataset EV3 [file 44320_2026_206_MOESM5_ESM.xlsx]

## Sheet: Info
Dataset EV3. Property prediction model performance metrics.
Tabs
	Performance of the Chemprop-RDKit antibacterial model with 10-fold cross-validation.
	Performance of the Chemprop-RDKit antibacterial model with 10-fold scaffold split.
	Performance of the Chemprop-RDKit solubility model with 10-fold cross-validation.
	Performance of the Chemprop-RDKit solubility model with 10-fold scaffold split.
	Performance of the MLP-RDKit antibacterial model with 10-fold cross-validation.
	Performance of the MLP-RDKit antibacterial model with 10-fold scaffold split.
	Performance of the MLP-RDKit solubility model with 10-fold cross-validation.
	Performance of the MLP-RDKit solubility model with 10-fold scaffold split.

## Sheet: Chemprop-RDKit Antibiotic CV
model	roc_auc	prc_auc
model_0	0.881433	0.540142
model_1	0.889521	0.61189
model_2	0.853054	0.493726
model_3	0.885024	0.516222
model_4	0.887252	0.664915
model_5	0.865049	0.576487
model_6	0.888043	0.548608
model_7	0.871679	0.61085
model_8	0.877326	0.603787
model_9	0.855197	0.536749
mean	0.875358	0.570338
standard_deviation	0.0128876	0.049779

## Sheet: Chemprop-RDKit Antibiotic Scaff
model	roc_auc	prc_auc
model_0	0.811805	0.455512
model_1	0.856874	0.564975
model_2	0.856203	0.543741
model_3	0.857372	0.598865
model_4	0.896066	0.622719
model_5	0.807823	0.471066
model_6	0.843921	0.515874
model_7	0.863951	0.528975
model_8	0.841079	0.465706
model_9	0.846793	0.594495
mean	0.848189	0.536193
standard_deviation	0.0240594	0.0564654

## Sheet: Chemprop-RDKit Solubility CV
model	mae	r2
model_0	0.679403	0.799785
model_1	0.64697	0.821429
model_2	0.655522	0.841877
model_3	0.674242	0.784591
model_4	0.674587	0.817427
model_5	0.655026	0.827218
model_6	0.670573	0.821227
model_7	0.618009	0.855156
model_8	0.673866	0.805275
model_9	0.613272	0.848471
mean	0.656147	0.822246
standard_deviation	0.0226031	0.0210147

## Sheet: Chemprop-RDKit Solubility Scaff
model	mae	r2
model_0	0.722051	0.850121
model_1	0.74447	0.82679
model_2	0.768591	0.782073
model_3	0.707095	0.804503
model_4	0.772367	0.757083
model_5	0.842864	0.765973
model_6	0.761238	0.817929
model_7	0.780064	0.74422
model_8	0.716128	0.75173
model_9	0.780325	0.782836
mean	0.759519	0.788326
standard_deviation	0.0378326	0.0335646

## Sheet: MLP-RDKit Antibiotic CV
model	roc_auc	prc_auc
model_0	0.902824	0.5608
model_1	0.876588	0.563185
model_2	0.831244	0.505693
model_3	0.864666	0.470617
model_4	0.873923	0.607271
model_5	0.862933	0.573047
model_6	0.893654	0.53124
model_7	0.884232	0.597138
model_8	0.873971	0.586908
model_9	0.866106	0.536627
mean	0.873014	0.553253
standard_deviation	0.0184901	0.0404667

## Sheet: MLP-RDKit Antibiotic Scaff
model	roc_auc	prc_auc
model_0	0.803748	0.459131
model_1	0.82982	0.551013
model_2	0.845889	0.544967
model_3	0.845268	0.604291
model_4	0.889245	0.620036
model_5	0.791803	0.477576
model_6	0.83208	0.48847
model_7	0.842082	0.503692
model_8	0.814726	0.444457
model_9	0.861703	0.579706
mean	0.835636	0.527334
standard_deviation	0.0268604	0.0584772

## Sheet: MLP-RDKit Solubility CV
model	mae	r2
model_0	0.692317	0.815084
model_1	0.663968	0.822628
model_2	0.683514	0.829696
model_3	0.690551	0.813771
model_4	0.726781	0.786326
model_5	0.687665	0.828522
model_6	0.718107	0.811692
model_7	0.669004	0.829676
model_8	0.676636	0.808342
model_9	0.669891	0.825661
mean	0.687843	0.81714
standard_deviation	0.0196239	0.012725

## Sheet: MLP-RDKit Solubility Scaff
model	mae	r2
model_0	0.749333	0.82982
model_1	0.819884	0.801767
model_2	0.80881	0.764115
model_3	0.739252	0.786179
model_4	0.819971	0.725867
model_5	0.881013	0.75118
model_6	0.812974	0.790017
model_7	0.812011	0.729337
model_8	0.748813	0.735142
model_9	0.804112	0.77094
mean	0.799617	0.768436
standard_deviation	0.040793	0.0322978
