# Supplementary material for: SyntheMol-RL: a flexible reinforcement learning framework for designing easily synthesizable antibiotics
Source: Mol Syst Biol. 2026 Apr 23;22(6):833–67. doi: 10.1038/s44320-026-00206-9 (PMC13230741; doi:10.1038/s44320-026-00206-9)
Supplement: Supplementary file 6 — Dataset EV4 [file 44320_2026_206_MOESM6_ESM.xlsx]

## Sheet: Info
Dataset EV4. Enamine REAL Space building blocks and reactions.
Tabs
	SMARTS for the 13 Enamine REAL reactions used in the paper.
	Raw Enamine REAL building blocks after conversion from SDF.
	Enamine REAL building blocks after processing with Chemprop-RDKit antibacterial and solubility predictions.

## Sheet: Reactions
reaction_id	reactant_1_smarts	reactant_2_smarts	reactant_3_smarts	product_smarts	reaction_smarts
275592	CC(C)(C)OC(=O)[N:1]([*:2])[*:3].[*:4][N:5]([H])[*:6]	[OH1][C:7]([*:8])=[O:9]	[OH1][C:10]([*:11])=[O:12]	[*:4][N:5]([*:6])[C:7](=[O:9])[*:8].[*:3][N:1]([*:2])[C:10](=[O:12])[*:11]	(CC(C)(C)OC(=O)[N:1]([*:2])[*:3].[*:4][N:5]([H])[*:6]).([OH1][C:7]([*:8])=[O:9]).([OH1][C:10]([*:11])=[O:12])>>([*:4][N:5]([*:6])[C:7](=[O:9])[*:8].[*:3][N:1]([*:2])[C:10](=[O:12])[*:11])
22	[*:1][N:2]([H])[*:3]	[OH1][C:4]([*:5])=[O:6]	[*:5][C:4](=[O:6])[N:2]([*:1])[*:3]	([*:1][N:2]([H])[*:3]).([OH1][C:4]([*:5])=[O:6])>>([*:5][C:4](=[O:6])[N:2]([*:1])[*:3])
11	[*:1][N:2]([H])[*:3]	[OH1][C:4]([*:5])=[O:6]	[*:5][C:4](=[O:6])[N:2]([*:1])[*:3]	([*:1][N:2]([H])[*:3]).([OH1][C:4]([*:5])=[O:6])>>([*:5][C:4](=[O:6])[N:2]([*:1])[*:3])
527	[*:1][N:2]([H])[*:3]	[OH1][C:4]([*:5])=[O:6]	[*:5][C:4](=[O:6])[N:2]([*:1])[*:3]	([*:1][N:2]([H])[*:3]).([OH1][C:4]([*:5])=[O:6])>>([*:5][C:4](=[O:6])[N:2]([*:1])[*:3])
240690	[*:1][N:2]([H])[*:3]	[OH1][C:4]([*:5])=[O:6]	[*:5][C:4](=[O:6])[N:2]([*:1])[*:3]	([*:1][N:2]([H])[*:3]).([OH1][C:4]([*:5])=[O:6])>>([*:5][C:4](=[O:6])[N:2]([*:1])[*:3])
2430	[*:1][N:2]([H])[H:3]	[*:4][N:5]([H])[*:6]	O=C([N:2]([*:1])[H:3])[N:5]([*:4])[*:6]	([*:1][N:2]([H])[H:3]).([*:4][N:5]([H])[*:6])>>(O=C([N:2]([*:1])[H:3])[N:5]([*:4])[*:6])
2708	[*:1][N:2]([H])[H:3]	[*:4][N:5]([H])[H:6]	O=C([N:2]([*:1])[H:3])[N:5]([*:4])[H:6]	([*:1][N:2]([H])[H:3]).([*:4][N:5]([H])[H:6])>>(O=C([N:2]([*:1])[H:3])[N:5]([*:4])[H:6])
2230	[*:1][N:2]([H])[*:3]	[F,Cl,Br,I][*:4]	[*:1][N:2]([*:3])[*:4]	([*:1][N:2]([H])[*:3]).([F,Cl,Br,I][*:4])>>([*:1][N:2]([*:3])[*:4])
2718	[*:1][N:2]([H])[H:3]	[*:4][N:5]([H])[H:6]	O=C(C(=O)[N:2]([*:1])[H:3])[N:5]([*:4])[H:6]	([*:1][N:2]([H])[H:3]).([*:4][N:5]([H])[H:6])>>(O=C(C(=O)[N:2]([*:1])[H:3])[N:5]([*:4])[H:6])
40	[*:1][N:2]([H])[*:3]	[O:4]=[S:5](=[O:6])([F,Cl,Br,I])[*:7]	[O:4]=[S:5](=[O:6])([*:7])[N:2]([*:1])[*:3]	([*:1][N:2]([H])[*:3]).([O:4]=[S:5](=[O:6])([F,Cl,Br,I])[*:7])>>([O:4]=[S:5](=[O:6])([*:7])[N:2]([*:1])[*:3])
27	[*:1][N:2]([H])[*:3]	[F,Cl,Br,I][*:4]	[*:1][N:2]([*:3])[*:4]	([*:1][N:2]([H])[*:3]).([F,Cl,Br,I][*:4])>>([*:1][N:2]([*:3])[*:4])
271948	[*:1][N:2]([H])[*:3]	[*:4][N:5]([H])[H:6]	O=C(C(=O)[N:2]([*:1])[*:3])[N:5]([*:4])[H:6]	([*:1][N:2]([H])[*:3]).([*:4][N:5]([H])[H:6])>>(O=C(C(=O)[N:2]([*:1])[*:3])[N:5]([*:4])[H:6])
1458	[OH1:1][C:2]([*:3])=[O:4]	[F,Cl,Br,I][*:5]	[O:4]=[C:2]([*:3])[O:1][*:5]	([OH1:1][C:2]([*:3])=[O:4]).([F,Cl,Br,I][*:5])>>([O:4]=[C:2]([*:3])[O:1][*:5])

## Sheet: Building Blocks Raw
smiles	reagent_id
S=C=Nc1ccccc1	3
C=CCN=C=S	8
CN=C=S	12
O=Cc1ccccn1	15
O=C1CCCCc2ccccc21	16
CCOC(=O)Cl	18
O=C1CCCC(=O)C1	19
CC(C)N	20
NNC1CCS(=O)(=O)C1	21
O=Cc1cccs1	22
O=Cc1cccnc1	24
CCOC(=O)C(C)=O	25
Cc1cc(N)[nH]n1	26
Nc1ccc2c(c1)OCO2	27
NNC1CS(=O)(=O)CC1O	29
Nc1ccc(SC(F)F)cc1	30
N#Cc1ccccn1	33
CC(=O)O	34
O=C(O)c1cc(F)c(F)c(F)c1F	37
O=S(=O)(Cl)c1ccc(Cl)cc1	38
O=S(=O)(Cl)c1ccc(Br)cc1	39
CC(=O)Nc1ccc(N)cc1	40
CC(C)CNCC(C)C	41
COC(=O)c1ccccc1N	42
NNC(=O)c1ccccc1-n1cccc1	44
O=C1OC(=O)C2CC=CCC12	45
O=C(O)c1n[nH]c(=O)c2ccccc12	46
SC1=NCCS1	47
CC1(C(=O)O)CC1(Cl)Cl	51
NNc1c([N+](=O)[O-])cc(C(F)(F)F)cc1[N+](=O)[O-]	52
SCc1ccco1	53
CC(C)(C)NCc1ccccc1	54
O=C(CCl)Nc1ccc(Br)cc1	55
CC(C)(CN)CN	57
O=C(O)c1ccccc1[N+](=O)[O-]	58
Fc1ccccc1CCl	59
O=[N+]([O-])c1ccc(S(=O)(=O)Cl)cc1	60
O=C(O)c1ccc(=O)oc1	62
CC1CC(=O)CC(C)(C)C1	64
O=C(O)c1ccc([N+](=O)[O-])o1	65
CC1CCCC(C)N1N	66
CCC(C)(C)c1ccc(OCCCC(=O)O)c(C(C)(C)CC)c1	67
NNc1ccc(C(=O)O)cc1	68
NNc1ccc2ccccc2c1	70
NNCCO	72
Cc1cc(C)nc(NN)n1	74
Cc1cc(O)nc(NN)n1	75
Cc1c(N)c(=O)n(-c2ccccc2)n1C	77
Cc1ccc2nc(-c3ccc(N)cc3)sc2c1	78
Nc1nc2ccccc2[nH]1	79
Nc1ccc2c(c1)OCCO2	80
Cc1ccc(C)c(N)c1	82
COc1ccc(NS(=O)(=O)c2ccc(NN)c([N+](=O)[O-])c2)cc1	83
NCc1ccco1	84
Cc1c(NC(=O)c2cccc(N)c2)c(=O)n(-c2ccccc2)n1C	86
COc1ccc2nc(N)sc2c1	87
CCOC(=O)c1c(N)sc2c1CCCC2	88
Nc1ccc(S(N)(=O)=O)cc1	89
COc1ccc([N+](=O)[O-])cc1N	90
Nc1cc(C(F)(F)F)ccc1Cl	91
Nc1ccc(S(=O)(=O)c2ccc(N)cc2)cc1	92
Nc1ncccn1	93
O=C1c2ccccc2-c2n[nH]c3cccc1c23	95
Cc1ccc(S(=O)(=O)Nc2ccc(N)cc2)cc1	96
O=C(O)c1ccccc1NS(=O)(=O)c1cccs1	98
Nn1cnnc1	99
C1CCNCCCCCNCCCCCNCC1	100
CC1Cc2ccccc2N1	101
c1ccc2c(c1)CCCN2	102
C1CCC(NC2CCCCC2)CC1	103
CCOc1ccc(N)c([N+](=O)[O-])c1	104
NCc1ccc2c(c1)OCO2	105
COc1ccc(N)c([N+](=O)[O-])c1	106
Nc1nnc[nH]1	107
N#Cc1ccc(N)c(N)c1	108
N#Cc1ccc(N)c([N+](=O)[O-])c1	109
CC(=O)c1ccc(N)cc1	111
CCCCC(CC)CN	112
NNC(=O)c1ccc([N+](=O)[O-])cc1	113
C1CCCNCC1	115
CN1CCNCC1	116
NNC(=O)c1ccc2ccccc2n1	117
COCCN	119
NNC(=O)c1ccncc1	120
Nc1c(C(=O)O)ccc2c1C(=O)c1ccccc1C2=O	121
Nc1c(Cl)cc(Cl)cc1C(=O)O	122
CCC(C)N	123
NNc1ccc([N+](=O)[O-])cc1	124
CN(C)c1cccc(N)c1	126
c1ccc2c(c1)CCNC2	127
CCCCCN	128
CCN(CC)CCN	129
Nc1ccc2c(c1)C(=O)c1ccccc1C2=O	130
CC(N)c1ccccc1	131
NCCCCN	133
NCc1ccc(Cl)cc1	134
CC1CNCC(C)O1	135
NNC(=O)c1ccccn1	136
NNC(=O)c1cccc([N+](=O)[O-])c1	137
NNC(=O)c1ccc(Br)cc1	138
NNC(=O)c1cc([N+](=O)[O-])cc([N+](=O)[O-])c1	140
COc1ccccc1N1CCNCC1	141
Nc1nncs1	142
Nc1ccc(S(=O)(=O)Nc2ncccn2)cc1	143
Cc1[nH]oc(=NS(=O)(=O)c2ccc(N)cc2)c1C	144
Cc1cc(NS(=O)(=O)c2ccc(N)cc2)nc(C)n1	145
CCN1CCNCC1	146
CNCc1ccccc1	147
CCC1CCCCN1	148
NCc1ccccc1	149
c1ccc(CNCc2ccccc2)cc1	150
CCNc1ccc(S(=O)(=O)C(F)(F)F)cc1N	151
C1CCNC1	152
c1ccc(C(c2ccccc2)N2CCNCC2)cc1	153
CNC1CCCCC1	154
NC1CCCCC1	155
NCCc1ccccc1	156
Cc1ccnc(N)c1	158
Cc1cccnc1N	159
NCC1CCCO1	160
NNc1ccccc1	161
NNc1ccc([N+](=O)[O-])cc1[N+](=O)[O-]	162
c1ccc(N2CCNCC2)cc1	164
CC1(C)CC2CC(C)(CN2)C1	165
Nc1nc(-c2ccccc2)cs1	169
NNC(=O)c1ccccc1Cl	170
NNC(=O)c1ccccc1Br	171
NNC(=O)c1ccc(F)cc1	172
CCn1c(C)nc2cc(C(=O)NN)ccc21	173
Nc1ccccc1	174
CNc1ccccc1	175
CCNc1ccccc1	176
NNC(=O)c1ccccc1N	180
Nc1ccccc1Br	181
Nc1ccc(Br)cc1	182
Nc1cccc(Br)c1	183
Cc1cccc(N)c1	188
CCC(C)(C)C1CCC(=O)CC1	189
Cc1ccccc1N	190
COc1cccc(N)c1	191
COc1ccccc1N	192
Cc1cccc(N)c1C	193
Cc1ccc(N)c(C)c1	194
Cc1ccc(N)cc1C	195
Nc1ccc(F)cc1	196
CCOc1ccc(N)cc1	197
Nc1cccc([N+](=O)[O-])c1	198
Nc1ccccc1[N+](=O)[O-]	199
Nc1c(Cl)cccc1Cl	200
Nc1ccccc1Cl	201
Nc1ccc([N+](=O)[O-])cc1Br	202
CC(=O)Nc1ccc(Br)cc1[N+](=O)[O-]	203
Cc1ccc(N)cc1[N+](=O)[O-]	205
Cc1ccc([N+](=O)[O-])cc1N	206
N#Cc1cc([N+](=O)[O-])ccc1N	208
Nc1ccc(Cl)c(Cl)c1	209
Nc1ccc([N+](=O)[O-])cc1	210
Cc1cc(C)c(N)c(C)c1	211
CN(C)c1ccc(N)cc1	212
Nc1ccccc1N	213
Cc1ccc(N)cc1	214
FC(F)(F)c1ccc(Cl)nc1	215
Nc1cc(Cl)ccc1Cl	216
COc1ccc(N)cc1	217
Nc1cccc(Cl)c1	218
Nc1cccc(F)c1	219
Cc1cc(Br)c(N)c(Br)c1	220
CCc1cccc(C)c1N	221
CSc1cccc(N)c1	222
Cc1ccc(N)cc1Cl	224
Nc1cccc2ccccc12	225
Nc1ccc2ccccc2c1	226
Nc1cc(C(F)(F)F)ccc1C(F)(F)F	227
CCN(CCO)c1ccc(N)cc1	229
Nc1cccc(S(N)(=O)=O)c1	230
Nc1ccc(Cl)cc1	231
Nc1ccccc1I	232
OC1CCCCCCC1	233
Nc1ccccc1C(F)(F)F	234
Nc1cccc(C(F)(F)F)c1	236
Nc1nccs1	239
Clc1ccccn1	242
Brc1cccnc1	243
Oc1ccccn1	249
O=C1Nc2ccccc2C1=O	253
Nc1ccc(Br)cn1	255
Cc1ccc2ccccc2n1	258
O=[N+]([O-])c1ccc(O)c2ncccc12	259
Oc1cccc2cccnc12	260
Sc1ccc2ccccc2n1	261
O=C1Nc2cccc3cccc1c23	263
Cc1ncc([N+](=O)[O-])[nH]1	265
c1ccc2[nH]cnc2c1	267
NNc1nc2ccccc2s1	270
Cc1nc2ccccc2[nH]1	271
C=Cc1ccncc1	272
c1ccc2[nH]nnc2c1	275
Brc1ccccn1	276
Sc1nc2ccccc2[nH]1	280
Sc1nc2ccccc2o1	281
Sc1nc2ccccc2s1	282
O=C1Nc2ccc([N+](=O)[O-])cc2C1=O	284
O=C1Nc2ccc(Br)cc2C1=O	285
O=C1Nc2c(Cl)cc(Cl)cc2C1=O	286
COc1cc2sc(C)[n+](CCCS(=O)(=O)[O-])c2c2sccc12	291
Cc1sc2ccccc2[n+]1CCCS(=O)(=O)[O-]	295
CC1=NN(c2ccccc2)C(=O)C1	298
CS(=O)(=O)c1ccc2nc(N)sc2c1	299
Sc1nnnn1-c1ccccc1	301
Nc1cccc2cnccc12	303
O=C1C(=O)N(Cc2ccccc2)c2ccccc21	304
FC(F)(F)c1cnc(Cl)c(Cl)c1	305
CCCCC=O	310
O=Cc1ccccc1	313
O=Cc1ccc(O)cc1	314
CCCCCCCCOc1ccc(C=O)cc1	315
CC(=O)Nc1ccc(C=O)cc1	317
O=Cc1cccc(C=O)c1	319
O=Cc1ccccc1O	320
O=Cc1ccccc1Cl	321
CN1C(=CC=O)C(C)(C)c2ccccc21	322
O=Cc1cccc([N+](=O)[O-])c1	323
O=Cc1ccc([N+](=O)[O-])cc1	324
O=Cc1cccc2ccccc12	325
O=Cc1c(O)ccc2ccccc12	326
O=Cc1c2ccccc2cc2ccccc12	327
O=Cc1ccco1	328
CN(C)c1ccc(C=O)cc1	329
CCN(CC)c1ccc(C=O)cc1	330
O=Cc1c(OC(=O)c2cccc([N+](=O)[O-])c2)ccc2ccccc12	333
O=Cc1ccc(Cl)cc1	334
COc1cc(C=O)cc(OC)c1OC	335
COc1cc(C=O)ccc1O	336
CC(C)CC=O	337
O=Cc1ccc([N+](=O)[O-])o1	338
O=Cc1c(F)cccc1Cl	339
O=Cc1ccc(OC(=O)c2cccnc2)cc1	342
Cc1[nH]c2ccccc2c1C=O	343
O=Cc1ccc2c(c1)OCCO2	344
O=Cc1ccc(F)cc1	345
O=Cc1ccccc1OC(F)F	346
O=Cc1cccc(Br)c1	347
O=Cc1ccccc1[N+](=O)[O-]	348
COc1cccc(C=O)c1OC	349
COc1ccc(OC)c(C=O)c1	350
O=Cc1ccc(Cl)cc1Cl	351
COc1ccc(Cl)cc1N	352
O=Cc1ccc(N2CCOCC2)cc1	353
O=Cc1ccc(OC(=O)c2cccc([N+](=O)[O-])c2)cc1	354
COc1ccc(C=O)cc1OC	355
O=Cc1ccc(O)cc1O	356
CCCCC(C)=O	358
CCCC(=O)CCC	359
CC(=O)CC(C)=O	360
N#Cc1ccncc1	362
CC(=O)CC(=O)C(F)(F)F	363
CC(=O)CCc1ccccc1	364
CC(=O)c1ccc(Br)cc1	365
CC(=O)c1ccccc1	366
CC(=O)c1cccc(Br)c1	367
CC(=O)c1ccc(C)cc1	368
COc1ccc(C(C)=O)c(OC)c1	369
O=C(c1ccccc1)c1ccccc1	370
CCC(=O)c1ccccc1	371
CC1CCC(=O)CC1	375
CC(=O)c1cccc2ccccc12	377
CC(C)(O)C#N	378
CC(=O)C(C)(C)C	379
CC(=O)C=C(C)C	381
O=C1c2ccccc2-c2ccccc21	384
O=C(CCl)c1ccc(Cl)cc1Cl	386
O=C1CCCCCCCCCCC1	387
O=C1CCCCCC1	388
CC(=O)c1ccc(O)cc1	389
O=C1NC(=O)C(=O)C(=O)N1	390
CC(=O)c1ccc([N+](=O)[O-])cc1	392
CC(=O)c1ccc(Cl)cc1	394
O=C1CCCC1	395
CC(=O)c1ccccc1Cl	396
COc1ccccc1C(C)=O	397
CN1CCC(=O)CC1	398
CCOC(=O)CC(C)=O	401
CCOCCBr	404
CCOC(=O)CCl	409
CC1CCCNC1	410
COC(=O)c1ccccc1O	411
COC(=O)CC(C)=O	412
O=C(O)c1ccccc1C(=O)c1ccccc1	413
O=C(O)COc1ccc(Cl)cc1Cl	414
O=C(O)c1ccc(Cl)c([N+](=O)[O-])c1	415
O=C(O)c1cc([N+](=O)[O-])cc([N+](=O)[O-])c1	416
O=C(O)c1cccc([N+](=O)[O-])c1	417
CC(C)(C)C(=O)O	418
O=C(O)c1ccccc1Br	419
Nc1cccc(C(=O)O)c1	420
O=C(O)c1ccccc1Cl	421
O=C(O)CCCCC(=O)O	422
O=C(O)c1ccccn1	423
O=C(O)c1ccc(O)cc1	424
O=C(O)CC(=O)O	425
C=CCC(=O)O	427
O=C(O)c1cc(-c2ccccc2)nc2ccccc12	429
CC(C)C(=O)O	431
O=C(O)Cc1cccc2ccccc12	432
NCCCCCC(=O)O	434
C=C(CC(=O)O)C(=O)O	435
O=C(O)C=CC(=O)O	436
O=C(O)CNC(=O)c1ccccc1	438
O=C(O)c1ccc(Br)cc1	441
O=C1CC(=O)NC(=O)N1	442
O=C1CC(=O)NC(=S)N1	443
O=C(O)c1ccncc1	444
Cc1ccc(C)c(SCC(=O)O)c1	445
Cc1cc(SCC(=O)O)c(C)cc1Br	447
O=C(O)COc1ccccc1[N+](=O)[O-]	448
Nc1cc(C(F)(F)F)ccc1C(=O)O	449
O=C(O)CO	454
O=C(O)CCCCCC(=O)O	455
O=C(O)c1ccc([N+](=O)[O-])cc1[N+](=O)[O-]	456
CCC(Br)C(=O)O	457
O=C(O)CS	461
O=C(O)c1ccc(N2CCOCC2)c([N+](=O)[O-])c1	462
O=C(O)c1ccc(F)cc1	464
O=C(O)c1cccc(O)c1	465
Nc1ccc(O)c(C(=O)O)c1	466
CCCCC(=O)O	468
CCCC(=O)O	470
O=C(O)c1ccc(Cl)cc1	471
O=C(O)c1ccccc1O	472
O=C(O)c1cccnc1	473
CCCCCCCCC(=O)O	474
NCc1ccc(C(=O)O)cc1	475
Nc1ccc(C(=O)O)cc1	476
O=C(O)Cc1cccs1	477
CCNc1ccc(C(=O)O)cc1[N+](=O)[O-]	479
O=C(O)CCC(=O)c1cccs1	480
Nc1ccc(C(=O)O)cc1[N+](=O)[O-]	481
COc1ccccc1C(=O)O	483
O=C(O)c1cc2ccccc2cc1O	485
O=C(O)c1ccccc1C(=O)c1ccc(Cl)cc1	486
O=C(O)CCCCCCC(=O)O	487
O=C(O)c1ccc2ccccc2n1	488
O=C(O)c1cc([N+](=O)[O-])ccc1Cl	489
O=C(O)c1ccco1	490
O=C(O)c1ccccc1Nc1ccc(SC(F)F)cc1	491
CC(C)(C)c1ccc(C(=O)O)cc1	492
CCCCO	493
CCC(C)O	494
OC1CCCCC1	497
OCCCl	499
COCCO	500
CCOCCO	501
CC(O)C(C)O	503
OCCCCO	504
C=C(C)CO	506
C#CCO	507
CN(C)CCO	508
CC(C)CCO	510
CC(C)CO	512
CCCO	513
OCCOc1ccccc1	514
CNCCO	516
CCCCS	518
OCCS	519
OCCc1ccccc1	520
OC1CCCC1	521
OCC1CCCO1	522
Nc1ncnc2[nH]cnc12	524
Nc1nc2[nH]cnc2c(=O)[nH]1	525
NC(Cc1ccccc1)C(=O)O	526
NC(Cc1c[nH]c2ccccc12)C(=O)O	527
CC(C)CC(N)C(=O)O	528
CSCCC(N)C(=O)O	529
CC(O)C(N)C(=O)O	530
N[C@@H](Cc1c[nH]cn1)C(=O)O	531
CC(C)C(N)C(=O)O	532
Ic1ccccc1	534
N#CCc1ccccc1	535
FC(F)Sc1ccc(Br)cc1	536
O=[N+]([O-])c1cc(Cl)ccc1Cl	538
Cc1ccc(Br)cc1	539
O=[N+]([O-])c1ccc(Cl)c([N+](=O)[O-])c1	541
Oc1ccccc1F	544
Oc1ccc(Br)cc1	545
Oc1ccccc1Cl	546
Oc1ccc(Cl)cc1	547
Sc1ccc(Cl)cc1	548
Nc1cccc(O)c1	549
O=[N+]([O-])c1ccc(O)cc1	550
Oc1c(Cl)cc(Cl)cc1Cl	551
Oc1c(Br)cc(Br)cc1Br	552
COc1ccc(Br)cc1	555
COc1ccccc1I	556
CCOc1ccc(Br)cc1	559
Cc1ccc(O)cc1	560
Cc1cccc(O)c1	561
Cc1ccccc1O	562
Oc1ccc(F)cc1	564
COC(=O)c1ccc(N)cc1	565
Oc1ccccc1	566
Cc1cccc(C)c1O	567
Oc1cccc(Br)c1	568
Oc1ccc(Br)cc1Br	570
N#Cc1ccc(O)cc1	571
Oc1cccc(Cl)c1	572
O=[N+]([O-])c1ccccc1O	573
Oc1ccccc1-c1ccccc1	574
Oc1ccc2c(c1)OCO2	576
Oc1ccc(Cl)cc1Cl	579
CI	580
OCCBr	583
CCBr	584
BrCCBr	585
C=CCBr	586
CC(C)I	589
CCCI	590
BrCCCBr	591
CCCCCl	592
CCCCBr	593
CCCCI	594
CC(C)CBr	595
BrCCCCBr	598
CCCCCBr	599
CC(C)CCBr	600
BrCCCCCBr	601
CCCCCCBr	602
ICCCCCCI	603
CCCCCCCCl	604
CCCCCCCCCl	605
CCCCCCCCI	606
CCCCCCCCCCBr	607
CCCCCCCCCCI	608
N#Cc1ccc(CCl)cc1	613
ClCc1ccc(CCl)cc1	614
ClCc1ccc(Cl)cc1	615
O=[N+]([O-])c1ccc(CBr)cc1	616
ClCc1ccccc1	617
CNCCC#N	619
CCCCCI	622
IC1CCCCC1	623
CCCCCCCCCCl	624
NC(=O)CCl	628
CC(=O)Nc1ccc(Br)cc1	638
CC(=O)NCC(=O)O	641
NS(=O)(=O)c1ccccc1	642
NS(=O)(=O)c1ccc2ccccc2c1	643
NS(=O)(=O)c1cc(Cl)ccc1Cl	644
NS(=O)(=O)c1ccc(Cl)cc1	645
NNC(N)=S	651
O=C1CCC(=O)N1	652
Nc1ccc(Cc2ccc(N)cc2)cc1	655
O=S(=O)(Cl)c1ccc2ccccc2c1	656
O=Cc1cc(Br)ccc1O	657
CC(=O)c1ccc(C#N)cc1	659
O=C(O)c1c(F)cccc1Cl	661
O=C(O)c1ccccc1Nc1ccccc1	662
CC(=O)CC(C)C	664
Sc1ccccc1	665
O=C(O)C(O)c1ccccc1	666
C=CCO	667
S=C=Nc1ccc(Cl)cc1	669
NC(CCC(=O)O)C(=O)O	670
CCCCCCCCCCC(=O)O	672
O=C(O)CCCC(=O)O	673
CCCCCCCC(=O)O	674
CC(=O)C(=O)O	675
CC(=O)c1ccc(Br)s1	676
COc1ccc(C=O)cc1	681
O=C(c1ccccc1)c1ccccn1	682
Nc1ccc(Oc2ccc(N)cc2)cc1	684
N#CCCl	685
C1COCCN1	686
COc1ccc(C=O)c(OC)c1	687
COc1ccccc1O	688
CC(=O)c1ccccc1O	689
CCNCC	692
CCCBr	693
NCCO	694
CC(=O)C(F)(F)F	695
COc1cc(N)cc(OC)c1OC	696
O=Cc1ccc(C(F)(F)F)cc1	697
CC(C)c1cccc(C(C)C)c1N	698
NCCN	699
CCCCN=C=S	701
CC(=O)N1CCNCC1	702
Nc1ccc(C(=O)O)cn1	703
O=C(c1ccccc1)c1ccc(F)cc1	706
Oc1cccc(F)c1	707
O=C(O)c1ccc([N+](=O)[O-])cc1	708
O=C(O)Cc1ccccc1C(=O)O	709
Oc1ccc(N2CCNCC2)cc1	710
NCCCCCCN	712
Cc1ccsc1C(=O)O	713
Cc1ccc(C(=O)O)s1	714
O=C(O)c1ccc(Oc2ccccc2)cc1	717
NN	718
O=C(O)c1ccccc1C(F)(F)F	719
O=C(O)c1ccc(C(F)(F)F)cc1	720
O=C(O)c1cccc(Cl)c1	721
O=C(O)c1cccc(C(F)(F)F)c1	722
O=C(O)C(F)F	723
Oc1cccc2ccccc12	724
O=[N+]([O-])c1cccc(C=NO)c1	725
O=S(=O)(Cl)c1ccccc1	726
CC(C)(C)c1ccc(N)cc1	727
NCCCN1CCCC1=O	728
Cc1ncc[nH]1	729
BrCc1ccc(Br)cc1	730
CC(C)(C)N	735
CCOC(=O)CBr	736
CCC(=O)O	738
CC(O)C(=O)O	740
N#CSc1ccc(N)cc1	743
Cc1cc([N+](=O)[O-])ccc1N	745
CC(=O)Nc1cccc(N)c1	747
CNc1ccc([N+](=O)[O-])cc1	748
Cc1cc(Cl)ccc1N	751
Nc1ccc(Oc2ccccc2)cc1	752
Nc1cccc(S(=O)(=O)Nc2cccc(Cl)c2)c1	755
CCC(C)(C)c1ccc(Oc2ccc(N)cc2)cc1	757
Nc1ccc(-c2ccc(N)cc2)cc1	758
CN(C)c1ccc(Br)cc1	759
Nc1ccccc1F	760
Cc1c(N)cccc1Cl	761
Nc1ccc(Cl)cc1Cl	762
Nc1cccc(S(=O)(=O)N2CCOCC2)c1	763
Nc1cccc(S(=O)(=O)NCc2ccco2)c1	764
Nc1ccc(S(=O)(=O)Nc2cccc(C(F)(F)F)c2)cc1	765
COc1ccccc1NS(=O)(=O)c1cccc(N)c1	766
Nc1ccc(S(=O)(=O)N2CCOCC2)cc1	767
COc1ccc(NS(=O)(=O)c2cccc(N)c2)cc1	768
NC1=NCCS1	770
Fc1ccccc1N1CCNCC1	771
CCCCN	772
c1ccc(CC2CCNCC2)cc1	773
CN1CCN(N)CC1	775
CC1CCCC(C)N1	776
CC1CNCC(C)C1	777
NCc1ccccn1	778
NCc1ccncc1	779
COC(=O)c1ccc(C(=O)OC)c(N)c1	780
NC(CO)C(O)c1ccc([N+](=O)[O-])cc1	781
NCc1cccnc1	782
NNc1c(Cl)cc(Cl)cc1Cl	783
NCCN1CCNCC1	784
CCCNCCC	785
CCCCNCCCC	786
Nc1ccc(-c2ccccc2)cc1	787
Cc1cc(I)ccc1N	788
Nc1cc(Cl)cc(Cl)c1	789
Nc1c(Br)cc(Br)cc1Br	790
O=C(O)C1CCNCC1	792
O=C(O)c1ccc(Cl)cc1[N+](=O)[O-]	793
CCOc1cc(C(=O)O)cc(OCC)c1OCC	794
O=C(O)c1ccc(I)cc1	795
O=C(O)c1cccnc1S	797
O=C(O)c1ccc(N2CCCCCC2)c([N+](=O)[O-])c1	803
COc1ccc(C(=O)O)cc1	804
O=C(O)c1ccc(N2CCCCC2)c([N+](=O)[O-])c1	805
O=C(O)c1ccccc1-c1ccc(C(F)(F)F)cc1	808
CN1C(=O)CC(=O)N(C)C1=O	809
O=C(O)CCCOc1ccc(Cl)cc1Cl	810
CC(Oc1ccc(Cl)cc1Cl)C(=O)O	811
O=C(O)c1ccc(Cl)cc1Cl	812
O=C(O)C1CC1	813
Nc1c(C(=O)O)[nH]c(=O)[nH]c1=O	814
O=C(O)c1ccccc1F	815
Nc1cc(Cl)ccc1C(=O)O	817
O=C1CCC(C(=O)O)N1	818
O=C(O)c1ccc(Cl)c(Cl)c1	819
O=C(O)c1ccc2c(c1)S(=O)(=O)c1ccccc1C2=O	820
CCOC(=O)C1CCNCC1	821
Nc1ccc(C(=O)Nc2cccc(S(N)(=O)=O)c2)cc1	822
NS(=O)(=O)c1cc(Br)ccc1Br	827
NS(=O)(=O)c1cccc([N+](=O)[O-])c1	829
NNC(=O)c1ccccc1	830
NS(=O)(=O)c1ccccc1Cl	833
NS(=O)(=O)c1ccc(Br)cc1	834
NC(N)=S	835
O=[N+]([O-])c1ccccc1Br	836
CS(=O)(=O)c1ccc(Cl)c(S(C)(=O)=O)c1	837
CS(=O)(=O)c1ccc(Cl)c([N+](=O)[O-])c1	838
CCS(=O)(=O)c1ccc(O)c(N)c1	840
Nc1ccc(O)cc1	841
Nc1ccc([N+](=O)[O-])cc1O	842
O=[N+]([O-])c1cccc(O)c1	843
Nc1cc(Cl)ccc1O	844
COc1ccc(O)cc1	852
O=[N+]([O-])c1ccc(O)c(Cl)c1	853
O=Cc1ccc(F)cc1F	857
Sc1nnc(S)s1	859
COc1cc(OC)nc(N)n1	861
Cc1cc(N)no1	862
O=C1CSC(=O)N1	864
Nc1nc2ccccc2s1	865
Cc1cc(C)nc(NS(=O)(=O)c2ccc(N)cc2)n1	866
Oc1c(Br)cc(Br)c2cccnc12	869
Nc1ccncc1	870
O=C(O)C1(c2ccc(F)cc2)CCCC1	871
CCOc1ccc2nc(N)sc2c1	874
Nc1ncc(S(=O)(=O)c2ccc([N+](=O)[O-])cc2)s1	876
Cn1cnnc1S	877
Nc1c(F)c(F)c(F)c(F)c1F	878
CC1=NN(c2cccc(Cl)c2)C(=O)C1	881
Nc1cccnc1	884
Nc1ccccn1	885
O=Cc1cc(Br)cc(Br)c1O	887
O=Cc1cccc(Cl)c1Cl	888
O=Cc1ccc(Cl)c(Cl)c1	889
CC(=O)c1ccc2ccccc2c1O	892
CCN=C=S	894
CCOC(=O)CC(=O)C(F)(F)F	896
C=CCNCC=C	897
CC(=O)c1c(F)cccc1F	898
CC(=O)c1cccc(F)c1	899
CC(=O)c1ccccc1C(F)(F)F	900
CCOC(=O)c1ccc(C(C)=O)cc1	901
CC(=O)c1ccccn1	902
CC(=O)c1ccncc1	903
CC(=O)c1cccnc1	904
CC(=O)c1ccc(Cl)c([N+](=O)[O-])c1	907
Cc1ccc(C)c(C(=O)c2ccccc2)c1	908
O=C1CCCCC1	910
CC(=O)c1cccs1	913
O=C(O)C12CC3CC(CC(C3)C1)C2	914
OCC(F)(F)F	915
NCCCn1ccnc1	918
CC(=O)Nc1ccc(S(N)(=O)=O)cc1	919
Nc1cccc(S(=O)(=O)N2CCCCC2)c1	920
CCNc1ccc(C(=O)OCC)cc1N	921
CC(=O)Nc1ccccc1O	924
CCN(CC)S(=O)(=O)c1cccc(N)c1	925
Nc1ccc(S(=O)(=O)N2CCCC2)cc1	926
Nc1cccc(S(=O)(=O)N2CCCC2)c1	927
Nc1ccc(S(=O)(=O)N2CCCCC2)cc1	928
Nc1cccc(S(=O)(=O)Nc2ccc(Cl)cc2)c1	929
Nc1ccc(S(=O)(=O)Nc2ccccc2Cl)cc1	930
Nc1cccc(S(=O)(=O)Nc2ccccc2Cl)c1	931
COc1ccccc1NS(=O)(=O)c1ccc(N)cc1	932
CCCCNC	933
NCCCN1CCOCC1	934
COCCCN	935
NC1CCCCC1N	936
CCOc1ccccc1N1CCNCC1.Cl	937
CCOC=C(C#N)C#N	938
CCNCc1ccncc1	939
O=CC1CC=CCC1	941
C1CNCCN1	945
CCOC(=O)CC(=O)c1ccccc1	946
O=C(O)c1cccnc1Cl	947
O=Cc1c[nH]c2ccccc12	948
CCNCC(O)c1cccc(O)c1	950
Nc1cccc(S(=O)(=O)Nc2cccc(C(F)(F)F)c2)c1	951
CCN(Cc1ccccc1)c1ccc(C=O)cc1	952
O=C(O)c1ccc(N2CCCC2)c([N+](=O)[O-])c1	953
NCCCO	954
CC1(C)CC(=O)CC(=O)C1	956
COc1ccc(NC(=O)c2ccc(N)cc2)cc1	957
Nc1ccc(S(=O)(=O)NCc2ccco2)cc1	958
CCN(CC)S(=O)(=O)c1ccc(N)cc1	959
Nc1ccc(S(=O)(=O)Nc2cccc(Cl)c2)cc1	960
CCOc1ccc(NS(=O)(=O)c2ccc(N)cc2)cc1	961
COc1ccc(NS(=O)(=O)c2ccc(N)cc2)cc1	962
Nc1ccc(S(=O)(=O)Nc2ccc(Cl)cc2)cc1	963
N#Cc1cccnc1	968
O=C1CCCCCCC1	969
O=C1C2CC3CC(C2)CC1C3	971
O=C(O)c1ccccc1	974
NC(=O)c1ccc(Br)cc1	975
NS(=O)(=O)c1ccc([N+](=O)[O-])cc1	978
NC(=O)c1ccc(N)cc1	979
COC(=O)CCl	985
COC(=O)c1ccc(CBr)cc1	991
O=C(O)c1ccc(C(=O)O)nc1	992
CCOc1ccc2nc(S)[nH]c2c1	994
NNC(=O)c1cc(-c2ccccc2)nc2ccccc12	997
Nn1cnc2scc(-c3ccccc3)c2c1=O	998
Nc1ccc(C(O)(C(F)(F)F)C(F)(F)F)cc1	999
O=C(CC(=O)C(F)(F)F)c1cccs1	1000
CCOC(=O)c1ccc(N)cc1	1003
CC(C)CCN	1005
Oc1ccc(-c2ccccc2)cc1	1006
O=Cc1c[nH]c2ccc(Br)cc12	1007
Cc1cc(Cl)ccc1OCCCC(=O)O	1008
Nc1cc(C(F)(F)F)cc(C(F)(F)F)c1	1011
CCC(N)CO	1012
O=Cc1ccc(OC(F)F)cc1	1013
NCC1CCCCC1	1018
Cc1ccc(N)cc1N	1019
COc1cc(-c2ccc(N)c(OC)c2)ccc1N	1020
Nc1ccc([N+](=O)[O-])cc1N	1021
CC(=O)CCC(C)C	1022
CC1(C)CC(N)CC(C)(C)N1	1023
CC(N)CN	1024
COC(CN)OC	1025
NCCS	1026
Cc1ccc(N)c(Cl)c1	1027
Cc1ccc2c(Cl)cc(Cl)c(O)c2n1	1028
Oc1ccc2ccccc2c1	1032
N#CCC#N	1034
Cc1cc(C)c2nc(N)sc2c1	1037
COc1ccccc1NS(=O)(=O)c1cc(N)ccc1Cl	1039
O=C(O)c1ccccc1NS(=O)(=O)c1cccc([N+](=O)[O-])c1	1040
COc1ccc(NS(=O)(=O)c2cc(N)ccc2Cl)cc1	1041
COc1ccc(NS(=O)(=O)c2cc(C(=O)O)ccc2Cl)cc1	1042
O=C(O)c1ccccc1NS(=O)(=O)c1cc([N+](=O)[O-])ccc1Cl	1043
Nc1ccc(Cl)c(S(=O)(=O)Nc2ccccc2Cl)c1	1044
CC(C)CC(=O)O	1045
Nc1ccc(-c2nc3ccccc3[nH]2)cc1	1049
CNC	1050
CN	1051
CC(C)CCNCCC(C)C	1053
CCCCCCN	1054
CN(C)CCCN	1057
CN(C)CCN	1058
CCN(CC)CCO	1059
OCCNCCO	1060
COCCNCCOC	1063
CCN	1064
CC(C)C=O	1067
CC(C)CC(=O)CC(C)C	1071
CCC(C)C(C)=O	1074
CCC(=O)C(C)C	1075
Nc1c(Cl)cc(Cl)cc1Cl	1076
CC1=CC(=O)CC1	1077
CC(=O)Nc1ccc(C(=O)O)cc1	1083
CCCCCCCCCC(=O)O	1085
O=C(O)CCc1ccccc1	1086
NCC(=O)O	1091
O=C(O)CCCc1c[nH]c2ccccc12	1093
O=C(O)c1cccc(C(=O)O)c1	1094
O=C(O)C1CCCCC1	1097
O=C(O)c1cccc(Br)c1	1098
OCC1CC=CCC1	1100
OCC1CO1	1102
Nc1ccccc1O	1103
Oc1c(Cl)c(Cl)c(Cl)c(Cl)c1Cl	1105
Cc1ccc(C(C)C)c(O)c1	1106
CCCCOC(=O)c1ccc(N)cc1	1107
CS(=O)(=O)Cl	1110
CC(=O)Nc1ccc(S(=O)(=O)Cl)cc1	1111
Nc1ccc(N=Nc2ccccc2)cc1	1112
O=Cc1c2ccccc2c(Cl)c2ccccc12	1114
NN(Cc1ccccc1)c1ccccc1	1115
C=CCCl	1117
CC(C)CCI	1118
O=[N+]([O-])c1ccc(CCl)cc1	1119
CCI	1121
CCCCCCI	1122
CCCCCCCCBr	1123
O=C1NC(=O)c2ccccc21	1132
Cc1ccc(S(N)(=O)=O)cc1	1133
NS(=O)(=O)c1ccccc1[N+](=O)[O-]	1135
OCC1CCCCN1	1143
Cc1cc(O)ccc1C(C)C	1145
CCCCCCCC(=O)c1ccc(O)cc1	1146
Nc1c(Cl)c(Cl)cc(Cl)c1Cl	1148
CCCCCC(=O)O	1149
CCC1CCCCC1O	1152
OCCCCCl	1154
COC1CCCC(O)C1	1156
OCCCc1ccccc1	1159
CC(C)Br	1160
C=CCI	1161
CC(C)CI	1162
Cc1ccc(N=Nc2cc(C)ccc2N)cc1	1169
NNc1ccccc1[N+](=O)[O-]	1171
O=Cc1ccccc1C(F)(F)F	1174
OCCNCc1ccccc1	1178
COc1ccccc1Nc1ccc(N)cc1	1179
CCCCc1ccc(N)cc1	1180
Nc1ccccc1N1CCOCC1	1182
O=C(O)c1ccccc1NS(=O)(=O)c1cccc(C(F)(F)F)c1	1184
O=C(O)c1cccc(S(=O)(=O)Nc2ccc(Cl)cc2)c1	1185
O=C(O)c1cccc(S(=O)(=O)Nc2cccc(Cl)c2)c1	1186
O=C(O)c1ccc(Cl)c(S(=O)(=O)Nc2ccc(Cl)cc2)c1	1187
Nc1cc(S(=O)(=O)N2CCCC2)ccc1Cl	1189
Nc1cc(S(=O)(=O)N2CCOCC2)ccc1Cl	1190
Nc1cc(S(=O)(=O)N2CCCCC2)ccc1Cl	1191
Nc1ccc(Cl)c(S(=O)(=O)Nc2cccc(Cl)c2)c1	1193
Nc1ccc(Cl)c(S(=O)(=O)N2CCOCC2)c1	1194
Nc1cc(S(=O)(=O)Nc2ccc(Cl)cc2)ccc1Cl	1195
COc1ccccc1NS(=O)(=O)c1ccc(Cl)c(N)c1	1196
Nc1cc(S(=O)(=O)Nc2ccccc2Cl)ccc1Cl	1197
O=CC(Cl)=Cc1ccccc1	1198
CCOC(=O)Cc1csc(N)n1	1200
CCOC(=O)c1c(-c2ccc(Cl)cc2)csc1N	1201
CCOC(=O)c1c(-c2ccccc2Cl)csc1N	1202
O=C(O)Cc1c[nH]c2ccccc12	1203
O=[N+]([O-])c1cccc(S(=O)(=O)Cl)c1	1204
O=C(O)C(Cl)Cl	1205
OCc1ccccc1	1206
CCCCOc1ccc(C=O)cc1	1207
CC(C)CCOc1ccc(C=O)cc1	1208
CCCCCCOc1ccc(C=O)cc1	1209
O=Cc1cccc(Oc2ccccc2)c1	1210
CCCOc1ccc(C=O)c(OCCC)c1	1211
CCOc1ccc(C=O)c(O)c1	1212
CCCOc1ccc(C=O)c(O)c1	1213
O=Cc1cc(Cl)cc([N+](=O)[O-])c1O	1214
O=Cc1cccc(Cl)c1	1215
NNC(=O)COc1cccc(Br)c1	1216
COc1ccccc1NS(=O)(=O)c1cccc(C(=O)O)c1	1217
O=C(O)c1cccc(S(=O)(=O)Nc2cccc(C(F)(F)F)c2)c1	1218
COc1ccc(NS(=O)(=O)c2cccc(C(=O)O)c2)cc1	1219
O=C(O)c1cccc(S(=O)(=O)Nc2ccccc2Cl)c1	1220
NS(=O)(=O)c1ccc(Cl)c([N+](=O)[O-])c1	1221
CN(C)S(=O)(=O)c1cccc(C(=O)O)c1	1223
O=C(O)c1cc(S(=O)(=O)NCc2ccccc2)ccc1O	1224
COc1ccccc1NS(=O)(=O)c1ccc(O)c(C(=O)O)c1	1225
O=C(O)c1ccc(Cl)c(S(=O)(=O)N2CCOCC2)c1	1226
O=C(O)c1cc(S(=O)(=O)N2CCOCC2)ccc1Cl	1227
Cc1ccc([N+](=O)[O-])cc1S(=O)(=O)Nc1ccccc1C(=O)O	1228
O=C(O)c1ccc(NS(=O)(=O)c2ccc(Cl)c([N+](=O)[O-])c2)cc1	1229
O=C(O)c1ccc(NS(=O)(=O)c2cccc([N+](=O)[O-])c2)cc1	1230
COc1cc(OC)c(NC(=O)c2cc3ccccc3cc2O)cc1Cl	1232
CCN(CC)S(=O)(=O)c1ccc(Cl)c(N)c1	1233
Nc1cc(S(=O)(=O)Nc2cccc(Cl)c2)ccc1Cl	1234
COC(=O)c1ccc(O)cc1	1238
NNC(=O)c1cccnc1	1242
CCOC(=O)c1c(-c2ccccc2)csc1N	1243
O=Cc1ccc(C(=O)O)cc1	1246
N#Cc1ccc(-c2ccc(O)cc2)cc1	1248
NC(=O)NCc1ccccc1	1250
NCCNCc1ccccc1	1251
Cc1ccc(-c2ccccc2C(=O)O)cc1	1252
CC(C)c1ccc(C(=O)O)cc1	1254
C=CCN	1255
CC(C)c1ccc(N)cc1	1256
Nc1ncc(Cc2ccc(SC(F)F)cc2)s1	1257
O=C(O)c1cccc2c1C(=O)c1ccccc1C2=O	1260
O=C1c2ccccc2C(=O)c2c1ccc(C(=O)O)c2[N+](=O)[O-]	1261
O=C(CC(=O)c1ccccc1)c1ccccc1	1264
CCN(CC)S(=O)(=O)c1cccc(C(=O)O)c1	1265
O=C(O)c1cc(S(=O)(=O)Nc2ccccc2Cl)ccc1O	1268
COc1ccc(C)cc1NC(=O)c1cc2ccccc2cc1O	1269
NNc1ccc(S(N)(=O)=O)cc1[N+](=O)[O-]	1271
NS(=O)(=O)c1cc([N+](=O)[O-])ccc1Cl	1272
Nc1cc(S(=O)(=O)Nc2ccc(SC(F)F)cc2)ccc1Cl	1273
O=C(O)c1cc(NS(=O)(=O)c2ccc(Cl)c([N+](=O)[O-])c2)ccc1O	1274
COc1ccc(NS(=O)(=O)c2cc(N)ccc2C)cc1	1275
Cc1ccc([N+](=O)[O-])cc1S(=O)(=O)Cl	1276
NNS(=O)(=O)c1cccc([N+](=O)[O-])c1	1277
CCNc1cccc2ccccc12	1278
Cn1c(=O)c2c(nc(Cl)n2C)n(C)c1=O	1279
NNC(=O)c1ccc(Cl)cc1	1282
Nc1ccc(OC(F)(F)F)cc1	1283
O=[N+]([O-])c1cc(S(=O)(=O)Cl)ccc1Cl	1284
Cc1cc(N)c2ccccc2n1	1285
Nc1ccc2oc3ccccc3c2c1	1288
Nc1ccc(S(=O)(=O)Nc2nccs2)cc1	1289
O=C(O)COc1cccc(Br)c1	1291
NNC(=O)CCCOc1ccc(Cl)cc1Cl	1294
NNC(=O)COc1ccc(Cl)cc1Cl	1295
Cc1cc(Cl)ccc1OCCCC(=O)NN	1296
CCOC(=O)c1c(C)csc1N	1297
O=C(O)CC12CC3CC(CC(C3)C1)C2	1299
OCC12CC3CC(CC(C3)C1)C2	1300
Cc1ccc(C(=O)O)cc1	1301
O=C(O)COc1ccccc1	1302
O=P(CCCl)(c1ccccc1)c1ccccc1	1304
O=C(O)c1ccc2c(c1Cl)C(=O)c1ccccc1C2=O	1305
O=Cc1ccccc1I	1312
NNc1ccc([N+](=O)[O-])cc1S(=O)(=O)Nc1ccc(Cl)cc1	1314
COc1ccccc1NS(=O)(=O)c1cc([N+](=O)[O-])ccc1NN	1315
OCc1ccccc1F	1319
O=C(CC(=O)C(F)(F)F)c1ccccc1	1320
OCc1ccccc1Cl	1321
COc1ccc(C(C)=O)c(O)c1	1322
Oc1cccnc1	1323
O=C1CC(=O)c2ccccc21	1324
Cc1ccccc1S(N)(=O)=O	1325
CC(=O)CCl	1326
CC(=O)c1cccc([N+](=O)[O-])c1	1327
Oc1cccc(Oc2ccccc2)c1	1328
Nc1ccc(Cl)cn1	1330
O=C(O)c1ccc2ccccc2c1	1332
O=C(Nc1ccccc1)c1ccccc1O	1334
Oc1ccc(Nc2ccccc2)cc1	1335
COc1ccccc1NS(=O)(=O)c1ccc(NN)c([N+](=O)[O-])c1	1338
O=C(O)c1ccc(NS(=O)(=O)c2cc([N+](=O)[O-])ccc2Cl)cc1	1340
O=C(O)c1cc(NS(=O)(=O)c2cccc([N+](=O)[O-])c2)ccc1O	1341
NNc1ccc(S(=O)(=O)Nc2cccc(Cl)c2)cc1[N+](=O)[O-]	1343
CCN(CC)S(=O)(=O)c1ccc(NN)c([N+](=O)[O-])c1	1345
COc1ccc(NS(=O)(=O)c2cc([N+](=O)[O-])ccc2NN)cc1	1346
NNc1ccc(S(=O)(=O)Nc2ccc(Cl)cc2)cc1[N+](=O)[O-]	1347
Nc1cccc(S(=O)(=O)Nc2ccc(SC(F)F)cc2)c1	1349
COc1ccccc1NS(=O)(=O)c1cc(N)ccc1C	1350
O=C(O)c1cccc(S(=O)(=O)N2CCOCC2)c1	1351
O=C(O)c1ccccc1NS(=O)(=O)c1ccc(Cl)cc1	1353
O=C(O)c1ccccc1NS(=O)(=O)c1ccc(Cl)c([N+](=O)[O-])c1	1354
NS(=O)(=O)c1cccs1	1355
O=C(O)c1ccc(NS(=O)(=O)c2ccc(Cl)c([N+](=O)[O-])c2)cc1O	1356
CCN(CC)S(=O)(=O)c1cc([N+](=O)[O-])ccc1NN	1357
COc1ccc(NS(=O)(=O)c2cccc(C(=O)NN)c2)cc1	1358
COc1ccccc1NS(=O)(=O)c1cccc(C(=O)NN)c1	1359
NNC(=O)c1cccc(S(=O)(=O)Nc2ccccc2Cl)c1	1360
Cc1ccc([N+](=O)[O-])cc1S(N)(=O)=O	1361
CN(C)S(=O)(=O)c1cccc(N)c1	1362
Cc1ccc(NS(=O)(=O)c2cccc(C(=O)O)c2)c(C)c1	1364
O=C(O)c1cccc(S(=O)(=O)N2CCCC2)c1	1365
NNC(=O)c1cccc(S(=O)(=O)N2CCOCC2)c1	1366
NNC(=O)c1cccc(S(=O)(=O)Nc2ccc(Cl)cc2)c1	1367
O=C(O)c1cc(S(=O)(=O)Nc2ccc(Cl)cc2)ccc1Cl	1368
CCN(CC)S(=O)(=O)c1ccc(O)c(C(=O)O)c1	1370
O=C(O)c1cc(S(=O)(=O)Nc2ccc(Cl)cc2)ccc1O	1372
COc1ccc(NS(=O)(=O)c2ccc(O)c(C(=O)O)c2)cc1	1373
COc1ccc(NS(=O)(=O)c2ccc(Cl)c(N)c2)cc1	1374
O=C(O)c1ccc(NS(=O)(=O)c2cccc([N+](=O)[O-])c2)cc1O	1375
NNc1cccc(C(F)(F)F)c1	1380
Nc1cccc(C(=O)Nc2cccc(C(F)(F)F)c2)c1	1382
O=C(O)c1ccccc1I	1383
NCCC(=O)O	1387
NCCCC(=O)O	1389
CCCCC(N)C(=O)O	1390
NC(Cc1ccc(O)cc1)C(=O)O	1391
CC(N)C(=O)O	1392
CN(C)N	1393
Nc1ccc(Cl)c(S(=O)(=O)Nc2ccc(Cl)cc2)c1	1395
CCCCNc1ccc(S(N)(=O)=O)cc1N	1396
Nc1cc(S(=O)(=O)N2CCOCC2)ccc1N1CCOCC1	1397
CCN(CC)S(=O)(=O)c1ccc(Cl)c(C(=O)O)c1	1398
CCN(CC)S(=O)(=O)c1cc(C(=O)O)ccc1Cl	1399
CCN(CC)S(=O)(=O)c1cccc(C(=O)NN)c1	1401
Nc1cccc(S(=O)(=O)Nc2ccccc2C(=O)O)c1	1402
Cc1ccc(S(=O)(=O)Nc2ccc(Cl)cc2)cc1N	1403
COc1ccccc1NS(=O)(=O)c1ccc(O)c(N)c1	1404
NNC(=O)c1cccc(S(=O)(=O)N2CCCC2)c1	1405
O=C(O)C1CCN(S(=O)(=O)c2cc([N+](=O)[O-])ccc2Cl)CC1	1406
O=S(=O)(Cl)c1cccs1	1407
O=C(O)c1ccc(NS(=O)(=O)c2cccs2)cc1	1408
O=C(O)c1cccc(S(=O)(=O)N2CCCCC2)c1	1409
NNC(=O)c1cccc(S(=O)(=O)N2CCCCC2)c1	1410
O=C(O)c1cccc(Oc2ccccc2)c1	1413
O=C(O)CSc1ccc2ccccc2c1Br	1414
O=C(O)c1cc(-c2ccc(Cl)cc2)nc2ccccc12	1415
NNc1ccccc1Cl	1416
COc1cccc(C=O)c1	1417
Cc1ccc(NS(=O)(=O)c2ccc(C(=O)O)cc2)cc1	1418
O=C(O)c1ccc(S(=O)(=O)Nc2ccccc2)cc1	1420
O=C(O)c1cccc(OC(F)F)c1	1422
CCn1c2ccccc2c2cc(N)ccc21	1423
O=C(O)CSc1cc(Cl)ccc1Cl	1425
COc1ccccc1-n1c(S)nc2cc([N+](=O)[O-])ccc21	1427
Nc1ccccc1C(=O)Nc1ccc(Cl)cc1	1429
O=C(O)CSc1cccc2cccc(Cl)c12	1430
COc1ccccc1NS(=O)(=O)c1cc(N)ccc1N1CCCCC1	1432
Cc1ccc(S(=O)(=O)Nc2cccc(Cl)c2)cc1N	1433
CN(C)S(=O)(=O)c1cc(N)ccc1Cl	1434
O=C(O)c1cc(S(=O)(=O)N2CCCC2)ccc1O	1435
Nc1ccc(S(=O)(=O)Nc2ccccc2Cl)cc1N	1436
O=C(O)c1cc(NS(=O)(=O)c2cccs2)ccc1O	1437
Cc1ccc(NS(=O)(=O)c2cc(C(=O)O)ccc2Cl)cc1Cl	1440
O=C(O)c1ccc(Cl)c(S(=O)(=O)N2CCCC2)c1	1441
O=C(O)c1ccc(Cl)c(S(=O)(=O)N2CCCCC2)c1	1442
COc1ccccc1NS(=O)(=O)c1cc(C(=O)O)ccc1Cl	1444
Cc1cc(C)c(C)c(S(=O)(=O)Nc2ccccc2C(=O)O)c1C	1445
O=C(O)c1ccc(Cl)c(S(=O)(=O)Nc2ccccc2Cl)c1	1446
Cc1ccc(NS(=O)(=O)c2ccc(Cl)c(C(=O)O)c2)cc1Cl	1447
Cc1ccc(NS(=O)(=O)c2ccc(NN)c([N+](=O)[O-])c2)c(C)c1	1448
Cc1ccc(NS(=O)(=O)c2cccc(C(=O)NN)c2)c(C)c1	1449
Cc1ccc(NS(=O)(=O)c2ccc(C)c(N)c2)c(C)c1	1450
Nc1ccc(S(=O)(=O)N2CCOCC2)cc1N	1451
COc1ccc(NS(=O)(=O)c2ccc(N3CCCC3)c(N)c2)cc1	1452
COc1ccc(NS(=O)(=O)c2cc(N)ccc2N2CCOCC2)cc1	1453
COc1ccccc1NS(=O)(=O)c1cc(N)ccc1N1CCOCC1	1454
O=C(O)c1cc(S(=O)(=O)Nc2cccc(C(F)(F)F)c2)ccc1Cl	1455
Cc1ccc(NS(=O)(=O)c2ccc(Cl)c(N)c2)cc1Cl	1462
COc1ccccc1NS(=O)(=O)c1ccc(C)c(N)c1	1463
Cc1cccc(N)n1	1468
O=C(O)c1cnccn1	1469
OCc1ccccn1	1470
O=C1CSC(=S)N1	1471
O=[N+]([O-])c1ccc(Cc2ccncc2)cc1	1473
N#CCc1ccc([N+](=O)[O-])cc1	1474
CC(=O)c1ccc(-c2ccccc2)cc1	1475
N#Cc1ccc(N)cc1	1476
Nc1ccccc1CO	1477
CC(=O)CC(=O)Nc1ccccc1	1478
CC(=O)c1ccc2ccccc2c1	1479
NC(=O)c1ccccc1N	1480
COc1cccc(C(=O)O)c1	1481
O=C(O)CNCC(=O)O	1483
CCOC(=O)N1CCNCC1	1484
O=C1c2ccccc2C(=O)N1CCBr	1487
CC(C)(C)c1ccc(O)cc1	1488
O=C1CCN(Cc2ccccc2)CC1	1489
O=C(O)Cc1ccc(-c2ccccc2)cc1	1490
Nc1nc(S)n[nH]1	1491
NNC(=O)c1cccc(N)c1	1493
CCOc1ccc(C=O)cc1OC	1494
CCOc1cccc(C=O)c1O	1495
CCOC(=O)c1ccccc1N	1496
CCC1CCC(=O)CC1	1497
CC(=O)c1ccccc1F	1499
Fc1ccc(N2CCNCC2)cc1	1500
O=C(c1ccco1)N1CCNCC1	1501
C1CNCCNC1	1502
O=C1CNC(=O)N1	1503
COc1cccc(C=O)c1O	1504
c1ccc2c(c1)CCN2	1505
O=C(O)c1cccc(I)c1	1506
CC(C)c1ccccc1N	1507
CC(C)c1ccc(C=O)cc1	1508
CC(C)N1CCC(=O)CC1	1510
COc1ccc(CC(=O)O)cc1	1512
COc1ccc(CC#N)cc1	1513
COc1ccc(CCN)cc1	1514
Cc1ccc(C=O)o1	1516
CC(N)CCc1ccccc1	1517
COC(=O)CC(=O)C(C)(C)C	1518
CNC(=S)NN	1519
O=C(O)c1cc(=O)[nH]c(=O)[nH]1	1521
O=Cc1c(F)c(F)c(F)c(F)c1F	1523
O=C(O)c1c(F)c(F)c(F)c(F)c1F	1524
CCC(=O)CC	1525
Nc1cccc(Oc2ccccc2)c1	1526
O=C(O)c1ccc2c(c1)OCO2	1527
O=C(O)C1CCCN1	1528
N#CCc1ccccn1	1529
O=Cc1ccncc1	1530
O=C1CN2CCC1CC2	1531
CC(=O)NS(=O)(=O)c1ccc(N)cc1	1532
Nc1ccc(F)c(F)c1F	1533
O=Cc1cccc(C(F)(F)F)c1	1534
COc1ccc(C=O)c(OC)c1OC	1535
COc1cc(C(=O)O)cc(OC)c1OC	1536
COc1cc(CC(=O)O)cc(OC)c1OC	1537
O=C(O)C1c2ccccc2Oc2ccccc21	1538
Nc1cccnc1Cl	1539
NN1C(=O)c2ccccc2C1=O	1540
COc1cc(C=O)ccc1OCc1ccccc1	1542
O=C(O)c1ccc(Br)o1	1543
O=C(O)c1ccc(Cl)nc1	1544
Cn1c(=O)c2[nH]c(Cl)nc2n(C)c1=O	1545
N#CCC(=O)O	1546
N#Cc1ccc(C(=O)O)cc1	1547
O=C(O)C1CCC1	1548
O=C(O)C1CCCC1	1549
O=Cc1cc(Br)c(O)c(Br)c1	1550
Nc1ccc(F)cc1F	1551
Nc1cc(F)ccc1F	1552
CCOc1ccccc1C=O	1553
CCOc1ccc(C=O)cc1	1554
CC(=O)c1ccc(F)cc1	1555
O=Cc1ccccc1F	1556
O=Cc1cccc(F)c1	1557
NNC(=O)c1ccc(O)cc1	1558
O=Cc1cccc(O)c1	1559
O=C(c1ccccc1)c1ccc(O)cc1	1560
Oc1cccc(C(F)(F)F)c1	1561
Sc1ncccn1	1562
COc1ccccc1C=O	1563
Cc1ccsc1C=O	1564
OCc1cccnc1	1565
O=C1CCCc2ccccc21	1566
Cc1ccc(S(=O)(=O)NN)cc1	1567
Cc1ccccc1C(=O)O	1568
Cc1ccc(C(=O)c2ccccc2C(=O)O)cc1	1569
CC(=O)NN	1570
CC(=O)c1ccc(Cl)s1	1572
CC(=O)c1cccc(N)c1	1573
NC1CCN(Cc2ccccc2)CC1	1574
Nc1ncccc1O	1575
CC(C)CCCC(C)N	1576
CC(C)(N)CO	1577
Cc1ccc(N)nc1	1578
Cc1ccnc(N)n1	1579
Cc1csc(N)n1	1580
Nc1ncccc1C(=O)O	1581
Nc1ccccc1-c1nc2ccccc2[nH]1	1582
Nc1nc(C(=O)O)n[nH]1	1584
CCCCCOc1ccc(C(=O)O)cc1	1585
CC(=O)CC(=O)c1ccccc1	1587
CC(=O)CC(=O)OCc1ccccc1	1588
O=Cc1ccc(OCc2ccccc2)cc1	1589
O=C(O)c1ccccc1OCc1ccccc1	1590
CC(=O)c1ccccc1Br	1591
Nc1ccc(Br)cc1F	1592
COc1ccc(Br)cc1C=O	1593
Cc1cc(N)ccc1Br	1594
O=C(O)c1cncc(Br)c1	1595
COc1cc(C=O)cc(Br)c1O	1596
CC(C)(C)C1CCC(=O)CC1	1597
NCc1ccccc1Cl	1599
NCc1cccc(Cl)c1	1600
Nc1ccc(F)cc1Cl	1602
Oc1ccc(F)cc1Cl	1603
O=C(O)Cc1c(F)cccc1Cl	1604
N#CCc1c(F)cccc1Cl	1605
O=Cc1ccc(Cl)c([N+](=O)[O-])c1	1606
O=C(O)c1ccc([N+](=O)[O-])cc1Cl	1607
O=C(O)c1ccccc1C(=O)c1ccc(Cl)c([N+](=O)[O-])c1	1608
O=C1Cc2cc(Cl)ccc2N1	1609
O=C1Cc2ccc(Cl)cc2N1	1610
OC1CCCCCC1	1612
CC(=O)c1ccc(C2CCCCC2)cc1	1613
O=C1CCCCC1C1CCCCC1	1614
O=C(O)CC1(CC(=O)O)CCCC1	1615
O=C(O)CC1CCCC1	1616
NC1CC1	1617
CC(=O)C1CC1	1618
CC(=O)c1ccc(Cl)c(Cl)c1	1620
Nc1cccc(Cl)c1Cl	1621
O=C(O)c1cccc(Cl)c1Cl	1622
O=C(O)c1cc(Cl)ccc1Cl	1623
O=C(O)c1c(Cl)cccc1Cl	1624
O=C(O)c1cc(Cl)cc(Cl)c1	1625
O=C(O)Cc1ccc(Cl)c(Cl)c1	1626
CCN(CC)c1ccc(C(=O)O)cc1	1627
Nc1c(F)cccc1F	1628
Nc1ccc(F)c(F)c1	1629
NC(=O)c1c(F)cccc1F	1630
O=C(O)c1c(F)cccc1F	1631
COc1ccc(N)cc1OC	1632
COc1cccc(C(=O)O)c1OC	1633
COc1ccc(C(=O)O)c(OC)c1	1634
COc1cccc(OC)c1C(=O)O	1635
COc1cc(OC)cc(C(=O)O)c1	1636
CN(C)c1cccc(C(=O)O)c1	1637
CN(C)c1ccc(C(=O)O)cc1	1638
COC(=O)c1cc(N)cc(C(=O)OC)c1	1639
Cc1ccc(C)c(C(=O)O)c1	1641
Cc1cc(C)cc(C(=O)O)c1	1642
O=C(O)c1ccc(-c2ccccc2)cc1	1643
O=Cc1ccc(-c2ccccc2)cc1	1644
COc1ccc(CC#N)cc1OC	1646
O=C(O)C(c1ccccc1)c1ccccc1	1648
CC(=O)c1ccco1	1649
ClCc1cccc(Cl)c1	1651
N#CCc1ccc(Br)cc1	1652
O=C(C1CC1)C1CC1	1653
O=C(O)Cc1ccc(Cl)cc1	1654
Clc1ccc2c(Cl)ccnc2c1	1655
O=C(O)COc1ccc(Cl)cc1	1656
CCC(C)(C)c1ccc(O)cc1	1657
ClCc1ccccc1Cl	1658
O=C(O)CCC(=O)c1ccc(Cl)cc1	1659
Oc1ccc(F)c(Cl)c1	1660
CCC(=O)c1cccc(Cl)c1	1662
NCCc1ccc(S(N)(=O)=O)cc1	1663
Oc1ccc(Cl)c(Cl)c1	1664
Nc1ccc(Cl)cc1C(=O)c1ccccc1	1665
Cc1cc(C)nc(N)n1	1666
CC(C)(C)OC(=O)NN	1668
OCc1ccc(Cl)cc1	1669
N#CCc1cccc(Cl)c1	1670
N#CCc1ccc(Cl)cc1	1671
SCc1ccc(Cl)cc1	1672
Nc1cc([N+](=O)[O-])ccc1Cl	1673
CC(C)=CCCC(C)=CC=O	1674
O=C(O)CCC1CCCC1	1675
CC(=O)c1ccc(O)cc1O	1677
N#CCc1ccc(F)cc1	1678
O=S(=O)(c1ccc(O)cc1)c1ccc(O)cc1	1679
OC(C(F)(F)F)C(F)(F)F	1680
COc1ccc(C(C)=O)cc1	1681
Cc1ccccc1C=O	1682
ClCc1ccc(Cl)cc1Cl	1683
CCOc1ccc(C(=O)O)cc1	1684
CCOc1ccccc1C(=O)O	1685
COc1ccc2ccccc2c1C=O	1686
COC(=O)NN	1687
O=Cc1ccccc1OCC(=O)O	1688
COc1ccc(C(=O)O)c(OC)c1OC	1690
CCOC(=O)CCC(=O)O	1691
ClCc1ccc(Cl)c(Cl)c1	1692
Cc1ccc2[nH]c(S)nc2c1	1693
N#CCCNCCC#N	1694
O=C1CCCN1CCO	1695
CCOC(=O)NN	1697
O=C(O)c1cccc(F)c1	1698
Fc1ccc(CCl)cc1	1699
O=C(O)Cc1ccc(F)cc1	1700
O=C1CCc2ccccc21	1702
CC(C)CN	1703
CC(=O)CCC(=O)O	1704
COc1ccc(S(=O)(=O)Cl)cc1	1706
COc1ccc(CN)cc1	1707
Cc1ccc(C(=O)c2ccccc2)cc1	1709
Cc1cc(C(=O)O)ccc1[N+](=O)[O-]	1710
OCc1ccc2c(c1)OCO2	1711
O=C(O)C1CSCN1	1712
O=C(O)c1cccs1	1713
Cc1ccc(C=O)cc1	1714
O=C(O)c1c[nH]c(=O)[nH]c1=O	1716
Nc1nnc(S)s1	1717
CC(=O)c1ccc(C)o1	1718
CC(=O)CC(=O)OC(C)(C)C	1719
COc1cccc(C(C)=O)c1	1720
COc1ccc2cc(C(C)=O)ccc2c1	1721
Nc1ccc(F)c(Cl)c1	1722
N#Cc1ccc(C=O)cc1	1723
O=Cc1ccc(O)c(O)c1	1724
CCOc1ncccc1C(=O)O	1725
COc1ccc(O)c(C=O)c1	1727
Cc1cnc(C(=O)O)cn1	1729
O=C(O)c1ccccc1Oc1ccccc1	1730
COc1cc(C=O)cc(OC)c1O	1731
CC(=O)c1cccc(C(F)(F)F)c1	1732
Sc1ccccc1Cl	1733
Fc1cccc(Cl)c1CCl	1735
Oc1ccc(OCc2ccccc2)cc1	1736
O=C1OCCC1Br	1737
O=C(O)c1cc(Br)ccc1Cl	1738
CC(C)(C)CC(=O)O	1739
CCOC(=O)N1CCC(=O)CC1	1740
S=C=Nc1ccccc1Cl	1741
CC(C)(Oc1ccc(Cl)cc1)C(=O)O	1742
CC(C)(C)C(=O)CCl	1744
O=C(O)Cc1ccc(Cl)cc1Cl	1747
N#CCc1ccc(Cl)cc1Cl	1748
COc1cc(N)cc(OC)c1	1749
COc1ccc(CO)cc1OC	1750
Cc1cc(C)cc(N)c1	1751
Cc1ccc(C)c(O)c1	1752
Cc1ccc(O)cc1C	1753
Cc1cc(C)cc(O)c1	1754
CCOC(=O)CC(=O)c1ccc([N+](=O)[O-])cc1	1755
CCc1ccccc1O	1756
N#CCc1ccccc1F	1757
NC(=O)C1CCNCC1	1758
CSCCC=O	1759
O=Cc1cc2c(cc1[N+](=O)[O-])OCO2	1760
O=C(O)CN1C(=O)c2ccccc2C1=O	1761
N#CCc1cccs1	1762
Nc1ccc(Cl)cc1F	1764
O=C(O)c1ccc(F)cc1F	1765
O=C(O)CCC(=O)c1ccc(F)cc1	1766
Cc1ccc(F)cc1N	1767
Nc1cc([N+](=O)[O-])ccc1F	1768
Nc1ccc(F)c([N+](=O)[O-])c1	1770
N#CCc1cccc(F)c1	1771
Fc1ccc(N=C=S)cc1	1773
Fc1ccccn1	1774
O=C(CC(=O)C(F)(F)F)C(F)(F)F	1775
N#CCc1cccc(C(F)(F)F)c1	1779
Cc1cc(=O)oc2cc(O)ccc12	1780
Oc1ccc(Oc2ccccc2)cc1	1781
Nc1cc(C(=O)O)ccc1Cl	1782
N#CCC(=O)c1ccccc1	1783
CC(=O)c1cccc(Cl)c1	1785
O=C(O)CC1(CC(=O)O)CCCCC1	1786
CC(=O)c1ccc(C)c(C)c1	1787
Cc1cccc(C(=O)O)c1C	1788
CC(=O)c1cc(Cl)ccc1Cl	1789
CC(=O)c1ccc(Cl)cc1Cl	1790
O=C(O)c1cc(=O)c2ccccc2o1	1791
CCNCCO	1792
O=C(O)Cc1ccsc1	1793
Nc1ccc(C(F)(F)F)cc1	1794
OCc1cccc(F)c1	1795
OCc1ccc(F)cc1	1796
NC1(C(=O)O)CCCCC1	1797
O=C(O)c1ccccc1S	1801
CC(=O)N1CCC(=O)CC1	1802
O=C(O)c1ccc2[nH]cnc2c1	1803
O=C(c1ccccc1)c1ccc(Cl)cc1	1804
CC(=O)c1ccc2c(c1)OCO2	1805
NCCN1CCOCC1	1806
COc1ccccc1CC#N	1807
COc1cc(C(C)=O)cc(OC)c1OC	1808
CCc1ccc(N)cc1	1809
NC1CCCC1	1810
COc1ccc(CC(=O)O)cc1OC	1811
CCOc1cc(C=O)ccc1O	1812
O=C1Cc2ccccc2N1	1813
NC1CCCCCCC1	1816
CCNC1CCCCC1	1819
CSc1ccc(C=O)cc1	1820
O=Cc1c(Cl)cccc1Cl	1821
COc1ccc(C(=O)O)cc1OC	1822
c1cc2c(cc1CN1CCNCC1)OCO2	1823
O=C(CCCl)c1ccc(F)cc1	1825
NNc1ccnc2cc(Cl)ccc12	1827
CCN1C(=O)CC(=O)N(CC)C1=S	1828
CC(=O)c1ccc2c(c1)Nc1ccccc1S2	1829
CSc1ccc(Cl)c(C(=O)O)c1	1830
O=C(O)Cc1c(Cl)cccc1Cl	1831
COc1cc2c(cc1N)oc1ccccc12	1832
Cc1cn(C)c(CC(=O)O)c1C(=O)O	1833
COc1ccc(C)cc1N	1838
COc1cc(OC)c(OC)cc1C=O	1839
Cc1ncsc1CCO	1841
O=C(O)Cc1cccc(C(F)(F)F)c1	1842
CCOC(=O)C1CCCNC1	1843
CC(C=O)c1ccccc1	1845
COc1cc(SC)ccc1C(=O)O	1847
CCN1CCC(=O)CC1	1848
Cc1cc(NS(=O)(=O)c2ccc(N)cc2)no1	1849
Cn1ccnc1S	1850
CN1CC(=O)NC1=O	1854
Oc1nncc2ccccc12	1856
Cc1cccc(C=O)c1	1858
NCc1cccc(CN)c1	1859
COc1ccc(OC)c(N)c1	1860
CCNCc1ccccc1	1861
O=C(O)c1ccc(C(=O)O)cc1	1862
O=Cc1cccc(O)c1O	1864
CCC(N)CC	1865
CCc1ccc(C(=O)O)cc1	1867
COCC(=O)O	1869
O=C1CCC(c2ccccc2)CC1	1870
O=Cc1ccsc1	1871
COc1cc(CCC(=O)O)cc(OC)c1OC	1872
COc1ccc(CC(C)=O)cc1	1873
CC1CC1C(=O)O	1874
Nc1ccc(Cl)cc1C(F)(F)F	1878
Cc1ccc(N)cc1F	1879
O=C(O)c1ccc(-c2ccc(C(=O)O)cc2)cc1	1881
O=S1(=O)Nc2cccc3cccc1c23	1882
CCc1ccc(C=O)cc1	1883
CC(CCC(=O)O)CC(=O)O	1884
COC(=O)c1cc(C(=O)O)cc([N+](=O)[O-])c1	1886
CC(=O)C(C)C	1888
NCCCN	1889
CCCCC(CC)C(=O)O	1891
NCCc1c[nH]c2ccccc12	1894
NC1CCCc2ccccc21	1895
S=C=NCc1ccccc1	1897
Cc1ccc(N=C=S)cc1	1898
S=C=NCCc1ccccc1	1899
O=Cc1ccc(O)c(O)c1O	1901
Cc1cc(Cl)ccc1OCC(=O)O	1902
CC(C)(C)C(=O)CC#N	1903
O=C1CCSC1	1906
C=CC(C)=O	1909
NCc1ccc(CN)cc1	1912
Cc1ccc2nc(N)sc2c1	1914
O=C(O)C(F)(F)C(F)(F)C(F)(F)C(F)(F)C(F)(F)C(F)(F)C(F)(F)F	1916
CCC(C)NC(C)CC	1918
Oc1ccc(Cl)c2ccccc12	1920
CCSc1nnc(N)s1	1921
NC1CCC(N)CC1	1922
Cn1nnnc1S	1924
CNC(C)C	1925
CC(C)(C)c1ccccc1N	1926
O=C(CCCCl)c1ccccc1	1927
CCC(N)CCN	1930
O=C(CCl)c1ccc(Cl)cc1	1931
O=C(O)COCCOCC(=O)O	1933
COCCOCC(=O)O	1934
S=C=Nc1ccc(Cl)cc1Cl	1936
CCCC=O	1937
O=C(O)c1cc(Br)ccc1O	1938
C=CCN1C(=O)CSC1=S	1940
CCOC(CN)OCC	1941
Nc1ccccc1C(=O)c1ccccc1	1943
CCOC(CCCN)OCC	1944
NCCc1ccccn1	1945
Nc1ccc2c[nH]nc2c1	1947
COc1ccc(N)cn1	1948
Nc1cccc2c1CCCC2	1950
O=C(O)c1c2ccccc2cc2ccccc12	1951
OC(c1ccccc1)c1ccccc1	1953
N#CCc1nc2ccccc2[nH]1	1954
Oc1ccc2cc(Br)ccc2c1	1956
O=C1CCCCC1Cl	1959
O=C(O)c1cc(Cl)ccc1[N+](=O)[O-]	1961
NCCc1ccc(Cl)cc1	1962
CCC(=O)c1ccc(Cl)cc1	1963
O=C(O)c1cc(Cl)ccc1O	1964
NC1CCCCCC1	1965
S=C=NC1CCCCC1	1966
O=Cc1ccc(OCc2ccccc2)c(OCc2ccccc2)c1	1967
Nc1ccc(Br)cc1Br	1968
NCc1ccc(Cl)cc1Cl	1969
Oc1cccc(Cl)c1Cl	1970
O=CC(c1ccccc1)c1ccccc1	1975
CCOC(=O)CS	1976
C[N+](C)(C)CC(=O)NN.[Cl-]	1978
NNC(=O)c1cc2ccccc2cc1O	1980
CCC(=O)c1ccc(O)cc1	1981
O=c1[nH]cnc2ccccc12	1982
Nc1cccc(I)c1	1983
CC(=O)C=CC1C(C)=CCCC1(C)C	1984
CC1=CC(=O)CC(C)(C)C1	1985
Cc1cc(C)c(C=O)c(C)c1	1986
CSc1ccccc1N	1988
Nc1ccc(N)c([N+](=O)[O-])c1	1991
O=C(O)c1ccc(C(=O)O)c([N+](=O)[O-])c1	1993
CC(C)(C)CC(C)(C)N	1994
NCCCc1ccccc1	1995
O=C(O)CC(C(=O)O)c1ccccc1	1996
O=Cc1ccc[nH]1	1997
NNC(=O)c1ccccc1O	1998
O=Cc1ccc(C=O)cc1	1999
O=C(O)CSCC(=O)O	2000
OCc1cccs1	2001
COc1ccc(CN)cc1OC	2004
CC(=O)Nc1cccc(C(C)=O)c1	2006
CCN(CC)C(=O)CC(C)=O	2007
Nc1ccccc1Sc1ccccc1	2008
CC(C)CCC(C)N	2009
CNC(=O)C(Cl)C(C)=O	2012
CC(=O)C1CCCCC1	2014
O=Cc1ccc(N(c2ccccc2)c2ccccc2)cc1	2017
CCOC(=O)CCCC(=O)O	2018
OC1CCCNC1	2019
O=C(O)c1n[nH]c2ccccc12	2020
CC(C)CCCCCCN	2021
[O-][n+]1ccccc1S	2022
O=C(O)CSc1ccc2ccccc2c1	2024
CCCC1CCC(=O)CC1	2026
c1cnc(N2CCNCC2)nc1	2027
Cn1c(=O)c2c(ncn2CC(=O)O)n(C)c1=O	2028
CCCCC(CC)COC(=O)CS	2029
Nc1nccnn1	2030
CCNc1ccccc1C	2031
Nc1ccc(Cl)cc1N	2032
COc1cc([N+](=O)[O-])ccc1N	2033
NNC(=O)C[n+]1ccccc1.[Cl-]	2035
Sc1nc2cc(Cl)ccc2s1	2036
N#CCc1c[nH]c2ccccc12	2038
CCC(=O)c1ccc(F)cc1	2040
O=C(O)c1ccc[n+]([O-])c1	2042
CCC(CC)C(=O)O	2043
CNc1ccccc1C(=O)O	2044
Cc1ccc(C(=O)O)c(C)c1	2045
CC(Cl)C(=O)Cl	2046
Clc1cccc(Cl)c1CBr	2051
SC1=NCCN1	2054
Nc1nc2ccc(SC(F)F)cc2s1	2055
COc1ccc(NS(=O)(=O)c2cc(N)ccc2N2CCCCC2)cc1	2058
CCN(CC)c1ccc(N)cc1S(=O)(=O)Nc1ccc(OC)cc1	2059
Nc1ccc(S(N)(=O)=O)cc1N	2060
Nc1ccccc1N1CCCCC1	2061
NNc1ccc([N+](=O)[O-])cc1S(=O)(=O)N1CCOCC1	2063
Nc1ccc(N2CCOCC2)c(S(=O)(=O)Nc2ccccc2Cl)c1	2064
O=C(O)c1ccccc1NS(=O)(=O)c1ccc(Br)cc1	2065
Nc1cc(S(=O)(=O)Nc2cccc(Cl)c2)ccc1O	2066
Nc1cc(S(=O)(=O)N2CCOCC2)ccc1O	2067
Nc1ccc(N2CCCCC2)c(S(=O)(=O)Nc2ccccc2Cl)c1	2068
Nc1cc(S(=O)(=O)Nc2ccccc2Cl)ccc1O	2069
CCN(CC)S(=O)(=O)c1ccc(C)c(N)c1	2070
Nc1cccc(S(=O)(=O)Nc2ccccc2F)c1	2071
O=C(O)c1cccc(S(=O)(=O)Nc2ccccc2F)c1	2072
O=C(O)c1ccc(NS(=O)(=O)c2cccs2)cc1O	2073
CCN(CC)c1ccc(N)cc1S(=O)(=O)Nc1ccccc1OC	2076
CCN(CC)S(=O)(=O)c1ccc(Nc2ccccc2OC)c(N)c1	2077
O=C(O)Cc1ccc(S(=O)(=O)N2CCOCC2)s1	2078
O=C(O)c1ccccc1NS(=O)(=O)c1cc(Cl)ccc1Cl	2079
Cc1ccc(S(=O)(=O)N2CCOCC2)cc1N	2080
COc1ccc(NS(=O)(=O)c2ccc(C)c(N)c2)cc1	2081
CCN(CC)S(=O)(=O)c1cc(N)ccc1C	2083
CC1CN(S(=O)(=O)c2cccc(C(=O)O)c2)CC(C)O1	2084
O=C(O)c1cc(C(F)(F)F)cc(C(F)(F)F)c1	2085
O=Cc1c(F)cccc1F	2086
O=Cc1ccc(F)c(F)c1	2087
Oc1cc(C(F)(F)F)cc(C(F)(F)F)c1	2088
O=C(O)Cc1ccccc1F	2089
O=C(O)C1(c2ccccc2F)CCCC1	2090
O=C(O)C1(c2cccc(F)c2)CCCC1	2091
O=C(O)c1ccc(OC(F)(F)F)cc1	2094
Cc1cc(C(C)(C)C)cc(C)c1CCl	2095
Nc1c2c(nc3ccccc13)CCCC2	2098
O=C(O)c1cc(-c2cccnc2)nc2ccccc12	2099
O=C(O)c1cc(-c2cccs2)nc2ccccc12	2100
O=C(O)c1ccc(S(=O)(=O)Nc2ccccc2F)cc1	2103
O=C1CCc2ccccc2C1	2104
NCCC1=CCCCC1	2105
CC(=O)Oc1ccc(-c2ccc(C(=O)O)cc2)cc1	2106
O=C(O)c1cccc(S(=O)(=O)N2CCCCCC2)c1	2107
CC1(C)CC2CC(C)(CN2S(=O)(=O)c2cccc(C(=O)O)c2)C1	2108
Nc1ccc(N2CCCC2)c(S(=O)(=O)Nc2cccc(C(F)(F)F)c2)c1	2109
CC1CC(C)CN(S(=O)(=O)c2cccc(C(=O)O)c2)C1	2110
O=C(O)c1cccc(S(=O)(=O)N2CCCc3ccccc32)c1	2111
Cc1ccc(N)cc1S(=O)(=O)N1CCOCC1	2114
Cc1ccc(N)cc1S(=O)(=O)N1CCCCC1	2115
Cc1ccc(N)cc1S(=O)(=O)Nc1ccc(Cl)cc1	2116
Cc1ccc(N)cc1S(=O)(=O)Nc1ccc(SC(F)F)cc1	2117
Cc1ccc(NS(=O)(=O)c2cc(N)ccc2C)c(C)c1	2118
Cc1nn(-c2ccc(Cl)cc2)c2sc(C(=O)O)cc12	2119
COc1ccccc1NS(=O)(=O)c1cc(N)ccc1N1CCCC1	2121
O=C(O)c1cc(S(=O)(=O)N2CCOCC2)c(Cl)cc1Cl	2123
O=C(O)c1ccc(Cl)c(S(=O)(=O)N2CCCCCC2)c1	2124
Cc1ccc(N)cc1S(=O)(=O)Nc1ccccc1Cl	2125
O=C(O)c1ccc(NS(=O)(=O)c2ccc(Br)cc2)cc1	2127
CC1Cc2ccccc2N1S(=O)(=O)c1cccc(C(=O)O)c1	2128
O=C(O)c1ccc(Cl)c(S(=O)(=O)Nc2cc(Cl)ccc2Cl)c1	2130
O=C(O)c1cccc(S(=O)(=O)Nc2cc(Cl)ccc2Cl)c1	2131
O=C(O)c1cccc(S(=O)(=O)N2CCc3ccccc32)c1	2132
CCCCNc1ccc(S(=O)(=O)NCCCC)cc1N	2134
N#Cc1ccccc1N	2135
CC1CCNCC1	2136
O=C(O)c1cc(-c2ccncc2)nc2ccccc12	2137
O=C(O)c1cc(-c2ccccc2Cl)nc2ccccc12	2138
COc1cc(/C=C/C(=O)O)ccc1O	2139
Cc1ccc(S(=O)(=O)N(C)C)cc1N	2140
Cc1ccc(N)cc1S(=O)(=O)Nc1cccc(Cl)c1	2141
COc1cc2ccccc2cc1C(=O)O	2143
Cc1ccc(N)cc1S(=O)(=O)N1CCCCCC1	2144
Nc1ccc(NCCc2ccccc2)cc1	2146
CCN(CC)S(=O)(=O)c1ccc(O)c(N)c1	2147
Nc1cc(S(=O)(=O)N2CCCCCC2)ccc1Cl	2148
Cc1ccc(N)cc1S(=O)(=O)N(C)C	2149
CN(C)S(=O)(=O)c1ccc(Cl)c(N)c1	2150
CCOc1ccc(S(N)(=O)=O)cc1	2151
O=C(O)c1ccccc1NS(=O)(=O)c1ccc(Br)s1	2152
CCOc1ccc(S(=O)(=O)Nc2ccc(C(=O)O)cc2)cc1	2153
CC1=NN(c2ccccc2Cl)C(=O)C1	2155
CC1=NN(c2ccc(Cl)cc2)C(=O)C1	2156
COc1ccccc1NC(=O)c1ccc(N)cc1	2157
CCOc1ccc(NC(=O)c2ccc(N)cc2)cc1	2158
COc1cc(-c2cc(C(=O)O)c3ccccc3n2)cc(OC)c1OC	2162
O=C(O)c1cc(S(=O)(=O)Nc2cccc(Cl)c2)c(Cl)cc1Cl	2164
CCOc1ccc(S(=O)(=O)Nc2ccc(C(=O)NN)cc2)cc1	2165
COc1ccc([N+](=O)[O-])cc1NS(=O)(=O)c1cccc(C(=O)O)c1	2167
O=C(O)c1ccccc1NS(=O)(=O)c1ccc(F)cc1	2170
O=C(O)c1ccc(Br)c(S(=O)(=O)N2CCOCC2)c1	2171
Nc1cc(S(=O)(=O)Nc2ccc(Cl)cc2)ccc1N1CCOCC1	2173
O=C(O)c1cccc(S(=O)(=O)N2CCc3ccccc3C2)c1	2174
Cc1ccc(N)c(F)c1	2175
CCCN1CCC(=O)CC1	2178
COc1ccccc1N=C=S	2179
Cc1nn(-c2ccccc2)c2sc(C(=O)O)cc12	2180
Cc1nn(-c2ccc(Cl)cc2)c(Cl)c1C=O	2181
Cc1nn(-c2ccccc2Cl)c2sc(C(=O)O)cc12	2184
Cc1nn(-c2ccccc2Cl)c(Cl)c1C=O	2185
O=C(O)c1ccc(S(=O)(=O)N2CCCC2)cc1	2186
NNC(=O)CCN1CCN(c2ccccc2)CC1	2187
Cc1ccccc1OCC(=O)O	2189
Cc1onc(-c2ccccc2Cl)c1C(=O)O	2190
BrCc1ccccc1	2191
Cc1ccc(C)c(S(=O)(=O)Nc2ccc(C(=O)O)cc2)c1	2192
Cc1nn(-c2ccccc2)c(Cl)c1C=O	2193
O=[N+]([O-])c1ccccc1S(=O)(=O)Cl	2197
CC(=O)c1ccc(OC(F)F)cc1	2198
CCCCNS(=O)(=O)c1ccc(N)c(N)c1	2199
O=C(O)c1cccc(S(=O)(=O)N2CCN(Cc3ccccc3)CC2)c1	2200
COc1ccc(N=C=S)cc1	2202
Nc1cc2ccccc2cc1C(=O)O	2203
COc1ccc(S(=O)(=O)c2ccccc2)cc1N	2204
Nc1ccc(N2CCOCC2)c(S(=O)(=O)Nc2ccc(Cl)cc2)c1	2206
Nc1cccc(S(=O)(=O)N2CCCCCC2)c1	2207
Cc1ccc(N)c(Br)c1	2209
O=C(O)c1cc(-c2ccc(F)cc2)nc2ccccc12	2211
NNC(=O)c1cc(-c2ccccn2)nc2ccccc12	2213
CCOc1ccc(Br)cc1S(=O)(=O)Nc1ccccc1C(=O)O	2215
Cc1ccc(NS(=O)(=O)c2cc(N)ccc2Cl)c(C)c1	2216
COc1ccccc1NS(=O)(=O)c1cc(C(=O)O)ccc1C	2217
Cc1ccc(S(=O)(=O)N2CCCCC2)cc1N	2218
COc1ccc([N+](=O)[O-])cc1NS(=O)(=O)c1ccc(Cl)c(C(=O)O)c1	2219
O=C(O)c1ccc(NS(=O)(=O)c2ccc(O)c([N+](=O)[O-])c2)cc1	2220
COc1ccc(Cl)cc1NS(=O)(=O)c1cccc(C(=O)O)c1	2221
O=C(O)c1ccc(NS(=O)(=O)c2ccc(F)c(F)c2)cc1	2222
Nc1cc(S(=O)(=O)N2CCCCC2)ccc1N1CCCCC1	2223
COc1cc(-c2cc(C(=O)NN)c3ccccc3n2)cc(OC)c1OC	2225
CC1=NN(c2cccc(C(F)(F)F)c2)C(=O)C1	2226
Cc1cc(C)n(-c2ccc([N+](=O)[O-])cc2S(=O)(=O)Nc2ccc(Cl)cc2)n1	2230
O=C(O)c1ccc(NS(=O)(=O)c2ccc(Cl)c(Cl)c2)cc1	2231
O=C(O)c1cccc(S(=O)(=O)Nc2cc(C(F)(F)F)ccc2Cl)c1	2232
COc1ccc([N+](=O)[O-])cc1NS(=O)(=O)c1cc(C(=O)O)ccc1Cl	2233
Nc1cc(S(=O)(=O)N2CCOCC2)ccc1N1CCCC1	2235
CCN(CC)c1ccc(S(=O)(=O)N2CCOCC2)cc1N	2236
CCN(CC)S(=O)(=O)c1ccc(N2CCOCC2)c(N)c1	2237
Nc1cc(S(=O)(=O)N2CCOCC2)ccc1N1CCCCC1	2238
O=C(O)c1ccc(S(=O)(=O)N2CCOCC2)cc1	2240
O=C(O)c1ccc(S(=O)(=O)N2CCCCC2)cc1	2241
CCN(CC)S(=O)(=O)c1ccc(C(=O)O)cc1	2242
O=C(O)c1ccc(S(=O)(=O)N2CCCCCC2)cc1	2243
Cc1cc(Br)ccc1SCC(=O)O	2245
CCOc1ccc(N=C=S)cc1	2246
NNC(=O)c1cc(-c2cccs2)nc2ccccc12	2248
NS(=O)(=O)c1ccc(F)cc1	2249
Cc1ccc(NS(=O)(=O)c2cc([N+](=O)[O-])ccc2NN)c(C)c1	2250
CCOc1ccc(Br)cc1S(=O)(=O)Nc1ccc(C(=O)O)cc1	2251
NNC(=O)c1ccc(Cl)c(S(=O)(=O)Nc2ccc(Cl)cc2)c1	2252
CS(=O)(=O)c1ccc(NS(=O)(=O)c2ccc(Cl)c(C(=O)O)c2)cc1	2253
Nc1ccc(N2CCCCC2)c(S(=O)(=O)Nc2ccc(Cl)cc2)c1	2254
Nc1ccc(N2CCCC2)c(S(=O)(=O)Nc2ccccc2Cl)c1	2255
CCN(CC)S(=O)(=O)c1ccc(N2CCCCC2)c(N)c1	2256
Nc1ccccc1-c1ccccc1	2258
CCCCCCC(C)N	2260
Nc1cnccn1	2261
OCCN1CCNCC1	2262
CC1CCCCC1=O	2263
N#Cc1cccc(N)c1	2264
O=C1C(=O)c2cccc3cccc1c23	2265
CC1(C)CC(N)CC(C)(CN)C1	2266
COc1ccc(CCN)cc1OC	2267
O=[N+]([O-])c1ccc(Cl)nc1	2268
SC1CCCCC1	2269
CC(C)(C)C1CCC(O)CC1	2270
SCc1ccccc1	2271
Sc1nnc[nH]1	2272
O=C(O)c1cccc2ccccc12	2273
Nc1cc(Cl)c(Cl)cc1Cl	2274
O=Cc1cccc(OCc2ccccc2)c1	2276
Sc1ccc(Br)cc1	2277
Clc1ncccn1	2278
O=C(O)c1cc2ccccc2oc1=O	2279
CCOc1ccc(C(=O)O)cc1OCC	2281
COc1ccccc1CN	2282
COc1ccc(C(=O)O)cc1[N+](=O)[O-]	2283
Cc1ccc(C=O)s1	2284
O=C(O)C1CCCNC1	2285
Cc1cccc(C(=O)O)c1	2286
Cc1ccccc1C#N	2287
Nc1ccc(Cl)c(C(F)(F)F)c1	2288
O=Cc1ccccc1Br	2289
COc1ccc(C(C)=O)cc1OC	2290
COc1ccc(N)c(OC)c1	2291
Cc1ccc(C(=O)O)cc1C	2292
CC(S)C(=O)O	2294
C(=Cc1ccccc1)CN1CCNCC1	2295
OCC(F)(F)C(F)F	2296
O=C1NS(=O)(=O)c2ccccc21	2297
CC(O)CN	2298
Nc1ncc(Cl)cc1Cl	2300
Nc1nc2ccc([N+](=O)[O-])cc2s1	2302
NCCc1ccc(Cl)cc1Cl	2305
CC(C)(C)C1CCC(C(=O)O)CC1	2306
N#Cc1nc(N)[nH]c1C#N	2307
CCN(CC)CCCC(C)N	2308
NC(c1ccccc1)c1ccccc1	2309
Cc1ccc(C(=O)O)cc1N	2310
Cc1ccc(O)c(C(C)(C)C)c1	2311
O=C(CCCCl)c1ccc(F)cc1	2313
Cc1cc(Cl)ccc1O	2314
Cc1cc(O)ccc1Cl	2315
Nc1ccc(Cl)c([N+](=O)[O-])c1	2316
CCN(CC)CCCN	2318
CCOCC(=O)O	2322
Cc1c(C(=O)O)cccc1[N+](=O)[O-]	2323
COc1ccc(C=O)cc1O	2324
c1ccc(N2CCNCC2)nc1	2325
Cc1c(C(=O)O)cc([N+](=O)[O-])cc1[N+](=O)[O-]	2330
COCCOC(=O)CC(C)=O	2332
CCOCCCN	2333
O=C(c1ccc(O)cc1)c1ccc(F)cc1	2335
O=CCCc1ccccc1	2336
COc1cccc(OC)c1O	2339
O=C(O)CC(c1ccccc1)c1ccccc1	2340
O=C(O)c1ccccc1Cc1ccccc1	2342
Cc1cc(Cl)nc(N)n1	2343
O=C(c1ccccc1)C1CCCCC1	2345
COc1ccc(N)cc1Cl	2346
COC(=O)c1ccc(C=O)cc1	2347
CCCC(=O)c1ccccc1	2348
O=C(CCCCl)c1ccc(Br)cc1	2349
Oc1ccc(Br)cc1Cl	2350
Clc1nnnn1-c1ccccc1	2351
N#Cc1ccccc1O	2353
CCN(CC)c1ccc(C=O)c(O)c1	2355
O=C(Cc1ccccc1)Cc1ccccc1	2356
CCC(C=O)CC	2357
CC1(C)[C@H]2CC=C(CO)[C@@H]1C2	2360
NNC(=O)C(N)=O	2361
Cc1ccc(S)cc1	2362
O=C(O)c1cc(F)c(F)cc1Cl	2363
COc1cc(N)c(C(=O)O)cc1OC	2364
O=C1CC(c2ccccc2)Oc2ccccc21	2365
CCOc1ccccc1N	2366
CC(C)OCCO	2367
CCCN	2368
O=C(O)CC1CC2CCC1C2	2369
C=Cc1ccccn1	2370
COc1ccc(CO)cc1	2371
COc1cc(OC)c(C(=O)O)cc1OC	2372
Oc1ccccc1Cc1ccccc1	2373
CCc1cccc(N)c1	2374
Nc1ccccc1Cc1ccccc1	2375
Oc1ccc2oc3ccccc3c2c1	2376
COc1cccc(O)c1	2378
NCCc1ccc(F)cc1	2379
Clc1cnc(Cl)c(Cl)c1	2380
COc1ccc(OC)c(C(C)=O)c1	2382
CCOC(=O)C(=O)CBr	2384
CCSCCO	2385
COc1ccccc1CO	2386
COc1cccc(CO)c1	2387
CCC(C(=O)O)c1ccccc1	2388
c1nnc[nH]1	2390
Cc1ccc(C)c(O)c1C	2391
O=C(O)C1(c2ccc(Cl)cc2)CCCC1	2394
O=C(O)COCC(=O)O	2396
CCc1cccc(CC)c1N	2398
Cc1ccc(C=O)c(C)c1	2399
Cc1ccc(C)c(C=O)c1	2400
CC(=O)c1cc2ccccc2o1	2401
OCC1CCCNC1	2402
OCCNc1ccccc1	2403
NCc1ccc(F)cc1	2405
NNC=O	2407
O=C(CCl)CCl	2408
CCC(C)(C)N	2409
CC(=O)c1ccc(Cl)c(Cl)c1Cl	2410
CC(C)=CC(=O)O	2411
CC(=O)c1ccc(-n2ccnc2)cc1	2412
CC(C)(C)c1cc(C(=O)O)cc(C(C)(C)C)c1	2414
O=C(O)c1sc2ccccc2c1Cl	2416
Cc1ccc(C)c(S(=O)(=O)Nc2ccccc2C(=O)O)c1	2417
CCOc1ccc(Br)cc1S(N)(=O)=O	2420
Nc1cc(C(F)(F)F)ccc1N1CCCCC1	2421
NS(=O)(=O)c1ccc(Br)s1	2422
O=C(O)CCc1ccc(S(=O)(=O)N2CCOCC2)cc1	2423
Cc1ccc(NS(=O)(=O)c2ccc(Cl)c(C(=O)O)c2)cc1C	2425
NS(=O)(=O)c1ccc(F)cc1F	2426
Cc1ccc(NS(=O)(=O)c2cccc(C(=O)O)c2)cc1	2427
Cc1ccc(C(=O)O)cc1S(=O)(=O)N1CCCCC1	2428
CCN(CC)c1ccc(S(=O)(=O)N(CC)CC)cc1N	2429
Nc1cc(C(F)(F)F)ccc1N1CCOCC1	2431
O=C(O)c1sc2cc(Cl)ccc2c1Cl	2432
COc1ccc2cc(-c3cc(C(=O)O)c4ccccc4n3)ccc2c1	2433
O=C(O)c1cc(-c2ccc(-c3ccccc3)cc2)nc2ccccc12	2434
Cc1ccc(-c2cc(C(=O)O)c3ccccc3n2)cc1	2435
COc1ccc(-c2cc(C(=O)O)c3ccccc3n2)cc1	2436
O=C(O)c1cc(-c2ccco2)nc2ccccc12	2437
Cc1nn(-c2ccccc2)c2sc(C(=O)NN)cc12	2438
Nc1ccc([N+](=O)[O-])c(C(F)(F)F)c1	2439
Cc1nn(-c2cccc(C(F)(F)F)c2)c(Cl)c1C=O	2440
NS(=O)(=O)c1cc(C(=O)O)c(Cl)cc1Cl	2443
O=C(O)c1cc(S(=O)(=O)Nc2ccc(F)cc2)ccc1Cl	2444
Nc1ccc2[nH]c(=O)[nH]c2c1	2445
O=S(=O)(c1ccc(O)cc1)N1CCOCC1	2448
CCN(CC)S(=O)(=O)c1ccc(N2CCCC2)c(N)c1	2450
Nc1ccccc1OCCOc1ccccc1N	2451
Cc1ccc(NS(=O)(=O)c2ccc(C)c(C(=O)O)c2)cc1	2453
Cc1ccc(C(=O)O)cc1S(=O)(=O)N1CCOCC1	2454
NNC(=O)c1cc(-c2ccc(Cl)cc2)nc2ccccc12	2455
NNC(=O)c1cc(-c2ccncc2)nc2ccccc12	2456
O=C(O)c1ccc(F)c(S(=O)(=O)N2CCCCC2)c1	2457
NNC(=O)c1ccc(Cl)c(S(=O)(=O)Nc2ccccc2Cl)c1	2459
Cc1cccc(Nc2ccccc2C(=O)O)c1C	2461
CCCc1cc(=O)[nH]c(S)n1	2462
NN1CCOCC1	2464
O=C(O)c1cc(-c2ccccn2)nc2ccccc12	2466
O=C(O)c1c2c(nc3ccccc13)CCN(Cc1ccccc1)C2	2467
O=C(O)c1sc2cc(F)ccc2c1Cl	2468
O=C(CCl)Nc1ccc(SC(F)F)cc1	2470
Cc1cc(C)n(-c2ccc(S(N)(=O)=O)cc2)n1	2473
O=C(O)c1cc(-c2ccc(Cl)c(Cl)c2Cl)nc2ccccc12	2474
O=C(O)c1cc(-c2cccc3ccccc23)nc2ccccc12	2475
Cc1cc(F)ccc1S(=O)(=O)Nc1ccccc1C(=O)O	2476
O=C(O)c1ccc(Cl)c(S(=O)(=O)Cl)c1	2477
O=C(O)c1cc(S(=O)(=O)Cl)ccc1Cl	2478
Cc1ccc(NS(=O)(=O)c2cc(C(=O)O)ccc2C)cc1	2479
O=C(O)c1cc(S(=O)(=O)Nc2ccccc2F)c(Cl)cc1Cl	2480
Cc1onc(-c2c(F)cccc2Cl)c1C(=O)O	2481
NNc1ncc(C(F)(F)F)cc1Cl	2482
O=Cc1ccc2ncccc2c1	2487
CSc1nsc(N)n1	2489
NNc1ccc2ccccc2n1	2491
O=C(Cc1nc2ccccc2s1)c1ccccc1	2492
Nc1nnc(C(F)(F)F)[nH]1	2493
Cc1cc(C)[nH]n1	2496
N#CCC(=O)Nc1cc(C(F)(F)F)ccc1Cl	2497
NNc1ccc(C(F)(F)F)cc1[N+](=O)[O-]	2498
Nc1ccc([N+](=O)[O-])cc1Cl	2500
CCOC(=O)c1c(N)sc2c1CC(C)(C)NC2(C)C	2501
N#CCC(=O)Nc1cccc(C(F)(F)F)c1	2502
O=C(CCl)Nc1cc(C(F)(F)F)ccc1Cl	2503
c1ccc(CNc2ccccn2)cc1	2506
Cc1ccc(NCc2ccco2)cc1	2507
CC(C)N(C(=O)CCl)c1ccccc1	2508
COc1ccc2c(c1)c(CC(=O)O)c(C)n2C(=O)c1ccc(Cl)cc1	2511
O=C(O)C1=COCCO1	2513
CCOc1ccc(Br)cc1S(=O)(=O)Cl	2514
OC(COc1ccccc1)COc1ccccc1	2515
CCCCCOc1ccc(O)cc1	2516
OCCCC1CCCCC1	2517
O=CC1CC2C=CC1C2	2518
NCCC(c1ccccc1)c1ccccc1	2520
CCC(=O)Cc1ccccc1	2522
C#CC(=O)OCC	2523
O=C(CCl)Nc1cccc(C(F)(F)F)c1	2526
Cc1ccc(S(=O)(=O)Cl)cc1	2527
CCOc1ccc(S(=O)(=O)Cl)cc1	2529
O=S(=O)(Cl)c1ccc(F)cc1F	2530
O=S(=O)(Cl)c1ccc(F)cc1	2531
N#CCC(=O)Nc1ccc(F)cc1	2532
CC(=O)c1ccc[nH]1	2534
CCC(C)c1ccc(N)cc1	2536
CCc1nnc(N)s1	2539
Cc1c(N)cccc1[N+](=O)[O-]	2540
Nc1ccccc1Oc1ccccc1	2541
COc1ccc(C=O)cc1OCc1ccccc1	2544
FC(F)(F)c1cccnc1Cl	2545
SC1CCCC1	2546
S=C=Nc1ccc(Cl)c(Cl)c1	2547
O=C(O)C1CCCCN1	2548
NCCCN1CCN(CCCN)CC1	2550
O=C(O)Cc1ccc(Br)cc1	2551
CC(O)c1ccc(Cl)cc1	2552
COc1ccc(NC(=O)CC(C)=O)cc1	2553
COc1cc(Cl)c(C)cc1N	2556
O=C(O)c1ccc(F)cc1Cl	2557
COc1cc(N)c(Cl)cc1C(=O)O	2558
N#Cc1ccccc1Sc1ccccc1C(=O)O	2559
N#CCC(=O)Nc1ccc(Cl)cc1	2562
COc1ccc(C(C)(C)C)cc1N	2566
COc1ccccc1NC(=O)CC(C)=O	2567
NN1CCCCC1	2569
Nc1nnn[nH]1	2570
N#CCCNc1ccccc1	2571
Cc1ccc(C(C)(C)C)c(O)c1	2572
Cc1cnc(C)c(Cl)n1	2573
NCCCNC1CCCCC1	2574
C(CC1CCNCC1)CC1CCNCC1	2576
Oc1cc(Cl)c(Cl)cc1Cl	2577
CN1CCCNCC1	2578
CC1CC=CCC1CO	2579
COc1cc(OC)c(OC)cc1CO	2580
CCS(=O)(=O)Cl	2581
COC(=O)c1ccccc1S(N)(=O)=O	2582
CSc1ncccc1C(=O)O	2584
Cc1cccc(CCCO)n1	2587
O=C(NCCO)c1ccncc1	2588
Cc1cccc(CCCOCCO)n1	2589
O=C(Cl)N1CCOCC1	2590
CN(C)CCCNCCCN(C)C	2591
COCCOC(=O)CC#N	2594
CCc1ccc(O)cc1	2596
OCC1CCCCO1	2598
CCCCOCCCN	2599
Nc1ccc(Nc2ccccc2)cc1	2601
CCCS(=O)(=O)Cl	2602
N#Cc1ccc(Cl)cc1N	2604
CC1CCCC(=O)C1	2606
O=C(O)C1CCC(C(=O)O)CC1	2608
O=C(O)Cc1ccccc1[N+](=O)[O-]	2612
CC(=O)c1ccc(N2CCOCC2)cc1	2613
CCn1cc(C(=O)O)c(=O)c2ccc(C)nc21	2614
CC1(C)OCC(CO)O1	2615
Cc1ccc(F)c(N)c1	2616
COC(=O)CCS	2618
O=C(O)c1ccc(=O)[nH]c1	2621
Cc1cc(C)c2c(c1)C(=O)CCC2	2624
O=C(O)CSc1ccncc1	2626
O=[N+]([O-])c1cccc(CCl)c1	2629
O=C(O)COc1cc(Cl)c(Cl)cc1Cl	2631
CN(C)CC(C)(C)CN	2633
O=C(O)c1cccnc1O	2636
O=S(=O)(Cl)c1cccc(F)c1	2638
FC(F)(F)c1ccc(Cl)nc1Cl	2639
Sc1nncn1-c1ccccc1	2643
Oc1ccc(Sc2ccc(O)cc2)cc1	2646
O=S(=O)(Cl)c1cc(F)cc(F)c1	2647
COc1ccc(C(=O)NCC(=O)O)cc1	2648
O=Cc1ccc(-c2ccc(F)cc2)o1	2649
N#CCC(=O)Nc1ccccc1F	2650
CCOC(=O)c1c(-c2ccccc2)csc1NC(=O)CCl	2653
Nc1nc2c(F)c(F)c(F)cc2s1	2654
CN(C(=O)CCl)c1ccccc1	2655
O=C(O)C12CC3CC(CC(Br)(C3)C1)C2	2656
CC(=O)CCc1ccc2c(c1)OCO2	2659
NNC(=O)c1c[nH]c2ccccc12	2660
CC(=O)c1ccc2c(c1)OCCO2	2661
Cc1cc(C=O)c(C)n1-c1ccc(I)cc1	2662
Nn1cnc2sc3c(c2c1=O)CCCC3	2663
O=C(O)c1cccc(NS(=O)(=O)c2ccc(F)c(F)c2)c1	2664
Nc1ccc(N2CCOCC2)c(S(=O)(=O)Nc2cc(Cl)ccc2Cl)c1	2665
O=C(O)CC1c2ccccc2CCN1S(=O)(=O)c1ccc(F)cc1	2669
O=C(O)c1cc(O)nc2ccccc12	2670
COc1ccc(NS(=O)(=O)c2cc(C(=O)O)ccc2F)cc1	2671
CCN(CC)S(=O)(=O)c1cc(C(=O)O)ccc1F	2672
O=C(O)CCc1ccc(S(=O)(=O)N2CCCCC2)cc1	2673
Cc1ccc(S(=O)(=O)N2CCCCC2)cc1C(=O)O	2677
COc1ccccc1NS(=O)(=O)c1ccc(C)c(C(=O)O)c1	2678
Cc1ccc(C)c(S(=O)(=O)NN)c1	2679
O=C(O)c1ccc(NS(=O)(=O)c2ccc(Cl)s2)cc1	2680
NS(=O)(=O)c1ccc(Cl)s1	2681
O=C(O)c1ccc(NS(=O)(=O)c2ccc(Br)s2)cc1	2682
O=C(O)c1ccccc1NS(=O)(=O)c1ccc(Cl)s1	2684
Cc1c(NS(=O)(=O)c2cccc(C(=O)O)c2)c(=O)n(-c2ccccc2)n1C	2685
O=C(O)c1cc(S(=O)(=O)Nc2ccc(F)cc2)c(Cl)cc1Cl	2687
O=C(O)c1cc(S(=O)(=O)Nc2cccc(C(F)(F)F)c2)c(Cl)cc1Cl	2688
Cc1cc(S(=O)(=O)Nc2ccc(C(=O)O)cc2)ccc1F	2690
O=C(O)c1ccccc1NS(=O)(=O)c1ccc(F)c(F)c1	2691
Cc1cc(F)ccc1S(N)(=O)=O	2692
Cc1cc(F)ccc1S(=O)(=O)Nc1ccc(C(=O)O)cc1	2693
COc1ccccc1NS(=O)(=O)c1cc(C(=O)O)ccc1F	2694
O=C(O)c1ccccc1Nc1cccc(C(F)(F)F)c1	2695
O=C(O)c1cc(S(=O)(=O)Cl)c(Cl)cc1Cl	2697
Cc1nn(-c2ccc(F)cc2)c(Cl)c1C=O	2700
Cc1nn(-c2ccc(F)cc2)c2sc(C(=O)O)cc12	2701
CN(c1ccccc1)S(=O)(=O)c1cc(C(=O)O)ccc1Cl	2702
CN(c1ccccc1)S(=O)(=O)c1ccc(Cl)c(C(=O)O)c1	2703
Cc1c(NS(=O)(=O)c2cc(C(=O)O)ccc2Cl)c(=O)n(-c2ccccc2)n1C	2704
COc1cc(S(=O)(=O)N2CCOCC2)cc(C(=O)O)c1OC	2705
CN(c1ccccc1)S(=O)(=O)c1cccc(C(=O)O)c1	2706
O=Cc1cn(-c2ccccc2)nc1-c1cccs1	2709
COc1ccc(-c2nn(-c3ccccc3)cc2C=O)cc1	2710
O=Cc1cn(-c2ccccc2)nc1-c1ccccc1	2711
NNc1ccc(Cl)nn1	2713
Cc1ccc(C(=O)NCC(=O)O)cc1	2714
O=C(O)CNC(=O)c1ccc(Oc2ccccc2)cc1	2715
CCN(CC)S(=O)(=O)c1cccc(C(=O)NCC(=O)O)c1	2717
NNC(=O)c1ccc(CSc2nc3ccccc3s2)cc1	2719
NNC(=O)c1ccc(CSc2nc3ccccc3[nH]2)cc1	2720
COc1cc(C(=O)NN)cc(OC)c1OC	2721
CCOc1cc(C(=O)NN)cc(OCC)c1OCC	2722
COc1ccc(C(=O)NN)cc1OC	2723
Cc1cc(SCC(=O)NN)c(C)cc1Br	2724
NNC(=O)C1CC1	2729
NNC(=O)c1ccccc1F	2730
NNC(=O)C1COc2ccccc2O1	2731
NNC(=O)c1ccc(NS(=O)(=O)c2ccc(Br)cc2)cc1	2732
NNC(=O)c1sc2ccccc2c1Cl	2733
NNC(=O)Cn1ccc(C(F)(F)F)n1	2734
CCCCN(c1ccccc1)S(=O)(=O)c1cccc(C(=O)O)c1	2736
Cc1cc(S(N)(=O)=O)ccc1F	2737
Cc1cc(S(=O)(=O)Nc2ccccc2C(=O)O)ccc1F	2738
Cc1cc(C)c([N+](=O)[O-])cc1N	2741
BrCc1cccc(CBr)c1	2742
CC(=O)Nc1ccc(-c2csc(N)n2)cc1	2752
Nc1ccc(-c2csc(N)n2)cc1	2753
O=[N+]([O-])c1cc(C(F)(F)F)ccc1Cl	2755
CC(Oc1ccccc1)C(=O)O	2757
O=CC1CCCCC1	2758
O=C(CCl)c1ccc(F)cc1	2760
O=C(O)c1cc[n+]([O-])cc1	2761
O=C(O)c1cccnc1Nc1cccc(C(F)(F)F)c1	2768
Sc1ccccn1	2769
Nc1ccccc1Sc1ccc(Cl)cc1	2770
Nc1cc(Cl)c(N)c(Cl)c1	2775
CC(=O)c1ccc(C)c([N+](=O)[O-])c1	2776
OC1CC2CCC1C2	2777
CC(C)CS	2779
ClCCOc1ccccc1	2780
CC(C)NCc1ccccc1	2782
O=C1c2ccccc2C(=O)N1CCO	2783
Cc1cccc(C(=O)O)c1O	2785
Cc1ccc(Cl)cc1N	2790
O=C(O)CCC1CCCCC1	2791
CC1CCCCN1	2793
CC(=O)CC(N)=O	2794
CC(C)(C)c1ccc(C=O)cc1	2795
OC1CCCCCCCCCCC1	2796
Cc1c([N+](=O)[O-])cc(C(=O)O)cc1[N+](=O)[O-]	2797
CC1CCCC(O)C1	2798
Cc1cccc(C)c1N	2800
CCCCNCC	2804
CC1CCCCC1N	2805
CC1CNCCN1	2806
CCOc1ccccc1O	2807
Nc1ccc(OC(F)F)cc1	2808
Nc1ccccc1OC(F)F	2809
O=[N+]([O-])c1cc(S(=O)(=O)N2CCCCC2)ccc1Cl	2811
O=Cc1cn(-c2ccccc2)nc1-c1cc2ccccc2oc1=O	2812
Cc1cc(C=O)c(C)n1-c1cc(S(=O)(=O)N2CCOCC2)ccc1N1CCCC1	2814
Cc1cc(C)nc(SCc2ccc(C(=O)NN)cc2)n1	2816
Cc1ccc(C(=O)NCC(=O)O)s1	2818
c1ccc2sc(Cc3nc4ccccc4s3)nc2c1	2819
Cc1cc(N)n(-c2ccccc2)n1	2820
N=C(N)Nc1nc2ccccc2[nH]1	2821
Cc1ccc(S(=O)(=O)N(C)Cc2ccc(C(=O)NN)cc2)cc1	2824
COC(=O)c1ccc(COc2ccc(C=O)cc2OC)cc1	2826
CC(C)(C)c1ccc(OCc2ccc(C(=O)O)cc2)cc1	2827
Cc1cc(Br)c(OCc2ccc(C(=O)NN)cc2)c(Br)c1	2828
COC(=O)c1ccc(COc2ccc(C=O)cc2)cc1	2829
N#CCc1nc2ccccc2s1	2830
NNC(=O)c1ccc(CSc2ccc(Cl)cc2)cc1	2832
O=C(O)c1ccc(CSc2ccc(Cl)cc2)cc1	2834
NNC(=O)c1ccc(COc2ccccc2)cc1	2835
O=C(CCl)Nc1ccc(F)c(Cl)c1	2848
NNC(=O)c1ccc(COc2ccc3ccccc3c2)cc1	2850
COc1cc(C=O)ccc1OC(=O)c1ccco1	2851
COc1cc(C=O)ccc1OC(=O)c1cccnc1	2852
N#CCC(=O)Nc1cccc2ncccc12	2853
CC(=O)c1ccc2c(c1)Cc1ccccc1-2	2856
Cc1ccc(C(=O)NN)c(C)c1	2861
NNC(=O)c1cc(-c2ccc(-c3ccccc3)cc2)nc2ccccc12	2864
Cc1cc(C(=O)NN)c(C)o1	2865
Nc1nnc(C23CC4CC(CC(C4)C2)C3)s1	2866
O=C(O)c1cc(S(=O)(=O)N2CCOCC2)ccc1F	2867
Cc1cc(C(=O)NN)c(C)n1-c1ccccc1	2870
Cc1nc2cc(-c3ccccc3)ccc2o1	2873
Cc1nc2c(ccc3ccccc32)s1	2874
CN1C(=O)C(=O)c2ccccc21	2875
O=C(O)COc1ccccc1O	2876
CCC(=O)c1ccc(OC)c(OC)c1	2877
O=Cc1cn(-c2ccccc2)nc1-c1cc2ccccc2o1	2881
CCOC(=O)C(=O)Cc1ccc2ccccc2n1	2883
NNC(=O)c1cn(-c2ccccc2)nc1-c1ccccc1	2884
CNCC(=O)O	2885
Cc1ccc(C(C)C)c(OCC(=O)NN)c1	2888
CC(C)(C)c1ccc(OCC(=O)NN)cc1	2889
COc1ccccc1NS(=O)(=O)c1ccc(C(=O)O)cc1	2890
CC(=O)CO	2892
N#CCC(=O)Nc1ccc(SC(F)F)cc1	2893
O=C(O)c1cn(-c2ccccc2)nc1-c1cccs1	2894
CC(C)NC(C)C	2896
O=S(=O)(c1ccc(Cl)c(N=C=S)c1)N1CCOCC1	2898
Cc1ccc(S(=O)(=O)N(C)C)cc1N=C=S	2899
Cc1c(N=C=S)c(=O)n(-c2ccccc2)n1C	2900
O=S(=O)(c1ccc(N=C=S)cc1)N1CCOCC1	2901
CCOC(=O)c1ccc(N=C=S)cc1	2902
O=S(=O)(c1ccc(N2CCOCC2)c(N=C=S)c1)N1CCOCC1	2904
CN(C)S(=O)(=O)c1cccc(N=C=S)c1	2905
CN(C)C(=O)Cl	2913
COc1cc(C#N)cc(OC)c1OC	2914
c1c[nH]cn1	2931
Cc1nc2ccccc2s1	2933
O=c1[nH]c2ccccc2c(=O)o1	2935
CCOC(OCC)OCC	2940
CCOC=O	2947
CCOS(=O)(=O)c1ccc(C)cc1	2950
[truncated: 137,518 more rows]

## Sheet: Building Blocks
smiles	reagent_id	s_aureus_activity	solubility
S=C=Nc1ccccc1	3	0.00257047	-3.54904
C=CCN=C=S	8	0.00069402	-1.94096
CN=C=S	12	5.00706e-05	-1.26164
O=Cc1ccccn1	15	0.00239477	0.531583
O=C1CCCCc2ccccc21	16	0.0284229	-2.14501
CCOC(=O)Cl	18	0.000120991	-1.28555
O=C1CCCC(=O)C1	19	0.000142422	-0.122924
CC(C)N	20	0.00579488	1.22166
NNC1CCS(=O)(=O)C1	21	4.23732e-05	-0.0187776
O=Cc1cccs1	22	0.00282141	-1.24347
O=Cc1cccnc1	24	0.000574166	0.717729
CCOC(=O)C(C)=O	25	0.000240947	0.382271
Cc1cc(N)[nH]n1	26	0.000866381	0.0779677
Nc1ccc2c(c1)OCO2	27	0.00234502	-1.58117
NNC1CS(=O)(=O)CC1O	29	0.000110415	0.281216
Nc1ccc(SC(F)F)cc1	30	0.0306559	-2.7337
N#Cc1ccccn1	33	0.0503492	-0.137564
CC(=O)O	34	2.66495e-06	1.66183
O=C(O)c1cc(F)c(F)c(F)c1F	37	0.00743535	-1.39273
O=S(=O)(Cl)c1ccc(Cl)cc1	38	0.00165436	-2.69502
O=S(=O)(Cl)c1ccc(Br)cc1	39	0.00190489	-2.82103
CC(=O)Nc1ccc(N)cc1	40	0.000716673	-1.12229
CC(C)CNCC(C)C	41	0.00420944	-0.9919
COC(=O)c1ccccc1N	42	0.00106261	-2.01568
NNC(=O)c1ccccc1-n1cccc1	44	0.0021581	-0.979211
O=C1OC(=O)C2CC=CCC12	45	0.000998676	-0.873161
O=C(O)c1n[nH]c(=O)c2ccccc12	46	0.00181362	-2.61207
SC1=NCCS1	47	0.00411195	-1.68706
CC1(C(=O)O)CC1(Cl)Cl	51	0.000115504	-0.752759
NNc1c([N+](=O)[O-])cc(C(F)(F)F)cc1[N+](=O)[O-]	52	0.104527	-3.37963
SCc1ccco1	53	0.0129976	-1.36082
CC(C)(C)NCc1ccccc1	54	0.00360902	-1.69679
O=C(CCl)Nc1ccc(Br)cc1	55	0.0277233	-3.46055
CC(C)(CN)CN	57	0.0159644	1.0061
O=C(O)c1ccccc1[N+](=O)[O-]	58	0.00708282	-1.72118
Fc1ccccc1CCl	59	0.0323682	-2.61582
O=[N+]([O-])c1ccc(S(=O)(=O)Cl)cc1	60	0.0165697	-2.09507
O=C(O)c1ccc(=O)oc1	62	8.89837e-05	-1.50575
CC1CC(=O)CC(C)(C)C1	64	0.000329064	-1.9906
O=C(O)c1ccc([N+](=O)[O-])o1	65	0.0240455	-1.27089
CC1CCCC(C)N1N	66	0.000202958	0.442768
CCC(C)(C)c1ccc(OCCCC(=O)O)c(C(C)(C)CC)c1	67	0.0673532	-5.56377
NNc1ccc(C(=O)O)cc1	68	0.000127987	-2.048
NNc1ccc2ccccc2c1	70	0.0123609	-1.91329
NNCCO	72	0.000316674	1.01709
Cc1cc(C)nc(NN)n1	74	0.000480322	-0.461798
Cc1cc(O)nc(NN)n1	75	0.00129144	-0.609682
Cc1c(N)c(=O)n(-c2ccccc2)n1C	77	0.00349512	-0.572463
Cc1ccc2nc(-c3ccc(N)cc3)sc2c1	78	0.127679	-4.07452
Nc1nc2ccccc2[nH]1	79	0.0102039	-1.93849
Nc1ccc2c(c1)OCCO2	80	0.00117031	-1.44002
Cc1ccc(C)c(N)c1	82	0.00928139	-1.29053
COc1ccc(NS(=O)(=O)c2ccc(NN)c([N+](=O)[O-])c2)cc1	83	0.00275435	-3.96358
NCc1ccco1	84	0.00200899	0.599115
Cc1c(NC(=O)c2cccc(N)c2)c(=O)n(-c2ccccc2)n1C	86	0.00566316	-2.90921
COc1ccc2nc(N)sc2c1	87	0.0117414	-2.70022
CCOC(=O)c1c(N)sc2c1CCCC2	88	0.00400228	-3.71946
Nc1ccc(S(N)(=O)=O)cc1	89	0.000419614	-1.67592
COc1ccc([N+](=O)[O-])cc1N	90	0.0131044	-2.50194
Nc1cc(C(F)(F)F)ccc1Cl	91	0.166488	-2.90654
Nc1ccc(S(=O)(=O)c2ccc(N)cc2)cc1	92	0.00220969	-3.22925
Nc1ncccn1	93	0.00421624	0.0559547
O=C1c2ccccc2-c2n[nH]c3cccc1c23	95	0.140154	-5.13315
Cc1ccc(S(=O)(=O)Nc2ccc(N)cc2)cc1	96	0.0089237	-3.52968
O=C(O)c1ccccc1NS(=O)(=O)c1cccs1	98	0.00184191	-2.90832
Nn1cnnc1	99	0.00681051	0.147363
C1CCNCCCCCNCCCCCNCC1	100	0.0035213	-0.349062
CC1Cc2ccccc2N1	101	0.00209351	-2.10035
c1ccc2c(c1)CCCN2	102	0.010049	-1.85162
C1CCC(NC2CCCCC2)CC1	103	0.00608642	-2.43005
CCOc1ccc(N)c([N+](=O)[O-])c1	104	0.0301718	-2.55277
NCc1ccc2c(c1)OCO2	105	0.0022879	-0.57553
COc1ccc(N)c([N+](=O)[O-])c1	106	0.0125792	-2.37425
Nc1nnc[nH]1	107	0.00257969	-0.419186
N#Cc1ccc(N)c(N)c1	108	0.0116783	-1.44158
N#Cc1ccc(N)c([N+](=O)[O-])c1	109	0.0166622	-2.58085
CC(=O)c1ccc(N)cc1	111	0.00565512	-1.32255
CCCCC(CC)CN	112	0.019745	-1.68099
NNC(=O)c1ccc([N+](=O)[O-])cc1	113	0.00393294	-1.99647
C1CCCNCC1	115	0.00296426	0.405871
CN1CCNCC1	116	0.0010972	0.800418
NNC(=O)c1ccc2ccccc2n1	117	0.00232785	-1.17684
COCCN	119	0.00141343	1.40063
NNC(=O)c1ccncc1	120	0.000213041	-0.111456
Nc1c(C(=O)O)ccc2c1C(=O)c1ccccc1C2=O	121	0.0190294	-4.79784
Nc1c(Cl)cc(Cl)cc1C(=O)O	122	0.00594739	-2.61083
CCC(C)N	123	0.00579662	0.617107
NNc1ccc([N+](=O)[O-])cc1	124	0.00785805	-2.06862
CN(C)c1cccc(N)c1	126	0.0035413	-0.730443
c1ccc2c(c1)CCNC2	127	0.0129945	-0.704451
CCCCCN	128	0.0241599	0.223704
CCN(CC)CCN	129	0.00514513	0.0374327
Nc1ccc2c(c1)C(=O)c1ccccc1C2=O	130	0.0537658	-6.01397
CC(N)c1ccccc1	131	0.00259151	-0.400169
NCCCCN	133	0.0144016	1.81907
NCc1ccc(Cl)cc1	134	0.0109214	-0.929812
CC1CNCC(C)O1	135	0.00246037	0.876831
NNC(=O)c1ccccn1	136	0.000548517	0.0187168
NNC(=O)c1cccc([N+](=O)[O-])c1	137	0.00301348	-1.86455
NNC(=O)c1ccc(Br)cc1	138	0.00159684	-1.51454
NNC(=O)c1cc([N+](=O)[O-])cc([N+](=O)[O-])c1	140	0.0332608	-2.24059
COc1ccccc1N1CCNCC1	141	0.00405655	-1.9914
Nc1nncs1	142	0.0200988	-0.303609
Nc1ccc(S(=O)(=O)Nc2ncccn2)cc1	143	0.00371797	-2.62952
Cc1[nH]oc(=NS(=O)(=O)c2ccc(N)cc2)c1C	144	0.00150121	-2.74806
Cc1cc(NS(=O)(=O)c2ccc(N)cc2)nc(C)n1	145	0.00114232	-2.70024
CCN1CCNCC1	146	0.00118309	0.31595
CNCc1ccccc1	147	0.0013674	-0.377889
CCC1CCCCN1	148	0.00113623	-0.581943
NCc1ccccc1	149	0.0020661	-0.168023
c1ccc(CNCc2ccccc2)cc1	150	0.00346768	-2.5987
CCNc1ccc(S(=O)(=O)C(F)(F)F)cc1N	151	0.0047752	-2.44986
C1CCNC1	152	0.00232632	1.32126
c1ccc(C(c2ccccc2)N2CCNCC2)cc1	153	0.00293716	-2.67281
CNC1CCCCC1	154	0.00230273	-0.348877
NC1CCCCC1	155	0.00802618	0.227301
NCCc1ccccc1	156	0.00277314	-0.615837
Cc1ccnc(N)c1	158	0.00359661	0.113908
Cc1cccnc1N	159	0.0119862	0.312009
NCC1CCCO1	160	0.00328225	1.35117
NNc1ccccc1	161	0.000425754	-0.255001
NNc1ccc([N+](=O)[O-])cc1[N+](=O)[O-]	162	0.0363758	-2.88501
c1ccc(N2CCNCC2)cc1	164	0.00299414	-1.73811
CC1(C)CC2CC(C)(CN2)C1	165	0.00292714	-1.51899
Nc1nc(-c2ccccc2)cs1	169	0.0288423	-2.55933
NNC(=O)c1ccccc1Cl	170	0.000840087	-1.19901
NNC(=O)c1ccccc1Br	171	0.000574884	-1.22382
NNC(=O)c1ccc(F)cc1	172	0.00110294	-0.897072
CCn1c(C)nc2cc(C(=O)NN)ccc21	173	0.000628418	-1.356
Nc1ccccc1	174	0.00177612	-0.570224
CNc1ccccc1	175	0.000762745	-1.28704
CCNc1ccccc1	176	0.00106583	-1.83735
NNC(=O)c1ccccc1N	180	0.000568509	-0.895587
Nc1ccccc1Br	181	0.00798416	-1.64206
Nc1ccc(Br)cc1	182	0.014444	-1.75905
Nc1cccc(Br)c1	183	0.00554272	-1.45972
Cc1cccc(N)c1	188	0.0027134	-0.759495
CCC(C)(C)C1CCC(=O)CC1	189	0.00172794	-3.13122
Cc1ccccc1N	190	0.0072778	-0.753641
COc1cccc(N)c1	191	0.00130931	-0.994792
COc1ccccc1N	192	0.00289235	-1.07623
Cc1cccc(N)c1C	193	0.0133558	-1.32397
Cc1ccc(N)c(C)c1	194	0.00872521	-1.36861
Cc1ccc(N)cc1C	195	0.0130602	-1.386
Nc1ccc(F)cc1	196	0.0160729	-0.730494
CCOc1ccc(N)cc1	197	0.00391842	-1.22524
Nc1cccc([N+](=O)[O-])c1	198	0.029298	-2.11991
Nc1ccccc1[N+](=O)[O-]	199	0.0526161	-1.89904
Nc1c(Cl)cccc1Cl	200	0.0327073	-2.34986
Nc1ccccc1Cl	201	0.0232101	-1.55176
Nc1ccc([N+](=O)[O-])cc1Br	202	0.11299	-3.19775
CC(=O)Nc1ccc(Br)cc1[N+](=O)[O-]	203	0.0619648	-2.85548
Cc1ccc(N)cc1[N+](=O)[O-]	205	0.022587	-2.21565
Cc1ccc([N+](=O)[O-])cc1N	206	0.0634273	-2.56894
N#Cc1cc([N+](=O)[O-])ccc1N	208	0.0262196	-2.854
Nc1ccc(Cl)c(Cl)c1	209	0.0746257	-2.44327
Nc1ccc([N+](=O)[O-])cc1	210	0.0490001	-2.36534
Cc1cc(C)c(N)c(C)c1	211	0.00416729	-1.95454
CN(C)c1ccc(N)cc1	212	0.00835682	-0.895913
Nc1ccccc1N	213	0.0531805	-0.53633
Cc1ccc(N)cc1	214	0.00821041	-0.873053
FC(F)(F)c1ccc(Cl)nc1	215	0.0394235	-2.02054
Nc1cc(Cl)ccc1Cl	216	0.106612	-2.46317
COc1ccc(N)cc1	217	0.001909	-0.987022
Nc1cccc(Cl)c1	218	0.00650488	-1.4851
Nc1cccc(F)c1	219	0.00676169	-0.643758
Cc1cc(Br)c(N)c(Br)c1	220	0.0120161	-3.16515
CCc1cccc(C)c1N	221	0.0121763	-1.52625
CSc1cccc(N)c1	222	0.00410733	-1.90516
Cc1ccc(N)cc1Cl	224	0.0171069	-2.13482
Nc1cccc2ccccc12	225	0.0824595	-2.35556
Nc1ccc2ccccc2c1	226	0.047187	-2.426
Nc1cc(C(F)(F)F)ccc1C(F)(F)F	227	0.141572	-2.89477
CCN(CCO)c1ccc(N)cc1	229	0.00222791	-0.728274
Nc1cccc(S(N)(=O)=O)c1	230	0.000288191	-1.678
Nc1ccc(Cl)cc1	231	0.0198012	-1.77571
Nc1ccccc1I	232	0.0364179	-1.85167
OC1CCCCCCC1	233	0.00384995	-1.42181
Nc1ccccc1C(F)(F)F	234	0.0521282	-1.78316
Nc1cccc(C(F)(F)F)c1	236	0.027938	-1.87186
Nc1nccs1	239	0.00931591	-0.493425
Clc1ccccn1	242	0.00638374	-0.403106
Brc1cccnc1	243	0.00298949	-0.0584686
Oc1ccccn1	249	0.00551617	0.100822
O=C1Nc2ccccc2C1=O	253	0.0611515	-2.45667
Nc1ccc(Br)cn1	255	0.00960217	-0.603292
Cc1ccc2ccccc2n1	258	0.012007	-1.37313
O=[N+]([O-])c1ccc(O)c2ncccc12	259	0.124038	-2.97067
Oc1cccc2cccnc12	260	0.0807027	-2.0102
Sc1ccc2ccccc2n1	261	0.175755	-2.23834
O=C1Nc2cccc3cccc1c23	263	0.0204521	-3.46106
Cc1ncc([N+](=O)[O-])[nH]1	265	0.0132531	-1.45475
c1ccc2[nH]cnc2c1	267	0.00871126	-1.46501
NNc1nc2ccccc2s1	270	0.0207655	-1.95998
Cc1nc2ccccc2[nH]1	271	0.00328777	-1.72197
C=Cc1ccncc1	272	0.00838644	-0.468211
c1ccc2[nH]nnc2c1	275	0.00357461	-1.61946
Brc1ccccn1	276	0.00449893	-0.496165
Sc1nc2ccccc2[nH]1	280	0.0224794	-2.38059
Sc1nc2ccccc2o1	281	0.0734491	-2.30654
Sc1nc2ccccc2s1	282	0.18302	-2.50983
O=C1Nc2ccc([N+](=O)[O-])cc2C1=O	284	0.439389	-3.56791
O=C1Nc2ccc(Br)cc2C1=O	285	0.224067	-3.3416
O=C1Nc2c(Cl)cc(Cl)cc2C1=O	286	0.342672	-3.77586
COc1cc2sc(C)[n+](CCCS(=O)(=O)[O-])c2c2sccc12	291	0.0142898	-2.38533
Cc1sc2ccccc2[n+]1CCCS(=O)(=O)[O-]	295	0.0148588	-0.808015
CC1=NN(c2ccccc2)C(=O)C1	298	0.00982559	-1.8776
CS(=O)(=O)c1ccc2nc(N)sc2c1	299	0.0029576	-3.42405
Sc1nnnn1-c1ccccc1	301	0.277458	-2.07404
Nc1cccc2cnccc12	303	0.00756952	-0.816267
O=C1C(=O)N(Cc2ccccc2)c2ccccc21	304	0.0678321	-3.84846
FC(F)(F)c1cnc(Cl)c(Cl)c1	305	0.0795067	-2.78395
CCCCC=O	310	0.000243731	-0.635109
O=Cc1ccccc1	313	0.000669913	-1.38366
O=Cc1ccc(O)cc1	314	0.000648908	-1.18427
CCCCCCCCOc1ccc(C=O)cc1	315	0.0266322	-4.91093
CC(=O)Nc1ccc(C=O)cc1	317	0.000341279	-1.69523
O=Cc1cccc(C=O)c1	319	0.000435669	-2.06174
O=Cc1ccccc1O	320	0.00426916	-1.37356
O=Cc1ccccc1Cl	321	0.00219449	-2.0011
CN1C(=CC=O)C(C)(C)c2ccccc21	322	0.000987402	-2.62287
O=Cc1cccc([N+](=O)[O-])c1	323	0.0203385	-1.87526
O=Cc1ccc([N+](=O)[O-])cc1	324	0.0286876	-2.04709
O=Cc1cccc2ccccc12	325	0.00512396	-3.0121
O=Cc1c(O)ccc2ccccc12	326	0.039435	-3.25949
O=Cc1c2ccccc2cc2ccccc12	327	0.0170934	-5.30606
O=Cc1ccco1	328	0.000911229	-0.181818
CN(C)c1ccc(C=O)cc1	329	0.00133866	-1.87212
CCN(CC)c1ccc(C=O)cc1	330	0.000807183	-2.55227
O=Cc1c(OC(=O)c2cccc([N+](=O)[O-])c2)ccc2ccccc12	333	0.19296	-6.23253
O=Cc1ccc(Cl)cc1	334	0.00349778	-2.40039
COc1cc(C=O)cc(OC)c1OC	335	0.000303056	-1.70173
COc1cc(C=O)ccc1O	336	0.000225997	-1.6432
CC(C)CC=O	337	0.000117776	-0.966867
O=Cc1ccc([N+](=O)[O-])o1	338	0.135614	-1.5206
O=Cc1c(F)cccc1Cl	339	0.0046047	-2.3165
O=Cc1ccc(OC(=O)c2cccnc2)cc1	342	0.00142678	-2.63968
Cc1[nH]c2ccccc2c1C=O	343	0.000764819	-2.39138
O=Cc1ccc2c(c1)OCCO2	344	0.000277743	-2.09639
O=Cc1ccc(F)cc1	345	0.00295144	-1.54846
O=Cc1ccccc1OC(F)F	346	0.00684089	-2.09613
O=Cc1cccc(Br)c1	347	0.00157871	-2.32296
O=Cc1ccccc1[N+](=O)[O-]	348	0.0282088	-1.78863
COc1cccc(C=O)c1OC	349	0.000665	-1.64435
COc1ccc(OC)c(C=O)c1	350	0.000382937	-1.99118
O=Cc1ccc(Cl)cc1Cl	351	0.00757084	-2.90704
COc1ccc(Cl)cc1N	352	0.00840199	-2.26676
O=Cc1ccc(N2CCOCC2)cc1	353	0.000841249	-2.03942
O=Cc1ccc(OC(=O)c2cccc([N+](=O)[O-])c2)cc1	354	0.0305378	-4.35231
COc1ccc(C=O)cc1OC	355	0.000214258	-1.66408
O=Cc1ccc(O)cc1O	356	0.00246375	-1.37382
CCCCC(C)=O	358	0.000562826	-0.769342
CCCC(=O)CCC	359	0.00023256	-1.23391
CC(=O)CC(C)=O	360	0.000119653	0.0464114
N#Cc1ccncc1	362	0.00430523	0.0837369
CC(=O)CC(=O)C(F)(F)F	363	0.00196907	-0.527664
CC(=O)CCc1ccccc1	364	0.00139314	-1.5172
CC(=O)c1ccc(Br)cc1	365	0.0205184	-2.47572
CC(=O)c1ccccc1	366	0.00372048	-1.29403
CC(=O)c1cccc(Br)c1	367	0.00840002	-2.17799
CC(=O)c1ccc(C)cc1	368	0.0107926	-1.68968
COc1ccc(C(C)=O)c(OC)c1	369	0.00180858	-1.8113
O=C(c1ccccc1)c1ccccc1	370	0.0094636	-3.86637
CCC(=O)c1ccccc1	371	0.00214413	-1.8973
CC1CCC(=O)CC1	375	0.000505491	-0.962026
CC(=O)c1cccc2ccccc12	377	0.062932	-3.02557
CC(C)(O)C#N	378	0.000412781	1.36218
CC(=O)C(C)(C)C	379	0.000875244	-0.776958
CC(=O)C=C(C)C	381	0.000182687	-0.81469
O=C1c2ccccc2-c2ccccc21	384	0.155732	-4.66824
O=C(CCl)c1ccc(Cl)cc1Cl	386	0.148565	-3.16997
O=C1CCCCCCCCCCC1	387	0.00144226	-3.68648
O=C1CCCCCC1	388	0.000280473	-0.893941
CC(=O)c1ccc(O)cc1	389	0.00360763	-1.13383
O=C1NC(=O)C(=O)C(=O)N1	390	0.602985	-1.06796
CC(=O)c1ccc([N+](=O)[O-])cc1	392	0.134339	-2.41987
CC(=O)c1ccc(Cl)cc1	394	0.0156779	-2.21908
O=C1CCCC1	395	6.75356e-05	0.409942
CC(=O)c1ccccc1Cl	396	0.00734635	-1.83189
COc1ccccc1C(C)=O	397	0.00308703	-1.73083
CN1CCC(=O)CC1	398	4.02571e-05	1.29916
CCOC(=O)CC(C)=O	401	0.000690175	0.212268
CCOCCBr	404	0.00444336	-0.780241
CCOC(=O)CCl	409	0.00557647	-0.614786
CC1CCCNC1	410	0.00139706	0.149621
COC(=O)c1ccccc1O	411	0.00174141	-2.3049
COC(=O)CC(C)=O	412	0.000140556	0.563765
O=C(O)c1ccccc1C(=O)c1ccccc1	413	0.00415943	-2.9468
O=C(O)COc1ccc(Cl)cc1Cl	414	0.00157058	-2.6313
O=C(O)c1ccc(Cl)c([N+](=O)[O-])c1	415	0.026757	-2.47455
O=C(O)c1cc([N+](=O)[O-])cc([N+](=O)[O-])c1	416	0.0921132	-1.66219
O=C(O)c1cccc([N+](=O)[O-])c1	417	0.00833484	-2.18185
CC(C)(C)C(=O)O	418	0.000123239	-0.133096
O=C(O)c1ccccc1Br	419	0.000555081	-2.10575
Nc1cccc(C(=O)O)c1	420	0.000272059	-1.92714
O=C(O)c1ccccc1Cl	421	0.00118314	-1.64977
O=C(O)CCCCC(=O)O	422	1.56956e-06	-0.160917
O=C(O)c1ccccn1	423	0.00050906	-0.287841
O=C(O)c1ccc(O)cc1	424	0.000217887	-1.57173
O=C(O)CC(=O)O	425	0.000114528	0.792815
C=CCC(=O)O	427	6.49472e-06	-0.161387
O=C(O)c1cc(-c2ccccc2)nc2ccccc12	429	0.0190751	-3.51026
CC(C)C(=O)O	431	1.11401e-05	0.619444
O=C(O)Cc1cccc2ccccc12	432	0.000896957	-2.55537
NCCCCCC(=O)O	434	3.59624e-05	0.491969
C=C(CC(=O)O)C(=O)O	435	8.94024e-06	-0.110482
O=C(O)C=CC(=O)O	436	8.53731e-06	-1.27172
O=C(O)CNC(=O)c1ccccc1	438	3.13686e-05	-1.34447
O=C(O)c1ccc(Br)cc1	441	0.00201196	-3.00152
O=C1CC(=O)NC(=O)N1	442	0.016784	-1.04934
O=C1CC(=O)NC(=S)N1	443	0.0675846	-2.15243
O=C(O)c1ccncc1	444	0.000271327	-1.04486
Cc1ccc(C)c(SCC(=O)O)c1	445	0.00374665	-2.67846
Cc1cc(SCC(=O)O)c(C)cc1Br	447	0.0192381	-3.58883
O=C(O)COc1ccccc1[N+](=O)[O-]	448	0.00134972	-2.06283
Nc1cc(C(F)(F)F)ccc1C(=O)O	449	0.00824505	-2.11604
O=C(O)CO	454	5.02996e-06	0.755017
O=C(O)CCCCCC(=O)O	455	3.40184e-06	-0.583868
O=C(O)c1ccc([N+](=O)[O-])cc1[N+](=O)[O-]	456	0.0308631	-1.50177
CCC(Br)C(=O)O	457	2.63776e-05	-0.201579
O=C(O)CS	461	1.5529e-05	-0.334866
O=C(O)c1ccc(N2CCOCC2)c([N+](=O)[O-])c1	462	0.0128197	-2.58368
O=C(O)c1ccc(F)cc1	464	0.00224049	-2.38907
O=C(O)c1cccc(O)c1	465	0.000217049	-1.376
Nc1ccc(O)c(C(=O)O)c1	466	0.000833365	-2.07923
CCCCC(=O)O	468	1.24035e-05	-0.355632
CCCC(=O)O	470	3.8792e-06	0.262132
O=C(O)c1ccc(Cl)cc1	471	0.00229933	-2.66794
O=C(O)c1ccccc1O	472	0.000859391	-1.67076
O=C(O)c1cccnc1	473	0.000241961	-0.75394
CCCCCCCCC(=O)O	474	0.000347537	-2.8044
NCc1ccc(C(=O)O)cc1	475	0.000448197	-1.35139
Nc1ccc(C(=O)O)cc1	476	0.00039315	-2.22354
O=C(O)Cc1cccs1	477	0.000108356	-1.00408
CCNc1ccc(C(=O)O)cc1[N+](=O)[O-]	479	0.00833831	-3.09689
O=C(O)CCC(=O)c1cccs1	480	0.00017622	-1.46717
Nc1ccc(C(=O)O)cc1[N+](=O)[O-]	481	0.00483833	-2.53799
COc1ccccc1C(=O)O	483	0.00026348	-1.95017
O=C(O)c1cc2ccccc2cc1O	485	0.00708212	-3.07524
O=C(O)c1ccccc1C(=O)c1ccc(Cl)cc1	486	0.0222028	-3.2213
O=C(O)CCCCCCC(=O)O	487	7.19877e-06	-1.06979
O=C(O)c1ccc2ccccc2n1	488	0.00294598	-1.96796
O=C(O)c1cc([N+](=O)[O-])ccc1Cl	489	0.0277639	-2.08182
O=C(O)c1ccco1	490	0.000280322	-0.603598
O=C(O)c1ccccc1Nc1ccc(SC(F)F)cc1	491	0.0687475	-5.16099
CC(C)(C)c1ccc(C(=O)O)cc1	492	0.00683929	-3.61087
CCCCO	493	0.00531082	0.11767
CCC(C)O	494	0.00320644	0.259026
OC1CCCCC1	497	0.00220277	-0.344462
OCCCl	499	0.00387731	0.976146
COCCO	500	0.000566083	1.39572
CCOCCO	501	0.00207523	0.966053
CC(O)C(C)O	503	0.00574669	1.04257
OCCCCO	504	0.00268356	1.31975
C=C(C)CO	506	0.0072233	0.474313
C#CCO	507	0.00200298	1.10506
CN(C)CCO	508	0.00136482	1.01981
CC(C)CCO	510	0.00199687	-0.48869
CC(C)CO	512	0.00154731	0.327751
CCCO	513	0.0055864	0.768554
OCCOc1ccccc1	514	0.000383855	-0.89588
CNCCO	516	0.00161957	1.28366
CCCCS	518	0.0213631	-2.2905
OCCS	519	0.000931906	0.740769
OCCc1ccccc1	520	0.00112768	-0.711566
OC1CCCC1	521	0.00163835	0.255689
OCC1CCCO1	522	0.00307242	1.05675
Nc1ncnc2[nH]cnc12	524	0.00214109	-2.0402
Nc1nc2[nH]cnc2c(=O)[nH]1	525	0.00312549	-3.06778
NC(Cc1ccccc1)C(=O)O	526	1.90332e-05	-1.31138
NC(Cc1c[nH]c2ccccc12)C(=O)O	527	3.63733e-05	-1.99166
CC(C)CC(N)C(=O)O	528	3.30218e-05	-0.564325
CSCCC(N)C(=O)O	529	3.64236e-05	-0.780262
CC(O)C(N)C(=O)O	530	1.7576e-05	-0.0765078
N[C@@H](Cc1c[nH]cn1)C(=O)O	531	9.7023e-06	-0.58585
CC(C)C(N)C(=O)O	532	1.32139e-05	-0.194779
Ic1ccccc1	534	0.015938	-3.00955
N#CCc1ccccc1	535	0.00110803	-1.89667
FC(F)Sc1ccc(Br)cc1	536	0.071314	-4.25224
O=[N+]([O-])c1cc(Cl)ccc1Cl	538	0.22402	-3.25519
Cc1ccc(Br)cc1	539	0.0172565	-3.18942
O=[N+]([O-])c1ccc(Cl)c([N+](=O)[O-])c1	541	0.41011	-2.75124
Oc1ccccc1F	544	0.061058	-0.0843502
Oc1ccc(Br)cc1	545	0.0163698	-1.24423
Oc1ccccc1Cl	546	0.104583	-0.720824
Oc1ccc(Cl)cc1	547	0.0219208	-0.92519
Sc1ccc(Cl)cc1	548	0.0641648	-2.67859
Nc1cccc(O)c1	549	0.00306368	-0.246902
O=[N+]([O-])c1ccc(O)cc1	550	0.0273711	-1.48752
Oc1c(Cl)cc(Cl)cc1Cl	551	0.430832	-2.17982
Oc1c(Br)cc(Br)cc1Br	552	0.278117	-3.55416
COc1ccc(Br)cc1	555	0.00406899	-2.89853
COc1ccccc1I	556	0.0101431	-2.83727
CCOc1ccc(Br)cc1	559	0.00779134	-3.3676
Cc1ccc(O)cc1	560	0.0151427	-0.746984
Cc1cccc(O)c1	561	0.00583515	-0.70474
Cc1ccccc1O	562	0.0602287	-0.571308
Oc1ccc(F)cc1	564	0.0122385	-0.420486
COC(=O)c1ccc(N)cc1	565	0.000928374	-2.00966
Oc1ccccc1	566	0.00305524	-0.199408
Cc1cccc(C)c1O	567	0.062579	-1.13312
Oc1cccc(Br)c1	568	0.0100335	-1.06514
Oc1ccc(Br)cc1Br	570	0.133757	-2.30809
N#Cc1ccc(O)cc1	571	0.00217933	-0.820216
Oc1cccc(Cl)c1	572	0.0126505	-0.697051
O=[N+]([O-])c1ccccc1O	573	0.141418	-1.75148
Oc1ccccc1-c1ccccc1	574	0.134115	-2.88647
Oc1ccc2c(c1)OCO2	576	0.000997039	-1.18771
Oc1ccc(Cl)cc1Cl	579	0.302105	-1.5922
CI	580	0.0171453	-1.46489
OCCBr	583	0.00382046	0.658164
CCBr	584	0.00523717	-1.09915
BrCCBr	585	0.00859863	-1.7839
C=CCBr	586	0.00945449	-1.55154
CC(C)I	589	0.00489169	-1.97364
CCCI	590	0.00959675	-2.25031
BrCCCBr	591	0.0115713	-2.09221
CCCCCl	592	0.00463573	-2.2744
CCCCBr	593	0.00805839	-2.5089
CCCCI	594	0.0216543	-2.91845
CC(C)CBr	595	0.00376719	-2.39753
BrCCCCBr	598	0.0287563	-2.47918
CCCCCBr	599	0.0206641	-2.94253
CC(C)CCBr	600	0.00510118	-3.14835
BrCCCCCBr	601	0.0332429	-3.25057
CCCCCCBr	602	0.0267549	-3.71222
ICCCCCCI	603	0.160073	-4.74408
CCCCCCCCl	604	0.0216039	-4.26977
CCCCCCCCCl	605	0.027211	-4.96822
CCCCCCCCI	606	0.0907919	-5.442
CCCCCCCCCCBr	607	0.053863	-6.13916
CCCCCCCCCCI	608	0.106643	-6.36822
N#Cc1ccc(CCl)cc1	613	0.0141667	-2.82761
ClCc1ccc(CCl)cc1	614	0.0273818	-4.20093
ClCc1ccc(Cl)cc1	615	0.0233271	-3.65551
O=[N+]([O-])c1ccc(CBr)cc1	616	0.217126	-3.58128
ClCc1ccccc1	617	0.00625524	-2.82931
CNCCC#N	619	0.000422056	1.05327
CCCCCI	622	0.0569643	-3.33116
IC1CCCCC1	623	0.0137809	-3.29377
CCCCCCCCCCl	624	0.0330285	-5.51637
NC(=O)CCl	628	0.00298825	0.0200425
CC(=O)Nc1ccc(Br)cc1	638	0.00187855	-2.85081
CC(=O)NCC(=O)O	641	3.23099e-06	-0.0908258
NS(=O)(=O)c1ccccc1	642	0.000240188	-1.34781
NS(=O)(=O)c1ccc2ccccc2c1	643	0.00231457	-2.52081
NS(=O)(=O)c1cc(Cl)ccc1Cl	644	0.00344776	-2.8079
NS(=O)(=O)c1ccc(Cl)cc1	645	0.00125453	-2.40154
NNC(N)=S	651	0.000229996	-0.799174
O=C1CCC(=O)N1	652	6.86135e-05	0.0369316
Nc1ccc(Cc2ccc(N)cc2)cc1	655	0.0276758	-2.51848
O=S(=O)(Cl)c1ccc2ccccc2c1	656	0.0039811	-3.14008
O=Cc1cc(Br)ccc1O	657	0.0228571	-2.48604
CC(=O)c1ccc(C#N)cc1	659	0.0102588	-1.81603
O=C(O)c1c(F)cccc1Cl	661	0.00275493	-1.71651
O=C(O)c1ccccc1Nc1ccccc1	662	0.00418732	-4.05386
CC(=O)CC(C)C	664	0.000263424	-0.810194
Sc1ccccc1	665	0.0194438	-1.98108
O=C(O)C(O)c1ccccc1	666	8.48343e-05	-0.448215
C=CCO	667	0.00345077	0.955152
S=C=Nc1ccc(Cl)cc1	669	0.0141959	-3.95738
NC(CCC(=O)O)C(=O)O	670	7.30568e-07	-0.524144
CCCCCCCCCCC(=O)O	672	0.00109574	-3.8323
O=C(O)CCCC(=O)O	673	4.32049e-07	0.161392
CCCCCCCC(=O)O	674	0.000179672	-2.21884
CC(=O)C(=O)O	675	9.22207e-06	1.09306
CC(=O)c1ccc(Br)s1	676	0.0107657	-2.11801
COc1ccc(C=O)cc1	681	0.000302593	-1.79997
O=C(c1ccccc1)c1ccccn1	682	0.123921	-2.19099
Nc1ccc(Oc2ccc(N)cc2)cc1	684	0.0228505	-2.58908
N#CCCl	685	0.00242792	-0.170047
C1COCCN1	686	0.00101686	0.975194
COc1ccc(C=O)c(OC)c1	687	0.000383587	-1.91543
COc1ccccc1O	688	0.00120256	-0.794149
CC(=O)c1ccccc1O	689	0.0231929	-1.45004
CCNCC	692	0.00594652	0.725581
CCCBr	693	0.00763059	-1.79996
NCCO	694	0.00477894	1.42225
CC(=O)C(F)(F)F	695	0.00239995	-0.269251
COc1cc(N)cc(OC)c1OC	696	0.00148851	-1.19732
O=Cc1ccc(C(F)(F)F)cc1	697	0.0145209	-2.47997
CC(C)c1cccc(C(C)C)c1N	698	0.0459548	-3.3566
NCCN	699	0.00895156	1.11955
CCCCN=C=S	701	0.00145652	-2.77373
CC(=O)N1CCNCC1	702	0.000256069	0.837032
Nc1ccc(C(=O)O)cn1	703	0.000398222	-1.71807
O=C(c1ccccc1)c1ccc(F)cc1	706	0.0372793	-4.32349
Oc1cccc(F)c1	707	0.00910316	-0.543325
O=C(O)c1ccc([N+](=O)[O-])cc1	708	0.0113564	-2.43217
O=C(O)Cc1ccccc1C(=O)O	709	6.00237e-05	-1.17703
Oc1ccc(N2CCNCC2)cc1	710	0.00491188	-1.74615
NCCCCCCN	712	0.0240142	1.16006
Cc1ccsc1C(=O)O	713	0.00174667	-1.58039
Cc1ccc(C(=O)O)s1	714	0.00162155	-1.63094
O=C(O)c1ccc(Oc2ccccc2)cc1	717	0.00168025	-3.94976
NN	718	0.00278724	1.61297
O=C(O)c1ccccc1C(F)(F)F	719	0.00634626	-1.46497
O=C(O)c1ccc(C(F)(F)F)cc1	720	0.0095366	-2.18425
O=C(O)c1cccc(Cl)c1	721	0.00114798	-2.37305
O=C(O)c1cccc(C(F)(F)F)c1	722	0.00545759	-1.92463
O=C(O)C(F)F	723	7.21382e-05	1.03029
Oc1cccc2ccccc12	724	0.189068	-2.38099
O=[N+]([O-])c1cccc(C=NO)c1	725	0.0270481	-2.31899
O=S(=O)(Cl)c1ccccc1	726	0.000537397	-1.61289
CC(C)(C)c1ccc(N)cc1	727	0.0202435	-2.48042
NCCCN1CCCC1=O	728	0.000118262	1.03683
Cc1ncc[nH]1	729	0.000472542	0.540632
BrCc1ccc(Br)cc1	730	0.0224344	-4.50083
CC(C)(C)N	735	0.00539963	1.00556
CCOC(=O)CBr	736	0.000255333	-0.765421
CCC(=O)O	738	2.35898e-06	0.94477
CC(O)C(=O)O	740	6.25705e-06	0.888309
N#CSc1ccc(N)cc1	743	0.0111183	-2.28012
Cc1cc([N+](=O)[O-])ccc1N	745	0.0636685	-2.52358
CC(=O)Nc1cccc(N)c1	747	0.000422854	-1.14735
CNc1ccc([N+](=O)[O-])cc1	748	0.0390544	-2.52358
Cc1cc(Cl)ccc1N	751	0.02193	-2.05111
Nc1ccc(Oc2ccccc2)cc1	752	0.0111637	-2.93768
Nc1cccc(S(=O)(=O)Nc2cccc(Cl)c2)c1	755	0.00852135	-4.26205
CCC(C)(C)c1ccc(Oc2ccc(N)cc2)cc1	757	0.154879	-5.25572
Nc1ccc(-c2ccc(N)cc2)cc1	758	0.0573909	-2.68326
CN(C)c1ccc(Br)cc1	759	0.0167047	-3.14024
Nc1ccccc1F	760	0.0194183	-0.702279
Cc1c(N)cccc1Cl	761	0.011845	-1.98999
Nc1ccc(Cl)cc1Cl	762	0.0950426	-2.44732
Nc1cccc(S(=O)(=O)N2CCOCC2)c1	763	0.00115356	-2.65346
Nc1cccc(S(=O)(=O)NCc2ccco2)c1	764	0.000589412	-2.96971
Nc1ccc(S(=O)(=O)Nc2cccc(C(F)(F)F)c2)cc1	765	0.037571	-3.72066
COc1ccccc1NS(=O)(=O)c1cccc(N)c1	766	0.00132846	-3.75722
Nc1ccc(S(=O)(=O)N2CCOCC2)cc1	767	0.00178832	-2.60626
COc1ccc(NS(=O)(=O)c2cccc(N)c2)cc1	768	0.00137373	-3.85547
NC1=NCCS1	770	0.000629049	-0.160096
Fc1ccccc1N1CCNCC1	771	0.00775857	-1.23639
CCCCN	772	0.0097784	0.621756
c1ccc(CC2CCNCC2)cc1	773	0.000933036	-1.5108
CN1CCN(N)CC1	775	0.00037067	0.513796
CC1CCCC(C)N1	776	0.00140792	0.0342189
CC1CNCC(C)C1	777	0.00267663	-0.00288663
NCc1ccccn1	778	0.0028681	1.07039
NCc1ccncc1	779	0.00211514	1.29586
COC(=O)c1ccc(C(=O)OC)c(N)c1	780	0.00045339	-3.1656
NC(CO)C(O)c1ccc([N+](=O)[O-])cc1	781	0.0672648	-1.37527
NCc1cccnc1	782	0.0012516	1.40133
NNc1c(Cl)cc(Cl)cc1Cl	783	0.0307837	-3.11414
NCCN1CCNCC1	784	0.000979266	0.201202
CCCNCCC	785	0.0112929	-0.432187
CCCCNCCCC	786	0.015494	-1.35283
Nc1ccc(-c2ccccc2)cc1	787	0.045594	-3.09292
Cc1cc(I)ccc1N	788	0.0333233	-2.19414
Nc1cc(Cl)cc(Cl)c1	789	0.0229706	-2.72711
Nc1c(Br)cc(Br)cc1Br	790	0.0272318	-3.79648
O=C(O)C1CCNCC1	792	2.45262e-05	0.335274
O=C(O)c1ccc(Cl)cc1[N+](=O)[O-]	793	0.0328269	-2.12176
CCOc1cc(C(=O)O)cc(OCC)c1OCC	794	0.00322372	-2.24524
O=C(O)c1ccc(I)cc1	795	0.00477424	-3.77494
O=C(O)c1cccnc1S	797	0.00288699	-1.40887
O=C(O)c1ccc(N2CCCCCC2)c([N+](=O)[O-])c1	803	0.0851835	-3.59223
COc1ccc(C(=O)O)cc1	804	0.000166675	-2.44879
O=C(O)c1ccc(N2CCCCC2)c([N+](=O)[O-])c1	805	0.0154077	-3.19696
O=C(O)c1ccccc1-c1ccc(C(F)(F)F)cc1	808	0.118549	-3.67289
CN1C(=O)CC(=O)N(C)C1=O	809	0.0881377	-0.743782
O=C(O)CCCOc1ccc(Cl)cc1Cl	810	0.00129213	-3.3496
CC(Oc1ccc(Cl)cc1Cl)C(=O)O	811	0.000999392	-2.58456
O=C(O)c1ccc(Cl)cc1Cl	812	0.00359529	-2.36244
O=C(O)C1CC1	813	8.74734e-06	-0.19419
Nc1c(C(=O)O)[nH]c(=O)[nH]c1=O	814	0.000513841	-2.52043
O=C(O)c1ccccc1F	815	0.00113246	-1.56482
Nc1cc(Cl)ccc1C(=O)O	817	0.002824	-2.51023
O=C1CCC(C(=O)O)N1	818	4.3555e-06	0.0981035
O=C(O)c1ccc(Cl)c(Cl)c1	819	0.00848011	-2.76738
O=C(O)c1ccc2c(c1)S(=O)(=O)c1ccccc1C2=O	820	0.00429186	-3.23386
CCOC(=O)C1CCNCC1	821	5.87401e-05	-0.210621
Nc1ccc(C(=O)Nc2cccc(S(N)(=O)=O)c2)cc1	822	0.00133404	-3.27431
NS(=O)(=O)c1cc(Br)ccc1Br	827	0.00196117	-2.97471
NS(=O)(=O)c1cccc([N+](=O)[O-])c1	829	0.00638109	-1.71549
NNC(=O)c1ccccc1	830	0.000209809	-0.543876
NS(=O)(=O)c1ccccc1Cl	833	0.00139236	-2.20155
NS(=O)(=O)c1ccc(Br)cc1	834	0.00155845	-2.33237
NC(N)=S	835	0.000741483	0.144245
O=[N+]([O-])c1ccccc1Br	836	0.0953007	-2.72464
CS(=O)(=O)c1ccc(Cl)c(S(C)(=O)=O)c1	837	0.000903174	-2.69343
CS(=O)(=O)c1ccc(Cl)c([N+](=O)[O-])c1	838	0.0180836	-2.82411
CCS(=O)(=O)c1ccc(O)c(N)c1	840	0.000392243	-2.22833
Nc1ccc(O)cc1	841	0.00425864	-0.36432
Nc1ccc([N+](=O)[O-])cc1O	842	0.0488021	-2.30452
O=[N+]([O-])c1cccc(O)c1	843	0.0338165	-1.51498
Nc1cc(Cl)ccc1O	844	0.105291	-1.59932
COc1ccc(O)cc1	852	0.000755815	-1.17971
O=[N+]([O-])c1ccc(O)c(Cl)c1	853	0.362609	-2.29401
O=Cc1ccc(F)cc1F	857	0.00397422	-1.70076
Sc1nnc(S)s1	859	0.771008	-1.63376
COc1cc(OC)nc(N)n1	861	0.00726959	-1.21065
Cc1cc(N)no1	862	0.00218318	-0.0541906
O=C1CSC(=O)N1	864	0.0117352	-0.734474
Nc1nc2ccccc2s1	865	0.0383803	-2.00484
Cc1cc(C)nc(NS(=O)(=O)c2ccc(N)cc2)n1	866	0.003738	-2.8929
Oc1c(Br)cc(Br)c2cccnc12	869	0.40229	-3.71648
Nc1ccncc1	870	0.00240484	0.467452
O=C(O)C1(c2ccc(F)cc2)CCCC1	871	0.0222413	-3.10266
CCOc1ccc2nc(N)sc2c1	874	0.0264396	-2.88693
Nc1ncc(S(=O)(=O)c2ccc([N+](=O)[O-])cc2)s1	876	0.119025	-3.64212
Cn1cnnc1S	877	0.138651	-0.278358
Nc1c(F)c(F)c(F)c(F)c1F	878	0.0523587	-2.0269
CC1=NN(c2cccc(Cl)c2)C(=O)C1	881	0.0270664	-2.88898
Nc1cccnc1	884	0.00113382	0.694357
Nc1ccccn1	885	0.010159	0.305567
O=Cc1cc(Br)cc(Br)c1O	887	0.0961176	-3.47867
O=Cc1cccc(Cl)c1Cl	888	0.00774521	-2.79005
O=Cc1ccc(Cl)c(Cl)c1	889	0.013599	-3.06
CC(=O)c1ccc2ccccc2c1O	892	0.337112	-3.48665
CCN=C=S	894	0.000111608	-1.77872
CCOC(=O)CC(=O)C(F)(F)F	896	0.00417979	-0.79211
C=CCNCC=C	897	0.0046018	0.00409474
CC(=O)c1c(F)cccc1F	898	0.00534114	-1.50435
CC(=O)c1cccc(F)c1	899	0.00829157	-1.31053
CC(=O)c1ccccc1C(F)(F)F	900	0.0320437	-1.75786
CCOC(=O)c1ccc(C(C)=O)cc1	901	0.00397395	-2.4108
CC(=O)c1ccccn1	902	0.0188955	0.499972
CC(=O)c1ccncc1	903	0.00413154	0.331681
CC(=O)c1cccnc1	904	0.00250016	0.576035
CC(=O)c1ccc(Cl)c([N+](=O)[O-])c1	907	0.125251	-2.61063
Cc1ccc(C)c(C(=O)c2ccccc2)c1	908	0.00937718	-4.66343
O=C1CCCCC1	910	0.000150638	-0.316755
CC(=O)c1cccs1	913	0.00902909	-1.19343
O=C(O)C12CC3CC(CC(C3)C1)C2	914	0.00200149	-2.2848
OCC(F)(F)F	915	0.0266864	0.77359
NCCCn1ccnc1	918	0.0148769	1.27279
CC(=O)Nc1ccc(S(N)(=O)=O)cc1	919	0.000206427	-1.87785
Nc1cccc(S(=O)(=O)N2CCCCC2)c1	920	0.000921357	-2.8948
CCNc1ccc(C(=O)OCC)cc1N	921	0.00246041	-2.75345
CC(=O)Nc1ccccc1O	924	0.00150979	-1.59499
CCN(CC)S(=O)(=O)c1cccc(N)c1	925	0.00063555	-2.8975
Nc1ccc(S(=O)(=O)N2CCCC2)cc1	926	0.00304175	-2.74186
Nc1cccc(S(=O)(=O)N2CCCC2)c1	927	0.00179156	-2.69814
Nc1ccc(S(=O)(=O)N2CCCCC2)cc1	928	0.0014499	-2.94942
Nc1cccc(S(=O)(=O)Nc2ccc(Cl)cc2)c1	929	0.00950515	-4.37692
Nc1ccc(S(=O)(=O)Nc2ccccc2Cl)cc1	930	0.0116475	-3.99131
Nc1cccc(S(=O)(=O)Nc2ccccc2Cl)c1	931	0.00729581	-4.00928
COc1ccccc1NS(=O)(=O)c1ccc(N)cc1	932	0.00198678	-3.70671
CCCCNC	933	0.00474726	0.242469
NCCCN1CCOCC1	934	0.000945532	1.01284
COCCCN	935	0.00247407	1.54266
NC1CCCCC1N	936	0.0143447	0.724931
CCOc1ccccc1N1CCNCC1	937	0.00419624	-2.20905
CCOC=C(C#N)C#N	938	0.0967144	-3.1891
CCNCc1ccncc1	939	0.00241431	0.410666
O=CC1CC=CCC1	941	0.000211389	-0.979438
C1CNCCN1	945	0.00167941	0.672566
CCOC(=O)CC(=O)c1ccccc1	946	0.0582056	-1.8447
O=C(O)c1cccnc1Cl	947	0.00106885	-0.985686
O=Cc1c[nH]c2ccccc12	948	0.00130518	-2.41509
CCNCC(O)c1cccc(O)c1	950	0.00437982	-1.63079
Nc1cccc(S(=O)(=O)Nc2cccc(C(F)(F)F)c2)c1	951	0.0298702	-3.70899
CCN(Cc1ccccc1)c1ccc(C=O)cc1	952	0.00272122	-4.56193
O=C(O)c1ccc(N2CCCC2)c([N+](=O)[O-])c1	953	0.0313494	-2.9178
NCCCO	954	0.00255959	1.72613
CC1(C)CC(=O)CC(=O)C1	956	9.60123e-05	-1.23556
COc1ccc(NC(=O)c2ccc(N)cc2)cc1	957	0.00363844	-3.49422
Nc1ccc(S(=O)(=O)NCc2ccco2)cc1	958	0.000766235	-2.93502
CCN(CC)S(=O)(=O)c1ccc(N)cc1	959	0.00101103	-2.9812
Nc1ccc(S(=O)(=O)Nc2cccc(Cl)c2)cc1	960	0.0118368	-4.24027
CCOc1ccc(NS(=O)(=O)c2ccc(N)cc2)cc1	961	0.00523179	-3.75124
COc1ccc(NS(=O)(=O)c2ccc(N)cc2)cc1	962	0.0020683	-3.82856
Nc1ccc(S(=O)(=O)Nc2ccc(Cl)cc2)cc1	963	0.0151257	-4.37172
N#Cc1cccnc1	968	0.00280989	0.175763
O=C1CCCCCCC1	969	0.000405193	-1.4796
O=C1C2CC3CC(C2)CC1C3	971	0.00203472	-2.19491
O=C(O)c1ccccc1	974	0.00023845	-1.8168
NC(=O)c1ccc(Br)cc1	975	0.00661294	-2.0103
NS(=O)(=O)c1ccc([N+](=O)[O-])cc1	978	0.00906647	-1.86744
NC(=O)c1ccc(N)cc1	979	0.0011723	-1.253
COC(=O)CCl	985	0.000308937	-0.230519
COC(=O)c1ccc(CBr)cc1	991	0.00581675	-3.76303
O=C(O)c1ccc(C(=O)O)nc1	992	0.000189252	-2.16625
CCOc1ccc2nc(S)[nH]c2c1	994	0.0128812	-3.48101
NNC(=O)c1cc(-c2ccccc2)nc2ccccc12	997	0.00804738	-2.68416
Nn1cnc2scc(-c3ccccc3)c2c1=O	998	0.0651928	-3.66079
Nc1ccc(C(O)(C(F)(F)F)C(F)(F)F)cc1	999	0.130495	-2.50305
O=C(CC(=O)C(F)(F)F)c1cccs1	1000	0.0944423	-2.06449
CCOC(=O)c1ccc(N)cc1	1003	0.0011672	-2.17883
CC(C)CCN	1005	0.00437397	0.0756541
Oc1ccc(-c2ccccc2)cc1	1006	0.0460199	-2.96755
O=Cc1c[nH]c2ccc(Br)cc12	1007	0.00584696	-3.29738
Cc1cc(Cl)ccc1OCCCC(=O)O	1008	0.00158912	-3.46833
Nc1cc(C(F)(F)F)cc(C(F)(F)F)c1	1011	0.0769935	-2.92895
CCC(N)CO	1012	0.0173554	0.970136
O=Cc1ccc(OC(F)F)cc1	1013	0.00365975	-2.31099
NCC1CCCCC1	1018	0.013955	-0.437443
Cc1ccc(N)cc1N	1019	0.0156109	-0.485659
COc1cc(-c2ccc(N)c(OC)c2)ccc1N	1020	0.0275349	-3.30773
Nc1ccc([N+](=O)[O-])cc1N	1021	0.162301	-2.55082
CC(=O)CCC(C)C	1022	0.000628927	-1.39855
CC1(C)CC(N)CC(C)(C)N1	1023	0.00144384	0.447163
CC(N)CN	1024	0.00621112	1.11648
COC(CN)OC	1025	0.00211877	1.05284
NCCS	1026	0.0106348	0.305402
Cc1ccc(N)c(Cl)c1	1027	0.0248178	-2.12213
Cc1ccc2c(Cl)cc(Cl)c(O)c2n1	1028	0.261775	-3.40549
Oc1ccc2ccccc2c1	1032	0.02632	-2.48917
N#CCC#N	1034	0.00106239	0.0073238
Cc1cc(C)c2nc(N)sc2c1	1037	0.036478	-2.87698
COc1ccccc1NS(=O)(=O)c1cc(N)ccc1Cl	1039	0.0079586	-4.38077
O=C(O)c1ccccc1NS(=O)(=O)c1cccc([N+](=O)[O-])c1	1040	0.00630721	-3.31262
COc1ccc(NS(=O)(=O)c2cc(N)ccc2Cl)cc1	1041	0.00902071	-4.48523
COc1ccc(NS(=O)(=O)c2cc(C(=O)O)ccc2Cl)cc1	1042	0.00346632	-4.32793
O=C(O)c1ccccc1NS(=O)(=O)c1cc([N+](=O)[O-])ccc1Cl	1043	0.0348111	-3.50275
Nc1ccc(Cl)c(S(=O)(=O)Nc2ccccc2Cl)c1	1044	0.027817	-4.35589
CC(C)CC(=O)O	1045	1.12653e-05	-0.428762
Nc1ccc(-c2nc3ccccc3[nH]2)cc1	1049	0.0660372	-3.1034
CNC	1050	0.00138764	1.72181
CN	1051	0.0114322	1.42923
CC(C)CCNCCC(C)C	1053	0.00990563	-2.22877
CCCCCCN	1054	0.0287009	-0.374263
CN(C)CCCN	1057	0.00147981	0.999838
CN(C)CCN	1058	0.00200267	0.869544
CCN(CC)CCO	1059	0.00620328	0.300214
OCCNCCO	1060	0.001723	0.917413
COCCNCCOC	1063	0.00123123	0.690619
CCN	1064	0.00980087	1.46262
CC(C)C=O	1067	7.95162e-05	-0.362773
CC(C)CC(=O)CC(C)C	1071	0.000236153	-2.68917
CCC(C)C(C)=O	1074	0.000423484	-0.708302
CCC(=O)C(C)C	1075	0.00016362	-0.819185
Nc1c(Cl)cc(Cl)cc1Cl	1076	0.0914905	-3.49251
CC1=CC(=O)CC1	1077	0.000603399	-0.356178
CC(=O)Nc1ccc(C(=O)O)cc1	1083	0.000313215	-2.65138
CCCCCCCCCC(=O)O	1085	0.00063618	-3.33963
O=C(O)CCc1ccccc1	1086	3.2335e-05	-1.52223
NCC(=O)O	1091	1.41542e-06	0.470958
O=C(O)CCCc1c[nH]c2ccccc12	1093	0.000136718	-2.89089
O=C(O)c1cccc(C(=O)O)c1	1094	0.00012086	-2.60064
O=C(O)C1CCCCC1	1097	9.52165e-05	-1.46594
O=C(O)c1cccc(Br)c1	1098	0.000944757	-2.63407
OCC1CC=CCC1	1100	0.00791194	-0.619512
OCC1CO1	1102	0.00307388	1.61355
Nc1ccccc1O	1103	0.0231814	-0.799957
Oc1c(Cl)c(Cl)c(Cl)c(Cl)c1Cl	1105	0.833421	-4.36298
Cc1ccc(C(C)C)c(O)c1	1106	0.0771293	-2.42732
CCCCOC(=O)c1ccc(N)cc1	1107	0.0065862	-3.15108
CS(=O)(=O)Cl	1110	0.000129295	-0.298939
CC(=O)Nc1ccc(S(=O)(=O)Cl)cc1	1111	0.000392528	-2.28716
Nc1ccc(N=Nc2ccccc2)cc1	1112	0.0072218	-3.9376
O=Cc1c2ccccc2c(Cl)c2ccccc12	1114	0.0374015	-6.12389
NN(Cc1ccccc1)c1ccccc1	1115	0.00752691	-2.39399
C=CCCl	1117	0.0129736	-1.23698
CC(C)CCI	1118	0.0115924	-3.51915
O=[N+]([O-])c1ccc(CCl)cc1	1119	0.237847	-3.16487
CCI	1121	0.00872501	-1.66989
CCCCCCI	1122	0.0707984	-4.04712
CCCCCCCCBr	1123	0.0406384	-5.1671
O=C1NC(=O)c2ccccc21	1132	0.0654095	-2.83274
Cc1ccc(S(N)(=O)=O)cc1	1133	0.00106888	-1.4872
NS(=O)(=O)c1ccccc1[N+](=O)[O-]	1135	0.00481174	-1.70407
OCC1CCCCN1	1143	0.00119088	0.485816
Cc1cc(O)ccc1C(C)C	1145	0.0951561	-2.39437
CCCCCCCC(=O)c1ccc(O)cc1	1146	0.197689	-3.75468
Nc1c(Cl)c(Cl)cc(Cl)c1Cl	1148	0.280154	-4.22256
CCCCCC(=O)O	1149	4.16157e-05	-0.90534
CCC1CCCCC1O	1152	0.00946667	-1.39018
OCCCCCl	1154	0.00786391	0.510293
COC1CCCC(O)C1	1156	0.00113185	0.360322
OCCCc1ccccc1	1159	0.00169983	-1.04536
CC(C)Br	1160	0.00304069	-1.83293
C=CCI	1161	0.0872958	-2.20254
CC(C)CI	1162	0.00414745	-2.74217
Cc1ccc(N=Nc2cc(C)ccc2N)cc1	1169	0.0158819	-4.82172
NNc1ccccc1[N+](=O)[O-]	1171	0.00726876	-1.76712
O=Cc1ccccc1C(F)(F)F	1174	0.0111316	-1.97391
OCCNCc1ccccc1	1178	0.00234395	-0.388902
COc1ccccc1Nc1ccc(N)cc1	1179	0.0141963	-3.07685
CCCCc1ccc(N)cc1	1180	0.0184631	-2.33911
Nc1ccccc1N1CCOCC1	1182	0.00216206	-1.12899
O=C(O)c1ccccc1NS(=O)(=O)c1cccc(C(F)(F)F)c1	1184	0.0111112	-3.24081
O=C(O)c1cccc(S(=O)(=O)Nc2ccc(Cl)cc2)c1	1185	0.00398435	-3.89955
O=C(O)c1cccc(S(=O)(=O)Nc2cccc(Cl)c2)c1	1186	0.0038417	-3.84038
O=C(O)c1ccc(Cl)c(S(=O)(=O)Nc2ccc(Cl)cc2)c1	1187	0.0124724	-4.18826
Nc1cc(S(=O)(=O)N2CCCC2)ccc1Cl	1189	0.00968515	-3.62521
Nc1cc(S(=O)(=O)N2CCOCC2)ccc1Cl	1190	0.00657137	-3.60489
Nc1cc(S(=O)(=O)N2CCCCC2)ccc1Cl	1191	0.00445198	-3.7596
Nc1ccc(Cl)c(S(=O)(=O)Nc2cccc(Cl)c2)c1	1193	0.0298753	-4.65944
Nc1ccc(Cl)c(S(=O)(=O)N2CCOCC2)c1	1194	0.00294726	-3.6135
Nc1cc(S(=O)(=O)Nc2ccc(Cl)cc2)ccc1Cl	1195	0.055706	-4.84369
COc1ccccc1NS(=O)(=O)c1ccc(Cl)c(N)c1	1196	0.00908094	-4.47493
Nc1cc(S(=O)(=O)Nc2ccccc2Cl)ccc1Cl	1197	0.0344026	-4.5195
O=CC(Cl)=Cc1ccccc1	1198	0.0076171	-2.74521
CCOC(=O)Cc1csc(N)n1	1200	0.00101084	-1.84443
CCOC(=O)c1c(-c2ccc(Cl)cc2)csc1N	1201	0.0136578	-5.32972
CCOC(=O)c1c(-c2ccccc2Cl)csc1N	1202	0.0104491	-5.18041
O=C(O)Cc1c[nH]c2ccccc12	1203	0.000180596	-2.12003
O=[N+]([O-])c1cccc(S(=O)(=O)Cl)c1	1204	0.0132947	-1.84022
O=C(O)C(Cl)Cl	1205	0.00186538	0.839878
OCc1ccccc1	1206	0.00125448	-0.730877
CCCCOc1ccc(C=O)cc1	1207	0.00494733	-3.06609
CC(C)CCOc1ccc(C=O)cc1	1208	0.00200032	-3.61228
CCCCCCOc1ccc(C=O)cc1	1209	0.0140707	-3.94331
O=Cc1cccc(Oc2ccccc2)c1	1210	0.0013713	-4.15951
CCCOc1ccc(C=O)c(OCCC)c1	1211	0.00617972	-3.56458
CCOc1ccc(C=O)c(O)c1	1212	0.00427002	-2.24734
CCCOc1ccc(C=O)c(O)c1	1213	0.00986731	-2.58321
O=Cc1cc(Cl)cc([N+](=O)[O-])c1O	1214	0.521094	-3.04461
O=Cc1cccc(Cl)c1	1215	0.00150182	-2.07299
NNC(=O)COc1cccc(Br)c1	1216	0.000616763	-1.65898
COc1ccccc1NS(=O)(=O)c1cccc(C(=O)O)c1	1217	0.000487308	-4.04976
O=C(O)c1cccc(S(=O)(=O)Nc2cccc(C(F)(F)F)c2)c1	1218	0.0120805	-3.50774
COc1ccc(NS(=O)(=O)c2cccc(C(=O)O)c2)cc1	1219	0.000532651	-4.03884
O=C(O)c1cccc(S(=O)(=O)Nc2ccccc2Cl)c1	1220	0.00318516	-3.6709
NS(=O)(=O)c1ccc(Cl)c([N+](=O)[O-])c1	1221	0.0150341	-2.47406
CN(C)S(=O)(=O)c1cccc(C(=O)O)c1	1223	0.000128084	-2.36502
O=C(O)c1cc(S(=O)(=O)NCc2ccccc2)ccc1O	1224	0.000553234	-3.09419
COc1ccccc1NS(=O)(=O)c1ccc(O)c(C(=O)O)c1	1225	0.000756874	-3.97864
O=C(O)c1ccc(Cl)c(S(=O)(=O)N2CCOCC2)c1	1226	0.00212094	-3.04374
O=C(O)c1cc(S(=O)(=O)N2CCOCC2)ccc1Cl	1227	0.00169883	-2.81227
Cc1ccc([N+](=O)[O-])cc1S(=O)(=O)Nc1ccccc1C(=O)O	1228	0.0111104	-3.89046
O=C(O)c1ccc(NS(=O)(=O)c2ccc(Cl)c([N+](=O)[O-])c2)cc1	1229	0.0244542	-3.94602
O=C(O)c1ccc(NS(=O)(=O)c2cccc([N+](=O)[O-])c2)cc1	1230	0.00665784	-3.71493
COc1cc(OC)c(NC(=O)c2cc3ccccc3cc2O)cc1Cl	1232	0.490721	-5.79063
CCN(CC)S(=O)(=O)c1ccc(Cl)c(N)c1	1233	0.00364874	-3.89585
Nc1cc(S(=O)(=O)Nc2cccc(Cl)c2)ccc1Cl	1234	0.0391489	-4.73839
COC(=O)c1ccc(O)cc1	1238	0.000220918	-2.04981
NNC(=O)c1cccnc1	1242	0.000190484	0.0674606
CCOC(=O)c1c(-c2ccccc2)csc1N	1243	0.00625036	-4.61731
O=Cc1ccc(C(=O)O)cc1	1246	0.000248647	-2.49461
N#Cc1ccc(-c2ccc(O)cc2)cc1	1248	0.0215478	-3.71741
NC(=O)NCc1ccccc1	1250	9.18078e-05	-1.20094
NCCNCc1ccccc1	1251	0.00441372	-0.128797
Cc1ccc(-c2ccccc2C(=O)O)cc1	1252	0.0297855	-3.81907
CC(C)c1ccc(C(=O)O)cc1	1254	0.00322991	-3.19014
C=CCN	1255	0.00265378	1.32377
CC(C)c1ccc(N)cc1	1256	0.0173498	-2.03602
Nc1ncc(Cc2ccc(SC(F)F)cc2)s1	1257	0.0406169	-4.60606
O=C(O)c1cccc2c1C(=O)c1ccccc1C2=O	1260	0.0417397	-3.62179
O=C1c2ccccc2C(=O)c2c1ccc(C(=O)O)c2[N+](=O)[O-]	1261	0.214785	-3.60996
O=C(CC(=O)c1ccccc1)c1ccccc1	1264	0.047133	-4.23908
CCN(CC)S(=O)(=O)c1cccc(C(=O)O)c1	1265	0.00024841	-2.60451
O=C(O)c1cc(S(=O)(=O)Nc2ccccc2Cl)ccc1O	1268	0.0060835	-3.42341
COc1ccc(C)cc1NC(=O)c1cc2ccccc2cc1O	1269	0.277357	-6.00995
NNc1ccc(S(N)(=O)=O)cc1[N+](=O)[O-]	1271	0.00126098	-2.15307
NS(=O)(=O)c1cc([N+](=O)[O-])ccc1Cl	1272	0.0219806	-2.39437
Nc1cc(S(=O)(=O)Nc2ccc(SC(F)F)cc2)ccc1Cl	1273	0.0997861	-5.3156
O=C(O)c1cc(NS(=O)(=O)c2ccc(Cl)c([N+](=O)[O-])c2)ccc1O	1274	0.0350144	-3.53933
COc1ccc(NS(=O)(=O)c2cc(N)ccc2C)cc1	1275	0.00405749	-3.85467
Cc1ccc([N+](=O)[O-])cc1S(=O)(=O)Cl	1276	0.0167473	-2.40276
NNS(=O)(=O)c1cccc([N+](=O)[O-])c1	1277	0.00154676	-2.16341
CCNc1cccc2ccccc12	1278	0.0407194	-3.49021
Cn1c(=O)c2c(nc(Cl)n2C)n(C)c1=O	1279	0.115189	-2.01396
NNC(=O)c1ccc(Cl)cc1	1282	0.00129866	-1.50145
Nc1ccc(OC(F)(F)F)cc1	1283	0.0736231	-2.41677
O=[N+]([O-])c1cc(S(=O)(=O)Cl)ccc1Cl	1284	0.0208969	-2.52283
Cc1cc(N)c2ccccc2n1	1285	0.00715812	-0.678599
Nc1ccc2oc3ccccc3c2c1	1288	0.055992	-3.28784
Nc1ccc(S(=O)(=O)Nc2nccs2)cc1	1289	0.00585615	-2.88909
O=C(O)COc1cccc(Br)c1	1291	0.000269078	-2.23411
NNC(=O)CCCOc1ccc(Cl)cc1Cl	1294	0.00353134	-2.12357
NNC(=O)COc1ccc(Cl)cc1Cl	1295	0.00335038	-2.14545
Cc1cc(Cl)ccc1OCCCC(=O)NN	1296	0.00230837	-1.90228
CCOC(=O)c1c(C)csc1N	1297	0.00151095	-3.21874
O=C(O)CC12CC3CC(CC(C3)C1)C2	1299	0.000958259	-2.2007
OCC12CC3CC(CC(C3)C1)C2	1300	0.0165776	-2.20395
Cc1ccc(C(=O)O)cc1	1301	0.00156364	-2.68817
O=C(O)COc1ccccc1	1302	3.91736e-05	-1.49355
O=P(CCCl)(c1ccccc1)c1ccccc1	1304	0.0316494	-3.77286
O=C(O)c1ccc2c(c1Cl)C(=O)c1ccccc1C2=O	1305	0.0872525	-3.46932
O=Cc1ccccc1I	1312	0.0032559	-2.62235
NNc1ccc([N+](=O)[O-])cc1S(=O)(=O)Nc1ccc(Cl)cc1	1314	0.0490136	-4.29629
COc1ccccc1NS(=O)(=O)c1cc([N+](=O)[O-])ccc1NN	1315	0.00509408	-3.98418
OCc1ccccc1F	1319	0.0164085	-0.542615
O=C(CC(=O)C(F)(F)F)c1ccccc1	1320	0.0657396	-2.28131
OCc1ccccc1Cl	1321	0.0114435	-1.41866
COc1ccc(C(C)=O)c(O)c1	1322	0.0101155	-2.19384
Oc1cccnc1	1323	0.00171542	0.0335277
O=C1CC(=O)c2ccccc21	1324	0.364244	-2.87384
Cc1ccccc1S(N)(=O)=O	1325	0.000606917	-1.48762
CC(=O)CCl	1326	0.00105344	-0.00703231
CC(=O)c1cccc([N+](=O)[O-])c1	1327	0.0995824	-2.21119
Oc1cccc(Oc2ccccc2)c1	1328	0.0126719	-2.93002
Nc1ccc(Cl)cn1	1330	0.0162849	-0.736666
O=C(O)c1ccc2ccccc2c1	1332	0.00330428	-3.42552
O=C(Nc1ccccc1)c1ccccc1O	1334	0.0620917	-3.24873
Oc1ccc(Nc2ccccc2)cc1	1335	0.0169782	-3.07269
COc1ccccc1NS(=O)(=O)c1ccc(NN)c([N+](=O)[O-])c1	1338	0.00295178	-3.94608
O=C(O)c1ccc(NS(=O)(=O)c2cc([N+](=O)[O-])ccc2Cl)cc1	1340	0.0411995	-3.82202
O=C(O)c1cc(NS(=O)(=O)c2cccc([N+](=O)[O-])c2)ccc1O	1341	0.00867891	-3.18644
NNc1ccc(S(=O)(=O)Nc2cccc(Cl)c2)cc1[N+](=O)[O-]	1343	0.0209379	-4.23753
CCN(CC)S(=O)(=O)c1ccc(NN)c([N+](=O)[O-])c1	1345	0.00222513	-3.45636
COc1ccc(NS(=O)(=O)c2cc([N+](=O)[O-])ccc2NN)cc1	1346	0.00441543	-4.04835
NNc1ccc(S(=O)(=O)Nc2ccc(Cl)cc2)cc1[N+](=O)[O-]	1347	0.0211975	-4.27018
Nc1cccc(S(=O)(=O)Nc2ccc(SC(F)F)cc2)c1	1349	0.0271011	-4.70339
COc1ccccc1NS(=O)(=O)c1cc(N)ccc1C	1350	0.00360372	-3.7652
O=C(O)c1cccc(S(=O)(=O)N2CCOCC2)c1	1351	0.000422419	-2.59118
O=C(O)c1ccccc1NS(=O)(=O)c1ccc(Cl)cc1	1353	0.003742	-3.54446
O=C(O)c1ccccc1NS(=O)(=O)c1ccc(Cl)c([N+](=O)[O-])c1	1354	0.0219867	-3.55413
NS(=O)(=O)c1cccs1	1355	0.00167833	-1.88508
O=C(O)c1ccc(NS(=O)(=O)c2ccc(Cl)c([N+](=O)[O-])c2)cc1O	1356	0.031381	-3.57676
CCN(CC)S(=O)(=O)c1cc([N+](=O)[O-])ccc1NN	1357	0.00495209	-3.54105
COc1ccc(NS(=O)(=O)c2cccc(C(=O)NN)c2)cc1	1358	0.000338112	-3.27235
COc1ccccc1NS(=O)(=O)c1cccc(C(=O)NN)c1	1359	0.000331322	-3.12694
NNC(=O)c1cccc(S(=O)(=O)Nc2ccccc2Cl)c1	1360	0.00171703	-3.27962
Cc1ccc([N+](=O)[O-])cc1S(N)(=O)=O	1361	0.00873078	-2.19628
CN(C)S(=O)(=O)c1cccc(N)c1	1362	0.000460112	-2.28599
Cc1ccc(NS(=O)(=O)c2cccc(C(=O)O)c2)c(C)c1	1364	0.00429468	-3.90448
O=C(O)c1cccc(S(=O)(=O)N2CCCC2)c1	1365	0.000719168	-2.61042
NNC(=O)c1cccc(S(=O)(=O)N2CCOCC2)c1	1366	0.000207651	-1.86932
NNC(=O)c1cccc(S(=O)(=O)Nc2ccc(Cl)cc2)c1	1367	0.00203427	-3.62516
O=C(O)c1cc(S(=O)(=O)Nc2ccc(Cl)cc2)ccc1Cl	1368	0.00767467	-3.95877
CCN(CC)S(=O)(=O)c1ccc(O)c(C(=O)O)c1	1370	0.000411637	-2.48941
O=C(O)c1cc(S(=O)(=O)Nc2ccc(Cl)cc2)ccc1O	1372	0.0074717	-3.22555
COc1ccc(NS(=O)(=O)c2ccc(O)c(C(=O)O)c2)cc1	1373	0.00080142	-3.80322
COc1ccc(NS(=O)(=O)c2ccc(Cl)c(N)c2)cc1	1374	0.0110414	-4.57069
O=C(O)c1ccc(NS(=O)(=O)c2cccc([N+](=O)[O-])c2)cc1O	1375	0.00771724	-3.25397
NNc1cccc(C(F)(F)F)c1	1380	0.00975218	-1.61321
Nc1cccc(C(=O)Nc2cccc(C(F)(F)F)c2)c1	1382	0.060813	-4.18312
O=C(O)c1ccccc1I	1383	0.0015211	-2.3943
NCCC(=O)O	1387	3.30292e-06	0.731212
NCCCC(=O)O	1389	5.33026e-06	0.979527
CCCCC(N)C(=O)O	1390	2.48216e-05	-0.606111
NC(Cc1ccc(O)cc1)C(=O)O	1391	3.72558e-05	-1.51132
CC(N)C(=O)O	1392	2.70688e-06	0.229429
CN(C)N	1393	0.00107273	1.15442
Nc1ccc(Cl)c(S(=O)(=O)Nc2ccc(Cl)cc2)c1	1395	0.0377333	-4.78137
CCCCNc1ccc(S(N)(=O)=O)cc1N	1396	0.00504771	-2.22763
Nc1cc(S(=O)(=O)N2CCOCC2)ccc1N1CCOCC1	1397	0.00769617	-2.87228
CCN(CC)S(=O)(=O)c1ccc(Cl)c(C(=O)O)c1	1398	0.00103594	-2.61274
CCN(CC)S(=O)(=O)c1cc(C(=O)O)ccc1Cl	1399	0.00116814	-2.96135
CCN(CC)S(=O)(=O)c1cccc(C(=O)NN)c1	1401	0.000140405	-2.31116
Nc1cccc(S(=O)(=O)Nc2ccccc2C(=O)O)c1	1402	0.000375867	-3.05744
Cc1ccc(S(=O)(=O)Nc2ccc(Cl)cc2)cc1N	1403	0.0287528	-4.57057
COc1ccccc1NS(=O)(=O)c1ccc(O)c(N)c1	1404	0.00193559	-3.55285
NNC(=O)c1cccc(S(=O)(=O)N2CCCC2)c1	1405	0.000302224	-2.1064
O=C(O)C1CCN(S(=O)(=O)c2cc([N+](=O)[O-])ccc2Cl)CC1	1406	0.00442387	-3.11827
O=S(=O)(Cl)c1cccs1	1407	0.00248007	-1.85452
O=C(O)c1ccc(NS(=O)(=O)c2cccs2)cc1	1408	0.00263091	-3.4389
O=C(O)c1cccc(S(=O)(=O)N2CCCCC2)c1	1409	0.000481649	-2.75043
NNC(=O)c1cccc(S(=O)(=O)N2CCCCC2)c1	1410	0.000187509	-2.33805
O=C(O)c1cccc(Oc2ccccc2)c1	1413	0.00136493	-3.74192
O=C(O)CSc1ccc2ccccc2c1Br	1414	0.0127882	-3.93922
O=C(O)c1cc(-c2ccc(Cl)cc2)nc2ccccc12	1415	0.0832038	-4.21035
NNc1ccccc1Cl	1416	0.00463134	-1.23282
COc1cccc(C=O)c1	1417	0.000276292	-1.88268
Cc1ccc(NS(=O)(=O)c2ccc(C(=O)O)cc2)cc1	1418	0.00395126	-3.93732
O=C(O)c1ccc(S(=O)(=O)Nc2ccccc2)cc1	1420	0.000573489	-3.66685
O=C(O)c1cccc(OC(F)F)c1	1422	0.00182336	-2.20955
CCn1c2ccccc2c2cc(N)ccc21	1423	0.0992725	-3.20857
O=C(O)CSc1cc(Cl)ccc1Cl	1425	0.00757829	-2.89326
COc1ccccc1-n1c(S)nc2cc([N+](=O)[O-])ccc21	1427	0.162621	-4.57642
Nc1ccccc1C(=O)Nc1ccc(Cl)cc1	1429	0.0363056	-4.0486
O=C(O)CSc1cccc2cccc(Cl)c12	1430	0.0117756	-3.80753
COc1ccccc1NS(=O)(=O)c1cc(N)ccc1N1CCCCC1	1432	0.00494932	-4.25255
Cc1ccc(S(=O)(=O)Nc2cccc(Cl)c2)cc1N	1433	0.0218375	-4.44701
CN(C)S(=O)(=O)c1cc(N)ccc1Cl	1434	0.00133511	-3.51147
O=C(O)c1cc(S(=O)(=O)N2CCCC2)ccc1O	1435	0.00120577	-2.51869
Nc1ccc(S(=O)(=O)Nc2ccccc2Cl)cc1N	1436	0.0204717	-3.98814
O=C(O)c1cc(NS(=O)(=O)c2cccs2)ccc1O	1437	0.00327184	-3.3539
Cc1ccc(NS(=O)(=O)c2cc(C(=O)O)ccc2Cl)cc1Cl	1440	0.0665921	-4.97695
O=C(O)c1ccc(Cl)c(S(=O)(=O)N2CCCC2)c1	1441	0.00367857	-3.02947
O=C(O)c1ccc(Cl)c(S(=O)(=O)N2CCCCC2)c1	1442	0.00245981	-3.31058
COc1ccccc1NS(=O)(=O)c1cc(C(=O)O)ccc1Cl	1444	0.00313374	-4.38038
Cc1cc(C)c(C)c(S(=O)(=O)Nc2ccccc2C(=O)O)c1C	1445	0.00739563	-4.32202
O=C(O)c1ccc(Cl)c(S(=O)(=O)Nc2ccccc2Cl)c1	1446	0.0106215	-4.10509
Cc1ccc(NS(=O)(=O)c2ccc(Cl)c(C(=O)O)c2)cc1Cl	1447	0.0342309	-4.71189
Cc1ccc(NS(=O)(=O)c2ccc(NN)c([N+](=O)[O-])c2)c(C)c1	1448	0.0136833	-3.99541
Cc1ccc(NS(=O)(=O)c2cccc(C(=O)NN)c2)c(C)c1	1449	0.00141491	-2.90789
Cc1ccc(NS(=O)(=O)c2ccc(C)c(N)c2)c(C)c1	1450	0.0127354	-3.97473
Nc1ccc(S(=O)(=O)N2CCOCC2)cc1N	1451	0.0046357	-2.69
COc1ccc(NS(=O)(=O)c2ccc(N3CCCC3)c(N)c2)cc1	1452	0.00971841	-3.95203
COc1ccc(NS(=O)(=O)c2cc(N)ccc2N2CCOCC2)cc1	1453	0.00221795	-3.33988
COc1ccccc1NS(=O)(=O)c1cc(N)ccc1N1CCOCC1	1454	0.001885	-3.57524
O=C(O)c1cc(S(=O)(=O)Nc2cccc(C(F)(F)F)c2)ccc1Cl	1455	0.038501	-3.61434
Cc1ccc(NS(=O)(=O)c2ccc(Cl)c(N)c2)cc1Cl	1462	0.112049	-5.03714
COc1ccccc1NS(=O)(=O)c1ccc(C)c(N)c1	1463	0.00445733	-3.63852
Cc1cccc(N)n1	1468	0.00145792	0.264929
O=C(O)c1cnccn1	1469	0.000385582	-0.537515
OCc1ccccn1	1470	0.00322886	0.70932
O=C1CSC(=S)N1	1471	0.142882	-1.59486
O=[N+]([O-])c1ccc(Cc2ccncc2)cc1	1473	0.100668	-3.31328
N#CCc1ccc([N+](=O)[O-])cc1	1474	0.0398842	-2.25829
CC(=O)c1ccc(-c2ccccc2)cc1	1475	0.0655133	-4.27121
N#Cc1ccc(N)cc1	1476	0.00459436	-1.25632
Nc1ccccc1CO	1477	0.0052493	-0.104639
CC(=O)CC(=O)Nc1ccccc1	1478	0.001225	-1.74053
CC(=O)c1ccc2ccccc2c1	1479	0.0678674	-3.31618
NC(=O)c1ccccc1N	1480	0.000939492	-0.994559
COc1cccc(C(=O)O)c1	1481	0.000144008	-2.35379
O=C(O)CNCC(=O)O	1483	7.70168e-07	-0.90166
CCOC(=O)N1CCNCC1	1484	0.00143112	0.218702
O=C1c2ccccc2C(=O)N1CCBr	1487	0.205735	-3.76689
CC(C)(C)c1ccc(O)cc1	1488	0.050475	-2.43097
O=C1CCN(Cc2ccccc2)CC1	1489	0.000134329	-0.821259
O=C(O)Cc1ccc(-c2ccccc2)cc1	1490	0.00259611	-3.36793
Nc1nc(S)n[nH]1	1491	0.0132627	-1.42659
NNC(=O)c1cccc(N)c1	1493	0.000242438	-0.893883
CCOc1ccc(C=O)cc1OC	1494	0.000416556	-2.09526
CCOc1cccc(C=O)c1O	1495	0.00771926	-2.1668
CCOC(=O)c1ccccc1N	1496	0.0016868	-2.20206
CCC1CCC(=O)CC1	1497	0.00081993	-1.83235
CC(=O)c1ccccc1F	1499	0.00694725	-1.30278
Fc1ccc(N2CCNCC2)cc1	1500	0.0141006	-1.22734
O=C(c1ccco1)N1CCNCC1	1501	0.00353835	-0.650971
C1CNCCNC1	1502	0.00261006	1.03158
O=C1CNC(=O)N1	1503	0.00090418	-0.137935
COc1cccc(C=O)c1O	1504	0.0022488	-1.93358
c1ccc2c(c1)CCN2	1505	0.00764307	-1.81912
O=C(O)c1cccc(I)c1	1506	0.00211532	-3.32821
CC(C)c1ccccc1N	1507	0.0220029	-1.74722
CC(C)c1ccc(C=O)cc1	1508	0.00267123	-2.67518
CC(C)N1CCC(=O)CC1	1510	3.23461e-05	0.472147
COc1ccc(CC(=O)O)cc1	1512	8.26526e-05	-1.69937
COc1ccc(CC#N)cc1	1513	0.000767727	-2.26985
COc1ccc(CCN)cc1	1514	0.00264011	-0.672722
Cc1ccc(C=O)o1	1516	0.00112981	-0.589466
CC(N)CCc1ccccc1	1517	0.00567739	-0.999931
COC(=O)CC(=O)C(C)(C)C	1518	0.00192881	-0.966872
CNC(=S)NN	1519	0.000149935	-0.286809
O=C(O)c1cc(=O)[nH]c(=O)[nH]1	1521	0.000118183	-2.19841
O=Cc1c(F)c(F)c(F)c(F)c1F	1523	0.0120613	-2.00321
O=C(O)c1c(F)c(F)c(F)c(F)c1F	1524	0.00790598	-1.01537
CCC(=O)CC	1525	9.90253e-05	-0.317889
Nc1cccc(Oc2ccccc2)c1	1526	0.00840679	-2.71893
O=C(O)c1ccc2c(c1)OCO2	1527	0.000292592	-2.70598
O=C(O)C1CCCN1	1528	2.22937e-05	0.630078
N#CCc1ccccn1	1529	0.00177157	0.147342
O=Cc1ccncc1	1530	0.000685401	0.423719
O=C1CN2CCC1CC2	1531	0.000163127	0.531708
CC(=O)NS(=O)(=O)c1ccc(N)cc1	1532	0.000531806	-1.75515
Nc1ccc(F)c(F)c1F	1533	0.0490404	-1.52856
O=Cc1cccc(C(F)(F)F)c1	1534	0.00820472	-2.12439
COc1ccc(C=O)c(OC)c1OC	1535	0.00129152	-1.34931
COc1cc(C(=O)O)cc(OC)c1OC	1536	0.00015819	-1.5644
COc1cc(CC(=O)O)cc(OC)c1OC	1537	7.665e-05	-1.34327
O=C(O)C1c2ccccc2Oc2ccccc21	1538	0.0165183	-3.18496
Nc1cccnc1Cl	1539	0.00701167	-0.806075
NN1C(=O)c2ccccc2C1=O	1540	0.0665573	-2.20713
COc1cc(C=O)ccc1OCc1ccccc1	1542	0.000940893	-4.28678
O=C(O)c1ccc(Br)o1	1543	0.000981942	-1.4511
O=C(O)c1ccc(Cl)nc1	1544	0.00150389	-1.61654
Cn1c(=O)c2[nH]c(Cl)nc2n(C)c1=O	1545	0.0222502	-2.01847
N#CCC(=O)O	1546	3.96207e-05	0.743564
N#Cc1ccc(C(=O)O)cc1	1547	0.000459591	-2.34918
O=C(O)C1CCC1	1548	2.10511e-05	-0.484638
O=C(O)C1CCCC1	1549	4.75199e-05	-0.827435
O=Cc1cc(Br)c(O)c(Br)c1	1550	0.00944437	-3.40033
Nc1ccc(F)cc1F	1551	0.0417426	-1.28344
Nc1cc(F)ccc1F	1552	0.041599	-1.31492
CCOc1ccccc1C=O	1553	0.00102683	-2.34865
CCOc1ccc(C=O)cc1	1554	0.000698693	-2.23448
CC(=O)c1ccc(F)cc1	1555	0.0117933	-1.47555
O=Cc1ccccc1F	1556	0.00228552	-1.35006
O=Cc1cccc(F)c1	1557	0.00171867	-1.33131
NNC(=O)c1ccc(O)cc1	1558	0.000160557	-0.870396
O=Cc1cccc(O)c1	1559	0.00074357	-1.21137
O=C(c1ccccc1)c1ccc(O)cc1	1560	0.00957769	-3.21222
Oc1cccc(C(F)(F)F)c1	1561	0.0575469	-0.81965
Sc1ncccn1	1562	0.0185833	-0.580504
COc1ccccc1C=O	1563	0.000559301	-1.94105
Cc1ccsc1C=O	1564	0.00219747	-1.40042
OCc1cccnc1	1565	0.000985141	0.848036
O=C1CCCc2ccccc21	1566	0.0128035	-1.68508
Cc1ccc(S(=O)(=O)NN)cc1	1567	0.000406266	-1.58165
Cc1ccccc1C(=O)O	1568	0.000594262	-1.87969
Cc1ccc(C(=O)c2ccccc2C(=O)O)cc1	1569	0.0233347	-3.59714
CC(=O)NN	1570	3.78168e-05	0.849789
CC(=O)c1ccc(Cl)s1	1572	0.016356	-1.99721
CC(=O)c1cccc(N)c1	1573	0.00338129	-1.19897
NC1CCN(Cc2ccccc2)CC1	1574	0.000402808	-0.870278
Nc1ncccc1O	1575	0.0267009	-0.41049
CC(C)CCCC(C)N	1576	0.00709229	-1.41939
CC(C)(N)CO	1577	0.00789073	1.49588
Cc1ccc(N)nc1	1578	0.00520403	0.189385
Cc1ccnc(N)n1	1579	0.00134277	0.00321736
Cc1csc(N)n1	1580	0.00227533	-0.586929
Nc1ncccc1C(=O)O	1581	0.000371177	-1.49598
Nc1ccccc1-c1nc2ccccc2[nH]1	1582	0.109717	-3.11301
Nc1nc(C(=O)O)n[nH]1	1584	0.000818692	-1.52156
CCCCCOc1ccc(C(=O)O)cc1	1585	0.006471	-3.56789
CC(=O)CC(=O)c1ccccc1	1587	0.00678181	-1.97951
CC(=O)CC(=O)OCc1ccccc1	1588	0.00105115	-1.76068
O=Cc1ccc(OCc2ccccc2)cc1	1589	0.00154826	-4.36167
O=C(O)c1ccccc1OCc1ccccc1	1590	0.00141008	-3.43146
CC(=O)c1ccccc1Br	1591	0.00563125	-2.11779
Nc1ccc(Br)cc1F	1592	0.0576419	-2.14795
COc1ccc(Br)cc1C=O	1593	0.0029265	-3.05451
Cc1cc(N)ccc1Br	1594	0.0129583	-1.94717
O=C(O)c1cncc(Br)c1	1595	0.000801612	-1.62741
COc1cc(C=O)cc(Br)c1O	1596	0.00143485	-2.63412
CC(C)(C)C1CCC(=O)CC1	1597	0.000837768	-2.59426
NCc1ccccc1Cl	1599	0.0113068	-0.85098
NCc1cccc(Cl)c1	1600	0.00491709	-0.793761
Nc1ccc(F)cc1Cl	1602	0.0713963	-2.05378
Oc1ccc(F)cc1Cl	1603	0.265626	-1.6239
O=C(O)Cc1c(F)cccc1Cl	1604	0.00173364	-1.9279
N#CCc1c(F)cccc1Cl	1605	0.00849881	-2.68916
O=Cc1ccc(Cl)c([N+](=O)[O-])c1	1606	0.0488418	-2.59953
O=C(O)c1ccc([N+](=O)[O-])cc1Cl	1607	0.0299964	-2.03628
O=C(O)c1ccccc1C(=O)c1ccc(Cl)c([N+](=O)[O-])c1	1608	0.168819	-2.95612
O=C1Cc2cc(Cl)ccc2N1	1609	0.0082879	-2.91552
O=C1Cc2ccc(Cl)cc2N1	1610	0.00768676	-2.92028
OC1CCCCCC1	1612	0.00287317	-0.870037
CC(=O)c1ccc(C2CCCCC2)cc1	1613	0.0324221	-3.96209
O=C1CCCCC1C1CCCCC1	1614	0.00143515	-3.57081
O=C(O)CC1(CC(=O)O)CCCC1	1615	1.50768e-05	-0.782167
O=C(O)CC1CCCC1	1616	7.32395e-05	-1.2785
NC1CC1	1617	0.00675376	1.28881
CC(=O)C1CC1	1618	0.000246392	-0.237727
CC(=O)c1ccc(Cl)c(Cl)c1	1620	0.0551738	-2.99165
Nc1cccc(Cl)c1Cl	1621	0.0880285	-2.35768
O=C(O)c1cccc(Cl)c1Cl	1622	0.00412593	-2.07018
O=C(O)c1cc(Cl)ccc1Cl	1623	0.00286285	-2.28014
O=C(O)c1c(Cl)cccc1Cl	1624	0.00277204	-1.49249
O=C(O)c1cc(Cl)cc(Cl)c1	1625	0.00377199	-2.86789
O=C(O)Cc1ccc(Cl)c(Cl)c1	1626	0.00367289	-2.26273
CCN(CC)c1ccc(C(=O)O)cc1	1627	0.000899356	-3.05609
Nc1c(F)cccc1F	1628	0.0123809	-1.22053
Nc1ccc(F)c(F)c1	1629	0.0303877	-1.30705
NC(=O)c1c(F)cccc1F	1630	0.00160537	-1.04539
O=C(O)c1c(F)cccc1F	1631	0.001472	-1.22724
COc1ccc(N)cc1OC	1632	0.00116644	-0.945629
COc1cccc(C(=O)O)c1OC	1633	0.000236469	-1.75411
COc1ccc(C(=O)O)c(OC)c1	1634	0.000183595	-2.0376
COc1cccc(OC)c1C(=O)O	1635	0.000543297	-1.41415
COc1cc(OC)cc(C(=O)O)c1	1636	0.000112369	-2.24892
CN(C)c1cccc(C(=O)O)c1	1637	0.000946134	-2.21541
CN(C)c1ccc(C(=O)O)cc1	1638	0.0015985	-2.5195
COC(=O)c1cc(N)cc(C(=O)OC)c1	1639	0.000330925	-2.96641
Cc1ccc(C)c(C(=O)O)c1	1641	0.000816478	-2.40556
Cc1cc(C)cc(C(=O)O)c1	1642	0.00144718	-2.86813
O=C(O)c1ccc(-c2ccccc2)cc1	1643	0.00681848	-3.99848
O=Cc1ccc(-c2ccccc2)cc1	1644	0.00588525	-4.27865
COc1ccc(CC#N)cc1OC	1646	0.000418692	-1.93744
O=C(O)C(c1ccccc1)c1ccccc1	1648	0.00140494	-2.54607
CC(=O)c1ccco1	1649	0.00471539	-0.346313
ClCc1cccc(Cl)c1	1651	0.00886382	-3.15932
N#CCc1ccc(Br)cc1	1652	0.00607712	-2.82059
O=C(C1CC1)C1CC1	1653	0.000362057	-1.05042
O=C(O)Cc1ccc(Cl)cc1	1654	0.000715883	-1.904
Clc1ccc2c(Cl)ccnc2c1	1655	0.0610699	-2.97074
O=C(O)COc1ccc(Cl)cc1	1656	0.000314692	-2.11952
CCC(C)(C)c1ccc(O)cc1	1657	0.0426661	-2.95392
ClCc1ccccc1Cl	1658	0.0225442	-3.15354
O=C(O)CCC(=O)c1ccc(Cl)cc1	1659	0.000524121	-1.88703
Oc1ccc(F)c(Cl)c1	1660	0.0697704	-1.57915
CCC(=O)c1cccc(Cl)c1	1662	0.00425913	-2.46965
NCCc1ccc(S(N)(=O)=O)cc1	1663	0.000817242	-1.45079
Oc1ccc(Cl)c(Cl)c1	1664	0.156136	-1.55255
Nc1ccc(Cl)cc1C(=O)c1ccccc1	1665	0.0309567	-4.83427
Cc1cc(C)nc(N)n1	1666	0.000874592	-0.629017
CC(C)(C)OC(=O)NN	1668	0.000130556	-0.210111
OCc1ccc(Cl)cc1	1669	0.0119123	-1.64915
N#CCc1cccc(Cl)c1	1670	0.00321691	-2.43331
N#CCc1ccc(Cl)cc1	1671	0.00616679	-2.6222
SCc1ccc(Cl)cc1	1672	0.0375767	-2.96059
Nc1cc([N+](=O)[O-])ccc1Cl	1673	0.232869	-3.04512
CC(C)=CCCC(C)=CC=O	1674	0.000893309	-2.32093
O=C(O)CCC1CCCC1	1675	0.000101835	-1.85106
CC(=O)c1ccc(O)cc1O	1677	0.0148982	-1.46371
N#CCc1ccc(F)cc1	1678	0.00624951	-1.72196
O=S(=O)(c1ccc(O)cc1)c1ccc(O)cc1	1679	0.000435645	-2.81921
OC(C(F)(F)F)C(F)(F)F	1680	0.05261	-0.213191
COc1ccc(C(C)=O)cc1	1681	0.0019562	-1.8943
Cc1ccccc1C=O	1682	0.000945974	-1.55663
ClCc1ccc(Cl)cc1Cl	1683	0.0567486	-3.96767
CCOc1ccc(C(=O)O)cc1	1684	0.000454299	-2.49323
CCOc1ccccc1C(=O)O	1685	0.000634735	-2.18595
COc1ccc2ccccc2c1C=O	1686	0.00428809	-3.83882
COC(=O)NN	1687	7.36236e-06	0.614407
O=Cc1ccccc1OCC(=O)O	1688	6.34478e-05	-2.01491
COc1ccc(C(=O)O)c(OC)c1OC	1690	0.000358718	-1.29279
CCOC(=O)CCC(=O)O	1691	2.0378e-06	-0.0689488
ClCc1ccc(Cl)c(Cl)c1	1692	0.088016	-4.14548
Cc1ccc2[nH]c(S)nc2c1	1693	0.0360711	-2.511
N#CCCNCCC#N	1694	0.000405036	0.401328
O=C1CCCN1CCO	1695	3.62144e-05	1.38244
CCOC(=O)NN	1697	2.80471e-05	0.418628
O=C(O)c1cccc(F)c1	1698	0.00117854	-2.12873
Fc1ccc(CCl)cc1	1699	0.0338663	-3.02558
O=C(O)Cc1ccc(F)cc1	1700	0.000971701	-1.42986
O=C1CCc2ccccc21	1702	0.0209878	-1.68187
CC(C)CN	1703	0.0101937	0.635645
CC(=O)CCC(=O)O	1704	4.6964e-06	0.473154
COc1ccc(S(=O)(=O)Cl)cc1	1706	0.000312039	-2.1204
COc1ccc(CN)cc1	1707	0.001939	-0.296008
Cc1ccc(C(=O)c2ccccc2)cc1	1709	0.0217853	-4.45721
Cc1cc(C(=O)O)ccc1[N+](=O)[O-]	1710	0.0072118	-2.69717
OCc1ccc2c(c1)OCO2	1711	0.00116829	-1.1432
O=C(O)C1CSCN1	1712	0.000106692	-0.2023
O=C(O)c1cccs1	1713	0.000862901	-1.20527
Cc1ccc(C=O)cc1	1714	0.00187154	-1.9154
O=C(O)c1c[nH]c(=O)[nH]c1=O	1716	0.000879445	-2.14562
Nc1nnc(S)s1	1717	0.274019	-1.51881
CC(=O)c1ccc(C)o1	1718	0.00376836	-0.650261
CC(=O)CC(=O)OC(C)(C)C	1719	0.00142398	-0.616469
COc1cccc(C(C)=O)c1	1720	0.00211	-2.03287
COc1ccc2cc(C(C)=O)ccc2c1	1721	0.0184539	-4.23424
Nc1ccc(F)c(Cl)c1	1722	0.0384024	-2.09705
N#Cc1ccc(C=O)cc1	1723	0.00144963	-2.10743
O=Cc1ccc(O)c(O)c1	1724	0.000897447	-1.00349
CCOc1ncccc1C(=O)O	1725	0.00297594	-1.36848
COc1ccc(O)c(C=O)c1	1727	0.000986228	-2.12178
Cc1cnc(C(=O)O)cn1	1729	0.000971134	-0.822387
O=C(O)c1ccccc1Oc1ccccc1	1730	0.0024078	-3.34518
COc1cc(C=O)cc(OC)c1O	1731	0.000372146	-1.80279
CC(=O)c1cccc(C(F)(F)F)c1	1732	0.0331853	-1.97807
Sc1ccccc1Cl	1733	0.134068	-2.31429
Fc1cccc(Cl)c1CCl	1735	0.027245	-3.47608
Oc1ccc(OCc2ccccc2)cc1	1736	0.00597463	-3.23176
O=C1OCCC1Br	1737	0.000319442	-0.118279
O=C(O)c1cc(Br)ccc1Cl	1738	0.00277039	-2.66136
CC(C)(C)CC(=O)O	1739	4.75441e-05	-0.909499
CCOC(=O)N1CCC(=O)CC1	1740	6.94646e-05	0.559939
S=C=Nc1ccccc1Cl	1741	0.00672474	-3.71866
CC(C)(Oc1ccc(Cl)cc1)C(=O)O	1742	0.000298411	-2.63964
CC(C)(C)C(=O)CCl	1744	0.00121272	-1.23445
O=C(O)Cc1ccc(Cl)cc1Cl	1747	0.002485	-2.30841
N#CCc1ccc(Cl)cc1Cl	1748	0.0160629	-3.21601
COc1cc(N)cc(OC)c1	1749	0.000795153	-1.35834
COc1ccc(CO)cc1OC	1750	0.000444842	-0.611533
Cc1cc(C)cc(N)c1	1751	0.00377467	-1.39358
Cc1ccc(C)c(O)c1	1752	0.0537294	-1.24376
Cc1ccc(O)cc1C	1753	0.0568457	-1.2282
Cc1cc(C)cc(O)c1	1754	0.00921576	-1.32587
CCOC(=O)CC(=O)c1ccc([N+](=O)[O-])cc1	1755	0.495314	-2.85808
CCc1ccccc1O	1756	0.0526142	-1.33894
N#CCc1ccccc1F	1757	0.00532162	-1.56854
NC(=O)C1CCNCC1	1758	8.62898e-05	0.262166
CSCCC=O	1759	0.000353396	-0.401255
O=Cc1cc2c(cc1[N+](=O)[O-])OCO2	1760	0.0139311	-3.02302
O=C(O)CN1C(=O)c2ccccc2C1=O	1761	0.00236189	-1.92803
N#CCc1cccs1	1762	0.00172142	-1.75604
Nc1ccc(Cl)cc1F	1764	0.0763241	-2.27748
O=C(O)c1ccc(F)cc1F	1765	0.00298042	-1.9081
O=C(O)CCC(=O)c1ccc(F)cc1	1766	0.000479837	-1.53387
Cc1ccc(F)cc1N	1767	0.0236389	-1.04608
Nc1cc([N+](=O)[O-])ccc1F	1768	0.115731	-2.08742
Nc1ccc(F)c([N+](=O)[O-])c1	1770	0.0530975	-2.1888
N#CCc1cccc(F)c1	1771	0.00340591	-1.60007
Fc1ccc(N=C=S)cc1	1773	0.0184406	-3.55046
Fc1ccccn1	1774	0.0108724	0.547654
O=C(CC(=O)C(F)(F)F)C(F)(F)F	1775	0.00965527	-1.47322
N#CCc1cccc(C(F)(F)F)c1	1779	0.0147462	-2.83282
Cc1cc(=O)oc2cc(O)ccc12	1780	0.00156912	-2.63351
Oc1ccc(Oc2ccccc2)cc1	1781	0.0120879	-3.14176
Nc1cc(C(=O)O)ccc1Cl	1782	0.00282709	-2.54559
N#CCC(=O)c1ccccc1	1783	0.0165766	-1.65056
CC(=O)c1cccc(Cl)c1	1785	0.00823163	-1.94287
O=C(O)CC1(CC(=O)O)CCCCC1	1786	2.66827e-05	-1.15721
CC(=O)c1ccc(C)c(C)c1	1787	0.00938537	-2.02874
Cc1cccc(C(=O)O)c1C	1788	0.000750921	-2.34096
CC(=O)c1cc(Cl)ccc1Cl	1789	0.0192156	-2.73453
CC(=O)c1ccc(Cl)cc1Cl	1790	0.0194946	-2.76206
O=C(O)c1cc(=O)c2ccccc2o1	1791	0.00107118	-2.19246
CCNCCO	1792	0.00727024	0.780491
O=C(O)Cc1ccsc1	1793	9.08833e-05	-1.12345
Nc1ccc(C(F)(F)F)cc1	1794	0.054803	-2.07997
OCc1cccc(F)c1	1795	0.00496118	-0.625369
OCc1ccc(F)cc1	1796	0.0131331	-0.726528
NC1(C(=O)O)CCCCC1	1797	0.000104385	-0.467288
O=C(O)c1ccccc1S	1801	0.00255088	-1.77678
CC(=O)N1CCC(=O)CC1	1802	2.24323e-05	0.636827
O=C(O)c1ccc2[nH]cnc2c1	1803	0.00041458	-2.81515
O=C(c1ccccc1)c1ccc(Cl)cc1	1804	0.0286076	-4.89729
CC(=O)c1ccc2c(c1)OCO2	1805	0.00327504	-1.96124
NCCN1CCOCC1	1806	0.000888704	0.817582
COc1ccccc1CC#N	1807	0.000836288	-2.11994
COc1cc(C(C)=O)cc(OC)c1OC	1808	0.00144822	-1.55145
CCc1ccc(N)cc1	1809	0.014867	-1.61564
NC1CCCC1	1810	0.0070861	0.694752
COc1ccc(CC(=O)O)cc1OC	1811	5.75241e-05	-1.52254
CCOc1cc(C=O)ccc1O	1812	0.000834999	-1.90301
O=C1Cc2ccccc2N1	1813	0.00158311	-1.60515
NC1CCCCCCC1	1816	0.0097478	-0.762051
CCNC1CCCCC1	1819	0.00430377	-0.735363
CSc1ccc(C=O)cc1	1820	0.00297222	-2.6931
O=Cc1c(Cl)cccc1Cl	1821	0.00513126	-2.81217
COc1ccc(C(=O)O)cc1OC	1822	0.000119897	-1.98181
c1cc2c(cc1CN1CCNCC1)OCO2	1823	0.000942664	-1.59852
O=C(CCCl)c1ccc(F)cc1	1825	0.0156232	-2.72409
NNc1ccnc2cc(Cl)ccc12	1827	0.00997911	-1.63462
CCN1C(=O)CC(=O)N(CC)C1=S	1828	0.362653	-2.43894
CC(=O)c1ccc2c(c1)Nc1ccccc1S2	1829	0.154559	-5.44013
CSc1ccc(Cl)c(C(=O)O)c1	1830	0.0030698	-2.90929
O=C(O)Cc1c(Cl)cccc1Cl	1831	0.00118514	-1.95868
COc1cc2c(cc1N)oc1ccccc12	1832	0.0421518	-4.15785
Cc1cn(C)c(CC(=O)O)c1C(=O)O	1833	7.74391e-05	-1.20707
COc1ccc(C)cc1N	1838	0.00452595	-1.35881
COc1cc(OC)c(OC)cc1C=O	1839	0.000320238	-1.98833
Cc1ncsc1CCO	1841	0.00130062	0.0545836
O=C(O)Cc1cccc(C(F)(F)F)c1	1842	0.00277567	-1.65714
CCOC(=O)C1CCCNC1	1843	8.04638e-05	-0.210365
CC(C=O)c1ccccc1	1845	0.000309051	-1.79559
COc1cc(SC)ccc1C(=O)O	1847	0.00187828	-3.1268
CCN1CCC(=O)CC1	1848	4.49575e-05	0.690801
Cc1cc(NS(=O)(=O)c2ccc(N)cc2)no1	1849	0.00187812	-2.69255
Cn1ccnc1S	1850	0.0499185	-0.327021
CN1CC(=O)NC1=O	1854	0.00826536	0.474017
Oc1nncc2ccccc12	1856	0.0961737	-1.89097
Cc1cccc(C=O)c1	1858	0.000816609	-1.60686
NCc1cccc(CN)c1	1859	0.00327995	0.497481
COc1ccc(OC)c(N)c1	1860	0.00144781	-1.49016
CCNCc1ccccc1	1861	0.00291072	-0.9209
O=C(O)c1ccc(C(=O)O)cc1	1862	0.000142705	-3.03596
O=Cc1cccc(O)c1O	1864	0.013649	-1.06797
CCC(N)CC	1865	0.0136363	0.106331
CCc1ccc(C(=O)O)cc1	1867	0.00182774	-2.76485
COCC(=O)O	1869	4.96427e-06	1.05567
O=C1CCC(c2ccccc2)CC1	1870	0.00154419	-2.70083
O=Cc1ccsc1	1871	0.00107822	-1.35115
COc1cc(CCC(=O)O)cc(OC)c1OC	1872	4.9734e-05	-1.68217
COc1ccc(CC(C)=O)cc1	1873	0.00126265	-1.90326
CC1CC1C(=O)O	1874	2.89405e-05	-0.372252
Nc1ccc(Cl)cc1C(F)(F)F	1878	0.156025	-2.98411
Cc1ccc(N)cc1F	1879	0.0171685	-1.10294
O=C(O)c1ccc(-c2ccc(C(=O)O)cc2)cc1	1881	0.00212282	-4.45375
O=S1(=O)Nc2cccc3cccc1c23	1882	0.0111245	-3.20979
CCc1ccc(C=O)cc1	1883	0.00260504	-2.26292
CC(CCC(=O)O)CC(=O)O	1884	2.79015e-06	-0.287617
COC(=O)c1cc(C(=O)O)cc([N+](=O)[O-])c1	1886	0.00309777	-2.13241
CC(=O)C(C)C	1888	0.000349586	-0.173706
NCCCN	1889	0.00662601	1.62543
CCCCC(CC)C(=O)O	1891	7.83863e-05	-1.88592
NCCc1c[nH]c2ccccc12	1894	0.00996196	-1.84736
NC1CCCc2ccccc21	1895	0.0510772	-1.04594
S=C=NCc1ccccc1	1897	0.000917717	-3.20628
Cc1ccc(N=C=S)cc1	1898	0.0112131	-4.14282
S=C=NCCc1ccccc1	1899	0.000645491	-3.3538
O=Cc1ccc(O)c(O)c1O	1901	0.0397904	-1.08849
Cc1cc(Cl)ccc1OCC(=O)O	1902	0.00153861	-2.75014
CC(C)(C)C(=O)CC#N	1903	0.00125719	-0.906408
O=C1CCSC1	1906	0.0025083	0.00837917
C=CC(C)=O	1909	0.000183817	-0.279708
NCc1ccc(CN)cc1	1912	0.00670487	0.509015
Cc1ccc2nc(N)sc2c1	1914	0.0441769	-2.21502
O=C(O)C(F)(F)C(F)(F)C(F)(F)C(F)(F)C(F)(F)C(F)(F)C(F)(F)F	1916	0.000331909	-5.04482
CCC(C)NC(C)CC	1918	0.00500633	-1.03777
Oc1ccc(Cl)c2ccccc12	1920	0.39945	-3.05802
CCSc1nnc(N)s1	1921	0.0754645	-2.14976
NC1CCC(N)CC1	1922	0.00773678	1.22353
Cn1nnnc1S	1924	0.212344	-0.110016
CNC(C)C	1925	0.00193377	0.870971
CC(C)(C)c1ccccc1N	1926	0.0200717	-2.12695
O=C(CCCCl)c1ccccc1	1927	0.00439486	-2.68656
CCC(N)CCN	1930	0.00655997	0.752843
O=C(CCl)c1ccc(Cl)cc1	1931	0.161516	-2.6823
O=C(O)COCCOCC(=O)O	1933	1.22905e-05	0.452343
COCCOCC(=O)O	1934	3.68151e-05	0.893324
S=C=Nc1ccc(Cl)cc1Cl	1936	0.0250442	-4.36644
CCCC=O	1937	7.70564e-05	-0.367954
O=C(O)c1cc(Br)ccc1O	1938	0.00489416	-2.40331
C=CCN1C(=O)CSC1=S	1940	0.658902	-2.32849
CCOC(CN)OCC	1941	0.00338648	0.269857
Nc1ccccc1C(=O)c1ccccc1	1943	0.0118678	-3.80816
CCOC(CCCN)OCC	1944	0.00263804	0.334719
NCCc1ccccn1	1945	0.00237037	0.871548
Nc1ccc2c[nH]nc2c1	1947	0.006112	-1.29712
COc1ccc(N)cn1	1948	0.00483831	-0.0827059
Nc1cccc2c1CCCC2	1950	0.0381278	-1.7563
O=C(O)c1c2ccccc2cc2ccccc12	1951	0.0247957	-3.24462
OC(c1ccccc1)c1ccccc1	1953	0.00263883	-2.30635
N#CCc1nc2ccccc2[nH]1	1954	0.00257213	-2.1746
Oc1ccc2cc(Br)ccc2c1	1956	0.213056	-3.4652
O=C1CCCCC1Cl	1959	0.000369989	-0.556441
O=C(O)c1cc(Cl)ccc1[N+](=O)[O-]	1961	0.03234	-2.04962
NCCc1ccc(Cl)cc1	1962	0.0130697	-1.31899
CCC(=O)c1ccc(Cl)cc1	1963	0.00872127	-2.62314
O=C(O)c1cc(Cl)ccc1O	1964	0.00559259	-1.89901
NC1CCCCCC1	1965	0.00924952	-0.230985
S=C=NC1CCCCC1	1966	0.0011886	-3.63126
O=Cc1ccc(OCc2ccccc2)c(OCc2ccccc2)c1	1967	0.00908267	-6.35358
Nc1ccc(Br)cc1Br	1968	0.0242815	-2.66088
NCc1ccc(Cl)cc1Cl	1969	0.0376569	-1.52768
Oc1cccc(Cl)c1Cl	1970	0.256931	-1.57376
O=CC(c1ccccc1)c1ccccc1	1975	0.00180557	-3.6917
CCOC(=O)CS	1976	0.0019949	-0.640714
C[N+](C)(C)CC(=O)NN	1978	0.00100874	0.776653
NNC(=O)c1cc2ccccc2cc1O	1980	0.0059395	-2.46518
CCC(=O)c1ccc(O)cc1	1981	0.00310897	-1.74354
O=c1[nH]cnc2ccccc12	1982	0.0153282	-2.16529
Nc1cccc(I)c1	1983	0.010689	-1.76086
CC(=O)C=CC1C(C)=CCCC1(C)C	1984	0.000877297	-3.47212
CC1=CC(=O)CC(C)(C)C1	1985	0.000310689	-1.54761
Cc1cc(C)c(C=O)c(C)c1	1986	0.000609497	-2.42322
CSc1ccccc1N	1988	0.00851941	-1.87217
Nc1ccc(N)c([N+](=O)[O-])c1	1991	0.038964	-2.0394
O=C(O)c1ccc(C(=O)O)c([N+](=O)[O-])c1	1993	0.00303447	-1.94311
CC(C)(C)CC(C)(C)N	1994	0.00804627	-0.983905
NCCCc1ccccc1	1995	0.00501257	-0.756941
O=C(O)CC(C(=O)O)c1ccccc1	1996	1.54103e-05	-1.09026
O=Cc1ccc[nH]1	1997	0.000331178	-0.389632
NNC(=O)c1ccccc1O	1998	0.00118379	-1.1184
O=Cc1ccc(C=O)cc1	1999	0.000801856	-2.44189
O=C(O)CSCC(=O)O	2000	2.04728e-05	0.294732
OCc1cccs1	2001	0.0073165	-0.638883
COc1ccc(CN)cc1OC	2004	0.00108429	-0.160215
CC(=O)Nc1cccc(C(C)=O)c1	2006	0.00117724	-2.02035
CCN(CC)C(=O)CC(C)=O	2007	0.000202954	0.257015
Nc1ccccc1Sc1ccccc1	2008	0.113859	-3.56945
CC(C)CCC(C)N	2009	0.00696508	-0.855081
CNC(=O)C(Cl)C(C)=O	2012	0.00167759	-0.201948
CC(=O)C1CCCCC1	2014	0.000932959	-1.77815
O=Cc1ccc(N(c2ccccc2)c2ccccc2)cc1	2017	0.0105979	-6.80339
CCOC(=O)CCCC(=O)O	2018	1.4289e-06	-0.251864
OC1CCCNC1	2019	0.000379462	1.24269
O=C(O)c1n[nH]c2ccccc12	2020	0.000849265	-2.17418
CC(C)CCCCCCN	2021	0.0297949	-2.06024
[O-][n+]1ccccc1S	2022	0.744641	0.0111187
O=C(O)CSc1ccc2ccccc2c1	2024	0.00427473	-3.51344
CCCC1CCC(=O)CC1	2026	0.00141016	-2.3493
c1cnc(N2CCNCC2)nc1	2027	0.00378548	-0.238559
Cn1c(=O)c2c(ncn2CC(=O)O)n(C)c1=O	2028	0.000710082	-1.91794
CCCCC(CC)COC(=O)CS	2029	0.0156775	-4.31588
Nc1nccnn1	2030	0.0107612	0.101085
CCNc1ccccc1C	2031	0.00372409	-1.91618
Nc1ccc(Cl)cc1N	2032	0.139178	-1.90992
COc1cc([N+](=O)[O-])ccc1N	2033	0.0163575	-2.46633
NNC(=O)C[n+]1ccccc1	2035	0.00159064	0.145044
Sc1nc2cc(Cl)ccc2s1	2036	0.164293	-3.03983
N#CCc1c[nH]c2ccccc12	2038	0.00255895	-2.55005
CCC(=O)c1ccc(F)cc1	2040	0.00992558	-2.01604
O=C(O)c1ccc[n+]([O-])c1	2042	0.00276635	-0.840438
CCC(CC)C(=O)O	2043	2.29032e-05	-0.802911
CNc1ccccc1C(=O)O	2044	0.000419139	-2.3074
Cc1ccc(C(=O)O)c(C)c1	2045	0.00116187	-2.53412
CC(Cl)C(=O)Cl	2046	0.000487943	-0.83127
Clc1cccc(Cl)c1CBr	2051	0.0223119	-4.63285
SC1=NCCN1	2054	0.00133869	-0.000555409
Nc1nc2ccc(SC(F)F)cc2s1	2055	0.0919017	-4.28886
COc1ccc(NS(=O)(=O)c2cc(N)ccc2N2CCCCC2)cc1	2058	0.00592554	-4.06202
CCN(CC)c1ccc(N)cc1S(=O)(=O)Nc1ccc(OC)cc1	2059	0.00722684	-3.87687
Nc1ccc(S(N)(=O)=O)cc1N	2060	0.00123873	-1.71913
Nc1ccccc1N1CCCCC1	2061	0.00369961	-1.58045
NNc1ccc([N+](=O)[O-])cc1S(=O)(=O)N1CCOCC1	2063	0.00618885	-2.99649
Nc1ccc(N2CCOCC2)c(S(=O)(=O)Nc2ccccc2Cl)c1	2064	0.00675986	-4.1305
O=C(O)c1ccccc1NS(=O)(=O)c1ccc(Br)cc1	2065	0.00456761	-3.66145
Nc1cc(S(=O)(=O)Nc2cccc(Cl)c2)ccc1O	2066	0.0252768	-3.55252
Nc1cc(S(=O)(=O)N2CCOCC2)ccc1O	2067	0.001129	-2.83762
Nc1ccc(N2CCCCC2)c(S(=O)(=O)Nc2ccccc2Cl)c1	2068	0.013019	-4.6649
Nc1cc(S(=O)(=O)Nc2ccccc2Cl)ccc1O	2069	0.0208146	-3.50876
CCN(CC)S(=O)(=O)c1ccc(C)c(N)c1	2070	0.00191443	-3.34927
Nc1cccc(S(=O)(=O)Nc2ccccc2F)c1	2071	0.0044709	-2.95714
O=C(O)c1cccc(S(=O)(=O)Nc2ccccc2F)c1	2072	0.00198037	-3.39347
O=C(O)c1ccc(NS(=O)(=O)c2cccs2)cc1O	2073	0.00314891	-3.32004
CCN(CC)c1ccc(N)cc1S(=O)(=O)Nc1ccccc1OC	2076	0.00646387	-3.90548
CCN(CC)S(=O)(=O)c1ccc(Nc2ccccc2OC)c(N)c1	2077	0.0143546	-4.35033
O=C(O)Cc1ccc(S(=O)(=O)N2CCOCC2)s1	2078	0.0013205	-2.1559
O=C(O)c1ccccc1NS(=O)(=O)c1cc(Cl)ccc1Cl	2079	0.00831104	-3.82898
Cc1ccc(S(=O)(=O)N2CCOCC2)cc1N	2080	0.00392079	-2.84153
COc1ccc(NS(=O)(=O)c2ccc(C)c(N)c2)cc1	2081	0.00510804	-3.75688
CCN(CC)S(=O)(=O)c1cc(N)ccc1C	2083	0.00137049	-3.38198
CC1CN(S(=O)(=O)c2cccc(C(=O)O)c2)CC(C)O1	2084	0.00281354	-2.3782
O=C(O)c1cc(C(F)(F)F)cc(C(F)(F)F)c1	2085	0.0276616	-2.61646
O=Cc1c(F)cccc1F	2086	0.00294251	-1.69297
O=Cc1ccc(F)c(F)c1	2087	0.00514306	-1.80061
Oc1cc(C(F)(F)F)cc(C(F)(F)F)c1	2088	0.139498	-1.90794
O=C(O)Cc1ccccc1F	2089	0.00093211	-1.21813
O=C(O)C1(c2ccccc2F)CCCC1	2090	0.0110359	-2.92615
O=C(O)C1(c2cccc(F)c2)CCCC1	2091	0.0112009	-3.1288
O=C(O)c1ccc(OC(F)(F)F)cc1	2094	0.00854652	-2.67085
Cc1cc(C(C)(C)C)cc(C)c1CCl	2095	0.0136559	-6.26505
Nc1c2c(nc3ccccc13)CCCC2	2098	0.0184775	-1.90132
O=C(O)c1cc(-c2cccnc2)nc2ccccc12	2099	0.00405144	-3.07008
O=C(O)c1cc(-c2cccs2)nc2ccccc12	2100	0.0332017	-3.68328
O=C(O)c1ccc(S(=O)(=O)Nc2ccccc2F)cc1	2103	0.00254784	-3.46644
O=C1CCc2ccccc2C1	2104	0.196626	-1.71904
NCCC1=CCCCC1	2105	0.00266425	-0.633344
CC(=O)Oc1ccc(-c2ccc(C(=O)O)cc2)cc1	2106	0.00197564	-4.16736
O=C(O)c1cccc(S(=O)(=O)N2CCCCCC2)c1	2107	0.00215283	-2.96736
CC1(C)CC2CC(C)(CN2S(=O)(=O)c2cccc(C(=O)O)c2)C1	2108	0.0268423	-4.7152
Nc1ccc(N2CCCC2)c(S(=O)(=O)Nc2cccc(C(F)(F)F)c2)c1	2109	0.0904334	-4.63502
CC1CC(C)CN(S(=O)(=O)c2cccc(C(=O)O)c2)C1	2110	0.00341639	-3.06242
O=C(O)c1cccc(S(=O)(=O)N2CCCc3ccccc32)c1	2111	0.0028979	-4.13208
Cc1ccc(N)cc1S(=O)(=O)N1CCOCC1	2114	0.00253295	-2.85197
Cc1ccc(N)cc1S(=O)(=O)N1CCCCC1	2115	0.00187791	-3.32413
Cc1ccc(N)cc1S(=O)(=O)Nc1ccc(Cl)cc1	2116	0.0252847	-4.72531
Cc1ccc(N)cc1S(=O)(=O)Nc1ccc(SC(F)F)cc1	2117	0.0523968	-5.01164
Cc1ccc(NS(=O)(=O)c2cc(N)ccc2C)c(C)c1	2118	0.0110124	-4.07851
Cc1nn(-c2ccc(Cl)cc2)c2sc(C(=O)O)cc12	2119	0.065097	-3.76307
COc1ccccc1NS(=O)(=O)c1cc(N)ccc1N1CCCC1	2121	0.00759707	-4.22724
O=C(O)c1cc(S(=O)(=O)N2CCOCC2)c(Cl)cc1Cl	2123	0.00615017	-3.14192
O=C(O)c1ccc(Cl)c(S(=O)(=O)N2CCCCCC2)c1	2124	0.0115988	-3.47792
Cc1ccc(N)cc1S(=O)(=O)Nc1ccccc1Cl	2125	0.0158364	-4.3782
O=C(O)c1ccc(NS(=O)(=O)c2ccc(Br)cc2)cc1	2127	0.00624278	-4.14079
CC1Cc2ccccc2N1S(=O)(=O)c1cccc(C(=O)O)c1	2128	0.00111391	-4.15574
O=C(O)c1ccc(Cl)c(S(=O)(=O)Nc2cc(Cl)ccc2Cl)c1	2130	0.0387878	-4.5082
O=C(O)c1cccc(S(=O)(=O)Nc2cc(Cl)ccc2Cl)c1	2131	0.0106257	-4.0359
O=C(O)c1cccc(S(=O)(=O)N2CCc3ccccc32)c1	2132	0.00124766	-4.18815
CCCCNc1ccc(S(=O)(=O)NCCCC)cc1N	2134	0.0361847	-3.56248
N#Cc1ccccc1N	2135	0.00638341	-1.47786
CC1CCNCC1	2136	0.00131103	0.0425154
O=C(O)c1cc(-c2ccncc2)nc2ccccc12	2137	0.00541659	-3.07909
O=C(O)c1cc(-c2ccccc2Cl)nc2ccccc12	2138	0.051144	-3.94621
COc1cc(/C=C/C(=O)O)ccc1O	2139	0.000352954	-2.51351
Cc1ccc(S(=O)(=O)N(C)C)cc1N	2140	0.00154537	-2.52373
Cc1ccc(N)cc1S(=O)(=O)Nc1cccc(Cl)c1	2141	0.0192012	-4.63481
COc1cc2ccccc2cc1C(=O)O	2143	0.00240963	-3.5607
Cc1ccc(N)cc1S(=O)(=O)N1CCCCCC1	2144	0.00811884	-3.65045
Nc1ccc(NCCc2ccccc2)cc1	2146	0.00627871	-2.95367
CCN(CC)S(=O)(=O)c1ccc(O)c(N)c1	2147	0.000874577	-2.91226
Nc1cc(S(=O)(=O)N2CCCCCC2)ccc1Cl	2148	0.0223043	-4.12152
Cc1ccc(N)cc1S(=O)(=O)N(C)C	2149	0.000941339	-2.64701
CN(C)S(=O)(=O)c1ccc(Cl)c(N)c1	2150	0.00249852	-3.26169
CCOc1ccc(S(N)(=O)=O)cc1	2151	0.000423413	-2.02652
O=C(O)c1ccccc1NS(=O)(=O)c1ccc(Br)s1	2152	0.00496261	-3.17844
CCOc1ccc(S(=O)(=O)Nc2ccc(C(=O)O)cc2)cc1	2153	0.0015968	-4.05144
CC1=NN(c2ccccc2Cl)C(=O)C1	2155	0.0130078	-3.0272
CC1=NN(c2ccc(Cl)cc2)C(=O)C1	2156	0.0600313	-2.99966
COc1ccccc1NC(=O)c1ccc(N)cc1	2157	0.00402989	-3.47467
CCOc1ccc(NC(=O)c2ccc(N)cc2)cc1	2158	0.00671753	-3.61472
COc1cc(-c2cc(C(=O)O)c3ccccc3n2)cc(OC)c1OC	2162	0.00610947	-4.55064
O=C(O)c1cc(S(=O)(=O)Nc2cccc(Cl)c2)c(Cl)cc1Cl	2164	0.0289554	-4.3856
CCOc1ccc(S(=O)(=O)Nc2ccc(C(=O)NN)cc2)cc1	2165	0.000876997	-3.25397
COc1ccc([N+](=O)[O-])cc1NS(=O)(=O)c1cccc(C(=O)O)c1	2167	0.00606583	-4.03228
O=C(O)c1ccccc1NS(=O)(=O)c1ccc(F)cc1	2170	0.00256652	-3.09803
O=C(O)c1ccc(Br)c(S(=O)(=O)N2CCOCC2)c1	2171	0.00182129	-3.15435
Nc1cc(S(=O)(=O)Nc2ccc(Cl)cc2)ccc1N1CCOCC1	2173	0.0117265	-4.24506
O=C(O)c1cccc(S(=O)(=O)N2CCc3ccccc3C2)c1	2174	0.00169806	-3.28425
Cc1ccc(N)c(F)c1	2175	0.0206208	-1.1406
CCCN1CCC(=O)CC1	2178	8.46079e-05	0.318422
COc1ccccc1N=C=S	2179	0.00208771	-3.68245
Cc1nn(-c2ccccc2)c2sc(C(=O)O)cc12	2180	0.0188536	-3.15196
Cc1nn(-c2ccc(Cl)cc2)c(Cl)c1C=O	2181	0.01093	-3.68417
Cc1nn(-c2ccccc2Cl)c2sc(C(=O)O)cc12	2184	0.0439713	-3.55642
Cc1nn(-c2ccccc2Cl)c(Cl)c1C=O	2185	0.0072299	-3.52501
O=C(O)c1ccc(S(=O)(=O)N2CCCC2)cc1	2186	0.00103535	-2.76993
NNC(=O)CCN1CCN(c2ccccc2)CC1	2187	0.000137331	-1.04048
Cc1ccccc1OCC(=O)O	2189	0.000204787	-1.96469
Cc1onc(-c2ccccc2Cl)c1C(=O)O	2190	0.0077992	-3.07395
BrCc1ccccc1	2191	0.00581819	-3.17091
Cc1ccc(C)c(S(=O)(=O)Nc2ccc(C(=O)O)cc2)c1	2192	0.00533936	-4.24007
Cc1nn(-c2ccccc2)c(Cl)c1C=O	2193	0.00319825	-2.88369
O=[N+]([O-])c1ccccc1S(=O)(=O)Cl	2197	0.0130847	-1.90532
CC(=O)c1ccc(OC(F)F)cc1	2198	0.0149407	-2.17231
CCCCNS(=O)(=O)c1ccc(N)c(N)c1	2199	0.00619845	-2.74011
O=C(O)c1cccc(S(=O)(=O)N2CCN(Cc3ccccc3)CC2)c1	2200	0.00214104	-2.6667
COc1ccc(N=C=S)cc1	2202	0.0019565	-3.80396
Nc1cc2ccccc2cc1C(=O)O	2203	0.0040291	-3.32142
COc1ccc(S(=O)(=O)c2ccccc2)cc1N	2204	0.00114871	-3.55267
Nc1ccc(N2CCOCC2)c(S(=O)(=O)Nc2ccc(Cl)cc2)c1	2206	0.00948153	-4.1814
Nc1cccc(S(=O)(=O)N2CCCCCC2)c1	2207	0.00451709	-3.17308
Cc1ccc(N)c(Br)c1	2209	0.011807	-2.06039
O=C(O)c1cc(-c2ccc(F)cc2)nc2ccccc12	2211	0.0654376	-4.4985
NNC(=O)c1cc(-c2ccccn2)nc2ccccc12	2213	0.00886649	-2.3136
CCOc1ccc(Br)cc1S(=O)(=O)Nc1ccccc1C(=O)O	2215	0.0127499	-4.46489
Cc1ccc(NS(=O)(=O)c2cc(N)ccc2Cl)c(C)c1	2216	0.0319395	-4.20741
COc1ccccc1NS(=O)(=O)c1cc(C(=O)O)ccc1C	2217	0.00170701	-4.3739
Cc1ccc(S(=O)(=O)N2CCCCC2)cc1N	2218	0.00264161	-3.28189
COc1ccc([N+](=O)[O-])cc1NS(=O)(=O)c1ccc(Cl)c(C(=O)O)c1	2219	0.0241373	-4.07607
O=C(O)c1ccc(NS(=O)(=O)c2ccc(O)c([N+](=O)[O-])c2)cc1	2220	0.00750574	-3.32984
COc1ccc(Cl)cc1NS(=O)(=O)c1cccc(C(=O)O)c1	2221	0.00327744	-4.28564
O=C(O)c1ccc(NS(=O)(=O)c2ccc(F)c(F)c2)cc1	2222	0.00584839	-3.6355
Nc1cc(S(=O)(=O)N2CCCCC2)ccc1N1CCCCC1	2223	0.0120558	-3.51047
COc1cc(-c2cc(C(=O)NN)c3ccccc3n2)cc(OC)c1OC	2225	0.00178042	-3.98689
CC1=NN(c2cccc(C(F)(F)F)c2)C(=O)C1	2226	0.0624006	-2.71938
Cc1cc(C)n(-c2ccc([N+](=O)[O-])cc2S(=O)(=O)Nc2ccc(Cl)cc2)n1	2230	0.0587708	-5.25955
O=C(O)c1ccc(NS(=O)(=O)c2ccc(Cl)c(Cl)c2)cc1	2231	0.0168518	-4.28261
O=C(O)c1cccc(S(=O)(=O)Nc2cc(C(F)(F)F)ccc2Cl)c1	2232	0.0572444	-3.92133
COc1ccc([N+](=O)[O-])cc1NS(=O)(=O)c1cc(C(=O)O)ccc1Cl	2233	0.0319146	-4.29334
Nc1cc(S(=O)(=O)N2CCOCC2)ccc1N1CCCC1	2235	0.0154273	-2.96065
CCN(CC)c1ccc(S(=O)(=O)N2CCOCC2)cc1N	2236	0.00416785	-2.93115
CCN(CC)S(=O)(=O)c1ccc(N2CCOCC2)c(N)c1	2237	0.00430922	-3.01699
Nc1cc(S(=O)(=O)N2CCOCC2)ccc1N1CCCCC1	2238	0.00555339	-3.05439
O=C(O)c1ccc(S(=O)(=O)N2CCOCC2)cc1	2240	0.000607661	-2.64149
O=C(O)c1ccc(S(=O)(=O)N2CCCCC2)cc1	2241	0.000691802	-2.87789
CCN(CC)S(=O)(=O)c1ccc(C(=O)O)cc1	2242	0.000337798	-2.80788
O=C(O)c1ccc(S(=O)(=O)N2CCCCCC2)cc1	2243	0.00341773	-3.10982
Cc1cc(Br)ccc1SCC(=O)O	2245	0.00765513	-3.14399
CCOc1ccc(N=C=S)cc1	2246	0.00328733	-4.05859
NNC(=O)c1cc(-c2cccs2)nc2ccccc12	2248	0.0154797	-2.74166
NS(=O)(=O)c1ccc(F)cc1	2249	0.00186048	-1.51122
Cc1ccc(NS(=O)(=O)c2cc([N+](=O)[O-])ccc2NN)c(C)c1	2250	0.0283507	-4.04179
CCOc1ccc(Br)cc1S(=O)(=O)Nc1ccc(C(=O)O)cc1	2251	0.0183501	-4.70242
NNC(=O)c1ccc(Cl)c(S(=O)(=O)Nc2ccc(Cl)cc2)c1	2252	0.0064355	-4.14293
CS(=O)(=O)c1ccc(NS(=O)(=O)c2ccc(Cl)c(C(=O)O)c2)cc1	2253	0.00158565	-3.1815
Nc1ccc(N2CCCCC2)c(S(=O)(=O)Nc2ccc(Cl)cc2)c1	2254	0.0176285	-4.71422
Nc1ccc(N2CCCC2)c(S(=O)(=O)Nc2ccccc2Cl)c1	2255	0.0226115	-4.55316
CCN(CC)S(=O)(=O)c1ccc(N2CCCCC2)c(N)c1	2256	0.00428096	-3.42714
Nc1ccccc1-c1ccccc1	2258	0.0471424	-2.75277
CCCCCCC(C)N	2260	0.0218349	-1.30203
Nc1cnccn1	2261	0.00480838	-0.0435625
OCCN1CCNCC1	2262	0.000469058	1.04084
CC1CCCCC1=O	2263	0.000156727	-0.953358
N#Cc1cccc(N)c1	2264	0.00255423	-1.19775
O=C1C(=O)c2cccc3cccc1c23	2265	0.707267	-4.18674
CC1(C)CC(N)CC(C)(CN)C1	2266	0.00752029	-0.288687
COc1ccc(CCN)cc1OC	2267	0.00142563	-0.428413
O=[N+]([O-])c1ccc(Cl)nc1	2268	0.137044	-1.5092
SC1CCCCC1	2269	0.011151	-2.97688
CC(C)(C)C1CCC(O)CC1	2270	0.00340815	-2.53771
SCc1ccccc1	2271	0.00975928	-2.56289
Sc1nnc[nH]1	2272	0.0370666	-0.431054
O=C(O)c1cccc2ccccc12	2273	0.00436357	-2.81136
Nc1cc(Cl)c(Cl)cc1Cl	2274	0.414576	-3.50152
O=Cc1cccc(OCc2ccccc2)c1	2276	0.00130349	-4.31526
Sc1ccc(Br)cc1	2277	0.0761928	-2.94041
Clc1ncccn1	2278	0.00495096	-0.0103892
O=C(O)c1cc2ccccc2oc1=O	2279	0.00445499	-2.82669
CCOc1ccc(C(=O)O)cc1OCC	2281	0.000850631	-2.32113
COc1ccccc1CN	2282	0.00185577	-0.380051
COc1ccc(C(=O)O)cc1[N+](=O)[O-]	2283	0.00374105	-2.49453
Cc1ccc(C=O)s1	2284	0.00246612	-1.25671
O=C(O)C1CCCNC1	2285	2.50538e-05	0.320745
Cc1cccc(C(=O)O)c1	2286	0.000700516	-2.41092
Cc1ccccc1C#N	2287	0.00435317	-2.04414
Nc1ccc(Cl)c(C(F)(F)F)c1	2288	0.0991568	-2.89581
O=Cc1ccccc1Br	2289	0.00162272	-2.41863
COc1ccc(C(C)=O)cc1OC	2290	0.00123312	-1.62561
COc1ccc(N)c(OC)c1	2291	0.00145613	-1.4209
Cc1ccc(C(=O)O)cc1C	2292	0.0028418	-3.01056
CC(S)C(=O)O	2294	1.65076e-05	0.192975
C(=Cc1ccccc1)CN1CCNCC1	2295	0.00146436	-1.19668
OCC(F)(F)C(F)F	2296	0.00588832	0.214211
O=C1NS(=O)(=O)c2ccccc21	2297	0.0230451	-1.93823
CC(O)CN	2298	0.00642996	1.20904
Nc1ncc(Cl)cc1Cl	2300	0.0542076	-1.52345
Nc1nc2ccc([N+](=O)[O-])cc2s1	2302	0.246986	-3.66532
NCCc1ccc(Cl)cc1Cl	2305	0.0332375	-1.84587
CC(C)(C)C1CCC(C(=O)O)CC1	2306	0.000741689	-3.10686
N#Cc1nc(N)[nH]c1C#N	2307	0.0305452	-2.26755
CCN(CC)CCCC(C)N	2308	0.00423015	0.203389
NC(c1ccccc1)c1ccccc1	2309	0.0048084	-2.11146
Cc1ccc(C(=O)O)cc1N	2310	0.0015288	-2.38694
Cc1ccc(O)c(C(C)(C)C)c1	2311	0.110963	-2.67477
O=C(CCCCl)c1ccc(F)cc1	2313	0.0122019	-3.06869
Cc1cc(Cl)ccc1O	2314	0.193283	-1.36703
Cc1cc(O)ccc1Cl	2315	0.0732065	-1.5874
Nc1ccc(Cl)c([N+](=O)[O-])c1	2316	0.0586544	-2.73107
CCN(CC)CCCN	2318	0.00356246	0.391297
CCOCC(=O)O	2322	1.89741e-05	0.821078
Cc1c(C(=O)O)cccc1[N+](=O)[O-]	2323	0.00337244	-2.07071
COc1ccc(C=O)cc1O	2324	0.000265767	-1.72207
c1ccc(N2CCNCC2)nc1	2325	0.00517211	-0.445234
Cc1c(C(=O)O)cc([N+](=O)[O-])cc1[N+](=O)[O-]	2330	0.0152754	-1.69715
COCCOC(=O)CC(C)=O	2332	0.00060176	0.40227
CCOCCCN	2333	0.00405947	1.03229
O=C(c1ccc(O)cc1)c1ccc(F)cc1	2335	0.0300931	-3.1613
O=CCCc1ccccc1	2336	0.000250044	-1.67867
COc1cccc(OC)c1O	2339	0.00165399	-1.16613
O=C(O)CC(c1ccccc1)c1ccccc1	2340	0.000263229	-2.83887
O=C(O)c1ccccc1Cc1ccccc1	2342	0.00150192	-3.07356
Cc1cc(Cl)nc(N)n1	2343	0.0025176	-1.2976
O=C(c1ccccc1)C1CCCCC1	2345	0.00700746	-3.49288
COc1ccc(N)cc1Cl	2346	0.00721969	-2.03572
COC(=O)c1ccc(C=O)cc1	2347	0.000485795	-2.21578
CCCC(=O)c1ccccc1	2348	0.00445854	-2.25715
O=C(CCCCl)c1ccc(Br)cc1	2349	0.0162183	-4.02538
Oc1ccc(Br)cc1Cl	2350	0.250478	-1.97327
Clc1nnnn1-c1ccccc1	2351	0.0244003	-2.10904
N#Cc1ccccc1O	2353	0.016326	-1.19461
CCN(CC)c1ccc(C=O)c(O)c1	2355	0.00409918	-2.5937
O=C(Cc1ccccc1)Cc1ccccc1	2356	0.00339066	-3.78109
CCC(C=O)CC	2357	0.000226449	-1.35998
CC1(C)[C@H]2CC=C(CO)[C@@H]1C2	2360	0.00841711	-2.19239
NNC(=O)C(N)=O	2361	6.46906e-05	-0.60289
Cc1ccc(S)cc1	2362	0.0625857	-2.6568
O=C(O)c1cc(F)c(F)cc1Cl	2363	0.0183372	-2.137
COc1cc(N)c(C(=O)O)cc1OC	2364	0.000180719	-2.1915
O=C1CC(c2ccccc2)Oc2ccccc21	2365	0.00919754	-4.52819
CCOc1ccccc1N	2366	0.0048073	-1.31362
CC(C)OCCO	2367	0.00109042	0.461579
CCCN	2368	0.00994819	1.09136
O=C(O)CC1CC2CCC1C2	2369	0.000223181	-2.09617
C=Cc1ccccn1	2370	0.0299861	-0.165625
COc1ccc(CO)cc1	2371	0.000987833	-0.938224
COc1cc(OC)c(C(=O)O)cc1OC	2372	0.000135772	-1.66548
Oc1ccccc1Cc1ccccc1	2373	0.0516109	-2.77654
CCc1cccc(N)c1	2374	0.00480018	-1.37765
Nc1ccccc1Cc1ccccc1	2375	0.0155747	-3.04283
Oc1ccc2oc3ccccc3c2c1	2376	0.0502069	-4.16121
COc1cccc(O)c1	2378	0.00083391	-1.13254
NCCc1ccc(F)cc1	2379	0.0167848	-0.640282
Clc1cnc(Cl)c(Cl)c1	2380	0.0466141	-2.29199
COc1ccc(OC)c(C(C)=O)c1	2382	0.00185144	-1.86608
CCOC(=O)C(=O)CBr	2384	0.00164636	-0.531223
CCSCCO	2385	0.0101981	0.166036
COc1ccccc1CO	2386	0.00142522	-0.792038
COc1cccc(CO)c1	2387	0.000787874	-1.04295
CCC(C(=O)O)c1ccccc1	2388	7.41669e-05	-1.47589
c1nnc[nH]1	2390	0.00188695	0.747719
Cc1ccc(C)c(O)c1C	2391	0.0461281	-1.8781
O=C(O)C1(c2ccc(Cl)cc2)CCCC1	2394	0.0295669	-2.8665
O=C(O)COCC(=O)O	2396	1.98504e-06	0.609258
CCc1cccc(CC)c1N	2398	0.0644492	-2.44156
Cc1ccc(C=O)c(C)c1	2399	0.00122416	-2.01458
Cc1ccc(C)c(C=O)c1	2400	0.0008797	-1.99428
CC(=O)c1cc2ccccc2o1	2401	0.0204483	-2.57803
OCC1CCCNC1	2402	0.00142421	1.15092
OCCNc1ccccc1	2403	0.000476079	-0.698299
NCc1ccc(F)cc1	2405	0.0150008	-0.140337
NNC=O	2407	6.39981e-06	1.08127
O=C(CCl)CCl	2408	0.053348	-0.347173
CCC(C)(C)N	2409	0.00604716	0.422716
CC(=O)c1ccc(Cl)c(Cl)c1Cl	2410	0.0922753	-3.44977
CC(C)=CC(=O)O	2411	5.61693e-05	-0.348942
CC(=O)c1ccc(-n2ccnc2)cc1	2412	0.027725	-1.33741
CC(C)(C)c1cc(C(=O)O)cc(C(C)(C)C)c1	2414	0.022211	-4.96617
O=C(O)c1sc2ccccc2c1Cl	2416	0.0109303	-2.49558
Cc1ccc(C)c(S(=O)(=O)Nc2ccccc2C(=O)O)c1	2417	0.00370862	-3.80977
CCOc1ccc(Br)cc1S(N)(=O)=O	2420	0.00362085	-2.78588
Nc1cc(C(F)(F)F)ccc1N1CCCCC1	2421	0.0460156	-3.04912
NS(=O)(=O)c1ccc(Br)s1	2422	0.00368421	-2.11984
O=C(O)CCc1ccc(S(=O)(=O)N2CCOCC2)cc1	2423	0.000242343	-2.24434
Cc1ccc(NS(=O)(=O)c2ccc(Cl)c(C(=O)O)c2)cc1C	2425	0.0220419	-4.34551
NS(=O)(=O)c1ccc(F)cc1F	2426	0.00371248	-1.56839
Cc1ccc(NS(=O)(=O)c2cccc(C(=O)O)c2)cc1	2427	0.00302097	-3.82016
Cc1ccc(C(=O)O)cc1S(=O)(=O)N1CCCCC1	2428	0.00186524	-3.38219
CCN(CC)c1ccc(S(=O)(=O)N(CC)CC)cc1N	2429	0.00440018	-3.51876
Nc1cc(C(F)(F)F)ccc1N1CCOCC1	2431	0.0192134	-2.53111
O=C(O)c1sc2cc(Cl)ccc2c1Cl	2432	0.0225973	-3.39025
COc1ccc2cc(-c3cc(C(=O)O)c4ccccc4n3)ccc2c1	2433	0.0697788	-5.7922
O=C(O)c1cc(-c2ccc(-c3ccccc3)cc2)nc2ccccc12	2434	0.169524	-5.14865
Cc1ccc(-c2cc(C(=O)O)c3ccccc3n2)cc1	2435	0.0729505	-4.10719
COc1ccc(-c2cc(C(=O)O)c3ccccc3n2)cc1	2436	0.00738468	-4.67474
O=C(O)c1cc(-c2ccco2)nc2ccccc12	2437	0.0135063	-3.59531
Cc1nn(-c2ccccc2)c2sc(C(=O)NN)cc12	2438	0.00816043	-2.75994
Nc1ccc([N+](=O)[O-])c(C(F)(F)F)c1	2439	0.0570249	-2.77407
Cc1nn(-c2cccc(C(F)(F)F)c2)c(Cl)c1C=O	2440	0.0290428	-4.05295
NS(=O)(=O)c1cc(C(=O)O)c(Cl)cc1Cl	2443	0.000929128	-2.26437
O=C(O)c1cc(S(=O)(=O)Nc2ccc(F)cc2)ccc1Cl	2444	0.00929012	-3.74798
Nc1ccc2[nH]c(=O)[nH]c2c1	2445	0.00165488	-2.55198
O=S(=O)(c1ccc(O)cc1)N1CCOCC1	2448	0.000468428	-2.49308
CCN(CC)S(=O)(=O)c1ccc(N2CCCC2)c(N)c1	2450	0.0104559	-3.28342
Nc1ccccc1OCCOc1ccccc1N	2451	0.0240346	-2.91017
Cc1ccc(NS(=O)(=O)c2ccc(C)c(C(=O)O)c2)cc1	2453	0.0036272	-3.9146
Cc1ccc(C(=O)O)cc1S(=O)(=O)N1CCOCC1	2454	0.00173809	-3.06367
NNC(=O)c1cc(-c2ccc(Cl)cc2)nc2ccccc12	2455	0.0269727	-3.45647
NNC(=O)c1cc(-c2ccncc2)nc2ccccc12	2456	0.0025121	-2.38452
O=C(O)c1ccc(F)c(S(=O)(=O)N2CCCCC2)c1	2457	0.00398991	-3.21175
NNC(=O)c1ccc(Cl)c(S(=O)(=O)Nc2ccccc2Cl)c1	2459	0.00527353	-3.7512
Cc1cccc(Nc2ccccc2C(=O)O)c1C	2461	0.0440969	-4.64212
CCCc1cc(=O)[nH]c(S)n1	2462	0.00548867	-1.9544
NN1CCOCC1	2464	0.00030836	1.19309
O=C(O)c1cc(-c2ccccn2)nc2ccccc12	2466	0.0227358	-2.9846
O=C(O)c1c2c(nc3ccccc13)CCN(Cc1ccccc1)C2	2467	0.00801595	-2.45402
O=C(O)c1sc2cc(F)ccc2c1Cl	2468	0.0305428	-3.60243
O=C(CCl)Nc1ccc(SC(F)F)cc1	2470	0.0748367	-3.66906
Cc1cc(C)n(-c2ccc(S(N)(=O)=O)cc2)n1	2473	0.0035611	-2.19348
O=C(O)c1cc(-c2ccc(Cl)c(Cl)c2Cl)nc2ccccc12	2474	0.259799	-5.10992
O=C(O)c1cc(-c2cccc3ccccc23)nc2ccccc12	2475	0.11852	-4.48717
Cc1cc(F)ccc1S(=O)(=O)Nc1ccccc1C(=O)O	2476	0.00434741	-3.58641
O=C(O)c1ccc(Cl)c(S(=O)(=O)Cl)c1	2477	0.000503836	-1.96153
O=C(O)c1cc(S(=O)(=O)Cl)ccc1Cl	2478	0.000469402	-1.67933
Cc1ccc(NS(=O)(=O)c2cc(C(=O)O)ccc2C)cc1	2479	0.00643192	-4.19409
O=C(O)c1cc(S(=O)(=O)Nc2ccccc2F)c(Cl)cc1Cl	2480	0.0249643	-3.92059
Cc1onc(-c2c(F)cccc2Cl)c1C(=O)O	2481	0.0167073	-3.28516
NNc1ncc(C(F)(F)F)cc1Cl	2482	0.0379556	-2.16256
O=Cc1ccc2ncccc2c1	2487	0.00266396	-1.24871
CSc1nsc(N)n1	2489	0.156511	-1.5207
NNc1ccc2ccccc2n1	2491	0.0234083	-0.971271
O=C(Cc1nc2ccccc2s1)c1ccccc1	2492	0.138132	-4.27279
Nc1nnc(C(F)(F)F)[nH]1	2493	0.0158609	-1.51838
Cc1cc(C)[nH]n1	2496	0.000597002	0.0604622
N#CCC(=O)Nc1cc(C(F)(F)F)ccc1Cl	2497	0.0804798	-3.89687
NNc1ccc(C(F)(F)F)cc1[N+](=O)[O-]	2498	0.0332234	-2.64916
Nc1ccc([N+](=O)[O-])cc1Cl	2500	0.229374	-3.07701
CCOC(=O)c1c(N)sc2c1CC(C)(C)NC2(C)C	2501	0.0011237	-3.3365
N#CCC(=O)Nc1cccc(C(F)(F)F)c1	2502	0.0136992	-2.90742
O=C(CCl)Nc1cc(C(F)(F)F)ccc1Cl	2503	0.244942	-3.63295
c1ccc(CNc2ccccn2)cc1	2506	0.0112555	-2.68257
Cc1ccc(NCc2ccco2)cc1	2507	0.00814164	-3.3348
CC(C)N(C(=O)CCl)c1ccccc1	2508	0.000466528	-2.49518
COc1ccc2c(c1)c(CC(=O)O)c(C)n2C(=O)c1ccc(Cl)cc1	2511	0.0254169	-4.87436
O=C(O)C1=COCCO1	2513	0.000128346	-0.668172
CCOc1ccc(Br)cc1S(=O)(=O)Cl	2514	0.00409062	-2.92329
OC(COc1ccccc1)COc1ccccc1	2515	0.00157513	-2.82362
CCCCCOc1ccc(O)cc1	2516	0.052493	-2.70386
OCCCC1CCCCC1	2517	0.00655009	-2.18068
O=CC1CC2C=CC1C2	2518	0.000273291	-1.12625
NCCC(c1ccccc1)c1ccccc1	2520	0.00998089	-2.74752
CCC(=O)Cc1ccccc1	2522	0.000996387	-1.93974
C#CC(=O)OCC	2523	0.000752089	-1.15896
O=C(CCl)Nc1cccc(C(F)(F)F)c1	2526	0.0780122	-2.91164
Cc1ccc(S(=O)(=O)Cl)cc1	2527	0.00182723	-2.09976
CCOc1ccc(S(=O)(=O)Cl)cc1	2529	0.000746606	-2.29971
O=S(=O)(Cl)c1ccc(F)cc1F	2530	0.00427441	-2.08549
O=S(=O)(Cl)c1ccc(F)cc1	2531	0.00260198	-2.1662
N#CCC(=O)Nc1ccc(F)cc1	2532	0.00893593	-1.93694
CC(=O)c1ccc[nH]1	2534	0.00278907	-0.291628
CCC(C)c1ccc(N)cc1	2536	0.015071	-2.37546
CCc1nnc(N)s1	2539	0.00988459	-1.01257
Cc1c(N)cccc1[N+](=O)[O-]	2540	0.0223626	-2.22745
Nc1ccccc1Oc1ccccc1	2541	0.0221949	-2.84799
COc1ccc(C=O)cc1OCc1ccccc1	2544	0.000919522	-4.30482
FC(F)(F)c1cccnc1Cl	2545	0.0340555	-1.8993
SC1CCCC1	2546	0.0100196	-2.3058
S=C=Nc1ccc(Cl)c(Cl)c1	2547	0.0347875	-4.43063
O=C(O)C1CCCCN1	2548	1.67198e-05	-0.0147193
NCCCN1CCN(CCCN)CC1	2550	0.00226313	-0.187156
O=C(O)Cc1ccc(Br)cc1	2551	0.000729777	-2.05343
CC(O)c1ccc(Cl)cc1	2552	0.0124529	-2.11754
COc1ccc(NC(=O)CC(C)=O)cc1	2553	0.00155625	-2.09567
COc1cc(Cl)c(C)cc1N	2556	0.0162996	-2.71561
O=C(O)c1ccc(F)cc1Cl	2557	0.00574372	-2.43004
COc1cc(N)c(Cl)cc1C(=O)O	2558	0.00233478	-2.66122
N#Cc1ccccc1Sc1ccccc1C(=O)O	2559	0.0313259	-3.84255
N#CCC(=O)Nc1ccc(Cl)cc1	2562	0.0113568	-2.89984
COc1ccc(C(C)(C)C)cc1N	2566	0.0137596	-2.70988
COc1ccccc1NC(=O)CC(C)=O	2567	0.00169166	-2.19063
NN1CCCCC1	2569	0.00026265	0.800478
Nc1nnn[nH]1	2570	0.00689359	-0.436567
N#CCCNc1ccccc1	2571	0.000516188	-1.56429
Cc1ccc(C(C)(C)C)c(O)c1	2572	0.0824595	-2.81162
Cc1cnc(C)c(Cl)n1	2573	0.00122526	-0.985596
NCCCNC1CCCCC1	2574	0.00869557	0.274349
C(CC1CCNCC1)CC1CCNCC1	2576	0.00207813	-1.15426
Oc1cc(Cl)c(Cl)cc1Cl	2577	0.688087	-2.44377
CN1CCCNCC1	2578	0.00153456	1.09522
CC1CC=CCC1CO	2579	0.005526	-0.863453
COc1cc(OC)c(OC)cc1CO	2580	0.000494581	-0.673729
CCS(=O)(=O)Cl	2581	5.59895e-05	-0.296574
COC(=O)c1ccccc1S(N)(=O)=O	2582	0.000211022	-1.85021
CSc1ncccc1C(=O)O	2584	0.0042409	-1.58363
Cc1cccc(CCCO)n1	2587	0.000766388	0.231598
O=C(NCCO)c1ccncc1	2588	0.000355446	0.021746
Cc1cccc(CCCOCCO)n1	2589	0.00188011	0.129277
O=C(Cl)N1CCOCC1	2590	0.000706208	0.0296027
CN(C)CCCNCCCN(C)C	2591	0.00187365	0.367333
COCCOC(=O)CC#N	2594	0.00109823	-0.532309
CCc1ccc(O)cc1	2596	0.0201551	-1.53106
OCC1CCCCO1	2598	0.00340363	0.804307
CCCCOCCCN	2599	0.00968048	0.209921
Nc1ccc(Nc2ccccc2)cc1	2601	0.0086361	-2.62993
CCCS(=O)(=O)Cl	2602	8.02079e-05	-0.555614
N#Cc1ccc(Cl)cc1N	2604	0.0394331	-2.54682
CC1CCCC(=O)C1	2606	0.000203424	-1.20228
O=C(O)C1CCC(C(=O)O)CC1	2608	1.02123e-05	-0.992207
O=C(O)Cc1ccccc1[N+](=O)[O-]	2612	0.00269239	-1.33794
CC(=O)c1ccc(N2CCOCC2)cc1	2613	0.00237109	-2.1241
CCn1cc(C(=O)O)c(=O)c2ccc(C)nc21	2614	0.0453779	-2.56163
CC1(C)OCC(CO)O1	2615	0.00276061	0.614903
Cc1ccc(F)c(N)c1	2616	0.0234419	-1.17347
COC(=O)CCS	2618	6.32063e-05	-0.813006
O=C(O)c1ccc(=O)[nH]c1	2621	6.90086e-05	-1.71117
Cc1cc(C)c2c(c1)C(=O)CCC2	2624	0.0054075	-2.84773
O=C(O)CSc1ccncc1	2626	0.000450352	-0.837775
O=[N+]([O-])c1cccc(CCl)c1	2629	0.112836	-2.93655
O=C(O)COc1cc(Cl)c(Cl)cc1Cl	2631	0.0112321	-2.97221
CN(C)CC(C)(C)CN	2633	0.00287845	0.690753
O=C(O)c1cccnc1O	2636	0.00173065	-1.36329
O=S(=O)(Cl)c1cccc(F)c1	2638	0.00193893	-1.91019
FC(F)(F)c1ccc(Cl)nc1Cl	2639	0.0478407	-2.89321
Sc1nncn1-c1ccccc1	2643	0.0248221	-2.43714
Oc1ccc(Sc2ccc(O)cc2)cc1	2646	0.099496	-3.00492
O=S(=O)(Cl)c1cc(F)cc(F)c1	2647	0.00348806	-2.16544
COc1ccc(C(=O)NCC(=O)O)cc1	2648	3.38573e-05	-2.02686
O=Cc1ccc(-c2ccc(F)cc2)o1	2649	0.0191065	-3.11726
N#CCC(=O)Nc1ccccc1F	2650	0.00807499	-1.87111
CCOC(=O)c1c(-c2ccccc2)csc1NC(=O)CCl	2653	0.0305568	-4.84893
Nc1nc2c(F)c(F)c(F)cc2s1	2654	0.0915986	-3.0321
CN(C(=O)CCl)c1ccccc1	2655	0.00278209	-1.98829
O=C(O)C12CC3CC(CC(Br)(C3)C1)C2	2656	0.00362931	-2.74922
CC(=O)CCc1ccc2c(c1)OCO2	2659	0.00176631	-1.78616
NNC(=O)c1c[nH]c2ccccc12	2660	0.000745598	-1.9682
CC(=O)c1ccc2c(c1)OCCO2	2661	0.00155141	-2.12841
Cc1cc(C=O)c(C)n1-c1ccc(I)cc1	2662	0.00349527	-4.16527
Nn1cnc2sc3c(c2c1=O)CCCC3	2663	0.0886075	-2.79344
O=C(O)c1cccc(NS(=O)(=O)c2ccc(F)c(F)c2)c1	2664	0.00476106	-3.56822
Nc1ccc(N2CCOCC2)c(S(=O)(=O)Nc2cc(Cl)ccc2Cl)c1	2665	0.0184861	-4.72423
O=C(O)CC1c2ccccc2CCN1S(=O)(=O)c1ccc(F)cc1	2669	0.00294126	-3.59079
O=C(O)c1cc(O)nc2ccccc12	2670	0.00147807	-2.41435
COc1ccc(NS(=O)(=O)c2cc(C(=O)O)ccc2F)cc1	2671	0.00266178	-4.12717
CCN(CC)S(=O)(=O)c1cc(C(=O)O)ccc1F	2672	0.001732	-3.00808
O=C(O)CCc1ccc(S(=O)(=O)N2CCCCC2)cc1	2673	0.000250946	-2.58147
Cc1ccc(S(=O)(=O)N2CCCCC2)cc1C(=O)O	2677	0.0014039	-3.14763
COc1ccccc1NS(=O)(=O)c1ccc(C)c(C(=O)O)c1	2678	0.00114771	-4.10597
Cc1ccc(C)c(S(=O)(=O)NN)c1	2679	0.000287252	-1.85508
O=C(O)c1ccc(NS(=O)(=O)c2ccc(Cl)s2)cc1	2680	0.00870726	-3.59474
NS(=O)(=O)c1ccc(Cl)s1	2681	0.00435115	-2.44657
O=C(O)c1ccc(NS(=O)(=O)c2ccc(Br)s2)cc1	2682	0.00771947	-3.6211
O=C(O)c1ccccc1NS(=O)(=O)c1ccc(Cl)s1	2684	0.00542888	-3.27921
Cc1c(NS(=O)(=O)c2cccc(C(=O)O)c2)c(=O)n(-c2ccccc2)n1C	2685	0.0037994	-3.56712
O=C(O)c1cc(S(=O)(=O)Nc2ccc(F)cc2)c(Cl)cc1Cl	2687	0.033328	-4.15964
O=C(O)c1cc(S(=O)(=O)Nc2cccc(C(F)(F)F)c2)c(Cl)cc1Cl	2688	0.123909	-4.01318
Cc1cc(S(=O)(=O)Nc2ccc(C(=O)O)cc2)ccc1F	2690	0.00544224	-4.07161
O=C(O)c1ccccc1NS(=O)(=O)c1ccc(F)c(F)c1	2691	0.00533376	-3.05878
Cc1cc(F)ccc1S(N)(=O)=O	2692	0.00224543	-1.70737
Cc1cc(F)ccc1S(=O)(=O)Nc1ccc(C(=O)O)cc1	2693	0.00606489	-4.00447
COc1ccccc1NS(=O)(=O)c1cc(C(=O)O)ccc1F	2694	0.00245634	-4.25039
O=C(O)c1ccccc1Nc1cccc(C(F)(F)F)c1	2695	0.0415642	-4.34195
O=C(O)c1cc(S(=O)(=O)Cl)c(Cl)cc1Cl	2697	0.00118503	-1.84223
Cc1nn(-c2ccc(F)cc2)c(Cl)c1C=O	2700	0.0078497	-2.95009
Cc1nn(-c2ccc(F)cc2)c2sc(C(=O)O)cc12	2701	0.0625937	-3.55486
CN(c1ccccc1)S(=O)(=O)c1cc(C(=O)O)ccc1Cl	2702	0.00480354	-4.27927
CN(c1ccccc1)S(=O)(=O)c1ccc(Cl)c(C(=O)O)c1	2703	0.00373123	-3.97486
Cc1c(NS(=O)(=O)c2cc(C(=O)O)ccc2Cl)c(=O)n(-c2ccccc2)n1C	2704	0.0177311	-3.9877
COc1cc(S(=O)(=O)N2CCOCC2)cc(C(=O)O)c1OC	2705	0.000663986	-2.48637
CN(c1ccccc1)S(=O)(=O)c1cccc(C(=O)O)c1	2706	0.000980149	-3.85247
O=Cc1cn(-c2ccccc2)nc1-c1cccs1	2709	0.0283829	-4.26129
COc1ccc(-c2nn(-c3ccccc3)cc2C=O)cc1	2710	0.0108421	-5.0095
O=Cc1cn(-c2ccccc2)nc1-c1ccccc1	2711	0.0219959	-4.32868
NNc1ccc(Cl)nn1	2713	0.0043384	-1.26869
Cc1ccc(C(=O)NCC(=O)O)cc1	2714	0.000127091	-1.86077
O=C(O)CNC(=O)c1ccc(Oc2ccccc2)cc1	2715	0.000148828	-2.95416
CCN(CC)S(=O)(=O)c1cccc(C(=O)NCC(=O)O)c1	2717	7.1496e-05	-2.00518
NNC(=O)c1ccc(CSc2nc3ccccc3s2)cc1	2719	0.0240614	-4.17549
NNC(=O)c1ccc(CSc2nc3ccccc3[nH]2)cc1	2720	0.00487812	-3.9614
COc1cc(C(=O)NN)cc(OC)c1OC	2721	0.000122241	-1.3029
CCOc1cc(C(=O)NN)cc(OCC)c1OCC	2722	0.00103915	-1.95803
COc1ccc(C(=O)NN)cc1OC	2723	0.000108319	-1.20598
Cc1cc(SCC(=O)NN)c(C)cc1Br	2724	0.0197466	-2.63512
NNC(=O)C1CC1	2729	2.65058e-05	0.549844
NNC(=O)c1ccccc1F	2730	0.00076064	-0.695207
NNC(=O)C1COc2ccccc2O1	2731	0.000153279	-1.85995
NNC(=O)c1ccc(NS(=O)(=O)c2ccc(Br)cc2)cc1	2732	0.00422377	-3.6479
NNC(=O)c1sc2ccccc2c1Cl	2733	0.00865882	-2.70706
NNC(=O)Cn1ccc(C(F)(F)F)n1	2734	0.00280745	-1.13931
CCCCN(c1ccccc1)S(=O)(=O)c1cccc(C(=O)O)c1	2736	0.0069195	-4.67932
Cc1cc(S(N)(=O)=O)ccc1F	2737	0.00233895	-1.72886
Cc1cc(S(=O)(=O)Nc2ccccc2C(=O)O)ccc1F	2738	0.00383456	-3.67262
Cc1cc(C)c([N+](=O)[O-])cc1N	2741	0.0285995	-2.57908
BrCc1cccc(CBr)c1	2742	0.0131525	-4.89412
CC(=O)Nc1ccc(-c2csc(N)n2)cc1	2752	0.00576565	-2.82326
Nc1ccc(-c2csc(N)n2)cc1	2753	0.0406534	-2.25713
O=[N+]([O-])c1cc(C(F)(F)F)ccc1Cl	2755	0.199913	-3.23805
CC(Oc1ccccc1)C(=O)O	2757	3.58523e-05	-1.46697
O=CC1CCCCC1	2758	0.000303993	-1.50105
O=C(CCl)c1ccc(F)cc1	2760	0.121667	-2.19589
O=C(O)c1cc[n+]([O-])cc1	2761	0.00372648	-0.904014
O=C(O)c1cccnc1Nc1cccc(C(F)(F)F)c1	2768	0.0154333	-3.57039
Sc1ccccn1	2769	0.0860267	-0.415411
Nc1ccccc1Sc1ccc(Cl)cc1	2770	0.201737	-4.35746
Nc1cc(Cl)c(N)c(Cl)c1	2775	0.0569395	-2.49473
CC(=O)c1ccc(C)c([N+](=O)[O-])c1	2776	0.0712949	-2.7072
OC1CC2CCC1C2	2777	0.00746623	-0.801209
CC(C)CS	2779	0.00201403	-2.17346
ClCCOc1ccccc1	2780	0.00253427	-2.95452
CC(C)NCc1ccccc1	2782	0.00318915	-1.33006
O=C1c2ccccc2C(=O)N1CCO	2783	0.0404159	-1.68598
Cc1cccc(C(=O)O)c1O	2785	0.00336418	-2.20753
Cc1ccc(Cl)cc1N	2790	0.0258307	-2.09572
O=C(O)CCC1CCCCC1	2791	0.000162032	-2.30748
CC1CCCCN1	2793	0.000879988	0.104988
CC(=O)CC(N)=O	2794	0.000189645	0.408971
CC(C)(C)c1ccc(C=O)cc1	2795	0.00443317	-3.17781
OC1CCCCCCCCCCC1	2796	0.00696422	-3.50327
Cc1c([N+](=O)[O-])cc(C(=O)O)cc1[N+](=O)[O-]	2797	0.0138574	-1.86335
CC1CCCC(O)C1	2798	0.00373136	-0.753445
Cc1cccc(C)c1N	2800	0.0024343	-1.04336
CCCCNCC	2804	0.0106837	-0.237405
CC1CCCCC1N	2805	0.0174221	-0.433216
CC1CNCCN1	2806	0.00169533	0.814535
CCOc1ccccc1O	2807	0.00486942	-1.28906
Nc1ccc(OC(F)F)cc1	2808	0.0150752	-1.90773
Nc1ccccc1OC(F)F	2809	0.0187224	-1.9226
O=[N+]([O-])c1cc(S(=O)(=O)N2CCCCC2)ccc1Cl	2811	0.0258164	-4.03791
O=Cc1cn(-c2ccccc2)nc1-c1cc2ccccc2oc1=O	2812	0.0552261	-5.53944
Cc1cc(C=O)c(C)n1-c1cc(S(=O)(=O)N2CCOCC2)ccc1N1CCCC1	2814	0.00624198	-4.07624
Cc1cc(C)nc(SCc2ccc(C(=O)NN)cc2)n1	2816	0.00162521	-3.04299
Cc1ccc(C(=O)NCC(=O)O)s1	2818	0.000210473	-1.65081
c1ccc2sc(Cc3nc4ccccc4s3)nc2c1	2819	0.140251	-4.71974
Cc1cc(N)n(-c2ccccc2)n1	2820	0.0167113	-1.1769
N=C(N)Nc1nc2ccccc2[nH]1	2821	0.0112593	-2.0037
Cc1ccc(S(=O)(=O)N(C)Cc2ccc(C(=O)NN)cc2)cc1	2824	0.00205772	-3.57166
COC(=O)c1ccc(COc2ccc(C=O)cc2OC)cc1	2826	0.000833402	-4.43966
CC(C)(C)c1ccc(OCc2ccc(C(=O)O)cc2)cc1	2827	0.0507259	-5.48133
Cc1cc(Br)c(OCc2ccc(C(=O)NN)cc2)c(Br)c1	2828	0.0193983	-4.38086
COC(=O)c1ccc(COc2ccc(C=O)cc2)cc1	2829	0.00118198	-4.80778
N#CCc1nc2ccccc2s1	2830	0.0244964	-2.3843
NNC(=O)c1ccc(CSc2ccc(Cl)cc2)cc1	2832	0.0120494	-4.02487
O=C(O)c1ccc(CSc2ccc(Cl)cc2)cc1	2834	0.0357984	-4.66782
NNC(=O)c1ccc(COc2ccccc2)cc1	2835	0.000667407	-2.69688
O=C(CCl)Nc1ccc(F)c(Cl)c1	2848	0.0841037	-3.46556
NNC(=O)c1ccc(COc2ccc3ccccc3c2)cc1	2850	0.0121856	-4.46296
COc1cc(C=O)ccc1OC(=O)c1ccco1	2851	0.00182955	-3.0488
COc1cc(C=O)ccc1OC(=O)c1cccnc1	2852	0.000906342	-2.87647
N#CCC(=O)Nc1cccc2ncccc12	2853	0.0117343	-2.67834
CC(=O)c1ccc2c(c1)Cc1ccccc1-2	2856	0.132856	-4.55503
Cc1ccc(C(=O)NN)c(C)c1	2861	0.000406701	-0.865605
NNC(=O)c1cc(-c2ccc(-c3ccccc3)cc2)nc2ccccc12	2864	0.0471573	-5.04716
Cc1cc(C(=O)NN)c(C)o1	2865	0.000157666	-0.564174
Nc1nnc(C23CC4CC(CC(C4)C2)C3)s1	2866	0.0412834	-3.08112
O=C(O)c1cc(S(=O)(=O)N2CCOCC2)ccc1F	2867	0.00288989	-2.74117
Cc1cc(C(=O)NN)c(C)n1-c1ccccc1	2870	0.000228025	-1.13879
Cc1nc2cc(-c3ccccc3)ccc2o1	2873	0.0414406	-4.07412
Cc1nc2c(ccc3ccccc32)s1	2874	0.0719685	-4.09135
CN1C(=O)C(=O)c2ccccc21	2875	0.117386	-1.84543
O=C(O)COc1ccccc1O	2876	5.71314e-05	-1.10092
CCC(=O)c1ccc(OC)c(OC)c1	2877	0.00118898	-2.1955
O=Cc1cn(-c2ccccc2)nc1-c1cc2ccccc2o1	2881	0.0712222	-5.83036
CCOC(=O)C(=O)Cc1ccc2ccccc2n1	2883	0.0345452	-1.77991
NNC(=O)c1cn(-c2ccccc2)nc1-c1ccccc1	2884	0.010468	-3.07761
CNCC(=O)O	2885	3.51273e-06	0.494944
Cc1ccc(C(C)C)c(OCC(=O)NN)c1	2888	0.00137297	-1.81866
CC(C)(C)c1ccc(OCC(=O)NN)cc1	2889	0.00109636	-1.97216
COc1ccccc1NS(=O)(=O)c1ccc(C(=O)O)cc1	2890	0.000542293	-4.10267
CC(=O)CO	2892	0.00114009	1.32902
N#CCC(=O)Nc1ccc(SC(F)F)cc1	2893	0.0266761	-3.56995
O=C(O)c1cn(-c2ccccc2)nc1-c1cccs1	2894	0.0255518	-3.31544
CC(C)NC(C)C	2896	0.00255733	0.0917787
O=S(=O)(c1ccc(Cl)c(N=C=S)c1)N1CCOCC1	2898	0.00577095	-4.8433
Cc1ccc(S(=O)(=O)N(C)C)cc1N=C=S	2899	0.00439929	-4.52886
Cc1c(N=C=S)c(=O)n(-c2ccccc2)n1C	2900	0.0251206	-3.39832
O=S(=O)(c1ccc(N=C=S)cc1)N1CCOCC1	2901	0.00493676	-4.55203
CCOC(=O)c1ccc(N=C=S)cc1	2902	0.00344337	-4.08038
O=S(=O)(c1ccc(N2CCOCC2)c(N=C=S)c1)N1CCOCC1	2904	0.0125401	-4.79448
CN(C)S(=O)(=O)c1cccc(N=C=S)c1	2905	0.00221098	-4.04157
CN(C)C(=O)Cl	2913	0.000623044	-0.0674364
COc1cc(C#N)cc(OC)c1OC	2914	0.000652887	-2.20653
c1c[nH]cn1	2931	0.000701366	1.13062
Cc1nc2ccccc2s1	2933	0.0108705	-1.73606
O=c1[nH]c2ccccc2c(=O)o1	2935	0.00309756	-2.52978
CCOC(OCC)OCC	2940	0.00167714	-1.60599
CCOC=O	2947	2.17501e-05	-0.0156482
CCOS(=O)(=O)c1ccc(C)cc1	2950	0.00104956	-1.85821
[truncated: 137,494 more rows]
