# Supplementary material for: SyntheMol-RL: a flexible reinforcement learning framework for designing easily synthesizable antibiotics
Source: Mol Syst Biol. 2026 Apr 23;22(6):833–67. doi: 10.1038/s44320-026-00206-9 (PMC13230741; doi:10.1038/s44320-026-00206-9)
Supplement: Supplementary file 7 — Dataset EV5 [file 44320_2026_206_MOESM7_ESM.xlsx]

## Sheet: Info
Dataset EV5. WuXi GalaXi building blocks and reactions.
Tabs
	SMARTS for the 36 WuXi GalaXi reactions used in the paper.
	Raw WuXi GalaXi building blocks after conversion from SDF.
	WuXi GalaXi building blocks after processing with Chemprop-RDKit antibacterial and solubility predictions.

## Sheet: Reactions
reaction_id	reactant_1_smarts	reactant_2_smarts	reactant_3_smarts	product_smarts	reaction_smarts
1	[N&!H0;!$(N[C,S]=[O,S,N]):11]	[O:22]=[C:21]([OH,O-])[*:23]	[O:22]=[C:21]([N:11])[*:23]	([N&!H0;!$(N[C,S]=[O,S,N]):11]).([O:22]=[C:21]([OH,O-])[*:23])>>([O:22]=[C:21]([N:11])[*:23])
2	[N&!H0;!$(N[C,S]=[O,S,N]):11]	Cl[S:21]([*:23])(=[O:22])=[O:24]	[N:11][S:21]([*:23])(=[O:22])=[O:24]	([N&!H0;!$(N[C,S]=[O,S,N]):11]).(Cl[S:21]([*:23])(=[O:22])=[O:24])>>([N:11][S:21]([*:23])(=[O:22])=[O:24])
3	[#6:11]-[N&!H0;!$(N[C,S]=[O,S,N]):12]	[#6:21]-[#7]=C=O	[#6:21]-[#7]-[#6](=O)-[#7:12]-[#6:11]	([#6:11]-[N&!H0;!$(N[C,S]=[O,S,N]):12]).([#6:21]-[#7]=C=O)>>([#6:21]-[#7]-[#6](=O)-[#7:12]-[#6:11])
4	[c:11]-[#35]	[#6:21]-[#5](-[#8])-[#8]	[#6:21]-[#6:11]	([c:11]-[#35]).([#6:21]-[#5](-[#8])-[#8])>>([#6:21]-[#6:11])
5	[N&!H0;!$(N[C,S]=[O,S,N]):11].CC(C)(C)OC(=O)[N:12]	[O:22]=[C:21]([OH,O-])[*:23]	[O:32]=[C:31]([OH,O-])[*:33]	[O:22]=[C:21]([N:11])[*:23].[O:32]=[C:31]([N:12])[*:33]	([N&!H0;!$(N[C,S]=[O,S,N]):11].CC(C)(C)OC(=O)[N:12]).([O:22]=[C:21]([OH,O-])[*:23]).([O:32]=[C:31]([OH,O-])[*:33])>>([O:22]=[C:21]([N:11])[*:23].[O:32]=[C:31]([N:12])[*:33])
6	[O:12]=[C:11]([OH,O-])[*:13].CC(C)(C)OC(=O)[N:14]	[N&!H0;!$(N[C,S]=[O,S,N]):21]	[O:32]=[C:31]([OH,O-])[*:33]	[O:12]=[C:11]([N:21])[*:13].[O:32]=[C:31]([N:14])[*:33]	([O:12]=[C:11]([OH,O-])[*:13].CC(C)(C)OC(=O)[N:14]).([N&!H0;!$(N[C,S]=[O,S,N]):21]).([O:32]=[C:31]([OH,O-])[*:33])>>([O:12]=[C:11]([N:21])[*:13].[O:32]=[C:31]([N:14])[*:33])
7	[O:12]=[C:11]([OH,O-])[*:13].[O:15]=[C:14](O[C,CC])[*:16]	[N&!H0;!$(N[C,S]=[O,S,N]):21]	[N&!H0;!$(N[C,S]=[O,S,N]):31]	[O:12]=[C:11]([N:21])[*:13].[O:15]=[C:14]([N:31])[*:16]	([O:12]=[C:11]([OH,O-])[*:13].[O:15]=[C:14](O[C,CC])[*:16]).([N&!H0;!$(N[C,S]=[O,S,N]):21]).([N&!H0;!$(N[C,S]=[O,S,N]):31])>>([O:12]=[C:11]([N:21])[*:13].[O:15]=[C:14]([N:31])[*:16])
8	[c:11]-[#35].[O:13]=[C:12]([$([OH,O-]),$(O[C,CC])])[*:14]	[#6:21]-[#5](-[#8])-[#8]	[N&!H0;!$(N[C,S]=[O,S,N]):31]	[#6:21]-[#6:11].[O:13]=[C:12]([N:31])[*:14]	([c:11]-[#35].[O:13]=[C:12]([$([OH,O-]),$(O[C,CC])])[*:14]).([#6:21]-[#5](-[#8])-[#8]).([N&!H0;!$(N[C,S]=[O,S,N]):31])>>([#6:21]-[#6:11].[O:13]=[C:12]([N:31])[*:14])
9	[c:11]-[#35].CC(C)(C)OC(=O)[N:12]	[#6:21]-[#5](-[#8])-[#8]	[O:32]=[C:31]([OH,O-])[*:33]	[#6:21]-[#6:11].[O:32]=[C:31]([N:12])[*:33]	([c:11]-[#35].CC(C)(C)OC(=O)[N:12]).([#6:21]-[#5](-[#8])-[#8]).([O:32]=[C:31]([OH,O-])[*:33])>>([#6:21]-[#6:11].[O:32]=[C:31]([N:12])[*:33])
10	[c:11]-[#35].CC(C)(C)OC(=O)[N:12]-[C:13]	[#6:21]-[#5](-[#8])-[#8]	[#6:31]-[#7]=C=O	[#6:21]-[#6:11].[#6:31]-[#7]-[#6](=O)-[#7:12]-[#6:13]	([c:11]-[#35].CC(C)(C)OC(=O)[N:12]-[C:13]).([#6:21]-[#5](-[#8])-[#8]).([#6:31]-[#7]=C=O)>>([#6:21]-[#6:11].[#6:31]-[#7]-[#6](=O)-[#7:12]-[#6:13])
11	[c:11]-[#35].CC(C)(C)OC(=O)[N:12]-[C:13]	[#6:21]-[#5](-[#8])-[#8]	[#6:31]-[#17]	[#6:21]-[#6:11].[#6:13]-[#7:12]-[#6:31]	([c:11]-[#35].CC(C)(C)OC(=O)[N:12]-[C:13]).([#6:21]-[#5](-[#8])-[#8]).([#6:31]-[#17])>>([#6:21]-[#6:11].[#6:13]-[#7:12]-[#6:31])
12	[c:11]-[#35].CC(C)(C)OC(=O)[N:12]	[#6:21]-[#5](-[#8])-[#8]	Cl[S:31]([*:33])(=[O:32])=[O:34]	[#6:21]-[#6:11].[N:12][S:31]([*:33])(=[O:32])=[O:34]	([c:11]-[#35].CC(C)(C)OC(=O)[N:12]).([#6:21]-[#5](-[#8])-[#8]).(Cl[S:31]([*:33])(=[O:32])=[O:34])>>([#6:21]-[#6:11].[N:12][S:31]([*:33])(=[O:32])=[O:34])
13	[c:11]-[#35].CC(C)(C)OC(=O)[N:12]-[C:13]	[#6:21]-[#5](-[#8])-[#8]	[#6:31]-[#6;D3:32]=O	[#6:21]-[#6:11].[#6:31]-[#6:32]-[#7:12]-[#6:13]	([c:11]-[#35].CC(C)(C)OC(=O)[N:12]-[C:13]).([#6:21]-[#5](-[#8])-[#8]).([#6:31]-[#6;D3:32]=O)>>([#6:21]-[#6:11].[#6:31]-[#6:32]-[#7:12]-[#6:13])
14	[O:12]=[C:11]([OH,O-])[*:13].CC(C)(C)OC(=O)[N:14]-[C:15]	[N&!H0;!$(N[C,S]=[O,S,N]):21]	[#6:31]-[#7]=C=O	[O:12]=[C:11]([N:21])[*:13].[#6:31]-[#7]-[#6](=O)-[#7:14]-[#6:15]	([O:12]=[C:11]([OH,O-])[*:13].CC(C)(C)OC(=O)[N:14]-[C:15]).([N&!H0;!$(N[C,S]=[O,S,N]):21]).([#6:31]-[#7]=C=O)>>([O:12]=[C:11]([N:21])[*:13].[#6:31]-[#7]-[#6](=O)-[#7:14]-[#6:15])
15	[O:12]=[C:11]([OH,O-])[*:13].CC(C)(C)OC(=O)[N:14]-[C:15]	[N&!H0;!$(N[C,S]=[O,S,N]):21]	[#6:31]-[#17]	[O:12]=[C:11]([N:21])[*:13].[#6:15]-[#7:14]-[#6:31]	([O:12]=[C:11]([OH,O-])[*:13].CC(C)(C)OC(=O)[N:14]-[C:15]).([N&!H0;!$(N[C,S]=[O,S,N]):21]).([#6:31]-[#17])>>([O:12]=[C:11]([N:21])[*:13].[#6:15]-[#7:14]-[#6:31])
16	[O:12]=[C:11]([OH,O-])[*:13].CC(C)(C)OC(=O)[N:14]	[N&!H0;!$(N[C,S]=[O,S,N]):21]	Cl[S:31]([*:33])(=[O:32])=[O:34]	[O:12]=[C:11]([N:21])[*:13].[N:14][S:31]([*:33])(=[O:32])=[O:34]	([O:12]=[C:11]([OH,O-])[*:13].CC(C)(C)OC(=O)[N:14]).([N&!H0;!$(N[C,S]=[O,S,N]):21]).(Cl[S:31]([*:33])(=[O:32])=[O:34])>>([O:12]=[C:11]([N:21])[*:13].[N:14][S:31]([*:33])(=[O:32])=[O:34])
17	[O:12]=[C:11]([OH,O-])[*:13].CC(C)(C)OC(=O)[N:14]-[C:15]	[N&!H0;!$(N[C,S]=[O,S,N]):21]	[#6:31]-[#6;D3:32]=O	[O:12]=[C:11]([N:21])[*:13].[#6:31]-[#6:32]-[#7:14]-[#6:15]	([O:12]=[C:11]([OH,O-])[*:13].CC(C)(C)OC(=O)[N:14]-[C:15]).([N&!H0;!$(N[C,S]=[O,S,N]):21]).([#6:31]-[#6;D3:32]=O)>>([O:12]=[C:11]([N:21])[*:13].[#6:31]-[#6:32]-[#7:14]-[#6:15])
18	[#6:11]-[N&!H0;!$(N[C,S]=[O,S,N]):12].CC(C)(C)OC(=O)[N:13]	[#6:21]-[#7]=C=O	[O:32]=[C:31]([OH,O-])[*:33]	[#6:21]-[#7]-[#6](=O)-[#7:12]-[#6:11].[O:32]=[C:31]([N:13])[*:33]	([#6:11]-[N&!H0;!$(N[C,S]=[O,S,N]):12].CC(C)(C)OC(=O)[N:13]).([#6:21]-[#7]=C=O).([O:32]=[C:31]([OH,O-])[*:33])>>([#6:21]-[#7]-[#6](=O)-[#7:12]-[#6:11].[O:32]=[C:31]([N:13])[*:33])
19	[#6:11]-[N&!H0;!$(N[C,S]=[O,S,N]):12].CC(C)(C)OC(=O)[N:13]-[C:14]	[#6:21]-[#7]=C=O	[#6:31]-[#7]=C=O	[#6:21]-[#7]-[#6](=O)-[#7:12]-[#6:11].[#6:31]-[#7]-[#6](=O)-[#7:13]-[#6:14]	([#6:11]-[N&!H0;!$(N[C,S]=[O,S,N]):12].CC(C)(C)OC(=O)[N:13]-[C:14]).([#6:21]-[#7]=C=O).([#6:31]-[#7]=C=O)>>([#6:21]-[#7]-[#6](=O)-[#7:12]-[#6:11].[#6:31]-[#7]-[#6](=O)-[#7:13]-[#6:14])
20	[#6:11]-[N&!H0;!$(N[C,S]=[O,S,N]):12].CC(C)(C)OC(=O)[N:13]-[C:14]	[#6:21]-[#7]=C=O	[#6:31]-[#17]	[#6:21]-[#7]-[#6](=O)-[#7:12]-[#6:11].[#6:14]-[#7:13]-[#6:31]	([#6:11]-[N&!H0;!$(N[C,S]=[O,S,N]):12].CC(C)(C)OC(=O)[N:13]-[C:14]).([#6:21]-[#7]=C=O).([#6:31]-[#17])>>([#6:21]-[#7]-[#6](=O)-[#7:12]-[#6:11].[#6:14]-[#7:13]-[#6:31])
21	[#6:11]-[N&!H0;!$(N[C,S]=[O,S,N]):12].CC(C)(C)OC(=O)[N:13]	[#6:21]-[#7]=C=O	Cl[S:31]([*:33])(=[O:32])=[O:34]	[#6:21]-[#7]-[#6](=O)-[#7:12]-[#6:11].[N:13][S:31]([*:33])(=[O:32])=[O:34]	([#6:11]-[N&!H0;!$(N[C,S]=[O,S,N]):12].CC(C)(C)OC(=O)[N:13]).([#6:21]-[#7]=C=O).(Cl[S:31]([*:33])(=[O:32])=[O:34])>>([#6:21]-[#7]-[#6](=O)-[#7:12]-[#6:11].[N:13][S:31]([*:33])(=[O:32])=[O:34])
22	[#6:11]-[N&!H0;!$(N[C,S]=[O,S,N]):12].CC(C)(C)OC(=O)[N:13]-[C:14]	[#6:21]-[#7]=C=O	[#6:31]-[#6;D3:32]=O	[#6:21]-[#7]-[#6](=O)-[#7:12]-[#6:11].[#6:31]-[#6:32]-[#7:13]-[#6:14]	([#6:11]-[N&!H0;!$(N[C,S]=[O,S,N]):12].CC(C)(C)OC(=O)[N:13]-[C:14]).([#6:21]-[#7]=C=O).([#6:31]-[#6;D3:32]=O)>>([#6:21]-[#7]-[#6](=O)-[#7:12]-[#6:11].[#6:31]-[#6:32]-[#7:13]-[#6:14])
23	[#6:11]-[N&!H0;!$(N[C,S]=[O,S,N]):12].CC(C)(C)OC(=O)[N:13]	[#6:21]-[#17]	[O:32]=[C:31]([OH,O-])[*:33]	[#6:11]-[#7:12]-[#6:21].[O:32]=[C:31]([N:13])[*:33]	([#6:11]-[N&!H0;!$(N[C,S]=[O,S,N]):12].CC(C)(C)OC(=O)[N:13]).([#6:21]-[#17]).([O:32]=[C:31]([OH,O-])[*:33])>>([#6:11]-[#7:12]-[#6:21].[O:32]=[C:31]([N:13])[*:33])
24	[#6:11]-[N&!H0;!$(N[C,S]=[O,S,N]):12].CC(C)(C)OC(=O)[N:13]-[C:14]	[#6:21]-[#17]	[#6:31]-[#7]=C=O	[#6:11]-[#7:12]-[#6:21].[#6:31]-[#7]-[#6](=O)-[#7:13]-[#6:14]	([#6:11]-[N&!H0;!$(N[C,S]=[O,S,N]):12].CC(C)(C)OC(=O)[N:13]-[C:14]).([#6:21]-[#17]).([#6:31]-[#7]=C=O)>>([#6:11]-[#7:12]-[#6:21].[#6:31]-[#7]-[#6](=O)-[#7:13]-[#6:14])
25	[#6:11]-[N&!H0;!$(N[C,S]=[O,S,N]):12].CC(C)(C)OC(=O)[N:13]-[C:14]	[#6:21]-[#17]	[#6:31]-[#17]	[#6:11]-[#7:12]-[#6:21].[#6:14]-[#7:13]-[#6:31]	([#6:11]-[N&!H0;!$(N[C,S]=[O,S,N]):12].CC(C)(C)OC(=O)[N:13]-[C:14]).([#6:21]-[#17]).([#6:31]-[#17])>>([#6:11]-[#7:12]-[#6:21].[#6:14]-[#7:13]-[#6:31])
26	[#6:11]-[N&!H0;!$(N[C,S]=[O,S,N]):12].CC(C)(C)OC(=O)[N:13]	[#6:21]-[#17]	Cl[S:31]([*:33])(=[O:32])=[O:34]	[#6:11]-[#7:12]-[#6:21].[N:13][S:31]([*:33])(=[O:32])=[O:34]	([#6:11]-[N&!H0;!$(N[C,S]=[O,S,N]):12].CC(C)(C)OC(=O)[N:13]).([#6:21]-[#17]).(Cl[S:31]([*:33])(=[O:32])=[O:34])>>([#6:11]-[#7:12]-[#6:21].[N:13][S:31]([*:33])(=[O:32])=[O:34])
27	[#6:11]-[N&!H0;!$(N[C,S]=[O,S,N]):12].CC(C)(C)OC(=O)[N:13]-[C:14]	[#6:21]-[#17]	[#6:31]-[#6;D3:32]=O	[#6:11]-[#7:12]-[#6:21].[#6:31]-[#6:32]-[#7:13]-[#6:14]	([#6:11]-[N&!H0;!$(N[C,S]=[O,S,N]):12].CC(C)(C)OC(=O)[N:13]-[C:14]).([#6:21]-[#17]).([#6:31]-[#6;D3:32]=O)>>([#6:11]-[#7:12]-[#6:21].[#6:31]-[#6:32]-[#7:13]-[#6:14])
28	[N&!H0;!$(N[C,S]=[O,S,N]):11].CC(C)(C)OC(=O)[N:12]	Cl[S:21]([*:23])(=[O:22])=[O:24]	[O:32]=[C:31]([OH,O-])[*:33]	[N:11][S:21]([*:23])(=[O:22])=[O:24].[O:32]=[C:31]([N:12])[*:33]	([N&!H0;!$(N[C,S]=[O,S,N]):11].CC(C)(C)OC(=O)[N:12]).(Cl[S:21]([*:23])(=[O:22])=[O:24]).([O:32]=[C:31]([OH,O-])[*:33])>>([N:11][S:21]([*:23])(=[O:22])=[O:24].[O:32]=[C:31]([N:12])[*:33])
29	[N&!H0;!$(N[C,S]=[O,S,N]):11].CC(C)(C)OC(=O)[N:12]-[C:13]	Cl[S:21]([*:23])(=[O:22])=[O:24]	[#6:31]-[#7]=C=O	[N:11][S:21]([*:23])(=[O:22])=[O:24].[#6:31]-[#7]-[#6](=O)-[#7:12]-[#6:13]	([N&!H0;!$(N[C,S]=[O,S,N]):11].CC(C)(C)OC(=O)[N:12]-[C:13]).(Cl[S:21]([*:23])(=[O:22])=[O:24]).([#6:31]-[#7]=C=O)>>([N:11][S:21]([*:23])(=[O:22])=[O:24].[#6:31]-[#7]-[#6](=O)-[#7:12]-[#6:13])
30	[N&!H0;!$(N[C,S]=[O,S,N]):11].CC(C)(C)OC(=O)[N:12]-[C:13]	Cl[S:21]([*:23])(=[O:22])=[O:24]	[#6:31]-[#17]	[N:11][S:21]([*:23])(=[O:22])=[O:24].[#6:13]-[#7:12]-[#6:31]	([N&!H0;!$(N[C,S]=[O,S,N]):11].CC(C)(C)OC(=O)[N:12]-[C:13]).(Cl[S:21]([*:23])(=[O:22])=[O:24]).([#6:31]-[#17])>>([N:11][S:21]([*:23])(=[O:22])=[O:24].[#6:13]-[#7:12]-[#6:31])
31	[N&!H0;!$(N[C,S]=[O,S,N]):11].CC(C)(C)OC(=O)[N:12]	Cl[S:21]([*:23])(=[O:22])=[O:24]	Cl[S:31]([*:33])(=[O:32])=[O:34]	[N:11][S:21]([*:23])(=[O:22])=[O:24].[N:12][S:31]([*:33])(=[O:32])=[O:34]	([N&!H0;!$(N[C,S]=[O,S,N]):11].CC(C)(C)OC(=O)[N:12]).(Cl[S:21]([*:23])(=[O:22])=[O:24]).(Cl[S:31]([*:33])(=[O:32])=[O:34])>>([N:11][S:21]([*:23])(=[O:22])=[O:24].[N:12][S:31]([*:33])(=[O:32])=[O:34])
32	[N&!H0;!$(N[C,S]=[O,S,N]):11].CC(C)(C)OC(=O)[N:12]-[C:13]	Cl[S:21]([*:23])(=[O:22])=[O:24]	[#6:31]-[#6;D3:32]=O	[N:11][S:21]([*:23])(=[O:22])=[O:24].[#6:31]-[#6:32]-[#7:12]-[#6:13]	([N&!H0;!$(N[C,S]=[O,S,N]):11].CC(C)(C)OC(=O)[N:12]-[C:13]).(Cl[S:21]([*:23])(=[O:22])=[O:24]).([#6:31]-[#6;D3:32]=O)>>([N:11][S:21]([*:23])(=[O:22])=[O:24].[#6:31]-[#6:32]-[#7:12]-[#6:13])
33	[N&!H0;!$(N[C,S]=[O,S,N]):11].CC(C)(C)OC(=O)[N:12]-[C:13]	[O:22]=[C:21]([OH,O-])[*:23]	[#6:31]-[#7]=C=O	[O:22]=[C:21]([N:11])[*:23].[#6:31]-[#7]-[#6](=O)-[#7:12]-[#6:13]	([N&!H0;!$(N[C,S]=[O,S,N]):11].CC(C)(C)OC(=O)[N:12]-[C:13]).([O:22]=[C:21]([OH,O-])[*:23]).([#6:31]-[#7]=C=O)>>([O:22]=[C:21]([N:11])[*:23].[#6:31]-[#7]-[#6](=O)-[#7:12]-[#6:13])
34	[N&!H0;!$(N[C,S]=[O,S,N]):11].CC(C)(C)OC(=O)[N:12]-[C:13]	[O:22]=[C:21]([OH,O-])[*:23]	[#6:31]-[#17]	[O:22]=[C:21]([N:11])[*:23].[#6:13]-[#7:12]-[#6:31]	([N&!H0;!$(N[C,S]=[O,S,N]):11].CC(C)(C)OC(=O)[N:12]-[C:13]).([O:22]=[C:21]([OH,O-])[*:23]).([#6:31]-[#17])>>([O:22]=[C:21]([N:11])[*:23].[#6:13]-[#7:12]-[#6:31])
35	[N&!H0;!$(N[C,S]=[O,S,N]):11].CC(C)(C)OC(=O)[N:12]	[O:22]=[C:21]([OH,O-])[*:23]	Cl[S:31]([*:33])(=[O:32])=[O:34]	[O:22]=[C:21]([N:11])[*:23].[N:12][S:31]([*:33])(=[O:32])=[O:34]	([N&!H0;!$(N[C,S]=[O,S,N]):11].CC(C)(C)OC(=O)[N:12]).([O:22]=[C:21]([OH,O-])[*:23]).(Cl[S:31]([*:33])(=[O:32])=[O:34])>>([O:22]=[C:21]([N:11])[*:23].[N:12][S:31]([*:33])(=[O:32])=[O:34])
36	[N&!H0;!$(N[C,S]=[O,S,N]):11].CC(C)(C)OC(=O)[N:12]-[C:13]	[O:22]=[C:21]([OH,O-])[*:23]	[#6:31]-[#6;D3:32]=O	[O:22]=[C:21]([N:11])[*:23].[#6:31]-[#6:32]-[#7:12]-[#6:13]	([N&!H0;!$(N[C,S]=[O,S,N]):11].CC(C)(C)OC(=O)[N:12]-[C:13]).([O:22]=[C:21]([OH,O-])[*:23]).([#6:31]-[#6;D3:32]=O)>>([O:22]=[C:21]([N:11])[*:23].[#6:31]-[#6:32]-[#7:12]-[#6:13])

## Sheet: Building Blocks Raw
smiles	wxid	subset	reagent_id
Cc1c(-c2ccccc2)nn(C)c1N	AF00007	AF	AF00007_AF
Nc1nc2ccc(Cl)cc2[nH]1	AF00010	AF	AF00010_AF
Cc1cc(N)no1	AF0002	AF	AF0002_AF
CC(C)c1nn(C)c(N)c1Br	AF00038	AF	AF00038_AF
Nc1cccnc1-c1ccc(Cl)cc1	AF00046	AF	AF00046_AF
CC(C)c1nn(C)c(N)c1Cl	AF00060	AF	AF00060_AF
Cn1ccc(N)n1	AF0044	AF	AF0044_AF
CC(C)(C)OC(=O)N1CCc2ncc(N)cc2C1	AF0308	AF	AF0308_AF
Nc1cc[nH]n1	AF2373	AF	AF2373_AF
Cc1cc(N)n[nH]1	AF2553	AF	AF2553_AF
Cc1cnc(N)s1	AF2555	AF	AF2555_AF
Nc1noc2cc(Cl)ccc12	AF3780	AF	AF3780_AF
COC(=O)c1sc(N)cc1C	AF6663	AF	AF6663_AF
Cc1cc(N)n(Cc2cccc(Cl)c2)n1	AF6981	AF	AF6981_AF
Cc1cc(N)on1	AF0001	AF	AF0001_AF
CC(C)(C)n1nc(C2CC2)cc1N	AF00014	AF	AF00014_AF
CC(C)(C)OC(=O)N1Cc2c(n[nH]c2N)C1(C)C	AF00016	AF	AF00016_AF
COC(=O)c1cscc1N	AF00018	AF	AF00018_AF
Nc1nccs1	AF0003	AF	AF0003_AF
Nc1cnn(C2CC2)c1	AF00036	AF	AF00036_AF
Cc1csc(N)n1	AF0004	AF	AF0004_AF
COc1cc2cc(N)cnc2cc1OC	AF00045	AF	AF00045_AF
COC(=O)c1sc2cnccc2c1N	AF00052	AF	AF00052_AF
Cc1cc(N)sn1	AF00073	AF	AF00073_AF
CCOC(=O)Cc1nc(N)sc1C(=O)OCC	AF00075	AF	AF00075_AF
Nc1n[nH]c(Cc2ccccc2)n1	AF00077	AF	AF00077_AF
Nc1ncc(F)s1	AF00078	AF	AF00078_AF
Cc1cc(N)nc(C)n1	AF0008	AF	AF0008_AF
O=C(O)C(=O)O	AF00080	AF	AF00080_AF
Cc1ncn(C)c1N	AF00083	AF	AF00083_AF
Cc1cc(Br)nc(Cl)c1N	AF00085	AF	AF00085_AF
Nc1cccnc1Cl	AF0009	AF	AF0009_AF
COc1ccc(N)cn1	AF0010	AF	AF0010_AF
Nc1ncccc1OCc1ccccc1	AF0012	AF	AF0012_AF
Cc1cccnc1N	AF0013	AF	AF0013_AF
Cc1cc(C)nc(N)c1	AF0015	AF	AF0015_AF
Nc1ccc(Cl)cn1	AF0017	AF	AF0017_AF
Cc1ccc(N)nc1	AF0018	AF	AF0018_AF
Cc1cccc(N)n1	AF0019	AF	AF0019_AF
CCn1nccc1N	AF0025	AF	AF0025_AF
Cc1cc(N)n(-c2ccccc2)n1	AF0026	AF	AF0026_AF
Nc1nccc2ccccc12	AF0027	AF	AF0027_AF
Nc1ccon1	AF0028	AF	AF0028_AF
Nc1ncc(C(F)(F)F)cc1Cl	AF0029	AF	AF0029_AF
Cc1noc(N)c1C	AF0031	AF	AF0031_AF
Cn1nc(C2CC2)cc1N	AF0032	AF	AF0032_AF
Cc1nc(N)ccc1Br	AF0033	AF	AF0033_AF
Cc1cnc(N)c(Br)c1	AF0034	AF	AF0034_AF
CCc1ccc(C)nc1N	AF0037	AF	AF0037_AF
Nc1cccc(Br)n1	AF0038	AF	AF0038_AF
Cc1nsc(N)n1	AF0045	AF	AF0045_AF
CCOC(=O)c1ccsc1N	AF0046	AF	AF0046_AF
Cc1ccc(N)c(C)n1	AF0048	AF	AF0048_AF
Cc1cnccc1N	AF0049	AF	AF0049_AF
Nc1ncccc1Br	AF0053	AF	AF0053_AF
Cc1cc(N)ncc1Br	AF0054	AF	AF0054_AF
Cc1ncccc1N	AF0055	AF	AF0055_AF
Cc1cc(N)nn1C	AF0056	AF	AF0056_AF
Cn1cc(N)cn1	AF0057	AF	AF0057_AF
Nc1cccc2nccn12	AF0058	AF	AF0058_AF
Cc1cnc(C)c(N)n1	AF0061	AF	AF0061_AF
Nc1ccc2ccccc2n1	AF0062	AF	AF0062_AF
Nc1nc2ccccc2s1	AF0063	AF	AF0063_AF
COc1ncc(N)cc1Br	AF0065	AF	AF0065_AF
COc1cc(Br)cnc1N	AF0066	AF	AF0066_AF
Nc1ncc(Cl)cc1Br	AF0067	AF	AF0067_AF
Nc1ncc(Br)cc1Cl	AF0068	AF	AF0068_AF
COC(=O)c1sc(-c2ccccc2)cc1N	AF0071	AF	AF0071_AF
Cc1cc(N)n(C)n1	AF0073	AF	AF0073_AF
Cc1ccncc1N	AF0075	AF	AF0075_AF
Cc1ccc(N)cn1	AF0076	AF	AF0076_AF
Cc1cncc(N)n1	AF0077	AF	AF0077_AF
Nc1nc(C2CC2)cs1	AF0080	AF	AF0080_AF
COc1ncccc1N	AF0081	AF	AF0081_AF
Cn1ncnc1N	AF0083	AF	AF0083_AF
Nc1cncnc1	AF0085	AF	AF0085_AF
Cn1cnc(N)c1	AF0086	AF	AF0086_AF
Nc1nnco1	AF0087	AF	AF0087_AF
Cc1nnc(N)o1	AF0088	AF	AF0088_AF
N#Cc1c(N)sc2c1CCCC2	AF0091	AF	AF0091_AF
Cc1csc(N)c1C#N	AF0092	AF	AF0092_AF
Cc1noc(N)c1C#N	AF0095	AF	AF0095_AF
Nc1cn[nH]c1	AF0097	AF	AF0097_AF
Nc1noc2cccnc12	AF0098	AF	AF0098_AF
Cc1cnc(N)cn1	AF0099	AF	AF0099_AF
Nc1nc(-c2ccncc2)cs1	AF0101	AF	AF0101_AF
Nc1nccnc1Cl	AF0102	AF	AF0102_AF
Cc1nsc(N)c1C#N	AF0103	AF	AF0103_AF
CC(C)(C)c1nnc(N)s1	AF0104	AF	AF0104_AF
Nc1cncc2ccccc12	AF0106	AF	AF0106_AF
Cn1cnc(N)n1	AF0107	AF	AF0107_AF
N#Cc1cnc(N)cn1	AF0108	AF	AF0108_AF
COc1ccc(N)nn1	AF0109	AF	AF0109_AF
CC(C)(C)c1csc(N)n1	AF0110	AF	AF0110_AF
COc1nccc(N)n1	AF0112	AF	AF0112_AF
Cc1c(N)cnn1C	AF0113	AF	AF0113_AF
COc1nn(C)cc1N	AF0114	AF	AF0114_AF
Nc1[nH]nc2cnccc12	AF0117	AF	AF0117_AF
Nc1[nH]nc2ccc(Br)cc12	AF0118	AF	AF0118_AF
Nc1cnnc(Cl)c1	AF0119	AF	AF0119_AF
Nc1cnccn1	AF0120	AF	AF0120_AF
Cc1cccc2sc(N)nc12	AF0121	AF	AF0121_AF
Nc1ccn[nH]1	AF0122	AF	AF0122_AF
Cc1nn(C)cc1N	AF0123	AF	AF0123_AF
Nc1cnc(-c2ccccc2)cn1	AF0124	AF	AF0124_AF
COC(=O)c1cc(N)[nH]n1	AF0125	AF	AF0125_AF
Cc1nn(C)c(N)c1C(N)=O	AF0127	AF	AF0127_AF
COC(=O)c1cccc2nc(N)sc12	AF0130	AF	AF0130_AF
Nc1[nH]ncc1Br	AF0131	AF	AF0131_AF
Cc1nccc(N)n1	AF0132	AF	AF0132_AF
Nc1cnccc1I	AF0133	AF	AF0133_AF
Nc1ccc(Cl)nn1	AF0134	AF	AF0134_AF
Cc1cncc(N)c1	AF0136	AF	AF0136_AF
Nc1cc(Cc2ccccc2)no1	AF0137	AF	AF0137_AF
Nc1ccncn1	AF0139	AF	AF0139_AF
CC(C)(C)c1nnc(N)o1	AF0140	AF	AF0140_AF
Cn1nc(N)c2ccc(Br)cc21	AF0141	AF	AF0141_AF
Nc1ccnc(C(F)(F)F)c1	AF0142	AF	AF0142_AF
Nc1nnc(C(F)(F)F)[nH]1	AF0143	AF	AF0143_AF
Nc1nnc(Br)s1	AF0144	AF	AF0144_AF
Nc1ncncc1Cl	AF0145	AF	AF0145_AF
Nc1cnn(CC(F)(F)F)c1	AF0146	AF	AF0146_AF
Nc1ccc(C(=O)N2CCOCC2)cn1	AF0147	AF	AF0147_AF
Nc1cnc(Br)c(Cl)n1	AF0149	AF	AF0149_AF
CCOC(=O)c1cc(N)[nH]n1	AF0150	AF	AF0150_AF
Nc1cccnn1	AF0151	AF	AF0151_AF
Nc1cc(F)ccn1	AF0152	AF	AF0152_AF
COC(=O)c1ccc(N)cn1	AF0154	AF	AF0154_AF
CSc1nccc(N)n1	AF0155	AF	AF0155_AF
CC(C)(C)OC(=O)N1CCC(n2cc(N)cn2)CC1	AF0157	AF	AF0157_AF
COC(=O)c1cc(N)ccn1	AF0158	AF	AF0158_AF
CC(C)c1cc(N)on1	AF0160	AF	AF0160_AF
CCOC(=O)c1c(C)n[nH]c1N	AF0163	AF	AF0163_AF
CNc1ncccc1N	AF0164	AF	AF0164_AF
Cc1nc(N)nc(C)c1Br	AF0166	AF	AF0166_AF
Nc1nc(Br)ccc1O	AF0167	AF	AF0167_AF
Cc1nc(N)cnc1Br	AF0168	AF	AF0168_AF
Nc1nccc2cc(Br)ccc12	AF0169	AF	AF0169_AF
Nc1ncc2ccccc2n1	AF0170	AF	AF0170_AF
CCOC(=O)c1c(-c2ccccc2)csc1N	AF0171	AF	AF0171_AF
Cc1cn[nH]c1N	AF0173	AF	AF0173_AF
Nc1ncnc2sccc12	AF0174	AF	AF0174_AF
NC(=O)c1nc(Cl)ccc1N	AF0175	AF	AF0175_AF
CN1CCN(c2ccc(N)nc2)CC1	AF0179	AF	AF0179_AF
Cn1nc(C(F)(F)F)cc1N	AF0184	AF	AF0184_AF
Nc1c(Br)cncc1Br	AF0185	AF	AF0185_AF
Nc1nc2cccc(Cl)c2s1	AF0186	AF	AF0186_AF
CCOC(=O)c1nc(N)sc1C	AF0188	AF	AF0188_AF
Cn1c(N)nc2ccccc21	AF0191	AF	AF0191_AF
Nc1ncc(Br)cc1O	AF0192	AF	AF0192_AF
CC(C)(C)OC(=O)N1CCN(c2ccc(N)nc2)CC1	AF0195	AF	AF0195_AF
Nc1ncnc2n[nH]cc12	AF0196	AF	AF0196_AF
Cn1nccc1N	AF0198	AF	AF0198_AF
CC(C)(C)n1nc(C2CCC2)cc1N	AF0199	AF	AF0199_AF
COC(=O)c1sc(SC)nc1N	AF0200	AF	AF0200_AF
CC(C)(C)n1ncc(C#N)c1N	AF0201	AF	AF0201_AF
COC(=O)c1cnc(N)cn1	AF0202	AF	AF0202_AF
Nc1ccnc(Cl)c1I	AF0203	AF	AF0203_AF
Nc1nc2ccccc2[nH]1	AF0204	AF	AF0204_AF
Cc1ccc2sc(N)nc2c1	AF0205	AF	AF0205_AF
Nc1nc2c(s1)CCC2	AF0208	AF	AF0208_AF
COC(=O)c1ccc(N)s1	AF0209	AF	AF0209_AF
Nc1cc(Cl)ncc1[N+](=O)[O-]	AF0211	AF	AF0211_AF
CCCc1cc(N)on1	AF0212	AF	AF0212_AF
Nc1cc(-c2ccccc2)no1	AF0213	AF	AF0213_AF
CC(C)(C)c1cc(N)n(-c2ccccc2)n1	AF0214	AF	AF0214_AF
COc1nc(N)cc(Cl)n1	AF0215	AF	AF0215_AF
Nc1ccc(-c2ccccc2)cn1	AF0217	AF	AF0217_AF
Nc1nc(Cl)ccc1[N+](=O)[O-]	AF0218	AF	AF0218_AF
Nc1nc(C(F)(F)F)cs1	AF0219	AF	AF0219_AF
N#Cc1nc(Cl)ccc1N	AF0220	AF	AF0220_AF
Nc1nc(Cl)cnc1Br	AF0226	AF	AF0226_AF
COC(=O)c1nc(Br)cnc1N	AF0227	AF	AF0227_AF
Nc1ncccc1Oc1ccccc1	AF0228	AF	AF0228_AF
Nc1nc2ccc(Br)cc2s1	AF0229	AF	AF0229_AF
Nc1ccc2ccc(Cl)cc2n1	AF0230	AF	AF0230_AF
Nc1cc(O)n[nH]1	AF0232	AF	AF0232_AF
COc1ccc2nc(N)[nH]c2c1	AF0233	AF	AF0233_AF
Nc1ccncc1O	AF0234	AF	AF0234_AF
Nc1ncco1	AF0235	AF	AF0235_AF
Nc1cnc(Cl)nc1	AF0236	AF	AF0236_AF
Cc1cc(N)[nH]n1	AF0238	AF	AF0238_AF
Nc1[nH]ncc1I	AF0239	AF	AF0239_AF
Nc1cc(C2CC2)n[nH]1	AF0240	AF	AF0240_AF
Nc1ncc(-c2ccccc2)s1	AF0241	AF	AF0241_AF
Cc1nc(N)ccc1[N+](=O)[O-]	AF0244	AF	AF0244_AF
CCOC(=O)c1nc(Br)ccc1N	AF0245	AF	AF0245_AF
Nc1ncc([N+](=O)[O-])cc1I	AF0248	AF	AF0248_AF
Cc1coc(N)n1	AF0249	AF	AF0249_AF
CCOC(=O)c1scnc1N	AF0250	AF	AF0250_AF
Nc1[nH]nc2cccnc12	AF0251	AF	AF0251_AF
Nc1nnc(-c2ccco2)o1	AF0252	AF	AF0252_AF
Nc1nc2cc(Br)ccc2o1	AF0254	AF	AF0254_AF
Nc1noc2cc(Br)ccc12	AF0256	AF	AF0256_AF
Cc1n[nH]c(N)c1Br	AF0257	AF	AF0257_AF
Nc1ncc(Br)nc1Br	AF0258	AF	AF0258_AF
Cc1nc(N)nc(Cl)c1Br	AF0259	AF	AF0259_AF
N#Cc1cccnc1N	AF0260	AF	AF0260_AF
Cc1nc(N)cc(Cl)n1	AF0262	AF	AF0262_AF
COc1nc(N)cc2cccnc12	AF0265	AF	AF0265_AF
Nc1cc(Cl)ncc1I	AF0266	AF	AF0266_AF
Cc1ccc2nc(N)sc2c1	AF0267	AF	AF0267_AF
Cn1nc2c(c1N)CCC2	AF0268	AF	AF0268_AF
Nc1cnc(F)c(Br)c1	AF0269	AF	AF0269_AF
CCOC(=O)c1cc(C)sc1N	AF0270	AF	AF0270_AF
Nc1ncc(Br)c(Cl)c1[N+](=O)[O-]	AF0271	AF	AF0271_AF
CN1CCN(c2ccc(N)cn2)CC1	AF0272	AF	AF0272_AF
COc1ccnc(N)c1	AF0275	AF	AF0275_AF
Nc1cc(C2CCCCC2)no1	AF0277	AF	AF0277_AF
Nc1ncc(C(F)(F)F)cn1	AF0278	AF	AF0278_AF
Nc1nccc(Cl)c1I	AF0279	AF	AF0279_AF
Cc1[nH]nc2ncnc(N)c12	AF0280	AF	AF0280_AF
Cc1ccc2nc(N)[nH]c2c1	AF0282	AF	AF0282_AF
Nc1cc(Br)nc(Br)c1	AF0283	AF	AF0283_AF
COc1nc(Br)ccc1N	AF0284	AF	AF0284_AF
COc1ccc(N)nc1OC	AF0285	AF	AF0285_AF
CCOC(=O)c1cnc(N)[nH]1	AF0287	AF	AF0287_AF
CCOC(=O)c1c(C)csc1N	AF0289	AF	AF0289_AF
Nc1nc2cccc(Br)c2s1	AF0290	AF	AF0290_AF
CCOC(=O)c1sc(SC)c(C#N)c1N	AF0291	AF	AF0291_AF
COC(=O)c1cccc(N)n1	AF0292	AF	AF0292_AF
Nc1cnccc1Cl	AF0294	AF	AF0294_AF
Cc1nccnc1N	AF0295	AF	AF0295_AF
Cc1cnc(N)cc1I	AF0296	AF	AF0296_AF
Nc1ncc[nH]1	AF0297	AF	AF0297_AF
Nc1ncccc1I	AF0298	AF	AF0298_AF
Nc1cccc(F)n1	AF0307	AF	AF0307_AF
Nc1ccc(C(F)(F)F)nc1	AF0310	AF	AF0310_AF
Nc1cccc(Cl)n1	AF0312	AF	AF0312_AF
Nc1ccnn1CCO	AF0314	AF	AF0314_AF
COc1cc(N)ncn1	AF0315	AF	AF0315_AF
Nc1cncc(Br)c1	AF0318	AF	AF0318_AF
Nc1ccnc(Cl)c1	AF0319	AF	AF0319_AF
Nc1ccc(Br)nc1	AF0320	AF	AF0320_AF
Nc1ncccc1F	AF0321	AF	AF0321_AF
Nc1ccc(O)nc1	AF0322	AF	AF0322_AF
Nc1ccc(Cl)nc1	AF0323	AF	AF0323_AF
COc1cc(N)ccn1	AF0324	AF	AF0324_AF
Nc1ccnc(O)c1	AF0326	AF	AF0326_AF
COc1ccc(N)c(C)n1	AF0327	AF	AF0327_AF
COC(=O)c1ccsc1N	AF0329	AF	AF0329_AF
COC(=O)c1nccnc1N	AF0330	AF	AF0330_AF
Nc1cc(Cl)cc(Cl)n1	AF0331	AF	AF0331_AF
Nc1cc(Cl)cnc1Cl	AF0332	AF	AF0332_AF
Nc1cccc(C(F)(F)F)n1	AF0333	AF	AF0333_AF
Nc1ncc(Cl)nc1Cl	AF0335	AF	AF0335_AF
Nc1ncc(Br)cc1Br	AF0336	AF	AF0336_AF
Cc1ccc(N)c(Br)n1	AF0337	AF	AF0337_AF
Nc1cnc(Cl)cn1	AF0338	AF	AF0338_AF
N#Cc1cncc(N)c1	AF0339	AF	AF0339_AF
Nc1cc(O)nc(O)n1	AF0340	AF	AF0340_AF
Nc1ncc(Cl)cc1F	AF0341	AF	AF0341_AF
Nc1cncc(F)c1	AF0342	AF	AF0342_AF
COC(=O)c1ncccc1N	AF0343	AF	AF0343_AF
CCOC(=O)c1c(N)sc2c1CCCC2	AF0344	AF	AF0344_AF
CCOC(=O)c1cccnc1N	AF0345	AF	AF0345_AF
Cc1cc(N)cnc1Cl	AF0346	AF	AF0346_AF
Nc1ncccc1O	AF0347	AF	AF0347_AF
Nc1ccc(Br)nc1Br	AF0348	AF	AF0348_AF
COC(=O)c1cccnc1N	AF0349	AF	AF0349_AF
COC(=O)c1scc(C)c1N	AF0351	AF	AF0351_AF
NC(=O)c1nc[nH]c1N	AF0352	AF	AF0352_AF
Nc1cncnc1Cl	AF0353	AF	AF0353_AF
CCOC(=O)c1cnoc1N	AF0354	AF	AF0354_AF
Cn1ncc(C#N)c1N	AF0355	AF	AF0355_AF
Cc1ccc(Br)c(N)n1	AF0356	AF	AF0356_AF
Nc1ccc(Cl)nc1Cl	AF0357	AF	AF0357_AF
Nc1cc(Cl)nc(Cl)c1	AF0358	AF	AF0358_AF
Nc1cccnc1[N+](=O)[O-]	AF0359	AF	AF0359_AF
COC(=O)c1cc(Br)cnc1N	AF0360	AF	AF0360_AF
Nc1cc(Cl)nnc1Cl	AF0361	AF	AF0361_AF
NC(=O)c1ccsc1N	AF0362	AF	AF0362_AF
Nc1ncccc1[N+](=O)[O-]	AF0363	AF	AF0363_AF
N#Cc1ccsc1N	AF0365	AF	AF0365_AF
Nc1cncc(Cl)n1	AF0366	AF	AF0366_AF
COc1nccc(C)c1N	AF0367	AF	AF0367_AF
CCOC(=O)c1cc[nH]c1N	AF0368	AF	AF0368_AF
Nc1cncc(F)c1I	AF0371	AF	AF0371_AF
Nc1ccnc2cc(C(F)(F)F)ccc12	AF0373	AF	AF0373_AF
CCOC(=O)c1cnn(C)c1N	AF0374	AF	AF0374_AF
Nc1c(F)c(F)nc(F)c1F	AF0375	AF	AF0375_AF
Cc1nc(N)c(Br)cc1Br	AF0376	AF	AF0376_AF
Nc1c(C(F)(F)F)cc(Cl)nc1Cl	AF0377	AF	AF0377_AF
Cn1ncc(Br)c1N	AF0379	AF	AF0379_AF
CCOC(=O)c1cnn(-c2ccc(F)cc2)c1N	AF0381	AF	AF0381_AF
CC(=O)Nc1ccc(N)cn1	AF0385	AF	AF0385_AF
NC(=O)c1sccc1N	AF0386	AF	AF0386_AF
Nc1ccc(C(F)(F)F)nc1Cl	AF0387	AF	AF0387_AF
Nc1ncc(Br)cc1[N+](=O)[O-]	AF0388	AF	AF0388_AF
CN1CCc2c(sc(N)c2C(N)=O)C1	AF0389	AF	AF0389_AF
COc1ncnc(Cl)c1N	AF0391	AF	AF0391_AF
NC(=O)c1c(N)sc2c1CCC2	AF0392	AF	AF0392_AF
Nc1c(Cl)c(F)nc(F)c1Cl	AF0393	AF	AF0393_AF
COc1ccc([N+](=O)[O-])c(N)n1	AF0394	AF	AF0394_AF
Nc1ccnc(Br)c1	AF0395	AF	AF0395_AF
Nc1cnccc1C(F)(F)F	AF0396	AF	AF0396_AF
CCOC(=O)c1[nH]c2ccccc2c1N	AF0397	AF	AF0397_AF
NC(=O)c1c(N)sc2c1CCCC2	AF0398	AF	AF0398_AF
Nc1cccnc1Br	AF0399	AF	AF0399_AF
Nc1ccc(F)nc1	AF0400	AF	AF0400_AF
Cc1ccc2c(N)[nH]nc2n1	AF0401	AF	AF0401_AF
CCOC(=O)c1nonc1N	AF0403	AF	AF0403_AF
CCOC(=O)c1c(N)sc2c1CCCC2=O	AF0404	AF	AF0404_AF
CC1CCc2c(sc(N)c2C(N)=O)C1	AF0406	AF	AF0406_AF
Cc1nn(C)c(C)c1N	AF0407	AF	AF0407_AF
COc1ccc(Cn2nccc2N)cc1	AF0408	AF	AF0408_AF
Cc1cc(N)n(C(C)C)n1	AF0416	AF	AF0416_AF
COC(=O)c1sccc1N	AF0417	AF	AF0417_AF
Cc1nc(O)nc(O)c1N	AF0418	AF	AF0418_AF
Nc1cccnc1F	AF0419	AF	AF0419_AF
Nc1cnccc1CO	AF0420	AF	AF0420_AF
CCn1cc(N)cn1	AF0422	AF	AF0422_AF
Cc1ccnc(Cl)c1N	AF0425	AF	AF0425_AF
Cc1nc(N)c(Cl)cc1Cl	AF0428	AF	AF0428_AF
CCc1c(C)sc(N)c1C(N)=O	AF0429	AF	AF0429_AF
Nc1cccc(I)n1	AF0430	AF	AF0430_AF
COC(=O)c1c(N)sc2c1CCCC2	AF0431	AF	AF0431_AF
Nc1ncc([N+](=O)[O-])cc1Br	AF0432	AF	AF0432_AF
Cc1ccc(N)c(F)n1	AF0433	AF	AF0433_AF
Nc1ncc(Cl)cc1[N+](=O)[O-]	AF0434	AF	AF0434_AF
Cc1cnc(Cl)c(N)c1	AF0435	AF	AF0435_AF
CCOC(=O)c1c(N)sc2c1CCC2	AF0436	AF	AF0436_AF
Nc1cc(O)ncn1	AF0437	AF	AF0437_AF
Nc1cnc(Cl)c(Br)c1	AF0438	AF	AF0438_AF
Nc1ncccc1C(F)(F)F	AF0439	AF	AF0439_AF
Nc1cccnc1O	AF0440	AF	AF0440_AF
N#Cc1c(N)sc2c1CCC2	AF0441	AF	AF0441_AF
Nc1ncc(Cl)cc1I	AF0442	AF	AF0442_AF
COC(=O)c1c(N)sc2c1CCC2	AF0443	AF	AF0443_AF
Nc1cc(Br)cnc1F	AF0444	AF	AF0444_AF
Nc1ncc(F)cc1I	AF0445	AF	AF0445_AF
Nc1[nH]nc2ncccc12	AF0446	AF	AF0446_AF
Nc1cnn(Cc2ccccc2)c1	AF0447	AF	AF0447_AF
Nc1cc(Br)cnc1Br	AF0448	AF	AF0448_AF
Nc1ncc(F)cc1F	AF0449	AF	AF0449_AF
Cc1sc(N)c(C(N)=O)c1C	AF0450	AF	AF0450_AF
Nc1ncc(C(F)(F)F)cc1Br	AF0452	AF	AF0452_AF
CCc1c(C)sc(N)c1C(=O)OC	AF0456	AF	AF0456_AF
CCOC(=O)c1sc(N)c(C(=O)OCC)c1C	AF0457	AF	AF0457_AF
CCOC(=O)c1c(N)sc2c1CCC(C)C2	AF0460	AF	AF0460_AF
CCOC(=O)c1c(N)sc2c1CCCCC2	AF0464	AF	AF0464_AF
COC(=O)c1sc(N)c(C#N)c1C	AF0465	AF	AF0465_AF
CCOC(=O)c1cc(-c2ccccc2)sc1N	AF0467	AF	AF0467_AF
CCOC(=O)c1c(N)sc(C)c1C	AF0470	AF	AF0470_AF
COC(=O)c1c(N)sc(C)c1C	AF0471	AF	AF0471_AF
COc1cccc(-c2cc(N)on2)c1	AF0473	AF	AF0473_AF
Cc1cc(F)ncc1N	AF0474	AF	AF0474_AF
COC(=O)c1sc(C)cc1N	AF0476	AF	AF0476_AF
COC(=O)c1sc2ncccc2c1N	AF0478	AF	AF0478_AF
COC(=O)c1n[nH]cc1N	AF0481	AF	AF0481_AF
Nc1ncc(C(F)(F)F)cc1F	AF0482	AF	AF0482_AF
CCn1cc(N)c(C)n1	AF0486	AF	AF0486_AF
Cc1cc(N)n(CCO)n1	AF0487	AF	AF0487_AF
Cc1cc(N)n(-c2ccc(F)cc2)n1	AF0488	AF	AF0488_AF
Cc1cc(C#N)c(N)s1	AF0489	AF	AF0489_AF
Cc1cnc(N)c(I)c1	AF0492	AF	AF0492_AF
Nc1ccc(Br)nc1Cl	AF0493	AF	AF0493_AF
Cc1ccc(-c2cc(N)on2)cc1	AF0494	AF	AF0494_AF
Nc1cc(-c2ccccc2)nn1-c1ccccc1	AF0496	AF	AF0496_AF
Cn1nc(-c2ccccc2)cc1N	AF0497	AF	AF0497_AF
CCOC(=O)c1oc2ccccc2c1N	AF0498	AF	AF0498_AF
CCOC(=O)c1cc(Br)cnc1N	AF0502	AF	AF0502_AF
N#Cc1cnc(N)c(Br)c1	AF0504	AF	AF0504_AF
Cc1ccc(-n2ncc(C#N)c2N)cc1	AF0505	AF	AF0505_AF
N#Cc1cnc(N)c(Cl)c1	AF0506	AF	AF0506_AF
N#Cc1c(N)oc(-c2ccccc2)c1-c1ccccc1	AF0507	AF	AF0507_AF
Nc1ccc(N2CCOCC2)nc1	AF0509	AF	AF0509_AF
COC(=O)c1cnc(N)c(Br)c1	AF0511	AF	AF0511_AF
Cn1nc(N)c2cccnc21	AF0513	AF	AF0513_AF
N#Cc1cnn(-c2ccc([N+](=O)[O-])cc2)c1N	AF0514	AF	AF0514_AF
Cc1cc(N)n(C(C)(C)C)n1	AF0516	AF	AF0516_AF
Cc1[nH]c(N)c(C#N)c1C	AF0517	AF	AF0517_AF
CN1CCN(c2ncccc2N)CC1	AF0519	AF	AF0519_AF
COC(=O)c1ccncc1N	AF0521	AF	AF0521_AF
Nc1cc(Cl)ncc1Br	AF0522	AF	AF0522_AF
Cn1ncc(C(N)=O)c1N	AF0523	AF	AF0523_AF
CCOC(=O)c1nc2ccc(C(F)(F)F)cn2c1N	AF0525	AF	AF0525_AF
Nc1ccnc(Cl)c1Br	AF0526	AF	AF0526_AF
Nc1ncc(C(F)(F)F)cc1I	AF0530	AF	AF0530_AF
Nc1cc(-c2cccc(Br)c2)no1	AF0531	AF	AF0531_AF
Nc1cc(-c2ccc(Cl)cc2)no1	AF0532	AF	AF0532_AF
Nc1cc(-c2cccc(C(F)(F)F)c2)no1	AF0533	AF	AF0533_AF
CC(C)(C)OC(=O)N1CCN(c2ccc(N)cn2)CC1	AF0534	AF	AF0534_AF
Nc1cc(C(F)(F)F)no1	AF0535	AF	AF0535_AF
CC(=O)c1cccnc1N	AF0536	AF	AF0536_AF
CC(C)(C)n1cc(C#N)cc1N	AF0537	AF	AF0537_AF
Nc1ncc(Br)cc1C(F)(F)F	AF0538	AF	AF0538_AF
COc1ncc(N)cc1C	AF0539	AF	AF0539_AF
Nc1nc(Br)ccc1[N+](=O)[O-]	AF0540	AF	AF0540_AF
Nc1ncc(Br)cc1I	AF0542	AF	AF0542_AF
COc1nccc(N)c1Br	AF0543	AF	AF0543_AF
Nc1ccnc(Cl)c1Cl	AF0546	AF	AF0546_AF
NC(=O)c1c(N)sc2c1CCOC2	AF0547	AF	AF0547_AF
COc1ncc(Br)cc1N	AF0548	AF	AF0548_AF
CCOc1cccnc1N	AF0549	AF	AF0549_AF
Nc1cccnc1N1CCCCC1	AF0553	AF	AF0553_AF
NC(=O)c1ncc(Br)cc1N	AF0558	AF	AF0558_AF
CCOC(=O)c1nc[nH]c1N	AF0563	AF	AF0563_AF
Nc1cc(C(F)(F)F)cnc1Cl	AF0567	AF	AF0567_AF
N#Cc1ncc(Br)cc1N	AF0568	AF	AF0568_AF
CC(C)(C)n1cc(N)cn1	AF0569	AF	AF0569_AF
Nc1ccnn1Cc1ccccc1	AF0570	AF	AF0570_AF
Cc1cc(C(F)(F)F)ncc1N	AF0571	AF	AF0571_AF
Cc1cnc(N)c(O)c1	AF0572	AF	AF0572_AF
COC(=O)c1cc(C)sc1N	AF0575	AF	AF0575_AF
Cc1cnc(C(N)=O)c(N)c1	AF0576	AF	AF0576_AF
Cc1cc(Cl)ncc1N	AF0577	AF	AF0577_AF
Nc1c(Cl)ccnc1Cl	AF0579	AF	AF0579_AF
Cc1cnc(N)c(Br)n1	AF0581	AF	AF0581_AF
COc1cncc(N)c1C	AF0583	AF	AF0583_AF
Cc1nonc1N	AF0585	AF	AF0585_AF
COC(=O)c1ncc(Br)cc1N	AF0586	AF	AF0586_AF
Nc1ccc(Cl)nc1I	AF0587	AF	AF0587_AF
Nc1ccno1	AF0588	AF	AF0588_AF
Nc1cc(O)nc(C2CC2)n1	AF0589	AF	AF0589_AF
Nc1nc2ccccc2nc1Cl	AF0591	AF	AF0591_AF
NC(=O)c1n[nH]cc1N	AF0592	AF	AF0592_AF
COc1cc(N)nc(OC)n1	AF0595	AF	AF0595_AF
Cc1ccc(-n2nc(C(C)(C)C)cc2N)cc1	AF0596	AF	AF0596_AF
Nc1ncc(Cl)cc1Cl	AF0597	AF	AF0597_AF
Cc1ccc(O)c(N)n1	AF0598	AF	AF0598_AF
COC(=O)c1ccc(Cl)nc1N	AF0599	AF	AF0599_AF
NC(=O)c1ccc(Cl)nc1N	AF0600	AF	AF0600_AF
COc1nc(N)cc(O)n1	AF0601	AF	AF0601_AF
Cc1nc(N)cc(O)n1	AF0602	AF	AF0602_AF
Nc1nc(Br)cn2ccnc12	AF0603	AF	AF0603_AF
Nc1[nH]nc2ncc(Br)cc12	AF0604	AF	AF0604_AF
CCOC(=O)c1nc(C)sc1N	AF0605	AF	AF0605_AF
Nc1ncnn2cccc12	AF0607	AF	AF0607_AF
Nc1ccnn1Cc1ccccc1F	AF0611	AF	AF0611_AF
CC(C)(C)c1cc(N)on1	AF0612	AF	AF0612_AF
Nc1cc(Br)cn2ccnc12	AF0613	AF	AF0613_AF
Cc1nc(Cl)nc(Cl)c1N	AF0614	AF	AF0614_AF
Cn1ccc2cc(N)cnc21	AF0615	AF	AF0615_AF
N#Cc1ncccc1N	AF0616	AF	AF0616_AF
Cc1ncc(N)cc1Br	AF0617	AF	AF0617_AF
N#Cc1cc(N)ccn1	AF0619	AF	AF0619_AF
Nc1ccnnc1	AF0624	AF	AF0624_AF
Nc1cc(Cl)cnc1Br	AF0625	AF	AF0625_AF
Nc1n[nH]c2nccnc12	AF0627	AF	AF0627_AF
Nc1cnc(Br)nc1	AF0628	AF	AF0628_AF
Nc1cncc(Cl)c1	AF0629	AF	AF0629_AF
Nc1cnc2ccc(Cl)nn12	AF0630	AF	AF0630_AF
CCOC(=O)c1oc2nccnc2c1N	AF0631	AF	AF0631_AF
CCOC(=O)c1cn2cc(N)ccc2n1	AF0634	AF	AF0634_AF
Nc1cc(OCc2ccccc2)n[nH]1	AF0635	AF	AF0635_AF
CCOC(=O)c1ccncc1N	AF0636	AF	AF0636_AF
CC(C)(C)OC(=O)N1CCN(c2nccnc2N)CC1	AF0638	AF	AF0638_AF
CCOC(=O)c1c(N)nn2cccnc12	AF0639	AF	AF0639_AF
Cc1nc(Br)ccc1N	AF0640	AF	AF0640_AF
CC(C)Oc1cc(N)[nH]n1	AF0641	AF	AF0641_AF
Nc1ncc(Cl)nc1Br	AF0643	AF	AF0643_AF
Nc1nccnc1N1CCOCC1	AF0645	AF	AF0645_AF
Cc1cnc(Br)c(N)c1	AF0646	AF	AF0646_AF
Nc1cncnc1Br	AF0648	AF	AF0648_AF
Nc1ncc(Br)nc1N1CCCCC1	AF0649	AF	AF0649_AF
Nc1ccc2nccn2c1	AF0650	AF	AF0650_AF
Nc1c(Cl)ncc2ccccc12	AF0653	AF	AF0653_AF
Nc1ccc([N+](=O)[O-])nc1	AF0654	AF	AF0654_AF
C#Cc1nccnc1N	AF0655	AF	AF0655_AF
CN1CCN(c2cc(N)ncn2)CC1	AF0656	AF	AF0656_AF
Cn1nc(N)c2ccc(Cl)nc21	AF0657	AF	AF0657_AF
Cc1cn2cccc(N)c2n1	AF0658	AF	AF0658_AF
Nc1cncc(O)c1	AF0659	AF	AF0659_AF
Cc1cc(N)cnc1Br	AF0661	AF	AF0661_AF
COC(=O)c1cc(N)c(Cl)s1	AF0662	AF	AF0662_AF
Cc1ccc([N+](=O)[O-])c(N)n1	AF0664	AF	AF0664_AF
CCOC(=O)c1cnc(N)cn1	AF0665	AF	AF0665_AF
Nc1cnc(I)cn1	AF0666	AF	AF0666_AF
Cc1cc(N)cnc1F	AF0667	AF	AF0667_AF
NC(=O)c1cncc(N)c1	AF0669	AF	AF0669_AF
COc1ccc(N)c(OC)n1	AF0673	AF	AF0673_AF
COc1cccnc1N	AF0674	AF	AF0674_AF
Nc1ccnc(F)c1	AF0676	AF	AF0676_AF
Nc1cnoc1	AF0677	AF	AF0677_AF
N#Cc1cncc(N)n1	AF0679	AF	AF0679_AF
Nc1ncc(F)cc1Br	AF0680	AF	AF0680_AF
Nc1cccnc1I	AF0681	AF	AF0681_AF
COC(=O)c1sc(Br)cc1N	AF0682	AF	AF0682_AF
Nc1cccn2ccnc12	AF0684	AF	AF0684_AF
Nc1nc(Cl)c(Br)cc1I	AF0685	AF	AF0685_AF
Cc1ccnc(Br)c1N	AF0686	AF	AF0686_AF
Nc1ncc(I)cc1I	AF0688	AF	AF0688_AF
COc1nccnc1N	AF0689	AF	AF0689_AF
COc1nc(Br)cnc1N	AF0690	AF	AF0690_AF
CCOc1nccnc1N	AF0691	AF	AF0691_AF
Nc1c(F)cnc(Cl)c1[N+](=O)[O-]	AF0692	AF	AF0692_AF
Nc1ccc(Cl)nc1Br	AF0695	AF	AF0695_AF
Cc1ncc(N)cn1	AF0697	AF	AF0697_AF
COC(=O)c1nc(I)cnc1N	AF0698	AF	AF0698_AF
COc1cncc(N)n1	AF0701	AF	AF0701_AF
Nc1nc(Cl)c(Br)nc1Br	AF0703	AF	AF0703_AF
COc1cnc(N)cn1	AF0706	AF	AF0706_AF
Cc1nc(Br)cnc1N	AF0707	AF	AF0707_AF
Nc1nccnc1Br	AF0708	AF	AF0708_AF
Nc1cc(N2CCOCC2)ncn1	AF0709	AF	AF0709_AF
Nc1ncc([N+](=O)[O-])cc1Cl	AF0710	AF	AF0710_AF
Cc1nc(N)cc(N2CCN(CCO)CC2)n1	AF0713	AF	AF0713_AF
Nc1cc(Cl)ncc1F	AF0714	AF	AF0714_AF
Cc1cnc(Br)cc1N	AF0715	AF	AF0715_AF
COC(=O)c1cc(C)cnc1N	AF0717	AF	AF0717_AF
Nc1nc(Br)cnc1Cl	AF0718	AF	AF0718_AF
CN1CCN(c2ncc(N)cn2)CC1	AF0719	AF	AF0719_AF
COC(=O)c1cncc(N)c1	AF0720	AF	AF0720_AF
COC(=O)c1cc(N)cs1	AF0721	AF	AF0721_AF
COC(=O)c1cncc(N)n1	AF0722	AF	AF0722_AF
Cc1nc(Cl)ccc1N	AF0723	AF	AF0723_AF
Nc1cncs1	AF0724	AF	AF0724_AF
Nc1cc2ccccc2s1	AF0734	AF	AF0734_AF
Nc1cncc(Br)n1	AF0737	AF	AF0737_AF
Cc1ncncc1N	AF0738	AF	AF0738_AF
Nc1ccnc(Br)c1[N+](=O)[O-]	AF0739	AF	AF0739_AF
Cc1ncc(Br)cc1N	AF0746	AF	AF0746_AF
COc1nc(Cl)cnc1N	AF0747	AF	AF0747_AF
Nc1cncc([N+](=O)[O-])c1	AF0748	AF	AF0748_AF
COc1ccncc1N	AF0749	AF	AF0749_AF
Cn1nc(Br)cc1N	AF0751	AF	AF0751_AF
CN1CCc2ncc(N)cc2C1	AF0754	AF	AF0754_AF
Nc1cncc(C(F)(F)F)c1	AF0756	AF	AF0756_AF
Nc1ncccc1-c1ccccc1	AF0757	AF	AF0757_AF
Cc1nc(C(F)(F)F)c(N)s1	AF0758	AF	AF0758_AF
COC(=O)c1occc1N	AF0759	AF	AF0759_AF
Nc1cnc2n[nH]c(Br)c2c1	AF0761	AF	AF0761_AF
CC(C)(C)OC(=O)N1CCN(c2ncccc2N)CC1	AF0764	AF	AF0764_AF
Nc1cnn2cccnc12	AF0766	AF	AF0766_AF
COC(=O)c1nc(Cl)cnc1N	AF0767	AF	AF0767_AF
Cc1cc(Br)ncc1N	AF0771	AF	AF0771_AF
Nc1cc(Br)cnc1O	AF0772	AF	AF0772_AF
Nc1ncc(Br)nc1Cl	AF0773	AF	AF0773_AF
Nc1ncc(Cl)cc1O	AF0774	AF	AF0774_AF
Nc1cnc(Cl)c(Cl)c1	AF0775	AF	AF0775_AF
Nc1ncc(Br)cc1F	AF0779	AF	AF0779_AF
CC(C)(C#N)c1ccc(N)cn1	AF0782	AF	AF0782_AF
CCCc1nn(C)c(C(N)=O)c1N	AF0784	AF	AF0784_AF
Cc1nc2ccccc2cc1N	AF0785	AF	AF0785_AF
Nc1cc2ccccc2cn1	AF0786	AF	AF0786_AF
COc1nc(C)ccc1N	AF0787	AF	AF0787_AF
N#Cc1cc(N)n(-c2c(Cl)cc(C(F)(F)F)cc2Cl)n1	AF0790	AF	AF0790_AF
CSc1nc(N)cc(O)n1	AF0792	AF	AF0792_AF
Nc1ccnc(-c2ccccc2)c1	AF0793	AF	AF0793_AF
CCc1cc(N)n(-c2ccccc2)n1	AF0794	AF	AF0794_AF
Cc1ncc(N)c(Cl)n1	AF0796	AF	AF0796_AF
COc1ccc(C(=O)c2oc3ccccc3c2N)cc1OC	AF0797	AF	AF0797_AF
COC(=O)c1nc(Br)ccc1N	AF0799	AF	AF0799_AF
Nc1cnc(C(F)(F)F)nc1	AF0800	AF	AF0800_AF
CC(C)c1cccc(N)n1	AF0801	AF	AF0801_AF
Cc1nc(Cl)ncc1N	AF0803	AF	AF0803_AF
CCOC(=O)Cn1cnc2c(N)ncnc21	AF0804	AF	AF0804_AF
CCOC(=O)c1c(N)sc2ccccc12	AF0806	AF	AF0806_AF
NC(=O)c1ccc(N)cn1	AF0807	AF	AF0807_AF
Nc1cnc(Br)c(Br)c1	AF0808	AF	AF0808_AF
N#Cc1cccc(N)n1	AF0809	AF	AF0809_AF
CCOC(=O)c1cnn(-c2ccc(Cl)cc2)c1N	AF0810	AF	AF0810_AF
CCOC(=O)c1nc2cc(Br)ccc2cc1N	AF0812	AF	AF0812_AF
CCOC(=O)c1sc2ccccc2c1N	AF0813	AF	AF0813_AF
Cc1nn(-c2ccccc2)c(N)c1Br	AF0814	AF	AF0814_AF
NC(=O)c1oc2ccccc2c1N	AF0815	AF	AF0815_AF
N#Cc1cnoc1N	AF0816	AF	AF0816_AF
Nc1cc(-c2ccc(F)cc2)no1	AF0818	AF	AF0818_AF
CCOC(=O)c1cnn(-c2ccccc2)c1N	AF0819	AF	AF0819_AF
Nc1cc(-c2ccccc2Cl)no1	AF0820	AF	AF0820_AF
Cc1cnc(N)c([N+](=O)[O-])c1	AF0822	AF	AF0822_AF
Nc1cc(F)cnc1Br	AF0824	AF	AF0824_AF
CC(C)c1ccc(N)cn1	AF0826	AF	AF0826_AF
NC(=O)c1ccnc(Cl)c1N	AF0827	AF	AF0827_AF
CC(=O)c1cc(Cl)nc(Cl)c1N	AF0829	AF	AF0829_AF
Cc1cc(Cl)nc(Cl)c1N	AF0830	AF	AF0830_AF
Nc1cnn(C2CCOCC2)c1	AF0831	AF	AF0831_AF
Nc1snnc1-c1ccccc1	AF0833	AF	AF0833_AF
Nc1cnccc1-c1ccccc1	AF0834	AF	AF0834_AF
Nc1cnc2ccccn12	AF0835	AF	AF0835_AF
Nc1cnc2ccc(Br)cn12	AF0838	AF	AF0838_AF
Nc1cccnc1-c1ccccc1	AF0842	AF	AF0842_AF
CCOc1ccncc1N	AF0843	AF	AF0843_AF
COc1ncnc(OC)c1N	AF0845	AF	AF0845_AF
Nc1cnccc1[N+](=O)[O-]	AF0847	AF	AF0847_AF
CC(=O)c1ccncc1N	AF0848	AF	AF0848_AF
Cc1noc(C)c1N	AF0851	AF	AF0851_AF
CCOc1cc(N)ccn1	AF0852	AF	AF0852_AF
Cc1cc(C)c(N)c(Br)n1	AF0853	AF	AF0853_AF
Nc1ccc(Oc2ccc(Br)cc2)nc1	AF0854	AF	AF0854_AF
Cc1ccnc(C)c1N	AF0857	AF	AF0857_AF
Nc1ccc(Oc2ccccc2)nc1	AF0858	AF	AF0858_AF
Cc1nc2ccccn2c1N	AF0859	AF	AF0859_AF
COc1ncc(N)cn1	AF0860	AF	AF0860_AF
Cc1cc(C)c(N)cn1	AF0862	AF	AF0862_AF
Nc1cncc(Br)c1Cl	AF0864	AF	AF0864_AF
COC(=O)c1ccnc(Cl)c1N	AF0865	AF	AF0865_AF
COc1ccc(N)c(Cl)n1	AF0866	AF	AF0866_AF
Cc1cnc(O)c(N)c1	AF0867	AF	AF0867_AF
Nc1cncc(C(F)(F)F)n1	AF0870	AF	AF0870_AF
Cc1cnc(N)c(C)n1	AF0871	AF	AF0871_AF
N#Cc1cnc2ccnn2c1N	AF0873	AF	AF0873_AF
COC(=O)c1cnc(N)c(I)c1	AF0877	AF	AF0877_AF
CCOC(=O)c1sc2ncccc2c1N	AF0881	AF	AF0881_AF
CCOC(=O)c1c(N)sc2c1CCN(C(=O)OC(C)(C)C)C2	AF0882	AF	AF0882_AF
COC(=O)c1sc(-c2ccc(Cl)cc2)cc1N	AF0883	AF	AF0883_AF
COC(=O)c1cc(Cl)nc(Cl)c1N	AF0885	AF	AF0885_AF
N#Cc1cnc(N)c(I)c1	AF0887	AF	AF0887_AF
Nc1cc(F)c(Cl)nc1Cl	AF0890	AF	AF0890_AF
N#Cc1nc[nH]c1N	AF0891	AF	AF0891_AF
N#Cc1ccc(N)cn1	AF0893	AF	AF0893_AF
N#Cc1cnn(-c2ccc(F)cc2)c1N	AF0894	AF	AF0894_AF
Cc1cc(C(N)=O)c(N)s1	AF0895	AF	AF0895_AF
NC(=O)c1cccnc1N	AF0896	AF	AF0896_AF
NC(=O)c1ccncc1N	AF0897	AF	AF0897_AF
Cc1csc(N)c1C(N)=O	AF0898	AF	AF0898_AF
COC(=O)c1cc(Cl)cnc1N	AF0901	AF	AF0901_AF
Cc1nc(Cl)c(N)c(Cl)n1	AF0902	AF	AF0902_AF
CCOC(=O)c1cc(Cl)cnc1N	AF0903	AF	AF0903_AF
COC(=O)c1cnc(N)c(Cl)c1	AF0904	AF	AF0904_AF
Cc1nc(C(F)(F)F)ccc1N	AF0906	AF	AF0906_AF
Nc1cnc(C(F)(F)F)cn1	AF0907	AF	AF0907_AF
COC(=O)c1c[nH]c(C(=O)OC)c1N	AF0908	AF	AF0908_AF
CCOC(=O)c1cnc(N)c(Br)c1	AF0909	AF	AF0909_AF
CC(C)n1cc(N)cn1	AF0912	AF	AF0912_AF
CC(C)n1nc(I)c2c(N)ncnc21	AF0914	AF	AF0914_AF
Nc1ccnc2ccc(Br)cc12	AF0917	AF	AF0917_AF
Cn1cc(N)c(C(F)(F)F)n1	AF0919	AF	AF0919_AF
Nc1ncc(Br)cc1OC(F)F	AF0920	AF	AF0920_AF
CCCSc1nc(Cl)c(N)c(Cl)n1	AF0926	AF	AF0926_AF
CCc1cc(C(=O)c2ccccc2Cl)c(N)s1	AF0931	AF	AF0931_AF
Nc1ncnc2c1ncn2CCO	AF0934	AF	AF0934_AF
CO[C@@H]1[C@H](O)[C@@H](CO)O[C@H]1n1cnc2c(N)ncnc21	AF0939	AF	AF0939_AF
Nc1ncnc2c1ncn2[C@@H]1O[C@H](CO)[C@@H](O)[C@H]1O	AF0942	AF	AF0942_AF
Nc1cc(-c2ccncc2)cnc1O	AF0943	AF	AF0943_AF
Nc1ncnc2c1ncn2[C@@H]1O[C@H](CO)C[C@H]1O	AF0947	AF	AF0947_AF
Nc1ncnc2c1ncn2[C@H]1CC[C@@H](CO)O1	AF0952	AF	AF0952_AF
CSC[C@H]1O[C@@H](n2cnc3c(N)ncnc32)[C@H](O)[C@@H]1O	AF0957	AF	AF0957_AF
Cn1cc(I)c2c(N)ncnc21	AF0959	AF	AF0959_AF
CC(C)(C)n1nc(-c2ccc(Cl)cc2)c2c(N)ncnc21	AF0963	AF	AF0963_AF
NC(=O)c1nc(Br)cnc1N	AF0965	AF	AF0965_AF
Cn1nc(N)c2cc(I)cnc21	AF0966	AF	AF0966_AF
Cc1nc(N)c(Br)nc1Br	AF0968	AF	AF0968_AF
Nc1cc(Br)cnc1Cl	AF0970	AF	AF0970_AF
Nc1c(Cl)c(O)nc(F)c1Cl	AF0972	AF	AF0972_AF
Cn1nc(C(C)(C)C)cc1N	AF0975	AF	AF0975_AF
Nc1ncnc2c1cnn2-c1ccccc1	AF0990	AF	AF0990_AF
Nc1ncnc2c1ncn2Cc1c(F)cccc1Cl	AF0993	AF	AF0993_AF
Cc1ccnc(F)c1N	AF0997	AF	AF0997_AF
CC(=O)Nc1cc(N)ncn1	AF0999	AF	AF0999_AF
N#Cc1cnn(-c2ccccn2)c1N	AF1003	AF	AF1003_AF
COCCn1cc(N)cn1	AF1007	AF	AF1007_AF
N#Cc1cnn(-c2ccccc2)c1N	AF1011	AF	AF1011_AF
Nc1ccc(C(F)(F)F)nc1Br	AF1014	AF	AF1014_AF
CCOC(=O)c1c(C(C)C)csc1N	AF1016	AF	AF1016_AF
CCOC(=O)c1cnn(-c2ncccn2)c1N	AF1017	AF	AF1017_AF
Nc1csc2nccnc12	AF1024	AF	AF1024_AF
Nc1ncc(I)nc1Cl	AF1030	AF	AF1030_AF
Cc1ncc(Cl)cc1N	AF1031	AF	AF1031_AF
COC(=O)c1ccc(N)o1	AF1033	AF	AF1033_AF
CCOC(=O)c1c(N)sc2c1CCOC2	AF1035	AF	AF1035_AF
Cc1cc(N)nc(Br)c1	AF1036	AF	AF1036_AF
Nc1cnncc1Cl	AF1037	AF	AF1037_AF
Nc1cnc2[nH]ncc2c1	AF1038	AF	AF1038_AF
CCOC(=O)c1cnc(Cl)cc1N	AF1041	AF	AF1041_AF
COC(=O)c1c(C)csc1N	AF1042	AF	AF1042_AF
CCOC(=O)Cc1c(C(=O)OCC)sc(N)c1C#N	AF1043	AF	AF1043_AF
CCOC(=O)Cc1cccc(N)n1	AF1047	AF	AF1047_AF
Nc1cn2nc(Cl)ccc2n1	AF1049	AF	AF1049_AF
N#Cc1ncc(N)cn1	AF1052	AF	AF1052_AF
Cc1[nH]nc2ncc(N)cc12	AF1054	AF	AF1054_AF
Cc1ncc([N+](=O)[O-])cc1N	AF1055	AF	AF1055_AF
Nc1nccn2c(Br)cnc12	AF1057	AF	AF1057_AF
Nc1cnn2ccc(Cl)nc12	AF1059	AF	AF1059_AF
CC(C)(C)OC(=O)c1cc(N)c(Br)cn1	AF1060	AF	AF1060_AF
Nc1ccc2ncc(Br)n2c1	AF1061	AF	AF1061_AF
COc1ccc(Br)nc1N	AF1062	AF	AF1062_AF
COc1cncc(N)c1	AF1063	AF	AF1063_AF
Cc1cnc(Cl)cc1N	AF1065	AF	AF1065_AF
Nc1cnc(Cl)cc1Cl	AF1067	AF	AF1067_AF
NC(=O)c1nccnc1N	AF1069	AF	AF1069_AF
COc1cc(N)c(Br)cn1	AF1071	AF	AF1071_AF
COC(=O)c1c(N)ccnc1Cl	AF1075	AF	AF1075_AF
Nc1cc(Br)ncc1[N+](=O)[O-]	AF1077	AF	AF1077_AF
Nc1cc(Cl)ncc1Cl	AF1084	AF	AF1084_AF
Nc1cnccc1Br	AF1085	AF	AF1085_AF
Nc1ccnc([N+](=O)[O-])c1	AF1086	AF	AF1086_AF
Nc1c[nH]c2ncc(Br)cc12	AF1093	AF	AF1093_AF
CCOc1cnc(N)cn1	AF1095	AF	AF1095_AF
Cc1cc(N)nc(Cl)c1	AF1098	AF	AF1098_AF
Nc1ncc(S(=O)(=O)O)cc1Br	AF1099	AF	AF1099_AF
COc1cnc(Br)c(N)c1	AF1102	AF	AF1102_AF
Nc1cnns1	AF1103	AF	AF1103_AF
COc1cc(N)cnc1Br	AF1105	AF	AF1105_AF
Nc1cc(F)nc(F)c1	AF1106	AF	AF1106_AF
N#Cc1sccc1N	AF1108	AF	AF1108_AF
Nc1cnc(Br)cn1	AF1109	AF	AF1109_AF
COC(=O)c1cc(N)n(C)n1	AF1110	AF	AF1110_AF
Cc1ccc(C)c(N)n1	AF1111	AF	AF1111_AF
CCOC(=O)c1ncccc1N	AF1112	AF	AF1112_AF
Nc1cnc(Cl)c(C(F)(F)F)c1	AF1113	AF	AF1113_AF
Cc1ncc(N)nc1C	AF1114	AF	AF1114_AF
COC(=O)c1nc(Cl)nc(Cl)c1N	AF1115	AF	AF1115_AF
CC(C)(C)OC(=O)c1ccsc1N	AF1116	AF	AF1116_AF
COC(=O)c1scnc1N	AF1117	AF	AF1117_AF
COc1ncc(N)cc1F	AF1118	AF	AF1118_AF
Nc1ncc([N+](=O)[O-])cc1O	AF1120	AF	AF1120_AF
Cc1ccc(N)c(Cl)n1	AF1126	AF	AF1126_AF
Nc1cc(Cl)nc2ccccc12	AF1127	AF	AF1127_AF
CCOc1nc(Br)cnc1N	AF1128	AF	AF1128_AF
NC(=O)c1ncccc1N	AF1129	AF	AF1129_AF
NC(=O)c1cnc(N)cn1	AF1131	AF	AF1131_AF
N#Cc1ccc(Cl)nc1N	AF1134	AF	AF1134_AF
Nc1cc(Cl)nc(C(F)(F)F)c1	AF1137	AF	AF1137_AF
COc1cc(C)c(N)cn1	AF1138	AF	AF1138_AF
COC(=O)c1cc(C(C)(C)C)sc1N	AF1139	AF	AF1139_AF
COC(=O)c1sc(I)cc1N	AF1140	AF	AF1140_AF
COC(=O)c1oc2ccccc2c1N	AF1142	AF	AF1142_AF
Nc1ccnn1-c1ccccc1	AF1143	AF	AF1143_AF
Nc1ncc(Br)cc1OCc1ccccc1	AF1144	AF	AF1144_AF
Nc1ncccc1CO	AF1146	AF	AF1146_AF
Nc1ncccc1Cl	AF1147	AF	AF1147_AF
Cn1ncc(N)n1	AF1151	AF	AF1151_AF
Cc1cnc(N)c(Cl)c1	AF1152	AF	AF1152_AF
Nc1nonc1-c1nc2ccccc2[nH]1	AF1153	AF	AF1153_AF
N#Cc1oc2ccccc2c1N	AF1161	AF	AF1161_AF
Nc1ccnc2c(Br)cccc12	AF1163	AF	AF1163_AF
Nc1cc(-c2ccncc2)no1	AF1165	AF	AF1165_AF
Cn1cc(N)nn1	AF1166	AF	AF1166_AF
Cc1cnc(N)c(C)c1	AF1172	AF	AF1172_AF
Cc1nccc(Br)c1N	AF1177	AF	AF1177_AF
Nc1cnc(Br)c(Cl)c1	AF1178	AF	AF1178_AF
CC(C)(C)c1ccc(Oc2ccc(N)cn2)cc1	AF1181	AF	AF1181_AF
C[C@@H](O)Cn1cnc2c(N)ncnc21	AF1182	AF	AF1182_AF
Nc1cnnc(O)c1Cl	AF1185	AF	AF1185_AF
COc1ccc(-c2nnsc2N)cc1	AF1187	AF	AF1187_AF
Cc1cc(N)cc(Br)n1	AF1190	AF	AF1190_AF
CCOC(=O)c1sc(SC)nc1N	AF1195	AF	AF1195_AF
Cc1ccc(I)c(N)n1	AF1196	AF	AF1196_AF
Nc1cnc(O)nc1O	AF1197	AF	AF1197_AF
Nc1cnc(C(F)(F)F)cc1Cl	AF1199	AF	AF1199_AF
Nc1nccn2ccnc12	AF1200	AF	AF1200_AF
COC(=O)c1cc(Cl)ncc1N	AF1201	AF	AF1201_AF
Cc1cnc(C#N)c(N)c1	AF1202	AF	AF1202_AF
COC(=O)c1cnc(Cl)cc1N	AF1214	AF	AF1214_AF
Nc1nc(O)nc(O)c1[N+](=O)[O-]	AF1215	AF	AF1215_AF
COc1nc(Cl)ncc1N	AF1220	AF	AF1220_AF
CCOC(=O)c1cc(N)cnc1C	AF1221	AF	AF1221_AF
CCOC(=O)c1cc(N)n(C)n1	AF1222	AF	AF1222_AF
CSc1n[nH]c(N)c1C(N)=O	AF1226	AF	AF1226_AF
Cc1c(N)cncc1Br	AF1227	AF	AF1227_AF
Nc1ccc(I)nc1	AF1228	AF	AF1228_AF
Cc1c(Br)cnc(Cl)c1N	AF1230	AF	AF1230_AF
Cc1ncnc(C)c1N	AF1234	AF	AF1234_AF
Cc1nc(N)c([N+](=O)[O-])cc1Br	AF1235	AF	AF1235_AF
COc1ccc2cc(N)cnc2c1	AF1236	AF	AF1236_AF
CN(C)c1nc(N)cc(O)n1	AF1240	AF	AF1240_AF
Cc1ncc(N)s1	AF1241	AF	AF1241_AF
N#Cc1cnc2c(C#N)cnn2c1N	AF1244	AF	AF1244_AF
Nc1cnn(CCO)c1	AF1249	AF	AF1249_AF
Nc1ccc(OCC(F)(F)F)nc1	AF1250	AF	AF1250_AF
Cc1cc(N)n(-c2ccc(Br)cc2)n1	AF1251	AF	AF1251_AF
Nc1cnc2ccc(O)cc2c1	AF1253	AF	AF1253_AF
Nc1cnc2c(c1)CCCC2	AF1259	AF	AF1259_AF
CSc1n[nH]c(N)c1C#N	AF1260	AF	AF1260_AF
CC(=O)c1ccsc1N	AF1261	AF	AF1261_AF
CC(C)(C)OC(=O)N1CC(n2cc(N)cn2)C1	AF1263	AF	AF1263_AF
Cc1nocc1N	AF1264	AF	AF1264_AF
CN1CCC(n2cc(N)cn2)CC1	AF1265	AF	AF1265_AF
Nc1cc(Cl)cnc1O	AF1269	AF	AF1269_AF
Nc1cc(Br)nc2ccccc12	AF1278	AF	AF1278_AF
CCOC(=O)c1cccc(N)n1	AF1279	AF	AF1279_AF
Nc1cc(O)nc(Cl)n1	AF1280	AF	AF1280_AF
CCOC(=O)c1cc(N)n(-c2ccccc2)n1	AF1282	AF	AF1282_AF
CCc1nccnc1N	AF1283	AF	AF1283_AF
Nc1noc2cnccc12	AF1284	AF	AF1284_AF
COc1nc(C)ncc1N	AF1285	AF	AF1285_AF
N#Cc1c(N)sc2ccccc12	AF1287	AF	AF1287_AF
COc1cnc(Cl)c(N)c1	AF1288	AF	AF1288_AF
CCOC(=O)c1nc(Cl)nc(Cl)c1N	AF1289	AF	AF1289_AF
N#Cc1c(O)csc1N	AF1290	AF	AF1290_AF
Nc1cc(Cl)nc2ccc(Br)cc12	AF1291	AF	AF1291_AF
Nc1cccc(-c2ccccc2)n1	AF1292	AF	AF1292_AF
Nc1cc(N2CCCCC2)ncn1	AF1294	AF	AF1294_AF
Nc1cncnc1I	AF1297	AF	AF1297_AF
Cc1nc(C#N)c(N)o1	AF1298	AF	AF1298_AF
CCOC(=O)c1cc(N)c[nH]1	AF1299	AF	AF1299_AF
Nc1nonc1-c1cn2ccncc2n1	AF1300	AF	AF1300_AF
Nc1nc(Cl)ccc1I	AF1302	AF	AF1302_AF
Cc1ncc(N)c(C)n1	AF1304	AF	AF1304_AF
COc1ncnc(N)c1OC	AF1305	AF	AF1305_AF
Nc1cc(F)cnc1Cl	AF1306	AF	AF1306_AF
Nc1cnc2ccccc2n1	AF1307	AF	AF1307_AF
COc1nccc(N)c1[N+](=O)[O-]	AF1308	AF	AF1308_AF
Nc1nsc2ncccc12	AF1310	AF	AF1310_AF
NC(=O)c1ncc(N)cn1	AF1311	AF	AF1311_AF
COc1ncc(N)cc1Cl	AF1312	AF	AF1312_AF
CCCCOc1cc(N)ccn1	AF1313	AF	AF1313_AF
Cc1cnc(O)cc1N	AF1314	AF	AF1314_AF
COc1nc(C)cnc1N	AF1316	AF	AF1316_AF
CCc1cc(N)on1	AF1317	AF	AF1317_AF
Nc1ncccc1OC(F)(F)F	AF1318	AF	AF1318_AF
Nc1cncc(Cl)c1Cl	AF1320	AF	AF1320_AF
Nc1cccnc1C(F)(F)F	AF1322	AF	AF1322_AF
Nc1ccnc(N2CCOCC2)c1	AF1323	AF	AF1323_AF
Nc1nc(Cl)cnc1Cl	AF1324	AF	AF1324_AF
Nc1ncc(F)cc1Cl	AF1325	AF	AF1325_AF
Nc1cc(Br)cnc1[N+](=O)[O-]	AF1327	AF	AF1327_AF
Nc1ccn2nccc2c1	AF1328	AF	AF1328_AF
NC(=O)c1ncsc1N	AF1329	AF	AF1329_AF
Nc1c(Cl)cnnc1Cl	AF1330	AF	AF1330_AF
Nc1ncc(I)cc1Br	AF1333	AF	AF1333_AF
Cc1nc(C#N)ccc1N	AF1336	AF	AF1336_AF
CCc1ccc(N)cn1	AF1339	AF	AF1339_AF
CN(C(=O)OC(C)(C)C)c1ccc(N)cn1	AF1343	AF	AF1343_AF
COc1ccc(Br)c(N)n1	AF1347	AF	AF1347_AF
Nc1cnc2ccc(Br)cc2c1	AF1348	AF	AF1348_AF
CCOC(=O)c1nc(Cl)c(Cl)nc1N	AF1349	AF	AF1349_AF
Nc1ccc(C2CC2)nc1	AF1350	AF	AF1350_AF
CCOC(=O)c1oc2cc(Br)ccc2c1N	AF1351	AF	AF1351_AF
Cc1nc(N)c(Cl)nc1C	AF1353	AF	AF1353_AF
NC(=O)c1cc(N)ccn1	AF1354	AF	AF1354_AF
Nc1cnncc1Br	AF1355	AF	AF1355_AF
N#Cc1ccc(C(F)(F)F)nc1N	AF1356	AF	AF1356_AF
Nc1nc(Cl)c(Cl)nc1CO	AF1357	AF	AF1357_AF
Nc1ccc(OC(F)F)nc1	AF1358	AF	AF1358_AF
Nc1cnc2cc(Br)ccc2c1	AF1359	AF	AF1359_AF
CN(C)c1ncc(N)cn1	AF1363	AF	AF1363_AF
CCOC(=O)c1ccc(N)cn1	AF1368	AF	AF1368_AF
Nc1nc(Cl)cc(Cl)c1[N+](=O)[O-]	AF1369	AF	AF1369_AF
Nc1ccc(C(F)F)nc1	AF1373	AF	AF1373_AF
Cc1c(N)ccnc1Cl	AF1374	AF	AF1374_AF
CCOc1cncc(N)c1	AF1375	AF	AF1375_AF
CCOC(=O)c1cc(N)ccn1	AF1376	AF	AF1376_AF
COC(=O)c1csc(C)c1N	AF1377	AF	AF1377_AF
N#Cc1n[nH]cc1N	AF1381	AF	AF1381_AF
Nc1ncnc2[nH]nc(-c3ccc(Oc4ccccc4)cc3)c12	AF1382	AF	AF1382_AF
COc1cc(N)cc(Cl)n1	AF1389	AF	AF1389_AF
Cc1ccc(N)c(I)n1	AF1390	AF	AF1390_AF
Nc1ncc(CO)cc1Br	AF1391	AF	AF1391_AF
Cc1ncc(C#N)cc1N	AF1392	AF	AF1392_AF
N#Cc1ncc(N)cc1C(F)(F)F	AF1393	AF	AF1393_AF
Nc1c[nH]nc1Br	AF1394	AF	AF1394_AF
Cn1ncc(Cl)c1N	AF1397	AF	AF1397_AF
COc1ncc(N)c(C)n1	AF1398	AF	AF1398_AF
Nc1ccnc2cc(Cl)ccc12	AF1399	AF	AF1399_AF
COC(=O)c1sc2nc(C)ccc2c1N	AF1402	AF	AF1402_AF
CCOc1ncccc1N	AF1409	AF	AF1409_AF
Cc1nc(S(C)(=O)=O)ccc1N	AF1413	AF	AF1413_AF
COc1ccc(C)nc1N	AF1415	AF	AF1415_AF
Nc1cc2ccccc2c(Br)n1	AF1418	AF	AF1418_AF
Cn1cnc2c(N)ncnc21	AF1420	AF	AF1420_AF
Nc1nc(F)ccc1Br	AF1422	AF	AF1422_AF
Nc1ccnc(N2CCCC2)c1	AF1425	AF	AF1425_AF
CCOC(=O)c1c(C)oc(N)c1C#N	AF1427	AF	AF1427_AF
CCOC(=O)c1ncsc1N	AF1432	AF	AF1432_AF
Nc1ccnnc1O	AF1433	AF	AF1433_AF
COC(=O)c1c(N)csc1C	AF1440	AF	AF1440_AF
Cn1nc2c(c1N)CCCC2	AF1445	AF	AF1445_AF
COc1ccc(-n2nc(C(C)(C)C)cc2N)cc1	AF1447	AF	AF1447_AF
Nc1nc(Cl)nc2c1ncn2C1CCCCO1	AF1453	AF	AF1453_AF
Nc1ncc(I)cc1[N+](=O)[O-]	AF1456	AF	AF1456_AF
Cc1cc(Br)c(N)nc1C	AF1462	AF	AF1462_AF
COC(=O)c1ccc(Br)c(N)n1	AF1463	AF	AF1463_AF
COC(=O)c1cc2cc(N)cnc2[nH]1	AF1467	AF	AF1467_AF
CCn1cnc2c(N)ncnc21	AF1469	AF	AF1469_AF
CCOC(=O)c1cc(N)n(Cc2ccccc2F)n1	AF1470	AF	AF1470_AF
CCOC(=O)c1c(N)[nH]c2ccccc12	AF1471	AF	AF1471_AF
COC(=O)c1nc(N)c(Br)cc1Br	AF1478	AF	AF1478_AF
COC(=O)c1c(C(F)(F)F)csc1N	AF1481	AF	AF1481_AF
Cc1cn2cc(N)ccc2n1	AF1488	AF	AF1488_AF
COC(=O)c1cc([N+](=O)[O-])cnc1N	AF1499	AF	AF1499_AF
Nc1cc(I)cnc1Cl	AF1500	AF	AF1500_AF
COC(=O)c1cnn(C)c1N	AF1505	AF	AF1505_AF
Nc1cnc(Br)c(I)c1	AF1506	AF	AF1506_AF
CCOC(=O)c1cnn(-c2ccc([N+](=O)[O-])cc2)c1N	AF1512	AF	AF1512_AF
COc1nc(Cl)ccc1N	AF1517	AF	AF1517_AF
Nc1cccc(CO)n1	AF1518	AF	AF1518_AF
Cc1cccc(-n2nc(C(C)(C)C)cc2N)c1	AF1523	AF	AF1523_AF
Nc1ncc(I)cc1C(F)(F)F	AF1529	AF	AF1529_AF
Nc1nc(I)ccc1[N+](=O)[O-]	AF1530	AF	AF1530_AF
Nc1nc(Cl)ccc1Br	AF1531	AF	AF1531_AF
Nc1ccnc(F)c1Br	AF1533	AF	AF1533_AF
Cc1cnc(N)c(C#N)c1	AF1538	AF	AF1538_AF
N#Cc1cnn(-c2ccc(Br)cc2)c1N	AF1540	AF	AF1540_AF
N#Cc1cnn(-c2ccc(Cl)cc2)c1N	AF1541	AF	AF1541_AF
Nc1nc(O)ccc1[N+](=O)[O-]	AF1543	AF	AF1543_AF
COC(=O)c1cc(I)cnc1N	AF1545	AF	AF1545_AF
Nc1ccc(Br)nc1I	AF1546	AF	AF1546_AF
COc1ccc(N)c(Br)n1	AF1548	AF	AF1548_AF
N#Cc1cnn(-c2cccc(Cl)c2)c1N	AF1549	AF	AF1549_AF
Nc1c[nH]nc1Cl	AF1550	AF	AF1550_AF
Nc1ncc(F)cc1O	AF1553	AF	AF1553_AF
Nc1cc(-c2cccc(F)c2)no1	AF1557	AF	AF1557_AF
Nc1cnc2cccnn12	AF1560	AF	AF1560_AF
Nc1ccnc(O)c1[N+](=O)[O-]	AF1568	AF	AF1568_AF
COc1nc(C)nc(Cl)c1N	AF1577	AF	AF1577_AF
Nc1cc(Br)ncc1F	AF1578	AF	AF1578_AF
Nc1ncccc1OC(F)F	AF1580	AF	AF1580_AF
Nc1ccc(OC(F)(F)F)nc1	AF1583	AF	AF1583_AF
Nc1ncc2ccccc2c1Br	AF1584	AF	AF1584_AF
Nc1cn2cc(Br)ncc2n1	AF1590	AF	AF1590_AF
Nc1cnc2c(c1)CC(=O)N2	AF1637	AF	AF1637_AF
COC(=O)c1cc([N+](=O)[O-])c(N)s1	AF1638	AF	AF1638_AF
CSc1nc(Br)c(N)n2ccnc12	AF1639	AF	AF1639_AF
COc1cc(N)c(F)cn1	AF1643	AF	AF1643_AF
Cc1cc2cc(N)cnc2n1S(=O)(=O)c1ccccc1	AF1644	AF	AF1644_AF
Nc1c[nH]c2nccc(Br)c12	AF1646	AF	AF1646_AF
Nc1cnc(O)c(C(F)(F)F)c1	AF1647	AF	AF1647_AF
COc1ncc(N)cc1C(F)(F)F	AF1649	AF	AF1649_AF
CCc1cccc(N)n1	AF1652	AF	AF1652_AF
CC(C)(C)OC(=O)Nc1ccc(N)cn1	AF1653	AF	AF1653_AF
CCOc1cc(N)no1	AF1654	AF	AF1654_AF
CCOC(=O)c1sc2ncncc2c1N	AF1655	AF	AF1655_AF
Nc1cncnc1O	AF1656	AF	AF1656_AF
COc1cc(N)cnc1Cl	AF1660	AF	AF1660_AF
Nc1cncc(OCc2ccccc2)c1	AF1662	AF	AF1662_AF
Cc1cc(Cl)nc(N)c1[N+](=O)[O-]	AF1664	AF	AF1664_AF
Cc1cc([N+](=O)[O-])c(N)nc1Cl	AF1665	AF	AF1665_AF
Cc1ncc(N)nc1Br	AF1668	AF	AF1668_AF
Nc1ccc(C(F)(F)F)nc1I	AF1669	AF	AF1669_AF
Nc1nc(Cl)c(Br)cc1[N+](=O)[O-]	AF1671	AF	AF1671_AF
Nc1cnnc(Cl)c1Cl	AF1673	AF	AF1673_AF
Nc1c(Br)cc(Cl)nc1Cl	AF1675	AF	AF1675_AF
COc1cc(N)cc(C)n1	AF1676	AF	AF1676_AF
Nc1cc(O)nc(Cl)c1	AF1678	AF	AF1678_AF
COc1ccnc(Br)c1N	AF1679	AF	AF1679_AF
CCOC(=O)c1ncc(N)cc1Cl	AF1680	AF	AF1680_AF
Nc1cc(Cl)cc(Br)n1	AF1681	AF	AF1681_AF
COC(=O)c1cc(Cl)sc1N	AF1684	AF	AF1684_AF
Nc1cnc2ccccc2c1Cl	AF1686	AF	AF1686_AF
Nc1ccnc2cc(Br)ccc12	AF1695	AF	AF1695_AF
Cc1cc(N)cc(Cl)n1	AF1700	AF	AF1700_AF
COc1cc(N)c([N+](=O)[O-])cn1	AF1701	AF	AF1701_AF
COC(=O)c1ncc(Cl)nc1N	AF1706	AF	AF1706_AF
Nc1ccc(F)nc1F	AF1707	AF	AF1707_AF
Nc1cc(C(F)(F)F)cnc1Br	AF1708	AF	AF1708_AF
Cc1c(N)ccnc1Br	AF1710	AF	AF1710_AF
CC(=O)c1oc2cccnc2c1N	AF1711	AF	AF1711_AF
CSc1cc(N)[nH]n1	AF1713	AF	AF1713_AF
Nc1nc(Br)ccc1Br	AF1716	AF	AF1716_AF
Cn1nncc1N	AF1718	AF	AF1718_AF
CCOC(=O)Cc1ncc(N)cn1	AF1719	AF	AF1719_AF
Nc1cccnc1CO	AF1721	AF	AF1721_AF
Nc1ccc(CO)nc1	AF1722	AF	AF1722_AF
CC(C)(C)OC(=O)NCc1cc(N)ccn1	AF1723	AF	AF1723_AF
Nc1cnnc2ccc(Cl)cc12	AF1725	AF	AF1725_AF
Nc1ncccc1CN1CCOCC1	AF1726	AF	AF1726_AF
Nc1cc(Cl)nc(N2CCOCC2)c1	AF1727	AF	AF1727_AF
Nc1cc(N2CCOCC2)cc(Cl)n1	AF1728	AF	AF1728_AF
CC(C)(C)c1cc(N)n(-c2cccnc2)n1	AF1729	AF	AF1729_AF
CCOC(=O)c1ccnnc1N	AF1730	AF	AF1730_AF
N#Cc1ccnnc1N	AF1731	AF	AF1731_AF
Nc1cc(-c2ccccc2Br)no1	AF1732	AF	AF1732_AF
Nc1cc(-c2ccc(C(F)(F)F)cc2)no1	AF1733	AF	AF1733_AF
COCn1cc(N)cn1	AF1734	AF	AF1734_AF
Nc1ncnc2c1ncn2C1CCCCO1	AF1743	AF	AF1743_AF
CCOC(=O)c1cc(C(=O)OCC)c(N)[nH]1	AF1744	AF	AF1744_AF
Nc1c(O)ncnc1O	AF1745	AF	AF1745_AF
N#Cc1ncc(N)cc1Cl	AF1752	AF	AF1752_AF
Nc1cnc2ccc(C(F)(F)F)cc2c1	AF1753	AF	AF1753_AF
Cc1nc(Cl)c(N)cc1Br	AF1754	AF	AF1754_AF
Nc1cnc2cc(C(F)(F)F)ccc2c1	AF1757	AF	AF1757_AF
Nc1cc2ccccc2nc1C(F)(F)F	AF1759	AF	AF1759_AF
Nc1cnc2ccccc2c1C(F)(F)F	AF1760	AF	AF1760_AF
Nc1cnc2cc(F)ccc2c1	AF1764	AF	AF1764_AF
Nc1cnc2cc(F)c(F)cc2c1	AF1765	AF	AF1765_AF
Nc1cnc2c(F)c(F)ccc2c1	AF1766	AF	AF1766_AF
Nc1cnc2c(C(F)(F)F)cccc2c1	AF1767	AF	AF1767_AF
Nc1cnc2ccc([N+](=O)[O-])cc2c1	AF1768	AF	AF1768_AF
Nc1cnc2c([N+](=O)[O-])cccc2c1	AF1769	AF	AF1769_AF
Nc1cnc2ccc(F)cc2c1	AF1770	AF	AF1770_AF
NC(=O)c1ccc(F)nc1N	AF1771	AF	AF1771_AF
Nc1cnc2c(F)cccc2c1	AF1774	AF	AF1774_AF
Nc1cnc2cccc([N+](=O)[O-])c2c1	AF1775	AF	AF1775_AF
N#Cc1nc(N)c(Cl)nc1C#N	AF1782	AF	AF1782_AF
Nc1cc(C(F)(F)F)ncc1[N+](=O)[O-]	AF1789	AF	AF1789_AF
COC(=O)c1cc(Br)c(N)cn1	AF1794	AF	AF1794_AF
Cn1ncc(N)c1C#N	AF1795	AF	AF1795_AF
COC(=O)c1cc(N)cnc1Cl	AF1802	AF	AF1802_AF
CCOC(=O)c1ncc(Cl)cc1N	AF1810	AF	AF1810_AF
Nc1cn2ccccc2n1	AF1811	AF	AF1811_AF
CC(C)Oc1ccc(N)cn1	AF1813	AF	AF1813_AF
Nc1nonc1C1CC1	AF1814	AF	AF1814_AF
Nc1nc(Cl)c(Cl)cc1Cl	AF1815	AF	AF1815_AF
Cc1cc(N)cnc1C#N	AF1816	AF	AF1816_AF
N#Cc1cnn(-c2ccccc2Br)c1N	AF1818	AF	AF1818_AF
Cn1ncc(-c2ccc(Br)cc2)c1N	AF1819	AF	AF1819_AF
Nc1cncc(CO)c1	AF1820	AF	AF1820_AF
COC(=O)c1ccc(N)c(Br)n1	AF1824	AF	AF1824_AF
Nc1cnc2c(O)cccc2c1	AF1830	AF	AF1830_AF
COc1cccc2ncc(N)cc12	AF1834	AF	AF1834_AF
COC(=O)c1nc(Cl)ccc1N	AF1846	AF	AF1846_AF
Nc1nccnc1C(F)(F)F	AF1848	AF	AF1848_AF
Nc1ccnc(OC(F)F)c1	AF1851	AF	AF1851_AF
COC(=O)c1nc[nH]c1N	AF1854	AF	AF1854_AF
Nc1cnc(Cl)cc1I	AF1857	AF	AF1857_AF
COc1cc(N)nc(Cl)c1	AF1859	AF	AF1859_AF
COc1cnc(Cl)c(N)n1	AF1862	AF	AF1862_AF
COc1ccc(Cl)c(N)n1	AF1865	AF	AF1865_AF
COC(=O)c1sc2c(c1N)CCCC2	AF1870	AF	AF1870_AF
Cc1cc(N)n(-c2ccc(Cl)cc2)n1	AF1871	AF	AF1871_AF
CS(=O)(=O)c1ccc(-n2ncc(C#N)c2N)cc1	AF1872	AF	AF1872_AF
COCCn1nccc1N	AF1896	AF	AF1896_AF
Nc1ccnn1C1CCOCC1	AF1902	AF	AF1902_AF
Cc1cc(N)n(-c2ccncc2)n1	AF1905	AF	AF1905_AF
COC(=O)c1cc(Br)cc(N)n1	AF1972	AF	AF1972_AF
Nc1c(Cl)cc(Cl)nc1Cl	AF1973	AF	AF1973_AF
N#Cc1ccc(N)s1	AF1976	AF	AF1976_AF
Nc1cncc(C2CC2)c1	AF1982	AF	AF1982_AF
COC(=O)c1nc(Br)c(C(F)(F)F)cc1N	AF1984	AF	AF1984_AF
Nc1ccnc2ccc(I)cc12	AF1986	AF	AF1986_AF
CC(C)(C)c1ccccc1Oc1ncccc1N	AF1988	AF	AF1988_AF
Nc1nc(-c2ccccc2)ccc1[N+](=O)[O-]	AF1989	AF	AF1989_AF
Nc1ncccc1C1CC1	AF2020	AF	AF2020_AF
CNC(=O)c1nccnc1N	AF2054	AF	AF2054_AF
Nc1cc(Br)cnc1I	AF2056	AF	AF2056_AF
COc1cc(N)nc(Br)c1	AF2057	AF	AF2057_AF
Nc1ccnc(C2CC2)c1	AF2062	AF	AF2062_AF
N#Cc1ncc(F)cc1N	AF2064	AF	AF2064_AF
COc1cc(Br)c(C)nc1N	AF2067	AF	AF2067_AF
Nc1cccc(C2CC2)n1	AF2070	AF	AF2070_AF
CCOC(=O)c1noc(N)c1-c1ccccc1	AF2074	AF	AF2074_AF
Nc1c(Br)cnc(Cl)c1[N+](=O)[O-]	AF2081	AF	AF2081_AF
Cc1ccc(Br)nc1N	AF2119	AF	AF2119_AF
CCc1ncc(Br)cc1N	AF2121	AF	AF2121_AF
N#CCc1nn(-c2ccccc2)c(N)c1C#N	AF2129	AF	AF2129_AF
Nc1nc(Cl)c(C(F)(F)F)cc1[N+](=O)[O-]	AF2136	AF	AF2136_AF
Nc1nc(Cl)c(I)nc1Br	AF2137	AF	AF2137_AF
Nc1ncnn2cc(Br)cc12	AF2140	AF	AF2140_AF
Nc1cc2ccccn2n1	AF2150	AF	AF2150_AF
Nc1cn2c(Br)cccc2n1	AF2152	AF	AF2152_AF
Nc1cnc(Br)c(F)c1	AF2159	AF	AF2159_AF
CS(=O)(=O)c1cccc2cc(N)cnc12	AF2163	AF	AF2163_AF
Cc1nc2ccc(Br)cn2c1N	AF2165	AF	AF2165_AF
COc1cc(Cl)ncc1N	AF2168	AF	AF2168_AF
CSc1cc(N)ccn1	AF2171	AF	AF2171_AF
COc1nccc(N)c1F	AF2173	AF	AF2173_AF
COc1cc(OC)c(N)cn1	AF2175	AF	AF2175_AF
CCOC(=O)c1c(-c2ccccc2)noc1N	AF2176	AF	AF2176_AF
COC(=O)c1sc2ccncc2c1N	AF2181	AF	AF2181_AF
Nc1cnc(I)c(Cl)n1	AF2182	AF	AF2182_AF
Cc1ccnc(C#N)c1N	AF2189	AF	AF2189_AF
Nc1ccc(Br)nc1[N+](=O)[O-]	AF2190	AF	AF2190_AF
COc1cc(N)cc(Br)n1	AF2192	AF	AF2192_AF
Nc1nc(F)c(Br)cc1Br	AF2198	AF	AF2198_AF
Nc1ccc(-c2ccccn2)nc1	AF2200	AF	AF2200_AF
Nc1c(Br)ccnc1Cl	AF2205	AF	AF2205_AF
COC(=O)c1nc(OC)ccc1N	AF2212	AF	AF2212_AF
N#Cc1cc(N)cs1	AF2216	AF	AF2216_AF
Nc1ncc(Br)nc1I	AF2217	AF	AF2217_AF
Nc1cnc(Br)c(Br)n1	AF2218	AF	AF2218_AF
Nc1ncc([N+](=O)[O-])cc1F	AF2220	AF	AF2220_AF
Nc1cc(F)ncc1F	AF2223	AF	AF2223_AF
CNC(=O)c1cccnc1N	AF2224	AF	AF2224_AF
CCOC(=O)c1cc2c(=O)c3cc(C(C)C)ccc3oc2nc1N	AF2225	AF	AF2225_AF
COC(=O)c1c(N)cncc1OC	AF2235	AF	AF2235_AF
Nc1nc(C(F)(F)F)ccc1Cl	AF2237	AF	AF2237_AF
COc1ccc(-c2cc(N)n(-c3ccccc3)n2)cc1	AF2239	AF	AF2239_AF
CCOC(=O)c1sc(C)nc1N	AF2241	AF	AF2241_AF
Cc1ccc(-c2cc(N)n(C)n2)cc1	AF2257	AF	AF2257_AF
Nc1cnn(C(F)F)c1	AF2260	AF	AF2260_AF
COC(=O)c1ccnc(C)c1N	AF2262	AF	AF2262_AF
Nc1ncc(Br)nc1CO	AF2263	AF	AF2263_AF
CCOC(=O)c1cc(N)on1	AF2266	AF	AF2266_AF
CC(C)(C)c1nccc(N)n1	AF2275	AF	AF2275_AF
CC(C)c1c(N)ncnc1Cl	AF2276	AF	AF2276_AF
Nc1cc(C(F)(F)F)cnn1	AF2279	AF	AF2279_AF
Nc1cc(Cl)nn2ccnc12	AF2280	AF	AF2280_AF
Nc1ccn2ccnc2c1	AF2285	AF	AF2285_AF
CCOC(=O)c1c(N)sc(-c2ccc([N+](=O)[O-])cc2)c1C	AF2287	AF	AF2287_AF
COC(=O)c1ccc(OC)nc1N	AF2293	AF	AF2293_AF
COc1cc(N)ncc1C(F)(F)F	AF2305	AF	AF2305_AF
COc1cc(N)c(C)cn1	AF2308	AF	AF2308_AF
Nc1ncc(O)cc1Cl	AF2312	AF	AF2312_AF
Nc1nc(Cl)c2cn[nH]c2n1	AF2341	AF	AF2341_AF
Nc1nc2cccc(C(F)(F)F)n2n1	AF2346	AF	AF2346_AF
Nc1nnccc1C(F)(F)F	AF2353	AF	AF2353_AF
CC(C)c1cccnc1N	AF2354	AF	AF2354_AF
CCOC(=O)c1c[nH]nc1N	AF2375	AF	AF2375_AF
CCOc1ccc2nc(N)sc2c1	AF2391	AF	AF2391_AF
Nc1ncc(Br)s1	AF2420	AF	AF2420_AF
Cc1ccc(-n2nc(C)cc2N)cc1	AF2429	AF	AF2429_AF
NC(=O)c1cnn(-c2ccccc2)c1N	AF2430	AF	AF2430_AF
Nc1nc(-c2cccc([N+](=O)[O-])c2)cs1	AF2433	AF	AF2433_AF
Cc1c(Cl)nc(N)nc1Cl	AF2441	AF	AF2441_AF
Cc1nccc(N)c1C	AF2451	AF	AF2451_AF
Nc1cc(Cl)nc(Cl)n1	AF2457	AF	AF2457_AF
Nc1nc(-c2ccccc2)cs1	AF2468	AF	AF2468_AF
Nc1cccc(O)n1	AF2469	AF	AF2469_AF
Nc1n[nH]c2cc(Cl)ccc12	AF2479	AF	AF2479_AF
Nc1nc(O)nc(O)n1	AF2489	AF	AF2489_AF
Cc1onc(N)c1Br	AF2500	AF	AF2500_AF
CC(=O)c1cnc(N)nc1C	AF2502	AF	AF2502_AF
Nc1cc(-c2ccc(Cl)cc2)n[nH]1	AF2511	AF	AF2511_AF
Nc1cccnc1Oc1ccc(F)cc1F	AF2542	AF	AF2542_AF
Nc1nc(Cl)nc(Cl)n1	AF2557	AF	AF2557_AF
Nc1nc(O)c([N+](=O)[O-])c(O)n1	AF2563	AF	AF2563_AF
Nc1ncnc2[nH]c(Br)nc12	AF2564	AF	AF2564_AF
CCOC(=O)c1cnc(SC)nc1N	AF2579	AF	AF2579_AF
Nc1ncnc2ccccc12	AF2580	AF	AF2580_AF
Cc1c(Br)cnc(N)c1[N+](=O)[O-]	AF2582	AF	AF2582_AF
Cc1nc(N)ncc1Br	AF2584	AF	AF2584_AF
N#Cc1c(N)sc2c1CCCCC2	AF2598	AF	AF2598_AF
CCCc1cccc(N)n1	AF2614	AF	AF2614_AF
Cc1cc(N)cc(C)n1	AF2615	AF	AF2615_AF
COC(=O)c1nc(N)sc1Br	AF2628	AF	AF2628_AF
COc1ccc(-c2cn[nH]c2N)cc1	AF2629	AF	AF2629_AF
COC(=O)c1nc(Cl)c(Cl)c(N)c1Cl	AF2633	AF	AF2633_AF
Nc1nc2cc([N+](=O)[O-])ccc2s1	AF2637	AF	AF2637_AF
COc1ccc(-c2csc(N)n2)cc1	AF2647	AF	AF2647_AF
Nc1n[nH]c2ccccc12	AF2666	AF	AF2666_AF
CCOC(=O)c1nc(Cl)c(Cl)c(N)c1Cl	AF2667	AF	AF2667_AF
Nc1cc(-c2ccc(Cl)cc2)nn1-c1ccccc1	AF2678	AF	AF2678_AF
CN(C)c1cc(N)c2ccccc2n1	AF2686	AF	AF2686_AF
Nc1nnc(-c2ccccc2)s1	AF2688	AF	AF2688_AF
Nc1nc2cc(Cl)ccc2s1	AF2689	AF	AF2689_AF
Nc1cc2c(cn1)[nH]c1ccccc12	AF2691	AF	AF2691_AF
Nc1nc2ccc(OC(F)(F)F)cc2s1	AF2695	AF	AF2695_AF
Nc1nc(-c2cccnc2)cs1	AF2697	AF	AF2697_AF
Nc1nc2cccnc2s1	AF2700	AF	AF2700_AF
N#Cc1csc(N)n1	AF2701	AF	AF2701_AF
Nc1ccncc1F	AF2713	AF	AF2713_AF
N#Cc1cnc(N)nc1	AF2717	AF	AF2717_AF
COc1nnc(Cl)cc1N	AF2718	AF	AF2718_AF
Nc1nc(Br)c(Br)cc1Br	AF2724	AF	AF2724_AF
Nc1c(Br)ccnc1Br	AF2733	AF	AF2733_AF
Cc1nc2ccccc2nc1N	AF2735	AF	AF2735_AF
CCOC(=O)c1oc2ccc(Br)cc2c1N	AF2759	AF	AF2759_AF
Cc1ccc(-c2nnc(N)s2)cc1	AF2780	AF	AF2780_AF
COC(=O)c1nonc1N	AF2785	AF	AF2785_AF
Nc1nnc(-c2ccncc2)s1	AF2786	AF	AF2786_AF
Nc1nc(-c2ccc(Cl)c(Cl)c2)cs1	AF2788	AF	AF2788_AF
COc1ccc2sc(N)nc2c1	AF2791	AF	AF2791_AF
CCOC(=O)c1csc(N)n1	AF2798	AF	AF2798_AF
CCOC(=O)c1sc2cccc(Cl)c2c1N	AF2815	AF	AF2815_AF
Cc1cnc(N)nc1Cl	AF2826	AF	AF2826_AF
Nc1nnc(-c2ccccc2Cl)s1	AF2844	AF	AF2844_AF
Cn1nc(-c2ccc(Br)cc2)cc1N	AF2851	AF	AF2851_AF
Nc1ncnc2c1ncn2Cc1ccccc1	AF2853	AF	AF2853_AF
CC(=O)c1cnc(N)s1	AF2858	AF	AF2858_AF
CC(C)Cn1cnc2c(N)nc3ccccc3c21	AF2873	AF	AF2873_AF
CCOC(=O)c1cnn(-c2ccc(C)cc2)c1N	AF2902	AF	AF2902_AF
CCOC(=O)c1cnn(-c2cccc(Cl)c2)c1N	AF2903	AF	AF2903_AF
Nc1nccc(C(F)(F)F)n1	AF2927	AF	AF2927_AF
CC(=O)Nc1cccc(N)n1	AF2933	AF	AF2933_AF
CCOC(=O)c1cncnc1N	AF2934	AF	AF2934_AF
Nc1ncns1	AF2937	AF	AF2937_AF
Nc1cccn2ncnc12	AF2948	AF	AF2948_AF
Nc1nc(-c2ccccc2Cl)cs1	AF2949	AF	AF2949_AF
Nc1nc(-c2ccc(Cl)s2)cs1	AF2950	AF	AF2950_AF
Nc1nccc2cccnc12	AF2951	AF	AF2951_AF
CCOC(=O)c1c(N)sc2c1CCN(C)C2	AF2971	AF	AF2971_AF
Nc1cnnc2ccccc12	AF2999	AF	AF2999_AF
Nc1nc(-c2ccc(O)cc2)cs1	AF3007	AF	AF3007_AF
Nc1nc2cc([N+](=O)[O-])ccc2o1	AF3017	AF	AF3017_AF
Nc1nc2ccc(Br)cc2o1	AF3022	AF	AF3022_AF
CCOC(=O)c1sc(N)nc1C(C)C	AF3067	AF	AF3067_AF
Nc1nccc(-c2cccc(Br)c2)n1	AF3069	AF	AF3069_AF
COC(=O)c1cc(-c2ccccc2)sc1N	AF3083	AF	AF3083_AF
COC(=O)c1cnc(Cl)c(N)c1	AF3086	AF	AF3086_AF
CCOC(=O)c1sc(N)cc1C	AF3106	AF	AF3106_AF
Nc1ncnc2ncncc12	AF3107	AF	AF3107_AF
CCc1ccc(-c2nnc(N)s2)cc1	AF3116	AF	AF3116_AF
Cc1cnc(Cl)nc1N	AF3152	AF	AF3152_AF
CN1CCc2nc(N)sc2C1	AF3157	AF	AF3157_AF
N#Cc1c(-c2ccccc2)csc1N	AF3158	AF	AF3158_AF
COC(=O)c1cn[nH]c1N	AF3173	AF	AF3173_AF
Cc1ccccc1-c1csc(N)n1	AF3182	AF	AF3182_AF
CCOC(=O)c1c(C2CC2)csc1N	AF3189	AF	AF3189_AF
Nc1nnc(-c2cccc(Cl)c2Cl)s1	AF3212	AF	AF3212_AF
Nc1nnc(-c2c(Cl)cccc2Cl)s1	AF3215	AF	AF3215_AF
Nc1nc(-c2ccc(C(F)(F)F)cc2)cs1	AF3222	AF	AF3222_AF
CCOC(=O)c1nnc(N)s1	AF3224	AF	AF3224_AF
Nc1ccc(O)cn1	AF3250	AF	AF3250_AF
CC(C)n1nccc1N	AF3253	AF	AF3253_AF
Cc1[nH]nc(N)c1Cl	AF3259	AF	AF3259_AF
CCOC(=O)c1c(N)sc2c1C(C)CCC2	AF3271	AF	AF3271_AF
CC(C)c1cc(Cl)nc(N)n1	AF3274	AF	AF3274_AF
Nc1cc(CO)ccn1	AF3281	AF	AF3281_AF
CCOC(=O)c1c(C)noc1N	AF3282	AF	AF3282_AF
Nc1ccncc1Cl	AF3285	AF	AF3285_AF
Nc1ccnc2c(F)cccc12	AF3287	AF	AF3287_AF
COC(=O)c1ccnc(N)c1	AF3290	AF	AF3290_AF
CCOC(=O)c1cnc(N)nc1	AF3291	AF	AF3291_AF
Nc1cc(Cl)ccn1	AF3296	AF	AF3296_AF
CCOC(=O)/C=C/c1ccc(N)nc1	AF3298	AF	AF3298_AF
Nc1cc([N+](=O)[O-])ccn1	AF3300	AF	AF3300_AF
Nc1cc(O)ccn1	AF3303	AF	AF3303_AF
Nc1noc2ncccc12	AF3311	AF	AF3311_AF
COC(=O)c1c(N)cnn1C	AF3323	AF	AF3323_AF
COc1cccc(N)n1	AF3324	AF	AF3324_AF
Nc1cc(Cl)c([N+](=O)[O-])cn1	AF3326	AF	AF3326_AF
Nc1nc2c(Br)cccc2s1	AF3331	AF	AF3331_AF
Cc1n[nH]cc1N	AF3339	AF	AF3339_AF
Nc1cc(-c2cccc([N+](=O)[O-])c2)n[nH]1	AF3343	AF	AF3343_AF
Nc1ncc(Br)c2ccccc12	AF3344	AF	AF3344_AF
CC(C)(C)Sc1cccnc1N	AF3357	AF	AF3357_AF
Nc1cc(-c2ccccc2Cl)[nH]n1	AF3364	AF	AF3364_AF
Nc1nc(Cl)nc2ccc(Br)cc12	AF3384	AF	AF3384_AF
Nc1nc2c(s1)COCC2	AF3385	AF	AF3385_AF
Cc1cc(N)nc(Cl)n1	AF3387	AF	AF3387_AF
Nc1nc2cc(C(F)(F)F)ccc2s1	AF3389	AF	AF3389_AF
NC(=O)c1nc(Cl)cnc1N	AF3392	AF	AF3392_AF
Nc1nc2cc(F)ccc2s1	AF3394	AF	AF3394_AF
Cc1ccc(N)nc1C	AF3411	AF	AF3411_AF
Cc1cc(N)ncc1Cl	AF3416	AF	AF3416_AF
Cc1cc(C#N)cnc1N	AF3422	AF	AF3422_AF
Nc1nc(Cl)cc(C(F)(F)F)n1	AF3435	AF	AF3435_AF
Cc1cc(N)ncc1I	AF3438	AF	AF3438_AF
Nc1cc(-c2ccc(Br)cc2)[nH]n1	AF3442	AF	AF3442_AF
N#Cc1nc(Br)cnc1N	AF3477	AF	AF3477_AF
Cc1cc(N)ncc1F	AF3479	AF	AF3479_AF
Nc1nc2cc([N+](=O)[O-])ccc2[nH]1	AF3484	AF	AF3484_AF
CCOC(=O)c1nc(N)sc1Br	AF3489	AF	AF3489_AF
Nc1nc(Br)cs1	AF3498	AF	AF3498_AF
Cc1nn(C)c(N)c1Br	AF3519	AF	AF3519_AF
Nc1nc(Cl)c2cc[nH]c2n1	AF3564	AF	AF3564_AF
CC(C)c1csc(N)n1	AF3570	AF	AF3570_AF
Cc1cncc(Br)c1N	AF3575	AF	AF3575_AF
COC(=O)c1cnc(N)c([N+](=O)[O-])c1	AF3581	AF	AF3581_AF
Nc1c(Br)cncc1I	AF3585	AF	AF3585_AF
Cc1cc(F)cnc1N	AF3594	AF	AF3594_AF
Nc1nccc2cc(Cl)ccc12	AF3599	AF	AF3599_AF
COc1ncc(Cl)cc1N	AF3601	AF	AF3601_AF
Nc1n[nH]c2c(Cl)cccc12	AF3607	AF	AF3607_AF
Nc1nccc(Cl)c1Cl	AF3615	AF	AF3615_AF
Nc1ccc2cc[nH]c2n1	AF3617	AF	AF3617_AF
Cc1[nH]nc(N)c1C	AF3619	AF	AF3619_AF
Nc1ccc2cccc(Cl)c2n1	AF3621	AF	AF3621_AF
Cc1nc(O)c(N)cc1Br	AF3631	AF	AF3631_AF
N#Cc1cnc(N)s1	AF3637	AF	AF3637_AF
Nc1cc(Cl)nc(C(F)(F)F)n1	AF3638	AF	AF3638_AF
Nc1ccnc(C(F)(F)F)n1	AF3641	AF	AF3641_AF
Nc1nccc2scc(Br)c12	AF3647	AF	AF3647_AF
CCOC(=O)c1csc(N)c1C(=O)OCC	AF3655	AF	AF3655_AF
CCc1cc(N)n[nH]1	AF3660	AF	AF3660_AF
Cc1ccc(C#N)c(N)n1	AF3665	AF	AF3665_AF
Nc1cc(N2CCCC2)ccn1	AF3667	AF	AF3667_AF
Cn1cc(C(N)=O)c(N)n1	AF3668	AF	AF3668_AF
CN(C)c1ncc(C(F)(F)F)cc1N	AF3671	AF	AF3671_AF
Cc1ccnc(N)c1Br	AF3674	AF	AF3674_AF
Cc1noc(N)c1Cl	AF3677	AF	AF3677_AF
CC(C)(C)OC(=O)N1CCc2nc(N)sc2C1	AF3685	AF	AF3685_AF
Nc1nccc2[nH]ccc12	AF3696	AF	AF3696_AF
CCOC(=O)c1nc(N)sc1Cl	AF3700	AF	AF3700_AF
Nc1nc(O)cs1	AF3701	AF	AF3701_AF
Cc1nn(-c2ccc(F)cc2F)c(N)c1C#N	AF3718	AF	AF3718_AF
CCOc1ccc(N)nn1	AF3728	AF	AF3728_AF
CC(C)(C)OC(=O)NCc1ccnc(N)c1	AF3743	AF	AF3743_AF
Nc1ncc2ccc(Br)cc2n1	AF3752	AF	AF3752_AF
Nc1cnc2c(c1)CN(Cc1ccccc1)CC2	AF3754	AF	AF3754_AF
COC(=O)c1cc(N)ncc1Br	AF3755	AF	AF3755_AF
COc1ccnc(N)c1I	AF3758	AF	AF3758_AF
COC(=O)c1scc(Br)c1N	AF3761	AF	AF3761_AF
Cc1cc2c(N)ncnc2[nH]1	AF3762	AF	AF3762_AF
CC(C)(C)OC(=O)Nc1cccc(N)n1	AF3766	AF	AF3766_AF
CC(=O)c1ccc(N)nc1	AF3772	AF	AF3772_AF
Nc1nnc(C2CC2)o1	AF3778	AF	AF3778_AF
COc1ncc(F)c(N)n1	AF3791	AF	AF3791_AF
Cc1nc(N)ccc1Cl	AF3793	AF	AF3793_AF
Cc1n[nH]c(N)c1-c1ccc(Br)cc1	AF3799	AF	AF3799_AF
Nc1ccc2[nH]ccc2n1	AF3813	AF	AF3813_AF
Nc1nc(C(F)(F)F)c(Br)s1	AF3816	AF	AF3816_AF
COC(=O)c1nc(N)ccc1Br	AF3817	AF	AF3817_AF
Nc1ccnc2cc[nH]c12	AF3836	AF	AF3836_AF
Nc1ncc(F)c(Cl)n1	AF3841	AF	AF3841_AF
COc1ncncc1N	AF3845	AF	AF3845_AF
Nc1cn2ccc(Br)cc2n1	AF3852	AF	AF3852_AF
Cc1ccnc(N)c1F	AF3856	AF	AF3856_AF
CCOC(=O)c1cn2c(N)cccc2n1	AF3862	AF	AF3862_AF
CCOC(=O)c1nn(-c2ccc(F)cc2)c(N)c1C#N	AF3865	AF	AF3865_AF
Nc1ncnc2occc12	AF3883	AF	AF3883_AF
N#Cc1cc(N)ncc1Br	AF3895	AF	AF3895_AF
CS(=O)(=O)c1ncccc1N	AF3898	AF	AF3898_AF
CC(C)(C)c1cc(N)n(CC(F)(F)F)n1	AF3911	AF	AF3911_AF
Nc1ccnc(OCc2ccccc2)n1	AF3914	AF	AF3914_AF
Nc1ccncc1-c1ccccc1	AF3917	AF	AF3917_AF
COc1ncc(Br)c(N)n1	AF3920	AF	AF3920_AF
CCOC(=O)c1sccc1N	AF3923	AF	AF3923_AF
Cc1nc(N)cnc1Cl	AF3934	AF	AF3934_AF
Nc1ccsc1CO	AF3938	AF	AF3938_AF
Nc1cc(N2CCOCC2)ccn1	AF3946	AF	AF3946_AF
Nc1ncnc(Cl)c1Br	AF3967	AF	AF3967_AF
Nc1ncc(Br)c(O)n1	AF3969	AF	AF3969_AF
COc1cccc2cnc(N)nc12	AF3978	AF	AF3978_AF
Cc1nscc1N	AF3996	AF	AF3996_AF
Nc1ccnc2[nH]ncc12	AF4004	AF	AF4004_AF
N#Cc1nc(Cl)cnc1N	AF4007	AF	AF4007_AF
CC(C)(C)OC(=O)Nc1ccncc1N	AF4008	AF	AF4008_AF
Cc1cnnc(N)c1	AF4009	AF	AF4009_AF
Nc1cc(C(F)(F)F)c2ccccc2n1	AF4018	AF	AF4018_AF
N#Cc1cc(N)cnc1Cl	AF4019	AF	AF4019_AF
Cc1ncc(N)cc1Cl	AF4021	AF	AF4021_AF
COC(=O)c1nc(-c2ccccc2)cnc1N	AF4023	AF	AF4023_AF
Nc1c(Cl)cncc1Br	AF4032	AF	AF4032_AF
Nc1nc(Cl)nc2[nH]ncc12	AF4046	AF	AF4046_AF
Cc1cc(N)c2cc(F)cc(F)c2n1	AF4053	AF	AF4053_AF
CCOC(=O)c1c(N)ncn1C	AF4054	AF	AF4054_AF
CC(C)(C)n1nccc1N	AF4061	AF	AF4061_AF
CC(C)c1c[nH]nc1N	AF4072	AF	AF4072_AF
COC(=O)c1c(-c2ccccn2)csc1N	AF4075	AF	AF4075_AF
Cc1cnc(N)cc1Br	AF4085	AF	AF4085_AF
CC(C)(C)OC(=O)N1CCc2c(sc(N)c2C(N)=O)C1	AF4087	AF	AF4087_AF
Nc1ccnc(Br)n1	AF4089	AF	AF4089_AF
Nc1ccnc(-c2nc3ccccc3[nH]2)c1	AF4093	AF	AF4093_AF
Nc1cc(I)ncn1	AF4094	AF	AF4094_AF
CCc1ncc(N)cn1	AF4102	AF	AF4102_AF
Nc1ccc2cccc(C(F)(F)F)c2n1	AF4110	AF	AF4110_AF
Nc1nccc2c(Br)cccc12	AF4119	AF	AF4119_AF
Nc1nnc(Cl)cc1Br	AF4134	AF	AF4134_AF
Nc1ncc(F)cn1	AF4152	AF	AF4152_AF
Cc1nc(N)c(F)c(Cl)n1	AF4189	AF	AF4189_AF
Nc1cc2ccccc2nc1Cl	AF4196	AF	AF4196_AF
Nc1csc2ccncc12	AF4209	AF	AF4209_AF
Nc1ccc(Br)c(Cl)n1	AF4224	AF	AF4224_AF
Nc1nc2cc(Cl)ccn2n1	AF4246	AF	AF4246_AF
CCOC(=O)Cc1ccnc(N)n1	AF4250	AF	AF4250_AF
NC(=O)c1cc(Cl)ncc1N	AF4257	AF	AF4257_AF
COC(=O)c1ccc(N)c(I)n1	AF4267	AF	AF4267_AF
CCOC(=O)c1sc2cnccc2c1N	AF4271	AF	AF4271_AF
Nc1ncnc2[nH]nc(Br)c12	AF4284	AF	AF4284_AF
Nc1cc(Cl)c(Br)cn1	AF4288	AF	AF4288_AF
Nc1nccc(I)n1	AF4291	AF	AF4291_AF
Nc1cc(OCc2ccccc2)ccn1	AF4294	AF	AF4294_AF
Cn1ccc2c(N)ncnc21	AF4328	AF	AF4328_AF
CN1CCN(c2ccc(N)nn2)CC1	AF4329	AF	AF4329_AF
COc1ccc2c(N)nccc2c1	AF4333	AF	AF4333_AF
Nc1nc(C(F)(F)F)ccc1Br	AF4339	AF	AF4339_AF
Nc1cnc2cccnc2c1	AF4340	AF	AF4340_AF
Nc1nc(Cl)ccc1O	AF4346	AF	AF4346_AF
Cc1ccc(N)nc1Cl	AF4353	AF	AF4353_AF
CS(=O)(=O)c1ncc(Br)c(N)n1	AF4357	AF	AF4357_AF
CC(C)(C)OC(=O)c1cc(N)ccn1	AF4361	AF	AF4361_AF
COC(=O)c1cc(N)ncn1	AF4373	AF	AF4373_AF
N#CCc1ccc(N)cn1	AF4374	AF	AF4374_AF
Nc1ncc(CCO)s1	AF4391	AF	AF4391_AF
Cc1cc(N)cn2c(C)nnc12	AF4395	AF	AF4395_AF
CN(C)c1ncc(N)cc1Br	AF4403	AF	AF4403_AF
COC(=O)c1sc2ccc(Br)cc2c1N	AF4406	AF	AF4406_AF
Nc1cc(Br)cc(Cl)n1	AF4415	AF	AF4415_AF
Nc1c[nH]nc1-c1ccccn1	AF4419	AF	AF4419_AF
Nc1cnc2sccc2c1	AF4426	AF	AF4426_AF
COC(=O)c1cc(N)c(C)s1	AF4433	AF	AF4433_AF
Nc1cc(Br)c([N+](=O)[O-])cn1	AF4442	AF	AF4442_AF
Nc1ncc(Cl)c(Cl)c1[N+](=O)[O-]	AF4444	AF	AF4444_AF
COc1cc(N)ncc1Br	AF4447	AF	AF4447_AF
Nc1ccnc(OCC2CC2)c1	AF4463	AF	AF4463_AF
Nc1cc2cc(F)ccc2cn1	AF4464	AF	AF4464_AF
CC(C)(C)OC(=O)N1CCC(c2cc(N)[nH]n2)CC1	AF4505	AF	AF4505_AF
Nc1ncc(Br)nn1	AF4528	AF	AF4528_AF
CCOC(=O)c1cnc(N)nc1Cl	AF4532	AF	AF4532_AF
CC(C)OC(=O)c1ncc(Br)cc1N	AF4538	AF	AF4538_AF
COc1cnc(OC)n2nc(N)nc12	AF4543	AF	AF4543_AF
Nc1cc2cc(Br)ccc2s1	AF4544	AF	AF4544_AF
Nc1cc2cccc(Br)c2s1	AF4545	AF	AF4545_AF
CCOC(=O)c1sc2ncc(Br)cc2c1N	AF4546	AF	AF4546_AF
CCOc1nc(N)cc(Cl)n1	AF4572	AF	AF4572_AF
COC(=O)c1nc(C)cnc1N	AF4580	AF	AF4580_AF
Nc1nc(Cl)c(Br)cc1O	AF4594	AF	AF4594_AF
COC(=O)c1ncc(F)cc1N	AF4599	AF	AF4599_AF
COC(=O)c1cc(F)cnc1N	AF4604	AF	AF4604_AF
CC(C)(C)c1cnc(N)nc1	AF4605	AF	AF4605_AF
Cc1nccc(N)c1F	AF4607	AF	AF4607_AF
CCOC(=O)c1nc(C)ccc1N	AF4612	AF	AF4612_AF
Nc1c([N+](=O)[O-])cnc(Cl)c1Br	AF4617	AF	AF4617_AF
Cc1c(Br)ccc2nc(N)nn12	AF4618	AF	AF4618_AF
N#Cc1ccc2c(N)n[nH]c2c1	AF4632	AF	AF4632_AF
Nc1cc(Br)n[nH]1	AF4634	AF	AF4634_AF
Nc1nc2c(O)cccc2o1	AF4655	AF	AF4655_AF
CCOc1ncc(F)c(N)n1	AF4660	AF	AF4660_AF
Nc1cccn2cncc12	AF4664	AF	AF4664_AF
Cc1cc(Cl)nnc1N	AF4667	AF	AF4667_AF
C#Cc1cnc(N)cn1	AF4669	AF	AF4669_AF
Cn1nc(N)cc1Cl	AF4677	AF	AF4677_AF
Cc1ccc(N)c(CO)n1	AF4683	AF	AF4683_AF
Nc1ccnn2ccnc12	AF4685	AF	AF4685_AF
COc1c(Cl)nc(N)nc1Cl	AF4700	AF	AF4700_AF
CCOC(=O)c1c(N)sc2c1CCN(C(=O)OCc1ccccc1)C2	AF4708	AF	AF4708_AF
Nc1ccnn2cccc12	AF4712	AF	AF4712_AF
Nc1ccc(-c2cnccn2)cn1	AF4740	AF	AF4740_AF
CCOc1nc(N)nc2[nH]cnc12	AF4763	AF	AF4763_AF
Nc1ccc(I)c(Cl)n1	AF4765	AF	AF4765_AF
CCOC(=O)Cc1ccc(N)nc1	AF4776	AF	AF4776_AF
CCOC(=O)Cc1ccc(N)cn1	AF4779	AF	AF4779_AF
Nc1ncc(C(F)(F)F)c(Cl)n1	AF4788	AF	AF4788_AF
COC(=O)c1cc(Br)ncc1N	AF4794	AF	AF4794_AF
COC(=O)c1ccnc(OC)c1N	AF4802	AF	AF4802_AF
Nc1cnn(C2COC2)c1	AF4816	AF	AF4816_AF
Cc1nc(N)cnc1C#N	AF4823	AF	AF4823_AF
COc1ncc(Br)c(C)c1N	AF4825	AF	AF4825_AF
COC(=O)c1ncc(N)cc1F	AF4854	AF	AF4854_AF
Nc1cc(-c2cccc(Cl)c2)cs1	AF4865	AF	AF4865_AF
CC(C)n1nc(Br)c(C#N)c1N	AF4872	AF	AF4872_AF
Nc1nn(C2CCCCO2)c2ncc(Br)cc12	AF4889	AF	AF4889_AF
Nc1nn(C2CCCCO2)c2cnccc12	AF4890	AF	AF4890_AF
Cc1ncc(F)c(N)n1	AF4894	AF	AF4894_AF
COC(=O)c1cc(OC)c2nc(N)sc2c1	AF4899	AF	AF4899_AF
N#Cc1cnsc1N	AF4919	AF	AF4919_AF
NC(=O)c1cnsc1N	AF4920	AF	AF4920_AF
CCCCNC(=O)c1ccc(N)cn1	AF4934	AF	AF4934_AF
CSc1nc(Cl)c(N)c(Cl)n1	AF4943	AF	AF4943_AF
Nc1nc2ccc(I)cc2o1	AF5006	AF	AF5006_AF
N#Cc1cc(F)c(Cl)nc1N	AF5067	AF	AF5067_AF
Nc1c(C(F)(F)F)cnc2ccccc12	AF5069	AF	AF5069_AF
Nc1cc2ccc(Br)cc2s1	AF5072	AF	AF5072_AF
Nc1ncnc2sc(Br)cc12	AF5073	AF	AF5073_AF
COC(=O)c1ccc2cc(N)cnc2c1	AF5141	AF	AF5141_AF
NC(=O)c1nc(Br)ccc1N	AF5201	AF	AF5201_AF
CS(=O)(=O)c1ccc2ncc(N)cc2c1	AF5204	AF	AF5204_AF
N#Cc1cnn(CCO)c1N	AF5227	AF	AF5227_AF
Nc1nc(-c2ccc(Cl)cc2)cs1	AF5237	AF	AF5237_AF
Nc1cc(O)c2ccccc2n1	AF5240	AF	AF5240_AF
Nc1ccc(Oc2ccc(Cl)cc2)nc1	AF5241	AF	AF5241_AF
Nc1ncc(-c2ccccc2)o1	AF5259	AF	AF5259_AF
COC(=O)c1sc2ccccc2c1N	AF5333	AF	AF5333_AF
Nc1ccnc2ncnn12	AF5341	AF	AF5341_AF
Nc1[nH]ncc1-c1ccccc1	AF5351	AF	AF5351_AF
Nc1cnc2ccccc2c1Br	AF5352	AF	AF5352_AF
Nc1nccc(Oc2ccccc2)n1	AF5416	AF	AF5416_AF
COc1nc(C)cc(N)n1	AF5441	AF	AF5441_AF
Nc1cnc(-c2ccccc2)nc1	AF5484	AF	AF5484_AF
Cn1cnc([N+](=O)[O-])c1N	AF5492	AF	AF5492_AF
CCOC(=O)c1c(N)c(C#N)cn1C	AF5548	AF	AF5548_AF
CC(C)(C)C1CCc2c(sc(N)c2C(N)=O)C1	AF5587	AF	AF5587_AF
Nc1[nH]nc(-c2ccccc2)c1-c1ccccc1	AF5608	AF	AF5608_AF
COc1ccc(Oc2ncccc2N)cc1	AF5629	AF	AF5629_AF
N#Cc1ccc2[nH]c(N)nc2c1	AF5641	AF	AF5641_AF
Nc1ncc(-c2ccccc2)cn1	AF5644	AF	AF5644_AF
Nc1ccc(OCc2ccccc2)nc1	AF5649	AF	AF5649_AF
Nc1cnn(-c2ccccn2)c1	AF5657	AF	AF5657_AF
COC(=O)c1cc(C(C)C)sc1N	AF5703	AF	AF5703_AF
COC(=O)c1c(N)sc(C)c1-c1ccccc1	AF5722	AF	AF5722_AF
Nc1nccc(-c2ccc([N+](=O)[O-])cc2)n1	AF5732	AF	AF5732_AF
CC(C)c1ccc(-c2nnc(N)s2)cc1	AF5769	AF	AF5769_AF
CCn1nnnc1N	AF5839	AF	AF5839_AF
CCn1nc(C)cc1N	AF5842	AF	AF5842_AF
Nc1ccn(Cc2ccccc2)n1	AF6054	AF	AF6054_AF
Nc1c[nH]nc1-c1ccccc1	AF6124	AF	AF6124_AF
Nc1c(Cl)ncnc1N1CCCC1	AF6139	AF	AF6139_AF
CCn1ncc(C#N)c1N	AF6204	AF	AF6204_AF
COCn1nc(C)c(N)c1C	AF6220	AF	AF6220_AF
Nc1ccnc(-c2cccnc2)c1	AF6273	AF	AF6273_AF
CCn1cc(N)c(C(=O)OC)n1	AF6382	AF	AF6382_AF
Nc1nccnc1-c1ccccc1	AF6393	AF	AF6393_AF
CN1CCN(c2cc(N)ccn2)CC1	AF6545	AF	AF6545_AF
CCc1cc(C#N)c(N)s1	AF6585	AF	AF6585_AF
N#Cc1cc(-c2ccccc2)sc1N	AF6587	AF	AF6587_AF
Cc1nn(C)c(N)c1Cl	AF6618	AF	AF6618_AF
COC(=O)c1c(CC(C)C)csc1N	AF6670	AF	AF6670_AF
Cc1ncc(N)c(C)c1Br	AF6722	AF	AF6722_AF
Cc1c(N)cncc1Cl	AF6723	AF	AF6723_AF
Nc1cc(-c2ccccc2)ns1	AF6738	AF	AF6738_AF
Nc1cc(-c2cccs2)nn1-c1ccccc1	AF6842	AF	AF6842_AF
Nc1nnc2ccc(Cl)nn12	AF6849	AF	AF6849_AF
COc1ccc(-c2cnoc2N)cc1	AF6877	AF	AF6877_AF
Nc1cnn(CC(F)F)c1	AF6917	AF	AF6917_AF
Nc1ccc(-n2cccn2)nc1	AF6931	AF	AF6931_AF
Cc1nccn1-c1ncccc1N	AF6974	AF	AF6974_AF
Cc1noc(N)c1Br	AF7015	AF	AF7015_AF
Nc1ccc2c(n1)CCC2	AF7016	AF	AF7016_AF
CC(C)(C)OC(=O)N1CCC(c2csc(N)n2)CC1	AF7067	AF	AF7067_AF
COc1n[nH]c(N)c1C#N	AF7110	AF	AF7110_AF
CC(C)(C)c1ncc(N)cn1	AF7136	AF	AF7136_AF
CSc1ccc(N)cn1	AF7137	AF	AF7137_AF
Nc1ccnc(C2CC2)n1	AF7443	AF	AF7443_AF
Nc1ccc(OCCO)nc1	AF7524	AF	AF7524_AF
CC(C)(C)OC(=O)N1CCN(c2cc(N)ncn2)CC1	AF7632	AF	AF7632_AF
Nc1ccc2nncn2c1	AF7809	AF	AF7809_AF
CCOC(=O)c1[nH]c(-c2ccccc2)cc1N	AF7849	AF	AF7849_AF
Nc1ccc(OC(F)F)cn1	AF7973	AF	AF7973_AF
CC(C)(C)c1ccc(N)cn1	AF7996	AF	AF7996_AF
Nc1ccc(-c2ccsc2)nc1	AF7998	AF	AF7998_AF
Nc1cc(C2CC2)ccn1	AF8007	AF	AF8007_AF
Nc1ccnc(-c2ccncc2)c1	AF8008	AF	AF8008_AF
Nc1ccnc(-c2cccs2)c1	AF8011	AF	AF8011_AF
Nc1ccnc(-c2ccco2)c1	AF8012	AF	AF8012_AF
CCn1c(N)nc2cc(Cl)ccc21	AF8033	AF	AF8033_AF
CC(C)(C)c1cc(N)n(-c2cccc(C#N)c2)n1	AF8126	AF	AF8126_AF
COCCCn1ccc(N)n1	AF8276	AF	AF8276_AF
Nc1c(Cl)ccnc1Br	AF8297	AF	AF8297_AF
Nc1ccnc(Oc2ccccc2)c1	AF8306	AF	AF8306_AF
CCn1cc(N)nn1	AF8312	AF	AF8312_AF
Cc1cnc(C)c(N)c1	AF8339	AF	AF8339_AF
COC(=O)c1nscc1N	AF8345	AF	AF8345_AF
CC(C)(C)c1cc(C(C)(C)C)nc(N)n1	AF8388	AF	AF8388_AF
CCOC(=O)c1cnn(C(C)C)c1N	AF8402	AF	AF8402_AF
CCOC(=O)c1cnn(C2CCCC2)c1N	AF8410	AF	AF8410_AF
COc1ncc(N)cc1C(N)=O	AF8488	AF	AF8488_AF
Nc1nccc(Br)c1Cl	AF8504	AF	AF8504_AF
COCCNC(=O)c1cc(N)n[nH]1	AF8574	AF	AF8574_AF
Nc1ccnc(N2CCCCCC2)c1	AF8580	AF	AF8580_AF
Nc1ccnc(OCc2ccccc2)c1	AF8587	AF	AF8587_AF
CCOC(=O)c1nc(C)n(C)c1N	AF8618	AF	AF8618_AF
CN(C)c1nccc(N)n1	AF8630	AF	AF8630_AF
Nc1ccnc(F)c1F	AF8677	AF	AF8677_AF
COC(=O)c1ccc(C)nc1N	AF8696	AF	AF8696_AF
Cc1nc(-c2ccccc2)sc1N	AF8798	AF	AF8798_AF
CNC(=O)c1ccnc(N)c1	AF8869	AF	AF8869_AF
Nc1c(Cl)ncnc1-n1cccn1	AF9027	AF	AF9027_AF
Nc1nc(Cl)ccc1F	AF9073	AF	AF9073_AF
Nc1ccc(Cl)nc1C(F)(F)F	AF9097	AF	AF9097_AF
Nc1cncc(C(F)F)c1	AF9126	AF	AF9126_AF
CCOC(=O)c1nc2ccccc2cc1N	AF9141	AF	AF9141_AF
CSc1cccnc1N	AF9157	AF	AF9157_AF
CN(C)c1cc(N)ncn1	AF9193	AF	AF9193_AF
COC(=O)c1ccc(Br)nc1N	AF9235	AF	AF9235_AF
Nc1ccc2ncnn2c1	AF9267	AF	AF9267_AF
Nc1cc(Cl)cnn1	AF9282	AF	AF9282_AF
Cc1nn(C)c(N)c1C=O	AF9304	AF	AF9304_AF
Nc1ccc2cc(Br)cc(Cl)c2n1	AF9378	AF	AF9378_AF
Cn1c(=O)c2c(N)[nH]nc2n(C)c1=O	AF9518	AF	AF9518_AF
Cc1nnc2c(N)cc(Cl)nn12	AF9562	AF	AF9562_AF
CCOC(=O)c1ncc(N)s1	AF9594	AF	AF9594_AF
Cc1ccc(N)nc1Br	AF9606	AF	AF9606_AF
COC(=O)c1cc(C(C)=O)c(N)[nH]1	AF9629	AF	AF9629_AF
Nc1nc2c(s1)CCCC2=O	AF9675	AF	AF9675_AF
Nc1ccnc(-n2cccc2)c1	AF9916	AF	AF9916_AF
Cn1ncc(I)c1N	AF9964	AF	AF9964_AF
Nc1c(Cl)cncc1I	AFA042	AF	AFA042_AF
Cn1nc(C(N)=O)cc1N	AFA081	AF	AFA081_AF
Cc1c(N)cnc(Cl)c1Br	AFA194	AF	AFA194_AF
Cc1nc2[nH]cnc2cc1N	AFA223	AF	AFA223_AF
Nc1cnc2ccc(OC(F)(F)F)cc2c1	AFA268	AF	AFA268_AF
COC(=O)c1cc(N)on1	AFA269	AF	AFA269_AF
Nc1cncc(Cl)c1Br	AFA362	AF	AFA362_AF
Cc1nc(N)sc1I	AFA457	AF	AFA457_AF
Nc1ccc(Br)nc1F	AF00087	AF	AF00087_AF
Nc1cc(C(F)(F)F)ncc1I	AF00089	AF	AF00089_AF
Nc1nn[nH]n1	AF00090	AF	AF00090_AF
Nc1nc(O)c2[nH]cnc2n1	AF00091	AF	AF00091_AF
COc1cnc(Cl)nc1N	AF00092	AF	AF00092_AF
Nc1cc(OC(F)F)n[nH]1	AF00095	AF	AF00095_AF
Cc1nc(N)sc1C	AF00096	AF	AF00096_AF
C#Cc1cc(F)cnc1N	AF00097	AF	AF00097_AF
CC(C)(C)OC(=O)CCn1cc(N)cn1	AF00098	AF	AF00098_AF
Cn1cc(Br)c2c(N)ncnc21	AF00099	AF	AF00099_AF
Nc1c(-c2ccccc2)[nH]c2ccccc12	AF00100	AF	AF00100_AF
NC(=O)c1ccnc(N)c1	AF00101	AF	AF00101_AF
CC1(C)O[C@@H]2[C@H](O1)[C@@H](CO)O[C@H]2n1cnc2c(N)nc(Cl)nc21	AF00102	AF	AF00102_AF
Nc1cnc[nH]1	AF00103	AF	AF00103_AF
CCOC(=O)c1[nH]ccc1N	AF00104	AF	AF00104_AF
Nc1ccsc1	AF00105	AF	AF00105_AF
Nc1cnc(C2CC2)cn1	AF00106	AF	AF00106_AF
Nc1n[nH]c(-c2ccccn2)n1	AF00107	AF	AF00107_AF
Nc1ncnc2nc[nH]c12	AF00108	AF	AF00108_AF
Nc1ccc(OCc2ccccc2)nc1OCc1ccccc1	AF00109	AF	AF00109_AF
Cc1cc(N)cnc1C	AF00110	AF	AF00110_AF
Nc1cnn2ccccc12	AF00111	AF	AF00111_AF
Nc1ncnc2c1c(I)nn2C1CCCC1	AF00112	AF	AF00112_AF
Nc1ccnc(-c2ccccn2)c1	AF00113	AF	AF00113_AF
COC(=O)c1cnc(OC)c(N)c1	AF00116	AF	AF00116_AF
Cc1csc(C)c1N	AF00117	AF	AF00117_AF
COc1cnc(Br)cc1N	AF00118	AF	AF00118_AF
Nc1nccc(Br)c1O	AF00119	AF	AF00119_AF
Nc1ccn(C(F)(F)F)n1	AF00120	AF	AF00120_AF
Cn1nc(O)cc1N	AF00121	AF	AF00121_AF
CCOC(=O)c1nc(C2CC2)ccc1N	AF00122	AF	AF00122_AF
Nc1cscc1S(=O)(=O)c1ccccc1	AF00123	AF	AF00123_AF
Cc1cc(N)nc(C)c1C#N	AF00124	AF	AF00124_AF
COc1ccc(N)nc1C	AF00125	AF	AF00125_AF
CC(C)(C)c1cc(N)n(-c2ccccc2C(F)(F)F)n1	AF00126	AF	AF00126_AF
Cc1nc(N)c(C#N)n1C	AF00127	AF	AF00127_AF
Nc1cc(-c2cccc(F)c2)n[nH]1	AF00128	AF	AF00128_AF
Nc1cccc(-c2ccccn2)n1	AF00129	AF	AF00129_AF
Nc1cnn([C@H]2CC[C@H](O)CC2)c1	AF00130	AF	AF00130_AF
COC(=O)c1cc(N)cc(Cl)n1	AF00131	AF	AF00131_AF
CC(C)(C)OC(=O)N1CCn2ncc(N)c2C1	AF00132	AF	AF00132_AF
Cc1cc(N)n(-c2cc(Cl)ccc2Cl)n1	AF00134	AF	AF00134_AF
Nc1cc(C(F)(F)F)ncc1Cl	AF00135	AF	AF00135_AF
Nc1cc(Cl)ncc1C(F)F	AF00136	AF	AF00136_AF
Nc1ccnc(Br)c1F	AF00138	AF	AF00138_AF
Nc1c(C(F)(F)F)ccnc1Cl	AF00139	AF	AF00139_AF
Nc1nc2ccc(-c3cccc(O)c3)cn2n1	AF00140	AF	AF00140_AF
Nc1nc(Br)ccc1Cl	AF00141	AF	AF00141_AF
Nc1cnn2cc(Br)ccc12	AF00142	AF	AF00142_AF
Cc1nc(N)sc1Cl	AF00143	AF	AF00143_AF
Nc1csc(Br)c1	AF00144	AF	AF00144_AF
Nc1cnc(C(F)(F)F)s1	AF00145	AF	AF00145_AF
Nc1ncc(Br)cc1OC(F)(F)F	AF00146	AF	AF00146_AF
Nc1cc(Cl)nc(Cl)c1Cl	AF00147	AF	AF00147_AF
Cc1cc(N)cc(F)n1	AF00148	AF	AF00148_AF
Nc1cnc2cc[nH]c2c1	AF00149	AF	AF00149_AF
Nc1ccn(C2CC2)n1	AF00150	AF	AF00150_AF
Nc1cnn(C(F)(F)F)c1	AF00151	AF	AF00151_AF
COc1cc(N)[nH]n1	AF00152	AF	AF00152_AF
Nc1csc(-c2ccccc2)c1	AF00153	AF	AF00153_AF
Cc1[nH]nc(Cl)c1N	AF00154	AF	AF00154_AF
Cc1cnc(N)cc1F	AF00157	AF	AF00157_AF
Nc1nc2sccc2s1	AF00158	AF	AF00158_AF
Nc1nc(Cl)cc2ccccc12	AF00159	AF	AF00159_AF
Cc1ncc(N)cc1F	AF00160	AF	AF00160_AF
Nc1cnc2ccc(Br)cc2n1	AF00161	AF	AF00161_AF
Nc1c[nH]c2ccc(Cl)cc12	AF00162	AF	AF00162_AF
Nc1cc(C(F)(F)F)nn1Cc1ccccc1	AF00163	AF	AF00163_AF
CCNC(=O)c1ccncc1N	AF00164	AF	AF00164_AF
Cn1nc(N)c2cc(Cl)ccc21	AF00165	AF	AF00165_AF
Nc1cnc2ccc(F)cn12	AF00166	AF	AF00166_AF
Nc1ccnc(CCO)c1	AF00167	AF	AF00167_AF
COc1c(Cl)ccnc1N	AF00168	AF	AF00168_AF
CS(=O)(=O)c1cccc(N)n1	AF00169	AF	AF00169_AF
Nc1nc2cc(F)ccn2n1	AF00170	AF	AF00170_AF
Nc1cc2ccccc2c(Cl)n1	AF00171	AF	AF00171_AF
CC(C)n1cnnc1-c1cccc(N)n1	AF00172	AF	AF00172_AF
COc1cc(N)cc(OC)n1	AF00174	AF	AF00174_AF
Nc1cc(-c2cccc(O)c2)no1	AF00175	AF	AF00175_AF
Nc1cnsc1	AF00176	AF	AF00176_AF
Nc1cc(C2CCOC2)[nH]n1	AF00178	AF	AF00178_AF
Cc1nc2c(N)cccn2n1	AF00179	AF	AF00179_AF
COc1nc(N)cnc1C#N	AF00180	AF	AF00180_AF
Cc1ncc(F)cc1N	AF00181	AF	AF00181_AF
CCc1ccc(N)nc1	AF00182	AF	AF00182_AF
Cc1cccc(-c2cc3ccc(N(C)C)cc3c(N)n2)c1	AF00183	AF	AF00183_AF
Nc1cncc(-c2cccc(F)c2)c1	AF00184	AF	AF00184_AF
Cn1cc(Br)nc1N	AF00185	AF	AF00185_AF
COc1ccc(F)c(N)n1	AF00186	AF	AF00186_AF
COc1ncnc(N)c1[N+](=O)[O-]	AF00187	AF	AF00187_AF
Cc1nc[nH]c1N	AF00188	AF	AF00188_AF
Cc1cc(N)ncc1O	AF00189	AF	AF00189_AF
N#Cc1c(N)ccnc1Cl	AF00190	AF	AF00190_AF
CC(C)c1ccncc1N	AF00191	AF	AF00191_AF
COc1cc(C(F)(F)F)cnc1N	AF00192	AF	AF00192_AF
Cc1cc(N)nc(Cl)c1C(F)(F)F	AF00193	AF	AF00193_AF
Nc1cncc2c(F)cccc12	AF00194	AF	AF00194_AF
Nc1ccnc(C(F)F)c1	AF00195	AF	AF00195_AF
Nc1cnc2cnccc2c1	AF00196	AF	AF00196_AF
COc1ncc(N)c(OC)n1	AF00198	AF	AF00198_AF
Nc1nccc(C(F)F)c1F	AF00199	AF	AF00199_AF
COc1cc(Br)cc(N)n1	AF00201	AF	AF00201_AF
Nc1cc(OCc2ccccc2)cnn1	AF00202	AF	AF00202_AF
CC(C)(C)c1c[nH]c(N)n1	AF00203	AF	AF00203_AF
Nc1ccn2cnnc2c1	AF00204	AF	AF00204_AF
COc1nc(C(F)(F)F)ccc1N	AF00206	AF	AF00206_AF
Nc1ccc(Oc2ccc(Cl)cc2Cl)nc1	AF00207	AF	AF00207_AF
Nc1n[nH]c2ccc(Cc3cc(F)cc(F)c3)cc12	AF00208	AF	AF00208_AF
COc1nccc(N)c1C	AF00209	AF	AF00209_AF
Nc1n[nH]c2cc(Cl)ncc12	AF00210	AF	AF00210_AF
COc1cc(N)nc(C)n1	AF00211	AF	AF00211_AF
Nc1nc(Cl)ncc1O	AF00212	AF	AF00212_AF
Cn1ccc2c(N)ccnc21	AF00213	AF	AF00213_AF
Nc1cc(F)c(Cl)cn1	AF00214	AF	AF00214_AF
Cc1nccn1-c1ccc(N)nc1	AF00215	AF	AF00215_AF
Nc1cscn1	AF00216	AF	AF00216_AF
Cc1cc(Br)cn2cc(N)nc12	AF00218	AF	AF00218_AF
Cc1c(N)ccnc1F	AF00220	AF	AF00220_AF
Nc1ccnc2c1CCO2	AF00221	AF	AF00221_AF
Nc1cnccc1OC1CCCC1	AF00222	AF	AF00222_AF
CCOc1ncc(N)cn1	AF00224	AF	AF00224_AF
Nc1cnc2ccc(C(F)(F)F)cn12	AF00225	AF	AF00225_AF
CC(C)c1cc(N)ccn1	AF00226	AF	AF00226_AF
Nc1c[nH]c2ccccc12	AF00227	AF	AF00227_AF
Nc1[nH]nc2c1CCCC2	AF00228	AF	AF00228_AF
CCCCc1ccc(N)nn1	AF00229	AF	AF00229_AF
CC(C)N1CCN(c2ccc(N)nc2)CC1	AF00231	AF	AF00231_AF
Nc1cccn2cc(C(F)(F)F)nc12	AF00232	AF	AF00232_AF
Nc1ccn2ncnc2c1	AF00233	AF	AF00233_AF
Nc1cc(-c2cccc(Cl)c2)no1	AF00234	AF	AF00234_AF
Nc1cc(OC(F)F)ccn1	AF00235	AF	AF00235_AF
Nc1cc(C(F)(F)F)n[nH]1	AF00236	AF	AF00236_AF
Nc1cncc(-c2ccccc2)n1	AF00237	AF	AF00237_AF
N#Cc1cccc2cc(N)cnc12	AF00238	AF	AF00238_AF
Nc1c[nH]c2ccc(Br)cc12	AF00239	AF	AF00239_AF
Cc1nnc(N)n1C	AF00240	AF	AF00240_AF
N#Cc1sc(N)nc1-c1ccc(F)cc1	AF00241	AF	AF00241_AF
Nc1cc(C(F)F)cnc1Br	AF00242	AF	AF00242_AF
Nc1onc2ccccc12	AF00243	AF	AF00243_AF
Nc1ccc(OC2CCCCC2)nc1	AF00244	AF	AF00244_AF
Nc1ccc(-c2ccccc2)s1	AF00245	AF	AF00245_AF
Nc1ccc(N2CCN(CCO)CC2)nc1	AF00247	AF	AF00247_AF
CC(C)c1ncccc1N	AF00248	AF	AF00248_AF
N#Cc1cnc(N)cc1F	AF00249	AF	AF00249_AF
COc1cc(N)cnn1	AF00250	AF	AF00250_AF
Cc1ccc(S(=O)(=O)n2nc(C)cc2N)cc1	AF00251	AF	AF00251_AF
N#Cc1cnc(N)cc1Cl	AF00252	AF	AF00252_AF
COc1c(C#N)ccnc1N	AF00253	AF	AF00253_AF
COc1ccc(F)nc1N	AF00254	AF	AF00254_AF
COc1cc(F)cnc1N	AF00255	AF	AF00255_AF
Nc1c[nH]c2ncccc12	AF00256	AF	AF00256_AF
Nc1cnc2cccnc2c1Cl	AF00257	AF	AF00257_AF
COc1ccc2c(N)ccnc2c1	AF00258	AF	AF00258_AF
Cc1nc2cc(N)cnc2[nH]1	AF00259	AF	AF00259_AF
Nc1cc(Cl)nc(OCc2ccccc2)c1	AF00260	AF	AF00260_AF
COc1cc(O)nc(N)n1	AF00261	AF	AF00261_AF
Nc1ccnc2c(C(F)(F)F)cccc12	AF00262	AF	AF00262_AF
COc1ccc(C(F)(F)F)nc1N	AF00263	AF	AF00263_AF
Cc1c[nH]c(N)c1C#N	AF00264	AF	AF00264_AF
Nc1cc2nccn2cn1	AF00265	AF	AF00265_AF
Nc1ccnc(CCCO)c1	AF00266	AF	AF00266_AF
Nc1nn(Cc2ccccc2)c2ccccc12	AF00267	AF	AF00267_AF
Cn1cc(N)c(C(F)F)n1	AF00269	AF	AF00269_AF
CCOc1ncncc1N	AF00270	AF	AF00270_AF
Cc1nc(N)cs1	AF00271	AF	AF00271_AF
CCc1nc(OC)ccc1N	AF00272	AF	AF00272_AF
Nc1nccc2cccc(F)c12	AF00274	AF	AF00274_AF
Nc1ccnc2c1ccn2Cc1ccccc1	AF00275	AF	AF00275_AF
Nc1cnn(-c2ccc(F)cc2)c1	AF00276	AF	AF00276_AF
COc1c(C(F)(F)F)ccnc1N	AF00277	AF	AF00277_AF
Nc1ccnn1CCCO	AF00278	AF	AF00278_AF
CCCn1nc(-c2ccccc2)cc1N	AF00280	AF	AF00280_AF
Nc1ncc2cc(F)c(F)cc2n1	AF00281	AF	AF00281_AF
Nc1nc2cc(Br)cnc2[nH]1	AF00282	AF	AF00282_AF
CSc1cnc(N)s1	AF00283	AF	AF00283_AF
CC1CCCc2sc(N)nc21	AF00284	AF	AF00284_AF
Cc1cnc(F)cc1N	AF00285	AF	AF00285_AF
N#Cc1nc(N)ccc1Cl	AF00286	AF	AF00286_AF
COc1c(N)cnc2ccccc12	AF00287	AF	AF00287_AF
COc1cnc(N)c(F)c1	AF00288	AF	AF00288_AF
Nc1cccc(C(F)F)n1	AF00290	AF	AF00290_AF
Cc1ncc(N)cc1C(F)(F)F	AF00291	AF	AF00291_AF
Nc1cc2ccccc2[nH]1	AF00292	AF	AF00292_AF
Cc1c(Br)ccc2sc(N)nc12	AF00293	AF	AF00293_AF
CCn1ncc(N)c1C	AF00294	AF	AF00294_AF
Nc1cc(CCO)[nH]n1	AF00295	AF	AF00295_AF
Cn1nc(-c2cccs2)cc1N	AF00296	AF	AF00296_AF
CC(C)(C)Oc1ccc(N)cn1	AF00297	AF	AF00297_AF
Nc1ccccn1	AF00298	AF	AF00298_AF
Nc1cnc2cc(F)cnc2c1	AF00299	AF	AF00299_AF
Nc1cnc(O)c2ccccc12	AF00300	AF	AF00300_AF
COCc1cc(N)ccn1	AF00301	AF	AF00301_AF
Cc1cnc(C#N)c(N)n1	AF00302	AF	AF00302_AF
Nc1nccc(-c2cccc(Cl)c2)n1	AF00303	AF	AF00303_AF
Cc1nc(N)ccc1C(F)(F)F	AF00304	AF	AF00304_AF
Nc1ccn(-c2c(F)cccc2F)n1	AF00305	AF	AF00305_AF
Nc1cnnc(-c2ccccc2)c1	AF00307	AF	AF00307_AF
Nc1nccc(F)c1F	AF00309	AF	AF00309_AF
Cc1nc(N)ccc1O	AF00310	AF	AF00310_AF
Cc1c(N)n[nH]c1-c1ccccc1	AF00311	AF	AF00311_AF
Nc1ccnc2cccc(F)c12	AF00312	AF	AF00312_AF
CCn1cc(C#N)c(N)n1	AF00313	AF	AF00313_AF
Cc1ncccc1Oc1ccc(N)cn1	AF00314	AF	AF00314_AF
Nc1csc(C(F)(F)F)n1	AF00315	AF	AF00315_AF
CCc1cncc(N)c1	AF00316	AF	AF00316_AF
COc1cccc2c(N)cncc12	AF00317	AF	AF00317_AF
CC(C)(C)c1cncc(N)c1	AF00318	AF	AF00318_AF
Nc1cc(Cl)cc(C(F)(F)F)n1	AF00319	AF	AF00319_AF
CCc1nc(Cl)ccc1N	AF00320	AF	AF00320_AF
Nc1ncccc1SC(F)(F)F	AF00321	AF	AF00321_AF
Nc1ncccc1C(F)F	AF00322	AF	AF00322_AF
COc1cc(N)cc(C#N)n1	AF00323	AF	AF00323_AF
N#Cc1ncc(N)c2ccccc12	AF00324	AF	AF00324_AF
Nc1ccns1	AF00325	AF	AF00325_AF
Cc1cnc(C(F)(F)F)cc1N	AF00326	AF	AF00326_AF
CN1CCN(C)C(c2ccc(N)cc2)C1=O	AG00007	AG	AG00007_AG
Nc1nc(C2COCCN2C(=O)OCc2ccccc2)cs1	AG00013	AG	AG00013_AG
CC(C)(C)OC(=O)N1CCCCC1c1cc(N)[nH]n1	AG00014	AG	AG00014_AG
Nc1ccc(Br)cc1OCC(F)(F)F	AG00024	AG	AG00024_AG
Cc1cc2n[nH]cc2cc1N	AG00041	AG	AG00041_AG
Nc1ccc2cn[nH]c2c1	AG0005	AG	AG0005_AG
Nc1ccc(-c2noc(=O)[nH]2)cc1	AG00062	AG	AG00062_AG
COC(=O)Cc1ccccc1N	AG00065	AG	AG00065_AG
Nc1ccc(-c2ccccc2)nc1Br	AG00067	AG	AG00067_AG
CCN(CCO)c1ccc(N)cc1	AG00091	AG	AG00091_AG
Cc1ccccc1N	AG0027	AG	AG0027_AG
Nc1ccc(Cl)c(Cl)c1	AG0043	AG	AG0043_AG
COc1ccc(Cl)cc1N	AG0045	AG	AG0045_AG
Cc1cccc(N)c1	AG0052	AG	AG0052_AG
Nc1ccc(Cl)cc1	AG0062	AG	AG0062_AG
Cn1cc(-c2ccc(N)cc2)cn1	AG0201	AG	AG0201_AG
Nc1ccc(-c2nnn[nH]2)cc1	AG0207	AG	AG0207_AG
CC(C)S(=O)(=O)c1ccc(N)cc1	AG0216	AG	AG0216_AG
Cc1nc(-c2ccc(N)cc2)cs1	AG0637	AG	AG0637_AG
Nc1cccc(-c2nnco2)c1	AG0776	AG	AG0776_AG
Nc1cccc2nc(O)ccc12	AG1993	AG	AG1993_AG
Nc1cccc(-n2nccn2)c1	AG2108	AG	AG2108_AG
Nc1cc(Cl)cc2ncoc12	AG3652	AG	AG3652_AG
N#Cc1ccc(N)c2cccnc12	AG3744	AG	AG3744_AG
CC(=O)Nc1ccc(N)cc1C	AG4023	AG	AG4023_AG
Cn1cnc2ccc(N)cc2c1=O	AG4077	AG	AG4077_AG
CN(C)C1CCCN(c2ccc(N)cc2)C1	AG4972	AG	AG4972_AG
CCc1ccc(N)cc1Br	AG5030	AG	AG5030_AG
Nc1ccc2cc[nH]c(=O)c2c1	AG5034	AG	AG5034_AG
Cc1csc(-c2cccc(N)c2)n1	AG6589	AG	AG6589_AG
Nc1ccc2c(c1)C(=O)N(CC1CC1)C2=O	AG7935	AG	AG7935_AG
CN(C1CC1)S(=O)(=O)c1ccc(N)cc1	AG8092	AG	AG8092_AG
Nc1ccc2nc(O)ccc2c1	AG8548	AG	AG8548_AG
Cc1ncoc1-c1ccc(N)cc1	AG9745	AG	AG9745_AG
CCOC(=O)c1ccc(O)c(N)c1	AG00002	AG	AG00002_AG
Nc1ccc2[nH]ccc2c1	AG0001	AG	AG0001_AG
Nc1ccc2c(c1)CCC2	AG0003	AG	AG0003_AG
COC(=O)c1ccc(N)c(OCc2ccccc2)c1	AG00030	AG	AG00030_AG
Nc1cc(C(F)(F)F)ccc1Cl	AG00031	AG	AG00031_AG
Cc1cc(F)c(C#N)cc1N	AG00032	AG	AG00032_AG
Nc1cc(F)c(Cl)c(Cl)c1	AG00033	AG	AG00033_AG
Nc1ccc(CN2CCOCC2)c(C(F)(F)F)c1	AG00035	AG	AG00035_AG
Nc1ccc(-n2c3ccccc3c3ccccc32)cc1	AG00036	AG	AG00036_AG
Nc1cc(Cl)cc(I)c1	AG00039	AG	AG00039_AG
N#Cc1ccc(N)c2ccccc12	AG0004	AG	AG0004_AG
Cc1cc(C2CCN(C(=O)OC(C)(C)C)CC2)ccc1N	AG00043	AG	AG00043_AG
Nc1cccc2nc(O)[nH]c12	AG00044	AG	AG00044_AG
COC(=O)c1ccc(N)c(C)c1F	AG00047	AG	AG00047_AG
CCOC(=O)c1ccc(N)cc1OC	AG00048	AG	AG00048_AG
N#Cc1ccc(N)c(Cl)c1Cl	AG00049	AG	AG00049_AG
Cc1c(N)ccc(C#N)c1F	AG00050	AG	AG00050_AG
Cc1ccc2ncccc2c1N	AG00051	AG	AG00051_AG
Nc1ccc2cccnc2c1	AG00053	AG	AG00053_AG
COC(=O)c1ccc(N)c(Cl)c1Cl	AG00058	AG	AG00058_AG
Nc1cccc2nsnc12	AG0006	AG	AG0006_AG
COC(=O)c1cc(F)cc(N)c1Br	AG00060	AG	AG00060_AG
Nc1ccc2c(c1)OCO2	AG0007	AG	AG0007_AG
Cc1ccc(N)c(C)c1C	AG00071	AG	AG00071_AG
Nc1cc(F)c(O)cc1Cl	AG00073	AG	AG00073_AG
CNS(=O)(=O)Cc1ccc(N)cc1	AG00076	AG	AG00076_AG
Nc1ccc(N2CCOCC2)cc1	AG0008	AG	AG0008_AG
Nc1ccc(OCc2ccccc2)cc1	AG00080	AG	AG00080_AG
Nc1cccc2ncccc12	AG0009	AG	AG0009_AG
COc1ccccc1N	AG00090	AG	AG00090_AG
CCN(CCO)c1ccc(N)c(C)c1	AG00092	AG	AG00092_AG
CN(C)c1cccc(N)c1	AG00093	AG	AG00093_AG
Nc1ccc(O)c2ncccc12	AG00095	AG	AG00095_AG
Nc1ccc2c(c1)C(=O)N(C1CCC(=O)NC1=O)C2=O	AG00096	AG	AG00096_AG
Nc1ccc2ncccc2c1	AG0010	AG	AG0010_AG
Nc1cccc2cccnc12	AG0011	AG	AG0011_AG
Nc1ccc2c(c1)OCCO2	AG0012	AG	AG0012_AG
Nc1cccc2cnccc12	AG0013	AG	AG0013_AG
Nc1ccc(F)cc1F	AG0017	AG	AG0017_AG
Nc1cc(F)ccc1F	AG0018	AG	AG0018_AG
Nc1cc(C(F)(F)F)ccc1F	AG0019	AG	AG0019_AG
Cc1ccc(N)c(Cl)c1	AG0022	AG	AG0022_AG
Cc1cccc(Cl)c1N	AG0023	AG	AG0023_AG
Nc1ccccc1S(=O)(=O)c1ccccc1	AG0025	AG	AG0025_AG
COc1ccc(N)c(C)c1	AG0029	AG	AG0029_AG
COc1c(N)cccc1F	AG0035	AG	AG0035_AG
Cc1c(N)cccc1F	AG0036	AG	AG0036_AG
Nc1ccc(F)c(F)c1	AG0037	AG	AG0037_AG
Cc1ccc(N)cc1F	AG0038	AG	AG0038_AG
Nc1cc(F)cc(F)c1	AG0039	AG	AG0039_AG
Cc1ccc(F)cc1N	AG0040	AG	AG0040_AG
Cc1c(N)cccc1Cl	AG0042	AG	AG0042_AG
Cc1ccc(N)cc1Cl	AG0044	AG	AG0044_AG
Nc1cccc(OCc2ccccc2)c1	AG0047	AG	AG0047_AG
COc1ccc(-c2ccccc2)cc1N	AG0049	AG	AG0049_AG
CC(O)c1cccc(N)c1	AG0051	AG	AG0051_AG
N#Cc1ccc(N)cc1	AG0055	AG	AG0055_AG
Nc1ccc(Br)c(C(F)(F)F)c1	AG0058	AG	AG0058_AG
Nc1ccc(F)cc1C(F)(F)F	AG0060	AG	AG0060_AG
Cc1cc(F)ccc1N	AG0061	AG	AG0061_AG
Cc1cc(Cl)ccc1N	AG0063	AG	AG0063_AG
CCN(CC)c1ccc(N)cc1	AG0065	AG	AG0065_AG
Nc1ccc(Oc2ccccc2)cc1	AG0066	AG	AG0066_AG
CC(C)(C)c1ccc(N)cc1	AG0070	AG	AG0070_AG
CC(C)c1ccc(N)cc1	AG0071	AG	AG0071_AG
CCc1ccc(N)cc1	AG0073	AG	AG0073_AG
NC(=O)c1cccc(N)c1	AG0074	AG	AG0074_AG
NC(=O)c1ccc(N)cc1	AG0075	AG	AG0075_AG
COc1cc(N)cc(OC)c1	AG0076	AG	AG0076_AG
COc1ccc(N)cc1O	AG0077	AG	AG0077_AG
CCC(C)c1ccc(N)cc1	AG0078	AG	AG0078_AG
Nc1cccc(F)c1F	AG0079	AG	AG0079_AG
CN1C(=O)c2ccc(N)cc2C1=O	AG0080	AG	AG0080_AG
COc1cc(Cl)c(OC)cc1N	AG0081	AG	AG0081_AG
CCOc1ccc(OCC)c(N)c1	AG0082	AG	AG0082_AG
Nc1ccc2ncsc2c1	AG0083	AG	AG0083_AG
CC(=O)Nc1cccc(N)c1	AG0084	AG	AG0084_AG
Cc1cc(N)ccc1F	AG0085	AG	AG0085_AG
COc1cc(OC)c(Cl)cc1N	AG0087	AG	AG0087_AG
COc1ccc(C(C)(C)C)cc1N	AG0088	AG	AG0088_AG
N#Cc1ccc(N)cc1Cl	AG0090	AG	AG0090_AG
Nc1ccccc1OC(F)(F)F	AG0091	AG	AG0091_AG
Nc1ccc2[nH]ncc2c1	AG0092	AG	AG0092_AG
Cc1ccc(N)c(F)c1	AG0094	AG	AG0094_AG
Nc1ccccc1N1CCOCC1	AG0096	AG	AG0096_AG
COc1ccc(N)c(F)c1	AG0097	AG	AG0097_AG
COc1ccc(Cl)c(N)c1	AG0098	AG	AG0098_AG
N#Cc1ccc(N)c(Cl)c1	AG0099	AG	AG0099_AG
Cc1ccc2ccccc2c1N	AG0100	AG	AG0100_AG
CC(C)Oc1ccc(N)cc1	AG0101	AG	AG0101_AG
COc1c(N)cccc1Cl	AG0102	AG	AG0102_AG
Nc1ccc(C(F)(F)F)cc1	AG0104	AG	AG0104_AG
COc1ccc(N)cc1F	AG0105	AG	AG0105_AG
COc1ccc(C)c(N)c1	AG0107	AG	AG0107_AG
Nc1cccc2c1CCC2	AG0108	AG	AG0108_AG
Nc1ccc(OC(F)F)cc1	AG0109	AG	AG0109_AG
Cc1ccc(C(F)(F)F)cc1N	AG0111	AG	AG0111_AG
Cc1ccc(C#N)c(N)c1	AG0112	AG	AG0112_AG
Nc1ccc(OC(F)(F)F)c(Cl)c1	AG0113	AG	AG0113_AG
N#Cc1ccc(-c2ccc(N)cc2)cc1	AG0114	AG	AG0114_AG
Cc1nc2cc(N)ccc2s1	AG0115	AG	AG0115_AG
CNC(=O)c1ccc(N)cc1	AG0116	AG	AG0116_AG
Nc1ccc(-n2ccnc2)cc1	AG0118	AG	AG0118_AG
Cc1ccc(N)cc1C(F)(F)F	AG0120	AG	AG0120_AG
Cc1cc2cc(N)ccc2[nH]1	AG0121	AG	AG0121_AG
Cc1cc(C#N)ccc1N	AG0122	AG	AG0122_AG
Cc1nc(-c2cccc(N)c2)cs1	AG0123	AG	AG0123_AG
COc1ccc(Br)cc1N	AG0124	AG	AG0124_AG
COc1ccc(N)c(C(F)(F)F)c1	AG0125	AG	AG0125_AG
COC(=O)c1cc(N)ccc1Br	AG0129	AG	AG0129_AG
CC(C)c1ccccc1N	AG0130	AG	AG0130_AG
CCCc1ccc(N)cc1	AG0131	AG	AG0131_AG
CC(C)c1cccc(N)c1	AG0132	AG	AG0132_AG
Nc1ccc(-n2cccc2)cc1	AG0133	AG	AG0133_AG
Nc1ccc2c(c1)OCCCO2	AG0134	AG	AG0134_AG
COC(=O)c1ccc(N)cc1C	AG0135	AG	AG0135_AG
Nc1ccc(C2CCCCC2)cc1	AG0136	AG	AG0136_AG
CCOC(=O)c1ccc(N)c(F)c1	AG0137	AG	AG0137_AG
COC(=O)c1ccc(Cl)cc1N	AG0138	AG	AG0138_AG
Nc1ccc(Oc2ccncc2)cc1	AG0139	AG	AG0139_AG
Nc1ccc(-c2ccc(F)cc2)cc1	AG0140	AG	AG0140_AG
COc1ccc(C(F)(F)F)cc1N	AG0141	AG	AG0141_AG
Cc1cc(OC(F)(F)F)ccc1N	AG0142	AG	AG0142_AG
Nc1ccc(OC(F)(F)F)c(F)c1	AG0144	AG	AG0144_AG
Nc1ccc(Cl)c(C(F)(F)F)c1	AG0146	AG	AG0146_AG
Nc1cc(Cl)cc(C(F)(F)F)c1	AG0147	AG	AG0147_AG
N#Cc1ccc(N)c(Br)c1	AG0148	AG	AG0148_AG
CCc1cc(Br)ccc1N	AG0150	AG	AG0150_AG
Cc1cc(N)cc(C)c1Br	AG0152	AG	AG0152_AG
CN(C)S(=O)(=O)c1ccc(N)cc1	AG0153	AG	AG0153_AG
COc1ccc(Br)c(N)c1	AG0155	AG	AG0155_AG
Cc1cc(F)cc(Br)c1N	AG0157	AG	AG0157_AG
Nc1ccc(Br)cc1Cl	AG0158	AG	AG0158_AG
Nc1ccc(S(N)(=O)=O)cc1Cl	AG0159	AG	AG0159_AG
Nc1cc(F)c(Br)cc1F	AG0160	AG	AG0160_AG
Nc1cc(Br)c(F)cc1F	AG0161	AG	AG0161_AG
CC(=O)NS(=O)(=O)c1ccc(N)cc1	AG0164	AG	AG0164_AG
Nc1ccccc1C(=O)c1ccc(F)cc1	AG0165	AG	AG0165_AG
COC(=O)c1ccc(C(F)(F)F)cc1N	AG0167	AG	AG0167_AG
COC(=O)c1ccc(N)c(C(F)(F)F)c1	AG0168	AG	AG0168_AG
Nc1cc(Cl)ccc1Oc1ccccc1	AG0169	AG	AG0169_AG
Cc1cc(Br)cc(Cl)c1N	AG0170	AG	AG0170_AG
Cc1cc(Br)c(Cl)cc1N	AG0171	AG	AG0171_AG
Nc1c(Br)ccc2ccccc12	AG0172	AG	AG0172_AG
Nc1cccc2c(Br)cccc12	AG0173	AG	AG0173_AG
Nc1ccc2cc(Br)cnc2c1	AG0175	AG	AG0175_AG
Nc1ccc2c(c1)C(=O)c1ccccc1C2=O	AG0177	AG	AG0177_AG
Nc1c(F)cc(Cl)cc1Br	AG0178	AG	AG0178_AG
Nc1c(F)cc(Br)cc1Cl	AG0179	AG	AG0179_AG
Nc1c(Cl)cc(F)cc1Br	AG0180	AG	AG0180_AG
Nc1cc(Cl)c(F)cc1Br	AG0181	AG	AG0181_AG
Nc1c(Cl)cc(Cl)cc1C(F)(F)F	AG0184	AG	AG0184_AG
Nc1c(Cl)cc(C(F)(F)F)cc1Cl	AG0185	AG	AG0185_AG
COC(=O)c1cc(N)cc(Br)c1	AG0186	AG	AG0186_AG
Nc1ccc(Cl)cc1C(=O)c1ccccc1	AG0187	AG	AG0187_AG
Nc1cccc(C(F)(F)F)c1Br	AG0189	AG	AG0189_AG
Nc1cc(Cl)c(C(F)(F)F)cc1[N+](=O)[O-]	AG0191	AG	AG0191_AG
Nc1c(Cl)cc(Br)cc1Cl	AG0192	AG	AG0192_AG
Nc1ccc(Br)c(Cl)c1Cl	AG0193	AG	AG0193_AG
Nc1cc(Cl)c(Br)c(Cl)c1	AG0194	AG	AG0194_AG
Nc1ccc([N+](=O)[O-])cc1C(=O)c1ccccc1	AG0195	AG	AG0195_AG
Nc1c(Cl)cc(OC(F)(F)F)cc1Cl	AG0197	AG	AG0197_AG
Nc1cccc(S(=O)(=O)Nc2ccccc2)c1	AG0199	AG	AG0199_AG
Nc1ccc(N2CCCC2)cc1	AG0200	AG	AG0200_AG
Nc1cccc2c1OCO2	AG0202	AG	AG0202_AG
Nc1ccc2c(c1)COC2	AG0203	AG	AG0203_AG
Nc1ccccc1C1CC1	AG0204	AG	AG0204_AG
Cn1ncc2ccc(N)cc21	AG0205	AG	AG0205_AG
Nc1ccc2nsnc2c1	AG0206	AG	AG0206_AG
Nc1ccc2cnccc2c1	AG0208	AG	AG0208_AG
COc1cccc(N)c1OC	AG0209	AG	AG0209_AG
Nc1ccc2nccnc2c1	AG0210	AG	AG0210_AG
Nc1ccccc1-n1ccnc1	AG0211	AG	AG0211_AG
Nc1ccc2ncoc2c1	AG0212	AG	AG0212_AG
Nc1ccc(O)cc1O	AG0213	AG	AG0213_AG
COCCOc1ccc(N)cc1	AG0214	AG	AG0214_AG
COC(=O)c1ccc(Cl)c(N)c1	AG0217	AG	AG0217_AG
COc1cc(OC)c(F)c(N)c1F	AG0220	AG	AG0220_AG
Cc1cc(Br)c(N)cc1[N+](=O)[O-]	AG0223	AG	AG0223_AG
Nc1cccc2c1CNC2=O	AG0228	AG	AG0228_AG
CN1CCN(c2ccc(N)cc2)CC1	AG0229	AG	AG0229_AG
Nc1ccc(-c2nn[nH]n2)cc1	AG0230	AG	AG0230_AG
CS(=O)(=O)c1cccc(N)c1	AG0231	AG	AG0231_AG
Nc1cc(Cl)cc(Br)c1	AG0232	AG	AG0232_AG
Nc1ccc2oc3ccccc3c2c1	AG0235	AG	AG0235_AG
Nc1ccc(-n2cncn2)cc1	AG0236	AG	AG0236_AG
Nc1ccc(N2CCCC2=O)cc1	AG0237	AG	AG0237_AG
CCOC(=O)c1ccc(N)c(C)c1	AG0238	AG	AG0238_AG
Nc1ccc(CN2CCCCC2)cc1	AG0241	AG	AG0241_AG
COC(=O)c1ccc(N)c([N+](=O)[O-])c1	AG0242	AG	AG0242_AG
COC(=O)c1ccc(N)cc1Cl	AG0243	AG	AG0243_AG
COC(=O)c1cc(OC)ccc1N	AG0244	AG	AG0244_AG
Nc1ccc2c(c1)C(=O)OC2	AG0245	AG	AG0245_AG
N#Cc1ccc2ccccc2c1N	AG0248	AG	AG0248_AG
Nc1ccc(OCc2cccc(F)c2)c(Cl)c1	AG0250	AG	AG0250_AG
Cc1cccc(N)c1[N+](=O)[O-]	AG0251	AG	AG0251_AG
CC(C)(C)c1ccc(N)cc1Br	AG0252	AG	AG0252_AG
Nc1ccc(CN2CCOCC2)cc1	AG0253	AG	AG0253_AG
Cc1cc(F)cc([N+](=O)[O-])c1N	AG0254	AG	AG0254_AG
CN1CCN(c2ccccc2N)CC1	AG0255	AG	AG0255_AG
CN1CCC(c2ccc(N)cc2)CC1	AG0256	AG	AG0256_AG
N#Cc1cccc(F)c1N	AG0258	AG	AG0258_AG
Cn1cc2cc(N)ccc2n1	AG0259	AG	AG0259_AG
CCN1CCN(c2ccc(N)cc2)CC1	AG0261	AG	AG0261_AG
Nc1ccc(-n2ccnn2)cc1	AG0262	AG	AG0262_AG
COc1cc(N2CCN(C)CC2)ccc1N	AG0263	AG	AG0263_AG
Nc1ccc(C(=O)N2CCOCC2)cc1	AG0264	AG	AG0264_AG
COc1cc(N)c(C(C)=O)cc1OC	AG0269	AG	AG0269_AG
Nc1cc(Br)ccc1I	AG0270	AG	AG0270_AG
CC(C)(C)OC(=O)N1CCN(c2ccc(N)cc2)CC1	AG0271	AG	AG0271_AG
Nc1ccc(Br)c2cccnc12	AG0275	AG	AG0275_AG
CC(C)S(=O)(=O)c1ccccc1N	AG0278	AG	AG0278_AG
Nc1cccc(-n2ccnc2)c1	AG0280	AG	AG0280_AG
Nc1ccc(F)cc1O	AG0282	AG	AG0282_AG
Cn1ncc2cc(N)ccc21	AG0283	AG	AG0283_AG
Cc1c(N)ccc2n[nH]cc12	AG0287	AG	AG0287_AG
Nc1ccc2c(c1)C(=O)NC2	AG0290	AG	AG0290_AG
Cc1c(N)cccc1C(F)(F)F	AG0292	AG	AG0292_AG
Cc1nc2ccc(N)cc2s1	AG0294	AG	AG0294_AG
Nc1c(F)cccc1[N+](=O)[O-]	AG0295	AG	AG0295_AG
Nc1cccc(-c2cccnc2)c1	AG0296	AG	AG0296_AG
Cc1cc(C(F)(F)F)ccc1N	AG0297	AG	AG0297_AG
Nc1cc(Br)cc2[nH]ccc12	AG0298	AG	AG0298_AG
Nc1ccc(O)c(F)c1F	AG0300	AG	AG0300_AG
Nc1c(Br)cccc1[N+](=O)[O-]	AG0301	AG	AG0301_AG
Nc1cccc(S(=O)(=O)O)c1	AG0302	AG	AG0302_AG
COC(=O)c1c(N)cccc1Br	AG0303	AG	AG0303_AG
C#Cc1cccc(N)c1	AG0304	AG	AG0304_AG
Nc1ccccc1CO	AG0305	AG	AG0305_AG
N#Cc1cc(Cl)c(N)c(Cl)c1	AG0307	AG	AG0307_AG
Cc1cc(Br)c([N+](=O)[O-])cc1N	AG0308	AG	AG0308_AG
CCCCOc1ccc(N)cc1	AG0310	AG	AG0310_AG
[truncated: 13,485 more rows]

## Sheet: Building Blocks
smiles	wxid	subset	reagent_id	s_aureus_activity	solubility
Cc1c(-c2ccccc2)nn(C)c1N	AF00007	AF	AF00007_AF	0.0054146	-1.45902
Nc1nc2ccc(Cl)cc2[nH]1	AF00010	AF	AF00010_AF	0.0595702	-2.72076
Cc1cc(N)no1	AF0002	AF	AF0002_AF	0.00218318	-0.0541907
CC(C)c1nn(C)c(N)c1Br	AF00038	AF	AF00038_AF	0.00154743	-1.24662
Nc1cccnc1-c1ccc(Cl)cc1	AF00046	AF	AF00046_AF	0.056499	-2.28591
CC(C)c1nn(C)c(N)c1Cl	AF00060	AF	AF00060_AF	0.00189018	-1.77444
Cn1ccc(N)n1	AF0044	AF	AF0044_AF	0.00222002	0.641239
CC(C)(C)OC(=O)N1CCc2ncc(N)cc2C1	AF0308	AF	AF0308_AF	0.00126898	-1.73849
Nc1cc[nH]n1	AF2373	AF	AF2373_AF	0.00239638	0.226936
Cc1cc(N)n[nH]1	AF2553	AF	AF2553_AF	0.00145101	-0.19208
Cc1cnc(N)s1	AF2555	AF	AF2555_AF	0.00352384	-0.558242
Nc1noc2cc(Cl)ccc12	AF3780	AF	AF3780_AF	0.0389171	-2.95515
COC(=O)c1sc(N)cc1C	AF6663	AF	AF6663_AF	0.00325347	-2.88262
Cc1cc(N)n(Cc2cccc(Cl)c2)n1	AF6981	AF	AF6981_AF	0.00614916	-2.23929
Cc1cc(N)on1	AF0001	AF	AF0001_AF	0.00176108	0.251753
CC(C)(C)n1nc(C2CC2)cc1N	AF00014	AF	AF00014_AF	0.00288953	-1.64962
CC(C)(C)OC(=O)N1Cc2c(n[nH]c2N)C1(C)C	AF00016	AF	AF00016_AF	0.000486696	-2.65831
COC(=O)c1cscc1N	AF00018	AF	AF00018_AF	0.0016531	-2.89813
Nc1nccs1	AF0003	AF	AF0003_AF	0.00931591	-0.493425
Nc1cnn(C2CC2)c1	AF00036	AF	AF00036_AF	0.00592195	-0.424471
Cc1csc(N)n1	AF0004	AF	AF0004_AF	0.00227533	-0.586929
COc1cc2cc(N)cnc2cc1OC	AF00045	AF	AF00045_AF	0.00252698	-2.09677
COC(=O)c1sc2cnccc2c1N	AF00052	AF	AF00052_AF	0.00596788	-3.44044
Cc1cc(N)sn1	AF00073	AF	AF00073_AF	0.00632732	-0.463379
CCOC(=O)Cc1nc(N)sc1C(=O)OCC	AF00075	AF	AF00075_AF	0.00247382	-3.24542
Nc1n[nH]c(Cc2ccccc2)n1	AF00077	AF	AF00077_AF	0.00122885	-2.09752
Nc1ncc(F)s1	AF00078	AF	AF00078_AF	0.012409	-0.930399
Cc1cc(N)nc(C)n1	AF0008	AF	AF0008_AF	0.000488985	-0.354346
O=C(O)C(=O)O	AF00080	AF	AF00080_AF	8.51163e-06	-0.00909025
Cc1ncn(C)c1N	AF00083	AF	AF00083_AF	0.0012684	0.665196
Cc1cc(Br)nc(Cl)c1N	AF00085	AF	AF00085_AF	0.00325733	-2.06609
Nc1cccnc1Cl	AF0009	AF	AF0009_AF	0.00701167	-0.806075
COc1ccc(N)cn1	AF0010	AF	AF0010_AF	0.00483831	-0.0827058
Nc1ncccc1OCc1ccccc1	AF0012	AF	AF0012_AF	0.0129524	-2.08512
Cc1cccnc1N	AF0013	AF	AF0013_AF	0.0119862	0.312009
Cc1cc(C)nc(N)c1	AF0015	AF	AF0015_AF	0.00116225	-0.27784
Nc1ccc(Cl)cn1	AF0017	AF	AF0017_AF	0.0162849	-0.736666
Cc1ccc(N)nc1	AF0018	AF	AF0018_AF	0.00520403	0.189385
Cc1cccc(N)n1	AF0019	AF	AF0019_AF	0.00145792	0.264928
CCn1nccc1N	AF0025	AF	AF0025_AF	0.00430952	0.163534
Cc1cc(N)n(-c2ccccc2)n1	AF0026	AF	AF0026_AF	0.0167113	-1.1769
Nc1nccc2ccccc12	AF0027	AF	AF0027_AF	0.0520833	-1.14977
Nc1ccon1	AF0028	AF	AF0028_AF	0.00411934	-0.26998
Nc1ncc(C(F)(F)F)cc1Cl	AF0029	AF	AF0029_AF	0.0756512	-2.06807
Cc1noc(N)c1C	AF0031	AF	AF0031_AF	0.00108447	-0.300359
Cn1nc(C2CC2)cc1N	AF0032	AF	AF0032_AF	0.00204207	-0.365757
Cc1nc(N)ccc1Br	AF0033	AF	AF0033_AF	0.00268114	-0.646734
Cc1cnc(N)c(Br)c1	AF0034	AF	AF0034_AF	0.00858736	-0.794002
CCc1ccc(C)nc1N	AF0037	AF	AF0037_AF	0.00306545	-0.501822
Nc1cccc(Br)n1	AF0038	AF	AF0038_AF	0.00394492	-0.611903
Cc1nsc(N)n1	AF0045	AF	AF0045_AF	0.00235531	-0.619903
CCOC(=O)c1ccsc1N	AF0046	AF	AF0046_AF	0.00280674	-3.06223
Cc1ccc(N)c(C)n1	AF0048	AF	AF0048_AF	0.000830256	0.290987
Cc1cnccc1N	AF0049	AF	AF0049_AF	0.00295815	0.622877
Nc1ncccc1Br	AF0053	AF	AF0053_AF	0.0155016	-0.557634
Cc1cc(N)ncc1Br	AF0054	AF	AF0054_AF	0.00670009	-0.917047
Cc1ncccc1N	AF0055	AF	AF0055_AF	0.00147687	0.587031
Cc1cc(N)nn1C	AF0056	AF	AF0056_AF	0.000970064	0.222433
Cn1cc(N)cn1	AF0057	AF	AF0057_AF	0.00171266	0.711136
Nc1cccc2nccn12	AF0058	AF	AF0058_AF	0.0184167	-0.0976087
Cc1cnc(C)c(N)n1	AF0061	AF	AF0061_AF	0.000914586	-0.100705
Nc1ccc2ccccc2n1	AF0062	AF	AF0062_AF	0.071065	-1.01362
Nc1nc2ccccc2s1	AF0063	AF	AF0063_AF	0.0383803	-2.00484
COc1ncc(N)cc1Br	AF0065	AF	AF0065_AF	0.0112625	-1.03196
COc1cc(Br)cnc1N	AF0066	AF	AF0066_AF	0.00453347	-1.31236
Nc1ncc(Cl)cc1Br	AF0067	AF	AF0067_AF	0.0211422	-1.73202
Nc1ncc(Br)cc1Cl	AF0068	AF	AF0068_AF	0.0273512	-1.76176
COC(=O)c1sc(-c2ccccc2)cc1N	AF0071	AF	AF0071_AF	0.0143907	-4.50171
Cc1cc(N)n(C)n1	AF0073	AF	AF0073_AF	0.000844945	0.374403
Cc1ccncc1N	AF0075	AF	AF0075_AF	0.00245147	0.548966
Cc1ccc(N)cn1	AF0076	AF	AF0076_AF	0.00183519	0.637957
Cc1cncc(N)n1	AF0077	AF	AF0077_AF	0.00161412	0.0677607
Nc1nc(C2CC2)cs1	AF0080	AF	AF0080_AF	0.00521555	-1.59783
COc1ncccc1N	AF0081	AF	AF0081_AF	0.0141486	-0.0324604
Cn1ncnc1N	AF0083	AF	AF0083_AF	0.00190272	0.068269
Nc1cncnc1	AF0085	AF	AF0085_AF	0.0021847	0.386647
Cn1cnc(N)c1	AF0086	AF	AF0086_AF	0.00595026	0.731978
Nc1nnco1	AF0087	AF	AF0087_AF	0.00628957	0.145405
Cc1nnc(N)o1	AF0088	AF	AF0088_AF	0.00237297	0.108314
N#Cc1c(N)sc2c1CCCC2	AF0091	AF	AF0091_AF	0.0204776	-3.74374
Cc1csc(N)c1C#N	AF0092	AF	AF0092_AF	0.00518599	-2.9234
Cc1noc(N)c1C#N	AF0095	AF	AF0095_AF	0.00271088	-1.70064
Nc1cn[nH]c1	AF0097	AF	AF0097_AF	0.00124701	0.160244
Nc1noc2cccnc12	AF0098	AF	AF0098_AF	0.0162974	-1.50701
Cc1cnc(N)cn1	AF0099	AF	AF0099_AF	0.00284505	0.0430401
Nc1nc(-c2ccncc2)cs1	AF0101	AF	AF0101_AF	0.00751171	-1.56743
Nc1nccnc1Cl	AF0102	AF	AF0102_AF	0.00999121	-1.46887
Cc1nsc(N)c1C#N	AF0103	AF	AF0103_AF	0.0094118	-2.2856
CC(C)(C)c1nnc(N)s1	AF0104	AF	AF0104_AF	0.00516801	-1.97225
Nc1cncc2ccccc12	AF0106	AF	AF0106_AF	0.0140716	-0.911481
Cn1cnc(N)n1	AF0107	AF	AF0107_AF	0.00225609	0.395078
N#Cc1cnc(N)cn1	AF0108	AF	AF0108_AF	0.0141068	-1.27202
COc1ccc(N)nn1	AF0109	AF	AF0109_AF	0.00764759	-0.250979
CC(C)(C)c1csc(N)n1	AF0110	AF	AF0110_AF	0.00502892	-2.15332
COc1nccc(N)n1	AF0112	AF	AF0112_AF	0.0082379	-0.292399
Cc1c(N)cnn1C	AF0113	AF	AF0113_AF	0.00127448	0.552739
COc1nn(C)cc1N	AF0114	AF	AF0114_AF	0.00227886	0.341478
Nc1[nH]nc2cnccc12	AF0117	AF	AF0117_AF	0.00234079	-1.35475
Nc1[nH]nc2ccc(Br)cc12	AF0118	AF	AF0118_AF	0.0327623	-2.36841
Nc1cnnc(Cl)c1	AF0119	AF	AF0119_AF	0.00811306	-1.05096
Nc1cnccn1	AF0120	AF	AF0120_AF	0.00480839	-0.0435624
Cc1cccc2sc(N)nc12	AF0121	AF	AF0121_AF	0.0366368	-1.95178
Nc1ccn[nH]1	AF0122	AF	AF0122_AF	0.00139939	0.18792
Cc1nn(C)cc1N	AF0123	AF	AF0123_AF	0.00105542	0.696266
Nc1cnc(-c2ccccc2)cn1	AF0124	AF	AF0124_AF	0.0388079	-1.82395
COC(=O)c1cc(N)[nH]n1	AF0125	AF	AF0125_AF	0.000344306	-1.74625
Cc1nn(C)c(N)c1C(N)=O	AF0127	AF	AF0127_AF	0.000348518	-0.71706
COC(=O)c1cccc2nc(N)sc12	AF0130	AF	AF0130_AF	0.0111808	-3.7179
Nc1[nH]ncc1Br	AF0131	AF	AF0131_AF	0.00409799	-0.96339
Cc1nccc(N)n1	AF0132	AF	AF0132_AF	0.000840246	-0.0419447
Nc1cnccc1I	AF0133	AF	AF0133_AF	0.0123036	-0.748694
Nc1ccc(Cl)nn1	AF0134	AF	AF0134_AF	0.00997319	-1.14966
Cc1cncc(N)c1	AF0136	AF	AF0136_AF	0.00161052	0.550921
Nc1cc(Cc2ccccc2)no1	AF0137	AF	AF0137_AF	0.00326643	-1.67647
Nc1ccncn1	AF0139	AF	AF0139_AF	0.00230364	-0.105013
CC(C)(C)c1nnc(N)o1	AF0140	AF	AF0140_AF	0.00235567	-1.25825
Cn1nc(N)c2ccc(Br)cc21	AF0141	AF	AF0141_AF	0.0175142	-1.52138
Nc1ccnc(C(F)(F)F)c1	AF0142	AF	AF0142_AF	0.0124801	-0.996891
Nc1nnc(C(F)(F)F)[nH]1	AF0143	AF	AF0143_AF	0.0158609	-1.51838
Nc1nnc(Br)s1	AF0144	AF	AF0144_AF	0.0174482	-1.26574
Nc1ncncc1Cl	AF0145	AF	AF0145_AF	0.00714491	-1.06333
Nc1cnn(CC(F)(F)F)c1	AF0146	AF	AF0146_AF	0.0156771	-1.36476
Nc1ccc(C(=O)N2CCOCC2)cn1	AF0147	AF	AF0147_AF	0.000993567	-0.485939
Nc1cnc(Br)c(Cl)n1	AF0149	AF	AF0149_AF	0.00537868	-2.4072
CCOC(=O)c1cc(N)[nH]n1	AF0150	AF	AF0150_AF	0.000750901	-1.87442
Nc1cccnn1	AF0151	AF	AF0151_AF	0.00704565	0.238606
Nc1cc(F)ccn1	AF0152	AF	AF0152_AF	0.00699677	0.176603
COC(=O)c1ccc(N)cn1	AF0154	AF	AF0154_AF	0.00142266	-1.18003
CSc1nccc(N)n1	AF0155	AF	AF0155_AF	0.0269866	-1.434
CC(C)(C)OC(=O)N1CCC(n2cc(N)cn2)CC1	AF0157	AF	AF0157_AF	0.000659787	-2.03237
COC(=O)c1cc(N)ccn1	AF0158	AF	AF0158_AF	0.00114799	-1.1486
CC(C)c1cc(N)on1	AF0160	AF	AF0160_AF	0.00333515	-0.761933
CCOC(=O)c1c(C)n[nH]c1N	AF0163	AF	AF0163_AF	0.000322942	-1.96738
CNc1ncccc1N	AF0164	AF	AF0164_AF	0.0111786	-0.00399459
Cc1nc(N)nc(C)c1Br	AF0166	AF	AF0166_AF	0.00110913	-1.46302
Nc1nc(Br)ccc1O	AF0167	AF	AF0167_AF	0.00814268	-1.4647
Cc1nc(N)cnc1Br	AF0168	AF	AF0168_AF	0.00211547	-0.986906
Nc1nccc2cc(Br)ccc12	AF0169	AF	AF0169_AF	0.0710457	-1.87645
Nc1ncc2ccccc2n1	AF0170	AF	AF0170_AF	0.0137292	-1.4536
CCOC(=O)c1c(-c2ccccc2)csc1N	AF0171	AF	AF0171_AF	0.00625036	-4.61731
Cc1cn[nH]c1N	AF0173	AF	AF0173_AF	0.00208818	-0.0178893
Nc1ncnc2sccc12	AF0174	AF	AF0174_AF	0.0124719	-2.24053
NC(=O)c1nc(Cl)ccc1N	AF0175	AF	AF0175_AF	0.0039413	-1.62537
CN1CCN(c2ccc(N)nc2)CC1	AF0179	AF	AF0179_AF	0.00528859	-0.251723
Cn1nc(C(F)(F)F)cc1N	AF0184	AF	AF0184_AF	0.00752463	-1.32887
Nc1c(Br)cncc1Br	AF0185	AF	AF0185_AF	0.00754428	-1.49656
Nc1nc2cccc(Cl)c2s1	AF0186	AF	AF0186_AF	0.102266	-2.53297
CCOC(=O)c1nc(N)sc1C	AF0188	AF	AF0188_AF	0.00250952	-2.47522
Cn1c(N)nc2ccccc21	AF0191	AF	AF0191_AF	0.0405703	-0.619
Nc1ncc(Br)cc1O	AF0192	AF	AF0192_AF	0.0151088	-1.4274
CC(C)(C)OC(=O)N1CCN(c2ccc(N)nc2)CC1	AF0195	AF	AF0195_AF	0.00548644	-2.08991
Nc1ncnc2n[nH]cc12	AF0196	AF	AF0196_AF	0.00213721	-2.0315
Cn1nccc1N	AF0198	AF	AF0198_AF	0.00184406	0.326796
CC(C)(C)n1nc(C2CCC2)cc1N	AF0199	AF	AF0199_AF	0.00352059	-1.9853
COC(=O)c1sc(SC)nc1N	AF0200	AF	AF0200_AF	0.00817307	-3.23359
CC(C)(C)n1ncc(C#N)c1N	AF0201	AF	AF0201_AF	0.00547033	-1.68746
COC(=O)c1cnc(N)cn1	AF0202	AF	AF0202_AF	0.0013829	-1.80169
Nc1ccnc(Cl)c1I	AF0203	AF	AF0203_AF	0.0184626	-1.55203
Nc1nc2ccccc2[nH]1	AF0204	AF	AF0204_AF	0.0102039	-1.93849
Cc1ccc2sc(N)nc2c1	AF0205	AF	AF0205_AF	0.0424234	-2.29024
Nc1nc2c(s1)CCC2	AF0208	AF	AF0208_AF	0.00260539	-1.13994
COC(=O)c1ccc(N)s1	AF0209	AF	AF0209_AF	0.00378484	-2.57794
Nc1cc(Cl)ncc1[N+](=O)[O-]	AF0211	AF	AF0211_AF	0.0744115	-2.22436
CCCc1cc(N)on1	AF0212	AF	AF0212_AF	0.00500417	-0.826867
Nc1cc(-c2ccccc2)no1	AF0213	AF	AF0213_AF	0.0237552	-1.89414
CC(C)(C)c1cc(N)n(-c2ccccc2)n1	AF0214	AF	AF0214_AF	0.0277203	-2.66252
COc1nc(N)cc(Cl)n1	AF0215	AF	AF0215_AF	0.00446204	-1.7599
Nc1ccc(-c2ccccc2)cn1	AF0217	AF	AF0217_AF	0.0286155	-1.84356
Nc1nc(Cl)ccc1[N+](=O)[O-]	AF0218	AF	AF0218_AF	0.100576	-2.11623
Nc1nc(C(F)(F)F)cs1	AF0219	AF	AF0219_AF	0.0305999	-1.98117
N#Cc1nc(Cl)ccc1N	AF0220	AF	AF0220_AF	0.029302	-1.7701
Nc1nc(Cl)cnc1Br	AF0226	AF	AF0226_AF	0.00570455	-2.43081
COC(=O)c1nc(Br)cnc1N	AF0227	AF	AF0227_AF	0.00232877	-2.5941
Nc1ncccc1Oc1ccccc1	AF0228	AF	AF0228_AF	0.0279987	-1.93317
Nc1nc2ccc(Br)cc2s1	AF0229	AF	AF0229_AF	0.085509	-2.44529
Nc1ccc2ccc(Cl)cc2n1	AF0230	AF	AF0230_AF	0.109472	-2.08363
Nc1cc(O)n[nH]1	AF0232	AF	AF0232_AF	0.00144385	-0.839891
COc1ccc2nc(N)[nH]c2c1	AF0233	AF	AF0233_AF	0.00267274	-2.45051
Nc1ccncc1O	AF0234	AF	AF0234_AF	0.00557451	-0.593221
Nc1ncco1	AF0235	AF	AF0235_AF	0.00495928	0.211798
Nc1cnc(Cl)nc1	AF0236	AF	AF0236_AF	0.00567949	-0.881177
Cc1cc(N)[nH]n1	AF0238	AF	AF0238_AF	0.000866381	0.0779677
Nc1[nH]ncc1I	AF0239	AF	AF0239_AF	0.0110069	-1.18181
Nc1cc(C2CC2)n[nH]1	AF0240	AF	AF0240_AF	0.00241671	-0.866515
Nc1ncc(-c2ccccc2)s1	AF0241	AF	AF0241_AF	0.035129	-2.6368
Cc1nc(N)ccc1[N+](=O)[O-]	AF0244	AF	AF0244_AF	0.00683479	-1.31822
CCOC(=O)c1nc(Br)ccc1N	AF0245	AF	AF0245_AF	0.0047746	-2.42185
Nc1ncc([N+](=O)[O-])cc1I	AF0248	AF	AF0248_AF	0.15303	-1.93986
Cc1coc(N)n1	AF0249	AF	AF0249_AF	0.00134307	-0.0758897
CCOC(=O)c1scnc1N	AF0250	AF	AF0250_AF	0.00410656	-2.60495
Nc1[nH]nc2cccnc12	AF0251	AF	AF0251_AF	0.00364154	-1.36249
Nc1nnc(-c2ccco2)o1	AF0252	AF	AF0252_AF	0.0211314	-2.33272
Nc1nc2cc(Br)ccc2o1	AF0254	AF	AF0254_AF	0.0251663	-2.63708
Nc1noc2cc(Br)ccc12	AF0256	AF	AF0256_AF	0.0381457	-2.52844
Cc1n[nH]c(N)c1Br	AF0257	AF	AF0257_AF	0.00153472	-1.06494
Nc1ncc(Br)nc1Br	AF0258	AF	AF0258_AF	0.00414937	-2.24627
Cc1nc(N)nc(Cl)c1Br	AF0259	AF	AF0259_AF	0.0030733	-2.32767
N#Cc1cccnc1N	AF0260	AF	AF0260_AF	0.00619243	-0.839084
Cc1nc(N)cc(Cl)n1	AF0262	AF	AF0262_AF	0.0017435	-1.18004
COc1nc(N)cc2cccnc12	AF0265	AF	AF0265_AF	0.0287083	-1.64551
Nc1cc(Cl)ncc1I	AF0266	AF	AF0266_AF	0.021803	-2.03366
Cc1ccc2nc(N)sc2c1	AF0267	AF	AF0267_AF	0.0441769	-2.21502
Cn1nc2c(c1N)CCC2	AF0268	AF	AF0268_AF	0.0010923	-0.0205082
Nc1cnc(F)c(Br)c1	AF0269	AF	AF0269_AF	0.0122819	-1.02769
CCOC(=O)c1cc(C)sc1N	AF0270	AF	AF0270_AF	0.00307253	-3.1486
Nc1ncc(Br)c(Cl)c1[N+](=O)[O-]	AF0271	AF	AF0271_AF	0.0868962	-2.95548
CN1CCN(c2ccc(N)cn2)CC1	AF0272	AF	AF0272_AF	0.00355275	-0.215032
COc1ccnc(N)c1	AF0275	AF	AF0275_AF	0.00227664	-0.626589
Nc1cc(C2CCCCC2)no1	AF0277	AF	AF0277_AF	0.00561845	-1.51555
Nc1ncc(C(F)(F)F)cn1	AF0278	AF	AF0278_AF	0.0216419	-1.28453
Nc1nccc(Cl)c1I	AF0279	AF	AF0279_AF	0.0324636	-1.58971
Cc1[nH]nc2ncnc(N)c12	AF0280	AF	AF0280_AF	0.00170407	-1.75178
Cc1ccc2nc(N)[nH]c2c1	AF0282	AF	AF0282_AF	0.0164968	-1.81075
Nc1cc(Br)nc(Br)c1	AF0283	AF	AF0283_AF	0.00428323	-1.74171
COc1nc(Br)ccc1N	AF0284	AF	AF0284_AF	0.00656715	-1.18573
COc1ccc(N)nc1OC	AF0285	AF	AF0285_AF	0.00410698	-1.03197
CCOC(=O)c1cnc(N)[nH]1	AF0287	AF	AF0287_AF	0.000603509	-1.96234
CCOC(=O)c1c(C)csc1N	AF0289	AF	AF0289_AF	0.00151095	-3.21874
Nc1nc2cccc(Br)c2s1	AF0290	AF	AF0290_AF	0.0573403	-2.44813
CCOC(=O)c1sc(SC)c(C#N)c1N	AF0291	AF	AF0291_AF	0.0173298	-4.96911
COC(=O)c1cccc(N)n1	AF0292	AF	AF0292_AF	0.00191593	-1.36035
Nc1cnccc1Cl	AF0294	AF	AF0294_AF	0.00845847	-0.547278
Cc1nccnc1N	AF0295	AF	AF0295_AF	0.00219719	0.122851
Cc1cnc(N)cc1I	AF0296	AF	AF0296_AF	0.0126154	-1.21015
Nc1ncc[nH]1	AF0297	AF	AF0297_AF	0.00214171	-0.168305
Nc1ncccc1I	AF0298	AF	AF0298_AF	0.0458402	-0.807607
Nc1cccc(F)n1	AF0307	AF	AF0307_AF	0.00665853	0.065427
Nc1ccc(C(F)(F)F)nc1	AF0310	AF	AF0310_AF	0.0258758	-0.979953
Nc1cccc(Cl)n1	AF0312	AF	AF0312_AF	0.00591207	-0.793255
Nc1ccnn1CCO	AF0314	AF	AF0314_AF	0.00547732	0.342005
COc1cc(N)ncn1	AF0315	AF	AF0315_AF	0.00288259	-0.658692
Nc1cncc(Br)c1	AF0318	AF	AF0318_AF	0.00306587	-0.367747
Nc1ccnc(Cl)c1	AF0319	AF	AF0319_AF	0.00521475	-0.65583
Nc1ccc(Br)nc1	AF0320	AF	AF0320_AF	0.00527566	-0.491053
Nc1ncccc1F	AF0321	AF	AF0321_AF	0.0205266	0.0212575
Nc1ccc(O)nc1	AF0322	AF	AF0322_AF	0.00265564	-0.223563
Nc1ccc(Cl)nc1	AF0323	AF	AF0323_AF	0.00750068	-0.620497
COc1cc(N)ccn1	AF0324	AF	AF0324_AF	0.00655613	-0.0864596
Nc1ccnc(O)c1	AF0326	AF	AF0326_AF	0.00281382	-0.292238
COc1ccc(N)c(C)n1	AF0327	AF	AF0327_AF	0.00200217	0.0324945
COC(=O)c1ccsc1N	AF0329	AF	AF0329_AF	0.0019106	-2.91576
COC(=O)c1nccnc1N	AF0330	AF	AF0330_AF	0.00127579	-1.79963
Nc1cc(Cl)cc(Cl)n1	AF0331	AF	AF0331_AF	0.0102507	-1.7243
Nc1cc(Cl)cnc1Cl	AF0332	AF	AF0332_AF	0.0149512	-1.63987
Nc1cccc(C(F)(F)F)n1	AF0333	AF	AF0333_AF	0.0195044	-0.977853
Nc1ncc(Cl)nc1Cl	AF0335	AF	AF0335_AF	0.0127639	-2.18802
Nc1ncc(Br)cc1Br	AF0336	AF	AF0336_AF	0.0139454	-1.59084
Cc1ccc(N)c(Br)n1	AF0337	AF	AF0337_AF	0.00217935	-0.67819
Nc1cnc(Cl)cn1	AF0338	AF	AF0338_AF	0.00938508	-1.32831
N#Cc1cncc(N)c1	AF0339	AF	AF0339_AF	0.00194369	-0.570699
Nc1cc(O)nc(O)n1	AF0340	AF	AF0340_AF	0.00492134	-1.67359
Nc1ncc(Cl)cc1F	AF0341	AF	AF0341_AF	0.034421	-1.40001
Nc1cncc(F)c1	AF0342	AF	AF0342_AF	0.00472941	0.129845
COC(=O)c1ncccc1N	AF0343	AF	AF0343_AF	0.00270188	-1.26015
CCOC(=O)c1c(N)sc2c1CCCC2	AF0344	AF	AF0344_AF	0.00400228	-3.71946
CCOC(=O)c1cccnc1N	AF0345	AF	AF0345_AF	0.00114521	-1.51131
Cc1cc(N)cnc1Cl	AF0346	AF	AF0346_AF	0.00503143	-0.930886
Nc1ncccc1O	AF0347	AF	AF0347_AF	0.0267009	-0.41049
Nc1ccc(Br)nc1Br	AF0348	AF	AF0348_AF	0.00452375	-1.7551
COC(=O)c1cccnc1N	AF0349	AF	AF0349_AF	0.000764859	-1.37529
COC(=O)c1scc(C)c1N	AF0351	AF	AF0351_AF	0.0045164	-2.99577
NC(=O)c1nc[nH]c1N	AF0352	AF	AF0352_AF	0.000596401	-1.62728
Nc1cncnc1Cl	AF0353	AF	AF0353_AF	0.0050297	-0.989032
CCOC(=O)c1cnoc1N	AF0354	AF	AF0354_AF	0.00237604	-2.01671
Cn1ncc(C#N)c1N	AF0355	AF	AF0355_AF	0.00238065	-0.960744
Cc1ccc(Br)c(N)n1	AF0356	AF	AF0356_AF	0.00327013	-0.686522
Nc1ccc(Cl)nc1Cl	AF0357	AF	AF0357_AF	0.0108474	-1.76231
Nc1cc(Cl)nc(Cl)c1	AF0358	AF	AF0358_AF	0.0101454	-1.74988
Nc1cccnc1[N+](=O)[O-]	AF0359	AF	AF0359_AF	0.070582	-1.50924
COC(=O)c1cc(Br)cnc1N	AF0360	AF	AF0360_AF	0.00194263	-2.2807
Nc1cc(Cl)nnc1Cl	AF0361	AF	AF0361_AF	0.0179652	-1.94226
NC(=O)c1ccsc1N	AF0362	AF	AF0362_AF	0.00283712	-1.8562
Nc1ncccc1[N+](=O)[O-]	AF0363	AF	AF0363_AF	0.0570166	-1.18962
N#Cc1ccsc1N	AF0365	AF	AF0365_AF	0.0106891	-2.43886
Nc1cncc(Cl)n1	AF0366	AF	AF0366_AF	0.0057467	-1.17988
COc1nccc(C)c1N	AF0367	AF	AF0367_AF	0.00703339	0.0050307
CCOC(=O)c1cc[nH]c1N	AF0368	AF	AF0368_AF	0.000657993	-2.07124
Nc1cncc(F)c1I	AF0371	AF	AF0371_AF	0.018162	-0.94468
Nc1ccnc2cc(C(F)(F)F)ccc12	AF0373	AF	AF0373_AF	0.0867814	-2.39629
CCOC(=O)c1cnn(C)c1N	AF0374	AF	AF0374_AF	0.00112169	-1.42672
Nc1c(F)c(F)nc(F)c1F	AF0375	AF	AF0375_AF	0.0164219	-1.36309
Cc1nc(N)c(Br)cc1Br	AF0376	AF	AF0376_AF	0.00452245	-1.75535
Nc1c(C(F)(F)F)cc(Cl)nc1Cl	AF0377	AF	AF0377_AF	0.0442862	-3.00511
Cn1ncc(Br)c1N	AF0379	AF	AF0379_AF	0.00273049	-0.460888
CCOC(=O)c1cnn(-c2ccc(F)cc2)c1N	AF0381	AF	AF0381_AF	0.0152376	-3.14664
CC(=O)Nc1ccc(N)cn1	AF0385	AF	AF0385_AF	0.00106066	-0.669033
NC(=O)c1sccc1N	AF0386	AF	AF0386_AF	0.00401382	-1.77905
Nc1ccc(C(F)(F)F)nc1Cl	AF0387	AF	AF0387_AF	0.04328	-2.43224
Nc1ncc(Br)cc1[N+](=O)[O-]	AF0388	AF	AF0388_AF	0.102842	-2.09049
CN1CCc2c(sc(N)c2C(N)=O)C1	AF0389	AF	AF0389_AF	0.00151727	-1.61155
COc1ncnc(Cl)c1N	AF0391	AF	AF0391_AF	0.00408709	-1.59096
NC(=O)c1c(N)sc2c1CCC2	AF0392	AF	AF0392_AF	0.00126503	-2.36358
Nc1c(Cl)c(F)nc(F)c1Cl	AF0393	AF	AF0393_AF	0.032247	-3.03681
COc1ccc([N+](=O)[O-])c(N)n1	AF0394	AF	AF0394_AF	0.0419898	-1.985
Nc1ccnc(Br)c1	AF0395	AF	AF0395_AF	0.00346552	-0.501358
Nc1cnccc1C(F)(F)F	AF0396	AF	AF0396_AF	0.0171105	-0.829974
CCOC(=O)c1[nH]c2ccccc2c1N	AF0397	AF	AF0397_AF	0.00552136	-3.63516
NC(=O)c1c(N)sc2c1CCCC2	AF0398	AF	AF0398_AF	0.00175673	-2.55886
Nc1cccnc1Br	AF0399	AF	AF0399_AF	0.00390346	-0.66992
Nc1ccc(F)nc1	AF0400	AF	AF0400_AF	0.0088463	0.192476
Cc1ccc2c(N)[nH]nc2n1	AF0401	AF	AF0401_AF	0.00224319	-1.38025
CCOC(=O)c1nonc1N	AF0403	AF	AF0403_AF	0.00364378	-2.0738
CCOC(=O)c1c(N)sc2c1CCCC2=O	AF0404	AF	AF0404_AF	0.0044227	-3.97425
CC1CCc2c(sc(N)c2C(N)=O)C1	AF0406	AF	AF0406_AF	0.00208889	-2.93134
Cc1nn(C)c(C)c1N	AF0407	AF	AF0407_AF	0.000479985	0.401462
COc1ccc(Cn2nccc2N)cc1	AF0408	AF	AF0408_AF	0.00728372	-1.7831
Cc1cc(N)n(C(C)C)n1	AF0416	AF	AF0416_AF	0.00130671	-0.491032
COC(=O)c1sccc1N	AF0417	AF	AF0417_AF	0.00415433	-2.80056
Cc1nc(O)nc(O)c1N	AF0418	AF	AF0418_AF	0.00421584	-1.5217
Nc1cccnc1F	AF0419	AF	AF0419_AF	0.00800727	0.112876
Nc1cnccc1CO	AF0420	AF	AF0420_AF	0.00299492	0.483745
CCn1cc(N)cn1	AF0422	AF	AF0422_AF	0.00468526	0.176644
Cc1ccnc(Cl)c1N	AF0425	AF	AF0425_AF	0.00350398	-0.872785
Cc1nc(N)c(Cl)cc1Cl	AF0428	AF	AF0428_AF	0.00963423	-1.76241
CCc1c(C)sc(N)c1C(N)=O	AF0429	AF	AF0429_AF	0.00119577	-1.78657
Nc1cccc(I)n1	AF0430	AF	AF0430_AF	0.0092355	-0.820455
COC(=O)c1c(N)sc2c1CCCC2	AF0431	AF	AF0431_AF	0.00265109	-3.55076
Nc1ncc([N+](=O)[O-])cc1Br	AF0432	AF	AF0432_AF	0.134644	-2.00873
Cc1ccc(N)c(F)n1	AF0433	AF	AF0433_AF	0.00386895	-0.0883269
Nc1ncc(Cl)cc1[N+](=O)[O-]	AF0434	AF	AF0434_AF	0.132004	-2.13401
Cc1cnc(Cl)c(N)c1	AF0435	AF	AF0435_AF	0.00546931	-1.03114
CCOC(=O)c1c(N)sc2c1CCC2	AF0436	AF	AF0436_AF	0.00238601	-3.53566
Nc1cc(O)ncn1	AF0437	AF	AF0437_AF	0.00293922	-1.04417
Nc1cnc(Cl)c(Br)c1	AF0438	AF	AF0438_AF	0.00907194	-1.55111
Nc1ncccc1C(F)(F)F	AF0439	AF	AF0439_AF	0.0275632	-0.795359
Nc1cccnc1O	AF0440	AF	AF0440_AF	0.0106143	-0.387265
N#Cc1c(N)sc2c1CCC2	AF0441	AF	AF0441_AF	0.0125402	-3.56895
Nc1ncc(Cl)cc1I	AF0442	AF	AF0442_AF	0.0468149	-2.00875
COC(=O)c1c(N)sc2c1CCC2	AF0443	AF	AF0443_AF	0.00182565	-3.32042
Nc1cc(Br)cnc1F	AF0444	AF	AF0444_AF	0.0124468	-1.20624
Nc1ncc(F)cc1I	AF0445	AF	AF0445_AF	0.0363366	-1.09603
Nc1[nH]nc2ncccc12	AF0446	AF	AF0446_AF	0.00344043	-1.59767
Nc1cnn(Cc2ccccc2)c1	AF0447	AF	AF0447_AF	0.00591322	-1.41768
Nc1cc(Br)cnc1Br	AF0448	AF	AF0448_AF	0.0059105	-1.73539
Nc1ncc(F)cc1F	AF0449	AF	AF0449_AF	0.0255374	-0.541977
Cc1sc(N)c(C(N)=O)c1C	AF0450	AF	AF0450_AF	0.00075721	-1.53718
Nc1ncc(C(F)(F)F)cc1Br	AF0452	AF	AF0452_AF	0.0442861	-2.01781
CCc1c(C)sc(N)c1C(=O)OC	AF0456	AF	AF0456_AF	0.00136906	-3.37525
CCOC(=O)c1sc(N)c(C(=O)OCC)c1C	AF0457	AF	AF0457_AF	0.00225681	-4.05387
CCOC(=O)c1c(N)sc2c1CCC(C)C2	AF0460	AF	AF0460_AF	0.00381899	-3.9288
CCOC(=O)c1c(N)sc2c1CCCCC2	AF0464	AF	AF0464_AF	0.00584456	-3.91806
COC(=O)c1sc(N)c(C#N)c1C	AF0465	AF	AF0465_AF	0.00132824	-4.36086
CCOC(=O)c1cc(-c2ccccc2)sc1N	AF0467	AF	AF0467_AF	0.0122539	-4.65087
CCOC(=O)c1c(N)sc(C)c1C	AF0470	AF	AF0470_AF	0.00106208	-3.33139
COC(=O)c1c(N)sc(C)c1C	AF0471	AF	AF0471_AF	0.000753451	-3.07841
COc1cccc(-c2cc(N)on2)c1	AF0473	AF	AF0473_AF	0.00957787	-2.39099
Cc1cc(F)ncc1N	AF0474	AF	AF0474_AF	0.00785648	-0.117225
COC(=O)c1sc(C)cc1N	AF0476	AF	AF0476_AF	0.00485734	-2.85785
COC(=O)c1sc2ncccc2c1N	AF0478	AF	AF0478_AF	0.00943639	-3.48121
COC(=O)c1n[nH]cc1N	AF0481	AF	AF0481_AF	0.000959483	-1.89425
Nc1ncc(C(F)(F)F)cc1F	AF0482	AF	AF0482_AF	0.0607777	-1.48891
CCn1cc(N)c(C)n1	AF0486	AF	AF0486_AF	0.00182084	-0.0231415
Cc1cc(N)n(CCO)n1	AF0487	AF	AF0487_AF	0.00231426	0.429353
Cc1cc(N)n(-c2ccc(F)cc2)n1	AF0488	AF	AF0488_AF	0.0386257	-1.26826
Cc1cc(C#N)c(N)s1	AF0489	AF	AF0489_AF	0.00538228	-2.81964
Cc1cnc(N)c(I)c1	AF0492	AF	AF0492_AF	0.0178607	-1.12191
Nc1ccc(Br)nc1Cl	AF0493	AF	AF0493_AF	0.00640408	-1.97151
Cc1ccc(-c2cc(N)on2)cc1	AF0494	AF	AF0494_AF	0.0455236	-2.03545
Nc1cc(-c2ccccc2)nn1-c1ccccc1	AF0496	AF	AF0496_AF	0.128921	-3.16063
Cn1nc(-c2ccccc2)cc1N	AF0497	AF	AF0497_AF	0.00883726	-1.50698
CCOC(=O)c1oc2ccccc2c1N	AF0498	AF	AF0498_AF	0.00708983	-3.55958
CCOC(=O)c1cc(Br)cnc1N	AF0502	AF	AF0502_AF	0.00266409	-2.56087
N#Cc1cnc(N)c(Br)c1	AF0504	AF	AF0504_AF	0.0133966	-1.57791
Cc1ccc(-n2ncc(C#N)c2N)cc1	AF0505	AF	AF0505_AF	0.0377846	-2.59909
N#Cc1cnc(N)c(Cl)c1	AF0506	AF	AF0506_AF	0.0186843	-1.69719
N#Cc1c(N)oc(-c2ccccc2)c1-c1ccccc1	AF0507	AF	AF0507_AF	0.120846	-5.79231
Nc1ccc(N2CCOCC2)nc1	AF0509	AF	AF0509_AF	0.00231049	-0.147382
COC(=O)c1cnc(N)c(Br)c1	AF0511	AF	AF0511_AF	0.00350716	-2.23027
Cn1nc(N)c2cccnc21	AF0513	AF	AF0513_AF	0.00765666	-0.359957
N#Cc1cnn(-c2ccc([N+](=O)[O-])cc2)c1N	AF0514	AF	AF0514_AF	0.025561	-3.27729
Cc1cc(N)n(C(C)(C)C)n1	AF0516	AF	AF0516_AF	0.00169161	-0.914047
Cc1[nH]c(N)c(C#N)c1C	AF0517	AF	AF0517_AF	0.00162508	-2.03604
CN1CCN(c2ncccc2N)CC1	AF0519	AF	AF0519_AF	0.00334049	-0.152964
COC(=O)c1ccncc1N	AF0521	AF	AF0521_AF	0.000643421	-1.18286
Nc1cc(Cl)ncc1Br	AF0522	AF	AF0522_AF	0.0113832	-1.73049
Cn1ncc(C(N)=O)c1N	AF0523	AF	AF0523_AF	0.00080359	-1.04035
CCOC(=O)c1nc2ccc(C(F)(F)F)cn2c1N	AF0525	AF	AF0525_AF	0.0163609	-2.86188
Nc1ccnc(Cl)c1Br	AF0526	AF	AF0526_AF	0.00939453	-1.6513
Nc1ncc(C(F)(F)F)cc1I	AF0530	AF	AF0530_AF	0.0869627	-2.21993
Nc1cc(-c2cccc(Br)c2)no1	AF0531	AF	AF0531_AF	0.0379186	-2.6967
Nc1cc(-c2ccc(Cl)cc2)no1	AF0532	AF	AF0532_AF	0.0600862	-3.08371
Nc1cc(-c2cccc(C(F)(F)F)c2)no1	AF0533	AF	AF0533_AF	0.0806865	-3.11419
CC(C)(C)OC(=O)N1CCN(c2ccc(N)cn2)CC1	AF0534	AF	AF0534_AF	0.00230764	-2.08464
Nc1cc(C(F)(F)F)no1	AF0535	AF	AF0535_AF	0.0197883	-1.57039
CC(=O)c1cccnc1N	AF0536	AF	AF0536_AF	0.0042447	-0.375486
CC(C)(C)n1cc(C#N)cc1N	AF0537	AF	AF0537_AF	0.00806456	-1.83984
Nc1ncc(Br)cc1C(F)(F)F	AF0538	AF	AF0538_AF	0.0418187	-2.04749
COc1ncc(N)cc1C	AF0539	AF	AF0539_AF	0.00931532	-0.0897108
Nc1nc(Br)ccc1[N+](=O)[O-]	AF0540	AF	AF0540_AF	0.0846444	-2.03965
Nc1ncc(Br)cc1I	AF0542	AF	AF0542_AF	0.0274835	-1.72952
COc1nccc(N)c1Br	AF0543	AF	AF0543_AF	0.0254573	-1.04105
Nc1ccnc(Cl)c1Cl	AF0546	AF	AF0546_AF	0.0190671	-1.45998
NC(=O)c1c(N)sc2c1CCOC2	AF0547	AF	AF0547_AF	0.00140447	-2.17511
COc1ncc(Br)cc1N	AF0548	AF	AF0548_AF	0.0111549	-1.21247
CCOc1cccnc1N	AF0549	AF	AF0549_AF	0.0103538	-0.523714
Nc1cccnc1N1CCCCC1	AF0553	AF	AF0553_AF	0.0024176	-0.468936
NC(=O)c1ncc(Br)cc1N	AF0558	AF	AF0558_AF	0.00405505	-1.55863
CCOC(=O)c1nc[nH]c1N	AF0563	AF	AF0563_AF	0.00112893	-1.93756
Nc1cc(C(F)(F)F)cnc1Cl	AF0567	AF	AF0567_AF	0.0358952	-2.29153
N#Cc1ncc(Br)cc1N	AF0568	AF	AF0568_AF	0.0631354	-1.56131
CC(C)(C)n1cc(N)cn1	AF0569	AF	AF0569_AF	0.00363948	-0.663829
Nc1ccnn1Cc1ccccc1	AF0570	AF	AF0570_AF	0.0126136	-1.5145
Cc1cc(C(F)(F)F)ncc1N	AF0571	AF	AF0571_AF	0.02231	-1.48553
Cc1cnc(N)c(O)c1	AF0572	AF	AF0572_AF	0.0194319	-0.63718
COC(=O)c1cc(C)sc1N	AF0575	AF	AF0575_AF	0.00216485	-2.94182
Cc1cnc(C(N)=O)c(N)c1	AF0576	AF	AF0576_AF	0.00203618	-0.636413
Cc1cc(Cl)ncc1N	AF0577	AF	AF0577_AF	0.00629116	-0.904904
Nc1c(Cl)ccnc1Cl	AF0579	AF	AF0579_AF	0.0139749	-1.476
Cc1cnc(N)c(Br)n1	AF0581	AF	AF0581_AF	0.00227022	-1.0043
COc1cncc(N)c1C	AF0583	AF	AF0583_AF	0.00155376	-0.350721
Cc1nonc1N	AF0585	AF	AF0585_AF	0.00179401	-0.460225
COC(=O)c1ncc(Br)cc1N	AF0586	AF	AF0586_AF	0.00724895	-2.31099
Nc1ccc(Cl)nc1I	AF0587	AF	AF0587_AF	0.0126283	-1.74751
Nc1ccno1	AF0588	AF	AF0588_AF	0.00362295	0.153674
Nc1cc(O)nc(C2CC2)n1	AF0589	AF	AF0589_AF	0.00373654	-1.60364
Nc1nc2ccccc2nc1Cl	AF0591	AF	AF0591_AF	0.0797122	-2.5755
NC(=O)c1n[nH]cc1N	AF0592	AF	AF0592_AF	0.00078772	-1.81674
COc1cc(N)nc(OC)n1	AF0595	AF	AF0595_AF	0.00666085	-1.04253
Cc1ccc(-n2nc(C(C)(C)C)cc2N)cc1	AF0596	AF	AF0596_AF	0.0552565	-3.1061
Nc1ncc(Cl)cc1Cl	AF0597	AF	AF0597_AF	0.0542076	-1.52345
Cc1ccc(O)c(N)n1	AF0598	AF	AF0598_AF	0.00562321	-0.414098
COC(=O)c1ccc(Cl)nc1N	AF0599	AF	AF0599_AF	0.00199917	-2.24377
NC(=O)c1ccc(Cl)nc1N	AF0600	AF	AF0600_AF	0.00228456	-1.6157
COc1nc(N)cc(O)n1	AF0601	AF	AF0601_AF	0.00861581	-1.00609
Cc1nc(N)cc(O)n1	AF0602	AF	AF0602_AF	0.00112601	-0.874822
Nc1nc(Br)cn2ccnc12	AF0603	AF	AF0603_AF	0.0139084	-1.52827
Nc1[nH]nc2ncc(Br)cc12	AF0604	AF	AF0604_AF	0.0068111	-2.11288
CCOC(=O)c1nc(C)sc1N	AF0605	AF	AF0605_AF	0.00410967	-2.3821
Nc1ncnn2cccc12	AF0607	AF	AF0607_AF	0.0109542	-1.23231
Nc1ccnn1Cc1ccccc1F	AF0611	AF	AF0611_AF	0.0257263	-1.37888
CC(C)(C)c1cc(N)on1	AF0612	AF	AF0612_AF	0.00397914	-1.23879
Nc1cc(Br)cn2ccnc12	AF0613	AF	AF0613_AF	0.0255211	-0.690283
Cc1nc(Cl)nc(Cl)c1N	AF0614	AF	AF0614_AF	0.00390514	-1.87788
Cn1ccc2cc(N)cnc21	AF0615	AF	AF0615_AF	0.00698436	0.065646
N#Cc1ncccc1N	AF0616	AF	AF0616_AF	0.0358455	-0.715239
Cc1ncc(N)cc1Br	AF0617	AF	AF0617_AF	0.00299849	-0.402573
N#Cc1cc(N)ccn1	AF0619	AF	AF0619_AF	0.00923013	-0.67199
Nc1ccnnc1	AF0624	AF	AF0624_AF	0.00512438	0.286749
Nc1cc(Cl)cnc1Br	AF0625	AF	AF0625_AF	0.0076783	-1.79837
Nc1n[nH]c2nccnc12	AF0627	AF	AF0627_AF	0.00517035	-2.25593
Nc1cnc(Br)nc1	AF0628	AF	AF0628_AF	0.00400324	-0.895023
Nc1cncc(Cl)c1	AF0629	AF	AF0629_AF	0.00451835	-0.530262
Nc1cnc2ccc(Cl)nn12	AF0630	AF	AF0630_AF	0.0291551	-1.88897
CCOC(=O)c1oc2nccnc2c1N	AF0631	AF	AF0631_AF	0.00739655	-3.22125
CCOC(=O)c1cn2cc(N)ccc2n1	AF0634	AF	AF0634_AF	0.00357072	-2.32433
Nc1cc(OCc2ccccc2)n[nH]1	AF0635	AF	AF0635_AF	0.00421015	-2.49916
CCOC(=O)c1ccncc1N	AF0636	AF	AF0636_AF	0.00130978	-1.32723
CC(C)(C)OC(=O)N1CCN(c2nccnc2N)CC1	AF0638	AF	AF0638_AF	0.00373527	-2.14211
CCOC(=O)c1c(N)nn2cccnc12	AF0639	AF	AF0639_AF	0.00722718	-2.97229
Cc1nc(Br)ccc1N	AF0640	AF	AF0640_AF	0.00234637	-0.545513
CC(C)Oc1cc(N)[nH]n1	AF0641	AF	AF0641_AF	0.00141551	-1.41243
Nc1ncc(Cl)nc1Br	AF0643	AF	AF0643_AF	0.00559067	-2.3963
Nc1nccnc1N1CCOCC1	AF0645	AF	AF0645_AF	0.00336741	-0.626706
Cc1cnc(Br)c(N)c1	AF0646	AF	AF0646_AF	0.00360823	-0.901494
Nc1cncnc1Br	AF0648	AF	AF0648_AF	0.00301651	-0.744015
Nc1ncc(Br)nc1N1CCCCC1	AF0649	AF	AF0649_AF	0.00245053	-2.05848
Nc1ccc2nccn2c1	AF0650	AF	AF0650_AF	0.00755864	0.155129
Nc1c(Cl)ncc2ccccc12	AF0653	AF	AF0653_AF	0.0230284	-2.16546
Nc1ccc([N+](=O)[O-])nc1	AF0654	AF	AF0654_AF	0.0785754	-1.66775
C#Cc1nccnc1N	AF0655	AF	AF0655_AF	0.0647819	-0.88136
CN1CCN(c2cc(N)ncn2)CC1	AF0656	AF	AF0656_AF	0.00281503	-0.877374
Cn1nc(N)c2ccc(Cl)nc21	AF0657	AF	AF0657_AF	0.00914226	-1.6539
Cc1cn2cccc(N)c2n1	AF0658	AF	AF0658_AF	0.0080017	0.372782
Nc1cncc(O)c1	AF0659	AF	AF0659_AF	0.00157959	-0.256621
Cc1cc(N)cnc1Br	AF0661	AF	AF0661_AF	0.00385391	-0.724176
COC(=O)c1cc(N)c(Cl)s1	AF0662	AF	AF0662_AF	0.00543708	-3.37895
Cc1ccc([N+](=O)[O-])c(N)n1	AF0664	AF	AF0664_AF	0.0387267	-1.34673
CCOC(=O)c1cnc(N)cn1	AF0665	AF	AF0665_AF	0.00305835	-1.93802
Nc1cnc(I)cn1	AF0666	AF	AF0666_AF	0.0156373	-1.26686
Cc1cc(N)cnc1F	AF0667	AF	AF0667_AF	0.00618593	-0.169986
NC(=O)c1cncc(N)c1	AF0669	AF	AF0669_AF	0.000677789	-0.589504
COc1ccc(N)c(OC)n1	AF0673	AF	AF0673_AF	0.0130966	-0.605316
COc1cccnc1N	AF0674	AF	AF0674_AF	0.00381567	-0.269042
Nc1ccnc(F)c1	AF0676	AF	AF0676_AF	0.00562323	0.19836
Nc1cnoc1	AF0677	AF	AF0677_AF	0.00258866	-0.11194
N#Cc1cncc(N)n1	AF0679	AF	AF0679_AF	0.0146033	-1.16025
Nc1ncc(F)cc1Br	AF0680	AF	AF0680_AF	0.0206436	-1.24745
Nc1cccnc1I	AF0681	AF	AF0681_AF	0.0173931	-0.690247
COC(=O)c1sc(Br)cc1N	AF0682	AF	AF0682_AF	0.00487821	-3.28368
Nc1cccn2ccnc12	AF0684	AF	AF0684_AF	0.0159247	0.0742696
Nc1nc(Cl)c(Br)cc1I	AF0685	AF	AF0685_AF	0.0251464	-2.95186
Cc1ccnc(Br)c1N	AF0686	AF	AF0686_AF	0.00230601	-0.703552
Nc1ncc(I)cc1I	AF0688	AF	AF0688_AF	0.0548248	-2.09335
COc1nccnc1N	AF0689	AF	AF0689_AF	0.00767696	-0.791498
COc1nc(Br)cnc1N	AF0690	AF	AF0690_AF	0.00374037	-1.72452
CCOc1nccnc1N	AF0691	AF	AF0691_AF	0.0114629	-1.03048
Nc1c(F)cnc(Cl)c1[N+](=O)[O-]	AF0692	AF	AF0692_AF	0.114746	-2.39964
Nc1ccc(Cl)nc1Br	AF0695	AF	AF0695_AF	0.00539004	-1.89464
Cc1ncc(N)cn1	AF0697	AF	AF0697_AF	0.00149824	0.205695
COC(=O)c1nc(I)cnc1N	AF0698	AF	AF0698_AF	0.00652765	-2.58974
COc1cncc(N)n1	AF0701	AF	AF0701_AF	0.00412771	-0.496983
Nc1nc(Cl)c(Br)nc1Br	AF0703	AF	AF0703_AF	0.00533532	-3.68281
COc1cnc(N)cn1	AF0706	AF	AF0706_AF	0.00480198	-0.564634
Cc1nc(Br)cnc1N	AF0707	AF	AF0707_AF	0.0023534	-0.811129
Nc1nccnc1Br	AF0708	AF	AF0708_AF	0.00505019	-1.28684
Nc1cc(N2CCOCC2)ncn1	AF0709	AF	AF0709_AF	0.00202095	-0.774501
Nc1ncc([N+](=O)[O-])cc1Cl	AF0710	AF	AF0710_AF	0.200706	-2.05309
Cc1nc(N)cc(N2CCN(CCO)CC2)n1	AF0713	AF	AF0713_AF	0.000581195	-0.169061
Nc1cc(Cl)ncc1F	AF0714	AF	AF0714_AF	0.0187534	-1.42333
Cc1cnc(Br)cc1N	AF0715	AF	AF0715_AF	0.00440167	-0.666616
COC(=O)c1cc(C)cnc1N	AF0717	AF	AF0717_AF	0.00152916	-1.81926
Nc1nc(Br)cnc1Cl	AF0718	AF	AF0718_AF	0.00684932	-2.30158
CN1CCN(c2ncc(N)cn2)CC1	AF0719	AF	AF0719_AF	0.00401599	-0.586824
COC(=O)c1cncc(N)c1	AF0720	AF	AF0720_AF	0.000408283	-1.11674
COC(=O)c1cc(N)cs1	AF0721	AF	AF0721_AF	0.00144474	-2.7388
COC(=O)c1cncc(N)n1	AF0722	AF	AF0722_AF	0.00146096	-1.64182
Cc1nc(Cl)ccc1N	AF0723	AF	AF0723_AF	0.00309283	-0.779585
Nc1cncs1	AF0724	AF	AF0724_AF	0.00647476	-0.357928
Nc1cc2ccccc2s1	AF0734	AF	AF0734_AF	0.046583	-2.56139
Nc1cncc(Br)n1	AF0737	AF	AF0737_AF	0.0036191	-0.969813
Cc1ncncc1N	AF0738	AF	AF0738_AF	0.00142623	0.267125
Nc1ccnc(Br)c1[N+](=O)[O-]	AF0739	AF	AF0739_AF	0.030019	-2.22419
Cc1ncc(Br)cc1N	AF0746	AF	AF0746_AF	0.00289121	-0.455161
COc1nc(Cl)cnc1N	AF0747	AF	AF0747_AF	0.00620896	-1.94946
Nc1cncc([N+](=O)[O-])c1	AF0748	AF	AF0748_AF	0.0237807	-1.14995
COc1ccncc1N	AF0749	AF	AF0749_AF	0.00176684	-0.361228
Cn1nc(Br)cc1N	AF0751	AF	AF0751_AF	0.00191472	-0.563348
CN1CCc2ncc(N)cc2C1	AF0754	AF	AF0754_AF	0.00176322	0.581514
Nc1cncc(C(F)(F)F)c1	AF0756	AF	AF0756_AF	0.0106736	-0.979273
Nc1ncccc1-c1ccccc1	AF0757	AF	AF0757_AF	0.0305687	-1.54647
Cc1nc(C(F)(F)F)c(N)s1	AF0758	AF	AF0758_AF	0.0132653	-2.2506
COC(=O)c1occc1N	AF0759	AF	AF0759_AF	0.00183244	-1.8776
Nc1cnc2n[nH]c(Br)c2c1	AF0761	AF	AF0761_AF	0.00484481	-1.90366
CC(C)(C)OC(=O)N1CCN(c2ncccc2N)CC1	AF0764	AF	AF0764_AF	0.00207361	-2.06057
Nc1cnn2cccnc12	AF0766	AF	AF0766_AF	0.0196167	-1.086
COC(=O)c1nc(Cl)cnc1N	AF0767	AF	AF0767_AF	0.00324891	-2.75671
Cc1cc(Br)ncc1N	AF0771	AF	AF0771_AF	0.00488357	-0.677283
Nc1cc(Br)cnc1O	AF0772	AF	AF0772_AF	0.0179466	-1.48614
Nc1ncc(Br)nc1Cl	AF0773	AF	AF0773_AF	0.00719201	-2.29416
Nc1ncc(Cl)cc1O	AF0774	AF	AF0774_AF	0.024608	-1.51807
Nc1cnc(Cl)c(Cl)c1	AF0775	AF	AF0775_AF	0.0157152	-1.3684
Nc1ncc(Br)cc1F	AF0779	AF	AF0779_AF	0.0218505	-1.25445
CC(C)(C#N)c1ccc(N)cn1	AF0782	AF	AF0782_AF	0.00140177	-0.839305
CCCc1nn(C)c(C(N)=O)c1N	AF0784	AF	AF0784_AF	0.000674042	-1.14108
Cc1nc2ccccc2cc1N	AF0785	AF	AF0785_AF	0.00666951	-0.732977
Nc1cc2ccccc2cn1	AF0786	AF	AF0786_AF	0.0275673	-1.36608
COc1nc(C)ccc1N	AF0787	AF	AF0787_AF	0.00325712	0.057685
N#Cc1cc(N)n(-c2c(Cl)cc(C(F)(F)F)cc2Cl)n1	AF0790	AF	AF0790_AF	0.274787	-5.50843
CSc1nc(N)cc(O)n1	AF0792	AF	AF0792_AF	0.0183752	-1.94607
Nc1ccnc(-c2ccccc2)c1	AF0793	AF	AF0793_AF	0.0222567	-1.30631
CCc1cc(N)n(-c2ccccc2)n1	AF0794	AF	AF0794_AF	0.0396244	-1.80479
Cc1ncc(N)c(Cl)n1	AF0796	AF	AF0796_AF	0.00194889	-0.99426
COc1ccc(C(=O)c2oc3ccccc3c2N)cc1OC	AF0797	AF	AF0797_AF	0.0228849	-5.57886
COC(=O)c1nc(Br)ccc1N	AF0799	AF	AF0799_AF	0.0038005	-2.11565
Nc1cnc(C(F)(F)F)nc1	AF0800	AF	AF0800_AF	0.0314174	-1.15571
CC(C)c1cccc(N)n1	AF0801	AF	AF0801_AF	0.00462587	-0.766791
Cc1nc(Cl)ncc1N	AF0803	AF	AF0803_AF	0.00232004	-0.789257
CCOC(=O)Cn1cnc2c(N)ncnc21	AF0804	AF	AF0804_AF	0.000772103	-2.03082
CCOC(=O)c1c(N)sc2ccccc12	AF0806	AF	AF0806_AF	0.00706033	-4.34861
NC(=O)c1ccc(N)cn1	AF0807	AF	AF0807_AF	0.00135974	-0.70052
Nc1cnc(Br)c(Br)c1	AF0808	AF	AF0808_AF	0.00641347	-1.4446
N#Cc1cccc(N)n1	AF0809	AF	AF0809_AF	0.0204811	-0.790112
CCOC(=O)c1cnn(-c2ccc(Cl)cc2)c1N	AF0810	AF	AF0810_AF	0.019248	-3.90018
CCOC(=O)c1nc2cc(Br)ccc2cc1N	AF0812	AF	AF0812_AF	0.0490506	-4.01398
CCOC(=O)c1sc2ccccc2c1N	AF0813	AF	AF0813_AF	0.0208586	-4.22326
Cc1nn(-c2ccccc2)c(N)c1Br	AF0814	AF	AF0814_AF	0.0181554	-2.07807
NC(=O)c1oc2ccccc2c1N	AF0815	AF	AF0815_AF	0.00329407	-2.05539
N#Cc1cnoc1N	AF0816	AF	AF0816_AF	0.0111091	-1.34746
Nc1cc(-c2ccc(F)cc2)no1	AF0818	AF	AF0818_AF	0.0557929	-1.92822
CCOC(=O)c1cnn(-c2ccccc2)c1N	AF0819	AF	AF0819_AF	0.00420662	-2.93783
Nc1cc(-c2ccccc2Cl)no1	AF0820	AF	AF0820_AF	0.0281788	-2.79735
Cc1cnc(N)c([N+](=O)[O-])c1	AF0822	AF	AF0822_AF	0.0566906	-1.44688
Nc1cc(F)cnc1Br	AF0824	AF	AF0824_AF	0.00891361	-1.2947
CC(C)c1ccc(N)cn1	AF0826	AF	AF0826_AF	0.0042197	-0.438739
NC(=O)c1ccnc(Cl)c1N	AF0827	AF	AF0827_AF	0.00223178	-1.54306
CC(=O)c1cc(Cl)nc(Cl)c1N	AF0829	AF	AF0829_AF	0.00929053	-1.95411
Cc1cc(Cl)nc(Cl)c1N	AF0830	AF	AF0830_AF	0.00549258	-1.87805
Nc1cnn(C2CCOCC2)c1	AF0831	AF	AF0831_AF	0.00353713	-0.114945
Nc1snnc1-c1ccccc1	AF0833	AF	AF0833_AF	0.0587424	-2.49321
Nc1cnccc1-c1ccccc1	AF0834	AF	AF0834_AF	0.0185113	-1.31667
Nc1cnc2ccccn12	AF0835	AF	AF0835_AF	0.0204983	-0.222295
Nc1cnc2ccc(Br)cn12	AF0838	AF	AF0838_AF	0.0294137	-0.930323
Nc1cccnc1-c1ccccc1	AF0842	AF	AF0842_AF	0.031165	-1.22216
CCOc1ccncc1N	AF0843	AF	AF0843_AF	0.00428609	-0.569658
COc1ncnc(OC)c1N	AF0845	AF	AF0845_AF	0.00463243	-1.06373
Nc1cnccc1[N+](=O)[O-]	AF0847	AF	AF0847_AF	0.0221475	-1.24491
CC(=O)c1ccncc1N	AF0848	AF	AF0848_AF	0.00339011	-0.37468
Cc1noc(C)c1N	AF0851	AF	AF0851_AF	0.00056518	-0.176815
CCOc1cc(N)ccn1	AF0852	AF	AF0852_AF	0.00876874	-0.385276
Cc1cc(C)c(N)c(Br)n1	AF0853	AF	AF0853_AF	0.00132501	-0.954672
Nc1ccc(Oc2ccc(Br)cc2)nc1	AF0854	AF	AF0854_AF	0.0416145	-2.83103
Cc1ccnc(C)c1N	AF0857	AF	AF0857_AF	0.000764708	0.292106
Nc1ccc(Oc2ccccc2)nc1	AF0858	AF	AF0858_AF	0.00888913	-1.72341
Cc1nc2ccccn2c1N	AF0859	AF	AF0859_AF	0.00841803	0.040764
COc1ncc(N)cn1	AF0860	AF	AF0860_AF	0.00237758	0.02334
Cc1cc(C)c(N)cn1	AF0862	AF	AF0862_AF	0.00161876	0.224699
Nc1cncc(Br)c1Cl	AF0864	AF	AF0864_AF	0.00939772	-1.47789
COC(=O)c1ccnc(Cl)c1N	AF0865	AF	AF0865_AF	0.00190648	-2.1671
COc1ccc(N)c(Cl)n1	AF0866	AF	AF0866_AF	0.00616606	-1.47037
Cc1cnc(O)c(N)c1	AF0867	AF	AF0867_AF	0.0141606	-0.74692
Nc1cncc(C(F)(F)F)n1	AF0870	AF	AF0870_AF	0.0144429	-1.41712
Cc1cnc(N)c(C)n1	AF0871	AF	AF0871_AF	0.00100135	-0.0282629
N#Cc1cnc2ccnn2c1N	AF0873	AF	AF0873_AF	0.0110622	-2.30582
COC(=O)c1cnc(N)c(I)c1	AF0877	AF	AF0877_AF	0.0108667	-2.36998
CCOC(=O)c1sc2ncccc2c1N	AF0881	AF	AF0881_AF	0.0136972	-3.53396
CCOC(=O)c1c(N)sc2c1CCN(C(=O)OC(C)(C)C)C2	AF0882	AF	AF0882_AF	0.00398528	-4.06747
COC(=O)c1sc(-c2ccc(Cl)cc2)cc1N	AF0883	AF	AF0883_AF	0.0314487	-5.34236
COC(=O)c1cc(Cl)nc(Cl)c1N	AF0885	AF	AF0885_AF	0.00274757	-2.90153
N#Cc1cnc(N)c(I)c1	AF0887	AF	AF0887_AF	0.0245642	-1.71889
Nc1cc(F)c(Cl)nc1Cl	AF0890	AF	AF0890_AF	0.0194897	-2.21461
N#Cc1nc[nH]c1N	AF0891	AF	AF0891_AF	0.0064803	-1.0539
N#Cc1ccc(N)cn1	AF0893	AF	AF0893_AF	0.0161655	-0.613834
N#Cc1cnn(-c2ccc(F)cc2)c1N	AF0894	AF	AF0894_AF	0.0392755	-2.27898
Cc1cc(C(N)=O)c(N)s1	AF0895	AF	AF0895_AF	0.00219443	-1.51859
NC(=O)c1cccnc1N	AF0896	AF	AF0896_AF	0.000910873	-0.755537
NC(=O)c1ccncc1N	AF0897	AF	AF0897_AF	0.000887069	-0.794434
Cc1csc(N)c1C(N)=O	AF0898	AF	AF0898_AF	0.0013085	-1.5018
COC(=O)c1cc(Cl)cnc1N	AF0901	AF	AF0901_AF	0.00223037	-2.32222
Cc1nc(Cl)c(N)c(Cl)n1	AF0902	AF	AF0902_AF	0.00367013	-2.25054
CCOC(=O)c1cc(Cl)cnc1N	AF0903	AF	AF0903_AF	0.00329884	-2.5533
COC(=O)c1cnc(N)c(Cl)c1	AF0904	AF	AF0904_AF	0.00427315	-2.22769
Cc1nc(C(F)(F)F)ccc1N	AF0906	AF	AF0906_AF	0.0131571	-1.35573
Nc1cnc(C(F)(F)F)cn1	AF0907	AF	AF0907_AF	0.0282008	-1.53381
COC(=O)c1c[nH]c(C(=O)OC)c1N	AF0908	AF	AF0908_AF	0.000185975	-2.88849
CCOC(=O)c1cnc(N)c(Br)c1	AF0909	AF	AF0909_AF	0.00566614	-2.46569
CC(C)n1cc(N)cn1	AF0912	AF	AF0912_AF	0.0027366	-0.343346
CC(C)n1nc(I)c2c(N)ncnc21	AF0914	AF	AF0914_AF	0.00566908	-2.3233
Nc1ccnc2ccc(Br)cc12	AF0917	AF	AF0917_AF	0.0472046	-1.70447
Cn1cc(N)c(C(F)(F)F)n1	AF0919	AF	AF0919_AF	0.0107236	-1.18713
Nc1ncc(Br)cc1OC(F)F	AF0920	AF	AF0920_AF	0.0190253	-2.48062
CCCSc1nc(Cl)c(N)c(Cl)n1	AF0926	AF	AF0926_AF	0.0141711	-3.81724
CCc1cc(C(=O)c2ccccc2Cl)c(N)s1	AF0931	AF	AF0931_AF	0.0276662	-4.80937
Nc1ncnc2c1ncn2CCO	AF0934	AF	AF0934_AF	0.00223988	-0.963177
CO[C@@H]1[C@H](O)[C@@H](CO)O[C@H]1n1cnc2c(N)ncnc21	AF0939	AF	AF0939_AF	0.00589837	-1.53021
Nc1ncnc2c1ncn2[C@@H]1O[C@H](CO)[C@@H](O)[C@H]1O	AF0942	AF	AF0942_AF	0.00423878	-1.47261
Nc1cc(-c2ccncc2)cnc1O	AF0943	AF	AF0943_AF	0.00649341	-1.83491
Nc1ncnc2c1ncn2[C@@H]1O[C@H](CO)C[C@H]1O	AF0947	AF	AF0947_AF	0.0061112	-1.41291
Nc1ncnc2c1ncn2[C@H]1CC[C@@H](CO)O1	AF0952	AF	AF0952_AF	0.00759394	-1.07417
CSC[C@H]1O[C@@H](n2cnc3c(N)ncnc32)[C@H](O)[C@@H]1O	AF0957	AF	AF0957_AF	0.0118359	-2.52677
Cn1cc(I)c2c(N)ncnc21	AF0959	AF	AF0959_AF	0.0113734	-1.23847
CC(C)(C)n1nc(-c2ccc(Cl)cc2)c2c(N)ncnc21	AF0963	AF	AF0963_AF	0.0376778	-4.47251
NC(=O)c1nc(Br)cnc1N	AF0965	AF	AF0965_AF	0.00257385	-1.94681
Cn1nc(N)c2cc(I)cnc21	AF0966	AF	AF0966_AF	0.0171575	-0.984503
Cc1nc(N)c(Br)nc1Br	AF0968	AF	AF0968_AF	0.00196168	-2.36029
Nc1cc(Br)cnc1Cl	AF0970	AF	AF0970_AF	0.00894383	-1.86503
Nc1c(Cl)c(O)nc(F)c1Cl	AF0972	AF	AF0972_AF	0.0484687	-2.65899
Cn1nc(C(C)(C)C)cc1N	AF0975	AF	AF0975_AF	0.00242424	-0.946652
Nc1ncnc2c1cnn2-c1ccccc1	AF0990	AF	AF0990_AF	0.013353	-2.64827
Nc1ncnc2c1ncn2Cc1c(F)cccc1Cl	AF0993	AF	AF0993_AF	0.0261197	-3.51925
Cc1ccnc(F)c1N	AF0997	AF	AF0997_AF	0.0039889	-0.0858887
CC(=O)Nc1cc(N)ncn1	AF0999	AF	AF0999_AF	0.000808669	-1.45167
N#Cc1cnn(-c2ccccn2)c1N	AF1003	AF	AF1003_AF	0.0156096	-2.03526
COCCn1cc(N)cn1	AF1007	AF	AF1007_AF	0.00278288	0.212038
N#Cc1cnn(-c2ccccc2)c1N	AF1011	AF	AF1011_AF	0.0154628	-2.25654
Nc1ccc(C(F)(F)F)nc1Br	AF1014	AF	AF1014_AF	0.026104	-2.14737
CCOC(=O)c1c(C(C)C)csc1N	AF1016	AF	AF1016_AF	0.0024614	-3.71313
CCOC(=O)c1cnn(-c2ncccn2)c1N	AF1017	AF	AF1017_AF	0.00355661	-2.4491
Nc1csc2nccnc12	AF1024	AF	AF1024_AF	0.0341071	-2.15773
Nc1ncc(I)nc1Cl	AF1030	AF	AF1030_AF	0.0126264	-2.10042
Cc1ncc(Cl)cc1N	AF1031	AF	AF1031_AF	0.00363275	-0.66591
COC(=O)c1ccc(N)o1	AF1033	AF	AF1033_AF	0.000638583	-1.83566
CCOC(=O)c1c(N)sc2c1CCOC2	AF1035	AF	AF1035_AF	0.00178176	-3.17844
Cc1cc(N)nc(Br)c1	AF1036	AF	AF1036_AF	0.00282936	-1.04973
Nc1cnncc1Cl	AF1037	AF	AF1037_AF	0.0183541	-0.977913
Nc1cnc2[nH]ncc2c1	AF1038	AF	AF1038_AF	0.003102	-1.22991
CCOC(=O)c1cnc(Cl)cc1N	AF1041	AF	AF1041_AF	0.00488306	-2.41664
COC(=O)c1c(C)csc1N	AF1042	AF	AF1042_AF	0.00116093	-3.00383
CCOC(=O)Cc1c(C(=O)OCC)sc(N)c1C#N	AF1043	AF	AF1043_AF	0.00360249	-4.56381
CCOC(=O)Cc1cccc(N)n1	AF1047	AF	AF1047_AF	0.000613352	-0.836956
Nc1cn2nc(Cl)ccc2n1	AF1049	AF	AF1049_AF	0.0316029	-1.84165
N#Cc1ncc(N)cn1	AF1052	AF	AF1052_AF	0.0165851	-0.686822
Cc1[nH]nc2ncc(N)cc12	AF1054	AF	AF1054_AF	0.00254186	-1.04426
Cc1ncc([N+](=O)[O-])cc1N	AF1055	AF	AF1055_AF	0.0193322	-1.3079
Nc1nccn2c(Br)cnc12	AF1057	AF	AF1057_AF	0.0189825	-1.52097
Nc1cnn2ccc(Cl)nc12	AF1059	AF	AF1059_AF	0.0249702	-2.10466
CC(C)(C)OC(=O)c1cc(N)c(Br)cn1	AF1060	AF	AF1060_AF	0.00731842	-3.35914
Nc1ccc2ncc(Br)n2c1	AF1061	AF	AF1061_AF	0.0116137	-0.692595
COc1ccc(Br)nc1N	AF1062	AF	AF1062_AF	0.00208794	-1.31699
COc1cncc(N)c1	AF1063	AF	AF1063_AF	0.000691715	-0.239662
Cc1cnc(Cl)cc1N	AF1065	AF	AF1065_AF	0.00592412	-0.910051
Nc1cnc(Cl)cc1Cl	AF1067	AF	AF1067_AF	0.019049	-1.4139
NC(=O)c1nccnc1N	AF1069	AF	AF1069_AF	0.00152549	-1.40833
COc1cc(N)c(Br)cn1	AF1071	AF	AF1071_AF	0.0144282	-1.25507
COC(=O)c1c(N)ccnc1Cl	AF1075	AF	AF1075_AF	0.00162098	-2.04835
Nc1cc(Br)ncc1[N+](=O)[O-]	AF1077	AF	AF1077_AF	0.0681049	-2.07488
Nc1cc(Cl)ncc1Cl	AF1084	AF	AF1084_AF	0.0195295	-1.46522
Nc1cnccc1Br	AF1085	AF	AF1085_AF	0.00509965	-0.519384
Nc1ccnc([N+](=O)[O-])c1	AF1086	AF	AF1086_AF	0.0621935	-1.34371
Nc1c[nH]c2ncc(Br)cc12	AF1093	AF	AF1093_AF	0.0130736	-1.91834
CCOc1cnc(N)cn1	AF1095	AF	AF1095_AF	0.00777434	-0.760745
Cc1cc(N)nc(Cl)c1	AF1098	AF	AF1098_AF	0.00407894	-1.24152
Nc1ncc(S(=O)(=O)O)cc1Br	AF1099	AF	AF1099_AF	0.000934956	-1.23918
COc1cnc(Br)c(N)c1	AF1102	AF	AF1102_AF	0.00202894	-1.42842
Nc1cnns1	AF1103	AF	AF1103_AF	0.0615952	-0.533291
COc1cc(N)cnc1Br	AF1105	AF	AF1105_AF	0.00207713	-1.12092
Nc1cc(F)nc(F)c1	AF1106	AF	AF1106_AF	0.00773071	-0.532385
N#Cc1sccc1N	AF1108	AF	AF1108_AF	0.0232577	-2.44231
Nc1cnc(Br)cn1	AF1109	AF	AF1109_AF	0.0066488	-1.09882
COC(=O)c1cc(N)n(C)n1	AF1110	AF	AF1110_AF	0.000810777	-1.3799
Cc1ccc(C)c(N)n1	AF1111	AF	AF1111_AF	0.00169293	-0.100175
CCOC(=O)c1ncccc1N	AF1112	AF	AF1112_AF	0.00471912	-1.45733
Nc1cnc(Cl)c(C(F)(F)F)c1	AF1113	AF	AF1113_AF	0.0294669	-1.96858
Cc1ncc(N)nc1C	AF1114	AF	AF1114_AF	0.00111966	-0.226161
COC(=O)c1nc(Cl)nc(Cl)c1N	AF1115	AF	AF1115_AF	0.00363573	-3.00635
CC(C)(C)OC(=O)c1ccsc1N	AF1116	AF	AF1116_AF	0.00296152	-3.71964
COC(=O)c1scnc1N	AF1117	AF	AF1117_AF	0.00264039	-2.44147
COc1ncc(N)cc1F	AF1118	AF	AF1118_AF	0.0122654	-0.471639
Nc1ncc([N+](=O)[O-])cc1O	AF1120	AF	AF1120_AF	0.0637321	-2.09798
Cc1ccc(N)c(Cl)n1	AF1126	AF	AF1126_AF	0.00321597	-0.851778
Nc1cc(Cl)nc2ccccc12	AF1127	AF	AF1127_AF	0.0265577	-1.84527
CCOc1nc(Br)cnc1N	AF1128	AF	AF1128_AF	0.00416723	-2.06325
NC(=O)c1ncccc1N	AF1129	AF	AF1129_AF	0.00180063	-0.804218
NC(=O)c1cnc(N)cn1	AF1131	AF	AF1131_AF	0.0015304	-1.23872
N#Cc1ccc(Cl)nc1N	AF1134	AF	AF1134_AF	0.00816388	-1.81182
Nc1cc(Cl)nc(C(F)(F)F)c1	AF1137	AF	AF1137_AF	0.02485	-2.11883
COc1cc(C)c(N)cn1	AF1138	AF	AF1138_AF	0.00878074	-0.161777
COC(=O)c1cc(C(C)(C)C)sc1N	AF1139	AF	AF1139_AF	0.00269694	-3.96041
COC(=O)c1sc(I)cc1N	AF1140	AF	AF1140_AF	0.0137478	-3.42042
COC(=O)c1oc2ccccc2c1N	AF1142	AF	AF1142_AF	0.00399874	-3.3608
Nc1ccnn1-c1ccccc1	AF1143	AF	AF1143_AF	0.0372168	-1.2089
Nc1ncc(Br)cc1OCc1ccccc1	AF1144	AF	AF1144_AF	0.0172071	-2.94154
Nc1ncccc1CO	AF1146	AF	AF1146_AF	0.00766752	0.392982
Nc1ncccc1Cl	AF1147	AF	AF1147_AF	0.0426765	-0.654862
Cn1ncc(N)n1	AF1151	AF	AF1151_AF	0.00099372	0.206711
Cc1cnc(N)c(Cl)c1	AF1152	AF	AF1152_AF	0.0151734	-0.982255
Nc1nonc1-c1nc2ccccc2[nH]1	AF1153	AF	AF1153_AF	0.0118495	-3.26776
N#Cc1oc2ccccc2c1N	AF1161	AF	AF1161_AF	0.0355723	-3.10906
Nc1ccnc2c(Br)cccc12	AF1163	AF	AF1163_AF	0.0238528	-1.57117
Nc1cc(-c2ccncc2)no1	AF1165	AF	AF1165_AF	0.00473486	-1.03529
Cn1cc(N)nn1	AF1166	AF	AF1166_AF	0.00295367	0.575765
Cc1cnc(N)c(C)c1	AF1172	AF	AF1172_AF	0.00459869	-0.165654
Cc1nccc(Br)c1N	AF1177	AF	AF1177_AF	0.00181887	-0.392344
Nc1cnc(Br)c(Cl)c1	AF1178	AF	AF1178_AF	0.00786973	-1.5678
CC(C)(C)c1ccc(Oc2ccc(N)cn2)cc1	AF1181	AF	AF1181_AF	0.0679551	-3.77111
C[C@@H](O)Cn1cnc2c(N)ncnc21	AF1182	AF	AF1182_AF	0.00533673	-1.38666
Nc1cnnc(O)c1Cl	AF1185	AF	AF1185_AF	0.0367016	-1.58504
COc1ccc(-c2nnsc2N)cc1	AF1187	AF	AF1187_AF	0.0161931	-3.00486
Cc1cc(N)cc(Br)n1	AF1190	AF	AF1190_AF	0.00176851	-0.529444
CCOC(=O)c1sc(SC)nc1N	AF1195	AF	AF1195_AF	0.0140198	-3.45747
Cc1ccc(I)c(N)n1	AF1196	AF	AF1196_AF	0.00609266	-1.03548
Nc1cnc(O)nc1O	AF1197	AF	AF1197_AF	0.00586465	-1.47257
Nc1cnc(C(F)(F)F)cc1Cl	AF1199	AF	AF1199_AF	0.0634596	-2.05225
Nc1nccn2ccnc12	AF1200	AF	AF1200_AF	0.0232832	-0.857065
COC(=O)c1cc(Cl)ncc1N	AF1201	AF	AF1201_AF	0.00234191	-2.04238
Cc1cnc(C#N)c(N)c1	AF1202	AF	AF1202_AF	0.0280454	-1.15538
COC(=O)c1cnc(Cl)cc1N	AF1214	AF	AF1214_AF	0.00312043	-2.21338
Nc1nc(O)nc(O)c1[N+](=O)[O-]	AF1215	AF	AF1215_AF	0.0434416	-2.47007
COc1nc(Cl)ncc1N	AF1220	AF	AF1220_AF	0.00353321	-1.35479
CCOC(=O)c1cc(N)cnc1C	AF1221	AF	AF1221_AF	0.000553221	-1.4121
CCOC(=O)c1cc(N)n(C)n1	AF1222	AF	AF1222_AF	0.00130394	-1.43815
CSc1n[nH]c(N)c1C(N)=O	AF1226	AF	AF1226_AF	0.00271809	-2.36825
Cc1c(N)cncc1Br	AF1227	AF	AF1227_AF	0.00394247	-0.586067
Nc1ccc(I)nc1	AF1228	AF	AF1228_AF	0.0148305	-0.640781
Cc1c(Br)cnc(Cl)c1N	AF1230	AF	AF1230_AF	0.0044414	-1.99326
Cc1ncnc(C)c1N	AF1234	AF	AF1234_AF	0.000693404	-0.14223
Cc1nc(N)c([N+](=O)[O-])cc1Br	AF1235	AF	AF1235_AF	0.058354	-2.17695
COc1ccc2cc(N)cnc2c1	AF1236	AF	AF1236_AF	0.00488805	-1.79784
CN(C)c1nc(N)cc(O)n1	AF1240	AF	AF1240_AF	0.00841525	-1.21
Cc1ncc(N)s1	AF1241	AF	AF1241_AF	0.00261098	-0.330393
N#Cc1cnc2c(C#N)cnn2c1N	AF1244	AF	AF1244_AF	0.0148578	-3.37633
Nc1cnn(CCO)c1	AF1249	AF	AF1249_AF	0.00403582	0.40143
Nc1ccc(OCC(F)(F)F)nc1	AF1250	AF	AF1250_AF	0.0237766	-1.53595
Cc1cc(N)n(-c2ccc(Br)cc2)n1	AF1251	AF	AF1251_AF	0.051366	-2.00071
Nc1cnc2ccc(O)cc2c1	AF1253	AF	AF1253_AF	0.00481267	-1.68446
Nc1cnc2c(c1)CCCC2	AF1259	AF	AF1259_AF	0.00514225	-0.521204
CSc1n[nH]c(N)c1C#N	AF1260	AF	AF1260_AF	0.0116103	-2.31772
CC(=O)c1ccsc1N	AF1261	AF	AF1261_AF	0.00758083	-2.04146
CC(C)(C)OC(=O)N1CC(n2cc(N)cn2)C1	AF1263	AF	AF1263_AF	0.00231663	-1.54948
Cc1nocc1N	AF1264	AF	AF1264_AF	0.00162881	-0.0283473
CN1CCC(n2cc(N)cn2)CC1	AF1265	AF	AF1265_AF	0.00055615	-0.399356
Nc1cc(Cl)cnc1O	AF1269	AF	AF1269_AF	0.0253665	-1.46721
Nc1cc(Br)nc2ccccc12	AF1278	AF	AF1278_AF	0.0220101	-1.49725
CCOC(=O)c1cccc(N)n1	AF1279	AF	AF1279_AF	0.00330245	-1.53965
Nc1cc(O)nc(Cl)n1	AF1280	AF	AF1280_AF	0.00442027	-1.76011
CCOC(=O)c1cc(N)n(-c2ccccc2)n1	AF1282	AF	AF1282_AF	0.00724954	-3.08793
CCc1nccnc1N	AF1283	AF	AF1283_AF	0.00420022	-0.235861
Nc1noc2cnccc12	AF1284	AF	AF1284_AF	0.00482397	-1.31475
COc1nc(C)ncc1N	AF1285	AF	AF1285_AF	0.00137574	-0.157676
N#Cc1c(N)sc2ccccc12	AF1287	AF	AF1287_AF	0.037181	-3.82066
COc1cnc(Cl)c(N)c1	AF1288	AF	AF1288_AF	0.00312769	-1.60722
CCOC(=O)c1nc(Cl)nc(Cl)c1N	AF1289	AF	AF1289_AF	0.00481701	-3.15729
N#Cc1c(O)csc1N	AF1290	AF	AF1290_AF	0.020986	-3.14436
Nc1cc(Cl)nc2ccc(Br)cc12	AF1291	AF	AF1291_AF	0.0524738	-2.8687
Nc1cccc(-c2ccccc2)n1	AF1292	AF	AF1292_AF	0.0913314	-1.59479
Nc1cc(N2CCCCC2)ncn1	AF1294	AF	AF1294_AF	0.00154355	-1.06142
Nc1cncnc1I	AF1297	AF	AF1297_AF	0.00686531	-0.576682
Cc1nc(C#N)c(N)o1	AF1298	AF	AF1298_AF	0.00882062	-1.30945
CCOC(=O)c1cc(N)c[nH]1	AF1299	AF	AF1299_AF	0.000840461	-1.86495
Nc1nonc1-c1cn2ccncc2n1	AF1300	AF	AF1300_AF	0.00596676	-2.24443
Nc1nc(Cl)ccc1I	AF1302	AF	AF1302_AF	0.0215664	-2.06496
Cc1ncc(N)c(C)n1	AF1304	AF	AF1304_AF	0.000557357	-0.00266794
COc1ncnc(N)c1OC	AF1305	AF	AF1305_AF	0.00328066	-1.19015
Nc1cc(F)cnc1Cl	AF1306	AF	AF1306_AF	0.0137292	-1.50907
Nc1cnc2ccccc2n1	AF1307	AF	AF1307_AF	0.0601094	-1.29086
COc1nccc(N)c1[N+](=O)[O-]	AF1308	AF	AF1308_AF	0.05228	-1.94097
Nc1nsc2ncccc12	AF1310	AF	AF1310_AF	0.100519	-1.76447
NC(=O)c1ncc(N)cn1	AF1311	AF	AF1311_AF	0.00255796	-0.832485
COc1ncc(N)cc1Cl	AF1312	AF	AF1312_AF	0.0175565	-1.25241
CCCCOc1cc(N)ccn1	AF1313	AF	AF1313_AF	0.0299235	-1.18677
Cc1cnc(O)cc1N	AF1314	AF	AF1314_AF	0.0076577	-0.411864
COc1nc(C)cnc1N	AF1316	AF	AF1316_AF	0.00230114	-0.517365
CCc1cc(N)on1	AF1317	AF	AF1317_AF	0.00396982	-0.373179
Nc1ncccc1OC(F)(F)F	AF1318	AF	AF1318_AF	0.0543415	-1.53822
Nc1cncc(Cl)c1Cl	AF1320	AF	AF1320_AF	0.0174275	-1.37947
Nc1cccnc1C(F)(F)F	AF1322	AF	AF1322_AF	0.0243912	-1.03634
Nc1ccnc(N2CCOCC2)c1	AF1323	AF	AF1323_AF	0.00206776	-0.14922
Nc1nc(Cl)cnc1Cl	AF1324	AF	AF1324_AF	0.0130027	-2.18725
Nc1ncc(F)cc1Cl	AF1325	AF	AF1325_AF	0.035294	-1.38252
Nc1cc(Br)cnc1[N+](=O)[O-]	AF1327	AF	AF1327_AF	0.136915	-2.63765
Nc1ccn2nccc2c1	AF1328	AF	AF1328_AF	0.0174157	-0.0869206
NC(=O)c1ncsc1N	AF1329	AF	AF1329_AF	0.00451387	-1.74333
Nc1c(Cl)cnnc1Cl	AF1330	AF	AF1330_AF	0.0199879	-1.72814
Nc1ncc(I)cc1Br	AF1333	AF	AF1333_AF	0.0250873	-1.7945
Cc1nc(C#N)ccc1N	AF1336	AF	AF1336_AF	0.00643174	-0.843914
CCc1ccc(N)cn1	AF1339	AF	AF1339_AF	0.00453571	0.034364
CN(C(=O)OC(C)(C)C)c1ccc(N)cn1	AF1343	AF	AF1343_AF	0.00326477	-1.66216
COc1ccc(Br)c(N)n1	AF1347	AF	AF1347_AF	0.0285067	-1.33171
Nc1cnc2ccc(Br)cc2c1	AF1348	AF	AF1348_AF	0.0320819	-1.72053
CCOC(=O)c1nc(Cl)c(Cl)nc1N	AF1349	AF	AF1349_AF	0.00776221	-3.8721
Nc1ccc(C2CC2)nc1	AF1350	AF	AF1350_AF	0.00489258	-0.380729
CCOC(=O)c1oc2cc(Br)ccc2c1N	AF1351	AF	AF1351_AF	0.0223705	-4.69809
Cc1nc(N)c(Cl)nc1C	AF1353	AF	AF1353_AF	0.00219987	-1.76362
NC(=O)c1cc(N)ccn1	AF1354	AF	AF1354_AF	0.000912428	-0.7163
Nc1cnncc1Br	AF1355	AF	AF1355_AF	0.0121246	-0.812591
N#Cc1ccc(C(F)(F)F)nc1N	AF1356	AF	AF1356_AF	0.023987	-2.11699
Nc1nc(Cl)c(Cl)nc1CO	AF1357	AF	AF1357_AF	0.00784362	-2.41354
Nc1ccc(OC(F)F)nc1	AF1358	AF	AF1358_AF	0.0128422	-0.842848
Nc1cnc2cc(Br)ccc2c1	AF1359	AF	AF1359_AF	0.0361086	-1.70787
CN(C)c1ncc(N)cn1	AF1363	AF	AF1363_AF	0.0062552	-0.248095
CCOC(=O)c1ccc(N)cn1	AF1368	AF	AF1368_AF	0.00287889	-1.32567
Nc1nc(Cl)cc(Cl)c1[N+](=O)[O-]	AF1369	AF	AF1369_AF	0.0849399	-2.74589
Nc1ccc(C(F)F)nc1	AF1373	AF	AF1373_AF	0.011867	-0.652538
Cc1c(N)ccnc1Cl	AF1374	AF	AF1374_AF	0.00416847	-0.906856
CCOc1cncc(N)c1	AF1375	AF	AF1375_AF	0.00165699	-0.429713
CCOC(=O)c1cc(N)ccn1	AF1376	AF	AF1376_AF	0.00231417	-1.30309
COC(=O)c1csc(C)c1N	AF1377	AF	AF1377_AF	0.00201167	-2.89652
N#Cc1n[nH]cc1N	AF1381	AF	AF1381_AF	0.00716758	-1.08767
Nc1ncnc2[nH]nc(-c3ccc(Oc4ccccc4)cc3)c12	AF1382	AF	AF1382_AF	0.0217522	-4.90073
COc1cc(N)cc(Cl)n1	AF1389	AF	AF1389_AF	0.00462417	-1.33853
Cc1ccc(N)c(I)n1	AF1390	AF	AF1390_AF	0.00503055	-0.804438
Nc1ncc(CO)cc1Br	AF1391	AF	AF1391_AF	0.0085651	-0.510133
Cc1ncc(C#N)cc1N	AF1392	AF	AF1392_AF	0.00218151	-0.862794
N#Cc1ncc(N)cc1C(F)(F)F	AF1393	AF	AF1393_AF	0.0273242	-1.93318
Nc1c[nH]nc1Br	AF1394	AF	AF1394_AF	0.00238155	-1.18289
Cn1ncc(Cl)c1N	AF1397	AF	AF1397_AF	0.00351073	-0.909102
COc1ncc(N)c(C)n1	AF1398	AF	AF1398_AF	0.00160285	-0.222647
Nc1ccnc2cc(Cl)ccc12	AF1399	AF	AF1399_AF	0.0300885	-1.88932
COC(=O)c1sc2nc(C)ccc2c1N	AF1402	AF	AF1402_AF	0.00777452	-3.39458
CCOc1ncccc1N	AF1409	AF	AF1409_AF	0.0118968	-0.379406
Cc1nc(S(C)(=O)=O)ccc1N	AF1413	AF	AF1413_AF	0.00187843	-1.6977
COc1ccc(C)nc1N	AF1415	AF	AF1415_AF	0.0010832	-0.155266
Nc1cc2ccccc2c(Br)n1	AF1418	AF	AF1418_AF	0.0150311	-2.02005
Cn1cnc2c(N)ncnc21	AF1420	AF	AF1420_AF	0.00427602	-0.636505
Nc1nc(F)ccc1Br	AF1422	AF	AF1422_AF	0.0142578	-1.26674
Nc1ccnc(N2CCCC2)c1	AF1425	AF	AF1425_AF	0.00587217	-0.017825
CCOC(=O)c1c(C)oc(N)c1C#N	AF1427	AF	AF1427_AF	0.00223107	-3.77628
CCOC(=O)c1ncsc1N	AF1432	AF	AF1432_AF	0.00544663	-2.58627
Nc1ccnnc1O	AF1433	AF	AF1433_AF	0.0158684	-0.789892
COC(=O)c1c(N)csc1C	AF1440	AF	AF1440_AF	0.000837658	-2.84671
Cn1nc2c(c1N)CCCC2	AF1445	AF	AF1445_AF	0.00163752	-0.222065
COc1ccc(-n2nc(C(C)(C)C)cc2N)cc1	AF1447	AF	AF1447_AF	0.0263034	-3.10789
Nc1nc(Cl)nc2c1ncn2C1CCCCO1	AF1453	AF	AF1453_AF	0.00880499	-2.52552
Nc1ncc(I)cc1[N+](=O)[O-]	AF1456	AF	AF1456_AF	0.134468	-2.05017
Cc1cc(Br)c(N)nc1C	AF1462	AF	AF1462_AF	0.00259202	-1.14707
COC(=O)c1ccc(Br)c(N)n1	AF1463	AF	AF1463_AF	0.00757034	-2.28802
COC(=O)c1cc2cc(N)cnc2[nH]1	AF1467	AF	AF1467_AF	0.000647732	-3.07078
CCn1cnc2c(N)ncnc21	AF1469	AF	AF1469_AF	0.00517305	-1.21974
CCOC(=O)c1cc(N)n(Cc2ccccc2F)n1	AF1470	AF	AF1470_AF	0.0147738	-3.45559
CCOC(=O)c1c(N)[nH]c2ccccc12	AF1471	AF	AF1471_AF	0.00238778	-3.76791
COC(=O)c1nc(N)c(Br)cc1Br	AF1478	AF	AF1478_AF	0.00635832	-3.13603
COC(=O)c1c(C(F)(F)F)csc1N	AF1481	AF	AF1481_AF	0.00587721	-3.255
Cc1cn2cc(N)ccc2n1	AF1488	AF	AF1488_AF	0.00483649	0.311623
COC(=O)c1cc([N+](=O)[O-])cnc1N	AF1499	AF	AF1499_AF	0.0105143	-2.54859
Nc1cc(I)cnc1Cl	AF1500	AF	AF1500_AF	0.0168644	-2.07988
COC(=O)c1cnn(C)c1N	AF1505	AF	AF1505_AF	0.00078071	-1.36866
Nc1cnc(Br)c(I)c1	AF1506	AF	AF1506_AF	0.00877535	-1.52099
CCOC(=O)c1cnn(-c2ccc([N+](=O)[O-])cc2)c1N	AF1512	AF	AF1512_AF	0.0318858	-3.76168
COc1nc(Cl)ccc1N	AF1517	AF	AF1517_AF	0.00825753	-1.35835
Nc1cccc(CO)n1	AF1518	AF	AF1518_AF	0.00264663	0.306907
Cc1cccc(-n2nc(C(C)(C)C)cc2N)c1	AF1523	AF	AF1523_AF	0.034797	-2.96462
Nc1ncc(I)cc1C(F)(F)F	AF1529	AF	AF1529_AF	0.0753251	-2.33127
Nc1nc(I)ccc1[N+](=O)[O-]	AF1530	AF	AF1530_AF	0.132896	-2.05909
Nc1nc(Cl)ccc1Br	AF1531	AF	AF1531_AF	0.0101867	-1.88615
Nc1ccnc(F)c1Br	AF1533	AF	AF1533_AF	0.0122247	-1.04889
Cc1cnc(N)c(C#N)c1	AF1538	AF	AF1538_AF	0.00587008	-1.29417
N#Cc1cnn(-c2ccc(Br)cc2)c1N	AF1540	AF	AF1540_AF	0.0682112	-2.94957
N#Cc1cnn(-c2ccc(Cl)cc2)c1N	AF1541	AF	AF1541_AF	0.0690742	-3.12333
Nc1nc(O)ccc1[N+](=O)[O-]	AF1543	AF	AF1543_AF	0.0266486	-1.84124
COC(=O)c1cc(I)cnc1N	AF1545	AF	AF1545_AF	0.00468831	-2.49961
Nc1ccc(Br)nc1I	AF1546	AF	AF1546_AF	0.0101873	-1.60367
COc1ccc(N)c(Br)n1	AF1548	AF	AF1548_AF	0.00386224	-1.23372
N#Cc1cnn(-c2cccc(Cl)c2)c1N	AF1549	AF	AF1549_AF	0.0396458	-3.05421
Nc1c[nH]nc1Cl	AF1550	AF	AF1550_AF	0.00527734	-1.23004
Nc1ncc(F)cc1O	AF1553	AF	AF1553_AF	0.0215062	-0.889296
Nc1cc(-c2cccc(F)c2)no1	AF1557	AF	AF1557_AF	0.04393	-1.91713
Nc1cnc2cccnn12	AF1560	AF	AF1560_AF	0.0183636	-0.780995
Nc1ccnc(O)c1[N+](=O)[O-]	AF1568	AF	AF1568_AF	0.056711	-1.94088
COc1nc(C)nc(Cl)c1N	AF1577	AF	AF1577_AF	0.00167519	-1.5189
Nc1cc(Br)ncc1F	AF1578	AF	AF1578_AF	0.012879	-1.20936
Nc1ncccc1OC(F)F	AF1580	AF	AF1580_AF	0.0139447	-1.07919
Nc1ccc(OC(F)(F)F)nc1	AF1583	AF	AF1583_AF	0.0410175	-1.37496
Nc1ncc2ccccc2c1Br	AF1584	AF	AF1584_AF	0.0458669	-1.91629
Nc1cn2cc(Br)ncc2n1	AF1590	AF	AF1590_AF	0.012612	-1.54862
Nc1cnc2c(c1)CC(=O)N2	AF1637	AF	AF1637_AF	0.00359804	-0.95942
COC(=O)c1cc([N+](=O)[O-])c(N)s1	AF1638	AF	AF1638_AF	0.0329743	-3.507
CSc1nc(Br)c(N)n2ccnc12	AF1639	AF	AF1639_AF	0.0136363	-2.3916
COc1cc(N)c(F)cn1	AF1643	AF	AF1643_AF	0.0196712	-0.603033
Cc1cc2cc(N)cnc2n1S(=O)(=O)c1ccccc1	AF1644	AF	AF1644_AF	0.00514524	-3.86526
Nc1c[nH]c2nccc(Br)c12	AF1646	AF	AF1646_AF	0.00928117	-1.8217
Nc1cnc(O)c(C(F)(F)F)c1	AF1647	AF	AF1647_AF	0.031055	-1.05479
COc1ncc(N)cc1C(F)(F)F	AF1649	AF	AF1649_AF	0.0190729	-1.27761
CCc1cccc(N)n1	AF1652	AF	AF1652_AF	0.00569597	-0.260074
CC(C)(C)OC(=O)Nc1ccc(N)cn1	AF1653	AF	AF1653_AF	0.00299184	-1.94551
CCOc1cc(N)no1	AF1654	AF	AF1654_AF	0.00387579	-1.10452
CCOC(=O)c1sc2ncncc2c1N	AF1655	AF	AF1655_AF	0.00550592	-3.67068
Nc1cncnc1O	AF1656	AF	AF1656_AF	0.00417463	-0.735668
COc1cc(N)cnc1Cl	AF1660	AF	AF1660_AF	0.00317265	-1.30764
Nc1cncc(OCc2ccccc2)c1	AF1662	AF	AF1662_AF	0.00374595	-1.93948
Cc1cc(Cl)nc(N)c1[N+](=O)[O-]	AF1664	AF	AF1664_AF	0.0419186	-2.34268
Cc1cc([N+](=O)[O-])c(N)nc1Cl	AF1665	AF	AF1665_AF	0.0916715	-2.43145
Cc1ncc(N)nc1Br	AF1668	AF	AF1668_AF	0.00196499	-0.946703
Nc1ccc(C(F)(F)F)nc1I	AF1669	AF	AF1669_AF	0.0894913	-2.28001
Nc1nc(Cl)c(Br)cc1[N+](=O)[O-]	AF1671	AF	AF1671_AF	0.119777	-2.87686
Nc1cnnc(Cl)c1Cl	AF1673	AF	AF1673_AF	0.0214326	-1.95602
Nc1c(Br)cc(Cl)nc1Cl	AF1675	AF	AF1675_AF	0.00888013	-2.64666
COc1cc(N)cc(C)n1	AF1676	AF	AF1676_AF	0.00184561	0.0826303
Nc1cc(O)nc(Cl)c1	AF1678	AF	AF1678_AF	0.00540298	-1.30579
COc1ccnc(Br)c1N	AF1679	AF	AF1679_AF	0.00226692	-1.35212
CCOC(=O)c1ncc(N)cc1Cl	AF1680	AF	AF1680_AF	0.00468932	-2.44067
Nc1cc(Cl)cc(Br)n1	AF1681	AF	AF1681_AF	0.00563867	-1.92915
COC(=O)c1cc(Cl)sc1N	AF1684	AF	AF1684_AF	0.00368836	-3.51031
Nc1cnc2ccccc2c1Cl	AF1686	AF	AF1686_AF	0.0352122	-1.73745
Nc1ccnc2cc(Br)ccc12	AF1695	AF	AF1695_AF	0.035588	-1.7307
Cc1cc(N)cc(Cl)n1	AF1700	AF	AF1700_AF	0.00242699	-0.775801
COc1cc(N)c([N+](=O)[O-])cn1	AF1701	AF	AF1701_AF	0.0304566	-1.97506
COC(=O)c1ncc(Cl)nc1N	AF1706	AF	AF1706_AF	0.00313528	-2.80129
Nc1ccc(F)nc1F	AF1707	AF	AF1707_AF	0.00977931	-0.468327
Nc1cc(C(F)(F)F)cnc1Br	AF1708	AF	AF1708_AF	0.0212734	-2.02484
Cc1c(N)ccnc1Br	AF1710	AF	AF1710_AF	0.00304484	-0.596091
CC(=O)c1oc2cccnc2c1N	AF1711	AF	AF1711_AF	0.0267705	-2.13001
CSc1cc(N)[nH]n1	AF1713	AF	AF1713_AF	0.00468992	-1.30199
Nc1nc(Br)ccc1Br	AF1716	AF	AF1716_AF	0.00722822	-1.65868
Cn1nncc1N	AF1718	AF	AF1718_AF	0.0024535	0.169219
CCOC(=O)Cc1ncc(N)cn1	AF1719	AF	AF1719_AF	0.000803838	-1.04884
Nc1cccnc1CO	AF1721	AF	AF1721_AF	0.00292243	0.44576
Nc1ccc(CO)nc1	AF1722	AF	AF1722_AF	0.00337671	0.417687
CC(C)(C)OC(=O)NCc1cc(N)ccn1	AF1723	AF	AF1723_AF	0.000217371	-1.77044
Nc1cnnc2ccc(Cl)cc12	AF1725	AF	AF1725_AF	0.0649786	-2.18757
Nc1ncccc1CN1CCOCC1	AF1726	AF	AF1726_AF	0.0013949	0.306163
Nc1cc(Cl)nc(N2CCOCC2)c1	AF1727	AF	AF1727_AF	0.002427	-1.34277
Nc1cc(N2CCOCC2)cc(Cl)n1	AF1728	AF	AF1728_AF	0.00261527	-1.40034
CC(C)(C)c1cc(N)n(-c2cccnc2)n1	AF1729	AF	AF1729_AF	0.0072784	-1.65926
CCOC(=O)c1ccnnc1N	AF1730	AF	AF1730_AF	0.00184853	-1.88771
N#Cc1ccnnc1N	AF1731	AF	AF1731_AF	0.00674249	-0.926772
Nc1cc(-c2ccccc2Br)no1	AF1732	AF	AF1732_AF	0.0260133	-2.71477
Nc1cc(-c2ccc(C(F)(F)F)cc2)no1	AF1733	AF	AF1733_AF	0.127397	-3.36608
COCn1cc(N)cn1	AF1734	AF	AF1734_AF	0.00365667	0.260264
Nc1ncnc2c1ncn2C1CCCCO1	AF1743	AF	AF1743_AF	0.00648496	-1.43745
CCOC(=O)c1cc(C(=O)OCC)c(N)[nH]1	AF1744	AF	AF1744_AF	0.000621705	-3.29451
Nc1c(O)ncnc1O	AF1745	AF	AF1745_AF	0.00760496	-1.77929
N#Cc1ncc(N)cc1Cl	AF1752	AF	AF1752_AF	0.0313295	-1.6256
Nc1cnc2ccc(C(F)(F)F)cc2c1	AF1753	AF	AF1753_AF	0.0587859	-2.30703
Cc1nc(Cl)c(N)cc1Br	AF1754	AF	AF1754_AF	0.00408988	-1.84793
Nc1cnc2cc(C(F)(F)F)ccc2c1	AF1757	AF	AF1757_AF	0.079522	-2.38578
Nc1cc2ccccc2nc1C(F)(F)F	AF1759	AF	AF1759_AF	0.164072	-2.37664
Nc1cnc2ccccc2c1C(F)(F)F	AF1760	AF	AF1760_AF	0.0758967	-2.07717
Nc1cnc2cc(F)ccc2c1	AF1764	AF	AF1764_AF	0.024506	-1.14121
Nc1cnc2cc(F)c(F)cc2c1	AF1765	AF	AF1765_AF	0.0548602	-1.92756
Nc1cnc2c(F)c(F)ccc2c1	AF1766	AF	AF1766_AF	0.029541	-1.98594
Nc1cnc2c(C(F)(F)F)cccc2c1	AF1767	AF	AF1767_AF	0.0442147	-2.1005
Nc1cnc2ccc([N+](=O)[O-])cc2c1	AF1768	AF	AF1768_AF	0.0507415	-2.95159
Nc1cnc2c([N+](=O)[O-])cccc2c1	AF1769	AF	AF1769_AF	0.0487174	-2.64557
Nc1cnc2ccc(F)cc2c1	AF1770	AF	AF1770_AF	0.0289142	-1.14444
NC(=O)c1ccc(F)nc1N	AF1771	AF	AF1771_AF	0.00245969	-0.79501
Nc1cnc2c(F)cccc2c1	AF1774	AF	AF1774_AF	0.0167146	-1.15542
Nc1cnc2cccc([N+](=O)[O-])c2c1	AF1775	AF	AF1775_AF	0.0565547	-2.8779
N#Cc1nc(N)c(Cl)nc1C#N	AF1782	AF	AF1782_AF	0.501207	-3.63494
Nc1cc(C(F)(F)F)ncc1[N+](=O)[O-]	AF1789	AF	AF1789_AF	0.097275	-2.01859
COC(=O)c1cc(Br)c(N)cn1	AF1794	AF	AF1794_AF	0.00323051	-2.11309
Cn1ncc(N)c1C#N	AF1795	AF	AF1795_AF	0.00302427	-0.781841
COC(=O)c1cc(N)cnc1Cl	AF1802	AF	AF1802_AF	0.00181143	-1.95629
CCOC(=O)c1ncc(Cl)cc1N	AF1810	AF	AF1810_AF	0.0136723	-2.59599
Nc1cn2ccccc2n1	AF1811	AF	AF1811_AF	0.0394075	-0.205748
CC(C)Oc1ccc(N)cn1	AF1813	AF	AF1813_AF	0.00314719	-0.74092
Nc1nonc1C1CC1	AF1814	AF	AF1814_AF	0.00328925	-1.11518
Nc1nc(Cl)c(Cl)cc1Cl	AF1815	AF	AF1815_AF	0.0683892	-2.45226
Cc1cc(N)cnc1C#N	AF1816	AF	AF1816_AF	0.0126819	-1.01897
N#Cc1cnn(-c2ccccc2Br)c1N	AF1818	AF	AF1818_AF	0.0298272	-2.86033
Cn1ncc(-c2ccc(Br)cc2)c1N	AF1819	AF	AF1819_AF	0.0166551	-2.23338
Nc1cncc(CO)c1	AF1820	AF	AF1820_AF	0.00101003	0.481881
COC(=O)c1ccc(N)c(Br)n1	AF1824	AF	AF1824_AF	0.00276599	-2.04822
Nc1cnc2c(O)cccc2c1	AF1830	AF	AF1830_AF	0.024209	-1.67733
COc1cccc2ncc(N)cc12	AF1834	AF	AF1834_AF	0.0078058	-1.75231
COC(=O)c1nc(Cl)ccc1N	AF1846	AF	AF1846_AF	0.00391543	-2.2129
Nc1nccnc1C(F)(F)F	AF1848	AF	AF1848_AF	0.0284844	-1.66212
Nc1ccnc(OC(F)F)c1	AF1851	AF	AF1851_AF	0.0141415	-0.837108
COC(=O)c1nc[nH]c1N	AF1854	AF	AF1854_AF	0.00054255	-1.83892
Nc1cnc(Cl)cc1I	AF1857	AF	AF1857_AF	0.0201948	-1.93644
COc1cc(N)nc(Cl)c1	AF1859	AF	AF1859_AF	0.00297432	-1.6898
COc1cnc(Cl)c(N)n1	AF1862	AF	AF1862_AF	0.0082729	-1.86487
COc1ccc(Cl)c(N)n1	AF1865	AF	AF1865_AF	0.0538478	-1.47015
COC(=O)c1sc2c(c1N)CCCC2	AF1870	AF	AF1870_AF	0.00871506	-3.54703
Cc1cc(N)n(-c2ccc(Cl)cc2)n1	AF1871	AF	AF1871_AF	0.0444462	-2.22941
CS(=O)(=O)c1ccc(-n2ncc(C#N)c2N)cc1	AF1872	AF	AF1872_AF	0.00135672	-3.64494
COCCn1nccc1N	AF1896	AF	AF1896_AF	0.00331091	0.128129
Nc1ccnn1C1CCOCC1	AF1902	AF	AF1902_AF	0.00414191	-0.0780842
Cc1cc(N)n(-c2ccncc2)n1	AF1905	AF	AF1905_AF	0.00528811	-0.38834
COC(=O)c1cc(Br)cc(N)n1	AF1972	AF	AF1972_AF	0.00424339	-2.38255
Nc1c(Cl)cc(Cl)nc1Cl	AF1973	AF	AF1973_AF	0.0183992	-2.33991
N#Cc1ccc(N)s1	AF1976	AF	AF1976_AF	0.021042	-2.1882
Nc1cncc(C2CC2)c1	AF1982	AF	AF1982_AF	0.00203122	-0.406846
COC(=O)c1nc(Br)c(C(F)(F)F)cc1N	AF1984	AF	AF1984_AF	0.0146942	-3.09413
Nc1ccnc2ccc(I)cc12	AF1986	AF	AF1986_AF	0.0553164	-1.90731
CC(C)(C)c1ccccc1Oc1ncccc1N	AF1988	AF	AF1988_AF	0.064413	-3.45403
Nc1nc(-c2ccccc2)ccc1[N+](=O)[O-]	AF1989	AF	AF1989_AF	0.21089	-2.77446
Nc1ncccc1C1CC1	AF2020	AF	AF2020_AF	0.0352581	-0.822099
CNC(=O)c1nccnc1N	AF2054	AF	AF2054_AF	0.00112666	-1.39285
Nc1cc(Br)cnc1I	AF2056	AF	AF2056_AF	0.0201257	-1.67092
COc1cc(N)nc(Br)c1	AF2057	AF	AF2057_AF	0.00188037	-1.47279
Nc1ccnc(C2CC2)c1	AF2062	AF	AF2062_AF	0.00323909	-0.374021
N#Cc1ncc(F)cc1N	AF2064	AF	AF2064_AF	0.0418773	-1.22412
COc1cc(Br)c(C)nc1N	AF2067	AF	AF2067_AF	0.00163352	-1.20934
Nc1cccc(C2CC2)n1	AF2070	AF	AF2070_AF	0.00638084	-0.696966
CCOC(=O)c1noc(N)c1-c1ccccc1	AF2074	AF	AF2074_AF	0.012689	-3.46637
Nc1c(Br)cnc(Cl)c1[N+](=O)[O-]	AF2081	AF	AF2081_AF	0.0713575	-2.82243
Cc1ccc(Br)nc1N	AF2119	AF	AF2119_AF	0.00423105	-0.789199
CCc1ncc(Br)cc1N	AF2121	AF	AF2121_AF	0.00435573	-0.742497
N#CCc1nn(-c2ccccc2)c(N)c1C#N	AF2129	AF	AF2129_AF	0.00333337	-2.63557
Nc1nc(Cl)c(C(F)(F)F)cc1[N+](=O)[O-]	AF2136	AF	AF2136_AF	0.157788	-2.85798
Nc1nc(Cl)c(I)nc1Br	AF2137	AF	AF2137_AF	0.00731113	-3.27736
Nc1ncnn2cc(Br)cc12	AF2140	AF	AF2140_AF	0.0162247	-1.88806
Nc1cc2ccccn2n1	AF2150	AF	AF2150_AF	0.0489885	-0.396743
Nc1cn2c(Br)cccc2n1	AF2152	AF	AF2152_AF	0.0285228	-0.839019
Nc1cnc(Br)c(F)c1	AF2159	AF	AF2159_AF	0.0079592	-1.14596
CS(=O)(=O)c1cccc2cc(N)cnc12	AF2163	AF	AF2163_AF	0.0014741	-2.72894
Cc1nc2ccc(Br)cn2c1N	AF2165	AF	AF2165_AF	0.0110859	-0.728921
COc1cc(Cl)ncc1N	AF2168	AF	AF2168_AF	0.00507236	-1.5138
CSc1cc(N)ccn1	AF2171	AF	AF2171_AF	0.0134809	-0.853207
COc1nccc(N)c1F	AF2173	AF	AF2173_AF	0.0329675	-0.577367
COc1cc(OC)c(N)cn1	AF2175	AF	AF2175_AF	0.00419659	-0.77342
CCOC(=O)c1c(-c2ccccc2)noc1N	AF2176	AF	AF2176_AF	0.00675506	-3.81946
COC(=O)c1sc2ccncc2c1N	AF2181	AF	AF2181_AF	0.00535197	-3.4104
Nc1cnc(I)c(Cl)n1	AF2182	AF	AF2182_AF	0.0101406	-2.19592
Cc1ccnc(C#N)c1N	AF2189	AF	AF2189_AF	0.0206596	-1.08084
Nc1ccc(Br)nc1[N+](=O)[O-]	AF2190	AF	AF2190_AF	0.12453	-2.27799
COc1cc(N)cc(Br)n1	AF2192	AF	AF2192_AF	0.00319314	-1.12294
Nc1nc(F)c(Br)cc1Br	AF2198	AF	AF2198_AF	0.0191248	-2.32212
Nc1ccc(-c2ccccn2)nc1	AF2200	AF	AF2200_AF	0.037946	-0.669026
Nc1c(Br)ccnc1Cl	AF2205	AF	AF2205_AF	0.00688859	-1.80596
COC(=O)c1nc(OC)ccc1N	AF2212	AF	AF2212_AF	0.00236479	-1.81663
N#Cc1cc(N)cs1	AF2216	AF	AF2216_AF	0.00881095	-2.41509
Nc1ncc(Br)nc1I	AF2217	AF	AF2217_AF	0.00875254	-1.92632
Nc1cnc(Br)c(Br)n1	AF2218	AF	AF2218_AF	0.00346061	-2.18486
Nc1ncc([N+](=O)[O-])cc1F	AF2220	AF	AF2220_AF	0.191932	-1.44853
Nc1cc(F)ncc1F	AF2223	AF	AF2223_AF	0.0197261	-0.43723
CNC(=O)c1cccnc1N	AF2224	AF	AF2224_AF	0.000652773	-0.58015
CCOC(=O)c1cc2c(=O)c3cc(C(C)C)ccc3oc2nc1N	AF2225	AF	AF2225_AF	0.0458022	-5.30837
COC(=O)c1c(N)cncc1OC	AF2235	AF	AF2235_AF	0.000531443	-1.80014
Nc1nc(C(F)(F)F)ccc1Cl	AF2237	AF	AF2237_AF	0.062408	-2.14261
COc1ccc(-c2cc(N)n(-c3ccccc3)n2)cc1	AF2239	AF	AF2239_AF	0.0555215	-3.7895
CCOC(=O)c1sc(C)nc1N	AF2241	AF	AF2241_AF	0.00349617	-2.33371
Cc1ccc(-c2cc(N)n(C)n2)cc1	AF2257	AF	AF2257_AF	0.0164549	-1.79223
Nc1cnn(C(F)F)c1	AF2260	AF	AF2260_AF	0.0130957	-0.606706
COC(=O)c1ccnc(C)c1N	AF2262	AF	AF2262_AF	0.000636397	-1.31997
Nc1ncc(Br)nc1CO	AF2263	AF	AF2263_AF	0.00403049	-0.925889
CCOC(=O)c1cc(N)on1	AF2266	AF	AF2266_AF	0.00219892	-2.01448
CC(C)(C)c1nccc(N)n1	AF2275	AF	AF2275_AF	0.00125983	-1.22871
CC(C)c1c(N)ncnc1Cl	AF2276	AF	AF2276_AF	0.00419084	-1.98245
Nc1cc(C(F)(F)F)cnn1	AF2279	AF	AF2279_AF	0.022955	-1.30642
Nc1cc(Cl)nn2ccnc12	AF2280	AF	AF2280_AF	0.0305096	-1.54345
Nc1ccn2ccnc2c1	AF2285	AF	AF2285_AF	0.0102005	0.145042
CCOC(=O)c1c(N)sc(-c2ccc([N+](=O)[O-])cc2)c1C	AF2287	AF	AF2287_AF	0.0585118	-5.19985
COC(=O)c1ccc(OC)nc1N	AF2293	AF	AF2293_AF	0.000858858	-1.85357
COc1cc(N)ncc1C(F)(F)F	AF2305	AF	AF2305_AF	0.0117145	-1.55473
COc1cc(N)c(C)cn1	AF2308	AF	AF2308_AF	0.00906099	-0.166703
Nc1ncc(O)cc1Cl	AF2312	AF	AF2312_AF	0.0250917	-1.38375
Nc1nc(Cl)c2cn[nH]c2n1	AF2341	AF	AF2341_AF	0.00359623	-2.80722
Nc1nc2cccc(C(F)(F)F)n2n1	AF2346	AF	AF2346_AF	0.0442242	-1.9744
Nc1nnccc1C(F)(F)F	AF2353	AF	AF2353_AF	0.0282328	-1.49925
CC(C)c1cccnc1N	AF2354	AF	AF2354_AF	0.0167418	-0.828818
CCOC(=O)c1c[nH]nc1N	AF2375	AF	AF2375_AF	0.000536278	-2.08933
CCOc1ccc2nc(N)sc2c1	AF2391	AF	AF2391_AF	0.0264396	-2.88693
Nc1ncc(Br)s1	AF2420	AF	AF2420_AF	0.00919197	-1.47159
Cc1ccc(-n2nc(C)cc2N)cc1	AF2429	AF	AF2429_AF	0.0356908	-1.64292
NC(=O)c1cnn(-c2ccccc2)c1N	AF2430	AF	AF2430_AF	0.00197529	-1.77458
Nc1nc(-c2cccc([N+](=O)[O-])c2)cs1	AF2433	AF	AF2433_AF	0.13391	-3.56753
Cc1c(Cl)nc(N)nc1Cl	AF2441	AF	AF2441_AF	0.00633542	-2.82748
Cc1nccc(N)c1C	AF2451	AF	AF2451_AF	0.00125417	0.243983
Nc1cc(Cl)nc(Cl)n1	AF2457	AF	AF2457_AF	0.00745442	-1.97083
Nc1nc(-c2ccccc2)cs1	AF2468	AF	AF2468_AF	0.0288423	-2.55933
Nc1cccc(O)n1	AF2469	AF	AF2469_AF	0.0122096	-0.324062
Nc1n[nH]c2cc(Cl)ccc12	AF2479	AF	AF2479_AF	0.0291718	-2.80694
Nc1nc(O)nc(O)n1	AF2489	AF	AF2489_AF	0.00887725	-1.62362
Cc1onc(N)c1Br	AF2500	AF	AF2500_AF	0.00318675	-1.20797
CC(=O)c1cnc(N)nc1C	AF2502	AF	AF2502_AF	0.00112894	-0.50396
Nc1cc(-c2ccc(Cl)cc2)n[nH]1	AF2511	AF	AF2511_AF	0.0328508	-2.96982
Nc1cccnc1Oc1ccc(F)cc1F	AF2542	AF	AF2542_AF	0.0411601	-2.5596
Nc1nc(Cl)nc(Cl)n1	AF2557	AF	AF2557_AF	0.00548199	-2.45983
Nc1nc(O)c([N+](=O)[O-])c(O)n1	AF2563	AF	AF2563_AF	0.0537046	-2.67634
Nc1ncnc2[nH]c(Br)nc12	AF2564	AF	AF2564_AF	0.00267916	-2.46057
CCOC(=O)c1cnc(SC)nc1N	AF2579	AF	AF2579_AF	0.00616013	-3.02556
Nc1ncnc2ccccc12	AF2580	AF	AF2580_AF	0.0103711	-1.39299
Cc1c(Br)cnc(N)c1[N+](=O)[O-]	AF2582	AF	AF2582_AF	0.038681	-2.35503
Cc1nc(N)ncc1Br	AF2584	AF	AF2584_AF	0.00230573	-0.888372
N#Cc1c(N)sc2c1CCCCC2	AF2598	AF	AF2598_AF	0.0286575	-4.06696
CCCc1cccc(N)n1	AF2614	AF	AF2614_AF	0.00618584	-0.603037
Cc1cc(N)cc(C)n1	AF2615	AF	AF2615_AF	0.000709943	0.230713
COC(=O)c1nc(N)sc1Br	AF2628	AF	AF2628_AF	0.0022411	-2.96369
COc1ccc(-c2cn[nH]c2N)cc1	AF2629	AF	AF2629_AF	0.00512261	-2.72808
COC(=O)c1nc(Cl)c(Cl)c(N)c1Cl	AF2633	AF	AF2633_AF	0.0150361	-3.56574
Nc1nc2cc([N+](=O)[O-])ccc2s1	AF2637	AF	AF2637_AF	0.233358	-3.67788
COc1ccc(-c2csc(N)n2)cc1	AF2647	AF	AF2647_AF	0.0104806	-2.70536
Nc1n[nH]c2ccccc12	AF2666	AF	AF2666_AF	0.00906914	-1.9942
CCOC(=O)c1nc(Cl)c(Cl)c(N)c1Cl	AF2667	AF	AF2667_AF	0.0194393	-3.88257
Nc1cc(-c2ccc(Cl)cc2)nn1-c1ccccc1	AF2678	AF	AF2678_AF	0.195958	-4.03717
CN(C)c1cc(N)c2ccccc2n1	AF2686	AF	AF2686_AF	0.0315138	-1.08758
Nc1nnc(-c2ccccc2)s1	AF2688	AF	AF2688_AF	0.0791713	-2.4924
Nc1nc2cc(Cl)ccc2s1	AF2689	AF	AF2689_AF	0.0669668	-2.5877
Nc1cc2c(cn1)[nH]c1ccccc12	AF2691	AF	AF2691_AF	0.0213847	-2.75839
Nc1nc2ccc(OC(F)(F)F)cc2s1	AF2695	AF	AF2695_AF	0.176412	-3.81812
Nc1nc(-c2cccnc2)cs1	AF2697	AF	AF2697_AF	0.00505403	-1.47488
Nc1nc2cccnc2s1	AF2700	AF	AF2700_AF	0.0300936	-1.68798
N#Cc1csc(N)n1	AF2701	AF	AF2701_AF	0.0282438	-1.62076
Nc1ccncc1F	AF2713	AF	AF2713_AF	0.0101595	0.0741882
N#Cc1cnc(N)nc1	AF2717	AF	AF2717_AF	0.00525112	-1.05198
COc1nnc(Cl)cc1N	AF2718	AF	AF2718_AF	0.00655438	-1.7902
Nc1nc(Br)c(Br)cc1Br	AF2724	AF	AF2724_AF	0.00997329	-2.67456
Nc1c(Br)ccnc1Br	AF2733	AF	AF2733_AF	0.0042139	-1.637
Cc1nc2ccccc2nc1N	AF2735	AF	AF2735_AF	0.02492	-1.30829
CCOC(=O)c1oc2ccc(Br)cc2c1N	AF2759	AF	AF2759_AF	0.0267755	-4.68864
Cc1ccc(-c2nnc(N)s2)cc1	AF2780	AF	AF2780_AF	0.101042	-2.63552
COC(=O)c1nonc1N	AF2785	AF	AF2785_AF	0.00221418	-1.97263
Nc1nnc(-c2ccncc2)s1	AF2786	AF	AF2786_AF	0.0229263	-1.80157
Nc1nc(-c2ccc(Cl)c(Cl)c2)cs1	AF2788	AF	AF2788_AF	0.2231	-3.82987
COc1ccc2sc(N)nc2c1	AF2791	AF	AF2791_AF	0.0127917	-2.72689
CCOC(=O)c1csc(N)n1	AF2798	AF	AF2798_AF	0.00563533	-2.45597
CCOC(=O)c1sc2cccc(Cl)c2c1N	AF2815	AF	AF2815_AF	0.0300753	-4.7968
Cc1cnc(N)nc1Cl	AF2826	AF	AF2826_AF	0.00390199	-1.4239
Nc1nnc(-c2ccccc2Cl)s1	AF2844	AF	AF2844_AF	0.0644011	-3.02253
Cn1nc(-c2ccc(Br)cc2)cc1N	AF2851	AF	AF2851_AF	0.0220569	-2.215
Nc1ncnc2c1ncn2Cc1ccccc1	AF2853	AF	AF2853_AF	0.0131252	-2.58411
CC(=O)c1cnc(N)s1	AF2858	AF	AF2858_AF	0.0137163	-1.41436
CC(C)Cn1cnc2c(N)nc3ccccc3c21	AF2873	AF	AF2873_AF	0.0659634	-2.09515
CCOC(=O)c1cnn(-c2ccc(C)cc2)c1N	AF2902	AF	AF2902_AF	0.0145921	-3.59226
CCOC(=O)c1cnn(-c2cccc(Cl)c2)c1N	AF2903	AF	AF2903_AF	0.0125035	-3.84003
Nc1nccc(C(F)(F)F)n1	AF2927	AF	AF2927_AF	0.015514	-1.23284
CC(=O)Nc1cccc(N)n1	AF2933	AF	AF2933_AF	0.00127016	-0.726608
CCOC(=O)c1cncnc1N	AF2934	AF	AF2934_AF	0.000939444	-1.70052
Nc1ncns1	AF2937	AF	AF2937_AF	0.0174457	-0.586366
Nc1cccn2ncnc12	AF2948	AF	AF2948_AF	0.0119652	-0.65156
Nc1nc(-c2ccccc2Cl)cs1	AF2949	AF	AF2949_AF	0.0338711	-2.99593
Nc1nc(-c2ccc(Cl)s2)cs1	AF2950	AF	AF2950_AF	0.0697936	-3.03086
Nc1nccc2cccnc12	AF2951	AF	AF2951_AF	0.0177418	-0.782258
CCOC(=O)c1c(N)sc2c1CCN(C)C2	AF2971	AF	AF2971_AF	0.00235304	-2.50566
Nc1cnnc2ccccc12	AF2999	AF	AF2999_AF	0.0358133	-1.15596
Nc1nc(-c2ccc(O)cc2)cs1	AF3007	AF	AF3007_AF	0.0152995	-2.31077
Nc1nc2cc([N+](=O)[O-])ccc2o1	AF3017	AF	AF3017_AF	0.0342388	-3.36544
Nc1nc2ccc(Br)cc2o1	AF3022	AF	AF3022_AF	0.0289184	-2.61226
CCOC(=O)c1sc(N)nc1C(C)C	AF3067	AF	AF3067_AF	0.00207544	-3.19853
Nc1nccc(-c2cccc(Br)c2)n1	AF3069	AF	AF3069_AF	0.0440199	-2.40807
COC(=O)c1cc(-c2ccccc2)sc1N	AF3083	AF	AF3083_AF	0.00806616	-4.54463
COC(=O)c1cnc(Cl)c(N)c1	AF3086	AF	AF3086_AF	0.00289938	-2.2889
CCOC(=O)c1sc(N)cc1C	AF3106	AF	AF3106_AF	0.0048736	-3.09307
Nc1ncnc2ncncc12	AF3107	AF	AF3107_AF	0.00334699	-1.73698
CCc1ccc(-c2nnc(N)s2)cc1	AF3116	AF	AF3116_AF	0.106431	-3.41586
Cc1cnc(Cl)nc1N	AF3152	AF	AF3152_AF	0.00335308	-1.11885
CN1CCc2nc(N)sc2C1	AF3157	AF	AF3157_AF	0.00227045	-0.588886
N#Cc1c(-c2ccccc2)csc1N	AF3158	AF	AF3158_AF	0.0212727	-4.09208
COC(=O)c1cn[nH]c1N	AF3173	AF	AF3173_AF	0.000362004	-1.79142
Cc1ccccc1-c1csc(N)n1	AF3182	AF	AF3182_AF	0.025599	-2.62754
CCOC(=O)c1c(C2CC2)csc1N	AF3189	AF	AF3189_AF	0.00199436	-3.79873
Nc1nnc(-c2cccc(Cl)c2Cl)s1	AF3212	AF	AF3212_AF	0.163352	-3.76588
Nc1nnc(-c2c(Cl)cccc2Cl)s1	AF3215	AF	AF3215_AF	0.0625318	-3.85096
Nc1nc(-c2ccc(C(F)(F)F)cc2)cs1	AF3222	AF	AF3222_AF	0.182	-3.88364
CCOC(=O)c1nnc(N)s1	AF3224	AF	AF3224_AF	0.045165	-2.28068
Nc1ccc(O)cn1	AF3250	AF	AF3250_AF	0.00348607	-0.511315
CC(C)n1nccc1N	AF3253	AF	AF3253_AF	0.00260266	-0.200127
Cc1[nH]nc(N)c1Cl	AF3259	AF	AF3259_AF	0.00351412	-1.58404
CCOC(=O)c1c(N)sc2c1C(C)CCC2	AF3271	AF	AF3271_AF	0.00645678	-4.04162
CC(C)c1cc(Cl)nc(N)n1	AF3274	AF	AF3274_AF	0.00389967	-2.07998
Nc1cc(CO)ccn1	AF3281	AF	AF3281_AF	0.00227764	0.284422
CCOC(=O)c1c(C)noc1N	AF3282	AF	AF3282_AF	0.000864144	-1.99611
Nc1ccncc1Cl	AF3285	AF	AF3285_AF	0.0118108	-0.549821
Nc1ccnc2c(F)cccc12	AF3287	AF	AF3287_AF	0.0330442	-1.23105
COC(=O)c1ccnc(N)c1	AF3290	AF	AF3290_AF	0.000667918	-1.36344
CCOC(=O)c1cnc(N)nc1	AF3291	AF	AF3291_AF	0.00164147	-1.59022
Nc1cc(Cl)ccn1	AF3296	AF	AF3296_AF	0.00820367	-0.742444
CCOC(=O)/C=C/c1ccc(N)nc1	AF3298	AF	AF3298_AF	0.00338211	-1.69976
Nc1cc([N+](=O)[O-])ccn1	AF3300	AF	AF3300_AF	0.0269216	-1.29568
Nc1cc(O)ccn1	AF3303	AF	AF3303_AF	0.00508208	-0.451253
Nc1noc2ncccc12	AF3311	AF	AF3311_AF	0.0174402	-1.72181
COC(=O)c1c(N)cnn1C	AF3323	AF	AF3323_AF	0.000612204	-1.32793
COc1cccc(N)n1	AF3324	AF	AF3324_AF	0.0160238	-0.282166
Nc1cc(Cl)c([N+](=O)[O-])cn1	AF3326	AF	AF3326_AF	0.0600412	-2.30989
Nc1nc2c(Br)cccc2s1	AF3331	AF	AF3331_AF	0.0428181	-2.43169
Cc1n[nH]cc1N	AF3339	AF	AF3339_AF	0.00106341	0.0171558
Nc1cc(-c2cccc([N+](=O)[O-])c2)n[nH]1	AF3343	AF	AF3343_AF	0.0185476	-3.21191
Nc1ncc(Br)c2ccccc12	AF3344	AF	AF3344_AF	0.0712842	-1.97095
CC(C)(C)Sc1cccnc1N	AF3357	AF	AF3357_AF	0.00547126	-2.12374
Nc1cc(-c2ccccc2Cl)[nH]n1	AF3364	AF	AF3364_AF	0.0144068	-2.81068
Nc1nc(Cl)nc2ccc(Br)cc12	AF3384	AF	AF3384_AF	0.019763	-3.01709
Nc1nc2c(s1)COCC2	AF3385	AF	AF3385_AF	0.00231882	-0.935633
Cc1cc(N)nc(Cl)n1	AF3387	AF	AF3387_AF	0.0020346	-1.25395
Nc1nc2cc(C(F)(F)F)ccc2s1	AF3389	AF	AF3389_AF	0.186678	-3.18475
NC(=O)c1nc(Cl)cnc1N	AF3392	AF	AF3392_AF	0.00404594	-2.09221
Nc1nc2cc(F)ccc2s1	AF3394	AF	AF3394_AF	0.0743803	-2.272
Cc1ccc(N)nc1C	AF3411	AF	AF3411_AF	0.00154303	-0.227834
Cc1cc(N)ncc1Cl	AF3416	AF	AF3416_AF	0.0115412	-1.14726
Cc1cc(C#N)cnc1N	AF3422	AF	AF3422_AF	0.00684048	-1.00745
Nc1nc(Cl)cc(C(F)(F)F)n1	AF3435	AF	AF3435_AF	0.0219956	-2.62281
Cc1cc(N)ncc1I	AF3438	AF	AF3438_AF	0.0150251	-1.30315
Nc1cc(-c2ccc(Br)cc2)[nH]n1	AF3442	AF	AF3442_AF	0.033565	-2.97576
N#Cc1nc(Br)cnc1N	AF3477	AF	AF3477_AF	0.0197775	-2.02059
Cc1cc(N)ncc1F	AF3479	AF	AF3479_AF	0.0102522	-0.221049
Nc1nc2cc([N+](=O)[O-])ccc2[nH]1	AF3484	AF	AF3484_AF	0.0192318	-3.54646
CCOC(=O)c1nc(N)sc1Br	AF3489	AF	AF3489_AF	0.00346251	-3.2691
Nc1nc(Br)cs1	AF3498	AF	AF3498_AF	0.00505139	-1.37549
Cc1nn(C)c(N)c1Br	AF3519	AF	AF3519_AF	0.00106396	-0.471097
Nc1nc(Cl)c2cc[nH]c2n1	AF3564	AF	AF3564_AF	0.00577295	-2.72126
CC(C)c1csc(N)n1	AF3570	AF	AF3570_AF	0.00416841	-1.84811
Cc1cncc(Br)c1N	AF3575	AF	AF3575_AF	0.00335577	-0.399441
COC(=O)c1cnc(N)c([N+](=O)[O-])c1	AF3581	AF	AF3581_AF	0.0166355	-2.30233
Nc1c(Br)cncc1I	AF3585	AF	AF3585_AF	0.00979541	-1.57848
Cc1cc(F)cnc1N	AF3594	AF	AF3594_AF	0.011363	0.0125688
Nc1nccc2cc(Cl)ccc12	AF3599	AF	AF3599_AF	0.0631195	-2.06026
COc1ncc(Cl)cc1N	AF3601	AF	AF3601_AF	0.0152825	-1.33216
Nc1n[nH]c2c(Cl)cccc12	AF3607	AF	AF3607_AF	0.0281077	-2.73502
Nc1nccc(Cl)c1Cl	AF3615	AF	AF3615_AF	0.0287332	-1.4958
Nc1ccc2cc[nH]c2n1	AF3617	AF	AF3617_AF	0.0121543	-1.44083
Cc1[nH]nc(N)c1C	AF3619	AF	AF3619_AF	0.00125905	-0.660914
Nc1ccc2cccc(Cl)c2n1	AF3621	AF	AF3621_AF	0.129225	-1.85655
Cc1nc(O)c(N)cc1Br	AF3631	AF	AF3631_AF	0.00893446	-1.54657
N#Cc1cnc(N)s1	AF3637	AF	AF3637_AF	0.0433554	-1.71941
Nc1cc(Cl)nc(C(F)(F)F)n1	AF3638	AF	AF3638_AF	0.026008	-2.31188
Nc1ccnc(C(F)(F)F)n1	AF3641	AF	AF3641_AF	0.018405	-1.05467
Nc1nccc2scc(Br)c12	AF3647	AF	AF3647_AF	0.0186578	-2.18289
CCOC(=O)c1csc(N)c1C(=O)OCC	AF3655	AF	AF3655_AF	0.00313291	-3.798
CCc1cc(N)n[nH]1	AF3660	AF	AF3660_AF	0.0028823	-0.849824
Cc1ccc(C#N)c(N)n1	AF3665	AF	AF3665_AF	0.00287388	-1.08806
Nc1cc(N2CCCC2)ccn1	AF3667	AF	AF3667_AF	0.00842939	-0.113015
Cn1cc(C(N)=O)c(N)n1	AF3668	AF	AF3668_AF	0.00090462	-1.2527
CN(C)c1ncc(C(F)(F)F)cc1N	AF3671	AF	AF3671_AF	0.0216958	-1.27622
Cc1ccnc(N)c1Br	AF3674	AF	AF3674_AF	0.00658892	-0.824101
Cc1noc(N)c1Cl	AF3677	AF	AF3677_AF	0.0037521	-1.42964
CC(C)(C)OC(=O)N1CCc2nc(N)sc2C1	AF3685	AF	AF3685_AF	0.00181264	-2.84495
Nc1nccc2[nH]ccc12	AF3696	AF	AF3696_AF	0.0072197	-1.40726
CCOC(=O)c1nc(N)sc1Cl	AF3700	AF	AF3700_AF	0.00713899	-3.36514
Nc1nc(O)cs1	AF3701	AF	AF3701_AF	0.00991267	-1.22291
Cc1nn(-c2ccc(F)cc2F)c(N)c1C#N	AF3718	AF	AF3718_AF	0.0107305	-3.10088
CCOc1ccc(N)nn1	AF3728	AF	AF3728_AF	0.0103552	-0.617936
CC(C)(C)OC(=O)NCc1ccnc(N)c1	AF3743	AF	AF3743_AF	0.000230652	-2.01995
Nc1ncc2ccc(Br)cc2n1	AF3752	AF	AF3752_AF	0.0347769	-2.14637
Nc1cnc2c(c1)CN(Cc1ccccc1)CC2	AF3754	AF	AF3754_AF	0.00244394	-1.33899
COC(=O)c1cc(N)ncc1Br	AF3755	AF	AF3755_AF	0.00114386	-2.0912
COc1ccnc(N)c1I	AF3758	AF	AF3758_AF	0.0359908	-1.58129
COC(=O)c1scc(Br)c1N	AF3761	AF	AF3761_AF	0.0056181	-3.31916
Cc1cc2c(N)ncnc2[nH]1	AF3762	AF	AF3762_AF	0.00330122	-1.77184
CC(C)(C)OC(=O)Nc1cccc(N)n1	AF3766	AF	AF3766_AF	0.00525491	-1.90217
CC(=O)c1ccc(N)nc1	AF3772	AF	AF3772_AF	0.00453633	-0.49481
Nc1nnc(C2CC2)o1	AF3778	AF	AF3778_AF	0.00370756	-0.901684
COc1ncc(F)c(N)n1	AF3791	AF	AF3791_AF	0.0318656	-0.730911
Cc1nc(N)ccc1Cl	AF3793	AF	AF3793_AF	0.00334154	-0.841228
Cc1n[nH]c(N)c1-c1ccc(Br)cc1	AF3799	AF	AF3799_AF	0.0104578	-2.74356
Nc1ccc2[nH]ccc2n1	AF3813	AF	AF3813_AF	0.0201145	-1.37161
Nc1nc(C(F)(F)F)c(Br)s1	AF3816	AF	AF3816_AF	0.0290367	-3.01681
COC(=O)c1nc(N)ccc1Br	AF3817	AF	AF3817_AF	0.00332022	-2.16982
Nc1ccnc2cc[nH]c12	AF3836	AF	AF3836_AF	0.00796425	-1.14155
Nc1ncc(F)c(Cl)n1	AF3841	AF	AF3841_AF	0.0115973	-1.88267
COc1ncncc1N	AF3845	AF	AF3845_AF	0.00250248	-0.202238
Nc1cn2ccc(Br)cc2n1	AF3852	AF	AF3852_AF	0.040909	-0.969693
Cc1ccnc(N)c1F	AF3856	AF	AF3856_AF	0.00981003	-0.29822
CCOC(=O)c1cn2c(N)cccc2n1	AF3862	AF	AF3862_AF	0.00793599	-2.43278
CCOC(=O)c1nn(-c2ccc(F)cc2)c(N)c1C#N	AF3865	AF	AF3865_AF	0.0134326	-4.16878
Nc1ncnc2occc12	AF3883	AF	AF3883_AF	0.0131389	-1.53958
N#Cc1cc(N)ncc1Br	AF3895	AF	AF3895_AF	0.00648969	-1.6053
CS(=O)(=O)c1ncccc1N	AF3898	AF	AF3898_AF	0.00200865	-1.58788
CC(C)(C)c1cc(N)n(CC(F)(F)F)n1	AF3911	AF	AF3911_AF	0.0181436	-2.39746
Nc1ccnc(OCc2ccccc2)n1	AF3914	AF	AF3914_AF	0.0131436	-2.32555
Nc1ccncc1-c1ccccc1	AF3917	AF	AF3917_AF	0.0117444	-1.41511
COc1ncc(Br)c(N)n1	AF3920	AF	AF3920_AF	0.0171325	-1.22415
CCOC(=O)c1sccc1N	AF3923	AF	AF3923_AF	0.0066974	-2.96265
Cc1nc(N)cnc1Cl	AF3934	AF	AF3934_AF	0.00278246	-1.28717
Nc1ccsc1CO	AF3938	AF	AF3938_AF	0.00975492	-0.771612
Nc1cc(N2CCOCC2)ccn1	AF3946	AF	AF3946_AF	0.00239406	-0.235378
Nc1ncnc(Cl)c1Br	AF3967	AF	AF3967_AF	0.00612792	-2.11693
Nc1ncc(Br)c(O)n1	AF3969	AF	AF3969_AF	0.0324259	-1.46722
COc1cccc2cnc(N)nc12	AF3978	AF	AF3978_AF	0.0055644	-2.13097
Cc1nscc1N	AF3996	AF	AF3996_AF	0.00369536	-0.540782
Nc1ccnc2[nH]ncc12	AF4004	AF	AF4004_AF	0.00373599	-1.43956
N#Cc1nc(Cl)cnc1N	AF4007	AF	AF4007_AF	0.0315951	-2.25354
CC(C)(C)OC(=O)Nc1ccncc1N	AF4008	AF	AF4008_AF	0.00192219	-1.71156
Cc1cnnc(N)c1	AF4009	AF	AF4009_AF	0.00408353	-0.150319
Nc1cc(C(F)(F)F)c2ccccc2n1	AF4018	AF	AF4018_AF	0.121007	-1.91429
N#Cc1cc(N)cnc1Cl	AF4019	AF	AF4019_AF	0.0104651	-1.7107
Cc1ncc(N)cc1Cl	AF4021	AF	AF4021_AF	0.00335204	-0.623749
COC(=O)c1nc(-c2ccccc2)cnc1N	AF4023	AF	AF4023_AF	0.0049293	-3.40286
Nc1c(Cl)cncc1Br	AF4032	AF	AF4032_AF	0.00854672	-1.54577
Nc1nc(Cl)nc2[nH]ncc12	AF4046	AF	AF4046_AF	0.00290421	-2.77598
Cc1cc(N)c2cc(F)cc(F)c2n1	AF4053	AF	AF4053_AF	0.024348	-2.11276
CCOC(=O)c1c(N)ncn1C	AF4054	AF	AF4054_AF	0.00109604	-1.19824
CC(C)(C)n1nccc1N	AF4061	AF	AF4061_AF	0.00276662	-0.613951
CC(C)c1c[nH]nc1N	AF4072	AF	AF4072_AF	0.00585686	-1.13684
COC(=O)c1c(-c2ccccn2)csc1N	AF4075	AF	AF4075_AF	0.00466975	-3.51138
Cc1cnc(N)cc1Br	AF4085	AF	AF4085_AF	0.0101645	-0.850022
CC(C)(C)OC(=O)N1CCc2c(sc(N)c2C(N)=O)C1	AF4087	AF	AF4087_AF	0.00182529	-3.33626
Nc1ccnc(Br)n1	AF4089	AF	AF4089_AF	0.00239314	-1.14039
Nc1ccnc(-c2nc3ccccc3[nH]2)c1	AF4093	AF	AF4093_AF	0.0371773	-2.72967
Nc1cc(I)ncn1	AF4094	AF	AF4094_AF	0.00686976	-1.14003
CCc1ncc(N)cn1	AF4102	AF	AF4102_AF	0.00223739	-0.253088
Nc1ccc2cccc(C(F)(F)F)c2n1	AF4110	AF	AF4110_AF	0.138727	-1.97919
Nc1nccc2c(Br)cccc12	AF4119	AF	AF4119_AF	0.073641	-1.84235
Nc1nnc(Cl)cc1Br	AF4134	AF	AF4134_AF	0.0117032	-2.14368
Nc1ncc(F)cn1	AF4152	AF	AF4152_AF	0.0101017	-0.462902
Cc1nc(N)c(F)c(Cl)n1	AF4189	AF	AF4189_AF	0.00376444	-2.02463
Nc1cc2ccccc2nc1Cl	AF4196	AF	AF4196_AF	0.027321	-1.94606
Nc1csc2ccncc12	AF4209	AF	AF4209_AF	0.0115612	-1.67755
Nc1ccc(Br)c(Cl)n1	AF4224	AF	AF4224_AF	0.00907672	-1.82437
Nc1nc2cc(Cl)ccn2n1	AF4246	AF	AF4246_AF	0.0282526	-1.87051
CCOC(=O)Cc1ccnc(N)n1	AF4250	AF	AF4250_AF	0.0005684	-0.90078
NC(=O)c1cc(Cl)ncc1N	AF4257	AF	AF4257_AF	0.00279867	-1.39331
COC(=O)c1ccc(N)c(I)n1	AF4267	AF	AF4267_AF	0.00952721	-2.22568
CCOC(=O)c1sc2cnccc2c1N	AF4271	AF	AF4271_AF	0.00805327	-3.49196
Nc1ncnc2[nH]nc(Br)c12	AF4284	AF	AF4284_AF	0.00242166	-2.57195
Nc1cc(Cl)c(Br)cn1	AF4288	AF	AF4288_AF	0.0159174	-1.7164
Nc1nccc(I)n1	AF4291	AF	AF4291_AF	0.00644096	-1.12235
Nc1cc(OCc2ccccc2)ccn1	AF4294	AF	AF4294_AF	0.010282	-2.13931
Cn1ccc2c(N)ncnc21	AF4328	AF	AF4328_AF	0.0048114	-0.619
CN1CCN(c2ccc(N)nn2)CC1	AF4329	AF	AF4329_AF	0.00502338	-0.927475
COc1ccc2c(N)nccc2c1	AF4333	AF	AF4333_AF	0.00805235	-1.9339
Nc1nc(C(F)(F)F)ccc1Br	AF4339	AF	AF4339_AF	0.0418076	-2.16915
Nc1cnc2cccnc2c1	AF4340	AF	AF4340_AF	0.0107483	-0.307321
Nc1nc(Cl)ccc1O	AF4346	AF	AF4346_AF	0.0126447	-1.59728
Cc1ccc(N)nc1Cl	AF4353	AF	AF4353_AF	0.00505229	-1.16968
CS(=O)(=O)c1ncc(Br)c(N)n1	AF4357	AF	AF4357_AF	0.0527208	-2.46686
CC(C)(C)OC(=O)c1cc(N)ccn1	AF4361	AF	AF4361_AF	0.00299906	-2.09601
COC(=O)c1cc(N)ncn1	AF4373	AF	AF4373_AF	0.000730634	-1.85157
N#CCc1ccc(N)cn1	AF4374	AF	AF4374_AF	0.00161803	-0.261391
Nc1ncc(CCO)s1	AF4391	AF	AF4391_AF	0.00380807	-0.452259
Cc1cc(N)cn2c(C)nnc12	AF4395	AF	AF4395_AF	0.00201701	-0.309919
CN(C)c1ncc(N)cc1Br	AF4403	AF	AF4403_AF	0.00578329	-0.495422
COC(=O)c1sc2ccc(Br)cc2c1N	AF4406	AF	AF4406_AF	0.0190431	-4.39346
Nc1cc(Br)cc(Cl)n1	AF4415	AF	AF4415_AF	0.00879442	-1.91002
Nc1c[nH]nc1-c1ccccn1	AF4419	AF	AF4419_AF	0.014165	-1.21421
Nc1cnc2sccc2c1	AF4426	AF	AF4426_AF	0.0158856	-1.55632
COC(=O)c1cc(N)c(C)s1	AF4433	AF	AF4433_AF	0.00258241	-2.84481
Nc1cc(Br)c([N+](=O)[O-])cn1	AF4442	AF	AF4442_AF	0.0470823	-2.21251
Nc1ncc(Cl)c(Cl)c1[N+](=O)[O-]	AF4444	AF	AF4444_AF	0.133457	-2.82055
COc1cc(N)ncc1Br	AF4447	AF	AF4447_AF	0.00619562	-1.37885
Nc1ccnc(OCC2CC2)c1	AF4463	AF	AF4463_AF	0.0177359	-0.811401
Nc1cc2cc(F)ccc2cn1	AF4464	AF	AF4464_AF	0.0351853	-1.50125
CC(C)(C)OC(=O)N1CCC(c2cc(N)[nH]n2)CC1	AF4505	AF	AF4505_AF	0.000172805	-2.53751
Nc1ncc(Br)nn1	AF4528	AF	AF4528_AF	0.00843333	-0.964649
CCOC(=O)c1cnc(N)nc1Cl	AF4532	AF	AF4532_AF	0.00238519	-2.42924
CC(C)OC(=O)c1ncc(Br)cc1N	AF4538	AF	AF4538_AF	0.00813371	-3.04679
COc1cnc(OC)n2nc(N)nc12	AF4543	AF	AF4543_AF	0.00326173	-2.57492
Nc1cc2cc(Br)ccc2s1	AF4544	AF	AF4544_AF	0.0722668	-3.13917
Nc1cc2cccc(Br)c2s1	AF4545	AF	AF4545_AF	0.0467972	-2.99493
CCOC(=O)c1sc2ncc(Br)cc2c1N	AF4546	AF	AF4546_AF	0.0148785	-3.87725
CCOc1nc(N)cc(Cl)n1	AF4572	AF	AF4572_AF	0.0041209	-2.23907
COC(=O)c1nc(C)cnc1N	AF4580	AF	AF4580_AF	0.00199947	-1.78699
Nc1nc(Cl)c(Br)cc1O	AF4594	AF	AF4594_AF	0.014748	-2.38583
COC(=O)c1ncc(F)cc1N	AF4599	AF	AF4599_AF	0.00880367	-1.58633
COC(=O)c1cc(F)cnc1N	AF4604	AF	AF4604_AF	0.0025326	-1.59316
CC(C)(C)c1cnc(N)nc1	AF4605	AF	AF4605_AF	0.00797735	-1.53267
Cc1nccc(N)c1F	AF4607	AF	AF4607_AF	0.00319323	-0.0217297
CCOC(=O)c1nc(C)ccc1N	AF4612	AF	AF4612_AF	0.00311055	-1.73176
Nc1c([N+](=O)[O-])cnc(Cl)c1Br	AF4617	AF	AF4617_AF	0.0717337	-2.91305
Cc1c(Br)ccc2nc(N)nn12	AF4618	AF	AF4618_AF	0.0165657	-1.46541
N#Cc1ccc2c(N)n[nH]c2c1	AF4632	AF	AF4632_AF	0.00462289	-2.4795
Nc1cc(Br)n[nH]1	AF4634	AF	AF4634_AF	0.00195917	-0.885841
Nc1nc2c(O)cccc2o1	AF4655	AF	AF4655_AF	0.0107109	-1.79905
CCOc1ncc(F)c(N)n1	AF4660	AF	AF4660_AF	0.0202966	-1.13764
Nc1cccn2cncc12	AF4664	AF	AF4664_AF	0.0151431	0.212534
Cc1cc(Cl)nnc1N	AF4667	AF	AF4667_AF	0.00635244	-1.15766
C#Cc1cnc(N)cn1	AF4669	AF	AF4669_AF	0.0364407	-0.80267
Cn1nc(N)cc1Cl	AF4677	AF	AF4677_AF	0.00320066	-0.927598
Cc1ccc(N)c(CO)n1	AF4683	AF	AF4683_AF	0.00192345	0.541138
Nc1ccnn2ccnc12	AF4685	AF	AF4685_AF	0.0252146	-0.56567
COc1c(Cl)nc(N)nc1Cl	AF4700	AF	AF4700_AF	0.00415733	-2.98319
CCOC(=O)c1c(N)sc2c1CCN(C(=O)OCc1ccccc1)C2	AF4708	AF	AF4708_AF	0.00500424	-4.44024
Nc1ccnn2cccc12	AF4712	AF	AF4712_AF	0.0650998	-0.520703
Nc1ccc(-c2cnccn2)cn1	AF4740	AF	AF4740_AF	0.00659133	-0.643512
CCOc1nc(N)nc2[nH]cnc12	AF4763	AF	AF4763_AF	0.00348752	-2.18502
Nc1ccc(I)c(Cl)n1	AF4765	AF	AF4765_AF	0.0178668	-1.99373
CCOC(=O)Cc1ccc(N)nc1	AF4776	AF	AF4776_AF	0.00101043	-0.923508
CCOC(=O)Cc1ccc(N)cn1	AF4779	AF	AF4779_AF	0.000761121	-0.804529
Nc1ncc(C(F)(F)F)c(Cl)n1	AF4788	AF	AF4788_AF	0.0213736	-2.36301
COC(=O)c1cc(Br)ncc1N	AF4794	AF	AF4794_AF	0.00168555	-1.9839
COC(=O)c1ccnc(OC)c1N	AF4802	AF	AF4802_AF	0.00104793	-1.45898
Nc1cnn(C2COC2)c1	AF4816	AF	AF4816_AF	0.00828704	0.179234
Cc1nc(N)cnc1C#N	AF4823	AF	AF4823_AF	0.00280215	-1.39759
COc1ncc(Br)c(C)c1N	AF4825	AF	AF4825_AF	0.00769538	-1.36436
COC(=O)c1ncc(N)cc1F	AF4854	AF	AF4854_AF	0.00342737	-1.48348
Nc1cc(-c2cccc(Cl)c2)cs1	AF4865	AF	AF4865_AF	0.0299108	-3.6585
CC(C)n1nc(Br)c(C#N)c1N	AF4872	AF	AF4872_AF	0.00373796	-2.39675
Nc1nn(C2CCCCO2)c2ncc(Br)cc12	AF4889	AF	AF4889_AF	0.0198335	-2.47376
Nc1nn(C2CCCCO2)c2cnccc12	AF4890	AF	AF4890_AF	0.00790546	-1.46149
Cc1ncc(F)c(N)n1	AF4894	AF	AF4894_AF	0.00230541	-0.396549
COC(=O)c1cc(OC)c2nc(N)sc2c1	AF4899	AF	AF4899_AF	0.00225838	-4.39888
N#Cc1cnsc1N	AF4919	AF	AF4919_AF	0.0419469	-1.90449
NC(=O)c1cnsc1N	AF4920	AF	AF4920_AF	0.00494993	-1.98617
CCCCNC(=O)c1ccc(N)cn1	AF4934	AF	AF4934_AF	0.00412832	-1.61002
CSc1nc(Cl)c(N)c(Cl)n1	AF4943	AF	AF4943_AF	0.0145694	-2.90811
Nc1nc2ccc(I)cc2o1	AF5006	AF	AF5006_AF	0.0374532	-2.5567
N#Cc1cc(F)c(Cl)nc1N	AF5067	AF	AF5067_AF	0.0156806	-2.72938
Nc1c(C(F)(F)F)cnc2ccccc12	AF5069	AF	AF5069_AF	0.0916092	-2.09735
Nc1cc2ccc(Br)cc2s1	AF5072	AF	AF5072_AF	0.0844914	-3.14873
Nc1ncnc2sc(Br)cc12	AF5073	AF	AF5073_AF	0.0132039	-2.34336
COC(=O)c1ccc2cc(N)cnc2c1	AF5141	AF	AF5141_AF	0.00297662	-2.72612
NC(=O)c1nc(Br)ccc1N	AF5201	AF	AF5201_AF	0.00265045	-1.50891
CS(=O)(=O)c1ccc2ncc(N)cc2c1	AF5204	AF	AF5204_AF	0.00124388	-2.82377
N#Cc1cnn(CCO)c1N	AF5227	AF	AF5227_AF	0.00338909	-0.640514
Nc1nc(-c2ccc(Cl)cc2)cs1	AF5237	AF	AF5237_AF	0.0659549	-3.16795
Nc1cc(O)c2ccccc2n1	AF5240	AF	AF5240_AF	0.0570263	-1.7964
Nc1ccc(Oc2ccc(Cl)cc2)nc1	AF5241	AF	AF5241_AF	0.0334945	-2.99815
Nc1ncc(-c2ccccc2)o1	AF5259	AF	AF5259_AF	0.0180875	-1.93253
COC(=O)c1sc2ccccc2c1N	AF5333	AF	AF5333_AF	0.0121229	-3.986
Nc1ccnc2ncnn12	AF5341	AF	AF5341_AF	0.00977066	-1.54186
Nc1[nH]ncc1-c1ccccc1	AF5351	AF	AF5351_AF	0.0112513	-2.05764
Nc1cnc2ccccc2c1Br	AF5352	AF	AF5352_AF	0.026552	-1.5932
Nc1nccc(Oc2ccccc2)n1	AF5416	AF	AF5416_AF	0.00943406	-1.91904
COc1nc(C)cc(N)n1	AF5441	AF	AF5441_AF	0.00227799	-0.594483
Nc1cnc(-c2ccccc2)nc1	AF5484	AF	AF5484_AF	0.0197964	-2.0301
Cn1cnc([N+](=O)[O-])c1N	AF5492	AF	AF5492_AF	0.0638974	-1.27632
CCOC(=O)c1c(N)c(C#N)cn1C	AF5548	AF	AF5548_AF	0.00180766	-2.61587
CC(C)(C)C1CCc2c(sc(N)c2C(N)=O)C1	AF5587	AF	AF5587_AF	0.00456435	-4.0634
Nc1[nH]nc(-c2ccccc2)c1-c1ccccc1	AF5608	AF	AF5608_AF	0.0640648	-3.83633
COc1ccc(Oc2ncccc2N)cc1	AF5629	AF	AF5629_AF	0.00956589	-2.29155
N#Cc1ccc2[nH]c(N)nc2c1	AF5641	AF	AF5641_AF	0.00393605	-2.24238
Nc1ncc(-c2ccccc2)cn1	AF5644	AF	AF5644_AF	0.0170104	-2.10913
Nc1ccc(OCc2ccccc2)nc1	AF5649	AF	AF5649_AF	0.0141231	-1.99277
Nc1cnn(-c2ccccn2)c1	AF5657	AF	AF5657_AF	0.0439025	-0.752859
COC(=O)c1cc(C(C)C)sc1N	AF5703	AF	AF5703_AF	0.00346412	-3.74344
COC(=O)c1c(N)sc(C)c1-c1ccccc1	AF5722	AF	AF5722_AF	0.00480023	-4.58503
Nc1nccc(-c2ccc([N+](=O)[O-])cc2)n1	AF5732	AF	AF5732_AF	0.0848589	-2.94744
CC(C)c1ccc(-c2nnc(N)s2)cc1	AF5769	AF	AF5769_AF	0.10986	-4.08344
CCn1nnnc1N	AF5839	AF	AF5839_AF	0.00541537	-0.15954
CCn1nc(C)cc1N	AF5842	AF	AF5842_AF	0.00135981	0.0543118
Nc1ccn(Cc2ccccc2)n1	AF6054	AF	AF6054_AF	0.00983916	-1.51899
Nc1c[nH]nc1-c1ccccc1	AF6124	AF	AF6124_AF	0.016905	-1.9344
Nc1c(Cl)ncnc1N1CCCC1	AF6139	AF	AF6139_AF	0.00396877	-1.90299
CCn1ncc(C#N)c1N	AF6204	AF	AF6204_AF	0.00644772	-1.21174
COCn1nc(C)c(N)c1C	AF6220	AF	AF6220_AF	0.000721651	0.0238976
Nc1ccnc(-c2cccnc2)c1	AF6273	AF	AF6273_AF	0.0030715	-0.539935
CCn1cc(N)c(C(=O)OC)n1	AF6382	AF	AF6382_AF	0.00511654	-1.72082
Nc1nccnc1-c1ccccc1	AF6393	AF	AF6393_AF	0.0385942	-1.7465
CN1CCN(c2cc(N)ccn2)CC1	AF6545	AF	AF6545_AF	0.00292735	-0.15319
CCc1cc(C#N)c(N)s1	AF6585	AF	AF6585_AF	0.0126036	-3.2679
N#Cc1cc(-c2ccccc2)sc1N	AF6587	AF	AF6587_AF	0.0247072	-4.2423
Cc1nn(C)c(N)c1Cl	AF6618	AF	AF6618_AF	0.00133105	-1.08408
COC(=O)c1c(CC(C)C)csc1N	AF6670	AF	AF6670_AF	0.00180791	-3.65981
Cc1ncc(N)c(C)c1Br	AF6722	AF	AF6722_AF	0.00157908	-0.834743
Cc1c(N)cncc1Cl	AF6723	AF	AF6723_AF	0.00501638	-0.819295
Nc1cc(-c2ccccc2)ns1	AF6738	AF	AF6738_AF	0.0666238	-2.42435
Nc1cc(-c2cccs2)nn1-c1ccccc1	AF6842	AF	AF6842_AF	0.101854	-3.51265
Nc1nnc2ccc(Cl)nn12	AF6849	AF	AF6849_AF	0.0300648	-2.53526
COc1ccc(-c2cnoc2N)cc1	AF6877	AF	AF6877_AF	0.0142643	-2.44664
Nc1cnn(CC(F)F)c1	AF6917	AF	AF6917_AF	0.00723002	-0.789899
Nc1ccc(-n2cccn2)nc1	AF6931	AF	AF6931_AF	0.0313013	-0.693109
Cc1nccn1-c1ncccc1N	AF6974	AF	AF6974_AF	0.00223948	-0.0758678
Cc1noc(N)c1Br	AF7015	AF	AF7015_AF	0.00236854	-1.05192
Nc1ccc2c(n1)CCC2	AF7016	AF	AF7016_AF	0.00491357	-0.492168
CC(C)(C)OC(=O)N1CCC(c2csc(N)n2)CC1	AF7067	AF	AF7067_AF	0.000724394	-3.24038
COc1n[nH]c(N)c1C#N	AF7110	AF	AF7110_AF	0.00556371	-2.15917
CC(C)(C)c1ncc(N)cn1	AF7136	AF	AF7136_AF	0.00198784	-1.16218
CSc1ccc(N)cn1	AF7137	AF	AF7137_AF	0.0120989	-0.849517
Nc1ccnc(C2CC2)n1	AF7443	AF	AF7443_AF	0.00215103	-1.01097
Nc1ccc(OCCO)nc1	AF7524	AF	AF7524_AF	0.00166914	0.0529998
CC(C)(C)OC(=O)N1CCN(c2cc(N)ncn2)CC1	AF7632	AF	AF7632_AF	0.00180551	-2.31176
Nc1ccc2nncn2c1	AF7809	AF	AF7809_AF	0.00611081	-0.446701
CCOC(=O)c1[nH]c(-c2ccccc2)cc1N	AF7849	AF	AF7849_AF	0.010162	-3.9843
Nc1ccc(OC(F)F)cn1	AF7973	AF	AF7973_AF	0.0108012	-1.0484
CC(C)(C)c1ccc(N)cn1	AF7996	AF	AF7996_AF	0.00519159	-0.946029
Nc1ccc(-c2ccsc2)nc1	AF7998	AF	AF7998_AF	0.0131173	-2.00719
Nc1cc(C2CC2)ccn1	AF8007	AF	AF8007_AF	0.00881743	-0.923525
Nc1ccnc(-c2ccncc2)c1	AF8008	AF	AF8008_AF	0.0059182	-0.627691
Nc1ccnc(-c2cccs2)c1	AF8011	AF	AF8011_AF	0.0312496	-1.71044
Nc1ccnc(-c2ccco2)c1	AF8012	AF	AF8012_AF	0.0242459	-1.25053
CCn1c(N)nc2cc(Cl)ccc21	AF8033	AF	AF8033_AF	0.059925	-2.05469
CC(C)(C)c1cc(N)n(-c2cccc(C#N)c2)n1	AF8126	AF	AF8126_AF	0.0252103	-3.43938
COCCCn1ccc(N)n1	AF8276	AF	AF8276_AF	0.00569814	0.132131
Nc1c(Cl)ccnc1Br	AF8297	AF	AF8297_AF	0.0065374	-1.6497
Nc1ccnc(Oc2ccccc2)c1	AF8306	AF	AF8306_AF	0.0085804	-1.78883
CCn1cc(N)nn1	AF8312	AF	AF8312_AF	0.00606853	-0.0975116
Cc1cnc(C)c(N)c1	AF8339	AF	AF8339_AF	0.00131009	0.111806
COC(=O)c1nscc1N	AF8345	AF	AF8345_AF	0.00572409	-2.73196
CC(C)(C)c1cc(C(C)(C)C)nc(N)n1	AF8388	AF	AF8388_AF	0.00636097	-3.02848
CCOC(=O)c1cnn(C(C)C)c1N	AF8402	AF	AF8402_AF	0.0014445	-2.03028
CCOC(=O)c1cnn(C2CCCC2)c1N	AF8410	AF	AF8410_AF	0.00505016	-2.82556
COc1ncc(N)cc1C(N)=O	AF8488	AF	AF8488_AF	0.00232238	-1.33363
Nc1nccc(Br)c1Cl	AF8504	AF	AF8504_AF	0.0139548	-1.69002
COCCNC(=O)c1cc(N)n[nH]1	AF8574	AF	AF8574_AF	0.000434258	-1.64461
Nc1ccnc(N2CCCCCC2)c1	AF8580	AF	AF8580_AF	0.00931481	-0.694602
Nc1ccnc(OCc2ccccc2)c1	AF8587	AF	AF8587_AF	0.0136382	-2.03215
CCOC(=O)c1nc(C)n(C)c1N	AF8618	AF	AF8618_AF	0.000828374	-1.42776
CN(C)c1nccc(N)n1	AF8630	AF	AF8630_AF	0.0143727	-0.427906
Nc1ccnc(F)c1F	AF8677	AF	AF8677_AF	0.0133625	-0.446919
COC(=O)c1ccc(C)nc1N	AF8696	AF	AF8696_AF	0.00110906	-1.6329
Cc1nc(-c2ccccc2)sc1N	AF8798	AF	AF8798_AF	0.0191627	-2.62588
CNC(=O)c1ccnc(N)c1	AF8869	AF	AF8869_AF	0.000449673	-0.744571
Nc1c(Cl)ncnc1-n1cccn1	AF9027	AF	AF9027_AF	0.00693982	-2.13466
Nc1nc(Cl)ccc1F	AF9073	AF	AF9073_AF	0.0179702	-1.46878
Nc1ccc(Cl)nc1C(F)(F)F	AF9097	AF	AF9097_AF	0.040971	-2.33106
Nc1cncc(C(F)F)c1	AF9126	AF	AF9126_AF	0.00523346	-0.642381
CCOC(=O)c1nc2ccccc2cc1N	AF9141	AF	AF9141_AF	0.0146752	-3.12499
CSc1cccnc1N	AF9157	AF	AF9157_AF	0.0100237	-1.1105
CN(C)c1cc(N)ncn1	AF9193	AF	AF9193_AF	0.00340812	-0.574827
COC(=O)c1ccc(Br)nc1N	AF9235	AF	AF9235_AF	0.00196092	-2.20113
Nc1ccc2ncnn2c1	AF9267	AF	AF9267_AF	0.00837326	-0.520273
Nc1cc(Cl)cnn1	AF9282	AF	AF9282_AF	0.0103944	-0.94659
Cc1nn(C)c(N)c1C=O	AF9304	AF	AF9304_AF	0.000440969	-0.550055
Nc1ccc2cc(Br)cc(Cl)c2n1	AF9378	AF	AF9378_AF	0.186454	-2.93712
Cn1c(=O)c2c(N)[nH]nc2n(C)c1=O	AF9518	AF	AF9518_AF	0.00483511	-3.22207
Cc1nnc2c(N)cc(Cl)nn12	AF9562	AF	AF9562_AF	0.00963352	-2.06324
CCOC(=O)c1ncc(N)s1	AF9594	AF	AF9594_AF	0.0241796	-2.34683
Cc1ccc(N)nc1Br	AF9606	AF	AF9606_AF	0.00354945	-0.903503
COC(=O)c1cc(C(C)=O)c(N)[nH]1	AF9629	AF	AF9629_AF	0.000996883	-2.34345
Nc1nc2c(s1)CCCC2=O	AF9675	AF	AF9675_AF	0.0118834	-1.85934
Nc1ccnc(-n2cccc2)c1	AF9916	AF	AF9916_AF	0.0142065	-0.564526
Cn1ncc(I)c1N	AF9964	AF	AF9964_AF	0.00475728	-0.584385
Nc1c(Cl)cncc1I	AFA042	AF	AFA042_AF	0.0149879	-1.78966
Cn1nc(C(N)=O)cc1N	AFA081	AF	AFA081_AF	0.000805959	-1.30304
Cc1c(N)cnc(Cl)c1Br	AFA194	AF	AFA194_AF	0.00581328	-2.00284
Cc1nc2[nH]cnc2cc1N	AFA223	AF	AFA223_AF	0.00283754	-0.711628
Nc1cnc2ccc(OC(F)(F)F)cc2c1	AFA268	AF	AFA268_AF	0.0539392	-3.08948
COC(=O)c1cc(N)on1	AFA269	AF	AFA269_AF	0.00110902	-1.86232
Nc1cncc(Cl)c1Br	AFA362	AF	AFA362_AF	0.00805906	-1.57071
Cc1nc(N)sc1I	AFA457	AF	AFA457_AF	0.00337134	-1.59961
Nc1ccc(Br)nc1F	AF00087	AF	AF00087_AF	0.00934282	-1.24922
Nc1cc(C(F)(F)F)ncc1I	AF00089	AF	AF00089_AF	0.053058	-2.33483
Nc1nn[nH]n1	AF00090	AF	AF00090_AF	0.00289452	-0.0896568
Nc1nc(O)c2[nH]cnc2n1	AF00091	AF	AF00091_AF	0.00220873	-2.12718
COc1cnc(Cl)nc1N	AF00092	AF	AF00092_AF	0.00176619	-1.67563
Nc1cc(OC(F)F)n[nH]1	AF00095	AF	AF00095_AF	0.00707	-1.28393
Cc1nc(N)sc1C	AF00096	AF	AF00096_AF	0.00104585	-0.915176
C#Cc1cc(F)cnc1N	AF00097	AF	AF00097_AF	0.0405778	-0.742901
CC(C)(C)OC(=O)CCn1cc(N)cn1	AF00098	AF	AF00098_AF	0.000580078	-1.82072
Cn1cc(Br)c2c(N)ncnc21	AF00099	AF	AF00099_AF	0.00702966	-1.23777
Nc1c(-c2ccccc2)[nH]c2ccccc12	AF00100	AF	AF00100_AF	0.132358	-3.66521
NC(=O)c1ccnc(N)c1	AF00101	AF	AF00101_AF	0.00089718	-0.836291
CC1(C)O[C@@H]2[C@H](O1)[C@@H](CO)O[C@H]2n1cnc2c(N)nc(Cl)nc21	AF00102	AF	AF00102_AF	0.0256704	-2.38235
Nc1cnc[nH]1	AF00103	AF	AF00103_AF	0.0013177	-0.17213
CCOC(=O)c1[nH]ccc1N	AF00104	AF	AF00104_AF	0.00165375	-1.9945
Nc1ccsc1	AF00105	AF	AF00105_AF	0.00231803	-1.14739
Nc1cnc(C2CC2)cn1	AF00106	AF	AF00106_AF	0.00818938	-0.83926
Nc1n[nH]c(-c2ccccn2)n1	AF00107	AF	AF00107_AF	0.00722329	-1.57927
Nc1ncnc2nc[nH]c12	AF00108	AF	AF00108_AF	0.0018018	-1.96375
Nc1ccc(OCc2ccccc2)nc1OCc1ccccc1	AF00109	AF	AF00109_AF	0.128988	-4.65806
Cc1cc(N)cnc1C	AF00110	AF	AF00110_AF	0.00155338	0.158696
Nc1cnn2ccccc12	AF00111	AF	AF00111_AF	0.051292	-0.213217
Nc1ncnc2c1c(I)nn2C1CCCC1	AF00112	AF	AF00112_AF	0.0175921	-2.75883
Nc1ccnc(-c2ccccn2)c1	AF00113	AF	AF00113_AF	0.0368699	-0.620678
COC(=O)c1cnc(OC)c(N)c1	AF00116	AF	AF00116_AF	0.00108326	-1.58261
Cc1csc(C)c1N	AF00117	AF	AF00117_AF	0.00111615	-1.60337
COc1cnc(Br)cc1N	AF00118	AF	AF00118_AF	0.00257143	-1.25076
Nc1nccc(Br)c1O	AF00119	AF	AF00119_AF	0.0334344	-1.37696
Nc1ccn(C(F)(F)F)n1	AF00120	AF	AF00120_AF	0.0262692	-1.10042
Cn1nc(O)cc1N	AF00121	AF	AF00121_AF	0.00152141	-0.318061
CCOC(=O)c1nc(C2CC2)ccc1N	AF00122	AF	AF00122_AF	0.00566068	-2.65278
Nc1cscc1S(=O)(=O)c1ccccc1	AF00123	AF	AF00123_AF	0.00346489	-3.42432
Cc1cc(N)nc(C)c1C#N	AF00124	AF	AF00124_AF	0.000731825	-1.40364
COc1ccc(N)nc1C	AF00125	AF	AF00125_AF	0.000921602	-0.377594
CC(C)(C)c1cc(N)n(-c2ccccc2C(F)(F)F)n1	AF00126	AF	AF00126_AF	0.0928786	-3.48896
Cc1nc(N)c(C#N)n1C	AF00127	AF	AF00127_AF	0.00132104	-1.13803
Nc1cc(-c2cccc(F)c2)n[nH]1	AF00128	AF	AF00128_AF	0.0231041	-1.8481
Nc1cccc(-c2ccccn2)n1	AF00129	AF	AF00129_AF	0.122643	-0.870244
Nc1cnn([C@H]2CC[C@H](O)CC2)c1	AF00130	AF	AF00130_AF	0.00383964	-0.758483
COC(=O)c1cc(N)cc(Cl)n1	AF00131	AF	AF00131_AF	0.00216769	-2.16381
CC(C)(C)OC(=O)N1CCn2ncc(N)c2C1	AF00132	AF	AF00132_AF	0.00190009	-1.73011
Cc1cc(N)n(-c2cc(Cl)ccc2Cl)n1	AF00134	AF	AF00134_AF	0.0619524	-2.86453
Nc1cc(C(F)(F)F)ncc1Cl	AF00135	AF	AF00135_AF	0.0510716	-2.1878
Nc1cc(Cl)ncc1C(F)F	AF00136	AF	AF00136_AF	0.0195784	-1.85495
Nc1ccnc(Br)c1F	AF00138	AF	AF00138_AF	0.00840676	-1.16007
Nc1c(C(F)(F)F)ccnc1Cl	AF00139	AF	AF00139_AF	0.0319121	-2.14117
Nc1nc2ccc(-c3cccc(O)c3)cn2n1	AF00140	AF	AF00140_AF	0.0120608	-2.7082
Nc1nc(Br)ccc1Cl	AF00141	AF	AF00141_AF	0.0118206	-1.85163
Nc1cnn2cc(Br)ccc12	AF00142	AF	AF00142_AF	0.0498757	-1.00107
Cc1nc(N)sc1Cl	AF00143	AF	AF00143_AF	0.0037591	-1.83683
Nc1csc(Br)c1	AF00144	AF	AF00144_AF	0.00457877	-1.68531
Nc1cnc(C(F)(F)F)s1	AF00145	AF	AF00145_AF	0.0630406	-1.99898
Nc1ncc(Br)cc1OC(F)(F)F	AF00146	AF	AF00146_AF	0.0621264	-2.78549
Nc1cc(Cl)nc(Cl)c1Cl	AF00147	AF	AF00147_AF	0.0193849	-2.4907
Cc1cc(N)cc(F)n1	AF00148	AF	AF00148_AF	0.00257074	0.0494261
Nc1cnc2cc[nH]c2c1	AF00149	AF	AF00149_AF	0.00427662	-1.20069
Nc1ccn(C2CC2)n1	AF00150	AF	AF00150_AF	0.0161427	-0.352691
Nc1cnn(C(F)(F)F)c1	AF00151	AF	AF00151_AF	0.023101	-1.079
COc1cc(N)[nH]n1	AF00152	AF	AF00152_AF	0.00221242	-0.669629
Nc1csc(-c2ccccc2)c1	AF00153	AF	AF00153_AF	0.0223509	-3.34654
Cc1[nH]nc(Cl)c1N	AF00154	AF	AF00154_AF	0.00221314	-1.2032
Cc1cnc(N)cc1F	AF00157	AF	AF00157_AF	0.00732437	-0.104359
Nc1nc2sccc2s1	AF00158	AF	AF00158_AF	0.0441494	-2.67157
Nc1nc(Cl)cc2ccccc12	AF00159	AF	AF00159_AF	0.0335012	-2.21488
Cc1ncc(N)cc1F	AF00160	AF	AF00160_AF	0.00326411	0.165871
Nc1cnc2ccc(Br)cc2n1	AF00161	AF	AF00161_AF	0.0825419	-2.00046
Nc1c[nH]c2ccc(Cl)cc12	AF00162	AF	AF00162_AF	0.130022	-2.84309
Nc1cc(C(F)(F)F)nn1Cc1ccccc1	AF00163	AF	AF00163_AF	0.0263014	-2.95759
CCNC(=O)c1ccncc1N	AF00164	AF	AF00164_AF	0.000696208	-0.838081
Cn1nc(N)c2cc(Cl)ccc21	AF00165	AF	AF00165_AF	0.0182947	-1.87827
Nc1cnc2ccc(F)cn12	AF00166	AF	AF00166_AF	0.0375452	-0.367316
Nc1ccnc(CCO)c1	AF00167	AF	AF00167_AF	0.00116367	0.57505
COc1c(Cl)ccnc1N	AF00168	AF	AF00168_AF	0.0104766	-1.2653
CS(=O)(=O)c1cccc(N)n1	AF00169	AF	AF00169_AF	0.00112191	-1.64698
Nc1nc2cc(F)ccn2n1	AF00170	AF	AF00170_AF	0.0240651	-0.734433
Nc1cc2ccccc2c(Cl)n1	AF00171	AF	AF00171_AF	0.0232454	-2.27375
CC(C)n1cnnc1-c1cccc(N)n1	AF00172	AF	AF00172_AF	0.0109593	-1.96059
COc1cc(N)cc(OC)n1	AF00174	AF	AF00174_AF	0.00715357	-0.700059
Nc1cc(-c2cccc(O)c2)no1	AF00175	AF	AF00175_AF	0.0101826	-2.0167
Nc1cnsc1	AF00176	AF	AF00176_AF	0.0102065	-0.529503
Nc1cc(C2CCOC2)[nH]n1	AF00178	AF	AF00178_AF	0.00163325	-0.456549
Cc1nc2c(N)cccn2n1	AF00179	AF	AF00179_AF	0.00589231	-0.334635
COc1nc(N)cnc1C#N	AF00180	AF	AF00180_AF	0.049746	-1.95864
Cc1ncc(F)cc1N	AF00181	AF	AF00181_AF	0.00367188	-0.0543422
CCc1ccc(N)nc1	AF00182	AF	AF00182_AF	0.0101994	-0.422561
Cc1cccc(-c2cc3ccc(N(C)C)cc3c(N)n2)c1	AF00183	AF	AF00183_AF	0.238151	-3.75131
Nc1cncc(-c2cccc(F)c2)c1	AF00184	AF	AF00184_AF	0.0130576	-1.52206
Cn1cc(Br)nc1N	AF00185	AF	AF00185_AF	0.0035622	-0.353471
COc1ccc(F)c(N)n1	AF00186	AF	AF00186_AF	0.0466609	-0.523281
COc1ncnc(N)c1[N+](=O)[O-]	AF00187	AF	AF00187_AF	0.0479535	-2.08252
Cc1nc[nH]c1N	AF00188	AF	AF00188_AF	0.000977206	-0.206695
Cc1cc(N)ncc1O	AF00189	AF	AF00189_AF	0.0270998	-0.632695
N#Cc1c(N)ccnc1Cl	AF00190	AF	AF00190_AF	0.00938519	-1.82219
CC(C)c1ccncc1N	AF00191	AF	AF00191_AF	0.00772274	-0.494427
COc1cc(C(F)(F)F)cnc1N	AF00192	AF	AF00192_AF	0.013099	-1.5423
Cc1cc(N)nc(Cl)c1C(F)(F)F	AF00193	AF	AF00193_AF	0.0204308	-2.88468
Nc1cncc2c(F)cccc12	AF00194	AF	AF00194_AF	0.0221845	-1.40188
Nc1ccnc(C(F)F)c1	AF00195	AF	AF00195_AF	0.00819959	-0.646015
Nc1cnc2cnccc2c1	AF00196	AF	AF00196_AF	0.00539398	-0.311303
COc1ncc(N)c(OC)n1	AF00198	AF	AF00198_AF	0.0101655	-0.639671
Nc1nccc(C(F)F)c1F	AF00199	AF	AF00199_AF	0.0282305	-1.20248
COc1cc(Br)cc(N)n1	AF00201	AF	AF00201_AF	0.0149116	-1.42739
Nc1cc(OCc2ccccc2)cnn1	AF00202	AF	AF00202_AF	0.00728842	-2.29227
CC(C)(C)c1c[nH]c(N)n1	AF00203	AF	AF00203_AF	0.00218722	-1.52508
Nc1ccn2cnnc2c1	AF00204	AF	AF00204_AF	0.00660344	-0.385654
COc1nc(C(F)(F)F)ccc1N	AF00206	AF	AF00206_AF	0.0300996	-1.32135
Nc1ccc(Oc2ccc(Cl)cc2Cl)nc1	AF00207	AF	AF00207_AF	0.0963303	-3.63462
Nc1n[nH]c2ccc(Cc3cc(F)cc(F)c3)cc12	AF00208	AF	AF00208_AF	0.0867357	-3.76283
COc1nccc(N)c1C	AF00209	AF	AF00209_AF	0.0163271	-0.124591
Nc1n[nH]c2cc(Cl)ncc12	AF00210	AF	AF00210_AF	0.00617854	-2.44067
COc1cc(N)nc(C)n1	AF00211	AF	AF00211_AF	0.000951449	-0.469766
Nc1nc(Cl)ncc1O	AF00212	AF	AF00212_AF	0.00591886	-1.85924
Cn1ccc2c(N)ccnc21	AF00213	AF	AF00213_AF	0.00932172	-0.00699051
Nc1cc(F)c(Cl)cn1	AF00214	AF	AF00214_AF	0.0232641	-1.44163
Cc1nccn1-c1ccc(N)nc1	AF00215	AF	AF00215_AF	0.00224031	-0.230166
Nc1cscn1	AF00216	AF	AF00216_AF	0.00482262	-0.695391
Cc1cc(Br)cn2cc(N)nc12	AF00218	AF	AF00218_AF	0.031088	-0.858
Cc1c(N)ccnc1F	AF00220	AF	AF00220_AF	0.00583283	-0.130829
Nc1ccnc2c1CCO2	AF00221	AF	AF00221_AF	0.00881191	-0.201651
Nc1cnccc1OC1CCCC1	AF00222	AF	AF00222_AF	0.00687778	-1.39377
CCOc1ncc(N)cn1	AF00224	AF	AF00224_AF	0.00269668	-0.407076
Nc1cnc2ccc(C(F)(F)F)cn12	AF00225	AF	AF00225_AF	0.0479485	-1.31129
CC(C)c1cc(N)ccn1	AF00226	AF	AF00226_AF	0.00279626	-0.3969
Nc1c[nH]c2ccccc12	AF00227	AF	AF00227_AF	0.0357562	-1.87801
Nc1[nH]nc2c1CCCC2	AF00228	AF	AF00228_AF	0.00220854	-0.978982
CCCCc1ccc(N)nn1	AF00229	AF	AF00229_AF	0.0126127	-1.24805
CC(C)N1CCN(c2ccc(N)nc2)CC1	AF00231	AF	AF00231_AF	0.00310849	-0.674067
Nc1cccn2cc(C(F)(F)F)nc12	AF00232	AF	AF00232_AF	0.0504427	-1.40696
Nc1ccn2ncnc2c1	AF00233	AF	AF00233_AF	0.00629015	-0.699206
Nc1cc(-c2cccc(Cl)c2)no1	AF00234	AF	AF00234_AF	0.0371485	-2.89351
Nc1cc(OC(F)F)ccn1	AF00235	AF	AF00235_AF	0.0110268	-1.03973
Nc1cc(C(F)(F)F)n[nH]1	AF00236	AF	AF00236_AF	0.00956498	-1.37305
Nc1cncc(-c2ccccc2)n1	AF00237	AF	AF00237_AF	0.0403268	-1.64732
N#Cc1cccc2cc(N)cnc12	AF00238	AF	AF00238_AF	0.013369	-2.15984
Nc1c[nH]c2ccc(Br)cc12	AF00239	AF	AF00239_AF	0.114193	-2.74285
Cc1nnc(N)n1C	AF00240	AF	AF00240_AF	0.00132428	0.165169
N#Cc1sc(N)nc1-c1ccc(F)cc1	AF00241	AF	AF00241_AF	0.169792	-3.50444
Nc1cc(C(F)F)cnc1Br	AF00242	AF	AF00242_AF	0.0106307	-2.00713
Nc1onc2ccccc12	AF00243	AF	AF00243_AF	0.0380842	-1.51188
Nc1ccc(OC2CCCCC2)nc1	AF00244	AF	AF00244_AF	0.00949018	-1.60464
Nc1ccc(-c2ccccc2)s1	AF00245	AF	AF00245_AF	0.062647	-3.35349
Nc1ccc(N2CCN(CCO)CC2)nc1	AF00247	AF	AF00247_AF	0.00174177	0.253898
CC(C)c1ncccc1N	AF00248	AF	AF00248_AF	0.00229025	-0.242797
N#Cc1cnc(N)cc1F	AF00249	AF	AF00249_AF	0.00589481	-1.28768
COc1cc(N)cnn1	AF00250	AF	AF00250_AF	0.00444119	-0.312246
Cc1ccc(S(=O)(=O)n2nc(C)cc2N)cc1	AF00251	AF	AF00251_AF	0.00911457	-2.66502
N#Cc1cnc(N)cc1Cl	AF00252	AF	AF00252_AF	0.00991518	-1.77639
COc1c(C#N)ccnc1N	AF00253	AF	AF00253_AF	0.00637884	-1.30416
COc1ccc(F)nc1N	AF00254	AF	AF00254_AF	0.00323665	-0.722464
COc1cc(F)cnc1N	AF00255	AF	AF00255_AF	0.00593624	-0.760711
Nc1c[nH]c2ncccc12	AF00256	AF	AF00256_AF	0.00666891	-1.23299
Nc1cnc2cccnc2c1Cl	AF00257	AF	AF00257_AF	0.0284888	-1.5664
COc1ccc2c(N)ccnc2c1	AF00258	AF	AF00258_AF	0.00614826	-1.85444
Cc1nc2cc(N)cnc2[nH]1	AF00259	AF	AF00259_AF	0.00194769	-0.895706
Nc1cc(Cl)nc(OCc2ccccc2)c1	AF00260	AF	AF00260_AF	0.0126954	-3.15407
COc1cc(O)nc(N)n1	AF00261	AF	AF00261_AF	0.00546939	-1.18652
Nc1ccnc2c(C(F)(F)F)cccc12	AF00262	AF	AF00262_AF	0.0610289	-2.09073
COc1ccc(C(F)(F)F)nc1N	AF00263	AF	AF00263_AF	0.012691	-1.69365
Cc1c[nH]c(N)c1C#N	AF00264	AF	AF00264_AF	0.00297497	-1.65536
Nc1cc2nccn2cn1	AF00265	AF	AF00265_AF	0.00619784	-0.750073
Nc1ccnc(CCCO)c1	AF00266	AF	AF00266_AF	0.00147548	0.426444
Nc1nn(Cc2ccccc2)c2ccccc12	AF00267	AF	AF00267_AF	0.0432233	-2.99796
Cn1cc(N)c(C(F)F)n1	AF00269	AF	AF00269_AF	0.00571192	-0.658279
CCOc1ncncc1N	AF00270	AF	AF00270_AF	0.00327102	-0.509246
Cc1nc(N)cs1	AF00271	AF	AF00271_AF	0.00160815	-0.461454
CCc1nc(OC)ccc1N	AF00272	AF	AF00272_AF	0.00527656	-0.389609
Nc1nccc2cccc(F)c12	AF00274	AF	AF00274_AF	0.0338818	-1.41644
Nc1ccnc2c1ccn2Cc1ccccc1	AF00275	AF	AF00275_AF	0.0288483	-2.25634
Nc1cnn(-c2ccc(F)cc2)c1	AF00276	AF	AF00276_AF	0.0666984	-1.29304
COc1c(C(F)(F)F)ccnc1N	AF00277	AF	AF00277_AF	0.0163107	-1.51103
Nc1ccnn1CCCO	AF00278	AF	AF00278_AF	0.00392432	0.380403
CCCn1nc(-c2ccccc2)cc1N	AF00280	AF	AF00280_AF	0.0458406	-2.26242
Nc1ncc2cc(F)c(F)cc2n1	AF00281	AF	AF00281_AF	0.0397236	-2.22253
Nc1nc2cc(Br)cnc2[nH]1	AF00282	AF	AF00282_AF	0.00681538	-2.15188
CSc1cnc(N)s1	AF00283	AF	AF00283_AF	0.0229403	-1.80978
CC1CCCc2sc(N)nc21	AF00284	AF	AF00284_AF	0.00601611	-1.88378
Cc1cnc(F)cc1N	AF00285	AF	AF00285_AF	0.0071319	-0.0487542
N#Cc1nc(N)ccc1Cl	AF00286	AF	AF00286_AF	0.0715873	-1.85534
COc1c(N)cnc2ccccc12	AF00287	AF	AF00287_AF	0.0149931	-1.83643
COc1cnc(N)c(F)c1	AF00288	AF	AF00288_AF	0.00580357	-0.828816
Nc1cccc(C(F)F)n1	AF00290	AF	AF00290_AF	0.0119985	-0.703295
Cc1ncc(N)cc1C(F)(F)F	AF00291	AF	AF00291_AF	0.00896096	-1.32628
Nc1cc2ccccc2[nH]1	AF00292	AF	AF00292_AF	0.015882	-2.07799
Cc1c(Br)ccc2sc(N)nc12	AF00293	AF	AF00293_AF	0.0813404	-2.51441
CCn1ncc(N)c1C	AF00294	AF	AF00294_AF	0.00158878	-0.00836231
Nc1cc(CCO)[nH]n1	AF00295	AF	AF00295_AF	0.000830999	-0.0259008
Cn1nc(-c2cccs2)cc1N	AF00296	AF	AF00296_AF	0.00933279	-2.07514
CC(C)(C)Oc1ccc(N)cn1	AF00297	AF	AF00297_AF	0.0044435	-1.19531
Nc1ccccn1	AF00298	AF	AF00298_AF	0.010159	0.305567
Nc1cnc2cc(F)cnc2c1	AF00299	AF	AF00299_AF	0.0222882	-0.727866
Nc1cnc(O)c2ccccc12	AF00300	AF	AF00300_AF	0.0637977	-1.70564
COCc1cc(N)ccn1	AF00301	AF	AF00301_AF	0.00133252	0.452766
Cc1cnc(C#N)c(N)n1	AF00302	AF	AF00302_AF	0.00952454	-1.39136
Nc1nccc(-c2cccc(Cl)c2)n1	AF00303	AF	AF00303_AF	0.0407453	-2.53371
Cc1nc(N)ccc1C(F)(F)F	AF00304	AF	AF00304_AF	0.00936635	-1.38299
Nc1ccn(-c2c(F)cccc2F)n1	AF00305	AF	AF00305_AF	0.0228303	-1.77653
Nc1cnnc(-c2ccccc2)c1	AF00307	AF	AF00307_AF	0.0222957	-1.6047
Nc1nccc(F)c1F	AF00309	AF	AF00309_AF	0.0244083	-0.498296
Cc1nc(N)ccc1O	AF00310	AF	AF00310_AF	0.00276333	-0.378991
Cc1c(N)n[nH]c1-c1ccccc1	AF00311	AF	AF00311_AF	0.0107967	-1.99876
Nc1ccnc2cccc(F)c12	AF00312	AF	AF00312_AF	0.0300379	-1.25597
CCn1cc(C#N)c(N)n1	AF00313	AF	AF00313_AF	0.00798823	-1.3854
Cc1ncccc1Oc1ccc(N)cn1	AF00314	AF	AF00314_AF	0.00369798	-1.02306
Nc1csc(C(F)(F)F)n1	AF00315	AF	AF00315_AF	0.0387237	-2.02729
CCc1cncc(N)c1	AF00316	AF	AF00316_AF	0.00224581	-0.0172319
COc1cccc2c(N)cncc12	AF00317	AF	AF00317_AF	0.00884272	-1.89498
CC(C)(C)c1cncc(N)c1	AF00318	AF	AF00318_AF	0.00447869	-1.0065
Nc1cc(Cl)cc(C(F)(F)F)n1	AF00319	AF	AF00319_AF	0.0333863	-2.22015
CCc1nc(Cl)ccc1N	AF00320	AF	AF00320_AF	0.00496166	-1.05793
Nc1ncccc1SC(F)(F)F	AF00321	AF	AF00321_AF	0.0478248	-2.16392
Nc1ncccc1C(F)F	AF00322	AF	AF00322_AF	0.0190274	-0.611026
COc1cc(N)cc(C#N)n1	AF00323	AF	AF00323_AF	0.0125822	-1.33321
N#Cc1ncc(N)c2ccccc12	AF00324	AF	AF00324_AF	0.0813285	-2.30808
Nc1ccns1	AF00325	AF	AF00325_AF	0.05858	-0.398157
Cc1cnc(C(F)(F)F)cc1N	AF00326	AF	AF00326_AF	0.0159739	-1.50688
CN1CCN(C)C(c2ccc(N)cc2)C1=O	AG00007	AG	AG00007_AG	0.00157492	-0.742029
Nc1nc(C2COCCN2C(=O)OCc2ccccc2)cs1	AG00013	AG	AG00013_AG	0.00251935	-3.09487
CC(C)(C)OC(=O)N1CCCCC1c1cc(N)[nH]n1	AG00014	AG	AG00014_AG	0.000140572	-2.68647
Nc1ccc(Br)cc1OCC(F)(F)F	AG00024	AG	AG00024_AG	0.117572	-3.72688
Cc1cc2n[nH]cc2cc1N	AG00041	AG	AG00041_AG	0.0109139	-1.35283
Nc1ccc2cn[nH]c2c1	AG0005	AG	AG0005_AG	0.00432004	-1.40568
Nc1ccc(-c2noc(=O)[nH]2)cc1	AG00062	AG	AG00062_AG	0.00182035	-2.91529
COC(=O)Cc1ccccc1N	AG00065	AG	AG00065_AG	0.000476177	-1.47892
Nc1ccc(-c2ccccc2)nc1Br	AG00067	AG	AG00067_AG	0.0356932	-2.46445
CCN(CCO)c1ccc(N)cc1	AG00091	AG	AG00091_AG	0.00222791	-0.728274
Cc1ccccc1N	AG0027	AG	AG0027_AG	0.0072778	-0.753641
Nc1ccc(Cl)c(Cl)c1	AG0043	AG	AG0043_AG	0.0746257	-2.44327
COc1ccc(Cl)cc1N	AG0045	AG	AG0045_AG	0.00840199	-2.26676
Cc1cccc(N)c1	AG0052	AG	AG0052_AG	0.0027134	-0.759495
Nc1ccc(Cl)cc1	AG0062	AG	AG0062_AG	0.0198012	-1.77571
Cn1cc(-c2ccc(N)cc2)cn1	AG0201	AG	AG0201_AG	0.00832871	-1.16357
Nc1ccc(-c2nnn[nH]2)cc1	AG0207	AG	AG0207_AG	0.00958581	-1.75129
CC(C)S(=O)(=O)c1ccc(N)cc1	AG0216	AG	AG0216_AG	0.000618122	-2.37677
Cc1nc(-c2ccc(N)cc2)cs1	AG0637	AG	AG0637_AG	0.0105616	-2.08836
Nc1cccc(-c2nnco2)c1	AG0776	AG	AG0776_AG	0.00938806	-1.21745
Nc1cccc2nc(O)ccc12	AG1993	AG	AG1993_AG	0.0234191	-1.4531
Nc1cccc(-n2nccn2)c1	AG2108	AG	AG2108_AG	0.012086	-0.94464
Nc1cc(Cl)cc2ncoc12	AG3652	AG	AG3652_AG	0.0269508	-2.56348
N#Cc1ccc(N)c2cccnc12	AG3744	AG	AG3744_AG	0.0194992	-2.16255
CC(=O)Nc1ccc(N)cc1C	AG4023	AG	AG4023_AG	0.000880339	-0.992811
Cn1cnc2ccc(N)cc2c1=O	AG4077	AG	AG4077_AG	0.0164825	-1.3344
CN(C)C1CCCN(c2ccc(N)cc2)C1	AG4972	AG	AG4972_AG	0.00145588	-1.06841
CCc1ccc(N)cc1Br	AG5030	AG	AG5030_AG	0.0289794	-2.38376
Nc1ccc2cc[nH]c(=O)c2c1	AG5034	AG	AG5034_AG	0.00788227	-2.41454
Cc1csc(-c2cccc(N)c2)n1	AG6589	AG	AG6589_AG	0.00859288	-2.26925
Nc1ccc2c(c1)C(=O)N(CC1CC1)C2=O	AG7935	AG	AG7935_AG	0.0177449	-3.55416
CN(C1CC1)S(=O)(=O)c1ccc(N)cc1	AG8092	AG	AG8092_AG	0.00145935	-3.10131
Nc1ccc2nc(O)ccc2c1	AG8548	AG	AG8548_AG	0.0121139	-1.50123
Cc1ncoc1-c1ccc(N)cc1	AG9745	AG	AG9745_AG	0.00455178	-1.36549
CCOC(=O)c1ccc(O)c(N)c1	AG00002	AG	AG00002_AG	0.00145386	-2.37254
Nc1ccc2[nH]ccc2c1	AG0001	AG	AG0001_AG	0.00904324	-1.74531
Nc1ccc2c(c1)CCC2	AG0003	AG	AG0003_AG	0.0269366	-1.47327
COC(=O)c1ccc(N)c(OCc2ccccc2)c1	AG00030	AG	AG00030_AG	0.00343275	-4.45238
Nc1cc(C(F)(F)F)ccc1Cl	AG00031	AG	AG00031_AG	0.166488	-2.90654
Cc1cc(F)c(C#N)cc1N	AG00032	AG	AG00032_AG	0.00881464	-2.22266
Nc1cc(F)c(Cl)c(Cl)c1	AG00033	AG	AG00033_AG	0.0649538	-2.86853
Nc1ccc(CN2CCOCC2)c(C(F)(F)F)c1	AG00035	AG	AG00035_AG	0.00617389	-2.18552
Nc1ccc(-n2c3ccccc3c3ccccc32)cc1	AG00036	AG	AG00036_AG	0.319807	-4.78462
Nc1cc(Cl)cc(I)c1	AG00039	AG	AG00039_AG	0.0209287	-2.89282
N#Cc1ccc(N)c2ccccc12	AG0004	AG	AG0004_AG	0.0464212	-3.16639
Cc1cc(C2CCN(C(=O)OC(C)(C)C)CC2)ccc1N	AG00043	AG	AG00043_AG	0.00344463	-3.54285
Nc1cccc2nc(O)[nH]c12	AG00044	AG	AG00044_AG	0.00342769	-2.27724
COC(=O)c1ccc(N)c(C)c1F	AG00047	AG	AG00047_AG	0.00195089	-2.39996
CCOC(=O)c1ccc(N)cc1OC	AG00048	AG	AG00048_AG	0.0011649	-2.38203
N#Cc1ccc(N)c(Cl)c1Cl	AG00049	AG	AG00049_AG	0.0722232	-3.3758
Cc1c(N)ccc(C#N)c1F	AG00050	AG	AG00050_AG	0.00778231	-2.06208
Cc1ccc2ncccc2c1N	AG00051	AG	AG00051_AG	0.0172137	-0.701643
Nc1ccc2cccnc2c1	AG00053	AG	AG00053_AG	0.0161504	-0.666806
COC(=O)c1ccc(N)c(Cl)c1Cl	AG00058	AG	AG00058_AG	0.00961799	-3.45607
Nc1cccc2nsnc12	AG0006	AG	AG0006_AG	0.0559347	-1.90062
COC(=O)c1cc(F)cc(N)c1Br	AG00060	AG	AG00060_AG	0.00360975	-3.27669
Nc1ccc2c(c1)OCO2	AG0007	AG	AG0007_AG	0.00234502	-1.58117
Cc1ccc(N)c(C)c1C	AG00071	AG	AG00071_AG	0.0126935	-1.93526
Nc1cc(F)c(O)cc1Cl	AG00073	AG	AG00073_AG	0.349905	-1.6893
CNS(=O)(=O)Cc1ccc(N)cc1	AG00076	AG	AG00076_AG	0.000887052	-2.12909
Nc1ccc(N2CCOCC2)cc1	AG0008	AG	AG0008_AG	0.00219157	-1.15201
Nc1ccc(OCc2ccccc2)cc1	AG00080	AG	AG00080_AG	0.00820787	-2.9981
Nc1cccc2ncccc12	AG0009	AG	AG0009_AG	0.0229673	-0.671728
COc1ccccc1N	AG00090	AG	AG00090_AG	0.00289235	-1.07623
CCN(CCO)c1ccc(N)c(C)c1	AG00092	AG	AG00092_AG	0.00314712	-0.924156
CN(C)c1cccc(N)c1	AG00093	AG	AG00093_AG	0.0035413	-0.730443
Nc1ccc(O)c2ncccc12	AG00095	AG	AG00095_AG	0.0487623	-1.64428
Nc1ccc2c(c1)C(=O)N(C1CCC(=O)NC1=O)C2=O	AG00096	AG	AG00096_AG	0.00299212	-3.85916
Nc1ccc2ncccc2c1	AG0010	AG	AG0010_AG	0.0103845	-0.666037
Nc1cccc2cccnc12	AG0011	AG	AG0011_AG	0.0236034	-0.669758
Nc1ccc2c(c1)OCCO2	AG0012	AG	AG0012_AG	0.00117031	-1.44002
Nc1cccc2cnccc12	AG0013	AG	AG0013_AG	0.00756952	-0.816267
Nc1ccc(F)cc1F	AG0017	AG	AG0017_AG	0.0417426	-1.28344
Nc1cc(F)ccc1F	AG0018	AG	AG0018_AG	0.041599	-1.31492
Nc1cc(C(F)(F)F)ccc1F	AG0019	AG	AG0019_AG	0.0995748	-2.17985
Cc1ccc(N)c(Cl)c1	AG0022	AG	AG0022_AG	0.0248178	-2.12213
Cc1cccc(Cl)c1N	AG0023	AG	AG0023_AG	0.00752498	-1.77267
Nc1ccccc1S(=O)(=O)c1ccccc1	AG0025	AG	AG0025_AG	0.00191556	-3.27067
COc1ccc(N)c(C)c1	AG0029	AG	AG0029_AG	0.00435162	-1.25897
COc1c(N)cccc1F	AG0035	AG	AG0035_AG	0.0111233	-1.09876
Cc1c(N)cccc1F	AG0036	AG	AG0036_AG	0.0148169	-1.00369
Nc1ccc(F)c(F)c1	AG0037	AG	AG0037_AG	0.0303877	-1.30705
Cc1ccc(N)cc1F	AG0038	AG	AG0038_AG	0.0171685	-1.10294
Nc1cc(F)cc(F)c1	AG0039	AG	AG0039_AG	0.0153982	-1.30146
Cc1ccc(F)cc1N	AG0040	AG	AG0040_AG	0.0236389	-1.04608
Cc1c(N)cccc1Cl	AG0042	AG	AG0042_AG	0.011845	-1.98999
Cc1ccc(N)cc1Cl	AG0044	AG	AG0044_AG	0.0171069	-2.13482
Nc1cccc(OCc2ccccc2)c1	AG0047	AG	AG0047_AG	0.00656611	-2.87417
COc1ccc(-c2ccccc2)cc1N	AG0049	AG	AG0049_AG	0.0468037	-3.36483
CC(O)c1cccc(N)c1	AG0051	AG	AG0051_AG	0.00274708	-0.869488
N#Cc1ccc(N)cc1	AG0055	AG	AG0055_AG	0.00459436	-1.25632
Nc1ccc(Br)c(C(F)(F)F)c1	AG0058	AG	AG0058_AG	0.0772295	-3.05289
Nc1ccc(F)cc1C(F)(F)F	AG0060	AG	AG0060_AG	0.101769	-2.16688
Cc1cc(F)ccc1N	AG0061	AG	AG0061_AG	0.019563	-1.02022
Cc1cc(Cl)ccc1N	AG0063	AG	AG0063_AG	0.02193	-2.05111
CCN(CC)c1ccc(N)cc1	AG0065	AG	AG0065_AG	0.00293875	-1.65786
Nc1ccc(Oc2ccccc2)cc1	AG0066	AG	AG0066_AG	0.0111637	-2.93768
CC(C)(C)c1ccc(N)cc1	AG0070	AG	AG0070_AG	0.0202435	-2.48042
CC(C)c1ccc(N)cc1	AG0071	AG	AG0071_AG	0.0173498	-2.03602
CCc1ccc(N)cc1	AG0073	AG	AG0073_AG	0.014867	-1.61564
NC(=O)c1cccc(N)c1	AG0074	AG	AG0074_AG	0.000661019	-1.0574
NC(=O)c1ccc(N)cc1	AG0075	AG	AG0075_AG	0.0011723	-1.253
COc1cc(N)cc(OC)c1	AG0076	AG	AG0076_AG	0.000795153	-1.35834
COc1ccc(N)cc1O	AG0077	AG	AG0077_AG	0.00119825	-0.610105
CCC(C)c1ccc(N)cc1	AG0078	AG	AG0078_AG	0.015071	-2.37546
Nc1cccc(F)c1F	AG0079	AG	AG0079_AG	0.0315333	-1.33763
CN1C(=O)c2ccc(N)cc2C1=O	AG0080	AG	AG0080_AG	0.0195714	-2.69773
COc1cc(Cl)c(OC)cc1N	AG0081	AG	AG0081_AG	0.00614054	-2.64274
CCOc1ccc(OCC)c(N)c1	AG0082	AG	AG0082_AG	0.0068498	-1.88758
Nc1ccc2ncsc2c1	AG0083	AG	AG0083_AG	0.0180958	-1.44098
CC(=O)Nc1cccc(N)c1	AG0084	AG	AG0084_AG	0.000422854	-1.14735
Cc1cc(N)ccc1F	AG0085	AG	AG0085_AG	0.017353	-1.07392
COc1cc(OC)c(Cl)cc1N	AG0087	AG	AG0087_AG	0.00661582	-2.62612
COc1ccc(C(C)(C)C)cc1N	AG0088	AG	AG0088_AG	0.0137596	-2.70988
N#Cc1ccc(N)cc1Cl	AG0090	AG	AG0090_AG	0.0118081	-2.46736
Nc1ccccc1OC(F)(F)F	AG0091	AG	AG0091_AG	0.0769887	-2.42887
Nc1ccc2[nH]ncc2c1	AG0092	AG	AG0092_AG	0.00445092	-1.38174
Cc1ccc(N)c(F)c1	AG0094	AG	AG0094_AG	0.0206208	-1.1406
Nc1ccccc1N1CCOCC1	AG0096	AG	AG0096_AG	0.00216206	-1.12899
COc1ccc(N)c(F)c1	AG0097	AG	AG0097_AG	0.00777274	-1.5306
COc1ccc(Cl)c(N)c1	AG0098	AG	AG0098_AG	0.0126822	-2.27605
N#Cc1ccc(N)c(Cl)c1	AG0099	AG	AG0099_AG	0.0247468	-2.40635
Cc1ccc2ccccc2c1N	AG0100	AG	AG0100_AG	0.0786835	-2.58354
CC(C)Oc1ccc(N)cc1	AG0101	AG	AG0101_AG	0.00298723	-1.68957
COc1c(N)cccc1Cl	AG0102	AG	AG0102_AG	0.0139752	-1.95934
Nc1ccc(C(F)(F)F)cc1	AG0104	AG	AG0104_AG	0.054803	-2.07997
COc1ccc(N)cc1F	AG0105	AG	AG0105_AG	0.00631484	-1.21325
COc1ccc(C)c(N)c1	AG0107	AG	AG0107_AG	0.0061635	-1.30303
Nc1cccc2c1CCC2	AG0108	AG	AG0108_AG	0.0222334	-1.40133
Nc1ccc(OC(F)F)cc1	AG0109	AG	AG0109_AG	0.0150752	-1.90773
Cc1ccc(C(F)(F)F)cc1N	AG0111	AG	AG0111_AG	0.0587722	-2.65619
Cc1ccc(C#N)c(N)c1	AG0112	AG	AG0112_AG	0.00907176	-2.03968
Nc1ccc(OC(F)(F)F)c(Cl)c1	AG0113	AG	AG0113_AG	0.15338	-3.45068
N#Cc1ccc(-c2ccc(N)cc2)cc1	AG0114	AG	AG0114_AG	0.0369248	-3.75144
Cc1nc2cc(N)ccc2s1	AG0115	AG	AG0115_AG	0.00989316	-1.23492
CNC(=O)c1ccc(N)cc1	AG0116	AG	AG0116_AG	0.000473509	-0.996655
Nc1ccc(-n2ccnc2)cc1	AG0118	AG	AG0118_AG	0.0137977	-0.909507
Cc1ccc(N)cc1C(F)(F)F	AG0120	AG	AG0120_AG	0.038404	-2.5798
Cc1cc2cc(N)ccc2[nH]1	AG0121	AG	AG0121_AG	0.0122062	-1.99625
Cc1cc(C#N)ccc1N	AG0122	AG	AG0122_AG	0.00608645	-1.69158
Cc1nc(-c2cccc(N)c2)cs1	AG0123	AG	AG0123_AG	0.0070369	-1.88796
COc1ccc(Br)cc1N	AG0124	AG	AG0124_AG	0.00842249	-2.25169
COc1ccc(N)c(C(F)(F)F)c1	AG0125	AG	AG0125_AG	0.0197823	-2.23861
COC(=O)c1cc(N)ccc1Br	AG0129	AG	AG0129_AG	0.00120835	-2.89324
CC(C)c1ccccc1N	AG0130	AG	AG0130_AG	0.0220029	-1.74722
CCCc1ccc(N)cc1	AG0131	AG	AG0131_AG	0.0170621	-1.89044
CC(C)c1cccc(N)c1	AG0132	AG	AG0132_AG	0.00603837	-1.82521
Nc1ccc(-n2cccc2)cc1	AG0133	AG	AG0133_AG	0.0341295	-1.39579
Nc1ccc2c(c1)OCCCO2	AG0134	AG	AG0134_AG	0.00280017	-1.26022
COC(=O)c1ccc(N)cc1C	AG0135	AG	AG0135_AG	0.000818379	-2.31582
Nc1ccc(C2CCCCC2)cc1	AG0136	AG	AG0136_AG	0.0216983	-2.92495
CCOC(=O)c1ccc(N)c(F)c1	AG0137	AG	AG0137_AG	0.00648618	-2.55489
COC(=O)c1ccc(Cl)cc1N	AG0138	AG	AG0138_AG	0.00520252	-3.11257
Nc1ccc(Oc2ccncc2)cc1	AG0139	AG	AG0139_AG	0.00828829	-1.7617
Nc1ccc(-c2ccc(F)cc2)cc1	AG0140	AG	AG0140_AG	0.113062	-3.33834
COc1ccc(C(F)(F)F)cc1N	AG0141	AG	AG0141_AG	0.0211383	-2.3023
Cc1cc(OC(F)(F)F)ccc1N	AG0142	AG	AG0142_AG	0.0946811	-2.97689
Nc1ccc(OC(F)(F)F)c(F)c1	AG0144	AG	AG0144_AG	0.100395	-2.48369
Nc1ccc(Cl)c(C(F)(F)F)c1	AG0146	AG	AG0146_AG	0.0991568	-2.89581
Nc1cc(Cl)cc(C(F)(F)F)c1	AG0147	AG	AG0147_AG	0.0743987	-3.07066
N#Cc1ccc(N)c(Br)c1	AG0148	AG	AG0148_AG	0.0125993	-2.38036
CCc1cc(Br)ccc1N	AG0150	AG	AG0150_AG	0.0416163	-2.37582
Cc1cc(N)cc(C)c1Br	AG0152	AG	AG0152_AG	0.0079756	-2.66597
CN(C)S(=O)(=O)c1ccc(N)cc1	AG0153	AG	AG0153_AG	0.000724709	-2.32477
COc1ccc(Br)c(N)c1	AG0155	AG	AG0155_AG	0.00575882	-2.26517
Cc1cc(F)cc(Br)c1N	AG0157	AG	AG0157_AG	0.0116333	-2.40228
Nc1ccc(Br)cc1Cl	AG0158	AG	AG0158_AG	0.0620087	-2.63803
Nc1ccc(S(N)(=O)=O)cc1Cl	AG0159	AG	AG0159_AG	0.00272095	-2.43484
Nc1cc(F)c(Br)cc1F	AG0160	AG	AG0160_AG	0.0993033	-2.39534
Nc1cc(Br)c(F)cc1F	AG0161	AG	AG0161_AG	0.102765	-2.45688
CC(=O)NS(=O)(=O)c1ccc(N)cc1	AG0164	AG	AG0164_AG	0.000531806	-1.75515
Nc1ccccc1C(=O)c1ccc(F)cc1	AG0165	AG	AG0165_AG	0.0432364	-3.85839
COC(=O)c1ccc(C(F)(F)F)cc1N	AG0167	AG	AG0167_AG	0.00860892	-2.8891
COC(=O)c1ccc(N)c(C(F)(F)F)c1	AG0168	AG	AG0168_AG	0.00735031	-2.85543
Nc1cc(Cl)ccc1Oc1ccccc1	AG0169	AG	AG0169_AG	0.0511307	-3.93032
Cc1cc(Br)cc(Cl)c1N	AG0170	AG	AG0170_AG	0.0217005	-3.08573
Cc1cc(Br)c(Cl)cc1N	AG0171	AG	AG0171_AG	0.0403817	-3.20073
Nc1c(Br)ccc2ccccc12	AG0172	AG	AG0172_AG	0.108668	-3.27401
Nc1cccc2c(Br)cccc12	AG0173	AG	AG0173_AG	0.127574	-3.30326
Nc1ccc2cc(Br)cnc2c1	AG0175	AG	AG0175_AG	0.0249947	-1.55857
Nc1ccc2c(c1)C(=O)c1ccccc1C2=O	AG0177	AG	AG0177_AG	0.0537658	-6.01397
Nc1c(F)cc(Cl)cc1Br	AG0178	AG	AG0178_AG	0.0363347	-3.32963
Nc1c(F)cc(Br)cc1Cl	AG0179	AG	AG0179_AG	0.0640027	-3.27035
Nc1c(Cl)cc(F)cc1Br	AG0180	AG	AG0180_AG	0.0415829	-3.2275
Nc1cc(Cl)c(F)cc1Br	AG0181	AG	AG0181_AG	0.12025	-3.27791
Nc1c(Cl)cc(Cl)cc1C(F)(F)F	AG0184	AG	AG0184_AG	0.212773	-3.62173
Nc1c(Cl)cc(C(F)(F)F)cc1Cl	AG0185	AG	AG0185_AG	0.223898	-3.68417
COC(=O)c1cc(N)cc(Br)c1	AG0186	AG	AG0186_AG	0.00196126	-2.96398
Nc1ccc(Cl)cc1C(=O)c1ccccc1	AG0187	AG	AG0187_AG	0.0309567	-4.83427
Nc1cccc(C(F)(F)F)c1Br	AG0189	AG	AG0189_AG	0.0735584	-2.91707
Nc1cc(Cl)c(C(F)(F)F)cc1[N+](=O)[O-]	AG0191	AG	AG0191_AG	0.330492	-3.59609
Nc1c(Cl)cc(Br)cc1Cl	AG0192	AG	AG0192_AG	0.0761265	-3.66074
Nc1ccc(Br)c(Cl)c1Cl	AG0193	AG	AG0193_AG	0.0867791	-3.45409
Nc1cc(Cl)c(Br)c(Cl)c1	AG0194	AG	AG0194_AG	0.0429901	-3.56707
Nc1ccc([N+](=O)[O-])cc1C(=O)c1ccccc1	AG0195	AG	AG0195_AG	0.137965	-4.96095
Nc1c(Cl)cc(OC(F)(F)F)cc1Cl	AG0197	AG	AG0197_AG	0.227902	-4.34563
Nc1cccc(S(=O)(=O)Nc2ccccc2)c1	AG0199	AG	AG0199_AG	0.00153797	-3.11235
Nc1ccc(N2CCCC2)cc1	AG0200	AG	AG0200_AG	0.00849464	-1.15375
Nc1cccc2c1OCO2	AG0202	AG	AG0202_AG	0.00398123	-1.63041
Nc1ccc2c(c1)COC2	AG0203	AG	AG0203_AG	0.0094907	-0.523541
Nc1ccccc1C1CC1	AG0204	AG	AG0204_AG	0.0192344	-1.58229
Cn1ncc2ccc(N)cc21	AG0205	AG	AG0205_AG	0.00538527	-0.269531
Nc1ccc2nsnc2c1	AG0206	AG	AG0206_AG	0.0312066	-1.72353
Nc1ccc2cnccc2c1	AG0208	AG	AG0208_AG	0.00671568	-0.77164
COc1cccc(N)c1OC	AG0209	AG	AG0209_AG	0.00231951	-0.922635
Nc1ccc2nccnc2c1	AG0210	AG	AG0210_AG	0.0207697	-0.793329
Nc1ccccc1-n1ccnc1	AG0211	AG	AG0211_AG	0.0237439	-0.748177
Nc1ccc2ncoc2c1	AG0212	AG	AG0212_AG	0.00824719	-1.18655
Nc1ccc(O)cc1O	AG0213	AG	AG0213_AG	0.0087595	-0.799577
COCCOc1ccc(N)cc1	AG0214	AG	AG0214_AG	0.00265347	-0.759779
COC(=O)c1ccc(Cl)c(N)c1	AG0217	AG	AG0217_AG	0.0056248	-3.05076
COc1cc(OC)c(F)c(N)c1F	AG0220	AG	AG0220_AG	0.00697414	-1.85199
Cc1cc(Br)c(N)cc1[N+](=O)[O-]	AG0223	AG	AG0223_AG	0.0733562	-3.2686
Nc1cccc2c1CNC2=O	AG0228	AG	AG0228_AG	0.000923336	-1.84999
CN1CCN(c2ccc(N)cc2)CC1	AG0229	AG	AG0229_AG	0.00374233	-0.963369
Nc1ccc(-c2nn[nH]n2)cc1	AG0230	AG	AG0230_AG	0.00774853	-1.46334
CS(=O)(=O)c1cccc(N)c1	AG0231	AG	AG0231_AG	0.000237224	-1.96449
Nc1cc(Cl)cc(Br)c1	AG0232	AG	AG0232_AG	0.0170617	-2.72669
Nc1ccc2oc3ccccc3c2c1	AG0235	AG	AG0235_AG	0.055992	-3.28784
Nc1ccc(-n2cncn2)cc1	AG0236	AG	AG0236_AG	0.0110566	-1.14633
Nc1ccc(N2CCCC2=O)cc1	AG0237	AG	AG0237_AG	0.00153552	-0.84261
CCOC(=O)c1ccc(N)c(C)c1	AG0238	AG	AG0238_AG	0.00264547	-2.72161
Nc1ccc(CN2CCCCC2)cc1	AG0241	AG	AG0241_AG	0.000539134	-1.16737
COC(=O)c1ccc(N)c([N+](=O)[O-])c1	AG0242	AG	AG0242_AG	0.00819349	-3.07097
COC(=O)c1ccc(N)cc1Cl	AG0243	AG	AG0243_AG	0.00188512	-2.87552
COC(=O)c1cc(OC)ccc1N	AG0244	AG	AG0244_AG	0.000492528	-2.44346
Nc1ccc2c(c1)C(=O)OC2	AG0245	AG	AG0245_AG	0.00196314	-1.75809
N#Cc1ccc2ccccc2c1N	AG0248	AG	AG0248_AG	0.0524567	-3.32096
Nc1ccc(OCc2cccc(F)c2)c(Cl)c1	AG0250	AG	AG0250_AG	0.0390123	-4.47487
Cc1cccc(N)c1[N+](=O)[O-]	AG0251	AG	AG0251_AG	0.0215144	-2.13596
CC(C)(C)c1ccc(N)cc1Br	AG0252	AG	AG0252_AG	0.0232992	-3.32504
Nc1ccc(CN2CCOCC2)cc1	AG0253	AG	AG0253_AG	0.00100083	-0.703753
Cc1cc(F)cc([N+](=O)[O-])c1N	AG0254	AG	AG0254_AG	0.0417767	-2.24263
CN1CCN(c2ccccc2N)CC1	AG0255	AG	AG0255_AG	0.00413893	-0.930084
CN1CCC(c2ccc(N)cc2)CC1	AG0256	AG	AG0256_AG	0.000619383	-1.06168
N#Cc1cccc(F)c1N	AG0258	AG	AG0258_AG	0.00946165	-1.75398
Cn1cc2cc(N)ccc2n1	AG0259	AG	AG0259_AG	0.00581418	-0.188076
CCN1CCN(c2ccc(N)cc2)CC1	AG0261	AG	AG0261_AG	0.00477264	-1.29812
Nc1ccc(-n2ccnn2)cc1	AG0262	AG	AG0262_AG	0.0391762	-0.952347
COc1cc(N2CCN(C)CC2)ccc1N	AG0263	AG	AG0263_AG	0.00389835	-1.3321
Nc1ccc(C(=O)N2CCOCC2)cc1	AG0264	AG	AG0264_AG	0.000629693	-0.763339
COc1cc(N)c(C(C)=O)cc1OC	AG0269	AG	AG0269_AG	0.00204564	-1.70484
Nc1cc(Br)ccc1I	AG0270	AG	AG0270_AG	0.0754623	-2.8377
CC(C)(C)OC(=O)N1CCN(c2ccc(N)cc2)CC1	AG0271	AG	AG0271_AG	0.00382536	-2.58656
Nc1ccc(Br)c2cccnc12	AG0275	AG	AG0275_AG	0.054658	-1.63147
CC(C)S(=O)(=O)c1ccccc1N	AG0278	AG	AG0278_AG	0.000628167	-2.28642
Nc1cccc(-n2ccnc2)c1	AG0280	AG	AG0280_AG	0.00729529	-0.791875
Nc1ccc(F)cc1O	AG0282	AG	AG0282_AG	0.0387667	-0.961952
Cn1ncc2cc(N)ccc21	AG0283	AG	AG0283_AG	0.00483073	-0.301438
Cc1c(N)ccc2n[nH]cc12	AG0287	AG	AG0287_AG	0.00993273	-1.34278
Nc1ccc2c(c1)C(=O)NC2	AG0290	AG	AG0290_AG	0.000833517	-1.79269
Cc1c(N)cccc1C(F)(F)F	AG0292	AG	AG0292_AG	0.0346559	-2.31888
Cc1nc2ccc(N)cc2s1	AG0294	AG	AG0294_AG	0.0100112	-1.25165
Nc1c(F)cccc1[N+](=O)[O-]	AG0295	AG	AG0295_AG	0.0366967	-2.05189
Nc1cccc(-c2cccnc2)c1	AG0296	AG	AG0296_AG	0.00648774	-1.16669
Cc1cc(C(F)(F)F)ccc1N	AG0297	AG	AG0297_AG	0.0561856	-2.67335
Nc1cc(Br)cc2[nH]ccc12	AG0298	AG	AG0298_AG	0.057788	-2.62053
Nc1ccc(O)c(F)c1F	AG0300	AG	AG0300_AG	0.145759	-0.596497
Nc1c(Br)cccc1[N+](=O)[O-]	AG0301	AG	AG0301_AG	0.0441211	-2.72333
Nc1cccc(S(=O)(=O)O)c1	AG0302	AG	AG0302_AG	0.000179276	-1.01999
COC(=O)c1c(N)cccc1Br	AG0303	AG	AG0303_AG	0.00151563	-2.89713
C#Cc1cccc(N)c1	AG0304	AG	AG0304_AG	0.0108603	-1.04984
Nc1ccccc1CO	AG0305	AG	AG0305_AG	0.0052493	-0.104639
N#Cc1cc(Cl)c(N)c(Cl)c1	AG0307	AG	AG0307_AG	0.0315385	-3.21411
Cc1cc(Br)c([N+](=O)[O-])cc1N	AG0308	AG	AG0308_AG	0.0625484	-3.31096
CCCCOc1ccc(N)cc1	AG0310	AG	AG0310_AG	0.0213757	-2.04474
[truncated: 13,485 more rows]
