# Supplementary material for: SyntheMol-RL: a flexible reinforcement learning framework for designing easily synthesizable antibiotics
Source: Mol Syst Biol. 2026 Apr 23;22(6):833–67. doi: 10.1038/s44320-026-00206-9 (PMC13230741; doi:10.1038/s44320-026-00206-9)
Supplement: Supplementary file 8 — Dataset EV6 [file 44320_2026_206_MOESM8_ESM.xlsx]

## Sheet: Info
Dataset EV6. RL-Chemprop generated molecules.
Tabs
	Molecules generated by SyntheMol-RL using the RL-Chemprop model.
	Statistics from the filtering steps that reduce the RL-Chemprop generated molecules to novel, diverse hit compounds.
	The top 150 novel, diverse hit compounds generated by SyntheMol-RL using the RL-Chemprop model (sorted by "S. aureus" predicted antibacterial activity).

## Sheet: RL-Chemprop Generated
smiles	node_id	num_expansions	rollout_num	score	S. aureus	Solubility	Q_value	num_reactions	reaction_1_chemical_space	reaction_1_id	building_block_1_1_id	building_block_1_1_smiles	building_block_1_2_id	building_block_1_2_smiles	building_block_1_3_id	building_block_1_3_smiles	train_hits_tversky_nearest_neighbor	train_hits_tversky_nearest_neighbor_similarity	chembl_tversky_nearest_neighbor	chembl_tversky_nearest_neighbor_similarity
C[N+](C)(C)CCOC(=O)CN1C(=O)C(=Cc2ccc(Br)cc2)SC1=S	101827	2	729	0.868737	0.973398	-3.53518	0.84226	1	real	1458	141764	O=C(O)CN1C(=O)C(=Cc2ccc(Br)cc2)SC1=S	50313	C[N+](C)(C)CCBr			CC(C)C(C(=O)O)N1C(=O)/C(=C\c2ccc(Br)cc2)SC1=S	0.707317	CC(=O)Nc1ccc(S(=O)(=O)c2ccc(NC(C)=O)cc2)cc1	0.347826
CN1C[C@@H](CNC(=O)CCN2C(=O)C(=Cc3ccc(F)cc3)SC2=S)OC1=O	112944	2	6040	0.863527	0.980115	-4.04226	0.8522	1	real	22	24116224	CN1C[C@@H](CN)OC1=O	43186	O=C(O)CCN1C(=O)C(=Cc2ccc(F)cc2)SC1=S			CC(=O)NC[C@H]1CN(c2ccc(C(C)=O)cc2)C(=O)O1	0.589744	CC(=O)NC[C@H]1CN(c2ccc(N3CCSCC3)c(F)c2)C(=O)O1	0.509804
O=C(CCN1C(=O)C(=Cc2ccc(F)cc2)SC1=S)N[C@H]1C(=O)OC[C@H]1CO	120607	1	9734	0.859202	0.968535	-3.74128	0.866567	1	real	22	26622906	N[C@H]1C(=O)OC[C@H]1CO	43186	O=C(O)CCN1C(=O)C(=Cc2ccc(F)cc2)SC1=S			CC(C)C(C(=O)O)N1C(=O)/C(=C\c2ccc(Br)cc2)SC1=S	0.560976	CC1(C)S[C@@H]2[C@H](NC(=O)Cc3ccccc3)C(=O)N2[C@H]1C(=O)O	0.395349
CC(C(=O)N[C@H]1C(=O)OC[C@H]1CO)N1C(=O)/C(=C\c2ccco2)SC1=S	118079	1	8527	0.854091	0.964188	-3.77857	0.851331	1	real	22	26622906	N[C@H]1C(=O)OC[C@H]1CO	23789653	CC(C(=O)O)N1C(=O)/C(=C\c2ccco2)SC1=S			CC(C)C(C(=O)O)N1C(=O)/C(=C\c2ccc(Br)cc2)SC1=S	0.609756	CC1(C)S[C@@H]2[C@H](NC(=O)[C@H](/N=C/c3ccco3)c3ccc(O)cc3)C(=O)N2[C@H]1C(=O)O	0.459016
O=C(CN1C(=O)C(=Cc2ccc(Br)cc2)SC1=S)N[C@H]1C(=O)OC[C@H]1CO	118215	1	8591	0.853964	0.974378	-4.21278	0.863091	1	real	22	26622906	N[C@H]1C(=O)OC[C@H]1CO	141764	O=C(O)CN1C(=O)C(=Cc2ccc(Br)cc2)SC1=S			CC(C)C(C(=O)O)N1C(=O)/C(=C\c2ccc(Br)cc2)SC1=S	0.682927	CC1(C)S[C@@H]2[C@H](NC(=O)Cc3ccccc3)C(=O)N2[C@H]1C(=O)O	0.395349
CN(CC(C)(CO)CO)C(=O)CN1C(=O)C(=Cc2ccc(Br)cc2)SC1=S	102502	1	1065	0.848705	0.972108	-4.34383	0.813964	1	real	22	3400733	CNCC(C)(CO)CO	141764	O=C(O)CN1C(=O)C(=Cc2ccc(Br)cc2)SC1=S			CC(C)C(C(=O)O)N1C(=O)/C(=C\c2ccc(Br)cc2)SC1=S	0.707317	CC[C@@H](CO)NCCN[C@@H](CC)CO	0.352941
CC(C(=O)N(C)CC(CO)CO)N1C(=O)/C(=C\c2ccco2)SC1=S	113032	1	6085	0.84724	0.941171	-3.1052	0.836867	1	real	22	25959953	CNCC(CO)CO	23789653	CC(C(=O)O)N1C(=O)/C(=C\c2ccco2)SC1=S			CC(C)C(C(=O)O)N1C(=O)/C(=C\c2ccc(Br)cc2)SC1=S	0.609756	O=C(O)C(O)c1ccccc1	0.444444
C[C@@H](O)CN(C)C(=O)CN1C(=O)C(=Cc2ccc(Br)cc2)SC1=S	103382	1	1504	0.846406	0.953136	-3.64458	0.832983	1	real	22	18760743	CNC[C@@H](C)O	141764	O=C(O)CN1C(=O)C(=Cc2ccc(Br)cc2)SC1=S			CC(C)C(C(=O)O)N1C(=O)/C(=C\c2ccc(Br)cc2)SC1=S	0.756098	O=C(O)C(O)c1ccccc1	0.444444
CC[C@@H](O)CN(C)C(=O)C(C)N1C(=O)/C(=C\c2ccco2)SC1=S	114253	1	6670	0.846154	0.943216	-3.23799	0.820222	1	real	22	21258587	CC[C@@H](O)CNC	23789653	CC(C(=O)O)N1C(=O)/C(=C\c2ccco2)SC1=S			CC(C)C(C(=O)O)N1C(=O)/C(=C\c2ccc(Br)cc2)SC1=S	0.609756	O=C(O)C(O)c1ccccc1	0.5
CC[C@@H](O)CN(C)C(=O)CN1C(=O)C(=Cc2ccc(Br)cc2)SC1=S	101334	12	435	0.844092	0.955518	-3.84449	0.81495	1	real	22	21258587	CC[C@@H](O)CNC	141764	O=C(O)CN1C(=O)C(=Cc2ccc(Br)cc2)SC1=S			CC(C)C(C(=O)O)N1C(=O)/C(=C\c2ccc(Br)cc2)SC1=S	0.731707	O=C(O)C(O)c1ccccc1	0.444444
CC(C(=O)N(C)C1(CO)COC1)N1C(=O)/C(=C\c2ccco2)SC1=S	113015	3	6078	0.844071	0.946375	-3.46068	0.846462	1	real	22	11918648	CNC1(CO)COC1	23789653	CC(C(=O)O)N1C(=O)/C(=C\c2ccco2)SC1=S			CC(C)C(C(=O)O)N1C(=O)/C(=C\c2ccc(Br)cc2)SC1=S	0.609756	O=C(O)C(O)c1ccccc1	0.444444
CCN(C(=O)C(C)N1C(=O)/C(=C\c2ccco2)SC1=S)[C@@H]1COC[C@H]1O	109952	5	4620	0.843337	0.941008	-3.26645	0.838423	1	real	22	22137776	CCN[C@@H]1COC[C@H]1O	23789653	CC(C(=O)O)N1C(=O)/C(=C\c2ccco2)SC1=S			CC(C)C(C(=O)O)N1C(=O)/C(=C\c2ccc(Br)cc2)SC1=S	0.609756	O=C(O)C(O)c1ccccc1	0.5
CN(CC(CO)CO)C(=O)CN1C(=O)C(=Cc2ccc(Br)cc2)SC1=S	105060	2	2312	0.841898	0.952405	-3.80798	0.818241	1	real	22	25959953	CNCC(CO)CO	141764	O=C(O)CN1C(=O)C(=Cc2ccc(Br)cc2)SC1=S			CC(C)C(C(=O)O)N1C(=O)/C(=C\c2ccc(Br)cc2)SC1=S	0.731707	CC[C@@H](CO)NCCN[C@@H](CC)CO	0.411765
O=C(Nc1cc(Br)cc(C(F)(F)F)c1O)C(=O)c1ccc(Br)cc1O	113807	2	6457	0.841354	0.969469	-4.54946	0.825664	1	real	22	22557662	Nc1cc(Br)cc(C(F)(F)F)c1O	2067572	O=C(O)C(=O)c1ccc(Br)cc1O			O=C(Nc1cc(C(F)(F)F)ccc1C(F)(F)F)c1cc(Br)ccc1O	0.615385	Nc1ccc(C(=O)O)c(O)c1	0.545455
CC(C(=O)N(C)C[C@@H](C)O)N1C(=O)/C(=C\c2ccco2)SC1=S	116906	4	7970	0.841075	0.931122	-2.94789	0.839489	1	real	22	18760743	CNC[C@@H](C)O	23789653	CC(C(=O)O)N1C(=O)/C(=C\c2ccco2)SC1=S			CC(C)C(C(=O)O)N1C(=O)/C(=C\c2ccc(Br)cc2)SC1=S	0.609756	O=C(O)C(O)c1ccccc1	0.5
CCCC(O)CN(C)C(=O)C(C)N1C(=O)/C(=C\c2ccco2)SC1=S	115636	1	7350	0.840837	0.939969	-3.33042	0.848536	1	real	22	3577419	CCCC(O)CNC	23789653	CC(C(=O)O)N1C(=O)/C(=C\c2ccco2)SC1=S			CC(C)C(C(=O)O)N1C(=O)/C(=C\c2ccc(Br)cc2)SC1=S	0.609756	O=C(O)C(O)c1ccccc1	0.5
CCN(CC)CC(O)CNC(=O)CN1C(=O)C(=Cc2ccc(Br)cc2)SC1=S	101386	15	475	0.840538	0.932974	-3.04898	0.822607	1	real	22	2164471	CCN(CC)CC(O)CN	141764	O=C(O)CN1C(=O)C(=Cc2ccc(Br)cc2)SC1=S			CC(C)C(C(=O)O)N1C(=O)/C(=C\c2ccc(Br)cc2)SC1=S	0.731707	CC[C@@H](CO)NCCN[C@@H](CC)CO	0.470588
O=C(Nc1cccc(Cl)c1SCC(F)(F)F)c1ccc(Cl)c(O)c1O	105887	1	2702	0.840505	0.969154	-4.57278	0.825783	1	real	22	3564194	Nc1cccc(Cl)c1SCC(F)(F)F	3753222	O=C(O)c1ccc(Cl)c(O)c1O			O=C(Nc1cccc(NC(=O)c2cccc(O)c2O)c1)c1cccc(O)c1O	0.666667	Oc1ccc(Cl)cc1	0.538462
CN(C(=O)CN1C(=O)C(=Cc2ccc(Br)cc2)SC1=S)[C@@H]1COC[C@H]1O	101282	7	396	0.840404	0.94648	-3.62305	0.788033	1	real	22	22217104	CN[C@@H]1COC[C@H]1O	141764	O=C(O)CN1C(=O)C(=Cc2ccc(Br)cc2)SC1=S			CC(C)C(C(=O)O)N1C(=O)/C(=C\c2ccc(Br)cc2)SC1=S	0.707317	N[C@@H]1CONC1=O	0.368421
CN(C(=O)CN1C(=O)C(=Cc2ccc(Br)cc2)SC1=S)C1(CO)COC1	101269	14	387	0.839706	0.953244	-3.93771	0.824275	1	real	22	11918648	CNC1(CO)COC1	141764	O=C(O)CN1C(=O)C(=Cc2ccc(Br)cc2)SC1=S			CC(C)C(C(=O)O)N1C(=O)/C(=C\c2ccc(Br)cc2)SC1=S	0.707317	C1N2CN3CN1CN(C2)C3	0.333333
O=C(Nc1ccc(/C=C/C(F)(F)F)cc1)c1ccc(Cl)c(O)c1O	105180	6	2366	0.839403	0.959225	-4.20244	0.831454	1	real	22	24078682	Nc1ccc(/C=C/C(F)(F)F)cc1	3753222	O=C(O)c1ccc(Cl)c(O)c1O			O=C(Nc1cccc(NC(=O)c2cccc(O)c2O)c1)c1cccc(O)c1O	0.62963	Oc1ccc(Cl)cc1	0.538462
O=C(Nc1c(O)c(Cl)cc(Cl)c1Cl)c1ccc(C(F)(F)F)cc1O	105269	2	2409	0.839317	0.967768	-4.56565	0.827058	1	real	22	7528977	Nc1c(O)c(Cl)cc(Cl)c1Cl	75630	O=C(O)c1ccc(C(F)(F)F)cc1O			O=C(Nc1cc(C(F)(F)F)ccc1O)Nc1cc(C(F)(F)F)ccc1O	0.703704	Cc1cc(O)cc(C)c1Cl	0.5625
C[C@H](O)CN(C)C(=O)CN1C(=O)C(=Cc2ccc(Br)cc2)SC1=S	105850	14	2684	0.838077	0.943786	-3.60995	0.831043	1	real	22	3387719	CNC[C@H](C)O	141764	O=C(O)CN1C(=O)C(=Cc2ccc(Br)cc2)SC1=S			CC(C)C(C(=O)O)N1C(=O)/C(=C\c2ccc(Br)cc2)SC1=S	0.756098	O=C(O)C(O)c1ccccc1	0.444444
CCN(C[C@@H](C)O)C(=O)C(C)N1C(=O)/C(=C\c2ccco2)SC1=S	110627	5	4952	0.83774	0.93238	-3.14451	0.843746	1	real	22	11518696	CCNC[C@@H](C)O	23789653	CC(C(=O)O)N1C(=O)/C(=C\c2ccco2)SC1=S			CC(C)C(C(=O)O)N1C(=O)/C(=C\c2ccc(Br)cc2)SC1=S	0.609756	O=C(O)C(O)c1ccccc1	0.5
CC(O)CN(C)C(=O)CN1C(=O)C(=Cc2ccc(Br)cc2)SC1=S	103569	1	1595	0.837714	0.942178	-3.5579	0.805901	1	real	22	2021053	CNCC(C)O	141764	O=C(O)CN1C(=O)C(=Cc2ccc(Br)cc2)SC1=S			CC(C)C(C(=O)O)N1C(=O)/C(=C\c2ccc(Br)cc2)SC1=S	0.756098	O=C(O)C(O)c1ccccc1	0.444444
CN(C)C[C@@H](O)CNC(=O)CN1C(=O)C(=Cc2ccc(Br)cc2)SC1=S	101250	26	374	0.837318	0.925467	-2.87181	0.790075	1	real	22	20590345	CN(C)C[C@@H](O)CN	141764	O=C(O)CN1C(=O)C(=Cc2ccc(Br)cc2)SC1=S			CC(C)C(C(=O)O)N1C(=O)/C(=C\c2ccc(Br)cc2)SC1=S	0.731707	O=C(O)C(O)c1ccccc1	0.444444
CCC(O)CN(C)C(=O)CN1C(=O)C(=Cc2ccc(Br)cc2)SC1=S	102912	1	1269	0.836537	0.946025	-3.77051	0.815014	1	real	22	7370748	CCC(O)CNC	141764	O=C(O)CN1C(=O)C(=Cc2ccc(Br)cc2)SC1=S			CC(C)C(C(=O)O)N1C(=O)/C(=C\c2ccc(Br)cc2)SC1=S	0.731707	O=C(O)C(O)c1ccccc1	0.444444
CCN(C[C@@H](C)O)C(=O)CN1C(=O)C(=Cc2ccc(Br)cc2)SC1=S	109574	7	4451	0.836359	0.946458	-3.79638	0.832825	1	real	22	11518696	CCNC[C@@H](C)O	141764	O=C(O)CN1C(=O)C(=Cc2ccc(Br)cc2)SC1=S			CC(C)C(C(=O)O)N1C(=O)/C(=C\c2ccc(Br)cc2)SC1=S	0.756098	O=C(O)C(O)c1ccccc1	0.444444
CCN(CC)CC(O)CNC(=O)C(C)N1C(=O)/C(=C\c2ccco2)SC1=S	113288	10	6207	0.836241	0.913595	-2.41862	0.834991	1	real	22	2164471	CCN(CC)CC(O)CN	23789653	CC(C(=O)O)N1C(=O)/C(=C\c2ccco2)SC1=S			CC(C)C(C(=O)O)N1C(=O)/C(=C\c2ccc(Br)cc2)SC1=S	0.609756	O=C(O)C(O)c1ccccc1	0.5
O=C(/C=C/c1cc(C(F)(F)F)ccc1Cl)Nc1cc(Cl)cc(Cl)c1O	109029	1	4187	0.835341	0.974634	-5.02583	0.847128	1	real	22	191723	Nc1cc(Cl)cc(Cl)c1O	23915786	O=C(O)/C=C/c1cc(C(F)(F)F)ccc1Cl			O=C(Nc1cc(C(F)(F)F)ccc1O)Nc1cc(C(F)(F)F)ccc1O	0.703704	Oc1ccc(Cl)cc1	0.615385
CCCC(O)CN(C)C(=O)CN1C(=O)C(=Cc2ccc(Br)cc2)SC1=S	102269	4	953	0.83516	0.94858	-3.93729	0.800046	1	real	22	3577419	CCCC(O)CNC	141764	O=C(O)CN1C(=O)C(=Cc2ccc(Br)cc2)SC1=S			CC(C)C(C(=O)O)N1C(=O)/C(=C\c2ccc(Br)cc2)SC1=S	0.731707	O=C(O)C(O)c1ccccc1	0.444444
O=C(Nc1cc(C(F)(F)F)c(Cl)cc1O)C(=O)c1ccc(Br)cc1O	100994	3	252	0.834926	0.964887	-4.63358	0.845997	1	real	22	11656874	Nc1cc(C(F)(F)F)c(Cl)cc1O	2067572	O=C(O)C(=O)c1ccc(Br)cc1O			O=C(Nc1cc(C(F)(F)F)ccc1O)Nc1cc(C(F)(F)F)ccc1O	0.62963	Nc1ccc(C(=O)O)c(O)c1	0.545455
O=C(Nc1cc(Cl)ccc1SCC(F)(F)F)c1ccc(Cl)c(O)c1O	116693	1	7859	0.834175	0.964922	-4.66738	0.838251	1	real	22	3564196	Nc1cc(Cl)ccc1SCC(F)(F)F	3753222	O=C(O)c1ccc(Cl)c(O)c1O			O=C(Nc1ccc(Cl)cc1F)c1ccccc1O	0.617647	Oc1ccc(Cl)cc1	0.692308
O=C(Nc1cc(Br)cc(C(F)(F)F)c1O)c1ccc(Cl)c(O)c1O	109160	2	4244	0.833805	0.95197	-4.13831	0.832405	1	real	22	22557662	Nc1cc(Br)cc(C(F)(F)F)c1O	3753222	O=C(O)c1ccc(Cl)c(O)c1O			O=C(Nc1cc(C(F)(F)F)ccc1C(F)(F)F)c1cc(Br)ccc1O	0.615385	Oc1ccc(Cl)cc1	0.538462
CCN(C(=O)CN1C(=O)C(=Cc2ccc(Br)cc2)SC1=S)[C@@H]1COC[C@H]1O	101424	12	513	0.833619	0.941457	-3.70398	0.820914	1	real	22	22137776	CCN[C@@H]1COC[C@H]1O	141764	O=C(O)CN1C(=O)C(=Cc2ccc(Br)cc2)SC1=S			CC(C)C(C(=O)O)N1C(=O)/C(=C\c2ccc(Br)cc2)SC1=S	0.707317	N[C@@H]1CONC1=O	0.368421
O=C(NC(c1ccc(Cl)cc1Cl)C(F)(F)F)c1ccc(Cl)c(O)c1O	113392	1	6255	0.833438	0.944449	-3.83767	0.821859	1	real	22	24553677	NC(c1ccc(Cl)cc1Cl)C(F)(F)F	3753222	O=C(O)c1ccc(Cl)c(O)c1O			Oc1c(O)c(Cl)c(Cl)c(Cl)c1Cl	0.6	Oc1ccc(Cl)cc1	0.692308
CC[C@H](O)CN(C)C(=O)CN1C(=O)C(=Cc2ccc(Br)cc2)SC1=S	102040	6	833	0.833166	0.943773	-3.82095	0.80962	1	real	22	21258586	CC[C@H](O)CNC	141764	O=C(O)CN1C(=O)C(=Cc2ccc(Br)cc2)SC1=S			CC(C)C(C(=O)O)N1C(=O)/C(=C\c2ccc(Br)cc2)SC1=S	0.731707	O=C(O)C(O)c1ccccc1	0.444444
CCN(C(=O)C(C)N1C(=O)/C(=C\c2ccco2)SC1=S)C(CO)CO	118390	2	8674	0.832939	0.918649	-2.77358	0.828148	1	real	22	3399801	CCNC(CO)CO	23789653	CC(C(=O)O)N1C(=O)/C(=C\c2ccco2)SC1=S			CC(C)C(C(=O)O)N1C(=O)/C(=C\c2ccc(Br)cc2)SC1=S	0.609756	CC[C@@H](CO)NCCN[C@@H](CC)CO	0.470588
C[C@@H](O)CN(C)C(=O)CN1C(=O)C(=Cc2cccc(Br)c2)SC1=S	102729	5	1181	0.832871	0.937183	-3.55636	0.827159	1	real	22	18760743	CNC[C@@H](C)O	2031820	O=C(O)CN1C(=O)C(=Cc2cccc(Br)c2)SC1=S			CC(C)C(C(=O)O)N1C(=O)/C(=C\c2ccc(Br)cc2)SC1=S	0.658537	O=C(O)C(O)c1ccccc1	0.5
O=C(/C=C/c1ccc(Cl)c(C(F)(F)F)c1)Nc1c(O)ccc(Cl)c1F	108073	1	3731	0.832864	0.969719	-4.9257	0.820955	1	real	527	26336538	Nc1c(O)ccc(Cl)c1F	23771927	O=C(O)/C=C/c1ccc(Cl)c(C(F)(F)F)c1			O=C(Nc1cc(C(F)(F)F)ccc1O)Nc1cc(C(F)(F)F)ccc1O	0.592593	Oc1ccc(Cl)cc1	0.538462
CC[C@@H](O)CN(C)C(=O)CN1C(=O)C(=Cc2cccc(Br)c2)SC1=S	103113	2	1359	0.832847	0.941805	-3.75184	0.819711	1	real	22	21258587	CC[C@@H](O)CNC	2031820	O=C(O)CN1C(=O)C(=Cc2cccc(Br)c2)SC1=S			CC(C)C(C(=O)O)N1C(=O)/C(=C\c2ccc(Br)cc2)SC1=S	0.634146	O=C(O)C(O)c1ccccc1	0.5
O=C(/C=C/c1cc(C(F)(F)F)ccc1Cl)Nc1cc(Cl)c(O)c(Cl)c1	106546	1	3014	0.831809	0.969577	-4.96518	0.81863	1	real	22	62237	Nc1cc(Cl)c(O)c(Cl)c1	23915786	O=C(O)/C=C/c1cc(C(F)(F)F)ccc1Cl			O=C(Nc1cc(C(F)(F)F)ccc1O)Nc1cc(C(F)(F)F)ccc1O	0.666667	Oc1ccc(Cl)cc1	0.538462
O=C(Nc1cc(C(F)(F)F)c(Cl)cc1O)c1ccc(Cl)c(O)c1O	102842	4	1236	0.831389	0.943155	-3.8715	0.816437	1	real	22	11656874	Nc1cc(C(F)(F)F)c(Cl)cc1O	3753222	O=C(O)c1ccc(Cl)c(O)c1O			O=C(Nc1cc(C(F)(F)F)ccc1O)Nc1cc(C(F)(F)F)ccc1O	0.62963	Oc1ccc(Cl)cc1	0.538462
O=C(/C=C/c1ccc(Cl)c(C(F)(F)F)c1)Nc1cc(Br)cc(C(F)(F)F)c1O	103726	1	1670	0.831322	0.979111	-5.38733	0.814991	1	real	22	22557662	Nc1cc(Br)cc(C(F)(F)F)c1O	23771927	O=C(O)/C=C/c1ccc(Cl)c(C(F)(F)F)c1			Oc1c(O)c(Cl)c(Cl)c(Cl)c1Cl	0.6	Oc1ccc(Cl)cc1	0.538462
CC[C@@H](O)CN(C)C(=O)CCCN1C(=O)C(=Cc2cccs2)SC1=S	109238	3	4283	0.831267	0.925418	-3.13043	0.8283	1	real	22	21258587	CC[C@@H](O)CNC	141774	O=C(O)CCCN1C(=O)C(=Cc2cccs2)SC1=S			CC(C)C(C(=O)O)N1C(=O)/C(=C\c2ccc(Br)cc2)SC1=S	0.512195	O=C(O)C(O)c1ccccc1	0.5
O=C(Nc1cc(C(F)(F)F)ccc1SCC(F)F)c1ccc(Cl)c(O)c1O	102343	2	989	0.831234	0.953021	-4.29332	0.810114	1	real	22	3564191	Nc1cc(C(F)(F)F)ccc1SCC(F)F	3753222	O=C(O)c1ccc(Cl)c(O)c1O			O=C(Nc1cc(C(F)(F)F)ccc1O)Nc1cc(C(F)(F)F)ccc1O	0.740741	Oc1ccc(Cl)cc1	0.538462
NN(C(=O)c1c(O)c(Cl)cc(Cl)c1Cl)c1cc(C(F)(F)F)cc(C(F)(F)F)c1	103413	1	1518	0.831221	0.964698	-4.78522	0.80997	1	real	527	26359974	NNc1cc(C(F)(F)F)cc(C(F)(F)F)c1	16413	O=C(O)c1c(O)c(Cl)cc(Cl)c1Cl			Oc1c(O)c(Cl)c(Cl)c(Cl)c1Cl	0.7	Cc1cc(O)cc(C)c1Cl	0.5
O=C(Nc1ccc(Cl)cc1-c1ccc(C(F)(F)F)cc1)c1ccc(Cl)c(O)c1O	106976	1	3218	0.83112	0.976548	-5.2882	0.824249	1	real	22	7171334	Nc1ccc(Cl)cc1-c1ccc(C(F)(F)F)cc1	3753222	O=C(O)c1ccc(Cl)c(O)c1O			O=C(Nc1cc(Cl)ccc1O)Nc1cc(C(F)(F)F)ccc1Cl	0.675676	Oc1ccc(Cl)cc1	0.692308
O=C(Nc1cc(C(F)(F)F)cc(C(F)(F)F)c1Cl)c1c(O)c(Cl)cc(Cl)c1Cl	109174	1	4250	0.830907	0.984444	-5.62959	0.839413	1	wuxi	1	AG1513_AG	Nc1cc(C(F)(F)F)cc(C(F)(F)F)c1Cl	SD1161_SD	O=C(O)c1c(O)c(Cl)cc(Cl)c1Cl			O=C(Nc1cc(Cl)cc(Cl)c1O)c1c(O)c(Cl)cc(Cl)c1Cl	0.806452	Cc1cc(O)cc(C)c1Cl	0.5
CC(C(=O)N(C)CP(C)(C)=O)N1C(=O)/C(=C\c2ccco2)SC1=S	116306	1	7677	0.830635	0.931726	-3.42306	0.813629	1	real	22	26706194	CNCP(C)(C)=O	23789653	CC(C(=O)O)N1C(=O)/C(=C\c2ccco2)SC1=S			CC(C)C(C(=O)O)N1C(=O)/C(=C\c2ccc(Br)cc2)SC1=S	0.609756	O=C(O)C(O)c1ccccc1	0.444444
O=C(Nc1c(O)c(Cl)cc(Cl)c1Cl)c1ccc(Cl)c(O)c1O	114852	1	6973	0.830541	0.955398	-4.42318	0.842929	1	real	22	7528977	Nc1c(O)c(Cl)cc(Cl)c1Cl	3753222	O=C(O)c1ccc(Cl)c(O)c1O			Oc1c(O)c(Cl)c(Cl)c(Cl)c1Cl	0.7	Cc1cc(O)cc(C)c1Cl	0.5625
O=C(Nc1c(O)c(Cl)cc(Cl)c1Cl)C(=O)c1cc(F)c(F)cc1F	109351	1	4340	0.83053	0.963492	-4.76425	0.802138	1	real	22	7528977	Nc1c(O)c(Cl)cc(Cl)c1Cl	18350932	O=C(O)C(=O)c1cc(F)c(F)cc1F			Oc1c(O)c(Cl)c(Cl)c(Cl)c1Cl	0.7	Cc1cc(O)cc(C)c1Cl	0.5625
O=C(/C=C/c1ccc(Cl)c(Cl)c1)Nc1cc(Br)cc(C(F)(F)F)c1O	101261	3	382	0.830267	0.976741	-5.33305	0.78282	1	real	22	22557662	Nc1cc(Br)cc(C(F)(F)F)c1O	23026356	O=C(O)/C=C/c1ccc(Cl)c(Cl)c1			Oc1c(O)c(Cl)c(Cl)c(Cl)c1Cl	0.6	Oc1ccc(Cl)cc1	0.538462
NN(C(=O)c1cc(Cl)c(Cl)c(Cl)c1O)c1ccc(Cl)c(C(F)(F)F)c1	104638	0	2115	0.830244	0.961233	-4.68148	0	1	real	22	4160528	NNc1ccc(Cl)c(C(F)(F)F)c1	9200557	O=C(O)c1cc(Cl)c(Cl)c(Cl)c1O			Oc1c(O)c(Cl)c(Cl)c(Cl)c1Cl	0.8	Oc1ccc(Cl)cc1	0.538462
O=C(Nc1cc(Br)cc(C(F)(F)F)c1O)c1ccc(Cl)c(F)c1O	110046	1	4669	0.830005	0.958231	-4.56547	0.798139	1	real	22	22557662	Nc1cc(Br)cc(C(F)(F)F)c1O	11269527	O=C(O)c1ccc(Cl)c(F)c1O			O=C(Nc1cc(C(F)(F)F)ccc1C(F)(F)F)c1cc(Br)ccc1O	0.615385	Oc1ccc(Cl)cc1	0.538462
NN(C(=O)c1cc(Cl)c(Cl)c(Cl)c1O)c1cc(C(F)(F)F)ccc1Cl	115403	1	7240	0.829905	0.960364	-4.65954	0.800007	1	real	22	221111	NNc1cc(C(F)(F)F)ccc1Cl	9200557	O=C(O)c1cc(Cl)c(Cl)c(Cl)c1O			Oc1c(O)c(Cl)c(Cl)c(Cl)c1Cl	0.8	Oc1ccc(Cl)cc1	0.538462
C[C@@H](O)[C@H](NC(=O)CN1C(=O)C(=Cc2ccc(Br)cc2)SC1=S)C(F)(F)F	113549	1	6331	0.829651	0.95386	-4.39682	0.820815	1	real	22	26631132	C[C@@H](O)[C@H](N)C(F)(F)F	141764	O=C(O)CN1C(=O)C(=Cc2ccc(Br)cc2)SC1=S			CC(C)C(C(=O)O)N1C(=O)/C(=C\c2ccc(Br)cc2)SC1=S	0.756098	O=C(O)C(O)c1ccccc1	0.444444
O=C(Nc1cc(C(F)(F)F)ccc1SCC(F)F)c1cc(Cl)c(Cl)c(Cl)c1O	106266	1	2882	0.829577	0.977173	-5.38093	0.803826	1	real	22	3564191	Nc1cc(C(F)(F)F)ccc1SCC(F)F	9200557	O=C(O)c1cc(Cl)c(Cl)c(Cl)c1O			Oc1c(O)c(Cl)c(Cl)c(Cl)c1Cl	0.8	Oc1ccc(Cl)cc1	0.538462
CCC(O)CN(CC(O)CC)C(=O)C(C)N1C(=O)/C(=C\c2ccco2)SC1=S	111237	4	5234	0.829293	0.924794	-3.18923	0.827913	1	real	22	3779739	CCC(O)CNCC(O)CC	23789653	CC(C(=O)O)N1C(=O)/C(=C\c2ccco2)SC1=S			CC(C)C(C(=O)O)N1C(=O)/C(=C\c2ccc(Br)cc2)SC1=S	0.609756	O=C(O)C(O)c1ccccc1	0.5
O=C(NC(c1cccc2ccccc12)C(F)(F)F)c1ccc(Cl)c(O)c1O	107183	1	3312	0.82908	0.950219	-4.26817	0.806236	1	real	22	12499934	NC(c1cccc2ccccc12)C(F)(F)F	3753222	O=C(O)c1ccc(Cl)c(O)c1O			Oc1c(O)c(Cl)c(Cl)c(Cl)c1Cl	0.6	O=C(O)C(O)c1ccccc1	0.555556
O=C(/C=C/c1ccccc1C(F)(F)F)Nc1cc(Br)cc(F)c1O	111482	1	5342	0.828736	0.955681	-4.51285	0.835784	1	real	22	76050	Nc1cc(Br)cc(F)c1O	23692335	O=C(O)/C=C/c1ccccc1C(F)(F)F			O=C(C=Cc1ccccc1O)c1ccccc1	0.576923	O=C(O)C(O)c1ccccc1	0.444444
CN(C(=O)CN1C(=O)C(=Cc2ccc(Br)cc2)SC1=S)[C@@H]1COC(C)(C)OC[C@H]1O	101254	2	376	0.828565	0.938896	-3.81391	0.787605	1	real	22	26769535	CN[C@@H]1COC(C)(C)OC[C@H]1O	141764	O=C(O)CN1C(=O)C(=Cc2ccc(Br)cc2)SC1=S			CC(C)C(C(=O)O)N1C(=O)/C(=C\c2ccc(Br)cc2)SC1=S	0.707317	CC(=O)Nc1ccc(S(=O)(=O)c2ccc(NC(C)=O)cc2)cc1	0.391304
CC(CO)(CO)CNC(=O)CN1C(=O)C(=Cc2ccc(Br)cc2)SC1=S	103811	2	1707	0.828514	0.956403	-4.55278	0.806724	1	real	22	3278222	CC(CN)(CO)CO	141764	O=C(O)CN1C(=O)C(=Cc2ccc(Br)cc2)SC1=S			CC(C)C(C(=O)O)N1C(=O)/C(=C\c2ccc(Br)cc2)SC1=S	0.707317	CC[C@@H](CO)NCCN[C@@H](CC)CO	0.411765
C=CCN1C(=O)C(=O)N(CC(=O)N2CSC(C)C2)C1=O	120976	1	9915	0.828462	0.899367	-2.1551	0.825709	1	real	22	3399982	CC1CNCS1	2038439	C=CCN1C(=O)C(=O)N(CC(=O)O)C1=O			CC(C)(CN1C(=O)C(Cl)=C(Cl)C1=O)CN1C(=O)C(Cl)=C(Cl)C1=O	0.4	C1N2CN3CN1CN(C2)C3	0.333333
O=C(NC(c1ccccc1C(F)(F)F)C(F)(F)F)c1cc(Cl)c(Cl)c(Cl)c1O	120404	1	9645	0.828454	0.958613	-4.64835	0.833321	1	real	22	12499679	NC(c1ccccc1C(F)(F)F)C(F)(F)F	9200557	O=C(O)c1cc(Cl)c(Cl)c(Cl)c1O			Oc1c(O)c(Cl)c(Cl)c(Cl)c1Cl	0.8	Oc1ccc(Cl)cc1	0.538462
CC(C)OCC(CO)N(C)C(=O)CN1C(=O)C(=Cc2ccc(Br)cc2)SC1=S	101436	1	525	0.828201	0.937636	-3.77661	0.762019	1	real	22	17396419	CNC(CO)COC(C)C	141764	O=C(O)CN1C(=O)C(=Cc2ccc(Br)cc2)SC1=S			CC(C)C(C(=O)O)N1C(=O)/C(=C\c2ccc(Br)cc2)SC1=S	0.756098	CC[C@@H](CO)NCCN[C@@H](CC)CO	0.411765
CC(C)OCCOCC(O)CN(C)C(=O)CN1C(=O)C(=Cc2ccc(Br)cc2)SC1=S	101420	8	505	0.828167	0.924106	-3.20876	0.795173	1	real	22	2018921	CNCC(O)COCCOC(C)C	141764	O=C(O)CN1C(=O)C(=Cc2ccc(Br)cc2)SC1=S			CC(C)C(C(=O)O)N1C(=O)/C(=C\c2ccc(Br)cc2)SC1=S	0.756098	O=C(O)C(O)c1ccccc1	0.444444
CN(CC(CO)CO)C(=O)CN1C(=O)C(=Cc2cccc(Br)c2)SC1=S	103747	3	1677	0.828157	0.935032	-3.66891	0.814683	1	real	22	25959953	CNCC(CO)CO	2031820	O=C(O)CN1C(=O)C(=Cc2cccc(Br)c2)SC1=S			CC(C)C(C(=O)O)N1C(=O)/C(=C\c2ccc(Br)cc2)SC1=S	0.634146	O=C(O)C(O)c1ccccc1	0.444444
O=C(Nc1cc(C(F)(F)F)cc(C(F)(F)F)c1)c1c(O)c(Cl)cc(Cl)c1Cl	110666	0	4970	0.828065	0.972785	-5.26145	0	1	wuxi	1	AG1674_AG	Nc1cc(C(F)(F)F)cc(C(F)(F)F)c1	SD1161_SD	O=C(O)c1c(O)c(Cl)cc(Cl)c1Cl			O=C(Nc1cc(Cl)cc(Cl)c1O)c1c(O)c(Cl)cc(Cl)c1Cl	0.741935	Cc1cc(O)cc(C)c1Cl	0.5
NN(C(=O)c1cc(Cl)c(Cl)c(Cl)c1O)c1cc(Br)cc(C(F)(F)F)c1	101723	3	679	0.827828	0.963382	-4.87599	0.778941	1	real	22	9530968	NNc1cc(Br)cc(C(F)(F)F)c1	9200557	O=C(O)c1cc(Cl)c(Cl)c(Cl)c1O			Oc1c(O)c(Cl)c(Cl)c(Cl)c1Cl	0.8	Cc1cc(O)cc(C)c1Cl	0.5
C[C@@H](O)CN(C)C(=O)CCCN1C(=O)C(=Cc2cccs2)SC1=S	118171	1	8567	0.827733	0.917529	-2.95071	0.831482	1	real	22	18760743	CNC[C@@H](C)O	141774	O=C(O)CCCN1C(=O)C(=Cc2cccs2)SC1=S			CC(C)C(C(=O)O)N1C(=O)/C(=C\c2ccc(Br)cc2)SC1=S	0.536585	O=C(O)C(O)c1ccccc1	0.5
O=C(/C=C/c1ccccc1Cl)Nc1cc(Br)cc(C(F)(F)F)c1O	103745	1	1676	0.827479	0.964313	-4.93022	0.811811	1	real	22	22557662	Nc1cc(Br)cc(C(F)(F)F)c1O	23026351	O=C(O)/C=C/c1ccccc1Cl			Oc1c(O)c(Cl)c(Cl)c(Cl)c1Cl	0.6	Oc1ccc(Cl)cc1	0.538462
O=C(Nc1cc(C(F)(F)F)c(Cl)cc1O)C(=O)c1cc(F)c(F)cc1F	107849	1	3626	0.827475	0.950982	-4.36945	0.81689	1	real	22	11656874	Nc1cc(C(F)(F)F)c(Cl)cc1O	18350932	O=C(O)C(=O)c1cc(F)c(F)cc1F			O=C(Nc1cc(C(F)(F)F)ccc1O)Nc1cc(C(F)(F)F)ccc1O	0.592593	Oc1ccc(Cl)cc1	0.461538
O=C(Nc1cc(C(F)(F)F)c(F)cc1O)C(=O)c1ccc(Br)cc1O	104515	1	2051	0.827249	0.95408	-4.50953	0.788986	1	real	22	3834559	Nc1cc(C(F)(F)F)c(F)cc1O	2067572	O=C(O)C(=O)c1ccc(Br)cc1O			O=C(Nc1cc(C(F)(F)F)ccc1O)Nc1cc(C(F)(F)F)ccc1O	0.62963	Nc1ccc(C(=O)O)c(O)c1	0.545455
CC[C@H](O)CN(C)C(=O)C(C)N1C(=O)/C(=C\c2ccco2)SC1=S	110385	4	4840	0.82717	0.923207	-3.21384	0.824298	1	real	22	21258586	CC[C@H](O)CNC	23789653	CC(C(=O)O)N1C(=O)/C(=C\c2ccco2)SC1=S			CC(C)C(C(=O)O)N1C(=O)/C(=C\c2ccc(Br)cc2)SC1=S	0.609756	O=C(O)C(O)c1ccccc1	0.5
COCC(O)CN(C)C(=O)CN1C(=O)C(=Cc2ccc(Br)cc2)SC1=S	102240	4	938	0.827107	0.924846	-3.28558	0.803421	1	real	22	281284	CNCC(O)COC	141764	O=C(O)CN1C(=O)C(=Cc2ccc(Br)cc2)SC1=S			CC(C)C(C(=O)O)N1C(=O)/C(=C\c2ccc(Br)cc2)SC1=S	0.731707	O=C(O)C(O)c1ccccc1	0.444444
O=C(Nc1c(O)c(Cl)cc(Cl)c1Cl)c1ccc(F)c(C(F)(F)F)c1Cl	116317	1	7683	0.826935	0.970123	-5.1981	0.806556	1	real	22	7528977	Nc1c(O)c(Cl)cc(Cl)c1Cl	22568671	O=C(O)c1ccc(F)c(C(F)(F)F)c1Cl			Oc1c(O)c(Cl)c(Cl)c(Cl)c1Cl	0.7	Oc1ccc(Cl)cc1	0.615385
O=C(/C=C/c1ccc(Br)cc1)Nc1cc(Br)cc(C(F)(F)F)c1O	101256	1	378	0.826732	0.969846	-5.19519	0.788736	1	real	22	22557662	Nc1cc(Br)cc(C(F)(F)F)c1O	23026364	O=C(O)/C=C/c1ccc(Br)cc1			Oc1cc(O)cc(/C=C/c2ccc(Br)cc2)c1	0.727273	Oc1ccc(Cl)cc1	0.384615
CC(C(=O)N(C)CC(C)(C)CO)N1C(=O)/C(=C\c2ccco2)SC1=S	111225	1	5226	0.826514	0.935595	-3.7634	0.812182	1	real	22	2802781	CNCC(C)(C)CO	23789653	CC(C(=O)O)N1C(=O)/C(=C\c2ccco2)SC1=S			CC(C)C(C(=O)O)N1C(=O)/C(=C\c2ccc(Br)cc2)SC1=S	0.609756	O=C(O)C(O)c1ccccc1	0.444444
O=C(/C=C/c1ccc(F)c(Cl)c1)Nc1cc(Br)cc(C(F)(F)F)c1O	101252	2	375	0.826451	0.969583	-5.19626	0.800443	1	real	22	22557662	Nc1cc(Br)cc(C(F)(F)F)c1O	23771924	O=C(O)/C=C/c1ccc(F)c(Cl)c1			Oc1c(O)c(Cl)c(Cl)c(Cl)c1Cl	0.6	Oc1ccc(Cl)cc1	0.615385
CC(C)c1cc(C(F)(F)F)ccc1NC(=O)c1ccc(Cl)c(O)c1O	104286	3	1952	0.826095	0.955236	-4.60791	0.816652	1	real	22	26355976	CC(C)c1cc(C(F)(F)F)ccc1N	3753222	O=C(O)c1ccc(Cl)c(O)c1O			O=C(Nc1cc(C(F)(F)F)ccc1O)Nc1cc(C(F)(F)F)ccc1O	0.703704	Oc1ccc(Cl)cc1	0.538462
C[C@@H](O)CN(C)C(=O)CCN1C(=O)C(=Cc2ccc(F)cc2)SC1=S	118165	1	8563	0.825988	0.920922	-3.16864	0.828928	1	real	22	18760743	CNC[C@@H](C)O	43186	O=C(O)CCN1C(=O)C(=Cc2ccc(F)cc2)SC1=S			CC(C)C(C(=O)O)N1C(=O)/C(=C\c2ccc(Br)cc2)SC1=S	0.634146	O=C(O)C(O)c1ccccc1	0.444444
O=C(Nc1cc(Br)cc(C(F)(F)F)c1)c1ccc(Cl)c(O)c1O	103231	2	1418	0.825865	0.950089	-4.4012	0.794516	1	real	22	76051	Nc1cc(Br)cc(C(F)(F)F)c1	3753222	O=C(O)c1ccc(Cl)c(O)c1O			O=C(Nc1cccc(NC(=O)c2cccc(O)c2O)c1)c1cccc(O)c1O	0.666667	Oc1ccc(Cl)cc1	0.538462
CC(C(=O)N(C)C[C@H](C)O)N1C(=O)/C(=C\c2ccco2)SC1=S	111835	3	5506	0.825658	0.914461	-2.911	0.809662	1	real	22	3387719	CNC[C@H](C)O	23789653	CC(C(=O)O)N1C(=O)/C(=C\c2ccco2)SC1=S			CC(C)C(C(=O)O)N1C(=O)/C(=C\c2ccc(Br)cc2)SC1=S	0.609756	O=C(O)C(O)c1ccccc1	0.5
CC(CO)CN(C)C(=O)CN1C(=O)C(=Cc2ccc(Br)cc2)SC1=S	118772	2	8851	0.825655	0.943711	-4.14188	0.818355	1	real	22	3387026	CNCC(C)CO	141764	O=C(O)CN1C(=O)C(=Cc2ccc(Br)cc2)SC1=S			CC(C)C(C(=O)O)N1C(=O)/C(=C\c2ccc(Br)cc2)SC1=S	0.756098	CC[C@@H](CO)NCCN[C@@H](CC)CO	0.411765
O=C(Nc1c(O)c(Cl)cc(Cl)c1Cl)c1cc2c(C(F)(F)F)cccc2s1	102162	2	898	0.825556	0.968566	-5.19202	0.795909	1	real	22	7528977	Nc1c(O)c(Cl)cc(Cl)c1Cl	2801520	O=C(O)c1cc2c(C(F)(F)F)cccc2s1			Oc1c(O)c(Cl)c(Cl)c(Cl)c1Cl	0.7	Cc1cc(O)cc(C)c1Cl	0.5625
CN(C(=O)CCCN1C(=O)C(=Cc2cccs2)SC1=S)C1(CO)COC1	109178	15	4252	0.825531	0.922727	-3.26428	0.820753	1	real	22	11918648	CNC1(CO)COC1	141774	O=C(O)CCCN1C(=O)C(=Cc2cccs2)SC1=S			CCc1ccc(/C=C2/SC(=S)NC2=O)cc1	0.515152	Clc1ccc([I+]c2cccs2)cc1	0.391304
NN(C(=O)c1cc(Cl)c(Cl)c(Cl)c1O)c1cccc(C(F)(F)F)c1F	112755	1	5947	0.825441	0.950508	-4.43713	0.816024	1	real	22	27319605	NNc1cccc(C(F)(F)F)c1F	9200557	O=C(O)c1cc(Cl)c(Cl)c(Cl)c1O			Oc1c(O)c(Cl)c(Cl)c(Cl)c1Cl	0.8	Oc1ccc(Cl)cc1	0.538462
O=C(Nc1cc(C(F)(F)F)ccc1SCC(F)F)C(=O)c1ccc(Br)cc1O	110677	2	4974	0.825404	0.958824	-4.78862	0.815998	1	real	22	3564191	Nc1cc(C(F)(F)F)ccc1SCC(F)F	2067572	O=C(O)C(=O)c1ccc(Br)cc1O			O=C(Nc1cc(C(F)(F)F)ccc1O)Nc1cc(C(F)(F)F)ccc1O	0.777778	Nc1ccc(C(=O)O)c(O)c1	0.545455
CC(C)c1ccc(NC(=O)C(=O)c2ccc(Br)cc2O)cc1C(F)(F)F	120577	1	9723	0.825225	0.968258	-5.19333	0.838609	1	real	22	26357550	CC(C)c1ccc(N)cc1C(F)(F)F	2067572	O=C(O)C(=O)c1ccc(Br)cc1O			O=C(Nc1ccc(Cl)cc1)c1cc(Br)ccc1O	0.59375	O=C(Nc1ccc(C(=O)O)c(O)c1)c1ccccc1	0.566667
CC(C(=O)N1C[C@@H](CO)O[C@@H](CO)C1)N1C(=O)/C(=C\c2ccco2)SC1=S	110039	3	4664	0.82494	0.907165	-2.63494	0.819185	1	real	22	26618052	OC[C@@H]1CNC[C@H](CO)O1	23789653	CC(C(=O)O)N1C(=O)/C(=C\c2ccco2)SC1=S			CC(C)C(C(=O)O)N1C(=O)/C(=C\c2ccc(Br)cc2)SC1=S	0.609756	O=C(O)C(O)c1ccccc1	0.444444
CCC(O)CN(CC)C(=O)CN1C(=O)C(=Cc2ccc(Br)cc2)SC1=S	102743	4	1188	0.824906	0.938168	-3.94091	0.799298	1	real	22	7370750	CCNCC(O)CC	141764	O=C(O)CN1C(=O)C(=Cc2ccc(Br)cc2)SC1=S			CC(C)C(C(=O)O)N1C(=O)/C(=C\c2ccc(Br)cc2)SC1=S	0.731707	O=C(O)C(O)c1ccccc1	0.444444
CCN(CC)CC(O)CNC(=O)CN1C(=O)C(=Cc2cccc(Br)c2)SC1=S	102131	9	881	0.824887	0.914783	-2.95772	0.808842	1	real	22	2164471	CCN(CC)CC(O)CN	2031820	O=C(O)CN1C(=O)C(=Cc2cccc(Br)c2)SC1=S			CC(C)C(C(=O)O)N1C(=O)/C(=C\c2ccc(Br)cc2)SC1=S	0.634146	O=C(O)C(O)c1ccccc1	0.5
O=C(Nc1cc(Cl)c(OC(F)(F)F)cc1F)c1ccc(Cl)c(O)c1O	103075	1	1341	0.82488	0.958907	-4.81471	0.799258	1	real	22	21234121	Nc1cc(Cl)c(OC(F)(F)F)cc1F	3753222	O=C(O)c1ccc(Cl)c(O)c1O			O=C(Nc1ccc(Cl)cc1F)c1ccccc1O	0.617647	Oc1ccc(Cl)cc1	0.538462
O=C(NC(c1cccc(Cl)c1)c1ccccc1C(F)(F)F)C(=O)c1ccc(Br)cc1O	115168	1	7131	0.824739	0.968471	-5.2232	0.836565	1	real	22	26059068	NC(c1cccc(Cl)c1)c1ccccc1C(F)(F)F	2067572	O=C(O)C(=O)c1ccc(Br)cc1O			O=C(Nc1ccc(Cl)cc1)c1cc(Br)ccc1O	0.59375	O=C(O)C(O)c1ccccc1	0.666667
NN(C(=O)c1cc(Cl)c(Cl)c(Cl)c1O)c1cc(Br)ccc1C(F)(F)F	117018	1	8023	0.824637	0.961936	-4.95262	0.83553	1	real	22	27273082	NNc1cc(Br)ccc1C(F)(F)F	9200557	O=C(O)c1cc(Cl)c(Cl)c(Cl)c1O			Oc1c(O)c(Cl)c(Cl)c(Cl)c1Cl	0.8	Oc1ccc(Cl)cc1	0.538462
CCN(CC(C)O)C(=O)CN1C(=O)C(=Cc2ccc(Br)cc2)SC1=S	104935	4	2257	0.824573	0.932457	-3.71497	0.811116	1	real	22	2020738	CCNCC(C)O	141764	O=C(O)CN1C(=O)C(=Cc2ccc(Br)cc2)SC1=S			CC(C)C(C(=O)O)N1C(=O)/C(=C\c2ccc(Br)cc2)SC1=S	0.756098	O=C(O)C(O)c1ccccc1	0.444444
O=C(/C=C/c1ccc(SC(F)F)cc1)Nc1cc(C(F)(F)F)c(Cl)cc1O	103000	1	1308	0.824501	0.964796	-5.07881	0.815689	1	real	22	11656874	Nc1cc(C(F)(F)F)c(Cl)cc1O	23909505	O=C(O)/C=C/c1ccc(SC(F)F)cc1			O=C(Nc1cc(C(F)(F)F)ccc1O)Nc1cc(C(F)(F)F)ccc1O	0.62963	Oc1ccc(Cl)cc1	0.538462
O=C(CN1C(=O)C(=Cc2ccc(Br)cc2)SC1=S)NC[C@@H](O)C(F)(F)F	104230	1	1922	0.824468	0.946664	-4.31729	0.785531	1	real	22	2121473	NC[C@@H](O)C(F)(F)F	141764	O=C(O)CN1C(=O)C(=Cc2ccc(Br)cc2)SC1=S			CC(C)C(C(=O)O)N1C(=O)/C(=C\c2ccc(Br)cc2)SC1=S	0.707317	O=C(O)C(O)c1ccccc1	0.444444
O=C(Nc1cc(Br)cc(C(F)(F)F)c1O)c1cc(Cl)c2ccccc2c1O	100941	1	230	0.824317	0.978838	-5.67757	0.946977	1	real	22	22557662	Nc1cc(Br)cc(C(F)(F)F)c1O	546497	O=C(O)c1cc(Cl)c2ccccc2c1O			O=C(Nc1cc(C(F)(F)F)ccc1C(F)(F)F)c1cc(Br)ccc1O	0.615385	Oc1ccc(Cl)cc1	0.538462
O=C(CN1C(=O)C(=Cc2ccc(Br)cc2)SC1=S)Nc1cc(Br)cc(C(F)(F)F)c1O	100988	3	250	0.824297	0.984391	-5.9121	0.827136	1	real	22	22557662	Nc1cc(Br)cc(C(F)(F)F)c1O	141764	O=C(O)CN1C(=O)C(=Cc2ccc(Br)cc2)SC1=S			CC(C)C(C(=O)O)N1C(=O)/C(=C\c2ccc(Br)cc2)SC1=S	0.682927	Oc1ccc(Cl)cc1	0.384615
O=C(Nc1cc(C(F)F)c(Br)c(C(F)F)c1)c1ccc(Cl)c(O)c1O	103662	1	1637	0.824215	0.952067	-4.55554	0.797665	1	real	22	26781185	Nc1cc(C(F)F)c(Br)c(C(F)F)c1	3753222	O=C(O)c1ccc(Cl)c(O)c1O			O=C(Nc1cccc(NC(=O)c2cccc(O)c2O)c1)c1cccc(O)c1O	0.666667	Oc1ccc(Cl)cc1	0.538462
O=C(Nc1ccc(Cl)c(F)c1Cl)c1c(O)c(Cl)cc(Cl)c1Cl	112346	0	5758	0.824164	0.970801	-5.34603	0	1	wuxi	1	AG1815_AG	Nc1ccc(Cl)c(F)c1Cl	SD1161_SD	O=C(O)c1c(O)c(Cl)cc(Cl)c1Cl			O=C(Nc1cc(Cl)cc(Cl)c1O)c1c(O)c(Cl)cc(Cl)c1Cl	0.806452	Oc1ccc(Cl)cc1	0.538462
NN(C(=O)C(=O)c1ccc(Br)cc1O)c1ccc(Br)cc1C(F)(F)F	104056	1	1828	0.824154	0.940834	-4.08548	0.818071	1	real	22	2786095	NNc1ccc(Br)cc1C(F)(F)F	2067572	O=C(O)C(=O)c1ccc(Br)cc1O			O=C(Nc1cc(C(F)(F)F)ccc1C(F)(F)F)c1cc(Br)ccc1O	0.538462	Nc1ccc(C(=O)O)c(O)c1	0.590909
O=C(Nc1cc(Br)cc(C(F)(F)F)c1O)c1cc(Cl)c(F)cc1O	101240	2	368	0.824113	0.954388	-4.65756	0.794183	1	real	22	22557662	Nc1cc(Br)cc(C(F)(F)F)c1O	3732538	O=C(O)c1cc(Cl)c(F)cc1O			O=C(Nc1cc(C(F)(F)F)ccc1C(F)(F)F)c1cc(Br)ccc1O	0.641026	Oc1ccc(Cl)cc1	0.461538
CN(C(=O)CN1C(=O)C(=Cc2cccc(Br)c2)SC1=S)C1(CO)COC1	107452	8	3430	0.824089	0.93543	-3.86091	0.816671	1	real	22	11918648	CNC1(CO)COC1	2031820	O=C(O)CN1C(=O)C(=Cc2cccc(Br)c2)SC1=S			CC(C)C(C(=O)O)N1C(=O)/C(=C\c2ccc(Br)cc2)SC1=S	0.609756	O=C(O)C(O)c1ccccc1	0.388889
O=C(CN1C(=O)C(=Cc2ccc(Br)cc2)SC1=S)N[C@H](CO)C(C(F)(F)F)C(F)(F)F	103809	1	1706	0.824011	0.974191	-5.49526	0.794838	1	real	22	19218384	N[C@H](CO)C(C(F)(F)F)C(F)(F)F	141764	O=C(O)CN1C(=O)C(=Cc2ccc(Br)cc2)SC1=S			CC(C)C(C(=O)O)N1C(=O)/C(=C\c2ccc(Br)cc2)SC1=S	0.707317	CC[C@@H](CO)NCCN[C@@H](CC)CO	0.411765
O=C(Nc1cc(C(F)(F)F)c(Cl)cc1O)c1cc(Br)cc(Br)c1O	107847	1	3625	0.823988	0.964006	-5.06767	0.81222	1	real	22	11656874	Nc1cc(C(F)(F)F)c(Cl)cc1O	4001	O=C(O)c1cc(Br)cc(Br)c1O			O=C(Nc1cc(C(F)(F)F)ccc1C(F)(F)F)c1cc(Br)ccc1O	0.641026	Oc1ccc(Cl)cc1	0.461538
O=C(Nc1ccc(Cl)c(C(F)(F)F)c1)C(=O)c1ccc(Br)cc1O	101294	1	406	0.82393	0.956462	-4.75274	0.743218	1	real	22	2288	Nc1ccc(Cl)c(C(F)(F)F)c1	2067572	O=C(O)C(=O)c1ccc(Br)cc1O			O=C(Nc1ccc(Cl)cc1)c1cc(Br)ccc1O	0.65625	O=C(Nc1ccc(C(=O)O)c(O)c1)c1ccccc1	0.566667
CCN(C(=O)CN1C(=O)C(=Cc2ccc(Br)cc2)SC1=S)C(CO)CO	115214	3	7153	0.823812	0.924679	-3.42046	0.830132	1	real	22	3399801	CCNC(CO)CO	141764	O=C(O)CN1C(=O)C(=Cc2ccc(Br)cc2)SC1=S			CC(C)C(C(=O)O)N1C(=O)/C(=C\c2ccc(Br)cc2)SC1=S	0.731707	CC[C@@H](CO)NCCN[C@@H](CC)CO	0.470588
NN(C(=O)c1cc(Cl)c(Cl)c(Cl)c1O)c1ccc(C(F)(F)F)cc1F	117694	1	8346	0.823763	0.95283	-4.6071	0.830881	1	real	22	4203634	NNc1ccc(C(F)(F)F)cc1F	9200557	O=C(O)c1cc(Cl)c(Cl)c(Cl)c1O			Oc1c(O)c(Cl)c(Cl)c(Cl)c1Cl	0.8	Oc1ccc(Cl)cc1	0.538462
O=C(CN1C(=O)C(=Cc2ccc(Br)cc2)SC1=S)N1C[C@@H](CO)O[C@@H](CO)C1	101346	9	443	0.823752	0.919377	-3.19996	0.793432	1	real	22	26618052	OC[C@@H]1CNC[C@H](CO)O1	141764	O=C(O)CN1C(=O)C(=Cc2ccc(Br)cc2)SC1=S			CC(C)C(C(=O)O)N1C(=O)/C(=C\c2ccc(Br)cc2)SC1=S	0.682927	Oc1ccc(Cl)cc1	0.384615
CN(CC(O)C(C)(C)C)C(=O)CN1C(=O)C(=Cc2ccc(Br)cc2)SC1=S	105142	1	2350	0.823675	0.956007	-4.74459	0.792574	1	real	22	3388476	CNCC(O)C(C)(C)C	141764	O=C(O)CN1C(=O)C(=Cc2ccc(Br)cc2)SC1=S			CC(C)C(C(=O)O)N1C(=O)/C(=C\c2ccc(Br)cc2)SC1=S	0.731707	O=C(O)C(O)c1ccccc1	0.444444
CC(CO)CN(C)C(=O)C(C)N1C(=O)/C(=C\c2ccco2)SC1=S	118213	2	8589	0.823673	0.924745	-3.42923	0.81502	1	real	22	3387026	CNCC(C)CO	23789653	CC(C(=O)O)N1C(=O)/C(=C\c2ccco2)SC1=S			CC(C)C(C(=O)O)N1C(=O)/C(=C\c2ccc(Br)cc2)SC1=S	0.609756	O=C(O)C(O)c1ccccc1	0.444444
O=C(Nc1ccc(Cl)c(Cl)c1F)c1ccc(Cl)c(O)c1O	105590	2	2560	0.82361	0.944932	-4.28139	0.808674	1	real	22	76337	Nc1ccc(Cl)c(Cl)c1F	3753222	O=C(O)c1ccc(Cl)c(O)c1O			Oc1c(O)c(Cl)c(Cl)c(Cl)c1Cl	0.7	Oc1ccc(Cl)cc1	0.538462
NN(C(=O)C(=O)c1ccc(Br)cc1O)c1ccc(Cl)c(C(F)(F)F)c1	102439	1	1033	0.823552	0.93639	-3.92444	0.779986	1	real	22	4160528	NNc1ccc(Cl)c(C(F)(F)F)c1	2067572	O=C(O)C(=O)c1ccc(Br)cc1O			O=C(Nc1cc(C(F)(F)F)ccc1C(F)(F)F)c1cc(Br)ccc1O	0.538462	Oc1ccc(Cl)cc1	0.615385
O=C(Nc1ccc(/C=C/C(F)(F)F)cc1)c1cc(Cl)c(Cl)cc1O	118729	1	8831	0.823542	0.964647	-5.11386	0.833611	1	real	22	24078682	Nc1ccc(/C=C/C(F)(F)F)cc1	5155413	O=C(O)c1cc(Cl)c(Cl)cc1O			O=C(Nc1ccc(Cl)cc1)c1cc(Br)ccc1O	0.65625	O=C(Nc1ccc(C(=O)O)c(O)c1)c1ccccc1	0.566667
CCN(C(=O)CN1C(=O)C(=Cc2cccc(Br)c2)SC1=S)[C@@H]1COC[C@H]1O	109961	5	4624	0.823488	0.92828	-3.58595	0.816825	1	real	22	22137776	CCN[C@@H]1COC[C@H]1O	2031820	O=C(O)CN1C(=O)C(=Cc2cccc(Br)c2)SC1=S			CC(C)C(C(=O)O)N1C(=O)/C(=C\c2ccc(Br)cc2)SC1=S	0.609756	O=C(O)C(O)c1ccccc1	0.388889
O=C(Nc1c(O)c(Cl)cc(Cl)c1Cl)c1cc2cc(C(F)(F)F)ccc2s1	103131	1	1366	0.823444	0.969533	-5.32364	0.76977	1	real	22	7528977	Nc1c(O)c(Cl)cc(Cl)c1Cl	199207	O=C(O)c1cc2cc(C(F)(F)F)ccc2s1			O=C(Nc1cc(C(F)(F)F)ccc1O)Nc1cc(C(F)(F)F)ccc1O	0.703704	Cc1cc(O)cc(C)c1Cl	0.5625
CCN(C[C@@H](C)O)C(=O)CN1C(=O)C(=Cc2cccc(Br)c2)SC1=S	104177	10	1896	0.823415	0.931088	-3.70727	0.808134	1	real	22	11518696	CCNC[C@@H](C)O	2031820	O=C(O)CN1C(=O)C(=Cc2cccc(Br)c2)SC1=S			CC(C)C(C(=O)O)N1C(=O)/C(=C\c2ccc(Br)cc2)SC1=S	0.658537	O=C(O)C(O)c1ccccc1	0.5
O=C(Nc1ccc(Cl)c(C(F)(F)F)c1Cl)c1cc(Cl)c(O)c(Cl)c1	111247	0	5239	0.823317	0.958848	-4.87952	0	1	wuxi	1	AG00216_AG	Nc1ccc(Cl)c(C(F)(F)F)c1Cl	SD0242_SD	O=C(O)c1cc(Cl)c(O)c(Cl)c1			Oc1c(O)c(Cl)c(Cl)c(Cl)c1Cl	0.7	Oc1ccc(Cl)cc1	0.538462
O=C(CN1C(=O)C(=Cc2ccc(Br)cc2)SC1=S)Nc1cc(C(F)(F)F)c(Cl)cc1O	101248	2	373	0.823207	0.985471	-6.00455	0.784617	1	real	22	11656874	Nc1cc(C(F)(F)F)c(Cl)cc1O	141764	O=C(O)CN1C(=O)C(=Cc2ccc(Br)cc2)SC1=S			CC(C)C(C(=O)O)N1C(=O)/C(=C\c2ccc(Br)cc2)SC1=S	0.682927	Oc1ccc(Cl)cc1	0.538462
O=C(/C=C/c1ccc(F)c(F)c1)Nc1c(O)c(Cl)cc(Cl)c1Cl	104054	1	1826	0.82307	0.963876	-5.10172	0.815901	1	real	22	7528977	Nc1c(O)c(Cl)cc(Cl)c1Cl	23692517	O=C(O)/C=C/c1ccc(F)c(F)c1			Oc1c(O)c(Cl)c(Cl)c(Cl)c1Cl	0.7	Oc1ccc(Cl)cc1	0.615385
O=C(Nc1cc(C(F)(F)F)ccc1SCC(F)(F)F)c1c(Cl)ccc(Cl)c1O	108941	1	4144	0.822962	0.969352	-5.33685	0.832684	1	real	22	3532544	Nc1cc(C(F)(F)F)ccc1SCC(F)(F)F	3937570	O=C(O)c1c(Cl)ccc(Cl)c1O			O=C(Nc1cc(C(F)(F)F)ccc1O)Nc1cc(C(F)(F)F)ccc1O	0.740741	Oc1ccc(Cl)cc1	0.538462
CC[C@@H](O)CN(C)C(=O)CCN1C(=O)C(=Cc2ccc(F)cc2)SC1=S	102647	2	1140	0.822894	0.923369	-3.40489	0.796057	1	real	22	21258587	CC[C@@H](O)CNC	43186	O=C(O)CCN1C(=O)C(=Cc2ccc(F)cc2)SC1=S			CC(C)C(C(=O)O)N1C(=O)/C(=C\c2ccc(Br)cc2)SC1=S	0.609756	O=C(O)C(O)c1ccccc1	0.444444
O=C(Nc1ccc(CC(F)(F)F)cc1)c1cc(Cl)c(Cl)c(Cl)c1O	113442	1	6282	0.822763	0.967985	-5.28789	0.801614	1	real	22	3001844	Nc1ccc(CC(F)(F)F)cc1	9200557	O=C(O)c1cc(Cl)c(Cl)c(Cl)c1O			Oc1c(O)c(Cl)c(Cl)c(Cl)c1Cl	0.8	Cc1cc(O)cc(C)c1Cl	0.5625
CC(C)c1cc(NC(=O)C(=O)c2ccc(Br)cc2O)ccc1C(F)(F)F	117745	2	8373	0.82237	0.964308	-5.15007	0.842853	1	real	22	22994829	CC(C)c1cc(N)ccc1C(F)(F)F	2067572	O=C(O)C(=O)c1ccc(Br)cc1O			O=C(Nc1cc(C(F)(F)F)ccc1C(F)(F)F)c1cc(Br)ccc1O	0.615385	O=C(Nc1ccc(C(=O)O)c(O)c1)c1ccccc1	0.566667
CCCC(O)CN(C)C(=O)CN1C(=O)C(=Cc2cccc(Br)c2)SC1=S	103594	3	1605	0.822324	0.933188	-3.84261	0.801065	1	real	22	3577419	CCCC(O)CNC	2031820	O=C(O)CN1C(=O)C(=Cc2cccc(Br)c2)SC1=S			CC(C)C(C(=O)O)N1C(=O)/C(=C\c2ccc(Br)cc2)SC1=S	0.634146	O=C(O)C(O)c1ccccc1	0.5
O=C(Nc1ccc(Cl)c(C(F)(F)F)c1Cl)c1cc(Br)cc(Br)c1O	117425	0	8217	0.822305	0.971999	-5.47652	0	1	wuxi	1	AG00216_AG	Nc1ccc(Cl)c(C(F)(F)F)c1Cl	SD1137_SD	O=C(O)c1cc(Br)cc(Br)c1O			Oc1c(O)c(Cl)c(Cl)c(Cl)c1Cl	0.7	Oc1ccc(Cl)cc1	0.538462
CC[C@H](O)CN(CC)C(=O)CN1C(=O)C(=Cc2ccc(Br)cc2)SC1=S	114350	1	6721	0.822285	0.936743	-3.99388	0.821836	1	real	22	21258590	CCNC[C@@H](O)CC	141764	O=C(O)CN1C(=O)C(=Cc2ccc(Br)cc2)SC1=S			CC(C)C(C(=O)O)N1C(=O)/C(=C\c2ccc(Br)cc2)SC1=S	0.731707	O=C(O)C(O)c1ccccc1	0.444444
O=C(Nc1cc(C(F)(F)F)c(Cl)cc1O)c1cc(F)cc(Cl)c1O	113992	1	6548	0.822251	0.949301	-4.52377	0.827006	1	real	22	11656874	Nc1cc(C(F)(F)F)c(Cl)cc1O	3685629	O=C(O)c1cc(F)cc(Cl)c1O			Oc1c(O)c(Cl)c(Cl)c(Cl)c1Cl	0.6	Oc1ccc(Cl)cc1	0.461538
CN(C(=O)CN1C(=O)C(=Cc2cccc(Br)c2)SC1=S)[C@@H]1COC[C@H]1O	101889	1	757	0.822188	0.926116	-3.55085	0.782241	1	real	22	22217104	CN[C@@H]1COC[C@H]1O	2031820	O=C(O)CN1C(=O)C(=Cc2cccc(Br)c2)SC1=S			CC(C)C(C(=O)O)N1C(=O)/C(=C\c2ccc(Br)cc2)SC1=S	0.609756	O=C(O)C(O)c1ccccc1	0.388889
NN(C(=O)c1cc(Cl)c(Cl)c(Cl)c1O)c1cccc(C(F)(F)F)c1Br	109180	1	4253	0.822174	0.955486	-4.78731	0.827412	1	real	22	25884056	NNc1cccc(C(F)(F)F)c1Br	9200557	O=C(O)c1cc(Cl)c(Cl)c(Cl)c1O			Oc1c(O)c(Cl)c(Cl)c(Cl)c1Cl	0.8	Oc1ccc(Cl)cc1	0.538462
O=C(Nc1cc(Br)cc(C(F)(F)F)c1O)c1ccccc1SCC(F)(F)F	101893	1	759	0.821895	0.958939	-4.94462	0.770375	1	real	22	22557662	Nc1cc(Br)cc(C(F)(F)F)c1O	99056	O=C(O)c1ccccc1SCC(F)(F)F			O=C(Nc1cccc(NC(=O)c2cccc(O)c2O)c1)c1cccc(O)c1O	0.62963	O=C(Nc1ccc(C(=O)O)c(O)c1)c1ccccc1	0.466667
O=C(Nc1cc(Br)cc(C(F)(F)F)c1O)c1cc(-c2cccc(C(F)(F)F)c2)ccc1O	112596	1	5865	0.821879	0.976472	-5.68309	0.822378	1	real	22	22557662	Nc1cc(Br)cc(C(F)(F)F)c1O	75615	O=C(O)c1cc(-c2cccc(C(F)(F)F)c2)ccc1O			O=C(Nc1cc(C(F)(F)F)ccc1C(F)(F)F)c1cc(Br)ccc1O	0.794872	O=C(Nc1ccc(C(=O)O)c(O)c1)c1ccccc1	0.466667
O=C(Nc1cc(Br)cc(C(F)(F)F)c1O)c1ccc(Br)cc1O	107228	1	3336	0.821777	0.948001	-4.48948	0.818234	1	real	22	22557662	Nc1cc(Br)cc(C(F)(F)F)c1O	199305	O=C(O)c1ccc(Br)cc1O			O=C(Nc1cc(C(F)(F)F)ccc1C(F)(F)F)c1cc(Br)ccc1O	0.692308	Nc1ccc(C(=O)O)c(O)c1	0.545455
NC(=S)c1ccc(C(=O)Nc2cc(Br)cc(C(F)(F)F)c2O)cc1	101271	6	388	0.821688	0.933961	-3.90253	0.774972	1	real	22	22557662	Nc1cc(Br)cc(C(F)(F)F)c1O	46966	NC(=S)c1ccc(C(=O)O)cc1			O=C(Nc1cc(C(F)(F)F)ccc1O)Nc1cc(C(F)(F)F)ccc1O	0.592593	NNC(=O)c1ccncc1	0.52381
NN(C(=O)c1c(Cl)ccc(Cl)c1O)c1ccc(Cl)c(C(F)(F)F)c1	106915	1	3189	0.821286	0.93444	-3.93998	0.81548	1	real	22	4160528	NNc1ccc(Cl)c(C(F)(F)F)c1	3937570	O=C(O)c1c(Cl)ccc(Cl)c1O			Oc1c(O)c(Cl)c(Cl)c(Cl)c1Cl	0.6	Oc1ccc(Cl)cc1	0.538462
O=C(Nc1cc(Cl)c(OC(F)(F)F)cc1F)C(=O)c1ccc(Br)cc1O	101792	1	711	0.821268	0.967027	-5.31195	0.765839	1	real	22	21234121	Nc1cc(Cl)c(OC(F)(F)F)cc1F	2067572	O=C(O)C(=O)c1ccc(Br)cc1O			O=C(Nc1ccc(Cl)cc1)c1cc(Br)ccc1O	0.625	Nc1ccc(C(=O)O)c(O)c1	0.545455
NN(C(=O)c1c(O)c(Cl)cc(Cl)c1Cl)c1cccc(C(F)(F)F)c1	109309	1	4321	0.82122	0.936152	-4.0149	0.802297	1	real	527	222379	NNc1cccc(C(F)(F)F)c1	16413	O=C(O)c1c(O)c(Cl)cc(Cl)c1Cl			Oc1c(O)c(Cl)c(Cl)c(Cl)c1Cl	0.7	Oc1ccc(Cl)cc1	0.538462
O=C(Nc1cc(C(F)(F)F)ccc1SCC(F)F)c1cc(Cl)c(Cl)cc1O	106090	1	2801	0.821194	0.961946	-5.10135	0.804366	1	real	22	3564191	Nc1cc(C(F)(F)F)ccc1SCC(F)F	5155413	O=C(O)c1cc(Cl)c(Cl)cc1O			O=C(Nc1cc(C(F)(F)F)ccc1O)Nc1cc(C(F)(F)F)ccc1O	0.777778	Oc1ccc(Cl)cc1	0.538462
CC(CCO)CN(C)C(=O)CN1C(=O)C(=Cc2ccc(Br)cc2)SC1=S	113811	3	6459	0.821093	0.938046	-4.10004	0.825616	1	real	22	3586368	CNCC(C)CCO	141764	O=C(O)CN1C(=O)C(=Cc2ccc(Br)cc2)SC1=S			CC(C)C(C(=O)O)N1C(=O)/C(=C\c2ccc(Br)cc2)SC1=S	0.756098	O=C(O)C(O)c1ccccc1	0.388889
O=C(Nc1cc(Cl)cc(Cl)c1Cl)c1ccc(C(F)(F)F)cc1O	119668	1	9275	0.821054	0.955762	-4.84718	0.818289	1	wuxi	1	AG2650_AG	Nc1cc(Cl)cc(Cl)c1Cl	SD0240_SD	O=C(O)c1ccc(C(F)(F)F)cc1O			O=C(Nc1cc(C(F)(F)F)ccc1O)Nc1cc(C(F)(F)F)ccc1O	0.740741	Oc1ccc(Cl)cc1	0.615385
CC(O)CN(CC(C)O)C(=O)CN1C(=O)C(=Cc2ccc(Br)cc2)SC1=S	102859	5	1245	0.820966	0.924741	-3.5457	0.808212	1	real	22	85419	CC(O)CNCC(C)O	141764	O=C(O)CN1C(=O)C(=Cc2ccc(Br)cc2)SC1=S			CC(C)C(C(=O)O)N1C(=O)/C(=C\c2ccc(Br)cc2)SC1=S	0.756098	O=C(O)C(O)c1ccccc1	0.444444
O=C(Nc1cc(C(F)(F)F)cc(C(F)(F)F)c1)c1ccc(Cl)c(O)c1O	106769	1	3119	0.820899	0.93808	-4.10984	0.80793	1	real	22	1011	Nc1cc(C(F)(F)F)cc(C(F)(F)F)c1	3753222	O=C(O)c1ccc(Cl)c(O)c1O			O=C(Nc1cccc(NC(=O)c2cccc(O)c2O)c1)c1cccc(O)c1O	0.666667	Oc1ccc(Cl)cc1	0.538462
O=C(Nc1ccc(Cl)c(Cl)c1F)c1c(O)c(Cl)cc(Cl)c1Cl	109483	0	4403	0.820897	0.967505	-5.34808	0	1	wuxi	1	AG1664_AG	Nc1ccc(Cl)c(Cl)c1F	SD1161_SD	O=C(O)c1c(O)c(Cl)cc(Cl)c1Cl			O=C(Nc1cc(Cl)cc(Cl)c1O)c1c(O)c(Cl)cc(Cl)c1Cl	0.806452	Oc1ccc(Cl)cc1	0.538462
O=C(Nc1cc(C(F)(F)F)c(F)cc1O)c1ccc(Cl)c(O)c1O	103069	2	1338	0.820639	0.92787	-3.69144	0.802065	1	real	22	3834559	Nc1cc(C(F)(F)F)c(F)cc1O	3753222	O=C(O)c1ccc(Cl)c(O)c1O			O=C(Nc1cc(C(F)(F)F)ccc1O)Nc1cc(C(F)(F)F)ccc1O	0.62963	Oc1ccc(Cl)cc1	0.538462
O=C(NC(c1cccc(Cl)c1)c1ccccc1C(F)(F)F)c1ccc(Cl)c(O)c1O	116276	2	7658	0.820597	0.952412	-4.72586	0.811812	1	real	22	26059068	NC(c1cccc(Cl)c1)c1ccccc1C(F)(F)F	3753222	O=C(O)c1ccc(Cl)c(O)c1O			Oc1c(O)c(Cl)c(Cl)c(Cl)c1Cl	0.6	O=C(O)C(O)c1ccccc1	0.666667
O=C(CN1C(=O)C(=Cc2ccc(Br)cc2)SC1=S)OCC1CC(CO)CO1	103789	1	1695	0.820407	0.949868	-4.62704	0.79986	1	real	1458	141764	O=C(O)CN1C(=O)C(=Cc2ccc(Br)cc2)SC1=S	26300113	OCC1COC(CI)C1			CC(C)C(C(=O)O)N1C(=O)/C(=C\c2ccc(Br)cc2)SC1=S	0.682927	O=c1[nH]c(=O)n([C@H]2C[C@H](O)[C@@H](CO)O2)cc1I	0.384615
CCC(O)CN(C)C(=O)CN1C(=O)C(=Cc2cccc(Br)c2)SC1=S	103395	1	1509	0.820309	0.927236	-3.67897	0.806183	1	real	22	7370748	CCC(O)CNC	2031820	O=C(O)CN1C(=O)C(=Cc2cccc(Br)c2)SC1=S			CC(C)C(C(=O)O)N1C(=O)/C(=C\c2ccc(Br)cc2)SC1=S	0.634146	O=C(O)C(O)c1ccccc1	0.5
CC(CO)(CO)CNC(=O)CCCN1C(=O)C(=Cc2cccs2)SC1=S	105155	4	2356	0.82027	0.927182	-3.67836	0.806252	1	real	22	3278222	CC(CN)(CO)CO	141774	O=C(O)CCCN1C(=O)C(=Cc2cccs2)SC1=S			Cc1ccc(/C=C2\SC(=S)N(CCCCCC(=O)Nc3ccc(C(=O)O)c(O)c3)C2=O)cc1	0.533333	NNC(=O)c1ccncc1	0.428571
Cc1ccc(/C=C/C(=O)Nc2cc(Br)cc(C(F)(F)F)c2O)c(Br)c1	101692	1	664	0.820232	0.970877	-5.51859	0.795333	1	real	22	22557662	Nc1cc(Br)cc(C(F)(F)F)c1O	23028084	Cc1ccc(/C=C/C(=O)O)c(Br)c1			Cc1cc(O)cc(C)c1O	0.571429	Cc1cc(O)cc(C)c1Cl	0.4375
O=C(/C=C/c1cccc(F)c1F)Nc1cc(Br)cc(C(F)(F)F)c1O	109272	1	4302	0.820169	0.949003	-4.60091	0.803722	1	real	22	22557662	Nc1cc(Br)cc(C(F)(F)F)c1O	23695656	O=C(O)/C=C/c1cccc(F)c1F			O=C(Nc1cc(C(F)(F)F)ccc1O)Nc1cc(C(F)(F)F)ccc1O	0.555556	O=C(O)C(O)c1ccccc1	0.388889
C[C@H](O)CN(C)C(=O)CN1C(=O)C(=Cc2cccc(Br)c2)SC1=S	103432	6	1527	0.82005	0.923253	-3.52249	0.806774	1	real	22	3387719	CNC[C@H](C)O	2031820	O=C(O)CN1C(=O)C(=Cc2cccc(Br)c2)SC1=S			CC(C)C(C(=O)O)N1C(=O)/C(=C\c2ccc(Br)cc2)SC1=S	0.658537	O=C(O)C(O)c1ccccc1	0.5
O=C(Nc1cc(C(F)(F)F)c(Cl)cc1O)c1c(O)ccc(Cl)c1F	117397	1	8200	0.819922	0.939738	-4.2217	0.822747	1	real	22	11656874	Nc1cc(C(F)(F)F)c(Cl)cc1O	22377539	O=C(O)c1c(O)ccc(Cl)c1F			O=C(Nc1cc(C(F)(F)F)ccc1O)Nc1cc(C(F)(F)F)ccc1O	0.666667	Oc1ccc(Cl)cc1	0.538462
O=C(Nc1cccc(Cl)c1SCC(F)F)C(=O)c1ccc(Br)cc1O	113185	1	6154	0.819909	0.958255	-5.0014	0.817009	1	real	22	3564189	Nc1cccc(Cl)c1SCC(F)F	2067572	O=C(O)C(=O)c1ccc(Br)cc1O			O=C(Nc1cccc(NC(=O)c2cccc(O)c2O)c1)c1cccc(O)c1O	0.62963	Nc1ccc(C(=O)O)c(O)c1	0.545455
NN(C(=O)c1cc(Cl)c(Cl)c(Cl)c1O)c1ccc(C(F)(F)F)c(Br)c1	108030	2	3711	0.819894	0.958761	-5.02334	0.830135	1	real	22	34269779	NNc1ccc(C(F)(F)F)c(Br)c1	9200557	O=C(O)c1cc(Cl)c(Cl)c(Cl)c1O			Oc1c(O)c(Cl)c(Cl)c(Cl)c1Cl	0.8	Oc1ccc(Cl)cc1	0.538462
O=C(Nc1cccc(Cl)c1SCC(F)F)c1cc(-c2cccc(C(F)(F)F)c2)ccc1O	117668	1	8335	0.819893	0.979489	-5.89558	0.825003	1	real	22	3564189	Nc1cccc(Cl)c1SCC(F)F	75615	O=C(O)c1cc(-c2cccc(C(F)(F)F)c2)ccc1O			O=C(Nc1cc(C(F)(F)F)ccc1O)Nc1cc(C(F)(F)F)ccc1O	0.740741	Oc1ccc(Cl)cc1	0.538462
O=C(Nc1cc(Cl)c(F)c(Cl)c1)c1ccc(Cl)c(O)c1O	104441	1	2018	0.819748	0.943691	-4.39551	0.794295	1	real	22	3040394	Nc1cc(Cl)c(F)c(Cl)c1	3753222	O=C(O)c1ccc(Cl)c(O)c1O			O=C(Nc1cccc(NC(=O)c2cccc(O)c2O)c1)c1cccc(O)c1O	0.666667	Oc1ccc(Cl)cc1	0.538462
O=C(Nc1c(Cl)cc(C(F)(F)F)cc1Cl)c1cc(Br)cc(Br)c1O	115029	0	7063	0.819594	0.967983	-5.42428	0	1	wuxi	1	AG0185_AG	Nc1c(Cl)cc(C(F)(F)F)cc1Cl	SD1137_SD	O=C(O)c1cc(Br)cc(Br)c1O			Oc1c(O)c(Cl)c(Cl)c(Cl)c1Cl	0.6	Cc1cc(O)cc(C)c1Cl	0.5
CC(O)C(NC(=O)CN1C(=O)C(=Cc2ccc(Br)cc2)SC1=S)C(F)(F)F	101359	1	452	0.819472	0.941937	-4.33357	0.751971	1	real	22	26400087	CC(O)C(N)C(F)(F)F	141764	O=C(O)CN1C(=O)C(=Cc2ccc(Br)cc2)SC1=S			CC(C)C(C(=O)O)N1C(=O)/C(=C\c2ccc(Br)cc2)SC1=S	0.756098	O=C(O)C(O)c1ccccc1	0.444444
NN(C(=O)c1c(O)c(Cl)cc(Cl)c1Cl)c1ccc(C(F)(F)F)cc1	111477	1	5340	0.819268	0.938744	-4.20804	0.825561	1	real	527	223016	NNc1ccc(C(F)(F)F)cc1	16413	O=C(O)c1c(O)c(Cl)cc(Cl)c1Cl			Oc1c(O)c(Cl)c(Cl)c(Cl)c1Cl	0.7	Oc1ccc(Cl)cc1	0.538462
O=C(/C=C/c1ccccc1Br)Nc1cc(C(F)(F)F)c(Cl)cc1O	101267	1	385	0.819175	0.962036	-5.1921	0.767962	1	real	22	11656874	Nc1cc(C(F)(F)F)c(Cl)cc1O	23026499	O=C(O)/C=C/c1ccccc1Br			O=C(Nc1cc(C(F)(F)F)ccc1O)Nc1cc(C(F)(F)F)ccc1O	0.62963	Oc1ccc(Cl)cc1	0.538462
O=C(CN1C(=O)C(=Cc2ccc(Br)cc2)SC1=S)NC(CO)(CO)C(F)(F)F	104464	2	2028	0.819166	0.936437	-4.11535	0.80209	1	real	240690	23691502	NC(CO)(CO)C(F)(F)F	141764	O=C(O)CN1C(=O)C(=Cc2ccc(Br)cc2)SC1=S			CC(C)C(C(=O)O)N1C(=O)/C(=C\c2ccc(Br)cc2)SC1=S	0.682927	NNC(=O)c1ccncc1	0.380952
O=C(Nc1cc(F)c(C(F)(F)F)cc1O)c1c(Cl)ccc(Cl)c1O	119364	1	9122	0.819144	0.943624	-4.41871	0.82172	1	real	22	22612078	Nc1cc(F)c(C(F)(F)F)cc1O	3937570	O=C(O)c1c(Cl)ccc(Cl)c1O			O=C(Nc1cc(C(F)(F)F)ccc1O)Nc1cc(C(F)(F)F)ccc1O	0.62963	Oc1ccc(Cl)cc1	0.538462
O=C(/C=C/c1ccc(SC(F)(F)F)cc1)Nc1cc(C(F)(F)F)c(Cl)cc1O	102177	1	906	0.819114	0.967441	-5.42218	0.772723	1	real	22	11656874	Nc1cc(C(F)(F)F)c(Cl)cc1O	23915788	O=C(O)/C=C/c1ccc(SC(F)(F)F)cc1			O=C(Nc1cc(C(F)(F)F)ccc1O)Nc1cc(C(F)(F)F)ccc1O	0.62963	Oc1ccc(Cl)cc1	0.538462
CC(O)CN(C)C(=O)CN1C(=O)C(=Cc2cccc(Br)c2)SC1=S	102876	1	1252	0.8191	0.921118	-3.47361	0.795652	1	real	22	2021053	CNCC(C)O	2031820	O=C(O)CN1C(=O)C(=Cc2cccc(Br)c2)SC1=S			CC(C)C(C(=O)O)N1C(=O)/C(=C\c2ccc(Br)cc2)SC1=S	0.658537	O=C(O)C(O)c1ccccc1	0.5
CCC(CC)C(O)CNC(=O)C(C)N1C(=O)/C(=C\c2ccco2)SC1=S	115113	1	7104	0.819095	0.942832	-4.38752	0.819583	1	real	22	2807191	CCC(CC)C(O)CN	23789653	CC(C(=O)O)N1C(=O)/C(=C\c2ccco2)SC1=S			CC(C)C(C(=O)O)N1C(=O)/C(=C\c2ccc(Br)cc2)SC1=S	0.609756	O=C(O)C(O)c1ccccc1	0.5
O=C(Nc1cc(Br)cc(C(F)(F)F)c1O)c1ccc(Cl)c(Cl)c1	101220	1	356	0.818819	0.956421	-4.97119	0.790829	1	real	22	22557662	Nc1cc(Br)cc(C(F)(F)F)c1O	819	O=C(O)c1ccc(Cl)c(Cl)c1			Oc1c(O)c(Cl)c(Cl)c(Cl)c1Cl	0.6	Oc1ccc(Cl)cc1	0.538462
O=C(CN1C(=O)C(=Cc2ccc(Br)cc2)SC1=S)NCC(O)CC(F)(F)F	105689	2	2606	0.8187	0.942662	-4.39737	0.803729	1	real	22	3838490	NCC(O)CC(F)(F)F	141764	O=C(O)CN1C(=O)C(=Cc2ccc(Br)cc2)SC1=S			CC(C)C(C(=O)O)N1C(=O)/C(=C\c2ccc(Br)cc2)SC1=S	0.707317	O=C(O)C(O)c1ccccc1	0.444444
O=C(Nc1cc(F)cc(C(F)(F)F)c1)c1c(O)c(Cl)cc(Cl)c1Cl	116549	1	7793	0.81853	0.959086	-5.09576	0.807392	1	wuxi	1	AG0532_AG	Nc1cc(F)cc(C(F)(F)F)c1	SD1161_SD	O=C(O)c1c(O)c(Cl)cc(Cl)c1Cl			O=C(Nc1cc(Cl)cc(Cl)c1O)c1c(O)c(Cl)cc(Cl)c1Cl	0.741935	Cc1cc(O)cc(C)c1Cl	0.5
O=C(Nc1cccc(/C=C/C(F)(F)F)c1)c1cc(Cl)c(Cl)cc1O	113267	1	6196	0.818448	0.957165	-5.01849	0.820452	1	real	22	24279983	Nc1cccc(/C=C/C(F)(F)F)c1	5155413	O=C(O)c1cc(Cl)c(Cl)cc1O			O=C(Nc1cccc(NC(=O)c2cccc(O)c2O)c1)c1cccc(O)c1O	0.740741	O=C(Nc1ccc(C(=O)O)c(O)c1)c1ccccc1	0.6
O=C(Nc1ccc(Cl)c(C(F)(F)F)c1Cl)c1cc(Br)cc(F)c1O	114589	0	6848	0.818431	0.9615	-5.20163	0	1	wuxi	1	AG00216_AG	Nc1ccc(Cl)c(C(F)(F)F)c1Cl	SD1881_SD	O=C(O)c1cc(Br)cc(F)c1O			Oc1c(O)c(Cl)c(Cl)c(Cl)c1Cl	0.7	Oc1ccc(Cl)cc1	0.538462
CCN(CC)CCN(C)C(=O)C(C)N1C(=O)/C(=C\c2ccco2)SC1=S	116803	1	7916	0.8181	0.899378	-2.60191	0.806521	1	real	22	34346082	CCN(CC)CCNC	23789653	CC(C(=O)O)N1C(=O)/C(=C\c2ccco2)SC1=S			CC(C)C(C(=O)O)N1C(=O)/C(=C\c2ccc(Br)cc2)SC1=S	0.609756	O=C(O)C(O)c1ccccc1	0.444444
O=C(CN1C(=O)C(=Cc2ccc(Br)cc2)SC1=S)OCC#CCO	103360	3	1491	0.818087	0.94386	-4.47418	0.805603	1	real	1458	141764	O=C(O)CN1C(=O)C(=Cc2ccc(Br)cc2)SC1=S	3575341	OCC#CCBr			CC(C)C(C(=O)O)N1C(=O)/C(=C\c2ccc(Br)cc2)SC1=S	0.682927	NNC(=O)c1ccncc1	0.333333
O=C(Nc1cc(Br)cc(C(F)(F)F)c1O)c1cc(Cl)ccc1O	110446	1	4865	0.818061	0.942054	-4.39931	0.822569	1	real	22	22557662	Nc1cc(Br)cc(C(F)(F)F)c1O	1964	O=C(O)c1cc(Cl)ccc1O			O=C(Nc1ccc(Cl)cc1)c1cc(Br)ccc1O	0.75	Oc1ccc(Cl)cc1	0.692308
CCN(C(=O)CCCN1C(=O)C(=Cc2cccs2)SC1=S)[C@@H]1COC[C@H]1O	107349	19	3386	0.818047	0.910096	-3.0552	0.814264	1	real	22	22137776	CCN[C@@H]1COC[C@H]1O	141774	O=C(O)CCCN1C(=O)C(=Cc2cccs2)SC1=S			CCc1ccc(/C=C2/SC(=S)NC2=O)cc1	0.515152	Clc1ccc([I+]c2cccs2)cc1	0.434783
O=C(Nc1cc(Br)cc(C(F)(F)F)c1O)c1cc(Cl)c(Br)c(Cl)c1	101228	2	359	0.818024	0.965478	-5.38651	0.812482	1	real	22	22557662	Nc1cc(Br)cc(C(F)(F)F)c1O	8076300	O=C(O)c1cc(Cl)c(Br)c(Cl)c1			Oc1c(O)c(Cl)c(Cl)c(Cl)c1Cl	0.6	Oc1ccc(Cl)cc1	0.461538
CN(CC(C)(C)CO)C(=O)CN1C(=O)C(=Cc2cccc(Br)c2)SC1=S	105432	1	2484	0.81795	0.939786	-4.30867	0.791936	1	real	22	2802781	CNCC(C)(C)CO	2031820	O=C(O)CN1C(=O)C(=Cc2cccc(Br)c2)SC1=S			CC(C)C(C(=O)O)N1C(=O)/C(=C\c2ccc(Br)cc2)SC1=S	0.609756	O=C(O)C(O)c1ccccc1	0.388889
O=C(Nc1cc(Br)cc(C(F)(F)F)c1O)c1cc(Br)c2ccccc2c1	108218	1	3799	0.817831	0.968175	-5.50833	0.803396	1	real	22	22557662	Nc1cc(Br)cc(C(F)(F)F)c1O	7154131	O=C(O)c1cc(Br)c2ccccc2c1			Nc1cc2ccccc2cc1N	0.571429	O=C(Nc1ccc(C(=O)O)c(O)c1)c1ccccc1	0.5
O=C(Nc1cc(Br)cc(C(F)(F)F)c1O)c1cccc2c(Br)cccc12	101003	2	256	0.817783	0.968246	-5.5134	0.878217	1	real	22	22557662	Nc1cc(Br)cc(C(F)(F)F)c1O	3924374	O=C(O)c1cccc2c(Br)cccc12			O=C(Nc1cccc(NC(=O)c2cccc(O)c2O)c1)c1cccc(O)c1O	0.62963	O=C(Nc1ccc(C(=O)O)c(O)c1)c1ccccc1	0.433333
NN(C(=O)c1c(Cl)ccc(Cl)c1O)c1cc(C(F)(F)F)ccc1Cl	107252	1	3348	0.817782	0.930363	-3.91938	0.817842	1	real	22	221111	NNc1cc(C(F)(F)F)ccc1Cl	3937570	O=C(O)c1c(Cl)ccc(Cl)c1O			O=C(Nc1cc(C(F)(F)F)ccc1O)Nc1cc(C(F)(F)F)ccc1O	0.62963	Oc1ccc(Cl)cc1	0.538462
O=C(Nc1cc(C(F)(F)F)c(Cl)cc1O)c1c(C(F)F)ccc2ccccc12	101040	1	274	0.817705	0.966905	-5.46032	0.846947	1	real	22	11656874	Nc1cc(C(F)(F)F)c(Cl)cc1O	7159312	O=C(O)c1c(C(F)F)ccc2ccccc12			O=C(Nc1cc(C(F)(F)F)ccc1O)Nc1cc(C(F)(F)F)ccc1O	0.62963	Oc1ccc(Cl)cc1	0.538462
NN(C(=O)c1cc(Cl)c(Cl)c(Cl)c1O)c1cc(C(F)(F)F)ccc1F	119310	1	9096	0.817592	0.945433	-4.56167	0.836358	1	real	22	8636833	NNc1cc(C(F)(F)F)ccc1F	9200557	O=C(O)c1cc(Cl)c(Cl)c(Cl)c1O			Oc1c(O)c(Cl)c(Cl)c(Cl)c1Cl	0.8	Oc1ccc(Cl)cc1	0.615385
O=C(/C=C/c1cccc(F)c1F)Nc1cc(C(F)(F)F)c(Cl)cc1O	107061	1	3256	0.817552	0.947479	-4.64949	0.784601	1	real	22	11656874	Nc1cc(C(F)(F)F)c(Cl)cc1O	23695656	O=C(O)/C=C/c1cccc(F)c1F			O=C(Nc1cc(C(F)(F)F)ccc1O)Nc1cc(C(F)(F)F)ccc1O	0.62963	Oc1ccc(Cl)cc1	0.538462
O=C(Nc1cc(C(F)(F)F)c(Cl)cc1O)c1cc(Cl)cc(Cl)c1OC(F)F	114354	1	6723	0.817535	0.960514	-5.19872	0.817496	1	real	22	11656874	Nc1cc(C(F)(F)F)c(Cl)cc1O	15418	O=C(O)c1cc(Cl)cc(Cl)c1OC(F)F			O=C(Nc1cc(C(F)(F)F)ccc1O)Nc1cc(C(F)(F)F)ccc1O	0.592593	Oc1ccc(Cl)cc1	0.538462
C[C@@H]1COC[C@](CN)(CO)N1C(=O)CN1C(=O)C(=Cc2ccc(Br)cc2)SC1=S	101783	0	707	0.817486	0.909033	-3.0346	0	1	real	22	26034462	C[C@@H]1COC[C@](CN)(CO)N1	141764	O=C(O)CN1C(=O)C(=Cc2ccc(Br)cc2)SC1=S			CC(C)C(C(=O)O)N1C(=O)/C(=C\c2ccc(Br)cc2)SC1=S	0.707317	N[C@@H]1CONC1=O	0.473684
CCN(CC(C)O)C(=O)C(C)N1C(=O)/C(=C\c2ccco2)SC1=S	112993	2	6062	0.817453	0.909656	-3.06228	0.80071	1	real	22	2020738	CCNCC(C)O	23789653	CC(C(=O)O)N1C(=O)/C(=C\c2ccco2)SC1=S			CC(C)C(C(=O)O)N1C(=O)/C(=C\c2ccc(Br)cc2)SC1=S	0.609756	O=C(O)C(O)c1ccccc1	0.5
O=C(/C=C/c1cccc(Br)c1)Nc1cc(Br)cc(C(F)(F)F)c1O	104579	1	2082	0.817401	0.956172	-5.02179	0.788375	1	real	22	22557662	Nc1cc(Br)cc(C(F)(F)F)c1O	23026354	O=C(O)/C=C/c1cccc(Br)c1			O=C(Nc1cc(C(F)(F)F)ccc1O)Nc1cc(C(F)(F)F)ccc1O	0.555556	O=C(O)C(O)c1ccccc1	0.388889
NN(C(=O)c1c(O)c(Cl)cc(Cl)c1Cl)c1cc(C(F)(F)F)ccc1F	115964	1	7512	0.817388	0.94199	-4.42562	0.813045	1	real	527	8636833	NNc1cc(C(F)(F)F)ccc1F	16413	O=C(O)c1c(O)c(Cl)cc(Cl)c1Cl			Oc1c(O)c(Cl)c(Cl)c(Cl)c1Cl	0.7	Oc1ccc(Cl)cc1	0.615385
NN(C(=O)C(=O)c1ccc(Br)cc1O)c1ccc(C(F)(F)F)c(Cl)c1	110306	0	4805	0.817383	0.930038	-3.92287	0	1	real	22	27229471	NNc1ccc(C(F)(F)F)c(Cl)c1	2067572	O=C(O)C(=O)c1ccc(Br)cc1O			O=C(Nc1cc(C(F)(F)F)ccc1C(F)(F)F)c1cc(Br)ccc1O	0.564103	Oc1ccc(Cl)cc1	0.615385
CC(C(=O)N(C)CC(C)(C)CCO)N1C(=O)/C(=C\c2ccco2)SC1=S	114140	2	6615	0.817184	0.924842	-3.71285	0.817917	1	real	22	3586377	CNCC(C)(C)CCO	23789653	CC(C(=O)O)N1C(=O)/C(=C\c2ccco2)SC1=S			CC(C)C(C(=O)O)N1C(=O)/C(=C\c2ccc(Br)cc2)SC1=S	0.609756	O=C(O)C(O)c1ccccc1	0.444444
O=C(NC(c1cc(Cl)cc(Cl)c1)C(F)(F)F)C(=O)c1ccc(Br)cc1O	120184	1	9528	0.817168	0.937639	-4.25198	0.837269	1	real	22	27268369	NC(c1cc(Cl)cc(Cl)c1)C(F)(F)F	2067572	O=C(O)C(=O)c1ccc(Br)cc1O			O=C(Nc1ccc(Cl)cc1)c1cc(Br)ccc1O	0.59375	Oc1ccc(Cl)cc1	0.615385
O=C(Nc1cc(Br)cc(C(F)(F)F)c1O)C(F)=Cc1ccc(C(F)(F)F)cc1	109355	1	4342	0.817147	0.955647	-5.01063	0.787018	1	real	22	22557662	Nc1cc(Br)cc(C(F)(F)F)c1O	13114656	O=C(O)C(F)=Cc1ccc(C(F)(F)F)cc1			O=C(Nc1cc(C(F)(F)F)ccc1O)Nc1cc(C(F)(F)F)ccc1O	0.666667	NNC(=O)c1ccncc1	0.428571
NC(=S)c1ccc(C(=O)Nc2cc(C(F)(F)F)c(Cl)cc2O)cc1	101027	5	267	0.817046	0.930101	-3.94008	0.803705	1	real	22	11656874	Nc1cc(C(F)(F)F)c(Cl)cc1O	46966	NC(=S)c1ccc(C(=O)O)cc1			O=C(Nc1cc(C(F)(F)F)ccc1O)Nc1cc(C(F)(F)F)ccc1O	0.666667	Oc1ccc(Cl)cc1	0.538462
O=C(Nc1ccc(-c2ccccc2)c(C(F)(F)F)c1)C(=O)c1ccc(Br)cc1O	101218	1	355	0.817037	0.976258	-5.88267	0.783654	1	real	22	2014600	Nc1ccc(-c2ccccc2)c(C(F)(F)F)c1	2067572	O=C(O)C(=O)c1ccc(Br)cc1O			O=c1cccccc1O	0.625	O=C(Nc1ccc(C(=O)O)c(O)c1)c1ccccc1	0.666667
O=C(Nc1cc(Br)cc(C(F)(F)F)c1O)c1cc(Cl)cc([N+](=O)[O-])c1O	112056	1	5603	0.816925	0.96089	-5.24082	0.835311	1	real	22	22557662	Nc1cc(Br)cc(C(F)(F)F)c1O	2784573	O=C(O)c1cc(Cl)cc([N+](=O)[O-])c1O			O=C(Nc1cc(Cl)cc(Cl)c1O)c1c(O)c(Cl)cc(Cl)c1Cl	0.612903	Oc1ccc(Cl)cc1	0.538462
O=C(Nc1cc(F)c(Cl)c(Cl)c1)c1ccc(Cl)c(O)c1O	119326	1	9102	0.816891	0.941777	-4.43804	0.832358	1	real	22	11165333	Nc1cc(F)c(Cl)c(Cl)c1	3753222	O=C(O)c1ccc(Cl)c(O)c1O			Oc1c(O)c(Cl)c(Cl)c(Cl)c1Cl	0.7	Oc1ccc(Cl)cc1	0.538462
NN(C(=O)c1cc(Cl)c2ccccc2c1O)c1ccc(Cl)c(C(F)(F)F)c1	106558	1	3019	0.816786	0.957407	-5.10026	0.802631	1	real	22	4160528	NNc1ccc(Cl)c(C(F)(F)F)c1	546497	O=C(O)c1cc(Cl)c2ccccc2c1O			Oc1c(O)c(Cl)c(Cl)c(Cl)c1Cl	0.6	Oc1ccc(Cl)cc1	0.538462
C[C@H](O)CCN(C)C(=O)CN1C(=O)C(=Cc2ccc(Br)cc2)SC1=S	116855	1	7944	0.816682	0.922912	-3.65326	0.802898	1	real	22	3451086	CNCC[C@H](C)O	141764	O=C(O)CN1C(=O)C(=Cc2ccc(Br)cc2)SC1=S			CC(C)C(C(=O)O)N1C(=O)/C(=C\c2ccc(Br)cc2)SC1=S	0.756098	O=C(O)C(O)c1ccccc1	0.444444
O=C(Nc1cc(Cl)c(O)c(Cl)c1)C(=O)Nc1cc(F)ccc1SCC(F)F	115368	1	7222	0.816564	0.952624	-4.90855	0.801835	1	real	2718	62237	Nc1cc(Cl)c(O)c(Cl)c1	3564190	Nc1cc(F)ccc1SCC(F)F			Oc1c(O)c(Cl)c(Cl)c(Cl)c1Cl	0.6	Oc1ccc(Cl)cc1	0.538462
CC(O)CN(CC(C)O)C(=O)C(C)N1C(=O)/C(=C\c2ccco2)SC1=S	112839	4	5986	0.816506	0.899739	-2.68576	0.81169	1	real	22	85419	CC(O)CNCC(C)O	23789653	CC(C(=O)O)N1C(=O)/C(=C\c2ccco2)SC1=S			CC(C)C(C(=O)O)N1C(=O)/C(=C\c2ccc(Br)cc2)SC1=S	0.609756	O=C(O)C(O)c1ccccc1	0.5
CC[C@H](O)CN(C)C(=O)CN1C(=O)C(=Cc2cccc(Br)c2)SC1=S	105492	6	2513	0.816461	0.924488	-3.7291	0.801565	1	real	22	21258586	CC[C@H](O)CNC	2031820	O=C(O)CN1C(=O)C(=Cc2cccc(Br)c2)SC1=S			CC(C)C(C(=O)O)N1C(=O)/C(=C\c2ccc(Br)cc2)SC1=S	0.634146	O=C(O)C(O)c1ccccc1	0.5
NN(C(=O)c1cc(Cl)cc(Cl)c1O)c1cc(C(F)(F)F)ccc1Cl	106966	1	3213	0.816439	0.93192	-4.04275	0.812145	1	real	22	221111	NNc1cc(C(F)(F)F)ccc1Cl	52592	O=C(O)c1cc(Cl)cc(Cl)c1O			O=S(c1cc(Cl)cc(Cl)c1O)c1cc(Cl)cc(Cl)c1O	0.636364	Oc1ccc(Cl)cc1	0.615385
NN(C(=O)C(=O)c1ccc(Br)cc1O)c1ccc(C(F)(F)F)c(Br)c1	113599	1	6359	0.816311	0.933443	-4.11235	0.812515	1	real	22	34269779	NNc1ccc(C(F)(F)F)c(Br)c1	2067572	O=C(O)C(=O)c1ccc(Br)cc1O			O=C(Nc1cc(C(F)(F)F)ccc1C(F)(F)F)c1cc(Br)ccc1O	0.564103	Nc1ccc(C(=O)O)c(O)c1	0.590909
O=C(/C=C/C(=O)c1ccc(F)cc1)Nc1cc(Br)cc(C(F)(F)F)c1O	102974	1	1297	0.815957	0.953081	-4.95397	0.804641	1	real	240690	22557662	Nc1cc(Br)cc(C(F)(F)F)c1O	23775507	O=C(O)/C=C/C(=O)c1ccc(F)cc1			O=C(Nc1cc(C(F)(F)F)ccc1O)Nc1cc(C(F)(F)F)ccc1O	0.555556	Oc1ccc(Cl)cc1	0.384615
O=C(CN1C(=O)C(=Cc2ccc(Br)cc2)SC1=S)NC(CO)C(F)(F)F	101355	1	450	0.815789	0.933919	-4.15488	0.750335	1	real	22	3051739	NC(CO)C(F)(F)F	141764	O=C(O)CN1C(=O)C(=Cc2ccc(Br)cc2)SC1=S			CC(C)C(C(=O)O)N1C(=O)/C(=C\c2ccc(Br)cc2)SC1=S	0.707317	CC[C@@H](CO)NCCN[C@@H](CC)CO	0.411765
CC(CO)(CO)CNC(=O)CN1C(=O)C(=Cc2cccc(Br)c2)SC1=S	105364	5	2450	0.815562	0.93996	-4.41884	0.805005	1	real	22	3278222	CC(CN)(CO)CO	2031820	O=C(O)CN1C(=O)C(=Cc2cccc(Br)c2)SC1=S			CC(C)C(C(=O)O)N1C(=O)/C(=C\c2ccc(Br)cc2)SC1=S	0.609756	CC[C@@H](CO)NCCN[C@@H](CC)CO	0.411765
NN(C(=O)C(=O)c1ccc(Br)cc1O)c1cc(C(F)(F)F)ccc1Cl	111976	1	5572	0.815363	0.927073	-3.88518	0.823855	1	real	22	221111	NNc1cc(C(F)(F)F)ccc1Cl	2067572	O=C(O)C(=O)c1ccc(Br)cc1O			O=C(Nc1cc(C(F)(F)F)ccc1O)Nc1cc(C(F)(F)F)ccc1O	0.62963	Oc1ccc(Cl)cc1	0.615385
O=C(Nc1cc(Br)ccc1OC(F)(F)F)c1ccc(Cl)c(O)c1O	107513	1	3460	0.815306	0.953871	-5.01521	0.786784	1	real	22	83805	Nc1cc(Br)ccc1OC(F)(F)F	3753222	O=C(O)c1ccc(Cl)c(O)c1O			O=C(Nc1ccc(Cl)cc1)c1cc(Br)ccc1O	0.65625	Oc1ccc(Cl)cc1	0.538462
O=C(Nc1c(O)c(Cl)cc(Cl)c1Cl)C(=O)c1ccc2c(c1)CCCC2	114723	2	6913	0.815154	0.974298	-5.88129	0.809105	1	real	22	7528977	Nc1c(O)c(Cl)cc(Cl)c1Cl	2016900	O=C(O)C(=O)c1ccc2c(c1)CCCC2			Oc1c(O)c(Cl)c(Cl)c(Cl)c1Cl	0.7	Cc1cc(O)cc(C)c1Cl	0.5625
CCC(O)(CC)CN(C)C(=O)C(C)N1C(=O)/C(=C\c2ccco2)SC1=S	117664	1	8333	0.815084	0.915257	-3.4	0.817678	1	real	22	3400731	CCC(O)(CC)CNC	23789653	CC(C(=O)O)N1C(=O)/C(=C\c2ccco2)SC1=S			CC(C)C(C(=O)O)N1C(=O)/C(=C\c2ccc(Br)cc2)SC1=S	0.609756	O=C(O)C(O)c1ccccc1	0.444444
NN(C(=O)c1cc(Cl)c(Cl)cc1O)c1cc(Br)cc(C(F)(F)F)c1	102197	2	916	0.814913	0.939812	-4.44061	0.771358	1	real	22	9530968	NNc1cc(Br)cc(C(F)(F)F)c1	5155413	O=C(O)c1cc(Cl)c(Cl)cc1O			O=C(Nc1cc(C(F)(F)F)ccc1O)Nc1cc(C(F)(F)F)ccc1O	0.518519	Nc1ccc(C(=O)O)c(O)c1	0.5
O=C(Nc1c(Cl)cc(C(F)(F)F)cc1Cl)c1ccc2ccccc2c1O	109558	0	4443	0.814887	0.970891	-5.74941	0	1	wuxi	1	AG0185_AG	Nc1c(Cl)cc(C(F)(F)F)cc1Cl	SE0010_SD	O=C(O)c1ccc2ccccc2c1O			O=C(Nc1cccc(NC(=O)c2cccc(O)c2O)c1)c1cccc(O)c1O	0.62963	Oc1ccc(Cl)cc1	0.538462
CCC(O)(CC)CN(C)C(=O)CN1C(=O)C(=Cc2ccc(Br)cc2)SC1=S	103102	2	1353	0.814847	0.934206	-4.20755	0.792313	1	real	22	3400731	CCC(O)(CC)CNC	141764	O=C(O)CN1C(=O)C(=Cc2ccc(Br)cc2)SC1=S			CC(C)C(C(=O)O)N1C(=O)/C(=C\c2ccc(Br)cc2)SC1=S	0.707317	NNC(=O)c1ccncc1	0.333333
NN(C(=O)c1ccc(Cl)c(O)c1O)c1ccc(Br)cc1C(F)(F)F	107614	2	3512	0.814805	0.921708	-3.68347	0.808687	1	real	22	2786095	NNc1ccc(Br)cc1C(F)(F)F	3753222	O=C(O)c1ccc(Cl)c(O)c1O			Oc1c(O)c(Cl)c(Cl)c(Cl)c1Cl	0.6	Oc1ccc(Cl)cc1	0.538462
CCC(O)CN(CC(O)CC)C(=O)CN1C(=O)C(=Cc2ccc(Br)cc2)SC1=S	113049	6	6093	0.814771	0.930672	-4.06211	0.813405	1	real	22	3779739	CCC(O)CNCC(O)CC	141764	O=C(O)CN1C(=O)C(=Cc2ccc(Br)cc2)SC1=S			CC(C)C(C(=O)O)N1C(=O)/C(=C\c2ccc(Br)cc2)SC1=S	0.731707	O=C(O)C(O)c1ccccc1	0.444444
NN(C(=O)c1cc(-c2cccc(C(F)(F)F)c2)ccc1O)c1cccc(Cl)c1Cl	108613	1	3987	0.814723	0.956757	-5.16177	0.795361	1	real	22	83878	NNc1cccc(Cl)c1Cl	75615	O=C(O)c1cc(-c2cccc(C(F)(F)F)c2)ccc1O			O=C(Nc1cc(C(F)(F)F)ccc1O)Nc1cc(C(F)(F)F)ccc1O	0.666667	Oc1ccc(Cl)cc1	0.538462
Cc1ccc(SCC(F)(F)F)c(NC(=O)c2ccc(Cl)c(O)c2O)c1	103279	1	1441	0.814579	0.958614	-5.24611	0.78279	1	real	22	3564195	Cc1ccc(SCC(F)(F)F)c(N)c1	3753222	O=C(O)c1ccc(Cl)c(O)c1O			Oc1c(O)c(Cl)c(Cl)c(Cl)c1Cl	0.6	Cc1cc(O)cc(C)c1Cl	0.5625
CCN(C[C@@H](C)O)C(=O)CCCN1C(=O)C(=Cc2cccs2)SC1=S	109711	7	4516	0.814538	0.906212	-3.04292	0.807557	1	real	22	11518696	CCNC[C@@H](C)O	141774	O=C(O)CCCN1C(=O)C(=Cc2cccs2)SC1=S			CC(C)C(C(=O)O)N1C(=O)/C(=C\c2ccc(Br)cc2)SC1=S	0.536585	O=C(O)C(O)c1ccccc1	0.5
NN(C(=O)c1c(Cl)ccc(Cl)c1O)c1ccc(C(F)(F)F)c(Cl)c1	106221	3	2861	0.814468	0.928666	-3.99074	0.800016	1	real	22	27229471	NNc1ccc(C(F)(F)F)c(Cl)c1	3937570	O=C(O)c1c(Cl)ccc(Cl)c1O			Oc1c(O)c(Cl)c(Cl)c(Cl)c1Cl	0.6	Oc1ccc(Cl)cc1	0.538462
O=C(NC(c1ccc(C(F)(F)F)cc1)c1cccc(Cl)c1)C(=O)c1ccc(Br)cc1O	119745	1	9313	0.814438	0.964767	-5.51111	0.827395	1	real	22	5984820	NC(c1ccc(C(F)(F)F)cc1)c1cccc(Cl)c1	2067572	O=C(O)C(=O)c1ccc(Br)cc1O			O=C(Nc1cc(C(F)(F)F)ccc1O)Nc1cc(C(F)(F)F)ccc1O	0.62963	Oc1ccc(Cl)cc1	0.615385
CC(C(=O)NCC(C)(CO)CO)N1C(=O)/C(=C\c2ccco2)SC1=S	112619	1	5877	0.814406	0.928406	-3.98249	0.810892	1	real	22	3278222	CC(CN)(CO)CO	23789653	CC(C(=O)O)N1C(=O)/C(=C\c2ccco2)SC1=S			CC(C)C(C(=O)O)N1C(=O)/C(=C\c2ccc(Br)cc2)SC1=S	0.609756	CC[C@@H](CO)NCCN[C@@H](CC)CO	0.470588
NN(C(=O)c1cc(Br)c2ccccc2c1O)c1ccc(C(F)(F)F)c(Cl)c1	110309	1	4806	0.814382	0.958309	-5.24174	0.803878	1	real	22	27229471	NNc1ccc(C(F)(F)F)c(Cl)c1	3902251	O=C(O)c1cc(Br)c2ccccc2c1O			Oc1c(O)c(Cl)c(Cl)c(Cl)c1Cl	0.6	Oc1ccc(Cl)cc1	0.538462
O=C(CN1C(=O)C(=Cc2ccc(Br)cc2)SC1=S)N1C[C@H](CO)O[C@@H](CO)C1	101422	6	507	0.814298	0.908474	-3.14844	0.791804	1	real	22	26618059	OC[C@H]1CNC[C@H](CO)O1	141764	O=C(O)CN1C(=O)C(=Cc2ccc(Br)cc2)SC1=S			CC(C)C(C(=O)O)N1C(=O)/C(=C\c2ccc(Br)cc2)SC1=S	0.682927	Oc1ccc(Cl)cc1	0.384615
O=C(CN1C(=O)C(=Cc2ccc(Br)cc2)SC1=S)N1C[C@@H](CO)O[C@H](CO)C1	101401	8	483	0.814298	0.908474	-3.14844	0.782658	1	real	22	26357461	OC[C@@H]1CNC[C@@H](CO)O1	141764	O=C(O)CN1C(=O)C(=Cc2ccc(Br)cc2)SC1=S			CC(C)C(C(=O)O)N1C(=O)/C(=C\c2ccc(Br)cc2)SC1=S	0.682927	Oc1ccc(Cl)cc1	0.384615
O=C(Nc1cc(Br)cc(C(F)(F)F)c1O)c1ccc(C(F)(F)F)cc1O	111848	1	5513	0.814165	0.937039	-4.35614	0.806781	1	real	22	22557662	Nc1cc(Br)cc(C(F)(F)F)c1O	75630	O=C(O)c1ccc(C(F)(F)F)cc1O			O=C(Nc1cc(C(F)(F)F)ccc1C(F)(F)F)c1cc(Br)ccc1O	0.74359	Nc1ccc(C(=O)O)c(O)c1	0.545455
Cc1ccc(/C=C/C(=O)Nc2cc(Br)cc(C(F)(F)F)c2O)c(C)c1	113390	1	6254	0.814139	0.958317	-5.25256	0.799143	1	real	22	22557662	Nc1cc(Br)cc(C(F)(F)F)c1O	23026511	Cc1ccc(/C=C/C(=O)O)c(C)c1			Cc1cc(O)cc(C)c1O	0.642857	Cc1cc(O)cc(C)c1Cl	0.5
NN(C(=O)c1cc(Cl)cc(Cl)c1O)c1cc(Br)ccc1C(F)(F)F	110646	1	4960	0.814075	0.935633	-4.30086	0.820898	1	real	22	27273082	NNc1cc(Br)ccc1C(F)(F)F	52592	O=C(O)c1cc(Cl)cc(Cl)c1O			O=S(c1cc(Cl)cc(Cl)c1O)c1cc(Cl)cc(Cl)c1O	0.636364	Oc1ccc(Cl)cc1	0.615385
NCC1(CO)COCCN1C(=O)CN1C(=O)C(=Cc2ccc(Br)cc2)SC1=S	101404	2	487	0.814047	0.901529	-2.86702	0.787242	1	real	22	24272024	NCC1(CO)COCCN1	141764	O=C(O)CN1C(=O)C(=Cc2ccc(Br)cc2)SC1=S			CC(C)C(C(=O)O)N1C(=O)/C(=C\c2ccc(Br)cc2)SC1=S	0.682927	NNC(=O)c1ccncc1	0.380952
O=C(Nc1ccc(Br)c(C(F)F)c1)c1cc(Cl)c(Cl)c(Cl)c1O	112284	1	5724	0.81404	0.966765	-5.61228	0.807437	1	real	22	7125883	Nc1ccc(Br)c(C(F)F)c1	9200557	O=C(O)c1cc(Cl)c(Cl)c(Cl)c1O			Oc1c(O)c(Cl)c(Cl)c(Cl)c1Cl	0.8	Oc1ccc(Cl)cc1	0.538462
O=C(CN1C(=O)C(=Cc2ccc(Br)cc2)SC1=S)NC[C@H](O)C(F)(F)F	103149	1	1375	0.814014	0.934904	-4.27279	0.762663	1	real	22	2121472	NC[C@H](O)C(F)(F)F	141764	O=C(O)CN1C(=O)C(=Cc2ccc(Br)cc2)SC1=S			CC(C)C(C(=O)O)N1C(=O)/C(=C\c2ccc(Br)cc2)SC1=S	0.707317	O=C(O)C(O)c1ccccc1	0.444444
COCC(C)(CO)CNC(=O)C(C)N1C(=O)/C(=C\c2ccco2)SC1=S	115502	2	7288	0.814007	0.930022	-4.06767	0.808995	1	real	22	25999318	COCC(C)(CN)CO	23789653	CC(C(=O)O)N1C(=O)/C(=C\c2ccco2)SC1=S			CC(C)C(C(=O)O)N1C(=O)/C(=C\c2ccc(Br)cc2)SC1=S	0.609756	CC[C@@H](CO)NCCN[C@@H](CC)CO	0.470588
NN(C(=O)c1c(Cl)ccc(Cl)c1O)c1cc(Br)ccc1C(F)(F)F	111266	1	5245	0.813979	0.934323	-4.24986	0.797073	1	real	22	27273082	NNc1cc(Br)ccc1C(F)(F)F	3937570	O=C(O)c1c(Cl)ccc(Cl)c1O			Oc1c(O)c(Cl)c(Cl)c(Cl)c1Cl	0.6	Oc1ccc(Cl)cc1	0.538462
O=C(Nc1ccc(Cl)cc1Cl)c1cc(-c2cccc(C(F)(F)F)c2)ccc1O	111163	1	5198	0.813913	0.970117	-5.75883	0.79496	1	real	22	762	Nc1ccc(Cl)cc1Cl	75615	O=C(O)c1cc(-c2cccc(C(F)(F)F)c2)ccc1O			O=C(Nc1cc(C(F)(F)F)ccc1O)Nc1cc(C(F)(F)F)ccc1O	0.740741	Oc1ccc(Cl)cc1	0.692308
CC(C)(C)c1cc(Br)ccc1NC(=O)/C=C/c1ccc(C(F)(F)F)c(O)c1	107730	1	3566	0.813883	0.963078	-5.46391	0.794765	1	real	22	27319585	CC(C)(C)c1cc(Br)ccc1N	24050872	O=C(O)/C=C/c1ccc(C(F)(F)F)c(O)c1			CC(C)(C)c1cc(O)ccc1O	0.65	Nc1ccc(C(=O)O)c(O)c1	0.409091
O=C(CN1C(=O)C(=Cc2ccc(Br)cc2)SC1=S)NCC(O)C(F)(F)F	101997	1	806	0.813853	0.93495	-4.28167	0.766992	1	real	22	2015810	NCC(O)C(F)(F)F	141764	O=C(O)CN1C(=O)C(=Cc2ccc(Br)cc2)SC1=S			CC(C)C(C(=O)O)N1C(=O)/C(=C\c2ccc(Br)cc2)SC1=S	0.707317	O=C(O)C(O)c1ccccc1	0.444444
O=C(Nc1cc(Br)cc(C(F)(F)F)c1O)c1cc(Cl)c(C(F)(F)F)c(Cl)c1	101941	1	779	0.813839	0.959428	-5.31227	0.760626	1	real	22	22557662	Nc1cc(Br)cc(C(F)(F)F)c1O	17396371	O=C(O)c1cc(Cl)c(C(F)(F)F)c(Cl)c1			Oc1c(O)c(Cl)c(Cl)c(Cl)c1Cl	0.6	Oc1ccc(Cl)cc1	0.461538
O=C(CCCN1C(=O)C(=Cc2cccs2)SC1=S)N1C[C@@H](CO)O[C@@H](CO)C1	110759	5	5010	0.813835	0.888879	-2.34387	0.804708	1	real	22	26618052	OC[C@@H]1CNC[C@H](CO)O1	141774	O=C(O)CCCN1C(=O)C(=Cc2cccs2)SC1=S			O=C(O)c1ccc(-c2ccc(/C=C3\SC(=S)N(Cc4ccccc4)C3=O)o2)cc1	0.52	Clc1ccc([I+]c2cccs2)cc1	0.434783
O=C(Nc1cc(Cl)c(Br)cc1Cl)c1cc(C(F)(F)F)ccc1O	117968	0	8480	0.813792	0.953446	-5.06259	0	1	wuxi	1	AG3186_AG	Nc1cc(Cl)c(Br)cc1Cl	SD1099_SD	O=C(O)c1cc(C(F)(F)F)ccc1O			O=C(Nc1cc(C(F)(F)F)ccc1O)Nc1cc(C(F)(F)F)ccc1O	0.777778	Oc1ccc(Cl)cc1	0.538462
O=C(CN1C(=O)C(=Cc2cccc(Br)c2)SC1=S)NCC(CO)C(F)(F)F	111231	1	5230	0.813701	0.943506	-4.64823	0.796329	1	real	22	10826755	NCC(CO)C(F)(F)F	2031820	O=C(O)CN1C(=O)C(=Cc2cccc(Br)c2)SC1=S			O=C(O)c1ccc(/C=C2\SC(=S)N(Cc3cccc(C(F)(F)F)c3)C2=O)cc1	0.627451	O=C(O)C(O)c1ccccc1	0.444444
CC(O)C1(NC(=O)CN2C(=O)C(=Cc3ccc(Br)cc3)SC2=S)COC1	103457	1	1540	0.813643	0.933262	-4.21967	0.787363	1	real	22	27170644	CC(O)C1(N)COC1	141764	O=C(O)CN1C(=O)C(=Cc2ccc(Br)cc2)SC1=S			CC(C)C(C(=O)O)N1C(=O)/C(=C\c2ccc(Br)cc2)SC1=S	0.756098	O=C(O)C(O)c1ccccc1	0.5
NN(C(=O)c1cc(Br)c2ccccc2c1O)c1ccc(Cl)c(C(F)(F)F)c1	116529	1	7783	0.813623	0.959181	-5.31116	0.800223	1	real	22	4160528	NNc1ccc(Cl)c(C(F)(F)F)c1	3902251	O=C(O)c1cc(Br)c2ccccc2c1O			Oc1c(O)c(Cl)c(Cl)c(Cl)c1Cl	0.6	Oc1ccc(Cl)cc1	0.538462
O=C(NC(c1ccc(Cl)cc1Cl)C(F)(F)F)c1cc(Br)cc(Cl)c1O	117912	1	8451	0.813547	0.941906	-4.58752	0.796886	1	real	527	24553677	NC(c1ccc(Cl)cc1Cl)C(F)(F)F	3575714	O=C(O)c1cc(Br)cc(Cl)c1O			Oc1c(O)c(Cl)c(Cl)c(Cl)c1Cl	0.6	Oc1ccc(Cl)cc1	0.692308
O=C(Nc1cc(Cl)c(Cl)cc1I)c1cc(C(F)(F)F)ccc1O	110908	1	5084	0.813393	0.959789	-5.34663	0.818315	1	wuxi	1	AG2601_AG	Nc1cc(Cl)c(Cl)cc1I	SD1099_SD	O=C(O)c1cc(C(F)(F)F)ccc1O			O=C(Nc1cc(C(F)(F)F)ccc1O)Nc1cc(C(F)(F)F)ccc1O	0.777778	Oc1ccc(Cl)cc1	0.538462
O=C(Nc1cc(Br)cc(C(F)(F)F)c1O)c1cc(Cl)ccc1Sc1ccc(Cl)cc1	111657	1	5415	0.81335	0.974296	-5.95892	0.779789	1	real	22	22557662	Nc1cc(Br)cc(C(F)(F)F)c1O	4971651	O=C(O)c1cc(Cl)ccc1Sc1ccc(Cl)cc1			O=C(Nc1ccc(Cl)cc1)c1cc(Br)ccc1O	0.65625	Oc1ccc(Cl)cc1	0.769231
O=C(NCc1ccc(Cl)cc1C(F)(F)F)c1c(O)c(Cl)cc(Cl)c1Cl	116790	1	7908	0.813328	0.946518	-4.791	0.798975	1	wuxi	1	AK2167_AK	NCc1ccc(Cl)cc1C(F)(F)F	SD1161_SD	O=C(O)c1c(O)c(Cl)cc(Cl)c1Cl			O=C(Nc1cc(Cl)cc(Cl)c1O)c1c(O)c(Cl)cc(Cl)c1Cl	0.709677	Oc1ccc(Cl)cc1	0.692308
O=C(Nc1cc(F)c(O)cc1Cl)c1cc(Cl)c(Cl)c(Cl)c1O	101646	1	645	0.813127	0.952252	-5.04093	0.786365	1	real	22	3680840	Nc1cc(F)c(O)cc1Cl	9200557	O=C(O)c1cc(Cl)c(Cl)c(Cl)c1O			Oc1c(O)c(Cl)c(Cl)c(Cl)c1Cl	0.8	Cc1cc(O)cc(C)c1Cl	0.5
O=C(CN1C(=O)C(=Cc2ccc(Br)cc2)SC1=S)NC(CCO)C(F)(F)F	105446	1	2491	0.813084	0.934576	-4.29907	0.783523	1	real	22	11455251	NC(CCO)C(F)(F)F	141764	O=C(O)CN1C(=O)C(=Cc2ccc(Br)cc2)SC1=S			CC(C)C(C(=O)O)N1C(=O)/C(=C\c2ccc(Br)cc2)SC1=S	0.707317	O=C(O)C(O)c1ccccc1	0.388889
O=C(Nc1cc(Cl)c(F)cc1Cl)c1ccc(C(F)(F)F)cc1O	102373	1	1003	0.812986	0.944621	-4.72598	0.749482	1	real	22	11635159	Nc1cc(Cl)c(F)cc1Cl	75630	O=C(O)c1ccc(C(F)(F)F)cc1O			O=C(Nc1cc(C(F)(F)F)ccc1O)Nc1cc(C(F)(F)F)ccc1O	0.740741	Nc1ccc(C(=O)O)c(O)c1	0.590909
C[C@H](O)CN(C)C(=O)CCCN1C(=O)C(=Cc2cccs2)SC1=S	105668	18	2597	0.812646	0.901256	-2.9159	0.800894	1	real	22	3387719	CNC[C@H](C)O	141774	O=C(O)CCCN1C(=O)C(=Cc2cccs2)SC1=S			CC(C)C(C(=O)O)N1C(=O)/C(=C\c2ccc(Br)cc2)SC1=S	0.536585	O=C(O)C(O)c1ccccc1	0.5
CN(Cc1ccc(C(F)(F)F)cc1Cl)C(=O)C(=O)c1ccc(Br)cc1O	116231	1	7633	0.81257	0.934162	-4.30374	0.787629	1	real	22	34646272	CNCc1ccc(C(F)(F)F)cc1Cl	2067572	O=C(O)C(=O)c1ccc(Br)cc1O			O=C(Nc1cc(C(F)(F)F)ccc1O)Nc1cc(C(F)(F)F)ccc1O	0.62963	Nc1ccc(C(=O)O)c(O)c1	0.545455
NN(C(=O)C(=O)c1ccc(Br)cc1O)c1cc(Br)cc(C(F)(F)F)c1	112321	1	5744	0.812477	0.92849	-4.06912	0.81331	1	real	22	9530968	NNc1cc(Br)cc(C(F)(F)F)c1	2067572	O=C(O)C(=O)c1ccc(Br)cc1O			O=C(Nc1cc(C(F)(F)F)ccc1C(F)(F)F)c1cc(Br)ccc1O	0.564103	Nc1ccc(C(=O)O)c(O)c1	0.590909
O=C(Nc1ccc(Br)cc1OC(F)(F)F)c1cc(Cl)cc(Cl)c1O	110123	0	4714	0.812469	0.965921	-5.64449	0	1	wuxi	1	AG0495_AG	Nc1ccc(Br)cc1OC(F)(F)F	SD0241_SD	O=C(O)c1cc(Cl)cc(Cl)c1O			O=C(Nc1ccc(Cl)cc1)c1cc(Br)ccc1O	0.6875	Oc1ccc(Cl)cc1	0.615385
CC(C)c1ccc2c(Cl)c(C(=O)Nc3cc(Br)cc(C(F)(F)F)c3O)sc2c1	100943	1	231	0.81236	0.961029	-5.44335	0.929492	1	real	22	22557662	Nc1cc(Br)cc(C(F)(F)F)c1O	2048745	CC(C)c1ccc2c(Cl)c(C(=O)O)sc2c1			Oc1c(O)c(Cl)c(Cl)c(Cl)c1Cl	0.7	Cc1cc(O)cc(C)c1Cl	0.5625
O=C(Nc1cc(Br)cc(C(F)(F)F)c1O)c1ccccc1C(=O)c1ccc(Cl)c(Cl)c1	101238	1	364	0.812265	0.971204	-5.87552	0.7837	1	real	22	22557662	Nc1cc(Br)cc(C(F)(F)F)c1O	2396463	O=C(O)c1ccccc1C(=O)c1ccc(Cl)c(Cl)c1			O=C(Nc1ccc(Cl)cc1F)c1ccccc1O	0.617647	Oc1ccc(Cl)cc1	0.538462
O=C(Nc1cc(Br)cc(C(F)(F)F)c1O)c1ccc2cc(Cl)ccc2c1	101021	1	264	0.81222	0.97416	-6.00187	0.878197	1	real	22	22557662	Nc1cc(Br)cc(C(F)(F)F)c1O	9065083	O=C(O)c1ccc2cc(Cl)ccc2c1			Oc1c(O)c(Cl)c(Cl)c(Cl)c1Cl	0.6	Oc1ccc(Cl)cc1	0.692308
CC(CCO)CN(C)C(=O)C(C)N1C(=O)/C(=C\c2ccco2)SC1=S	112111	6	5629	0.812201	0.909319	-3.27435	0.803612	1	real	22	3586368	CNCC(C)CCO	23789653	CC(C(=O)O)N1C(=O)/C(=C\c2ccco2)SC1=S			CC(C)C(C(=O)O)N1C(=O)/C(=C\c2ccc(Br)cc2)SC1=S	0.609756	O=C(O)C(O)c1ccccc1	0.444444
O=C(Nc1cccc(/C=C/C(F)(F)F)c1)C(=O)c1ccc(Br)cc1O	105930	2	2729	0.81212	0.949272	-4.95894	0.799074	1	real	22	24279983	Nc1cccc(/C=C/C(F)(F)F)c1	2067572	O=C(O)C(=O)c1ccc(Br)cc1O			O=C(Nc1cccc(NC(=O)c2cccc(O)c2O)c1)c1cccc(O)c1O	0.666667	O=C(Nc1ccc(C(=O)O)c(O)c1)c1ccccc1	0.566667
CC[C@H](O)CN(C)C(=O)CCCN1C(=O)C(=Cc2cccs2)SC1=S	104014	12	1802	0.812111	0.905235	-3.10637	0.808028	1	real	22	21258586	CC[C@H](O)CNC	141774	O=C(O)CCCN1C(=O)C(=Cc2cccs2)SC1=S			CC(C)C(C(=O)O)N1C(=O)/C(=C\c2ccc(Br)cc2)SC1=S	0.512195	O=C(O)C(O)c1ccccc1	0.5
O=C(Nc1cc(C(F)(F)F)c(Cl)cc1O)c1ccccc1-c1ccc(C(F)(F)F)cc1	108464	1	3922	0.811962	0.97065	-5.86527	0.782046	1	real	22	11656874	Nc1cc(C(F)(F)F)c(Cl)cc1O	808	O=C(O)c1ccccc1-c1ccc(C(F)(F)F)cc1			O=C(Nc1cc(C(F)(F)F)ccc1O)Nc1cc(C(F)(F)F)ccc1O	0.740741	Oc1ccc(Cl)cc1	0.538462
O=C(Nc1cc(C(F)(F)F)c(Cl)cc1O)c1c(O)cccc1C(F)(F)F	112656	1	5898	0.811913	0.935995	-4.40919	0.801461	1	real	22	11656874	Nc1cc(C(F)(F)F)c(Cl)cc1O	9065109	O=C(O)c1c(O)cccc1C(F)(F)F			O=C(Nc1cc(C(F)(F)F)ccc1O)Nc1cc(C(F)(F)F)ccc1O	0.62963	Oc1ccc(Cl)cc1	0.538462
O=C(/C=C/c1ccc(Cl)c(C(F)(F)F)c1)Nc1cc(Br)c(F)cc1O	107955	1	3681	0.811912	0.959078	-5.38051	0.805735	1	real	22	8844571	Nc1cc(Br)c(F)cc1O	23771927	O=C(O)/C=C/c1ccc(Cl)c(C(F)(F)F)c1			O=C(Nc1cc(C(F)(F)F)ccc1O)Nc1cc(C(F)(F)F)ccc1O	0.62963	Oc1ccc(Cl)cc1	0.538462
O=C(Nc1cc(F)c(O)cc1Cl)c1cc(-c2cccc(C(F)(F)F)c2)ccc1O	111575	1	5380	0.811816	0.960139	-5.42931	0.802437	1	real	22	3680840	Nc1cc(F)c(O)cc1Cl	75615	O=C(O)c1cc(-c2cccc(C(F)(F)F)c2)ccc1O			O=C(Nc1cc(C(F)(F)F)ccc1O)Nc1cc(C(F)(F)F)ccc1O	0.740741	Oc1ccc(Cl)cc1	0.538462
O=C(Nc1ccc(Cl)c(F)c1)C(=O)Nc1c(O)c(Cl)cc(Cl)c1Cl	106928	1	3195	0.811774	0.955138	-5.22068	0.8049	1	real	22	7528977	Nc1c(O)c(Cl)cc(Cl)c1Cl	8032615	O=C(O)C(=O)Nc1ccc(Cl)c(F)c1			Oc1c(O)c(Cl)c(Cl)c(Cl)c1Cl	0.7	Cc1cc(O)cc(C)c1Cl	0.5625
O=C(Nc1c(O)c(Cl)cc(Cl)c1Cl)c1c(O)cc(Br)cc1F	102148	1	890	0.811643	0.95264	-5.12119	0.767556	1	real	22	7528977	Nc1c(O)c(Cl)cc(Cl)c1Cl	22129726	O=C(O)c1c(O)cc(Br)cc1F			Oc1c(O)c(Cl)c(Cl)c(Cl)c1Cl	0.7	Cc1cc(O)cc(C)c1Cl	0.5625
NN(C(=O)c1cc(Cl)c(Cl)cc1O)c1cc(C(F)(F)F)ccc1Cl	111171	0	5202	0.811638	0.931155	-4.21736	0	1	real	22	221111	NNc1cc(C(F)(F)F)ccc1Cl	5155413	O=C(O)c1cc(Cl)c(Cl)cc1O			O=C(Nc1cc(C(F)(F)F)ccc1O)Nc1cc(C(F)(F)F)ccc1O	0.666667	Nc1ccc(C(=O)O)c(O)c1	0.545455
NN(C(=O)c1cc(-c2ccccc2)cc(Cl)c1O)c1cc(C(F)(F)F)ccc1Cl	106379	1	2930	0.811622	0.956091	-5.26733	0.776078	1	real	22	221111	NNc1cc(C(F)(F)F)ccc1Cl	8936860	O=C(O)c1cc(-c2ccccc2)cc(Cl)c1O			O=C(Nc1cc(C(F)(F)F)ccc1O)Nc1cc(C(F)(F)F)ccc1O	0.62963	Oc1ccc(Cl)cc1	0.538462
O=C(Nc1c(O)c(Cl)cc(Cl)c1Cl)c1cc(C(F)F)ccc1Cl	106613	1	3042	0.811562	0.946965	-4.88592	0.795244	1	real	22	7528977	Nc1c(O)c(Cl)cc(Cl)c1Cl	22382035	O=C(O)c1cc(C(F)F)ccc1Cl			Oc1c(O)c(Cl)c(Cl)c(Cl)c1Cl	0.7	Cc1cc(O)cc(C)c1Cl	0.5625
CN(CC(F)(F)CO)C(=O)CN1C(=O)C(=Cc2ccc(Br)cc2)SC1=S	104097	6	1848	0.811549	0.920012	-3.75234	0.80008	1	real	22	3454686	CNCC(F)(F)CO	141764	O=C(O)CN1C(=O)C(=Cc2ccc(Br)cc2)SC1=S			CC(C)C(C(=O)O)N1C(=O)/C(=C\c2ccc(Br)cc2)SC1=S	0.707317	NNC(=O)c1ccncc1	0.333333
O=C(Nc1cc(Cl)c(O)c(Cl)c1)c1csc(C(=O)Nc2ccc(Cl)c(C(F)(F)F)c2Cl)n1	106193	1	2849	0.811546	0.960102	-5.43937	0.801769	1	wuxi	7	LN00160519_phase_2_COOH_COOEt	CCOC(=O)c1nc(C(=O)O)cs1	AG1779_AG	Nc1cc(Cl)c(O)c(Cl)c1	AG00216_AG	Nc1ccc(Cl)c(C(F)(F)F)c1Cl	Oc1c(O)c(Cl)c(Cl)c(Cl)c1Cl	0.7	Oc1ccc(Cl)cc1	0.538462
Cc1ccc(N(N)C(=O)c2c(O)c(Cl)cc(Cl)c2Cl)cc1C(F)(F)F	105570	1	2550	0.811383	0.947889	-4.9325	0.780372	1	real	527	26361007	Cc1ccc(NN)cc1C(F)(F)F	16413	O=C(O)c1c(O)c(Cl)cc(Cl)c1Cl			Oc1c(O)c(Cl)c(Cl)c(Cl)c1Cl	0.7	Cc1cc(O)cc(C)c1Cl	0.6875
CCN(CC)CC(O)CNC(=O)CCCN1C(=O)C(=Cc2cccs2)SC1=S	106479	4	2980	0.811345	0.886096	-2.334	0.800864	1	real	22	2164471	CCN(CC)CC(O)CN	141774	O=C(O)CCCN1C(=O)C(=Cc2cccs2)SC1=S			Cc1ccc(/C=C2\SC(=S)N(CCCCCC(=O)Nc3ccc(C(=O)O)c(O)c3)C2=O)cc1	0.533333	O=C(O)C(O)c1ccccc1	0.5
NN(C(=O)c1cc(Cl)cc(Cl)c1O)c1cc(Br)cc(C(F)(F)F)c1	109542	1	4437	0.811336	0.934296	-4.36255	0.821961	1	real	22	9530968	NNc1cc(Br)cc(C(F)(F)F)c1	52592	O=C(O)c1cc(Cl)cc(Cl)c1O			O=S(c1cc(Cl)cc(Cl)c1O)c1cc(Cl)cc(Cl)c1O	0.636364	Oc1ccc(Cl)cc1	0.538462
O=C(Nc1ccc(Cl)c(C(F)(F)F)c1Cl)c1csc(C(=O)Nc2cc(Cl)c(O)c(Cl)c2)n1	106192	0	2849	0.810971	0.959588	-5.44254	0	1	wuxi	7	LN00160519_phase_2_COOH_COOEt	CCOC(=O)c1nc(C(=O)O)cs1	AG00216_AG	Nc1ccc(Cl)c(C(F)(F)F)c1Cl	AG1779_AG	Nc1cc(Cl)c(O)c(Cl)c1	Oc1c(O)c(Cl)c(Cl)c(Cl)c1Cl	0.7	Oc1ccc(Cl)cc1	0.538462
C[C@H](O)CN(C)C(=O)CCN1C(=O)C(=Cc2ccc(F)cc2)SC1=S	105845	13	2682	0.8108	0.904614	-3.13672	0.802555	1	real	22	3387719	CNC[C@H](C)O	43186	O=C(O)CCN1C(=O)C(=Cc2ccc(F)cc2)SC1=S			CC(C)C(C(=O)O)N1C(=O)/C(=C\c2ccc(Br)cc2)SC1=S	0.634146	O=C(O)C(O)c1ccccc1	0.444444
Cc1cc(/C=C/C(=O)Nc2cc(Br)cc(F)c2O)ccc1C(F)(F)F	106759	1	3114	0.810686	0.95027	-5.06272	0.799156	1	real	22	76050	Nc1cc(Br)cc(F)c1O	24018310	Cc1cc(/C=C/C(=O)O)ccc1C(F)(F)F			Cc1cc(O)cc(C)c1O	0.642857	Cc1cc(O)cc(C)c1Cl	0.5
O=C(Nc1cccc(Cl)c1SC(F)F)c1ccc(Cl)c(O)c1O	113350	3	6234	0.810681	0.936463	-4.48197	0.804876	1	real	22	2115464	Nc1cccc(Cl)c1SC(F)F	3753222	O=C(O)c1ccc(Cl)c(O)c1O			O=C(Nc1cccc(NC(=O)c2cccc(O)c2O)c1)c1cccc(O)c1O	0.666667	Oc1ccc(Cl)cc1	0.538462
O=C(CN1C(=O)C(=Cc2ccc(Br)cc2)SC1=S)OC[C@H]1C[C@@H](O)C1	103218	1	1411	0.81056	0.944482	-4.82459	0.752093	1	real	1458	141764	O=C(O)CN1C(=O)C(=Cc2ccc(Br)cc2)SC1=S	22813295	O[C@H]1C[C@@H](CBr)C1			CC(C)C(C(=O)O)N1C(=O)/C(=C\c2ccc(Br)cc2)SC1=S	0.682927	O=C(O)C1=CC[C@@H]2CC(=O)N12	0.346154
NN(C(=O)c1cc(Cl)c(Cl)cc1O)c1ccc(C(F)(F)F)c(Cl)c1	107844	1	3624	0.810521	0.930843	-4.25236	0.800521	1	real	22	27229471	NNc1ccc(C(F)(F)F)c(Cl)c1	5155413	O=C(O)c1cc(Cl)c(Cl)cc1O			Oc1c(O)c(Cl)c(Cl)c(Cl)c1Cl	0.5	Nc1ccc(C(=O)O)c(O)c1	0.545455
O=C(Nc1cc(Cl)ccc1SCC(F)(F)F)c1c(O)ccc(Cl)c1F	104019	2	1808	0.810356	0.948506	-5.00272	0.810134	1	real	22	3564196	Nc1cc(Cl)ccc1SCC(F)(F)F	22377539	O=C(O)c1c(O)ccc(Cl)c1F			O=C(Nc1cc(Cl)ccc1O)Nc1cc(C(F)(F)F)ccc1Cl	0.648649	Oc1ccc(Cl)cc1	0.692308
CCC(COC(F)(F)F)NC(=O)CN1C(=O)C(=Cc2ccc(Br)cc2)SC1=S	102871	1	1250	0.810282	0.951738	-5.14188	0.777625	1	real	22	26371811	CCC(N)COC(F)(F)F	141764	O=C(O)CN1C(=O)C(=Cc2ccc(Br)cc2)SC1=S			CC(C)C(C(=O)O)N1C(=O)/C(=C\c2ccc(Br)cc2)SC1=S	0.731707	CC[C@@H](CO)NCCN[C@@H](CC)CO	0.588235
O=C(Nc1ccc(OC(F)(F)F)c(Cl)c1)c1ccc(Cl)c(O)c1O	105382	2	2458	0.81002	0.943525	-4.80757	0.798769	1	real	22	69407	Nc1ccc(OC(F)(F)F)c(Cl)c1	3753222	O=C(O)c1ccc(Cl)c(O)c1O			O=C(Nc1cccc(NC(=O)c2cccc(O)c2O)c1)c1cccc(O)c1O	0.703704	O=C(Nc1ccc(C(=O)O)c(O)c1)c1ccccc1	0.566667
CCN(CC)CCN(CCOCCO)C(=O)CN1C(=O)C(=Cc2ccc(Br)cc2)SC1=S	102393	17	1011	0.80996	0.898379	-2.91051	0.792361	1	real	22	2263466	CCN(CC)CCNCCOCCO	141764	O=C(O)CN1C(=O)C(=Cc2ccc(Br)cc2)SC1=S			CC(C)C(C(=O)O)N1C(=O)/C(=C\c2ccc(Br)cc2)SC1=S	0.707317	CCCCCCCCCCCCCCCCCCCCCCO	0.461538
CC(CO)CN(C)C(=O)CN1C(=O)C(=Cc2cccc(Br)c2)SC1=S	118691	1	8814	0.809941	0.925075	-4.03466	0.829364	1	real	22	3387026	CNCC(C)CO	2031820	O=C(O)CN1C(=O)C(=Cc2cccc(Br)c2)SC1=S			CC(C)C(C(=O)O)N1C(=O)/C(=C\c2ccc(Br)cc2)SC1=S	0.658537	O=C(O)C(O)c1ccccc1	0.444444
O=C(Nc1ccc(O)c(Cl)c1)Nc1cc(Cl)c(OC(F)(F)F)cc1F	118141	1	8552	0.809935	0.958079	-5.42362	0.807678	1	real	2430	21234121	Nc1cc(Cl)c(OC(F)(F)F)cc1F	55981	Nc1ccc(O)c(Cl)c1			O=C(Nc1ccc(Cl)cc1)Nc1ccc(Cl)c(Cl)c1	0.730769	Oc1ccc(Cl)cc1	0.538462
O=C(Nc1cc(Br)cc(C(F)(F)F)c1O)c1sc2cc(Br)ccc2c1Cl	119030	1	8960	0.80986	0.961768	-5.5821	0.82588	1	real	22	22557662	Nc1cc(Br)cc(C(F)(F)F)c1O	2048112	O=C(O)c1sc2cc(Br)ccc2c1Cl			Oc1c(O)c(Cl)c(Cl)c(Cl)c1Cl	0.7	Oc1ccc(Cl)cc1	0.538462
C[C@@H]1CN(C(=O)CN2C(=O)C(=Cc3ccc(Br)cc3)SC2=S)C[C@@H](CO)O1	101384	3	474	0.80983	0.9144	-3.59022	0.759616	1	real	22	11249931	C[C@@H]1CNC[C@@H](CO)O1	141764	O=C(O)CN1C(=O)C(=Cc2ccc(Br)cc2)SC1=S			CC(C)C(C(=O)O)N1C(=O)/C(=C\c2ccc(Br)cc2)SC1=S	0.707317	C[C@@H]1O[C@@H]1P(=O)(O)O	0.4375
NN(C(=O)c1cc(Cl)c(Cl)c(Cl)c1O)c1ccc(Cl)c(F)c1	116065	1	7562	0.80983	0.936146	-4.50528	0.802939	1	real	22	9024450	NNc1ccc(Cl)c(F)c1	9200557	O=C(O)c1cc(Cl)c(Cl)c(Cl)c1O			Oc1c(O)c(Cl)c(Cl)c(Cl)c1Cl	0.8	Oc1ccc(Cl)cc1	0.538462
O=C(Nc1cc(F)c(F)cc1I)c1c(O)c(Cl)cc(Cl)c1Cl	107048	0	3250	0.8096	0.96334	-5.65948	0	1	wuxi	1	AG1470_AG	Nc1cc(F)c(F)cc1I	SD1161_SD	O=C(O)c1c(O)c(Cl)cc(Cl)c1Cl			O=C(Nc1cc(Cl)cc(Cl)c1O)c1c(O)c(Cl)cc(Cl)c1Cl	0.806452	Cc1cc(O)cc(C)c1Cl	0.5
O=C(CN1C(=O)C(=Cc2ccc(Br)cc2)SC1=S)N[C@H](CO)C(F)(F)F	103628	2	1618	0.809442	0.927235	-4.14702	0.788239	1	real	22	3051740	N[C@H](CO)C(F)(F)F	141764	O=C(O)CN1C(=O)C(=Cc2ccc(Br)cc2)SC1=S			CC(C)C(C(=O)O)N1C(=O)/C(=C\c2ccc(Br)cc2)SC1=S	0.707317	CC[C@@H](CO)NCCN[C@@H](CC)CO	0.411765
O=C(Nc1cc(F)c(C(F)(F)F)cc1O)c1ccc(Cl)c(F)c1O	110240	2	4771	0.809394	0.924521	-4.03491	0.809721	1	real	22	22612078	Nc1cc(F)c(C(F)(F)F)cc1O	11269527	O=C(O)c1ccc(Cl)c(F)c1O			O=C(Nc1cc(C(F)(F)F)ccc1O)Nc1cc(C(F)(F)F)ccc1O	0.62963	Oc1ccc(Cl)cc1	0.538462
NN(C(=O)c1ccc(Cl)c(O)c1O)c1ccc(Cl)c(C(F)(F)F)c1	103171	3	1387	0.809363	0.908699	-3.37047	0.778531	1	real	22	4160528	NNc1ccc(Cl)c(C(F)(F)F)c1	3753222	O=C(O)c1ccc(Cl)c(O)c1O			Oc1c(O)c(Cl)c(Cl)c(Cl)c1Cl	0.6	Oc1ccc(Cl)cc1	0.538462
CN(Cc1ccc(OC(F)(F)F)c(Cl)c1)C(=O)C(=O)c1ccc(Br)cc1O	113831	1	6468	0.809356	0.943072	-4.81712	0.792857	1	real	22	34268275	CNCc1ccc(OC(F)(F)F)c(Cl)c1	2067572	O=C(O)C(=O)c1ccc(Br)cc1O			O=C(Nc1ccc(Cl)cc1)c1cc(Br)ccc1O	0.5625	Nc1ccc(C(=O)O)c(O)c1	0.545455
CC(C)c1cc(NC(=O)C(=O)c2ccc(Br)cc2O)cc(C(F)(F)F)c1	101740	1	687	0.809351	0.952276	-5.20463	0.777401	1	real	22	34058439	CC(C)c1cc(N)cc(C(F)(F)F)c1	2067572	O=C(O)C(=O)c1ccc(Br)cc1O			O=C(Nc1cc(C(F)(F)F)ccc1O)Nc1cc(C(F)(F)F)ccc1O	0.62963	Nc1ccc(C(=O)O)c(O)c1	0.545455
O=C(CN1C(=O)C(=Cc2ccc(Br)cc2)SC1=S)NCC1(CO)CCOC1	119334	1	9106	0.809294	0.930891	-4.30726	0.82212	1	real	22	10682804	NCC1(CO)CCOC1	141764	O=C(O)CN1C(=O)C(=Cc2ccc(Br)cc2)SC1=S			CC(C)C(C(=O)O)N1C(=O)/C(=C\c2ccc(Br)cc2)SC1=S	0.682927	NNC(=O)c1ccncc1	0.380952
O=C(Nc1c(Cl)cc(C(F)(F)F)cc1Cl)c1cc(Cl)ccc1O	108255	1	3821	0.809282	0.942029	-4.77644	0.786849	1	wuxi	1	AG0185_AG	Nc1c(Cl)cc(C(F)(F)F)cc1Cl	SD0029_SD	O=C(O)c1cc(Cl)ccc1O			O=C(Nc1cc(C(F)(F)F)ccc1O)Nc1cc(C(F)(F)F)ccc1O	0.666667	Oc1ccc(Cl)cc1	0.692308
CCOC(OCC)C(O)CNC(=O)CN1C(=O)C(=Cc2ccc(Br)cc2)SC1=S	101561	7	605	0.809241	0.91149	-3.49319	0.795228	1	real	22	3540305	CCOC(OCC)C(O)CN	141764	O=C(O)CN1C(=O)C(=Cc2ccc(Br)cc2)SC1=S			CC(C)C(C(=O)O)N1C(=O)/C(=C\c2ccc(Br)cc2)SC1=S	0.731707	O=C(O)C(O)c1ccccc1	0.5
O=C(Nc1ccc(/C=C/C(F)(F)F)cc1)c1c(O)ccc(Cl)c1F	103922	2	1761	0.809155	0.941407	-4.75577	0.777909	1	real	22	24078682	Nc1ccc(/C=C/C(F)(F)F)cc1	22377539	O=C(O)c1c(O)ccc(Cl)c1F			O=C(Nc1ccc(Cl)cc1)Nc1ccc(Cl)c(Cl)c1	0.576923	Oc1ccc(Cl)cc1	0.538462
O=C(Nc1cc(Br)cc(C(F)(F)F)c1O)c1cccc(C(F)F)c1Cl	103464	1	1543	0.809006	0.937262	-4.58773	0.78064	1	real	22	22557662	Nc1cc(Br)cc(C(F)(F)F)c1O	22382037	O=C(O)c1cccc(C(F)F)c1Cl			Oc1c(O)c(Cl)c(Cl)c(Cl)c1Cl	0.7	Oc1ccc(Cl)cc1	0.538462
NN(C(=O)c1c(Cl)ccc(Cl)c1O)c1cc(Br)cc(C(F)(F)F)c1	107841	1	3623	0.808797	0.928156	-4.21356	0.798898	1	real	22	9530968	NNc1cc(Br)cc(C(F)(F)F)c1	3937570	O=C(O)c1c(Cl)ccc(Cl)c1O			Oc1c(O)c(Cl)c(Cl)c(Cl)c1Cl	0.6	Oc1ccc(Cl)cc1	0.538462
O=C(CN1C(=O)C(=Cc2ccc(Br)cc2)SC1=S)N1C[C@@H](CO)[C@H](C(F)(F)F)C1	114531	1	6814	0.808657	0.949514	-5.11834	0.790141	1	real	22	24349529	OC[C@@H]1CNC[C@H]1C(F)(F)F	141764	O=C(O)CN1C(=O)C(=Cc2ccc(Br)cc2)SC1=S			CC(C)C(C(=O)O)N1C(=O)/C(=C\c2ccc(Br)cc2)SC1=S	0.682927	Oc1ccc(Cl)cc1	0.384615
O=C(Nc1cc(Br)cc(C(F)(F)F)c1O)c1ccccc1Sc1ccccc1	110941	1	5096	0.808598	0.95119	-5.19138	0.810711	1	real	22	22557662	Nc1cc(Br)cc(C(F)(F)F)c1O	3685298	O=C(O)c1ccccc1Sc1ccccc1			O=C(Nc1cc(C(F)(F)F)ccc1C(F)(F)F)c1cc(Br)ccc1O	0.615385	O=C(Nc1ccc(C(=O)O)c(O)c1)c1ccccc1	0.5
NN(C(=O)C(=O)c1ccc(Br)cc1O)c1ccc(OC(F)(F)F)c(Cl)c1	102943	2	1282	0.808518	0.931705	-4.3749	0.813078	1	real	22	27226018	NNc1ccc(OC(F)(F)F)c(Cl)c1	2067572	O=C(O)C(=O)c1ccc(Br)cc1O			O=C(Nc1ccc(Cl)cc1)c1cc(Br)ccc1O	0.5625	Oc1ccc(Cl)cc1	0.615385
O=C(Nc1cc(Br)cc(C(F)(F)F)c1O)c1csc(-c2cccc3ccccc23)n1	102551	1	1090	0.808508	0.957319	-5.45314	0.763413	1	real	22	22557662	Nc1cc(Br)cc(C(F)(F)F)c1O	7773128	O=C(O)c1csc(-c2cccc3ccccc23)n1			Nc1cc2ccccc2cc1N	0.571429	Oc1ccc(Cl)cc1	0.461538
CN(C)C[C@@H](O)CNC(=O)CN1C(=O)C(=Cc2cccc(Br)c2)SC1=S	101479	6	563	0.80849	0.893987	-2.78901	0.782944	1	real	22	20590345	CN(C)C[C@@H](O)CN	2031820	O=C(O)CN1C(=O)C(=Cc2cccc(Br)c2)SC1=S			CN(C)CC(O)Cn1c2ccc(Br)cc2c2cc(Br)ccc21	0.666667	O=C(O)C(O)c1ccccc1	0.5
O=C(Nc1cc(C(F)(F)F)ccc1SCC(F)F)c1ccc(Cl)c(F)c1O	109276	1	4305	0.808282	0.94185	-4.81198	0.790393	1	real	22	3564191	Nc1cc(C(F)(F)F)ccc1SCC(F)F	11269527	O=C(O)c1ccc(Cl)c(F)c1O			O=C(Nc1cc(C(F)(F)F)ccc1O)Nc1cc(C(F)(F)F)ccc1O	0.740741	Oc1ccc(Cl)cc1	0.538462
O=C(Nc1cc(C(F)(F)F)c(Cl)cc1O)c1cc2c(C(F)(F)F)cccc2s1	101038	1	273	0.808266	0.951405	-5.21475	0.839739	1	real	22	11656874	Nc1cc(C(F)(F)F)c(Cl)cc1O	2801520	O=C(O)c1cc2c(C(F)(F)F)cccc2s1			O=C(Nc1cc(C(F)(F)F)ccc1O)Nc1cc(C(F)(F)F)ccc1O	0.62963	Oc1ccc(Cl)cc1	0.538462
O=C(Cc1ccc(Br)c2ccccc12)Nc1cc(Br)cc(C(F)(F)F)c1O	100928	2	225	0.808118	0.95457	-5.3543	0.919031	1	real	22	22557662	Nc1cc(Br)cc(C(F)(F)F)c1O	4083639	O=C(O)Cc1ccc(Br)c2ccccc12			O=C(Nc1cc(C(F)(F)F)ccc1O)Nc1cc(C(F)(F)F)ccc1O	0.555556	O=C(O)C(O)c1ccccc1	0.444444
O=C(Nc1cc(Cl)ccc1C(F)(F)F)c1cc2cc(Br)ccc2cc1O	120465	0	9674	0.808042	0.970258	-6.01768	0	1	wuxi	1	AG1120_AG	Nc1cc(Cl)ccc1C(F)(F)F	WXCD00612161_phase_3_Br_COOH	O=C(O)c1cc2cc(Br)ccc2cc1O			O=C(Nc1cc(C(F)(F)F)ccc1C(F)(F)F)c1cc(Br)ccc1O	0.794872	Oc1ccc(Cl)cc1	0.692308
CN(CC(C)(CO)CO)C(=O)CCN1C(=O)C(=Cc2ccc(F)cc2)SC1=S	105418	1	2476	0.80796	0.915904	-3.73408	0.790017	1	real	22	3400733	CNCC(C)(CO)CO	43186	O=C(O)CCN1C(=O)C(=Cc2ccc(F)cc2)SC1=S			CC(C)C(C(=O)O)N1C(=O)/C(=C\c2ccc(Br)cc2)SC1=S	0.585366	CN1CCN(c2cc3c(cc2F)c(=O)c(C(=O)O)cn3-c2ccc(F)cc2)CC1	0.333333
NN(C(=O)c1cc(Br)c2ccccc2c1O)c1cc(Br)ccc1C(F)(F)F	115035	1	7065	0.80776	0.950834	-5.21247	0.79482	1	real	22	27273082	NNc1cc(Br)ccc1C(F)(F)F	3902251	O=C(O)c1cc(Br)c2ccccc2c1O			O=C(Nc1cc(C(F)(F)F)ccc1C(F)(F)F)c1cc(Br)ccc1O	0.564103	Nc1ccc(C(=O)O)c(O)c1	0.454545
O=C(CN1C(=O)C(=Cc2ccc(Br)cc2)SC1=S)OCC(O)C1CCOC1	114585	3	6846	0.807719	0.934603	-4.53127	0.807627	1	real	1458	141764	O=C(O)CN1C(=O)C(=Cc2ccc(Br)cc2)SC1=S	15940292	OC(CBr)C1CCOC1			CC(C)C(C(=O)O)N1C(=O)/C(=C\c2ccc(Br)cc2)SC1=S	0.707317	O=C(O)C(O)c1ccccc1	0.444444
C[C@@H]1COC[C@@](CO)(CNC(=O)CN2C(=O)C(=Cc3ccc(Br)cc3)SC2=S)N1C	101395	3	479	0.807619	0.903966	-3.24646	0.772759	1	real	22	26385561	C[C@@H]1COC[C@](CN)(CO)N1C	141764	O=C(O)CN1C(=O)C(=Cc2ccc(Br)cc2)SC1=S			CC(C)C(C(=O)O)N1C(=O)/C(=C\c2ccc(Br)cc2)SC1=S	0.707317	CC[C@@H](CO)NCCN[C@@H](CC)CO	0.411765
CCC(CC)C(O)CNC(=O)CN1C(=O)C(=Cc2cccc(Br)c2)SC1=S	117074	2	8047	0.807556	0.943782	-4.92455	0.829774	1	real	22	2807191	CCC(CC)C(O)CN	2031820	O=C(O)CN1C(=O)C(=Cc2cccc(Br)c2)SC1=S			CC(C)C(C(=O)O)N1C(=O)/C(=C\c2ccc(Br)cc2)SC1=S	0.634146	O=C(O)C(O)c1ccccc1	0.5
O=C(Nc1ccc(SC(F)(F)F)c(F)c1)c1ccc(Cl)c(O)c1O	111829	1	5501	0.807538	0.938139	-4.68791	0.800775	1	real	22	2810027	Nc1ccc(SC(F)(F)F)c(F)c1	3753222	O=C(O)c1ccc(Cl)c(O)c1O			O=C(Nc1cccc(NC(=O)c2cccc(O)c2O)c1)c1cccc(O)c1O	0.703704	O=C(Nc1ccc(C(=O)O)c(O)c1)c1ccccc1	0.566667
CC(O)CN(CC(C)O)C(=O)CCCN1C(=O)C(=Cc2cccs2)SC1=S	107599	6	3503	0.807458	0.891148	-2.71407	0.801422	1	real	22	85419	CC(O)CNCC(C)O	141774	O=C(O)CCCN1C(=O)C(=Cc2cccs2)SC1=S			CC(C)C(C(=O)O)N1C(=O)/C(=C\c2ccc(Br)cc2)SC1=S	0.536585	O=C(O)C(O)c1ccccc1	0.5
CN(CC(C)(O)C(F)(F)F)C(=O)CN1C(=O)C(=Cc2ccc(Br)cc2)SC1=S	103007	1	1311	0.807358	0.935141	-4.56949	0.799307	1	real	22	34728846	CNCC(C)(O)C(F)(F)F	141764	O=C(O)CN1C(=O)C(=Cc2ccc(Br)cc2)SC1=S			CC(C)C(C(=O)O)N1C(=O)/C(=C\c2ccc(Br)cc2)SC1=S	0.707317	NNC(=O)c1ccncc1	0.333333
O=C(CN1C(=O)C(=Cc2ccc(Br)cc2)SC1=S)NCC[C@@H]1COC[C@H]1O	103285	1	1448	0.807335	0.921305	-3.98829	0.782687	1	real	22	26046464	NCC[C@@H]1COC[C@H]1O	141764	O=C(O)CN1C(=O)C(=Cc2ccc(Br)cc2)SC1=S			CC(C)C(C(=O)O)N1C(=O)/C(=C\c2ccc(Br)cc2)SC1=S	0.682927	NNC(=O)c1ccncc1	0.380952
NN(C(=O)C(=O)c1ccc(Br)cc1O)c1c(Cl)cc(Cl)cc1Cl	114656	0	6882	0.80732	0.931183	-4.40457	0	1	real	22	783	NNc1c(Cl)cc(Cl)cc1Cl	2067572	O=C(O)C(=O)c1ccc(Br)cc1O			O=C(Nc1ccc(Cl)cc1)c1cc(Br)ccc1O	0.5625	Oc1ccc(Cl)cc1	0.692308
NN(C(=O)c1ccc(Cl)c(F)c1O)c1ccc(Cl)c(C(F)(F)F)c1	107441	1	3425	0.807079	0.917607	-3.84372	0.781411	1	real	22	4160528	NNc1ccc(Cl)c(C(F)(F)F)c1	11269527	O=C(O)c1ccc(Cl)c(F)c1O			Oc1c(O)c(Cl)c(Cl)c(Cl)c1Cl	0.6	Oc1ccc(Cl)cc1	0.538462
CCCC(O)CN(C)C(=O)CCN1C(=O)C(=Cc2ccc(F)cc2)SC1=S	105782	2	2651	0.806981	0.910407	-3.54497	0.801516	1	real	22	3577419	CCCC(O)CNC	43186	O=C(O)CCN1C(=O)C(=Cc2ccc(F)cc2)SC1=S			CC(C)C(C(=O)O)N1C(=O)/C(=C\c2ccc(Br)cc2)SC1=S	0.609756	O=C(O)C(O)c1ccccc1	0.444444
O=C(Nc1ccc(Br)c(C(F)F)c1)c1ccc(Cl)c(O)c1O	103714	1	1664	0.806851	0.932526	-4.4813	0.791426	1	real	22	7125883	Nc1ccc(Br)c(C(F)F)c1	3753222	O=C(O)c1ccc(Cl)c(O)c1O			O=C(Nc1cccc(NC(=O)c2cccc(O)c2O)c1)c1cccc(O)c1O	0.703704	O=C(Nc1ccc(C(=O)O)c(O)c1)c1ccccc1	0.566667
Cc1cc(O)c(NC(=O)/C=C/c2ccc(Cl)c(C(F)(F)F)c2)cc1C(F)(F)F	115749	1	7410	0.806825	0.966001	-5.89094	0.784438	1	real	22	21490581	Cc1cc(O)c(N)cc1C(F)(F)F	23771927	O=C(O)/C=C/c1ccc(Cl)c(C(F)(F)F)c1			O=C(Nc1cc(C(F)(F)F)ccc1O)Nc1cc(C(F)(F)F)ccc1O	0.62963	Cc1cc(O)cc(C)c1Cl	0.625
NN(C(=O)c1cc(Cl)c(Cl)c(Cl)c1O)c1ccccc1OC(F)(F)F	109582	1	4458	0.806803	0.935962	-4.62792	0.810208	1	real	22	7964409	NNc1ccccc1OC(F)(F)F	9200557	O=C(O)c1cc(Cl)c(Cl)c(Cl)c1O			Oc1c(O)c(Cl)c(Cl)c(Cl)c1Cl	0.8	Oc1ccc(Cl)cc1	0.538462
CC1CN(C(=O)C(=O)c2ccc(Br)cc2O)CS1	114816	1	6956	0.806801	0.907841	-3.44477	0.810737	1	real	22	3399982	CC1CNCS1	2067572	O=C(O)C(=O)c1ccc(Br)cc1O			Cc1cc(O)ccc1O	0.470588	Nc1ccc(C(=O)O)c(O)c1	0.545455
O=C(Nc1ccc(Cl)c(Cl)c1F)C(=O)c1ccc(Br)cc1O	104972	2	2273	0.806777	0.942086	-4.88672	0.799452	1	real	22	76337	Nc1ccc(Cl)c(Cl)c1F	2067572	O=C(O)C(=O)c1ccc(Br)cc1O			Oc1c(O)c(Cl)c(Cl)c(Cl)c1Cl	0.6	Nc1ccc(C(=O)O)c(O)c1	0.545455
CCN(CC(C)O)C(=O)CN1C(=O)C(=Cc2cccc(Br)c2)SC1=S	106484	3	2983	0.80677	0.912145	-3.6272	0.795235	1	real	22	2020738	CCNCC(C)O	2031820	O=C(O)CN1C(=O)C(=Cc2cccc(Br)c2)SC1=S			CC(C)C(C(=O)O)N1C(=O)/C(=C\c2ccc(Br)cc2)SC1=S	0.658537	O=C(O)C(O)c1ccccc1	0.5
O=C(Nc1ccc(C(F)(F)F)cc1O)c1cc(Cl)cc(Cl)c1O	120854	1	9857	0.806703	0.929726	-4.36983	0.817805	1	wuxi	1	AG1270_AG	Nc1ccc(C(F)(F)F)cc1O	SD0241_SD	O=C(O)c1cc(Cl)cc(Cl)c1O			O=C(Nc1cc(C(F)(F)F)ccc1O)Nc1cc(C(F)(F)F)ccc1O	0.740741	Oc1ccc(Cl)cc1	0.615385
O=C(NC(c1ccc(Cl)cc1)c1ccc(C(F)(F)F)c(F)c1)c1ccc(Cl)c(O)c1O	106206	1	2855	0.806698	0.94895	-5.17898	0.794165	1	real	22	26285144	NC(c1ccc(Cl)cc1)c1ccc(C(F)(F)F)c(F)c1	3753222	O=C(O)c1ccc(Cl)c(O)c1O			Oc1c(O)c(Cl)c(Cl)c(Cl)c1Cl	0.6	Oc1ccc(Cl)cc1	0.769231
O=C(Nc1ccc(F)c(C(F)(F)F)c1)c1ccc(Cl)c(O)c1O	113825	1	6465	0.806662	0.916409	-3.81128	0.793554	1	real	22	85941	Nc1ccc(F)c(C(F)(F)F)c1	3753222	O=C(O)c1ccc(Cl)c(O)c1O			O=C(Nc1cccc(NC(=O)c2cccc(O)c2O)c1)c1cccc(O)c1O	0.703704	Oc1ccc(Cl)cc1	0.615385
CN(CC1(O)CCOC1)C(=O)CN1C(=O)C(=Cc2ccc(Br)cc2)SC1=S	101432	3	519	0.80665	0.912928	-3.66533	0.766751	1	real	22	6983237	CNCC1(O)CCOC1	141764	O=C(O)CN1C(=O)C(=Cc2ccc(Br)cc2)SC1=S			CC(C)C(C(=O)O)N1C(=O)/C(=C\c2ccc(Br)cc2)SC1=S	0.707317	C1N2CN3CN1CN(C2)C3	0.333333
O=C(Nc1cc(Br)cc(C(F)(F)F)c1O)c1ccccc1Nc1cccc(Cl)c1Cl	119191	1	9040	0.806645	0.967459	-5.96009	0.823721	1	real	22	22557662	Nc1cc(Br)cc(C(F)(F)F)c1O	4022880	O=C(O)c1ccccc1Nc1cccc(Cl)c1Cl			Oc1c(O)c(Cl)c(Cl)c(Cl)c1Cl	0.7	Oc1ccc(Cl)cc1	0.538462
O=C(Nc1cc(Cl)c(O)c(Cl)c1)C(=O)Nc1cc(Cl)ccc1SCC(F)(F)F	116400	1	7723	0.806605	0.95043	-5.24526	0.797321	1	real	2718	62237	Nc1cc(Cl)c(O)c(Cl)c1	3564196	Nc1cc(Cl)ccc1SCC(F)(F)F			O=C(Nc1ccc(Cl)cc1)Nc1ccc(Cl)c(Cl)c1	0.615385	Oc1ccc(Cl)cc1	0.692308
O=C(Nc1cc(C(F)(F)F)ccc1SCC(F)F)c1cc(Br)cc(F)c1O	108335	2	3858	0.806588	0.941304	-4.86199	0.79193	1	real	22	3564191	Nc1cc(C(F)(F)F)ccc1SCC(F)F	2149567	O=C(O)c1cc(Br)cc(F)c1O			O=C(Nc1cc(C(F)(F)F)ccc1O)Nc1cc(C(F)(F)F)ccc1O	0.740741	NNC(=O)c1ccncc1	0.47619
CC(C)OCCOCC(O)CN(C)C(=O)CN1C(=O)C(=Cc2cccc(Br)c2)SC1=S	101507	3	581	0.806561	0.899933	-3.12232	0.786183	1	real	22	2018921	CNCC(O)COCCOC(C)C	2031820	O=C(O)CN1C(=O)C(=Cc2cccc(Br)c2)SC1=S			CC(C)C(C(=O)O)N1C(=O)/C(=C\c2ccc(Br)cc2)SC1=S	0.682927	O=C(O)C(O)c1ccccc1	0.5
O=C(Nc1cc(Br)cc(C(F)(F)F)c1O)c1c(O)cc(Cl)cc1F	113528	1	6323	0.806533	0.932833	-4.50792	0.793881	1	real	22	22557662	Nc1cc(Br)cc(C(F)(F)F)c1O	26463479	O=C(O)c1c(O)cc(Cl)cc1F			O=C(Nc1cc(Cl)cc(Cl)c1O)c1c(O)c(Cl)cc(Cl)c1Cl	0.677419	Oc1ccc(Cl)cc1	0.538462
CCN(C[C@@H](C)O)C(=O)CCN1C(=O)C(=Cc2ccc(F)cc2)SC1=S	109521	7	4426	0.806495	0.905686	-3.36726	0.808297	1	real	22	11518696	CCNC[C@@H](C)O	43186	O=C(O)CCN1C(=O)C(=Cc2ccc(F)cc2)SC1=S			CC(C)C(C(=O)O)N1C(=O)/C(=C\c2ccc(Br)cc2)SC1=S	0.634146	O=C(O)C(O)c1ccccc1	0.444444
O=C(NC(c1cc(Cl)cc(Cl)c1)C(F)(F)F)c1ccc(Cl)c(O)c1O	120992	1	9922	0.806476	0.917178	-3.85162	0.798957	1	real	22	27268369	NC(c1cc(Cl)cc(Cl)c1)C(F)(F)F	3753222	O=C(O)c1ccc(Cl)c(O)c1O			Oc1c(O)c(Cl)c(Cl)c(Cl)c1Cl	0.6	Oc1ccc(Cl)cc1	0.615385
O=C(Nc1c(Cl)cc(C(F)(F)F)cc1Cl)c1cc(Br)c(O)cc1O	119999	0	9444	0.806445	0.941478	-4.8755	0	1	wuxi	1	AG0185_AG	Nc1c(Cl)cc(C(F)(F)F)cc1Cl	SD0284_SD	O=C(O)c1cc(Br)c(O)cc1O			O=C(Nc1cc(C(F)(F)F)ccc1O)Nc1cc(C(F)(F)F)ccc1O	0.592593	Cc1cc(O)cc(C)c1Cl	0.5
NN(C(=O)c1cc(-c2cccc(C(F)(F)F)c2)ccc1O)c1cc(Br)cc(C(F)(F)F)c1	118972	1	8936	0.806396	0.95207	-5.32325	0.815196	1	real	22	9530968	NNc1cc(Br)cc(C(F)(F)F)c1	75615	O=C(O)c1cc(-c2cccc(C(F)(F)F)c2)ccc1O			O=C(Nc1cc(C(F)(F)F)ccc1O)Nc1cc(C(F)(F)F)ccc1O	0.62963	Nc1ccc(C(=O)O)c(O)c1	0.5
O=C(Nc1cc(C(F)(F)F)ccc1SCC(F)F)c1cc(Cl)cc(F)c1O	114900	1	6992	0.806371	0.941053	-4.86077	0.822899	1	real	22	3564191	Nc1cc(C(F)(F)F)ccc1SCC(F)F	3679402	O=C(O)c1cc(Cl)cc(F)c1O			O=C(Nc1cc(C(F)(F)F)ccc1O)Nc1cc(C(F)(F)F)ccc1O	0.740741	Oc1ccc(Cl)cc1	0.615385
O=C(Nc1c(O)ccc(Br)c1F)c1cc(-c2cccc(C(F)(F)F)c2)ccc1O	111141	1	5188	0.806325	0.953288	-5.37757	0.789106	1	real	22	8613244	Nc1c(O)ccc(Br)c1F	75615	O=C(O)c1cc(-c2cccc(C(F)(F)F)c2)ccc1O			O=C(Nc1cc(C(F)(F)F)ccc1O)Nc1cc(C(F)(F)F)ccc1O	0.703704	O=C(Nc1ccc(C(=O)O)c(O)c1)c1ccccc1	0.466667
NC(=S)c1ccc(C(=O)Nc2c(O)c(Cl)cc(Cl)c2Cl)cc1	118745	1	8839	0.806266	0.930353	-4.41505	0.805711	1	real	22	7528977	Nc1c(O)c(Cl)cc(Cl)c1Cl	46966	NC(=S)c1ccc(C(=O)O)cc1			Oc1c(O)c(Cl)c(Cl)c(Cl)c1Cl	0.7	Cc1cc(O)cc(C)c1Cl	0.5625
NN(C(=O)c1ccc(Cl)c(F)c1O)c1cc(C(F)(F)F)ccc1Cl	102515	2	1071	0.806236	0.91571	-3.80019	0.785073	1	real	22	221111	NNc1cc(C(F)(F)F)ccc1Cl	11269527	O=C(O)c1ccc(Cl)c(F)c1O			O=C(Nc1cc(C(F)(F)F)ccc1O)Nc1cc(C(F)(F)F)ccc1O	0.62963	Oc1ccc(Cl)cc1	0.538462
CC(C)COCC(O)CNC(=O)CN1C(=O)C(=Cc2ccc(Br)cc2)SC1=S	104720	1	2155	0.806122	0.927174	-4.2875	0.789891	1	real	22	160326	CC(C)COCC(O)CN	141764	O=C(O)CN1C(=O)C(=Cc2ccc(Br)cc2)SC1=S			CC(C)C(C(=O)O)N1C(=O)/C(=C\c2ccc(Br)cc2)SC1=S	0.756098	O=C(O)C(O)c1ccccc1	0.444444
NN(C(=O)c1cc(-c2cccc(C(F)(F)F)c2)ccc1O)c1ccc(Cl)c(C(F)(F)F)c1	109269	1	4301	0.806048	0.953968	-5.41812	0.787412	1	real	22	4160528	NNc1ccc(Cl)c(C(F)(F)F)c1	75615	O=C(O)c1cc(-c2cccc(C(F)(F)F)c2)ccc1O			O=C(Nc1cc(C(F)(F)F)ccc1O)Nc1cc(C(F)(F)F)ccc1O	0.62963	Oc1ccc(Cl)cc1	0.538462
O=C(CN1C(=O)C(=Cc2ccc(Br)cc2)SC1=S)N1CC(CO)OC(C(F)(F)F)C1	116834	1	7933	0.805967	0.923875	-4.15533	0.788069	1	real	22	26360492	OCC1CNCC(C(F)(F)F)O1	141764	O=C(O)CN1C(=O)C(=Cc2ccc(Br)cc2)SC1=S			CC(C)C(C(=O)O)N1C(=O)/C(=C\c2ccc(Br)cc2)SC1=S	0.682927	Oc1ccc(Cl)cc1	0.384615
NN(C(=O)c1cc(Cl)c(Cl)c(Cl)c1O)c1ccc(F)cc1Cl	119321	1	9100	0.805904	0.932336	-4.51413	0.822595	1	real	22	75463	NNc1ccc(F)cc1Cl	9200557	O=C(O)c1cc(Cl)c(Cl)c(Cl)c1O			Oc1c(O)c(Cl)c(Cl)c(Cl)c1Cl	0.8	Oc1ccc(Cl)cc1	0.538462
O=C(Nc1cc(Br)cc(C(F)(F)F)c1O)c1c(Cl)cc(Cl)cc1C(F)F	106175	1	2843	0.805772	0.939539	-4.82289	0.799174	1	real	22	22557662	Nc1cc(Br)cc(C(F)(F)F)c1O	27225451	O=C(O)c1c(Cl)cc(Cl)cc1C(F)F			O=C(Nc1cc(Cl)cc(Cl)c1O)c1c(O)c(Cl)cc(Cl)c1Cl	0.741935	Oc1ccc(Cl)cc1	0.538462
NN(C(=O)c1ccc(Cl)c(O)c1O)c1cc(C(F)(F)F)ccc1Cl	102474	4	1050	0.80575	0.904486	-3.34888	0.785109	1	real	22	221111	NNc1cc(C(F)(F)F)ccc1Cl	3753222	O=C(O)c1ccc(Cl)c(O)c1O			O=C(Nc1cc(C(F)(F)F)ccc1O)Nc1cc(C(F)(F)F)ccc1O	0.62963	Oc1ccc(Cl)cc1	0.538462
CCN(CC)CC(O)CNC(=O)CCN1C(=O)C(=Cc2ccc(F)cc2)SC1=S	106342	12	2915	0.805517	0.887322	-2.63664	0.800314	1	real	22	2164471	CCN(CC)CC(O)CN	43186	O=C(O)CCN1C(=O)C(=Cc2ccc(F)cc2)SC1=S			CC(C)C(C(=O)O)N1C(=O)/C(=C\c2ccc(Br)cc2)SC1=S	0.609756	O=C(O)C(O)c1ccccc1	0.444444
O=C(Nc1cccc2c(-c3c(C(F)(F)F)cccc3C(F)(F)F)cccc12)c1cc(Br)cc(Br)c1O	113284	1	6205	0.805516	0.973339	-6.25609	0.807684	1	wuxi	9	WXCD00257326_phase_3_Br_N-Boc	CC(C)(C)OC(=O)Nc1cccc2c(Br)cccc12	BT1998_BT	OB(O)c1c(C(F)(F)F)cccc1C(F)(F)F	SD1137_SD	O=C(O)c1cc(Br)cc(Br)c1O	O=C(Nc1cc(C(F)(F)F)ccc1C(F)(F)F)c1cc(Br)ccc1O	0.641026	O=C(Nc1ccc(C(=O)O)c(O)c1)c1ccccc1	0.433333
CC[C@H](O)CN(CC)C(=O)CN1C(=O)C(=Cc2cccc(Br)c2)SC1=S	102692	1	1163	0.805515	0.917192	-3.89365	0.760788	1	real	22	21258590	CCNC[C@@H](O)CC	2031820	O=C(O)CN1C(=O)C(=Cc2cccc(Br)c2)SC1=S			CC(C)C(C(=O)O)N1C(=O)/C(=C\c2ccc(Br)cc2)SC1=S	0.634146	O=C(O)C(O)c1ccccc1	0.5
O=C(Nc1cc(Br)cc(C(F)(F)F)c1O)c1csc(-c2cccc(C(F)(F)F)c2)n1	116469	1	7754	0.805459	0.951348	-5.33323	0.795876	1	real	22	22557662	Nc1cc(Br)cc(C(F)(F)F)c1O	75700	O=C(O)c1csc(-c2cccc(C(F)(F)F)c2)n1			O=C(Nc1cc(C(F)(F)F)ccc1O)Nc1cc(C(F)(F)F)ccc1O	0.666667	Oc1ccc(Cl)cc1	0.461538
O=C(Nc1cc(C(F)(F)F)c(Cl)cc1O)c1ccc2ccc(O)cc2c1O	100905	1	217	0.80545	0.945966	-5.10718	0.925107	1	real	22	11656874	Nc1cc(C(F)(F)F)c(Cl)cc1O	11391847	O=C(O)c1ccc2ccc(O)cc2c1O			O=C(Nc1cc(C(F)(F)F)ccc1O)Nc1cc(C(F)(F)F)ccc1O	0.62963	Oc1ccc(Cl)cc1	0.692308
NN(C(=O)c1c(O)c(Cl)cc(Cl)c1Cl)c1ccc(Cl)cc1F	106728	1	3099	0.805429	0.927838	-4.34527	0.801222	1	real	527	147067	NNc1ccc(Cl)cc1F	16413	O=C(O)c1c(O)c(Cl)cc(Cl)c1Cl			Oc1c(O)c(Cl)c(Cl)c(Cl)c1Cl	0.7	Oc1ccc(Cl)cc1	0.692308
NN(C(=O)c1c(O)c(Cl)cc(Cl)c1Cl)c1ccc(F)c(F)c1F	109168	1	4248	0.805354	0.919682	-4.00534	0.81268	1	real	527	83737	NNc1ccc(F)c(F)c1F	16413	O=C(O)c1c(O)c(Cl)cc(Cl)c1Cl			Oc1c(O)c(Cl)c(Cl)c(Cl)c1Cl	0.7	Oc1ccc(Cl)cc1	0.615385
O=C(Nc1c(O)c(Cl)cc(Cl)c1Cl)c1cccc(Cl)c1Cl	105102	1	2332	0.805301	0.948529	-5.22143	0.760768	1	real	22	7528977	Nc1c(O)c(Cl)cc(Cl)c1Cl	1622	O=C(O)c1cccc(Cl)c1Cl			Oc1c(O)c(Cl)c(Cl)c(Cl)c1Cl	0.7	Cc1cc(O)cc(C)c1Cl	0.5625
CCC(O)CN(CC(O)CC)C(=O)CCCN1C(=O)C(=Cc2cccs2)SC1=S	111724	13	5450	0.805263	0.900482	-3.20136	0.799401	1	real	22	3779739	CCC(O)CNCC(O)CC	141774	O=C(O)CCCN1C(=O)C(=Cc2cccs2)SC1=S			CC(C)C(C(=O)O)N1C(=O)/C(=C\c2ccc(Br)cc2)SC1=S	0.512195	O=C(O)C(O)c1ccccc1	0.5
O=C(CN1C(=O)C(=Cc2ccc(Br)cc2)SC1=S)NCC(O)C1CCOC1	106679	1	3077	0.805183	0.921383	-4.08429	0.798624	1	real	22	3566479	NCC(O)C1CCOC1	141764	O=C(O)CN1C(=O)C(=Cc2ccc(Br)cc2)SC1=S			CC(C)C(C(=O)O)N1C(=O)/C(=C\c2ccc(Br)cc2)SC1=S	0.707317	O=C(O)C(O)c1ccccc1	0.444444
NN(C(=O)/C=C/c1cc(C(F)(F)F)ccc1Cl)c1cc(O)c(Cl)cc1F	113726	1	6420	0.805069	0.929521	-4.43164	0.799696	1	real	22	3120607	NNc1cc(O)c(Cl)cc1F	23915786	O=C(O)/C=C/c1cc(C(F)(F)F)ccc1Cl			O=C(Nc1cc(C(F)(F)F)ccc1O)Nc1cc(C(F)(F)F)ccc1O	0.62963	Oc1ccc(Cl)cc1	0.538462
O=C(CCN1C(=O)C(=Cc2ccc(F)cc2)SC1=S)NCc1cc(C(F)(F)F)ccc1O	105405	1	2470	0.804969	0.94404	-5.04683	0.786814	1	real	22	8945771	NCc1cc(C(F)(F)F)ccc1O	43186	O=C(O)CCN1C(=O)C(=Cc2ccc(F)cc2)SC1=S			O=C(Nc1cc(C(F)(F)F)ccc1O)Nc1cc(C(F)(F)F)ccc1O	0.703704	NNC(=O)c1ccncc1	0.428571
CC(CO)(CO)CNC(=O)CCN1C(=O)C(=Cc2ccc(F)cc2)SC1=S	107536	4	3471	0.804966	0.913855	-3.77686	0.800582	1	real	22	3278222	CC(CN)(CO)CO	43186	O=C(O)CCN1C(=O)C(=Cc2ccc(F)cc2)SC1=S			CC(C)C(C(=O)O)N1C(=O)/C(=C\c2ccc(Br)cc2)SC1=S	0.585366	NNC(=O)c1ccncc1	0.380952
NN(C(=O)/C=C/c1ccc(C(F)(F)F)c(O)c1)c1ccc(Br)cc1C(F)(F)F	102219	1	926	0.804886	0.927876	-4.3703	0.759412	1	real	22	2786095	NNc1ccc(Br)cc1C(F)(F)F	24050872	O=C(O)/C=C/c1ccc(C(F)(F)F)c(O)c1			Oc1cc(O)cc(/C=C/c2ccc(Br)cc2)c1	0.636364	Nc1ccc(C(=O)O)c(O)c1	0.454545
O=C(Nc1cc(C(F)(F)F)c(Cl)cc1O)c1cccc(Cl)c1O	118063	1	8519	0.804821	0.925558	-4.27553	0.804989	1	real	22	11656874	Nc1cc(C(F)(F)F)c(Cl)cc1O	80898	O=C(O)c1cccc(Cl)c1O			O=C(Nc1cccc(NC(=O)c2cccc(O)c2O)c1)c1cccc(O)c1O	0.703704	Oc1ccc(Cl)cc1	0.538462
O=C(Nc1c(O)c(Cl)cc(Cl)c1Cl)c1cccc(F)c1O	104948	1	2262	0.80482	0.930165	-4.46943	0.78571	1	real	22	7528977	Nc1c(O)c(Cl)cc(Cl)c1Cl	75634	O=C(O)c1cccc(F)c1O			Oc1c(O)c(Cl)c(Cl)c(Cl)c1Cl	0.7	Cc1cc(O)cc(C)c1Cl	0.5625
O=C(Nc1cc(C(F)(F)F)ccc1SCC(F)(F)F)c1c(O)ccc2ccccc12	106517	1	2999	0.804815	0.965373	-5.9511	0.785327	1	real	22	3532544	Nc1cc(C(F)(F)F)ccc1SCC(F)(F)F	55988	O=C(O)c1c(O)ccc2ccccc12			O=C(Nc1cc(C(F)(F)F)ccc1O)Nc1cc(C(F)(F)F)ccc1O	0.814815	O=C(Nc1ccc(C(=O)O)c(O)c1)c1ccccc1	0.5
CC(CCO)CN(C)C(=O)CN1C(=O)C(=Cc2cccc(Br)c2)SC1=S	112219	1	5689	0.804531	0.918554	-3.9933	0.79424	1	real	22	3586368	CNCC(C)CCO	2031820	O=C(O)CN1C(=O)C(=Cc2cccc(Br)c2)SC1=S			CC(C)C(C(=O)O)N1C(=O)/C(=C\c2ccc(Br)cc2)SC1=S	0.658537	O=C(O)C(O)c1ccccc1	0.444444
O=C(Nc1cc(C(F)(F)F)c(Cl)cc1O)c1nc(-c2cccc(C(F)(F)F)c2)cs1	101465	1	550	0.804527	0.952146	-5.40699	0.730372	1	real	22	11656874	Nc1cc(C(F)(F)F)c(Cl)cc1O	10505692	O=C(O)c1nc(-c2cccc(C(F)(F)F)c2)cs1			O=C(Nc1cc(C(F)(F)F)ccc1O)Nc1cc(C(F)(F)F)ccc1O	0.740741	Oc1ccc(Cl)cc1	0.538462
Cc1cc(/C=C/C(=O)Nc2cc(O)c(Cl)cc2Cl)ccc1C(F)(F)F	119505	1	9191	0.804527	0.955774	-5.55963	0.80239	1	real	240690	74832	Nc1cc(O)c(Cl)cc1Cl	24018310	Cc1cc(/C=C/C(=O)O)ccc1C(F)(F)F			O=C(Nc1cc(C(F)(F)F)ccc1O)Nc1cc(C(F)(F)F)ccc1O	0.592593	Cc1cc(O)cc(C)c1Cl	0.625
NN(C(=O)c1ccc(Cl)c(O)c1O)c1cc(Br)ccc1C(F)(F)F	110761	0	5011	0.804455	0.912101	-3.72506	0	1	real	22	27273082	NNc1cc(Br)ccc1C(F)(F)F	3753222	O=C(O)c1ccc(Cl)c(O)c1O			Oc1c(O)c(Cl)c(Cl)c(Cl)c1Cl	0.6	Oc1ccc(Cl)cc1	0.538462
O=C(Nc1cc(C(F)(F)F)c(Cl)cc1O)c1cccc2c(Br)cccc12	113700	1	6407	0.804416	0.964044	-5.91241	0.801471	1	real	22	11656874	Nc1cc(C(F)(F)F)c(Cl)cc1O	3924374	O=C(O)c1cccc2c(Br)cccc12			O=C(Nc1ccc(Cl)cc1F)c1ccccc1O	0.647059	Oc1ccc(Cl)cc1	0.538462
O=C(Nc1cc(C(F)(F)F)c(Cl)cc1O)c1ccc(I)cc1O	111439	1	5324	0.80427	0.937698	-4.81012	0.804468	1	real	22	11656874	Nc1cc(C(F)(F)F)c(Cl)cc1O	3552000	O=C(O)c1ccc(I)cc1O			O=C(Nc1cc(C(F)(F)F)ccc1O)Nc1cc(C(F)(F)F)ccc1O	0.62963	Nc1ccc(C(=O)O)c(O)c1	0.545455
Cc1cc(O)c(NC(=O)/C=C/c2ccc(Cl)cc2F)cc1C(F)(F)F	105407	1	2472	0.80409	0.947812	-5.24341	0.783851	1	real	22	21490581	Cc1cc(O)c(N)cc1C(F)(F)F	23701083	O=C(O)/C=C/c1ccc(Cl)cc1F			O=C(Nc1cc(C(F)(F)F)ccc1O)Nc1cc(C(F)(F)F)ccc1O	0.62963	Oc1ccc(Cl)cc1	0.692308
NN(C(=O)c1ccc(Cl)c(O)c1O)c1ccc(C(F)(F)F)c(Br)c1	103781	1	1692	0.804039	0.911338	-3.71087	0.787663	1	real	22	34269779	NNc1ccc(C(F)(F)F)c(Br)c1	3753222	O=C(O)c1ccc(Cl)c(O)c1O			Oc1c(O)c(Cl)c(Cl)c(Cl)c1Cl	0.6	Oc1ccc(Cl)cc1	0.538462
NN(C(=O)c1cc(Br)cc(Br)c1O)c1ccc(Cl)c(C(F)(F)F)c1	101669	1	654	0.80399	0.930429	-4.5163	0.782675	1	real	22	4160528	NNc1ccc(Cl)c(C(F)(F)F)c1	4001	O=C(O)c1cc(Br)cc(Br)c1O			Oc1c(O)c(Cl)c(Cl)c(Cl)c1Cl	0.6	Oc1ccc(Cl)cc1	0.538462
NN(C(=O)c1cc(-c2cccc(C(F)(F)F)c2)ccc1O)c1ccc(C(F)(F)F)c(Cl)c1	114902	1	6994	0.803964	0.952525	-5.44714	0.821998	1	real	22	27229471	NNc1ccc(C(F)(F)F)c(Cl)c1	75615	O=C(O)c1cc(-c2cccc(C(F)(F)F)c2)ccc1O			O=C(Nc1cc(C(F)(F)F)ccc1O)Nc1cc(C(F)(F)F)ccc1O	0.62963	Oc1ccc(Cl)cc1	0.538462
CC[C@H](O)CN(C)C(=O)CCN1C(=O)C(=Cc2ccc(F)cc2)SC1=S	105666	9	2596	0.803937	0.903463	-3.38389	0.794409	1	real	22	21258586	CC[C@H](O)CNC	43186	O=C(O)CCN1C(=O)C(=Cc2ccc(F)cc2)SC1=S			CC(C)C(C(=O)O)N1C(=O)/C(=C\c2ccc(Br)cc2)SC1=S	0.609756	O=C(O)C(O)c1ccccc1	0.444444
O=C(Nc1cc(C(F)F)c(Br)c(C(F)F)c1)c1cc(Br)c2ccccc2c1O	120495	1	9687	0.803819	0.958613	-5.70961	0.828432	1	real	22	26781185	Nc1cc(C(F)F)c(Br)c(C(F)F)c1	3902251	O=C(O)c1cc(Br)c2ccccc2c1O			O=C(Nc1cccc(NC(=O)c2cccc(O)c2O)c1)c1cccc(O)c1O	0.62963	O=C(Nc1ccc(C(=O)O)c(O)c1)c1ccccc1	0.533333
CN1CN(C(=O)CN2C(=O)C(=Cc3ccc(Br)cc3)SC2=S)CC1=O	101524	3	589	0.803766	0.924604	-4.28085	0.76217	1	real	22	3449353	CN1CNCC1=O	141764	O=C(O)CN1C(=O)C(=Cc2ccc(Br)cc2)SC1=S			CC(C)C(C(=O)O)N1C(=O)/C(=C\c2ccc(Br)cc2)SC1=S	0.707317	C1N2CN3CN1CN(C2)C3	0.5
Cc1ccc(Cl)c(C(=O)Nc2cc(Br)cc(C(F)(F)F)c2O)c1O	113694	1	6404	0.803722	0.942979	-5.0559	0.800967	1	real	22	22557662	Nc1cc(Br)cc(C(F)(F)F)c1O	3753677	Cc1ccc(Cl)c(C(=O)O)c1O			O=C(Nc1cc(Cl)cc(Cl)c1O)c1c(O)c(Cl)cc(Cl)c1Cl	0.645161	Cc1cc(O)cc(C)c1Cl	0.625
CN(C(=O)CN1C(=O)C(=Cc2cccc(Br)c2)SC1=S)[C@@H]1COC(C)(C)OC[C@H]1O	101477	2	562	0.803642	0.912421	-3.77358	0.765707	1	real	22	26769535	CN[C@@H]1COC(C)(C)OC[C@H]1O	2031820	O=C(O)CN1C(=O)C(=Cc2cccc(Br)c2)SC1=S			CC(C)C(C(=O)O)N1C(=O)/C(=C\c2ccc(Br)cc2)SC1=S	0.609756	CC(=O)Nc1ccc(S(=O)(=O)c2ccc(NC(C)=O)cc2)cc1	0.391304
CN(CC(O)CCO)C(=O)CN1C(=O)C(=Cc2ccc(Br)cc2)SC1=S	106262	3	2880	0.803614	0.899494	-3.2308	0.797053	1	real	22	21285625	CNCC(O)CCO	141764	O=C(O)CN1C(=O)C(=Cc2ccc(Br)cc2)SC1=S			CC(C)C(C(=O)O)N1C(=O)/C(=C\c2ccc(Br)cc2)SC1=S	0.731707	O=C(O)C(O)c1ccccc1	0.444444
O=C(Nc1c(Cl)ccc(Cl)c1Cl)c1cc2cc(-c3ccc(O)cc3C(F)(F)F)ccc2cc1O	100917	1	221	0.803494	0.974012	-6.37152	0.94626	1	wuxi	8	WXCD00612161_phase_3_Br_COOH	O=C(O)c1cc2cc(Br)ccc2cc1O	BT2590_BT	OB(O)c1ccc(O)cc1C(F)(F)F	AG3813_AG	Nc1c(Cl)ccc(Cl)c1Cl	CC(C)(C)c1cc(O)ccc1O	0.65	Oc1ccc(Cl)cc1	0.692308
O=C(Nc1cccc(O)c1Cl)c1csc(C(=O)Nc2c(Cl)cc(C(F)(F)F)cc2Cl)n1	108967	1	4157	0.803375	0.944213	-5.12283	0.799927	1	wuxi	7	LN00160519_phase_2_COOH_COOEt	CCOC(=O)c1nc(C(=O)O)cs1	AG1574_AG	Nc1cccc(O)c1Cl	AG0185_AG	Nc1c(Cl)cc(C(F)(F)F)cc1Cl	O=C(Nc1cc(C(F)(F)F)ccc1O)Nc1cc(C(F)(F)F)ccc1O	0.666667	Cc1cc(O)cc(C)c1Cl	0.5625
O=C(CN1C(=O)C(=Cc2ccc(Br)cc2)SC1=S)NC[C@@H]1CCO[C@@H]1C(F)(F)F	103792	1	1697	0.803358	0.953267	-5.50449	0.778836	1	real	22	34728743	NC[C@@H]1CCO[C@@H]1C(F)(F)F	141764	O=C(O)CN1C(=O)C(=Cc2ccc(Br)cc2)SC1=S			CC(C)C(C(=O)O)N1C(=O)/C(=C\c2ccc(Br)cc2)SC1=S	0.682927	NNC(=O)c1ccncc1	0.380952
O=C(CN1C(=O)C(=Cc2ccc(Br)cc2)SC1=S)N[C@@H](CO)C(F)(F)F	101336	1	436	0.80319	0.922456	-4.21524	0.730972	1	real	22	3891090	N[C@@H](CO)C(F)(F)F	141764	O=C(O)CN1C(=O)C(=Cc2ccc(Br)cc2)SC1=S			CC(C)C(C(=O)O)N1C(=O)/C(=C\c2ccc(Br)cc2)SC1=S	0.707317	CC[C@@H](CO)NCCN[C@@H](CC)CO	0.411765
COCC(C)(CO)CNC(=O)CCCN1C(=O)C(=Cc2cccs2)SC1=S	106013	2	2765	0.803167	0.912295	-3.78873	0.796625	1	real	22	25999318	COCC(C)(CN)CO	141774	O=C(O)CCCN1C(=O)C(=Cc2cccs2)SC1=S			Cc1ccc(/C=C2\SC(=S)N(CCCCCC(=O)Nc3ccc(C(=O)O)c(O)c3)C2=O)cc1	0.533333	NNC(=O)c1ccncc1	0.428571
NN(C(=O)c1cc(-c2cccc(C(F)(F)F)c2)ccc1O)c1cc(C(F)(F)F)ccc1Cl	112531	1	5837	0.803089	0.949674	-5.36491	0.811058	1	real	22	221111	NNc1cc(C(F)(F)F)ccc1Cl	75615	O=C(O)c1cc(-c2cccc(C(F)(F)F)c2)ccc1O			O=C(Nc1cc(C(F)(F)F)ccc1O)Nc1cc(C(F)(F)F)ccc1O	0.703704	Oc1ccc(Cl)cc1	0.538462
O=C(CN1C(=O)C(=Cc2cccc(Br)c2)SC1=S)N1C[C@@H](CO)O[C@@H](CO)C1	102931	3	1277	0.803027	0.895908	-3.10522	0.799253	1	real	22	26618052	OC[C@@H]1CNC[C@H](CO)O1	2031820	O=C(O)CN1C(=O)C(=Cc2cccc(Br)c2)SC1=S			CC(C)C(C(=O)O)N1C(=O)/C(=C\c2ccc(Br)cc2)SC1=S	0.585366	O=C(O)C(O)c1ccccc1	0.388889
O=C(Nc1cc(Br)cc(C(F)(F)F)c1O)c1cc2c(Cl)ccc(Cl)c2[nH]1	100966	1	240	0.803026	0.958113	-5.72271	0.91503	1	real	22	22557662	Nc1cc(Br)cc(C(F)(F)F)c1O	4162058	O=C(O)c1cc2c(Cl)ccc(Cl)c2[nH]1			O=C(Nc1cc(C(F)(F)F)ccc1O)Nc1cc(C(F)(F)F)ccc1O	0.62963	Oc1ccc(Cl)cc1	0.538462
O=C(Nc1ccc(O)c(Cl)c1)Nc1c(Cl)cc(Br)cc1OC(F)(F)F	109519	1	4425	0.802951	0.956142	-5.64299	0.815107	1	real	2430	8022333	Nc1c(Cl)cc(Br)cc1OC(F)(F)F	55981	Nc1ccc(O)c(Cl)c1			O=C(Nc1ccc(Cl)cc1)Nc1ccc(Cl)c(Cl)c1	0.730769	Oc1ccc(Cl)cc1	0.538462
CC(O)CN(CC(C)O)C(=O)CN1C(=O)C(=Cc2cccc(Br)c2)SC1=S	107573	2	3489	0.802918	0.902678	-3.39478	0.792127	1	real	22	85419	CC(O)CNCC(C)O	2031820	O=C(O)CN1C(=O)C(=Cc2cccc(Br)c2)SC1=S			CC(C)C(C(=O)O)N1C(=O)/C(=C\c2ccc(Br)cc2)SC1=S	0.658537	O=C(O)C(O)c1ccccc1	0.5
O=C(CN1C(=O)C(=Cc2cccc(Br)c2)SC1=S)NC[C@@H](O)C(F)(F)F	101744	1	689	0.802836	0.92213	-4.21682	0.774813	1	real	22	2121473	NC[C@@H](O)C(F)(F)F	2031820	O=C(O)CN1C(=O)C(=Cc2cccc(Br)c2)SC1=S			O=C(O)c1ccc(/C=C2\SC(=S)N(Cc3cccc(C(F)(F)F)c3)C2=O)cc1	0.627451	O=C(O)C(O)c1ccccc1	0.5
O=C(CN1C(=O)C(=Cc2ccc(Br)cc2)SC1=S)NCC(Cl)C(F)(F)F	111380	1	5295	0.802809	0.948013	-5.30706	0.778412	1	real	11	26700406	NCC(Cl)C(F)(F)F	141764	O=C(O)CN1C(=O)C(=Cc2ccc(Br)cc2)SC1=S			CC(C)C(C(=O)O)N1C(=O)/C(=C\c2ccc(Br)cc2)SC1=S	0.707317	O=C(O)C(O)c1ccccc1	0.388889
O=C(Nc1cccc(/C=C/C(F)(F)F)c1)c1ccc(Cl)c(F)c1O	117797	1	8401	0.802798	0.936308	-4.81501	0.794315	1	real	22	24279983	Nc1cccc(/C=C/C(F)(F)F)c1	11269527	O=C(O)c1ccc(Cl)c(F)c1O			O=C(Nc1cccc(NC(=O)c2cccc(O)c2O)c1)c1cccc(O)c1O	0.814815	O=C(Nc1ccc(C(=O)O)c(O)c1)c1ccccc1	0.566667
O=C(Nc1cc(Cl)cc([N+](=O)[O-])c1O)c1ccc(Cl)c(O)c1O	118023	1	8502	0.802769	0.928502	-4.48782	0.811394	1	real	22	2239988	Nc1cc(Cl)cc([N+](=O)[O-])c1O	3753222	O=C(O)c1ccc(Cl)c(O)c1O			O=C(Nc1cc(Cl)cc(Cl)c1O)c1c(O)c(Cl)cc(Cl)c1Cl	0.645161	Oc1ccc(Cl)cc1	0.615385
NN(C(=O)c1c(O)ccc2ccccc12)c1ccc(C(F)(F)F)c(Br)c1	107200	1	3320	0.802721	0.933415	-4.69659	0.784464	1	real	22	34269779	NNc1ccc(C(F)(F)F)c(Br)c1	55988	O=C(O)c1c(O)ccc2ccccc12			Nc1cc2ccccc2cc1N	0.642857	Nc1ccc(C(=O)O)c(O)c1	0.454545
O=C(Nc1ccc(Cl)c(C(F)(F)F)c1Cl)c1csc(NC(=O)c2cc(Br)cc(Br)c2O)n1	117427	1	8217	0.802684	0.951733	-5.469	0.798412	1	wuxi	6	WXCD00301481_phase_3_COOH_N-Boc	CC(C)(C)OC(=O)Nc1nc(C(=O)O)cs1	AG00216_AG	Nc1ccc(Cl)c(C(F)(F)F)c1Cl	SD1137_SD	O=C(O)c1cc(Br)cc(Br)c1O	Oc1c(O)c(Cl)c(Cl)c(Cl)c1Cl	0.7	Oc1ccc(Cl)cc1	0.538462
O=C(Nc1ccc(C(F)(F)F)c(F)c1)c1ccc(Cl)c(O)c1O	102617	5	1124	0.802649	0.912544	-3.8215	0.792402	1	real	22	64233	Nc1ccc(C(F)(F)F)c(F)c1	3753222	O=C(O)c1ccc(Cl)c(O)c1O			O=C(Nc1cccc(NC(=O)c2cccc(O)c2O)c1)c1cccc(O)c1O	0.703704	O=C(Nc1ccc(C(=O)O)c(O)c1)c1ccccc1	0.566667
O=C(Nc1cc(C(F)(F)F)ccc1SCC(F)F)c1cc(Br)ccc1O	113866	1	6486	0.80255	0.935829	-4.80553	0.786322	1	real	22	3564191	Nc1cc(C(F)(F)F)ccc1SCC(F)F	1938	O=C(O)c1cc(Br)ccc1O			O=C(Nc1cc(C(F)(F)F)ccc1C(F)(F)F)c1cc(Br)ccc1O	0.871795	NNC(=O)c1ccncc1	0.47619
C[C@@H](O)[C@H](NC(=O)CN1C(=O)C(=Cc2cccc(Br)c2)SC1=S)C(F)(F)F	102760	2	1196	0.802503	0.925306	-4.36479	0.77557	1	real	22	26631132	C[C@@H](O)[C@H](N)C(F)(F)F	2031820	O=C(O)CN1C(=O)C(=Cc2cccc(Br)c2)SC1=S			CC(C)C(C(=O)O)N1C(=O)/C(=C\c2ccc(Br)cc2)SC1=S	0.658537	O=C(O)C(O)c1ccccc1	0.5
O=C(/C=C/c1cc(C(F)(F)F)cc(C(F)(F)F)c1)Nc1ccc(O)c(Cl)c1	120789	1	9825	0.802429	0.939088	-4.94787	0.806915	1	real	22	55981	Nc1ccc(O)c(Cl)c1	23720123	O=C(O)/C=C/c1cc(C(F)(F)F)cc(C(F)(F)F)c1			O=C(Nc1cc(C(F)(F)F)ccc1O)Nc1cc(C(F)(F)F)ccc1O	0.666667	Oc1ccc(Cl)cc1	0.538462
O=C(/C=C/c1cc(C(F)(F)F)ccc1Cl)Nc1ccc(OC(F)(F)F)cc1O	108376	1	3880	0.80242	0.953503	-5.55483	0.773391	1	real	22	3641709	Nc1ccc(OC(F)(F)F)cc1O	23915786	O=C(O)/C=C/c1cc(C(F)(F)F)ccc1Cl			O=C(Nc1cc(C(F)(F)F)ccc1O)Nc1cc(C(F)(F)F)ccc1O	0.740741	Oc1ccc(Cl)cc1	0.615385
NN(C(=O)c1ccc(Cl)c(F)c1O)c1ccc(C(F)(F)F)c(Cl)c1	120782	1	9822	0.802391	0.912929	-3.84881	0.805697	1	real	22	27229471	NNc1ccc(C(F)(F)F)c(Cl)c1	11269527	O=C(O)c1ccc(Cl)c(F)c1O			Oc1c(O)c(Cl)c(Cl)c(Cl)c1Cl	0.6	Oc1ccc(Cl)cc1	0.538462
NN(C(=O)c1c(Cl)ccc(Cl)c1O)c1ccc(OC(F)(F)F)c(Cl)c1	107757	1	3582	0.802385	0.929489	-4.54589	0.779172	1	real	22	27226018	NNc1ccc(OC(F)(F)F)c(Cl)c1	3937570	O=C(O)c1c(Cl)ccc(Cl)c1O			Oc1c(O)c(Cl)c(Cl)c(Cl)c1Cl	0.6	Oc1ccc(Cl)cc1	0.538462
CN(C)C[C@@H](O)CNC(=O)CCN1C(=O)C(=Cc2ccc(F)cc2)SC1=S	105741	1	2633	0.802283	0.879127	-2.43115	0.783017	1	real	22	20590345	CN(C)C[C@@H](O)CN	43186	O=C(O)CCN1C(=O)C(=Cc2ccc(F)cc2)SC1=S			CC(C)C(C(=O)O)N1C(=O)/C(=C\c2ccc(Br)cc2)SC1=S	0.609756	O=C(O)C(O)c1ccccc1	0.444444
CCCN(C)C(=O)C1CSCN1C(=O)C(C)N1C(=O)/C(=C\c2ccco2)SC1=S	119847	1	9365	0.802063	0.903837	-3.4804	0.803775	1	real	22	2086461	CCCN(C)C(=O)C1CSCN1	23789653	CC(C(=O)O)N1C(=O)/C(=C\c2ccco2)SC1=S			CC(C)C(C(=O)O)N1C(=O)/C(=C\c2ccc(Br)cc2)SC1=S	0.609756	O=C(O)C(O)c1ccccc1	0.444444
NN(C(=O)c1cc(Br)cc(Br)c1O)c1cc(Br)ccc1C(F)(F)F	114841	1	6967	0.801998	0.925638	-4.40054	0.811773	1	real	22	27273082	NNc1cc(Br)ccc1C(F)(F)F	4001	O=C(O)c1cc(Br)cc(Br)c1O			O=C(Nc1cc(C(F)(F)F)ccc1C(F)(F)F)c1cc(Br)ccc1O	0.589744	Nc1ccc(C(=O)O)c(O)c1	0.454545
CN(C(=O)CCN1C(=O)C(=Cc2ccc(F)cc2)SC1=S)C1(CO)COC1	110071	3	4686	0.801976	0.900169	-3.32978	0.787213	1	real	22	11918648	CNC1(CO)COC1	43186	O=C(O)CCN1C(=O)C(=Cc2ccc(F)cc2)SC1=S			CCc1ccc(/C=C2/SC(=S)NC2=O)cc1	0.636364	C1N2CN3CN1CN(C2)C3	0.333333
NN(C(=O)/C=C/c1ccc(Cl)c(C(F)(F)F)c1)c1ccc(Br)cc1O	107706	0	3555	0.801914	0.926332	-4.43336	0	1	real	22	26391934	NNc1ccc(Br)cc1O	23771927	O=C(O)/C=C/c1ccc(Cl)c(C(F)(F)F)c1			Oc1cc(O)cc(/C=C/c2ccc(Br)cc2)c1	0.636364	Oc1ccc(Cl)cc1	0.538462
O=C(CN1C(=O)C(=Cc2ccc(Br)cc2)SC1=S)OC/C=C/CO	107610	1	3509	0.801901	0.926301	-4.4326	0.79593	1	real	1458	141764	O=C(O)CN1C(=O)C(=Cc2ccc(Br)cc2)SC1=S	23989047	OC/C=C/CCl			CC(C)C(C(=O)O)N1C(=O)/C(=C\c2ccc(Br)cc2)SC1=S	0.682927	NNC(=O)c1ccncc1	0.333333
Cc1ccc(/C=C/C(=O)Nc2cc(C(F)(F)F)c(Cl)cc2O)cc1C	108900	1	4127	0.8019	0.953059	-5.55854	0.804597	1	real	22	11656874	Nc1cc(C(F)(F)F)c(Cl)cc1O	23692975	Cc1ccc(/C=C/C(=O)O)cc1C			O=C(Nc1cc(C(F)(F)F)ccc1O)Nc1cc(C(F)(F)F)ccc1O	0.62963	Cc1cc(O)cc(C)c1Cl	0.625
CC(O)CN(CC(F)F)C(=O)CN1C(=O)C(=Cc2ccc(Br)cc2)SC1=S	104012	5	1801	0.801891	0.9091	-3.70925	0.792112	1	real	22	7297594	CC(O)CNCC(F)F	141764	O=C(O)CN1C(=O)C(=Cc2ccc(Br)cc2)SC1=S			CC(C)C(C(=O)O)N1C(=O)/C(=C\c2ccc(Br)cc2)SC1=S	0.756098	O=C(O)C(O)c1ccccc1	0.444444
O=C(CN1C(=O)C(=Cc2ccc(Br)cc2)SC1=S)NC[C@@H]1COC[C@@H]1O	101493	2	572	0.801821	0.914836	-3.95361	0.75401	1	real	22	24536374	NC[C@@H]1COC[C@@H]1O	141764	O=C(O)CN1C(=O)C(=Cc2ccc(Br)cc2)SC1=S			CC(C)C(C(=O)O)N1C(=O)/C(=C\c2ccc(Br)cc2)SC1=S	0.682927	NNC(=O)c1ccncc1	0.380952
O=C(Nc1cc(C(F)(F)F)c(Cl)cc1O)c1ccc2cc(Br)ccc2c1	101048	1	277	0.801786	0.966833	-6.14305	0.821627	1	real	22	11656874	Nc1cc(C(F)(F)F)c(Cl)cc1O	71200	O=C(O)c1ccc2cc(Br)ccc2c1			O=C(Nc1cc(C(F)(F)F)ccc1C(F)(F)F)c1cc(Br)ccc1O	0.641026	Oc1ccc(Cl)cc1	0.538462
CCN(C(=O)CCCN1C(=O)C(=Cc2cccs2)SC1=S)C(CO)CO	108423	2	3903	0.801781	0.884137	-2.66358	0.789688	1	real	22	3399801	CCNC(CO)CO	141774	O=C(O)CCCN1C(=O)C(=Cc2cccs2)SC1=S			CC(C)C(C(=O)O)N1C(=O)/C(=C\c2ccc(Br)cc2)SC1=S	0.512195	CCCCCCCCCCCCCCCCCCCCCCO	0.461538
O=C(/C=C/c1ccc(C(F)(F)F)c(O)c1)Nc1cc(Cl)c(F)cc1F	110596	1	4935	0.801704	0.93821	-4.94217	0.822998	1	real	22	3007718	Nc1cc(Cl)c(F)cc1F	24050872	O=C(O)/C=C/c1ccc(C(F)(F)F)c(O)c1			O=C(Nc1cc(C(F)(F)F)ccc1O)Nc1cc(C(F)(F)F)ccc1O	0.592593	Oc1ccc(Cl)cc1	0.538462
O=C(Nc1ccc(CC(F)(F)F)cc1)c1ccc(Cl)c(O)c1O	103209	1	1407	0.801644	0.912903	-3.8799	0.750554	1	real	22	3001844	Nc1ccc(CC(F)(F)F)cc1	3753222	O=C(O)c1ccc(Cl)c(O)c1O			O=C(Nc1cccc(NC(=O)c2cccc(O)c2O)c1)c1cccc(O)c1O	0.62963	Oc1ccc(Cl)cc1	0.538462
O=C(CN1C(=O)C(=Cc2ccc(Br)cc2)SC1=S)NCC1CC(CO)CO1	106724	1	3097	0.80161	0.917337	-4.0679	0.79793	1	real	22	26309911	NCC1CC(CO)CO1	141764	O=C(O)CN1C(=O)C(=Cc2ccc(Br)cc2)SC1=S			CC(C)C(C(=O)O)N1C(=O)/C(=C\c2ccc(Br)cc2)SC1=S	0.682927	NNC(=O)c1ccncc1	0.380952
NN(C(=O)c1ccc(Cl)c(O)c1O)c1cc(Br)cc(C(F)(F)F)c1	102140	10	887	0.801581	0.907653	-3.66172	0.777364	1	real	22	9530968	NNc1cc(Br)cc(C(F)(F)F)c1	3753222	O=C(O)c1ccc(Cl)c(O)c1O			Oc1c(O)c(Cl)c(Cl)c(Cl)c1Cl	0.6	Oc1ccc(Cl)cc1	0.538462
O=C(/C=C/c1ccc(C(F)(F)F)c(O)c1)Nc1ccc(-c2ccccc2)cc1Cl	104883	1	2235	0.801575	0.958325	-5.79416	0.778968	1	real	22	461270	Nc1ccc(-c2ccccc2)cc1Cl	24050872	O=C(O)/C=C/c1ccc(C(F)(F)F)c(O)c1			O=c1cccccc1O	0.625	Oc1ccc(Cl)cc1	0.538462
O=C(Nc1cc(F)c(C(F)(F)F)cc1O)c1nn(-c2c(Cl)cc(Cl)cc2Cl)cc1O	107960	1	3683	0.80156	0.952292	-5.54091	0.796791	1	real	22	22612078	Nc1cc(F)c(C(F)(F)F)cc1O	2247473	O=C(O)c1nn(-c2c(Cl)cc(Cl)cc2Cl)cc1O			O=C(Nc1cc(C(F)(F)F)ccc1O)Nc1cc(C(F)(F)F)ccc1O	0.592593	Oc1ccc(Cl)cc1	0.538462
O=C(Nc1cccc(/C=C/C(F)(F)F)c1)c1cc(F)cc(Cl)c1O	108977	1	4164	0.801374	0.93831	-4.9606	0.813661	1	real	22	24279983	Nc1cccc(/C=C/C(F)(F)F)c1	3685629	O=C(O)c1cc(F)cc(Cl)c1O			O=C(Nc1cccc(NC(=O)c2cccc(O)c2O)c1)c1cccc(O)c1O	0.740741	Oc1ccc(Cl)cc1	0.538462
O=C(N[C@H]1c2ccc(Br)cc2C[C@@H]1C(F)(F)F)c1ccc(Cl)c(O)c1O	117708	1	8352	0.801281	0.945632	-5.27273	0.808845	1	real	22	27329262	N[C@H]1c2ccc(Br)cc2C[C@@H]1C(F)(F)F	3753222	O=C(O)c1ccc(Cl)c(O)c1O			Oc1c(O)c(Cl)c(Cl)c(Cl)c1Cl	0.6	Oc1ccc(Cl)cc1	0.538462
O=C(Nc1c(Cl)cc(C(F)(F)F)cc1Cl)c1csc(C(=O)Nc2cccc(O)c2Cl)n1	108966	1	4157	0.801251	0.942259	-5.13205	0.814114	1	wuxi	7	LN00160519_phase_2_COOH_COOEt	CCOC(=O)c1nc(C(=O)O)cs1	AG0185_AG	Nc1c(Cl)cc(C(F)(F)F)cc1Cl	AG1574_AG	Nc1cccc(O)c1Cl	O=C(Nc1cc(C(F)(F)F)ccc1O)Nc1cc(C(F)(F)F)ccc1O	0.666667	Cc1cc(O)cc(C)c1Cl	0.5625
O=C(Nc1ccc(C(F)(F)F)cc1Cl)c1cc(Cl)c(O)c(Cl)c1	110747	1	5003	0.801245	0.929846	-4.60999	0.763043	1	wuxi	1	AG0329_AG	Nc1ccc(C(F)(F)F)cc1Cl	SD0242_SD	O=C(O)c1cc(Cl)c(O)c(Cl)c1			O=C(Nc1cc(C(F)(F)F)ccc1O)Nc1cc(C(F)(F)F)ccc1O	0.703704	Oc1ccc(Cl)cc1	0.538462
Cc1ccc(NC(=O)c2c(O)c(Cl)cc(Cl)c2Cl)c(Cl)c1O	107288	0	3362	0.801239	0.952968	-5.58321	0	1	wuxi	1	AG1721_AG	Cc1ccc(N)c(Cl)c1O	SD1161_SD	O=C(O)c1c(O)c(Cl)cc(Cl)c1Cl			O=C(Nc1cc(Cl)cc(Cl)c1O)c1c(O)c(Cl)cc(Cl)c1Cl	0.806452	Cc1cc(O)cc(C)c1Cl	0.6875
NN(C(=O)c1cc(Br)cc(F)c1O)c1cc(Br)cc(C(F)(F)F)c1	102512	1	1070	0.801149	0.919124	-4.16298	0.768911	1	real	22	9530968	NNc1cc(Br)cc(C(F)(F)F)c1	2149567	O=C(O)c1cc(Br)cc(F)c1O			O=C(Nc1cc(C(F)(F)F)ccc1C(F)(F)F)c1cc(Br)ccc1O	0.487179	Nc1ccc(C(=O)O)c(O)c1	0.409091
CSc1ccc(O)c(C(=O)Nc2c(O)c(Cl)cc(Cl)c2Cl)c1	115249	1	7170	0.801148	0.938599	-4.98251	0.825351	1	real	22	7528977	Nc1c(O)c(Cl)cc(Cl)c1Cl	3642005	CSc1ccc(O)c(C(=O)O)c1			Oc1c(O)c(Cl)c(Cl)c(Cl)c1Cl	0.7	Cc1cc(O)cc(C)c1Cl	0.625
CN(CC(F)(F)Br)C(=O)CN1C(=O)C(=Cc2ccc(Br)cc2)SC1=S	109818	1	4563	0.801051	0.95639	-5.73531	0.81065	1	real	22	19196702	CNCC(F)(F)Br	141764	O=C(O)CN1C(=O)C(=Cc2ccc(Br)cc2)SC1=S			CC(C)C(C(=O)O)N1C(=O)/C(=C\c2ccc(Br)cc2)SC1=S	0.707317	NNC(=O)c1ccncc1	0.333333
NN(C(=O)c1ccc(Cl)c(O)c1O)c1ccc(C(F)(F)F)c(Cl)c1	106641	4	3057	0.800912	0.900709	-3.39834	0.797046	1	real	22	27229471	NNc1ccc(C(F)(F)F)c(Cl)c1	3753222	O=C(O)c1ccc(Cl)c(O)c1O			Oc1c(O)c(Cl)c(Cl)c(Cl)c1Cl	0.6	Oc1ccc(Cl)cc1	0.538462
Cc1c(NC(=O)c2ccc(Cl)c(F)c2O)cc(I)cc1C(F)(F)F	102307	1	973	0.800889	0.941535	-5.11719	0.737565	1	real	22	24551905	Cc1c(N)cc(I)cc1C(F)(F)F	11269527	O=C(O)c1ccc(Cl)c(F)c1O			Oc1c(I)cc(I)cc1I	0.785714	Cc1cc(O)cc(C)c1Cl	0.5625
CCC(CO)N(C)C(=O)CN1C(=O)C(=Cc2ccc(Br)cc2)SC1=S	104383	1	1995	0.800782	0.916488	-4.06788	0.789891	1	real	22	4596269	CCC(CO)NC	141764	O=C(O)CN1C(=O)C(=Cc2ccc(Br)cc2)SC1=S			CC(C)C(C(=O)O)N1C(=O)/C(=C\c2ccc(Br)cc2)SC1=S	0.731707	CC[C@@H](CO)NCCN[C@@H](CC)CO	0.529412
CCN(C(=O)CN1C(=O)C(=Cc2cccc(Br)c2)SC1=S)C(CO)CO	108561	3	3964	0.800776	0.898603	-3.3156	0.800677	1	real	22	3399801	CCNC(CO)CO	2031820	O=C(O)CN1C(=O)C(=Cc2cccc(Br)c2)SC1=S			CC(C)C(C(=O)O)N1C(=O)/C(=C\c2ccc(Br)cc2)SC1=S	0.634146	CC[C@@H](CO)NCCN[C@@H](CC)CO	0.470588
NN(C(=O)c1cc(Cl)c(Cl)cc1O)c1ccc(C(F)(F)F)cc1F	114957	5	7024	0.800705	0.915294	-4.02095	0.800492	1	real	22	4203634	NNc1ccc(C(F)(F)F)cc1F	5155413	O=C(O)c1cc(Cl)c(Cl)cc1O			O=C(Nc1cc(C(F)(F)F)ccc1O)Nc1cc(C(F)(F)F)ccc1O	0.666667	Nc1ccc(C(=O)O)c(O)c1	0.545455
O=C(Nc1cc(C(F)(F)F)c(Cl)cc1O)c1ccccc1Nc1cccc(Cl)c1Cl	116059	1	7559	0.800655	0.961994	-5.98816	0.792964	1	real	22	11656874	Nc1cc(C(F)(F)F)c(Cl)cc1O	4022880	O=C(O)c1ccccc1Nc1cccc(Cl)c1Cl			O=C(Nc1ccc(Cl)cc1F)c1ccccc1O	0.676471	Oc1ccc(Cl)cc1	0.538462
O=C(Nc1cc(Cl)ccc1OC(F)(F)F)c1ccc(Cl)c(F)c1O	102252	1	946	0.800639	0.944021	-5.23255	0.730991	1	real	22	2241597	Nc1cc(Cl)ccc1OC(F)(F)F	11269527	O=C(O)c1ccc(Cl)c(F)c1O			O=C(Nc1ccc(Cl)cc1F)c1ccccc1O	0.647059	Oc1ccc(Cl)cc1	0.692308
Cc1ccc(C(=O)Nc2c(O)c(Cl)cc(Cl)c2Cl)c(O)c1Br	102172	1	904	0.800574	0.958389	-5.83997	0.751557	1	real	22	7528977	Nc1c(O)c(Cl)cc(Cl)c1Cl	27203015	Cc1ccc(C(=O)O)c(O)c1Br			Cc1cc(O)cc(C)c1O	0.714286	Cc1cc(O)cc(C)c1Cl	0.75
O=C(CN1C(=O)C(=Cc2ccc(Br)cc2)SC1=S)N1CC(C(O)C(F)(F)F)C1	114535	1	6816	0.800554	0.941171	-5.1163	0.782843	1	real	22	34645937	OC(C1CNC1)C(F)(F)F	141764	O=C(O)CN1C(=O)C(=Cc2ccc(Br)cc2)SC1=S			CC(C)C(C(=O)O)N1C(=O)/C(=C\c2ccc(Br)cc2)SC1=S	0.707317	O=C(O)C(O)c1ccccc1	0.444444
O=C(Nc1ccc(Cl)c(C(F)(F)F)c1Cl)c1ccc(O)c(Cl)c1	120282	1	9577	0.800368	0.93057	-4.67826	0.806667	1	wuxi	1	AG00216_AG	Nc1ccc(Cl)c(C(F)(F)F)c1Cl	SD0177_SD	O=C(O)c1ccc(O)c(Cl)c1			O=C(Nc1cc(C(F)(F)F)ccc1O)Nc1cc(C(F)(F)F)ccc1O	0.62963	Oc1ccc(Cl)cc1	0.538462
Nc1cc(C(F)(F)F)ccc1C(=O)Nc1c(O)c(Cl)cc(Cl)c1Cl	104658	1	2124	0.80028	0.934818	-4.86079	0.779934	1	real	22	7528977	Nc1c(O)c(Cl)cc(Cl)c1Cl	449	Nc1cc(C(F)(F)F)ccc1C(=O)O			Oc1c(O)c(Cl)c(Cl)c(Cl)c1Cl	0.7	Cc1cc(O)cc(C)c1Cl	0.5625
Cc1ccc(Cl)c(O)c1C(=O)Nc1cc(Br)cc(C(F)(F)F)c1O	113257	1	6191	0.800251	0.93985	-5.07376	0.800615	1	real	22	22557662	Nc1cc(Br)cc(C(F)(F)F)c1O	3733816	Cc1ccc(Cl)c(O)c1C(=O)O			O=C(Nc1cc(Cl)cc(Cl)c1O)c1c(O)c(Cl)cc(Cl)c1Cl	0.677419	Cc1cc(O)cc(C)c1Cl	0.625
CCC(O)CN(CC(O)CC)C(=O)CN1C(=O)C(=Cc2cccc(Br)c2)SC1=S	114970	2	7030	0.800242	0.91216	-3.90905	0.792756	1	real	22	3779739	CCC(O)CNCC(O)CC	2031820	O=C(O)CN1C(=O)C(=Cc2cccc(Br)c2)SC1=S			CC(C)C(C(=O)O)N1C(=O)/C(=C\c2ccc(Br)cc2)SC1=S	0.634146	O=C(O)C(O)c1ccccc1	0.5
COC(=O)C1SCCN1C(=O)CN1C(=O)C(=Cc2ccc(Br)cc2)SC1=S	104974	1	2274	0.800156	0.929868	-4.65786	0.779697	1	real	22	71681	COC(=O)C1NCCS1	141764	O=C(O)CN1C(=O)C(=Cc2ccc(Br)cc2)SC1=S			CC(C)C(C(=O)O)N1C(=O)/C(=C\c2ccc(Br)cc2)SC1=S	0.707317	NNC(=O)c1ccncc1	0.380952
CCC(CC)C(O)CNC(=O)CCCN1C(=O)C(=Cc2cccs2)SC1=S	109234	1	4280	0.800141	0.918729	-4.18977	0.786202	1	real	22	2807191	CCC(CC)C(O)CN	141774	O=C(O)CCCN1C(=O)C(=Cc2cccs2)SC1=S			Cc1ccc(/C=C2\SC(=S)N(CCCCCC(=O)Nc3ccc(C(=O)O)c(O)c3)C2=O)cc1	0.533333	O=C(O)C(O)c1ccccc1	0.5
O=C(Nc1cc(C(F)(F)F)cc(C(F)(F)F)c1)c1cccc(NC(=O)c2c(O)c(Cl)cc(Cl)c2Cl)c1	110668	1	4970	0.800132	0.963051	-6.05517	0.795923	1	wuxi	6	WXCD00303228_phase_3_COOH_N-Boc	CC(C)(C)OC(=O)Nc1cccc(C(=O)O)c1	AG1674_AG	Nc1cc(C(F)(F)F)cc(C(F)(F)F)c1	SD1161_SD	O=C(O)c1c(O)c(Cl)cc(Cl)c1Cl	O=C(Nc1cc(Cl)cc(Cl)c1O)c1c(O)c(Cl)cc(Cl)c1Cl	0.741935	O=C(Nc1ccc(C(=O)O)c(O)c1)c1ccccc1	0.6
Cc1cc(NC(=O)/C=C/c2cc(C(F)(F)F)ccc2Cl)c(O)cc1F	106786	1	3127	0.800023	0.942949	-5.21401	0.77752	1	real	22	3274142	Cc1cc(N)c(O)cc1F	23915786	O=C(O)/C=C/c1cc(C(F)(F)F)ccc1Cl			O=C(Nc1cc(C(F)(F)F)ccc1O)Nc1cc(C(F)(F)F)ccc1O	0.777778	Cc1cc(O)cc(C)c1Cl	0.625
CC(C)c1cc(NC(=O)c2cc(Br)cc(Br)c2O)cc(C(F)(F)F)c1	105470	1	2503	0.800014	0.947616	-5.41076	0.758731	1	real	22	34058439	CC(C)c1cc(N)cc(C(F)(F)F)c1	4001	O=C(O)c1cc(Br)cc(Br)c1O			O=C(Nc1cc(C(F)(F)F)ccc1C(F)(F)F)c1cc(Br)ccc1O	0.564103	O=C(Nc1ccc(C(=O)O)c(O)c1)c1ccccc1	0.433333
CN(C[C@@H](O)CO)C(=O)CN1C(=O)C(=Cc2ccc(Br)cc2)SC1=S	101463	1	548	0.799988	0.897857	-3.31815	0.750028	1	real	22	3400846	CNC[C@@H](O)CO	141764	O=C(O)CN1C(=O)C(=Cc2ccc(Br)cc2)SC1=S			CC(C)C(C(=O)O)N1C(=O)/C(=C\c2ccc(Br)cc2)SC1=S	0.731707	O=C(O)C(O)c1ccccc1	0.444444
CSc1ccc(O)c(C(=O)Nc2cc(Br)cc(C(F)(F)F)c2O)c1	106886	1	3175	0.799902	0.931314	-4.72962	0.787972	1	real	22	22557662	Nc1cc(Br)cc(C(F)(F)F)c1O	3642005	CSc1ccc(O)c(C(=O)O)c1			O=C(Nc1cc(C(F)(F)F)ccc1C(F)(F)F)c1cc(Br)ccc1O	0.717949	Nc1ccc(C(=O)O)c(O)c1	0.454545
CC(Oc1ccccc1NC(=O)c1cc(Cl)c(Cl)c(Cl)c1O)C(F)(F)F	115289	1	7185	0.799762	0.949719	-5.51014	0.822159	1	real	22	10615487	CC(Oc1ccccc1N)C(F)(F)F	9200557	O=C(O)c1cc(Cl)c(Cl)c(Cl)c1O			Oc1c(O)c(Cl)c(Cl)c(Cl)c1Cl	0.8	Cc1cc(O)cc(C)c1Cl	0.5625
NN(C(=O)c1cc2ccccc2cc1O)c1cc(Br)cc(C(F)(F)F)c1	106912	1	3188	0.799684	0.934753	-4.88373	0.792605	1	real	22	9530968	NNc1cc(Br)cc(C(F)(F)F)c1	485	O=C(O)c1cc2ccccc2cc1O			Nc1cc2ccccc2cc1N	0.714286	Nc1ccc(C(=O)O)c(O)c1	0.545455
Cc1c(C(F)(F)F)cc(Cl)c(Cl)c1NC(=O)c1cc(Br)cc(F)c1O	103378	1	1502	0.799565	0.948964	-5.48682	0.780952	1	wuxi	1	AG1262_AG	Cc1c(C(F)(F)F)cc(Cl)c(Cl)c1N	SD1881_SD	O=C(O)c1cc(Br)cc(F)c1O			Oc1c(O)c(Cl)c(Cl)c(Cl)c1Cl	0.7	Cc1cc(O)cc(C)c1Cl	0.6875
NN(C(=O)c1cc(-c2cccc(C(F)(F)F)c2)ccc1O)c1cccc(Br)c1Cl	115854	1	7459	0.799556	0.951152	-5.57928	0.78916	1	real	22	11902889	NNc1cccc(Br)c1Cl	75615	O=C(O)c1cc(-c2cccc(C(F)(F)F)c2)ccc1O			O=C(Nc1cc(C(F)(F)F)ccc1O)Nc1cc(C(F)(F)F)ccc1O	0.666667	Oc1ccc(Cl)cc1	0.538462
CC(=CC(=O)Nc1c(O)ccc(Cl)c1F)c1ccc(C(F)(F)F)cc1	106076	2	2795	0.799554	0.932708	-4.80331	0.795718	1	real	527	26336538	Nc1c(O)ccc(Cl)c1F	2043427	CC(=CC(=O)O)c1ccc(C(F)(F)F)cc1			O=C(Nc1cc(C(F)(F)F)ccc1O)Nc1cc(C(F)(F)F)ccc1O	0.666667	Oc1ccc(Cl)cc1	0.538462
CN(CC(O)C1CC1)C(=O)CN1C(=O)C(=Cc2ccc(Br)cc2)SC1=S	117766	1	8383	0.799548	0.916316	-4.11379	0.802074	1	real	22	5652472	CNCC(O)C1CC1	141764	O=C(O)CN1C(=O)C(=Cc2ccc(Br)cc2)SC1=S			CC(C)C(C(=O)O)N1C(=O)/C(=C\c2ccc(Br)cc2)SC1=S	0.731707	O=C(O)C(O)c1ccccc1	0.444444
Cc1cc(Br)c(O)c(C(=O)Nc2cc(Br)cc(C(F)(F)F)c2O)c1	106726	1	3098	0.799536	0.943905	-5.27518	0.794806	1	real	22	22557662	Nc1cc(Br)cc(C(F)(F)F)c1O	546558	Cc1cc(Br)c(O)c(C(=O)O)c1			O=C(Nc1cc(C(F)(F)F)ccc1C(F)(F)F)c1cc(Br)ccc1O	0.589744	Cc1cc(O)cc(C)c1Cl	0.4375
O=C(Nc1ccc(Cl)c(Cl)c1Cl)c1cc(O)c2ccccc2c1O	109652	0	4490	0.799507	0.957927	-5.86648	0	1	wuxi	1	AG1717_AG	Nc1ccc(Cl)c(Cl)c1Cl	SE0079_SD	O=C(O)c1cc(O)c2ccccc2c1O			Oc1c(O)c(Cl)c(Cl)c(Cl)c1Cl	0.7	Oc1ccc(Cl)cc1	0.538462
CC(O)CCCN(C)C(=O)CN1C(=O)C(=Cc2ccc(Br)cc2)SC1=S	105453	3	2496	0.799479	0.909715	-3.839	0.780098	1	real	22	3387064	CNCCCC(C)O	141764	O=C(O)CN1C(=O)C(=Cc2ccc(Br)cc2)SC1=S			CC(C)C(C(=O)O)N1C(=O)/C(=C\c2ccc(Br)cc2)SC1=S	0.756098	O=C(O)C(O)c1ccccc1	0.444444
O=C(Nc1cc(Br)c(Cl)cc1F)c1c(O)c(Cl)cc(Cl)c1Cl	116978	0	8005	0.799389	0.961395	-6.01747	0	1	wuxi	1	AG00227_AG	Nc1cc(Br)c(Cl)cc1F	SD1161_SD	O=C(O)c1c(O)c(Cl)cc(Cl)c1Cl			O=C(Nc1cc(Cl)cc(Cl)c1O)c1c(O)c(Cl)cc(Cl)c1Cl	0.806452	Cc1cc(O)cc(C)c1Cl	0.5
CC(O)C(C)(C)CNC(=O)CN1C(=O)C(=Cc2ccc(Br)cc2)SC1=S	119602	1	9243	0.799317	0.934402	-4.88475	0.795068	1	real	22	9832768	CC(O)C(C)(C)CN	141764	O=C(O)CN1C(=O)C(=Cc2ccc(Br)cc2)SC1=S			CC(C)C(C(=O)O)N1C(=O)/C(=C\c2ccc(Br)cc2)SC1=S	0.780488	O=C(O)C(O)c1ccccc1	0.444444
O=C(Nc1ccc(Cl)c(Cl)c1Cl)c1ccc(O)c(O)c1O	116080	0	7570	0.799316	0.908753	-3.8056	0	1	wuxi	1	AG1717_AG	Nc1ccc(Cl)c(Cl)c1Cl	SD0163_SD	O=C(O)c1ccc(O)c(O)c1O			Oc1c(O)c(Cl)c(Cl)c(Cl)c1Cl	0.7	Oc1ccc(Cl)cc1	0.538462
O=C(Nc1ccc(Cl)c(Cl)c1F)c1cc(C(F)(F)F)ccc1O	118253	1	8607	0.799296	0.923913	-4.4443	0.804819	1	wuxi	1	AG1664_AG	Nc1ccc(Cl)c(Cl)c1F	SD1099_SD	O=C(O)c1cc(C(F)(F)F)ccc1O			O=C(Nc1cc(C(F)(F)F)ccc1O)Nc1cc(C(F)(F)F)ccc1O	0.777778	Oc1ccc(Cl)cc1	0.538462
O=C(Nc1ccc(Sc2ccc(C(F)(F)F)cc2)cc1)c1cccc(Cl)c1O	115634	1	7349	0.799249	0.951863	-5.62242	0.811514	1	real	22	7957261	Nc1ccc(Sc2ccc(C(F)(F)F)cc2)cc1	80898	O=C(O)c1cccc(Cl)c1O			O=C(Nc1cccc(NC(=O)c2cccc(O)c2O)c1)c1cccc(O)c1O	0.703704	Oc1ccc(Cl)cc1	0.538462
O=C(Nc1ccc(-c2cccc(C(F)(F)F)c2)cc1)c1cc(Cl)cc(F)c1O	120483	1	9680	0.799248	0.953263	-5.68137	0.82066	1	real	22	71540	Nc1ccc(-c2cccc(C(F)(F)F)c2)cc1	3679402	O=C(O)c1cc(Cl)cc(F)c1O			O=C(Nc1cccc(NC(=O)c2cccc(O)c2O)c1)c1cccc(O)c1O	0.666667	Oc1ccc(Cl)cc1	0.615385
O=C(CN1C(=O)C(=Cc2ccc(Br)cc2)SC1=S)Nc1cc(O)cc(C(F)(F)F)c1	101032	1	269	0.799215	0.954495	-5.73466	0.846907	1	real	22	3059359	Nc1cc(O)cc(C(F)(F)F)c1	141764	O=C(O)CN1C(=O)C(=Cc2ccc(Br)cc2)SC1=S			Oc1cc(O)cc(/C=C/c2ccc(Br)cc2)c1	0.727273	Oc1ccc(Cl)cc1	0.461538
O=C(Nc1cc(C(F)(F)F)c(Cl)cc1O)c1c(O)cc(Br)cc1F	103380	1	1503	0.799155	0.931054	-4.75087	0.782691	1	real	22	11656874	Nc1cc(C(F)(F)F)c(Cl)cc1O	22129726	O=C(O)c1c(O)cc(Br)cc1F			O=C(Nc1cc(C(F)(F)F)ccc1O)Nc1cc(C(F)(F)F)ccc1O	0.592593	Oc1ccc(Cl)cc1	0.461538
CC(C)(C)c1ccc(O)c(NC(=O)C(=O)c2ccc(Br)cc2O)c1	112223	1	5691	0.799123	0.941983	-5.21212	0.787327	1	real	22	10355	CC(C)(C)c1ccc(O)c(N)c1	2067572	O=C(O)C(=O)c1ccc(Br)cc1O			O=C(Nc1cc(C(F)(F)F)ccc1O)Nc1cc(C(F)(F)F)ccc1O	0.703704	Nc1ccc(C(=O)O)c(O)c1	0.545455
O=C(Nc1cc(C(F)(F)F)c(Cl)cc1O)C(=O)c1ccc(F)cc1	106884	1	3174	0.799101	0.917583	-4.18639	0.787857	1	real	22	11656874	Nc1cc(C(F)(F)F)c(Cl)cc1O	3727490	O=C(O)C(=O)c1ccc(F)cc1			O=C(Nc1cc(C(F)(F)F)ccc1O)Nc1cc(C(F)(F)F)ccc1O	0.62963	Oc1ccc(Cl)cc1	0.538462
COCC(O)CN(C)C(=O)CN1C(=O)C(=Cc2cccc(Br)c2)SC1=S	102774	1	1203	0.799096	0.894346	-3.20885	0.7641	1	real	22	281284	CNCC(O)COC	2031820	O=C(O)CN1C(=O)C(=Cc2cccc(Br)c2)SC1=S			CC(C)C(C(=O)O)N1C(=O)/C(=C\c2ccc(Br)cc2)SC1=S	0.634146	O=C(O)C(O)c1ccccc1	0.5
O=C(NCC(F)(F)c1ccc(Cl)c(Cl)c1)c1c(O)c(Cl)cc(Cl)c1Cl	114929	1	7009	0.798932	0.941032	-5.18034	0.808744	1	real	527	26397582	NCC(F)(F)c1ccc(Cl)c(Cl)c1	16413	O=C(O)c1c(O)c(Cl)cc(Cl)c1Cl			Oc1c(O)c(Cl)c(Cl)c(Cl)c1Cl	0.7	Oc1ccc(Cl)cc1	0.538462
NN(C(=O)c1cc(Br)cc(Br)c1O)c1ccc(C(F)(F)F)c(Br)c1	120264	1	9570	0.798849	0.922039	-4.38475	0.806893	1	real	22	34269779	NNc1ccc(C(F)(F)F)c(Br)c1	4001	O=C(O)c1cc(Br)cc(Br)c1O			O=C(Nc1cc(C(F)(F)F)ccc1C(F)(F)F)c1cc(Br)ccc1O	0.512821	Nc1ccc(C(=O)O)c(O)c1	0.454545
O=C(Nc1cc(C(F)(F)F)c(F)cc1O)c1cc(Br)ccc1O	117842	1	8418	0.798792	0.92094	-4.34094	0.773273	1	real	22	3834559	Nc1cc(C(F)(F)F)c(F)cc1O	1938	O=C(O)c1cc(Br)ccc1O			O=C(Nc1cc(C(F)(F)F)ccc1C(F)(F)F)c1cc(Br)ccc1O	0.794872	Nc1ccc(C(=O)O)c(O)c1	0.454545
O=C(Nc1c(O)c(Cl)cc(Cl)c1Cl)c1cc(Cl)c(F)cc1I	115848	1	7455	0.798669	0.956902	-5.85942	0.786367	1	real	22	7528977	Nc1c(O)c(Cl)cc(Cl)c1Cl	13084567	O=C(O)c1cc(Cl)c(F)cc1I			Oc1c(O)c(Cl)c(Cl)c(Cl)c1Cl	0.7	Cc1cc(O)cc(C)c1Cl	0.5625
O=C(Nc1cc(Br)cc(C(F)(F)F)c1O)c1cc2c(F)c(Cl)c(Br)cc2[nH]1	101263	1	383	0.798641	0.957852	-5.90064	0.746488	1	real	22	22557662	Nc1cc(Br)cc(C(F)(F)F)c1O	27203265	O=C(O)c1cc2c(F)c(Cl)c(Br)cc2[nH]1			Oc1c(O)c(Cl)c(Cl)c(Cl)c1Cl	0.7	Cc1cc(O)cc(C)c1Cl	0.5
O=C(Nc1cc(Cl)ccc1C(F)(F)F)c1csc(C(=O)Nc2c(Cl)ccc(O)c2Cl)n1	111839	0	5507	0.798635	0.93863	-5.09206	0	1	wuxi	7	LN00160519_phase_2_COOH_COOEt	CCOC(=O)c1nc(C(=O)O)cs1	AG1120_AG	Nc1cc(Cl)ccc1C(F)(F)F	AG00136_AG	Nc1c(Cl)ccc(O)c1Cl	O=C(Nc1cc(Cl)ccc1O)Nc1cc(C(F)(F)F)ccc1Cl	0.702703	Oc1ccc(Cl)cc1	0.692308
O=C(CN1C(=O)C(=Cc2ccc(Br)cc2)SC1=S)OCC(=O)C1CCOC1	104963	1	2268	0.798613	0.939192	-5.11668	0.777674	1	real	1458	141764	O=C(O)CN1C(=O)C(=Cc2ccc(Br)cc2)SC1=S	13202301	O=C(CBr)C1CCOC1			CC(C)C(C(=O)O)N1C(=O)/C(=C\c2ccc(Br)cc2)SC1=S	0.682927	N[C@@H]1CONC1=O	0.368421
O=C(Nc1ccc(Cl)c(C(F)(F)F)c1Cl)c1ccc(Cl)c(O)c1	108251	0	3820	0.798593	0.928966	-4.68723	0	1	wuxi	1	AG00216_AG	Nc1ccc(Cl)c(C(F)(F)F)c1Cl	SD0487_SD	O=C(O)c1ccc(Cl)c(O)c1			Oc1c(O)c(Cl)c(Cl)c(Cl)c1Cl	0.6	Oc1ccc(Cl)cc1	0.538462
NN(C(=O)c1c(Cl)ccc(Cl)c1O)c1cccc(C(F)(F)F)c1F	111721	4	5449	0.798588	0.904644	-3.66403	0.79079	1	real	22	27319605	NNc1cccc(C(F)(F)F)c1F	3937570	O=C(O)c1c(Cl)ccc(Cl)c1O			Oc1c(O)c(Cl)c(Cl)c(Cl)c1Cl	0.6	Oc1ccc(Cl)cc1	0.538462
O=C(CN1C(=O)C(=Cc2ccc(Br)cc2)SC1=S)N[C@@H]1COC[C@H]1O	102046	3	837	0.798431	0.910458	-3.9154	0.767575	1	real	22	22217117	N[C@@H]1COC[C@H]1O	141764	O=C(O)CN1C(=O)C(=Cc2ccc(Br)cc2)SC1=S			CC(C)C(C(=O)O)N1C(=O)/C(=C\c2ccc(Br)cc2)SC1=S	0.707317	Oc1ccc(Cl)cc1	0.384615
CC(C)(C)c1ccc(O)c(NC(=O)Nc2cccc(C(F)F)c2Cl)c1	119140	1	9017	0.798406	0.948948	-5.53607	0.809249	1	real	2430	3616040	Nc1cccc(C(F)F)c1Cl	10355	CC(C)(C)c1ccc(O)c(N)c1			O=C(Nc1cc(C(F)(F)F)ccc1O)Nc1cc(C(F)(F)F)ccc1O	0.851852	Cc1cc(O)cc(C)c1Cl	0.5625
CC(=CC(=O)Nc1cc(Br)cc(C(F)(F)F)c1O)c1ccccc1	108358	1	3871	0.798332	0.928017	-4.65854	0.772225	1	real	22	22557662	Nc1cc(Br)cc(C(F)(F)F)c1O	193897	CC(=CC(=O)O)c1ccccc1			C/C(=C\C(=O)Nc1ccccc1C(=O)O)c1ccc2ccccc2c1	0.615385	O=C(Nc1ccc(C(=O)O)c(O)c1)c1ccccc1	0.5
C[C@@H]1COC[C@](CN)(CO)N1C(=O)CN1C(=O)C(=Cc2cccc(Br)c2)SC1=S	102724	0	1179	0.798301	0.88776	-2.96597	0	1	real	22	26034462	C[C@@H]1COC[C@](CN)(CO)N1	2031820	O=C(O)CN1C(=O)C(=Cc2cccc(Br)c2)SC1=S			CC(C)C(C(=O)O)N1C(=O)/C(=C\c2ccc(Br)cc2)SC1=S	0.609756	N[C@@H]1CONC1=O	0.473684
O=C(Nc1cccc(S(F)(F)(F)(F)F)c1)c1ccc(Cl)c(O)c1O	114968	1	7029	0.798017	0.916651	-4.19387	0.793261	1	real	22	71989	Nc1cccc(S(F)(F)(F)(F)F)c1	3753222	O=C(O)c1ccc(Cl)c(O)c1O			O=C(Nc1cccc(NC(=O)c2cccc(O)c2O)c1)c1cccc(O)c1O	0.814815	O=C(Nc1ccc(C(=O)O)c(O)c1)c1ccccc1	0.566667
O=C(Nc1ccc(-c2cccc(OC(F)(F)F)c2)cc1F)C(=O)c1ccc(Br)cc1O	118619	1	8782	0.797884	0.977561	-6.76253	0.845904	1	real	22	6017072	Nc1ccc(-c2cccc(OC(F)(F)F)c2)cc1F	2067572	O=C(O)C(=O)c1ccc(Br)cc1O			O=C(Nc1ccc(Cl)cc1F)c1ccccc1O	0.588235	Nc1ccc(C(=O)Oc2ccccc2)c(O)c1	0.566667
O=C(Nc1cc(C(F)(F)F)c(Cl)cc1O)c1c(O)cccc1I	113833	1	6469	0.797861	0.928382	-4.69419	0.781454	1	real	22	11656874	Nc1cc(C(F)(F)F)c(Cl)cc1O	5188044	O=C(O)c1c(O)cccc1I			O=C(Nc1cc(C(F)(F)F)ccc1O)Nc1cc(C(F)(F)F)ccc1O	0.62963	Oc1ccc(Cl)cc1	0.538462
O=C(Nc1cc(F)cc(Cl)c1O)c1ccc(C(F)(F)F)cc1O	108090	1	3739	0.797848	0.91	-3.92125	0.7817	1	real	22	3838116	Nc1cc(F)cc(Cl)c1O	75630	O=C(O)c1ccc(C(F)(F)F)cc1O			O=C(Nc1cc(C(F)(F)F)ccc1O)Nc1cc(C(F)(F)F)ccc1O	0.740741	Nc1ccc(C(=O)O)c(O)c1	0.545455
O=C(Nc1cc(C(F)(F)F)c(Cl)cc1O)c1cc(F)c(F)cc1O	113752	1	6433	0.797788	0.911698	-3.99532	0.789422	1	real	22	11656874	Nc1cc(C(F)(F)F)c(Cl)cc1O	3630384	O=C(O)c1cc(F)c(F)cc1O			O=C(Nc1ccc(Cl)cc1F)c1ccccc1O	0.617647	Oc1ccc(Cl)cc1	0.461538
CN(C)CC(O)CNC(=O)CN1C(=O)C(=Cc2ccc(Br)cc2)SC1=S	101369	12	461	0.797746	0.883647	-2.81683	0.761007	1	real	22	77573	CN(C)CC(O)CN	141764	O=C(O)CN1C(=O)C(=Cc2ccc(Br)cc2)SC1=S			CC(C)C(C(=O)O)N1C(=O)/C(=C\c2ccc(Br)cc2)SC1=S	0.731707	O=C(O)C(O)c1ccccc1	0.444444
CN(CC(C)(C)CCO)C(=O)CN1C(=O)C(=Cc2cccc(Br)c2)SC1=S	115824	1	7443	0.797579	0.920866	-4.39006	0.7873	1	real	22	3586377	CNCC(C)(C)CCO	2031820	O=C(O)CN1C(=O)C(=Cc2cccc(Br)c2)SC1=S			CC(C)C(C(=O)O)N1C(=O)/C(=C\c2ccc(Br)cc2)SC1=S	0.609756	O=C(O)C(O)c1ccccc1	0.388889
O=C(Nc1ccc(OC(F)(F)F)c(Br)c1)c1ccc(Cl)c(O)c1O	120848	1	9854	0.797552	0.934514	-4.96555	0.809377	1	real	22	76483	Nc1ccc(OC(F)(F)F)c(Br)c1	3753222	O=C(O)c1ccc(Cl)c(O)c1O			O=C(Nc1cccc(NC(=O)c2cccc(O)c2O)c1)c1cccc(O)c1O	0.703704	O=C(Nc1ccc(C(=O)O)c(O)c1)c1ccccc1	0.566667
O=C(Nc1cc(C(F)(F)F)ccc1SCC(F)F)c1cc(Cl)cc([N+](=O)[O-])c1O	109665	2	4496	0.797334	0.945848	-5.4518	0.785204	1	real	22	3564191	Nc1cc(C(F)(F)F)ccc1SCC(F)F	2784573	O=C(O)c1cc(Cl)cc([N+](=O)[O-])c1O			O=C(Nc1cc(C(F)(F)F)ccc1O)Nc1cc(C(F)(F)F)ccc1O	0.740741	Oc1ccc(Cl)cc1	0.615385
O=C(Nc1cc(I)cc(C(F)(F)F)c1)c1cc(Cl)c(O)c(Cl)c1	112557	1	5848	0.797326	0.941399	-5.26498	0.803036	1	real	22	6957541	Nc1cc(I)cc(C(F)(F)F)c1	12730	O=C(O)c1cc(Cl)c(O)c(Cl)c1			Oc1c(I)cc(I)cc1I	0.714286	O=C(Nc1ccc(C(=O)O)c(O)c1)c1ccccc1	0.466667
CSCc1cc(NC(=O)c2cc(-c3cccc(C(F)(F)F)c3)ccc2O)ccc1Cl	117245	1	8131	0.79729	0.955851	-5.8746	0.782473	1	real	22	3566252	CSCc1cc(N)ccc1Cl	75615	O=C(O)c1cc(-c2cccc(C(F)(F)F)c2)ccc1O			O=C(Nc1cccc(NC(=O)c2cccc(O)c2O)c1)c1cccc(O)c1O	0.740741	O=C(Nc1ccc(C(=O)O)c(O)c1)c1ccccc1	0.6
NN(C(=O)c1ccc(Cl)c(F)c1O)c1c(Cl)cc(Cl)cc1Cl	105759	1	2641	0.797208	0.914301	-4.12982	0.771885	1	real	22	783	NNc1c(Cl)cc(Cl)cc1Cl	11269527	O=C(O)c1ccc(Cl)c(F)c1O			Oc1c(O)c(Cl)c(Cl)c(Cl)c1Cl	0.6	Oc1ccc(Cl)cc1	0.615385
O=C(Nc1cc(C(F)(F)F)c(Cl)cc1O)c1ccccc1Sc1ccc(F)c(F)c1	113895	1	6503	0.797197	0.951045	-5.67639	0.782668	1	real	22	11656874	Nc1cc(C(F)(F)F)c(Cl)cc1O	9201845	O=C(O)c1ccccc1Sc1ccc(F)c(F)c1			O=C(Nc1ccc(Cl)cc1F)c1ccccc1O	0.764706	Oc1ccc(Cl)cc1	0.615385
Cc1ccc(NC(=O)c2ccc(Cl)c(O)c2O)cc1C(F)(F)F	118702	1	8819	0.797089	0.922196	-4.46714	0.815126	1	real	22	40229	Cc1ccc(N)cc1C(F)(F)F	3753222	O=C(O)c1ccc(Cl)c(O)c1O			O=C(Nc1cccc(NC(=O)c2cccc(O)c2O)c1)c1cccc(O)c1O	0.703704	Cc1cc(O)cc(C)c1Cl	0.625
O=C(CCCN1C(=O)C(=Cc2cccs2)SC1=S)OCC(O)C1CCOC1	114587	1	6847	0.796941	0.908918	-3.91484	0.785742	1	real	1458	141774	O=C(O)CCCN1C(=O)C(=Cc2cccs2)SC1=S	15940292	OC(CBr)C1CCOC1			O=C(CCN1C(=O)/C(=C/c2ccc(-c3ccc([N+](=O)[O-])cc3)o2)SC1=S)O[K]	0.517857	O=C(O)C(O)c1ccccc1	0.5
O=C(Nc1cc(F)c(C(F)(F)F)cc1O)c1cc(Cl)c(Br)c(Cl)c1	118541	1	8746	0.796912	0.943899	-5.38801	0.808866	1	real	22	22612078	Nc1cc(F)c(C(F)(F)F)cc1O	8076300	O=C(O)c1cc(Cl)c(Br)c(Cl)c1			O=C(Nc1cc(C(F)(F)F)ccc1O)Nc1cc(C(F)(F)F)ccc1O	0.592593	Oc1ccc(Cl)cc1	0.461538
NN(C(=O)c1cc(Br)c2ccccc2c1O)c1ccc(C(F)(F)F)cc1F	117928	0	8458	0.796907	0.937955	-5.13808	0	1	real	22	4203634	NNc1ccc(C(F)(F)F)cc1F	3902251	O=C(O)c1cc(Br)c2ccccc2c1O			O=C(Nc1cc(C(F)(F)F)ccc1O)Nc1cc(C(F)(F)F)ccc1O	0.62963	Nc1ccc(C(=O)O)c(O)c1	0.454545
CC(C)c1ccc(Cl)c(NC(=O)c2ccc(Cl)c(O)c2O)c1	118217	1	8592	0.796888	0.927481	-4.69818	0.8066	1	real	22	3849260	CC(C)c1ccc(Cl)c(N)c1	3753222	O=C(O)c1ccc(Cl)c(O)c1O			Oc1c(O)c(Cl)c(Cl)c(Cl)c1Cl	0.6	Oc1ccc(Cl)cc1	0.538462
NN(C(=O)c1c(Cl)ccc(Cl)c1O)c1ccc(C(F)(F)F)cc1F	115506	3	7291	0.796827	0.906876	-3.83383	0.788265	1	real	22	4203634	NNc1ccc(C(F)(F)F)cc1F	3937570	O=C(O)c1c(Cl)ccc(Cl)c1O			O=C(Nc1cc(C(F)(F)F)ccc1O)Nc1cc(C(F)(F)F)ccc1O	0.62963	Oc1ccc(Cl)cc1	0.538462
O=C(CN1C(=O)C(=Cc2cccc(Br)c2)SC1=S)N[C@@H]1COC[C@H]1C(F)(F)F	103300	1	1457	0.796774	0.943503	-5.37727	0.763651	1	real	22	34522758	N[C@@H]1COC[C@H]1C(F)(F)F	2031820	O=C(O)CN1C(=O)C(=Cc2cccc(Br)c2)SC1=S			O=C(O)c1ccc(/C=C2\SC(=S)N(Cc3cccc(C(F)(F)F)c3)C2=O)cc1	0.627451	CC1(C)S[C@@H]2[C@H](NC(=O)Cc3ccccc3)C(=O)N2[C@H]1C(=O)O	0.395349
O=C(Nc1cccc(Cl)c1SCC(F)F)c1cc(Cl)c(F)cc1O	118251	1	8606	0.796664	0.940808	-5.26863	0.803568	1	real	22	3564189	Nc1cccc(Cl)c1SCC(F)F	3732538	O=C(O)c1cc(Cl)c(F)cc1O			O=C(Nc1cccc(NC(=O)c2cccc(O)c2O)c1)c1cccc(O)c1O	0.666667	Oc1ccc(Cl)cc1	0.538462
CC(C(=O)N1CCOCC1(CO)CN(C)C)N1C(=O)/C(=C\c2ccco2)SC1=S	118573	1	8760	0.796631	0.870232	-2.30034	0.810962	1	real	22	24366019	CN(C)CC1(CO)COCCN1	23789653	CC(C(=O)O)N1C(=O)/C(=C\c2ccco2)SC1=S			CC(C)C(C(=O)O)N1C(=O)/C(=C\c2ccc(Br)cc2)SC1=S	0.609756	O=C(O)C(O)c1ccccc1	0.444444
O=C(Nc1c(Cl)ccc(O)c1Cl)c1csc(C(=O)Nc2cc(Cl)ccc2C(F)(F)F)n1	111838	1	5507	0.796551	0.936675	-5.09953	0.789251	1	wuxi	7	LN00160519_phase_2_COOH_COOEt	CCOC(=O)c1nc(C(=O)O)cs1	AG00136_AG	Nc1c(Cl)ccc(O)c1Cl	AG1120_AG	Nc1cc(Cl)ccc1C(F)(F)F	O=C(Nc1cc(Cl)ccc1O)Nc1cc(C(F)(F)F)ccc1Cl	0.702703	Oc1ccc(Cl)cc1	0.692308
O=C(Nc1ccccc1Nc1cccc(C(F)(F)F)c1)c1cc(Cl)c(Cl)cc1O	118965	1	8933	0.796481	0.956331	-5.9297	0.803342	1	real	22	7300233	Nc1ccccc1Nc1cccc(C(F)(F)F)c1	5155413	O=C(O)c1cc(Cl)c(Cl)cc1O			O=C(CCl)c1ccccc1Nc1cccc(C(F)(F)F)c1	0.763158	O=C(Nc1ccc(C(=O)O)c(O)c1)c1ccccc1	0.566667
NN(C(=O)c1ccc(Cl)c(F)c1O)c1ccc(C(F)(F)F)c(Br)c1	102298	2	969	0.796452	0.916154	-4.24034	0.76661	1	real	22	34269779	NNc1ccc(C(F)(F)F)c(Br)c1	11269527	O=C(O)c1ccc(Cl)c(F)c1O			Oc1c(O)c(Cl)c(Cl)c(Cl)c1Cl	0.6	Oc1ccc(Cl)cc1	0.538462
O=C(Nc1cc(Br)cc(C(F)(F)F)c1O)c1cc2c(Cl)cc(F)cc2[nH]1	114047	1	6571	0.796443	0.949091	-5.62666	0.807326	1	real	22	22557662	Nc1cc(Br)cc(C(F)(F)F)c1O	4162076	O=C(O)c1cc2c(Cl)cc(F)cc2[nH]1			Oc1c(O)c(Cl)c(Cl)c(Cl)c1Cl	0.6	Oc1ccc(Cl)cc1	0.461538
Cc1ccc(N(N)C(=O)c2cc(Cl)c3ccccc3c2O)cc1C(F)(F)F	106355	1	2920	0.796311	0.940488	-5.27038	0.76277	1	real	22	26361007	Cc1ccc(NN)cc1C(F)(F)F	546497	O=C(O)c1cc(Cl)c2ccccc2c1O			Cc1cc(O)cc(C)c1O	0.642857	Cc1cc(O)cc(C)c1Cl	0.625
CCCC(CO)N1CCN(C(=O)C(C)N2C(=O)/C(=C\c3ccco3)SC2=S)CC1	111714	1	5446	0.796268	0.883837	-2.88845	0.781951	1	real	22	9318406	CCCC(CO)N1CCNCC1	23789653	CC(C(=O)O)N1C(=O)/C(=C\c2ccco2)SC1=S			CC(C)C(C(=O)O)N1C(=O)/C(=C\c2ccc(Br)cc2)SC1=S	0.609756	NNC(=O)c1ccncc1	0.47619
CSc1cc(C(F)(F)F)ccc1C(=O)Nc1ccc(NC(=O)c2cc(Cl)ccc2O)c(Cl)c1	109667	1	4497	0.796149	0.955004	-5.88812	0.775742	1	real	22	3990074	Nc1ccc(NC(=O)c2cc(Cl)ccc2O)c(Cl)c1	11880920	CSc1cc(C(F)(F)F)ccc1C(=O)O			O=C(Nc1cc(C(F)(F)F)ccc1O)Nc1cc(C(F)(F)F)ccc1O	0.777778	Oc1ccc(Cl)cc1	0.692308
O=C(Nc1ccc(SC(F)(F)F)c(F)c1)c1cc(Cl)cc(Cl)c1O	112097	1	5620	0.796101	0.946795	-5.54476	0.804495	1	real	22	2810027	Nc1ccc(SC(F)(F)F)c(F)c1	52592	O=C(O)c1cc(Cl)cc(Cl)c1O			O=S(c1cc(Cl)cc(Cl)c1O)c1cc(Cl)cc(Cl)c1O	0.636364	Oc1ccc(Cl)cc1	0.615385
O=C(Nc1ccccc1SCC(F)(F)F)c1cc(Cl)c(Cl)cc1O	109033	1	4189	0.796013	0.940021	-5.26353	0.80879	1	real	22	44296	Nc1ccccc1SCC(F)(F)F	5155413	O=C(O)c1cc(Cl)c(Cl)cc1O			O=C(Nc1ccc(Cl)cc1F)c1ccccc1O	0.647059	Oc1ccc(Cl)cc1	0.538462
CC(C)(CO)CNC(=O)CN1C(=O)C(=Cc2ccc(Br)cc2)SC1=S	105488	1	2511	0.795972	0.927842	-4.75284	0.755748	1	real	22	3330811	CC(C)(CN)CO	141764	O=C(O)CN1C(=O)C(=Cc2ccc(Br)cc2)SC1=S			CC(C)C(C(=O)O)N1C(=O)/C(=C\c2ccc(Br)cc2)SC1=S	0.707317	NNC(=O)c1ccncc1	0.380952
NN(C(=O)/C=C/c1ccc(C(F)(F)F)c(O)c1)c1cc(Br)cc(C(F)(F)F)c1	102094	2	863	0.795926	0.91934	-4.39706	0.774263	1	real	22	9530968	NNc1cc(Br)cc(C(F)(F)F)c1	24050872	O=C(O)/C=C/c1ccc(C(F)(F)F)c(O)c1			Oc1cc(O)cc(/C=C/c2ccc(Br)cc2)c1	0.590909	Nc1ccc(C(=O)O)c(O)c1	0.454545
O=C(CN1C(=O)C(=Cc2ccc(Br)cc2)SC1=S)NC1COCC1C(F)(F)F	104738	1	2163	0.795901	0.945542	-5.5007	0.775032	1	real	22	34521626	NC1COCC1C(F)(F)F	141764	O=C(O)CN1C(=O)C(=Cc2ccc(Br)cc2)SC1=S			CC(C)C(C(=O)O)N1C(=O)/C(=C\c2ccc(Br)cc2)SC1=S	0.682927	NNC(=O)c1ccncc1	0.380952
CN(C)c1ccc2cc(C(=O)Nc3cc(Br)cc(C(F)(F)F)c3O)ccc2c1	100817	1	180	0.795821	0.942429	-5.37312	0.928468	1	real	22	22557662	Nc1cc(Br)cc(C(F)(F)F)c1O	11391197	CN(C)c1ccc2cc(C(=O)O)ccc2c1			CN(C)c1ccc2cc3ccc(N(C)C)cc3[o+]c2c1	0.636364	CC(/C=C/C(=O)NO)=C\[C@@H](C)C(=O)c1ccc(N(C)C)cc1	0.447368
O=C(Nc1cc(Cl)ccc1OCC(F)(F)F)C(=O)c1ccc(Br)cc1O	115886	1	7476	0.795695	0.937461	-5.16953	0.786353	1	real	22	46196	Nc1cc(Cl)ccc1OCC(F)(F)F	2067572	O=C(O)C(=O)c1ccc(Br)cc1O			O=C(Nc1ccc(Cl)cc1)c1cc(Br)ccc1O	0.65625	Oc1ccc(Cl)cc1	0.692308
O=C(Nc1cc(C(F)(F)F)c(Cl)cc1O)c1ccc(Br)c(C(F)(F)F)c1	105970	1	2745	0.795592	0.939235	-5.24858	0.760698	1	real	22	11656874	Nc1cc(C(F)(F)F)c(Cl)cc1O	8098308	O=C(O)c1ccc(Br)c(C(F)(F)F)c1			O=C(Nc1cc(C(F)(F)F)ccc1O)Nc1cc(C(F)(F)F)ccc1O	0.62963	Oc1ccc(Cl)cc1	0.538462
O=C(Nc1cc(C(F)(F)F)c(Cl)cc1O)c1c(O)cc(Cl)cc1F	102048	1	838	0.795494	0.920125	-4.44869	0.739787	1	real	22	11656874	Nc1cc(C(F)(F)F)c(Cl)cc1O	26463479	O=C(O)c1c(O)cc(Cl)cc1F			O=C(Nc1ccc(Cl)cc1F)c1ccccc1O	0.617647	Oc1ccc(Cl)cc1	0.538462
CCc1ccc(O)c(C(=O)Nc2cc(Br)cc(C(F)(F)F)c2O)c1	102797	1	1216	0.795469	0.928822	-4.81576	0.751713	1	real	22	22557662	Nc1cc(Br)cc(C(F)(F)F)c1O	2071413	CCc1ccc(O)c(C(=O)O)c1			O=C(Nc1cc(C(F)(F)F)ccc1C(F)(F)F)c1cc(Br)ccc1O	0.717949	Nc1ccc(C(=O)O)c(O)c1	0.454545
O=C(CN1C(=O)C(=Cc2cccc(Br)c2)SC1=S)N1CCOCC(CO)C1	108285	1	3834	0.795412	0.905807	-3.84976	0.768475	1	real	22	26058062	OCC1CNCCOC1	2031820	O=C(O)CN1C(=O)C(=Cc2cccc(Br)c2)SC1=S			S=C(SSC(=S)N1CCOCC1)N1CCOCC1	0.631579	O=C(O)C(O)c1ccccc1	0.388889
O=C(NC(c1ccc(Br)cc1)C(F)(F)F)c1ccc(Cl)c(O)c1O	104277	1	1946	0.795408	0.904261	-3.78489	0.779137	1	real	22	7987065	NC(c1ccc(Br)cc1)C(F)(F)F	3753222	O=C(O)c1ccc(Cl)c(O)c1O			Oc1c(O)c(Cl)c(Cl)c(Cl)c1Cl	0.6	Oc1ccc(Cl)cc1	0.538462
O=C(Nc1c(Br)cc(O)c2c1C(=O)c1ccccc1C2=O)c1c(O)c(Cl)cc(Cl)c1Cl	109223	0	4276	0.795329	0.969282	-6.52425	0	1	wuxi	1	AG3895_AG	Nc1c(Br)cc(O)c2c1C(=O)c1ccccc1C2=O	SD1161_SD	O=C(O)c1c(O)c(Cl)cc(Cl)c1Cl			O=C(Nc1cc(Cl)cc(Cl)c1O)c1c(O)c(Cl)cc(Cl)c1Cl	0.774194	Cc1cc(O)cc(C)c1Cl	0.5625
CN(CCC(O)CO)C(=O)CN1C(=O)C(=Cc2ccc(Br)cc2)SC1=S	117401	1	8202	0.79521	0.891261	-3.24643	0.797157	1	real	22	27232845	CNCCC(O)CO	141764	O=C(O)CN1C(=O)C(=Cc2ccc(Br)cc2)SC1=S			CC(C)C(C(=O)O)N1C(=O)/C(=C\c2ccc(Br)cc2)SC1=S	0.731707	O=C(O)C(O)c1ccccc1	0.444444
NN(C(=O)c1cc(F)cc(Cl)c1O)c1ccc(Cl)c(C(F)(F)F)c1	121147	1	9997	0.795041	0.907314	-3.92916	0.795223	1	real	22	4160528	NNc1ccc(Cl)c(C(F)(F)F)c1	3685629	O=C(O)c1cc(F)cc(Cl)c1O			Oc1c(O)c(Cl)c(Cl)c(Cl)c1Cl	0.6	Oc1ccc(Cl)cc1	0.538462
O=C(Nc1c(Cl)cc(C(F)(F)F)cc1Cl)c1csc(NC(=O)c2cc(Br)cc(Br)c2O)n1	115031	1	7063	0.794904	0.942659	-5.42232	0.781555	1	wuxi	6	WXCD00301481_phase_3_COOH_N-Boc	CC(C)(C)OC(=O)Nc1nc(C(=O)O)cs1	AG0185_AG	Nc1c(Cl)cc(C(F)(F)F)cc1Cl	SD1137_SD	O=C(O)c1cc(Br)cc(Br)c1O	Oc1c(O)c(Cl)c(Cl)c(Cl)c1Cl	0.6	Cc1cc(O)cc(C)c1Cl	0.5
CCN(CC(C)(O)C(F)(F)F)C(=O)CN1C(=O)C(=Cc2ccc(Br)cc2)SC1=S	106505	1	2994	0.794899	0.930692	-4.91899	0.775617	1	real	22	34729733	CCNCC(C)(O)C(F)(F)F	141764	O=C(O)CN1C(=O)C(=Cc2ccc(Br)cc2)SC1=S			CC(C)C(C(=O)O)N1C(=O)/C(=C\c2ccc(Br)cc2)SC1=S	0.707317	CCn1cc(C(=O)O)c(=O)c2ccc(C)nc21	0.333333
O=C(/C=C/c1ccc(C(F)(F)F)c(O)c1)Nc1cc(F)c(O)cc1Cl	102195	1	914	0.794856	0.916354	-4.31754	0.754665	1	real	22	3680840	Nc1cc(F)c(O)cc1Cl	24050872	O=C(O)/C=C/c1ccc(C(F)(F)F)c(O)c1			O=C(Nc1cc(C(F)(F)F)ccc1O)Nc1cc(C(F)(F)F)ccc1O	0.592593	Oc1ccc(Cl)cc1	0.538462
NN(C(=O)C(=O)c1ccc(Br)cc1O)c1cccc(C(F)(F)F)c1Br	105527	0	2530	0.79475	0.907512	-3.95005	0	1	real	22	25884056	NNc1cccc(C(F)(F)F)c1Br	2067572	O=C(O)C(=O)c1ccc(Br)cc1O			CC(C)(C)c1cc(O)ccc1O	0.55	Nc1ccc(C(=O)O)c(O)c1	0.590909
O=C(Nc1cc(Cl)c(O)c(Cl)c1)c1csc(C(=O)Nc2c(Cl)c(Cl)c(Cl)c(Cl)c2Cl)n1	111384	0	5297	0.794716	0.95738	-6.04986	0	1	wuxi	7	LN00160519_phase_2_COOH_COOEt	CCOC(=O)c1nc(C(=O)O)cs1	AG1779_AG	Nc1cc(Cl)c(O)c(Cl)c1	AG1506_AG	Nc1c(Cl)c(Cl)c(Cl)c(Cl)c1Cl	Oc1c(O)c(Cl)c(Cl)c(Cl)c1Cl	0.8	Cc1cc(O)cc(C)c1Cl	0.5625
Cc1cc(F)c(C(F)(F)F)cc1NC(=O)c1ccc(Cl)c(O)c1O	102121	5	876	0.794671	0.917549	-4.37575	0.771395	1	real	22	19254350	Cc1cc(F)c(C(F)(F)F)cc1N	3753222	O=C(O)c1ccc(Cl)c(O)c1O			Cc1cc(O)cc(C)c1O	0.642857	Cc1cc(O)cc(C)c1Cl	0.625
Nc1cc(Cl)c(Cl)cc1C(=O)Nc1cc(C(F)(F)F)c(Cl)cc1O	101208	3	348	0.794648	0.933862	-5.06319	0.762152	1	real	22	11656874	Nc1cc(C(F)(F)F)c(Cl)cc1O	8095452	Nc1cc(Cl)c(Cl)cc1C(=O)O			O=C(Nc1cc(C(F)(F)F)ccc1O)Nc1cc(C(F)(F)F)ccc1O	0.592593	Nc1ccc(C(=O)O)c(O)c1	0.5
O=C(Nc1cc(Cl)c(F)cc1Cl)c1ccc(Cl)c(F)c1O	104699	1	2145	0.794613	0.930487	-4.92267	0.774569	1	real	22	11635159	Nc1cc(Cl)c(F)cc1Cl	11269527	O=C(O)c1ccc(Cl)c(F)c1O			Oc1c(O)c(Cl)c(Cl)c(Cl)c1Cl	0.6	Oc1ccc(Cl)cc1	0.538462
CC(C)c1cc(C(=O)N(N)c2cc(Br)ccc2C(F)(F)F)c(O)c(C(C)C)c1	120963	1	9909	0.794453	0.927964	-4.82339	0.79336	1	real	22	27273082	NNc1cc(Br)ccc1C(F)(F)F	10482	CC(C)c1cc(C(=O)O)c(O)c(C(C)C)c1			O=C(Nc1cc(C(F)(F)F)ccc1C(F)(F)F)c1cc(Br)ccc1O	0.564103	Nc1ccc(C(=O)O)c(O)c1	0.454545
NN(C(=O)/C=C/c1ccc(C(F)(F)F)c(O)c1)c1cc(Br)ccc1C(F)(F)F	110993	1	5124	0.794339	0.917817	-4.40134	0.782494	1	real	22	27273082	NNc1cc(Br)ccc1C(F)(F)F	24050872	O=C(O)/C=C/c1ccc(C(F)(F)F)c(O)c1			Oc1cc(O)cc(/C=C/c2ccc(Br)cc2)c1	0.636364	Nc1ccc(C(=O)O)c(O)c1	0.454545
O=C(Nc1cc(C(F)(F)F)c(Cl)cc1O)c1c2ccccc2cc2ccccc12	112956	1	6044	0.794295	0.954511	-5.94726	0.778068	1	real	22	11656874	Nc1cc(C(F)(F)F)c(Cl)cc1O	1951	O=C(O)c1c2ccccc2cc2ccccc12			O=C(Nc1cc(C(F)(F)F)ccc1O)Nc1cc(C(F)(F)F)ccc1O	0.62963	Oc1ccc(Cl)cc1	0.538462
O=C(Nc1cc(F)cc(Cl)c1O)c1ccc(Cl)c(O)c1O	109852	1	4577	0.79429	0.904686	-3.85098	0.807015	1	real	22	3838116	Nc1cc(F)cc(Cl)c1O	3753222	O=C(O)c1ccc(Cl)c(O)c1O			O=C(Nc1cc(Cl)cc(Cl)c1O)c1c(O)c(Cl)cc(Cl)c1Cl	0.612903	Oc1ccc(Cl)cc1	0.538462
CCCc1ccc(C(=O)Nc2cc(Br)cc(C(F)(F)F)c2O)cc1I	101034	1	270	0.79418	0.951413	-5.82183	0.839229	1	real	22	22557662	Nc1cc(Br)cc(C(F)(F)F)c1O	8852014	CCCc1ccc(C(=O)O)cc1I			Oc1c(I)cc(I)cc1I	0.714286	NNC(=O)c1ccncc1	0.47619
O=S(=O)(NC(c1ccccc1C(F)(F)F)C(F)(F)F)c1c(O)c(Cl)cc(Cl)c1Cl	107823	1	3615	0.79407	0.923118	-4.63601	0.781703	1	real	40	12499679	NC(c1ccccc1C(F)(F)F)C(F)(F)F	15142983	O=S(=O)(Cl)c1c(O)c(Cl)cc(Cl)c1Cl			Oc1c(O)c(Cl)c(Cl)c(Cl)c1Cl	0.7	Oc1ccc(Cl)cc1	0.538462
O=C(Nc1cc(Br)cc(C(F)(F)F)c1O)c1ccc(Oc2cccc(Cl)c2Cl)cc1	101008	1	258	0.794063	0.961005	-6.23049	0.879037	1	real	22	22557662	Nc1cc(Br)cc(C(F)(F)F)c1O	3575953	O=C(O)c1ccc(Oc2cccc(Cl)c2Cl)cc1			Oc1c(O)c(Cl)c(Cl)c(Cl)c1Cl	0.7	Oc1ccc(Cl)cc1	0.538462
Cc1c(NC(=O)c2ccc(Cl)c(F)c2O)cc(Br)cc1C(F)(F)F	108550	1	3958	0.794028	0.935639	-5.16469	0.777765	1	real	22	22562270	Cc1c(N)cc(Br)cc1C(F)(F)F	11269527	O=C(O)c1ccc(Cl)c(F)c1O			O=C(Nc1cc(C(F)(F)F)ccc1C(F)(F)F)c1cc(Br)ccc1O	0.615385	Cc1cc(O)cc(C)c1Cl	0.5625
CCC(C)(CO)CNC(=O)CN1C(=O)C(=Cc2ccc(Br)cc2)SC1=S	105708	5	2616	0.793961	0.931786	-5.00544	0.787799	1	real	22	3276416	CCC(C)(CN)CO	141764	O=C(O)CN1C(=O)C(=Cc2ccc(Br)cc2)SC1=S			CC(C)C(C(=O)O)N1C(=O)/C(=C\c2ccc(Br)cc2)SC1=S	0.707317	CC[C@@H](CO)NCCN[C@@H](CC)CO	0.470588
O=C(Nc1cc(C(F)(F)F)c(Cl)cc1O)c1cc2c(Cl)c(Cl)ccc2[nH]1	101265	1	384	0.793863	0.951638	-5.845	0.739812	1	real	22	11656874	Nc1cc(C(F)(F)F)c(Cl)cc1O	140511	O=C(O)c1cc2c(Cl)c(Cl)ccc2[nH]1			O=C(Nc1cc(C(F)(F)F)ccc1O)Nc1cc(C(F)(F)F)ccc1O	0.666667	Oc1ccc(Cl)cc1	0.538462
O=C(/C=C/c1ccc(C(F)(F)F)c(O)c1)Nc1c(O)ccc(Br)c1F	110847	1	5051	0.793847	0.914327	-4.27572	0.77099	1	real	22	8613244	Nc1c(O)ccc(Br)c1F	24050872	O=C(O)/C=C/c1ccc(C(F)(F)F)c(O)c1			O=C(Nc1cc(C(F)(F)F)ccc1O)Nc1cc(C(F)(F)F)ccc1O	0.592593	Nc1ccc(C(=O)O)c(O)c1	0.409091
NN(C(=O)c1cc(Cl)c(F)cc1O)c1ccc(Cl)c(C(F)(F)F)c1	113565	1	6343	0.793831	0.907908	-4.00627	0.788229	1	real	22	4160528	NNc1ccc(Cl)c(C(F)(F)F)c1	3732538	O=C(O)c1cc(Cl)c(F)cc1O			Oc1c(O)c(Cl)c(Cl)c(Cl)c1Cl	0.5	Nc1ccc(C(=O)O)c(O)c1	0.545455
NN(C(=O)C(=O)c1ccc(Br)cc1O)c1ccc(Br)cc1Cl	109564	1	4445	0.793806	0.913525	-4.24372	0.777748	1	real	22	2149480	NNc1ccc(Br)cc1Cl	2067572	O=C(O)C(=O)c1ccc(Br)cc1O			O=C(Nc1ccc(Cl)cc1)c1cc(Br)ccc1O	0.53125	Oc1ccc(Cl)cc1	0.615385
O=C(Nc1c(O)c(Cl)cc(Cl)c1Cl)c1csc(C(=O)c2ccccc2)n1	104736	1	2162	0.793776	0.941304	-5.4139	0.773308	1	real	22	7528977	Nc1c(O)c(Cl)cc(Cl)c1Cl	563262	O=C(O)c1csc(C(=O)c2ccccc2)n1			Oc1c(O)c(Cl)c(Cl)c(Cl)c1Cl	0.7	Cc1cc(O)cc(C)c1Cl	0.5625
NN(C(=O)c1cc(Cl)c(F)cc1O)c1cc(Br)cc(C(F)(F)F)c1	102101	2	866	0.793718	0.915074	-4.31271	0.752174	1	real	22	9530968	NNc1cc(Br)cc(C(F)(F)F)c1	3732538	O=C(O)c1cc(Cl)c(F)cc1O			O=C(Nc1cc(C(F)(F)F)ccc1O)Nc1cc(C(F)(F)F)ccc1O	0.518519	Nc1ccc(C(=O)O)c(O)c1	0.5
NN(C(=O)c1cc(-c2cccc(C(F)(F)F)c2)ccc1O)c1nc2cc(C(F)(F)F)ccc2s1	118991	1	8943	0.793718	0.933918	-5.10563	0.806235	1	real	22	3692705	NNc1nc2cc(C(F)(F)F)ccc2s1	75615	O=C(O)c1cc(-c2cccc(C(F)(F)F)c2)ccc1O			O=C(Nc1cc(C(F)(F)F)ccc1O)Nc1cc(C(F)(F)F)ccc1O	0.666667	Nc1ccc(C(=O)O)c(O)c1	0.5
O=C(Nc1cc(Br)c(F)cc1I)c1ccc(Cl)c(O)c1O	109873	1	4586	0.793711	0.927811	-4.84893	0.810992	1	real	22	25222797	Nc1cc(Br)c(F)cc1I	3753222	O=C(O)c1ccc(Cl)c(O)c1O			Oc1c(I)cc(I)cc1I	0.642857	Oc1ccc(Cl)cc1	0.538462
NN(C(=O)/C=C/c1ccc(C(F)(F)F)c(O)c1)c1ccc(C(F)(F)F)c(Cl)c1	102225	2	929	0.793673	0.915747	-4.34296	0.766134	1	real	22	27229471	NNc1ccc(C(F)(F)F)c(Cl)c1	24050872	O=C(O)/C=C/c1ccc(C(F)(F)F)c(O)c1			Oc1c(O)c(Cl)c(Cl)c(Cl)c1Cl	0.5	Oc1ccc(Cl)cc1	0.538462
O=C(NCC(O)(c1ccccc1Cl)C(F)(F)F)c1c(O)c(Cl)cc(Cl)c1Cl	117399	1	8201	0.793661	0.916318	-4.36751	0.796392	1	real	527	2078783	NCC(O)(c1ccccc1Cl)C(F)(F)F	16413	O=C(O)c1c(O)c(Cl)cc(Cl)c1Cl			O=C(Nc1cc(Cl)cc(Cl)c1O)c1c(O)c(Cl)cc(Cl)c1Cl	0.709677	Oc1ccc(Cl)cc1	0.538462
O=C(Nc1cc(I)cc(C(F)(F)F)c1)c1c(O)ccc(Cl)c1F	110121	1	4712	0.793657	0.928152	-4.86562	0.780616	1	real	22	6957541	Nc1cc(I)cc(C(F)(F)F)c1	22377539	O=C(O)c1c(O)ccc(Cl)c1F			O=C(Nc1cc(C(F)(F)F)ccc1O)Nc1cc(C(F)(F)F)ccc1O	0.666667	Oc1ccc(Cl)cc1	0.538462
NN(C(=O)c1cc(F)cc(Cl)c1O)c1cc(C(F)(F)F)ccc1Cl	114926	1	7007	0.793607	0.904911	-3.88985	0.802465	1	real	22	221111	NNc1cc(C(F)(F)F)ccc1Cl	3685629	O=C(O)c1cc(F)cc(Cl)c1O			O=C(Nc1cc(C(F)(F)F)ccc1O)Nc1cc(C(F)(F)F)ccc1O	0.62963	Oc1ccc(Cl)cc1	0.538462
O=C(Nc1cc(C(F)(F)F)c(Cl)cc1O)c1ccc(-c2ccc(S)cc2)cc1	100980	1	247	0.793531	0.950648	-5.81764	0.896054	1	real	527	11656874	Nc1cc(C(F)(F)F)c(Cl)cc1O	7891139	O=C(O)c1ccc(-c2ccc(S)cc2)cc1			O=C(Nc1cc(C(F)(F)F)ccc1O)Nc1cc(C(F)(F)F)ccc1O	0.666667	Oc1ccc(Cl)cc1	0.538462
O=C(Nc1c(Cl)c(Cl)c(Cl)c(Cl)c1Cl)c1csc(C(=O)Nc2cc(Cl)c(O)c(Cl)c2)n1	111383	1	5297	0.793503	0.956075	-6.04715	0.767663	1	wuxi	7	LN00160519_phase_2_COOH_COOEt	CCOC(=O)c1nc(C(=O)O)cs1	AG1506_AG	Nc1c(Cl)c(Cl)c(Cl)c(Cl)c1Cl	AG1779_AG	Nc1cc(Cl)c(O)c(Cl)c1	Oc1c(O)c(Cl)c(Cl)c(Cl)c1Cl	0.8	Cc1cc(O)cc(C)c1Cl	0.5625
C=C(C(=O)Nc1ccc(NC(=O)c2c(O)c(Cl)cc(Cl)c2Cl)cc1F)C(F)(F)F	102607	0	1118	0.793445	0.948498	-5.73084	0	1	wuxi	5	WXCD00301007_phase_3_N-Boc_NH	CC(C)(C)OC(=O)Nc1ccc(N)c(F)c1	SB0382_SB	C=C(C(=O)O)C(F)(F)F	SD1161_SD	O=C(O)c1c(O)c(Cl)cc(Cl)c1Cl	O=C(Nc1cc(Cl)cc(Cl)c1O)c1c(O)c(Cl)cc(Cl)c1Cl	0.774194	Oc1ccc(Cl)cc1	0.538462
O=C(Nc1cc(Cl)ccc1I)c1ccc(Cl)c(O)c1O	114264	1	6676	0.793433	0.924369	-4.7161	0.762145	1	real	22	910598	Nc1cc(Cl)ccc1I	3753222	O=C(O)c1ccc(Cl)c(O)c1O			Oc1c(I)cc(I)cc1I	0.642857	Oc1ccc(Cl)cc1	0.692308
O=C(Nc1cc(C(F)(F)F)c(Cl)cc1O)c1ccc(Cl)c(C(F)F)c1	104355	1	1981	0.79338	0.923151	-4.66715	0.783177	1	real	22	11656874	Nc1cc(C(F)(F)F)c(Cl)cc1O	26396586	O=C(O)c1ccc(Cl)c(C(F)F)c1			O=C(Nc1cc(C(F)(F)F)ccc1O)Nc1cc(C(F)(F)F)ccc1O	0.62963	Oc1ccc(Cl)cc1	0.538462
O=C(Nc1c(O)ccc(Cl)c1F)c1cc2ccc(C(F)(F)F)cc2s1	115336	1	7206	0.793276	0.929266	-4.92888	0.798579	1	real	527	26336538	Nc1c(O)ccc(Cl)c1F	2800358	O=C(O)c1cc2ccc(C(F)(F)F)cc2s1			O=C(Nc1cc(C(F)(F)F)ccc1O)Nc1cc(C(F)(F)F)ccc1O	0.740741	Oc1ccc(Cl)cc1	0.538462
O=C(/C=C/c1ccc(C(F)(F)F)c(O)c1)Nc1cc(Cl)c(OC(F)F)cc1Cl	113162	1	6144	0.793216	0.945176	-5.60095	0.790391	1	real	22	22601102	Nc1cc(Cl)c(OC(F)F)cc1Cl	24050872	O=C(O)/C=C/c1ccc(C(F)(F)F)c(O)c1			O=C(Nc1cc(C(F)(F)F)ccc1O)Nc1cc(C(F)(F)F)ccc1O	0.592593	Oc1ccc(Cl)cc1	0.538462
O=C(Nc1ccc(Cl)cc1-c1ccc(C(F)(F)F)cc1)c1cc(Br)c(F)cc1O	117522	1	8257	0.793195	0.959722	-6.2139	0.788518	1	real	22	7171334	Nc1ccc(Cl)cc1-c1ccc(C(F)(F)F)cc1	8020858	O=C(O)c1cc(Br)c(F)cc1O			O=C(Nc1ccc(Cl)cc1F)c1ccccc1O	0.735294	Oc1ccc(Cl)cc1	0.692308
CC(C)(C)c1cc(Br)cc(NC(=O)c2cc3ccc(C(F)(F)F)cc3s2)c1O	101019	1	263	0.793192	0.943247	-5.5208	0.857112	1	real	22	15159614	CC(C)(C)c1cc(Br)cc(N)c1O	2800358	O=C(O)c1cc2ccc(C(F)(F)F)cc2s1			O=C(Nc1cc(C(F)(F)F)ccc1O)Nc1cc(C(F)(F)F)ccc1O	0.703704	NNC(=O)c1ccncc1	0.428571
O=C(Nc1ccc(OC(F)(F)F)c(F)c1)c1ccc(Cl)c(O)c1O	105171	1	2362	0.793162	0.918336	-4.4739	0.771373	1	real	22	2244029	Nc1ccc(OC(F)(F)F)c(F)c1	3753222	O=C(O)c1ccc(Cl)c(O)c1O			O=C(Nc1cccc(NC(=O)c2cccc(O)c2O)c1)c1cccc(O)c1O	0.703704	O=C(Nc1ccc(C(=O)O)c(O)c1)c1ccccc1	0.566667
CC(C)C(CO)CNC(=O)CN1C(=O)C(=Cc2ccc(Br)cc2)SC1=S	120379	1	9627	0.793042	0.92118	-4.59874	0.785192	1	real	22	3278458	CC(C)C(CN)CO	141764	O=C(O)CN1C(=O)C(=Cc2ccc(Br)cc2)SC1=S			CC(C)C(C(=O)O)N1C(=O)/C(=C\c2ccc(Br)cc2)SC1=S	0.756098	CC[C@@H](CO)NCCN[C@@H](CC)CO	0.470588
C[C@@H]1CN(C(=O)CN2C(=O)C(=Cc3cccc(Br)c3)SC2=S)C[C@@H](CO)O1	110805	2	5032	0.792878	0.895307	-3.51713	0.774899	1	real	22	11249931	C[C@@H]1CNC[C@@H](CO)O1	2031820	O=C(O)CN1C(=O)C(=Cc2cccc(Br)c2)SC1=S			CC(C)C(C(=O)O)N1C(=O)/C(=C\c2ccc(Br)cc2)SC1=S	0.609756	C[C@@H]1O[C@@H]1P(=O)(O)O	0.4375
O=C(Nc1ccc(Cl)c(C(F)(F)F)c1)c1c(O)ccc(Cl)c1F	112977	1	6052	0.792864	0.918187	-4.48045	0.780725	1	real	22	2288	Nc1ccc(Cl)c(C(F)(F)F)c1	22377539	O=C(O)c1c(O)ccc(Cl)c1F			O=C(Nc1ccc2c(c1)OC(F)(F)O2)Nc1ccc(Cl)c(C(F)(F)F)c1	0.625	Oc1ccc(Cl)cc1	0.538462
O=C(CCCN1C(=O)C(=Cc2cccs2)SC1=S)NCC(O)C1CCOC1	106771	1	3120	0.792772	0.891934	-3.37976	0.78111	1	real	22	3566479	NCC(O)C1CCOC1	141774	O=C(O)CCCN1C(=O)C(=Cc2cccs2)SC1=S			Cc1ccc(/C=C2\SC(=S)N(CCCCCC(=O)Nc3ccc(C(=O)O)c(O)c3)C2=O)cc1	0.516667	O=C(O)C(O)c1ccccc1	0.5
CC(C)C(NC(=O)CN1C(=O)C(=Cc2cccc(Br)c2)SC1=S)C(F)(F)F	113540	1	6328	0.79274	0.946555	-5.67947	0.780359	1	real	22	3628113	CC(C)C(N)C(F)(F)F	2031820	O=C(O)CN1C(=O)C(=Cc2cccc(Br)c2)SC1=S			CC(C)C(C(=O)O)N1C(=O)/C(=C\c2ccc(Br)cc2)SC1=S	0.682927	O=C(O)C(O)c1ccccc1	0.444444
O=C(Nc1cc(Cl)c(OC(F)F)cc1Cl)C(=O)c1ccc(Br)cc1O	101068	1	287	0.792736	0.946775	-5.68893	0.765541	1	real	22	22601102	Nc1cc(Cl)c(OC(F)F)cc1Cl	2067572	O=C(O)C(=O)c1ccc(Br)cc1O			O=C(Nc1ccc(Cl)cc1)c1cc(Br)ccc1O	0.59375	Nc1ccc(C(=O)O)c(O)c1	0.590909
O=C(Nc1cc(Br)cc(C(F)(F)F)c1O)C(Nc1ccccc1Cl)c1ccccc1F	100775	1	161	0.792656	0.945945	-5.65741	0.928998	1	real	22	22557662	Nc1cc(Br)cc(C(F)(F)F)c1O	3532932	O=C(O)C(Nc1ccccc1Cl)c1ccccc1F			Oc1c(O)c(Cl)c(Cl)c(Cl)c1Cl	0.6	Oc1ccc(Cl)cc1	0.538462
CP(C)(=O)[C@H](NC(=O)CCN1C(=O)C(=Cc2ccc(F)cc2)SC1=S)C(F)(F)F	118268	1	8615	0.792615	0.930956	-5.02849	0.793315	1	real	22	27037736	CP(C)(=O)[C@H](N)C(F)(F)F	43186	O=C(O)CCN1C(=O)C(=Cc2ccc(F)cc2)SC1=S			CC(C)C(C(=O)O)N1C(=O)/C(=C\c2ccc(Br)cc2)SC1=S	0.609756	NNC(=O)c1ccncc1	0.428571
CC(O)C1(NC(=O)CN2C(=O)C(=Cc3cccc(Br)c3)SC2=S)COC1	101597	1	624	0.792529	0.910052	-4.15258	0.763115	1	real	22	27170644	CC(O)C1(N)COC1	2031820	O=C(O)CN1C(=O)C(=Cc2cccc(Br)c2)SC1=S			CC(C)C(C(=O)O)N1C(=O)/C(=C\c2ccc(Br)cc2)SC1=S	0.658537	O=C(O)C(O)c1ccccc1	0.555556
Nc1c(C(=O)Nc2cc(Br)cc(C(F)(F)F)c2O)cc(Cl)c(Br)c1Cl	107042	1	3245	0.792484	0.942913	-5.53722	0.766247	1	real	22	22557662	Nc1cc(Br)cc(C(F)(F)F)c1O	27187924	Nc1c(C(=O)O)cc(Cl)c(Br)c1Cl			Oc1c(O)c(Cl)c(Cl)c(Cl)c1Cl	0.7	Cc1cc(O)cc(C)c1Cl	0.5
CC(C)(C)c1ccc(O)c(C(=O)N(N)c2cc(Br)cc(C(F)(F)F)c2)c1	108490	1	3935	0.792443	0.92304	-4.70278	0.772389	1	real	22	9530968	NNc1cc(Br)cc(C(F)(F)F)c1	3727506	CC(C)(C)c1ccc(O)c(C(=O)O)c1			O=C(Nc1cc(C(F)(F)F)ccc1O)Nc1cc(C(F)(F)F)ccc1O	0.62963	Nc1ccc(C(=O)O)c(O)c1	0.5
O=C(Nc1cc(Cl)c(OC(F)(F)F)cc1F)c1cc(Br)ccc1O	114401	1	6745	0.792341	0.944568	-5.61306	0.793452	1	real	22	21234121	Nc1cc(Cl)c(OC(F)(F)F)cc1F	1938	O=C(O)c1cc(Br)ccc1O			O=C(Nc1ccc(Cl)cc1)c1cc(Br)ccc1O	0.78125	Oc1ccc(Cl)cc1	0.538462
Cc1ccc(N(N)C(=O)c2cc(Cl)c(Cl)cc2O)cc1C(F)(F)F	105346	1	2443	0.792325	0.919198	-4.54624	0.778645	1	real	22	26361007	Cc1ccc(NN)cc1C(F)(F)F	5155413	O=C(O)c1cc(Cl)c(Cl)cc1O			Cc1cc(O)ccc1O	0.588235	Cc1cc(O)cc(C)c1Cl	0.625
O=C(Nc1cc(Br)cc(C(F)(F)F)c1O)c1ccc(Oc2ccc(Cl)cc2Cl)cc1	100948	1	233	0.792314	0.957492	-6.15802	0.920367	1	real	22	22557662	Nc1cc(Br)cc(C(F)(F)F)c1O	8079766	O=C(O)c1ccc(Oc2ccc(Cl)cc2Cl)cc1			O=C(Nc1cc(Cl)cc(Cl)c1O)c1c(O)c(Cl)cc(Cl)c1Cl	0.645161	Oc1ccc(Cl)cc1	0.692308
CC(C(=O)N1CCSC1CO)N1C(=O)/C(=C\c2ccco2)SC1=S	120076	2	9478	0.792218	0.892508	-3.42776	0.790822	1	real	22	27332483	OCC1NCCS1	23789653	CC(C(=O)O)N1C(=O)/C(=C\c2ccco2)SC1=S			CC(C)C(C(=O)O)N1C(=O)/C(=C\c2ccc(Br)cc2)SC1=S	0.609756	O=C(O)C(O)c1ccccc1	0.5
NN(C(=O)c1ccc(Cl)c(O)c1O)c1cc(C(F)(F)F)cc(C(F)(F)F)c1	119696	0	9288	0.792209	0.899234	-3.71121	0	1	real	22	26359974	NNc1cc(C(F)(F)F)cc(C(F)(F)F)c1	3753222	O=C(O)c1ccc(Cl)c(O)c1O			Oc1c(O)c(Cl)c(Cl)c(Cl)c1Cl	0.6	Oc1ccc(Cl)cc1	0.538462
C[C@H](O)CCN(C)C(=O)CN1C(=O)C(=Cc2cccc(Br)c2)SC1=S	117169	1	8093	0.792143	0.895808	-3.56984	0.787407	1	real	22	3451086	CNCC[C@H](C)O	2031820	O=C(O)CN1C(=O)C(=Cc2cccc(Br)c2)SC1=S			CC(C)C(C(=O)O)N1C(=O)/C(=C\c2ccc(Br)cc2)SC1=S	0.658537	O=C(O)C(O)c1ccccc1	0.5
O=C(Nc1cc(C(F)(F)F)c(Cl)cc1O)c1cccc(C(F)(F)F)c1Cl	106392	1	2935	0.792133	0.925973	-4.83957	0.757711	1	real	22	11656874	Nc1cc(C(F)(F)F)c(Cl)cc1O	66006	O=C(O)c1cccc(C(F)(F)F)c1Cl			O=C(Nc1ccc(Cl)cc1F)c1ccccc1O	0.647059	Oc1ccc(Cl)cc1	0.538462
O=C(Nc1cc(Cl)c(O)c(Cl)c1)c1ccc(Cl)c(O)c1O	115689	2	7377	0.792129	0.902155	-3.83753	0.795434	1	real	22	62237	Nc1cc(Cl)c(O)c(Cl)c1	3753222	O=C(O)c1ccc(Cl)c(O)c1O			O=C(Nc1cccc(NC(=O)c2cccc(O)c2O)c1)c1cccc(O)c1O	0.666667	Oc1ccc(Cl)cc1	0.538462
O=C(C#Cc1ccc(Br)cc1)Nc1cc(Br)cc(C(F)(F)F)c1O	106324	1	2907	0.792098	0.935731	-5.25165	0.763104	1	real	22	22557662	Nc1cc(Br)cc(C(F)(F)F)c1O	4213921	O=C(O)C#Cc1ccc(Br)cc1			O=C(Nc1cc(C(F)(F)F)ccc1O)Nc1cc(C(F)(F)F)ccc1O	0.592593	Oc1ccc(Cl)cc1	0.384615
O=C(Nc1cccc(-c2ccc(Cl)c(Cl)c2)c1)c1cc(-c2cccc(C(F)(F)F)c2)ccc1O	112527	1	5835	0.792095	0.970111	-6.69848	0.802762	1	real	22	2014227	Nc1cccc(-c2ccc(Cl)c(Cl)c2)c1	75615	O=C(O)c1cc(-c2cccc(C(F)(F)F)c2)ccc1O			O=C(Nc1cccc(NC(=O)c2cccc(O)c2O)c1)c1cccc(O)c1O	0.740741	O=C(Nc1ccc(C(=O)O)c(O)c1)c1ccccc1	0.566667
CCCCCCc1ccc(C(=O)C(C)OC(=O)CN2C(=O)C(=Cc3ccc(Br)cc3)SC2=S)cc1	105902	2	2709	0.792052	0.972146	-6.78593	0.778406	1	real	1458	141764	O=C(O)CN1C(=O)C(=Cc2ccc(Br)cc2)SC1=S	10028	CCCCCCc1ccc(C(=O)C(C)Cl)cc1			CC(C)C(C(=O)O)N1C(=O)/C(=C\c2ccc(Br)cc2)SC1=S	0.756098	CCCCCCCCCCCCCCCCCCCCCCO	0.692308
O=C(Nc1ccc(Cl)cc1OCC(F)(F)F)c1ccc(Cl)c(O)c1O	105472	1	2504	0.791894	0.921905	-4.67871	0.755064	1	real	22	2808816	Nc1ccc(Cl)cc1OCC(F)(F)F	3753222	O=C(O)c1ccc(Cl)c(O)c1O			O=C(Nc1ccc(Cl)cc1F)c1ccccc1O	0.647059	Oc1ccc(Cl)cc1	0.692308
O=C(NC(c1ccc(Cl)cc1Cl)C(F)(F)F)c1cc(F)cc(Cl)c1O	118011	1	8496	0.791827	0.915721	-4.42136	0.801303	1	real	22	24553677	NC(c1ccc(Cl)cc1Cl)C(F)(F)F	3685629	O=C(O)c1cc(F)cc(Cl)c1O			Oc1c(O)c(Cl)c(Cl)c(Cl)c1Cl	0.6	Oc1ccc(Cl)cc1	0.692308
O=C(Nc1ccc(C(F)(F)F)c(Cl)c1)c1c(O)ccc(Br)c1O	108105	0	3746	0.79181	0.917016	-4.47662	0	1	wuxi	1	AG0393_AG	Nc1ccc(C(F)(F)F)c(Cl)c1	SD00131_SD	O=C(O)c1c(O)ccc(Br)c1O			O=C(Nc1ccc(Cl)cc1)c1cc(Br)ccc1O	0.625	Oc1ccc(Cl)cc1	0.538462
CN(CC1CCO1)C(=O)CN1C(=O)C(=Cc2ccc(Br)cc2)SC1=S	111209	1	5219	0.791755	0.915004	-4.39431	0.775733	1	real	22	24776483	CNCC1CCO1	141764	O=C(O)CN1C(=O)C(=Cc2ccc(Br)cc2)SC1=S			CC(C)C(C(=O)O)N1C(=O)/C(=C\c2ccc(Br)cc2)SC1=S	0.707317	O=C(O)C1=CC[C@@H]2CC(=O)N12	0.346154
NN(C(=O)c1cc(Cl)cc(F)c1O)c1cc(C(F)(F)F)ccc1Cl	111363	1	5288	0.791737	0.902152	-3.85431	0.768909	1	real	22	221111	NNc1cc(C(F)(F)F)ccc1Cl	3679402	O=C(O)c1cc(Cl)cc(F)c1O			O=C(Nc1cc(C(F)(F)F)ccc1O)Nc1cc(C(F)(F)F)ccc1O	0.62963	Oc1ccc(Cl)cc1	0.615385
NN(C(=O)c1cc(Cl)c(F)cc1O)c1cc(C(F)(F)F)ccc1Cl	107466	1	3438	0.79173	0.90486	-3.96855	0.763422	1	real	22	221111	NNc1cc(C(F)(F)F)ccc1Cl	3732538	O=C(O)c1cc(Cl)c(F)cc1O			O=C(Nc1cc(C(F)(F)F)ccc1O)Nc1cc(C(F)(F)F)ccc1O	0.666667	Nc1ccc(C(=O)O)c(O)c1	0.545455
O=C(Nc1c(Cl)c(Cl)c(Cl)c(Cl)c1Cl)c1ccc2[nH]cc(-c3ccc(O)cc3C(F)(F)F)c2c1	102819	1	1224	0.791593	0.969325	-6.68699	0.739018	1	wuxi	8	LN01373711_phase_3_Br_COOH	O=C(O)c1ccc2[nH]cc(Br)c2c1	BT2590_BT	OB(O)c1ccc(O)cc1C(F)(F)F	AG1506_AG	Nc1c(Cl)c(Cl)c(Cl)c(Cl)c1Cl	Oc1c(O)c(Cl)c(Cl)c(Cl)c1Cl	0.8	Oc1ccc(Cl)cc1	0.692308
CCN(CC)CCN(CCOCCO)C(=O)CN1C(=O)C(=Cc2cccc(Br)c2)SC1=S	102260	12	950	0.791484	0.876958	-2.80508	0.779565	1	real	22	2263466	CCN(CC)CCNCCOCCO	2031820	O=C(O)CN1C(=O)C(=Cc2cccc(Br)c2)SC1=S			CC(C)C(C(=O)O)N1C(=O)/C(=C\c2ccc(Br)cc2)SC1=S	0.609756	CCN(CC)CCOC(=O)c1cccc(-c2ccccc2)c1O	0.512821
NN(C(=O)c1c(O)ccc(Cl)c1F)c1ccc(OC(F)(F)F)c(Cl)c1	104350	1	1978	0.791448	0.915286	-4.4194	0.782155	1	real	22	27226018	NNc1ccc(OC(F)(F)F)c(Cl)c1	22377539	O=C(O)c1c(O)ccc(Cl)c1F			O=C1C=CC(=O)c2c(O)ccc(O)c21	0.5	Oc1ccc(Cl)cc1	0.538462
O=C(Nc1cccc(Br)c1C(F)(F)F)c1cc(Cl)cc(F)c1O	116925	2	7978	0.79135	0.924973	-4.83121	0.781592	1	real	11	7637338	Nc1cccc(Br)c1C(F)(F)F	3679402	O=C(O)c1cc(Cl)cc(F)c1O			O=C(Nc1ccc(Cl)cc1F)c1ccccc1O	0.676471	Oc1ccc(Cl)cc1	0.615385
CN(CC(CO)CO)C(=O)CCCN1C(=O)C(=Cc2cccs2)SC1=S	108289	4	3837	0.791279	0.885411	-3.16958	0.789453	1	real	22	25959953	CNCC(CO)CO	141774	O=C(O)CCCN1C(=O)C(=Cc2cccs2)SC1=S			CC(C)C(C(=O)O)N1C(=O)/C(=C\c2ccc(Br)cc2)SC1=S	0.512195	O=C(O)C(O)c1ccccc1	0.444444
C=C(C(=O)Nc1ccc(NC(=O)c2c(O)c(Cl)cc(Cl)c2Cl)c(F)c1)C(F)(F)F	102606	1	1118	0.791264	0.944794	-5.66896	0.73088	1	wuxi	5	WXCD00301007_phase_3_N-Boc_NH	CC(C)(C)OC(=O)Nc1ccc(N)c(F)c1	SD1161_SD	O=C(O)c1c(O)c(Cl)cc(Cl)c1Cl	SB0382_SB	C=C(C(=O)O)C(F)(F)F	O=C(Nc1cc(Cl)cc(Cl)c1O)c1c(O)c(Cl)cc(Cl)c1Cl	0.806452	Oc1ccc(Cl)cc1	0.538462
O=C(CN1C(=O)C(=Cc2cccc(Br)c2)SC1=S)N1C[C@@H](CO)O[C@H](CO)C1	108660	1	4005	0.791226	0.882631	-3.05493	0.773345	1	real	22	26357461	OC[C@@H]1CNC[C@@H](CO)O1	2031820	O=C(O)CN1C(=O)C(=Cc2cccc(Br)c2)SC1=S			CC(C)C(C(=O)O)N1C(=O)/C(=C\c2ccc(Br)cc2)SC1=S	0.585366	O=C(O)C(O)c1ccccc1	0.388889
O=C(CN1C(=O)C(=Cc2cccc(Br)c2)SC1=S)N1C[C@H](CO)O[C@@H](CO)C1	102526	2	1077	0.791226	0.882631	-3.05493	0.772545	1	real	22	26618059	OC[C@H]1CNC[C@H](CO)O1	2031820	O=C(O)CN1C(=O)C(=Cc2cccc(Br)c2)SC1=S			CC(C)C(C(=O)O)N1C(=O)/C(=C\c2ccc(Br)cc2)SC1=S	0.585366	O=C(O)C(O)c1ccccc1	0.388889
CN(C)C[C@@H](CO)NC(=O)CN1C(=O)C(=Cc2ccc(Br)cc2)SC1=S	101777	5	704	0.791219	0.87961	-2.92807	0.770135	1	real	240690	3278389	CN(C)C[C@H](N)CO	141764	O=C(O)CN1C(=O)C(=Cc2ccc(Br)cc2)SC1=S			CC(C)C(C(=O)O)N1C(=O)/C(=C\c2ccc(Br)cc2)SC1=S	0.731707	CC[C@@H](CO)NCCN[C@@H](CC)CO	0.588235
CC(C)(C)c1cc(Br)ccc1NC(=O)c1ccc(Cl)c(O)c1O	110664	1	4969	0.791163	0.934436	-5.23748	0.788815	1	real	22	27319585	CC(C)(C)c1cc(Br)ccc1N	3753222	O=C(O)c1ccc(Cl)c(O)c1O			O=C(Nc1ccc(Cl)cc1)c1cc(Br)ccc1O	0.625	Oc1ccc(Cl)cc1	0.538462
CN(CCO)C(=O)CN1C(=O)C(=Cc2ccc(Br)cc2)SC1=S	102054	7	841	0.791023	0.897999	-3.7103	0.764275	1	real	22	516	CNCCO	141764	O=C(O)CN1C(=O)C(=Cc2ccc(Br)cc2)SC1=S			CC(C)C(C(=O)O)N1C(=O)/C(=C\c2ccc(Br)cc2)SC1=S	0.707317	CCCCCCCCCCCCCCCCCCCCCCO	0.384615
O=C(Nc1cc(C(F)(F)F)c(Cl)cc1O)c1ccc(I)c(I)c1	101236	3	363	0.790994	0.946872	-5.76804	0.762545	1	real	22	11656874	Nc1cc(C(F)(F)F)c(Cl)cc1O	4075464	O=C(O)c1ccc(I)c(I)c1			O=C(Nc1cc(C(F)(F)F)ccc1O)Nc1cc(C(F)(F)F)ccc1O	0.62963	Oc1ccc(Cl)cc1	0.538462
C[C@@H](O)C1CN(C(=O)CN2C(=O)C(=Cc3ccc(Br)cc3)SC2=S)CCO1	101393	3	478	0.790968	0.891844	-3.45368	0.766371	1	real	22	26038105	C[C@@H](O)C1CNCCO1	141764	O=C(O)CN1C(=O)C(=Cc2ccc(Br)cc2)SC1=S			CC(C)C(C(=O)O)N1C(=O)/C(=C\c2ccc(Br)cc2)SC1=S	0.780488	O=C(O)C(O)c1ccccc1	0.444444
O=C(Nc1cc(Br)cc(C(F)(F)F)c1O)c1csc(-c2ccccc2Cl)n1	101887	1	756	0.790915	0.938491	-5.41875	0.733609	1	real	22	22557662	Nc1cc(Br)cc(C(F)(F)F)c1O	2192602	O=C(O)c1csc(-c2ccccc2Cl)n1			Oc1c(O)c(Cl)c(Cl)c(Cl)c1Cl	0.6	Oc1ccc(Cl)cc1	0.538462
O=C(Nc1ccc(NC(=O)c2cc(Cl)c(Cl)c(Cl)c2O)cc1Cl)c1cc(Cl)ccc1O	119133	1	9014	0.790909	0.960762	-6.35614	0.801542	1	real	22	3990074	Nc1ccc(NC(=O)c2cc(Cl)ccc2O)c(Cl)c1	9200557	O=C(O)c1cc(Cl)c(Cl)c(Cl)c1O			Oc1c(O)c(Cl)c(Cl)c(Cl)c1Cl	0.8	Oc1ccc(Cl)cc1	0.692308
O=C(Nc1c(O)c(Cl)cc(Cl)c1Cl)c1ccc(-c2ccc(Br)cc2)s1	104075	1	1836	0.790835	0.945517	-5.71788	0.780411	1	real	22	7528977	Nc1c(O)c(Cl)cc(Cl)c1Cl	485745	O=C(O)c1ccc(-c2ccc(Br)cc2)s1			Oc1c(O)c(Cl)c(Cl)c(Cl)c1Cl	0.7	Cc1cc(O)cc(C)c1Cl	0.5625
NN(C(=O)c1ccc(Cl)c(F)c1O)c1cc(Br)cc(C(F)(F)F)c1	102174	1	905	0.790799	0.909344	-4.19733	0.753897	1	real	22	9530968	NNc1cc(Br)cc(C(F)(F)F)c1	11269527	O=C(O)c1ccc(Cl)c(F)c1O			Oc1c(O)c(Cl)c(Cl)c(Cl)c1Cl	0.6	Oc1ccc(Cl)cc1	0.538462
C=CCOC(=O)CN1C(=O)C(=Cc2ccc(Br)cc2)SC1=S	107460	1	3435	0.790739	0.929142	-5.03298	0.756559	1	real	1458	141764	O=C(O)CN1C(=O)C(=Cc2ccc(Br)cc2)SC1=S	586	C=CCBr			CC(C)C(C(=O)O)N1C(=O)/C(=C\c2ccc(Br)cc2)SC1=S	0.682927	NNC(=O)c1ccncc1	0.333333
O=C(NNc1ccc(Br)cc1C(F)(F)F)C(=O)c1ccc(Br)cc1O	104057	0	1828	0.790727	0.923676	-4.80351	0	1	real	22	2786095	NNc1ccc(Br)cc1C(F)(F)F	2067572	O=C(O)C(=O)c1ccc(Br)cc1O			O=C(Nc1cc(C(F)(F)F)ccc1C(F)(F)F)c1cc(Br)ccc1O	0.589744	Nc1ccc(C(=O)O)c(O)c1	0.545455
CC(C)(C)C(NC(=O)CN1C(=O)C(=Cc2ccc(Br)cc2)SC1=S)C(F)(F)F	119212	1	9049	0.790635	0.957785	-6.2427	0.805592	1	real	22	3898867	CC(C)(C)C(N)C(F)(F)F	141764	O=C(O)CN1C(=O)C(=Cc2ccc(Br)cc2)SC1=S			CC(C)C(C(=O)O)N1C(=O)/C(=C\c2ccc(Br)cc2)SC1=S	0.731707	O=C(O)C(O)c1ccccc1	0.388889
O=C(NCC(F)(F)c1ccc(Cl)c(Cl)c1)c1ccc(Cl)c(O)c1O	112128	2	5638	0.790619	0.903295	-3.95054	0.78905	1	real	22	26397582	NCC(F)(F)c1ccc(Cl)c(Cl)c1	3753222	O=C(O)c1ccc(Cl)c(O)c1O			Oc1c(O)c(Cl)c(Cl)c(Cl)c1Cl	0.6	Oc1ccc(Cl)cc1	0.538462
O=C(Nc1cc(C(F)(F)F)c(Cl)cc1O)C(O)c1ccc(Cl)c(Cl)c1	101232	2	361	0.790586	0.912104	-4.32264	0.767042	1	real	22	11656874	Nc1cc(C(F)(F)F)c(Cl)cc1O	7637151	O=C(O)C(O)c1ccc(Cl)c(Cl)c1			O=C(Nc1cc(C(F)(F)F)ccc1O)Nc1cc(C(F)(F)F)ccc1O	0.666667	O=C(O)C(O)c1ccccc1	0.555556
NN(C(=O)c1cc(Cl)c(F)cc1O)c1ccc(C(F)(F)F)c(Cl)c1	101920	2	770	0.790461	0.904465	-4.00659	0.760041	1	real	22	27229471	NNc1ccc(C(F)(F)F)c(Cl)c1	3732538	O=C(O)c1cc(Cl)c(F)cc1O			Oc1c(O)c(Cl)c(Cl)c(Cl)c1Cl	0.5	Nc1ccc(C(=O)O)c(O)c1	0.545455
O=C(Nc1cc(C(F)(F)F)c(F)cc1O)c1ccc(CSc2cc(Cl)ccc2Cl)cc1	105658	1	2591	0.790346	0.955675	-6.16637	0.756108	1	real	22	3834559	Nc1cc(C(F)(F)F)c(F)cc1O	31424	O=C(O)c1ccc(CSc2cc(Cl)ccc2Cl)cc1			O=C(Nc1cc(Cl)ccc1O)Nc1cc(C(F)(F)F)ccc1Cl	0.675676	Oc1ccc(Cl)cc1	0.692308
NCC1(CO)COCCN1C(=O)CN1C(=O)C(=Cc2cccc(Br)c2)SC1=S	120726	0	9795	0.790247	0.875387	-2.79224	0	1	real	22	24272024	NCC1(CO)COCCN1	2031820	O=C(O)CN1C(=O)C(=Cc2cccc(Br)c2)SC1=S			CC(C)C(C(=O)O)N1C(=O)/C(=C\c2ccc(Br)cc2)SC1=S	0.585366	NCc1ccc(S(N)(=O)=O)cc1	0.4
CC(O)CN(CC(C)(C)C)C(=O)CN1C(=O)C(=Cc2cccc(Br)c2)SC1=S	103623	1	1616	0.790118	0.925979	-4.92665	0.756056	1	real	22	27069173	CC(O)CNCC(C)(C)C	2031820	O=C(O)CN1C(=O)C(=Cc2cccc(Br)c2)SC1=S			CC(C)C(C(=O)O)N1C(=O)/C(=C\c2ccc(Br)cc2)SC1=S	0.658537	O=C(O)C(O)c1ccccc1	0.5
O=C(Nc1cccc(O)c1Cl)c1c(O)c(Cl)cc(Cl)c1Cl	115200	1	7145	0.790099	0.921117	-4.72286	0.805132	1	wuxi	1	AG1574_AG	Nc1cccc(O)c1Cl	SD1161_SD	O=C(O)c1c(O)c(Cl)cc(Cl)c1Cl			O=C(Nc1cc(Cl)cc(Cl)c1O)c1c(O)c(Cl)cc(Cl)c1Cl	0.806452	Oc1ccc(Cl)cc1	0.538462
NN(C(=O)c1cc(F)cc(Cl)c1O)c1ccc(C(F)(F)F)c(Cl)c1	108657	1	4004	0.790015	0.902243	-3.93232	0.768556	1	real	22	27229471	NNc1ccc(C(F)(F)F)c(Cl)c1	3685629	O=C(O)c1cc(F)cc(Cl)c1O			Oc1c(O)c(Cl)c(Cl)c(Cl)c1Cl	0.6	Oc1ccc(Cl)cc1	0.538462
CCCC(O)C(CO)NC(=O)CN1C(=O)C(=Cc2ccc(Br)cc2)SC1=S	112213	1	5686	0.789949	0.901545	-3.90578	0.778694	1	real	22	10594505	CCCC(O)C(N)CO	141764	O=C(O)CN1C(=O)C(=Cc2ccc(Br)cc2)SC1=S			CC(C)C(C(=O)O)N1C(=O)/C(=C\c2ccc(Br)cc2)SC1=S	0.731707	CC[C@@H](CO)NCCN[C@@H](CC)CO	0.529412
CCC[C@H](NC(=O)CN1C(=O)C(=Cc2ccc(Br)cc2)SC1=S)C(F)(F)F	103761	1	1684	0.789913	0.939441	-5.50194	0.770088	1	real	22	16494330	CCC[C@H](N)C(F)(F)F	141764	O=C(O)CN1C(=O)C(=Cc2ccc(Br)cc2)SC1=S			CC(C)C(C(=O)O)N1C(=O)/C(=C\c2ccc(Br)cc2)SC1=S	0.731707	CC[C@@H](CO)NCCN[C@@H](CC)CO	0.411765
CSc1c(F)cc(-c2ccc(NC(=O)c3cc(Br)cc(F)c3O)c(F)c2)cc1F	108513	1	3943	0.789907	0.94961	-5.93008	0.769452	1	wuxi	9	LN00195390_phase_3_Br_N-Boc	CC(C)(C)OC(=O)Nc1ccc(Br)cc1F	BT3057_BT	CSc1c(F)cc(B(O)O)cc1F	SD1881_SD	O=C(O)c1cc(Br)cc(F)c1O	O=C(Nc1ccc(Cl)cc1F)c1ccccc1O	0.617647	Nc1ccc(C(=O)O)c(O)c1	0.409091
O=C(Nc1cccc2ccc(Br)cc12)c1ccc(C(F)(F)F)cc1O	113770	1	6442	0.789841	0.937905	-5.44038	0.774853	1	real	22	19246808	Nc1cccc2ccc(Br)cc12	75630	O=C(O)c1ccc(C(F)(F)F)cc1O			O=C(Nc1cc(C(F)(F)F)ccc1C(F)(F)F)c1cc(Br)ccc1O	0.74359	O=C(Nc1ccc(C(=O)O)c(O)c1)c1ccccc1	0.566667
NN(C(=O)c1cc(F)cc(Cl)c1O)c1cc(Br)ccc1C(F)(F)F	119315	1	9098	0.789754	0.910505	-4.29121	0.806619	1	real	22	27273082	NNc1cc(Br)ccc1C(F)(F)F	3685629	O=C(O)c1cc(F)cc(Cl)c1O			Oc1c(O)c(Cl)c(Cl)c(Cl)c1Cl	0.6	Oc1ccc(Cl)cc1	0.538462
O=C(Nc1cc(Br)ccc1C(F)(F)F)c1csc(C(=O)Nc2cccc(O)c2Cl)n1	112021	0	5590	0.789707	0.927929	-5.02636	0	1	wuxi	7	LN00160519_phase_2_COOH_COOEt	CCOC(=O)c1nc(C(=O)O)cs1	AG1202_AG	Nc1cc(Br)ccc1C(F)(F)F	AG1574_AG	Nc1cccc(O)c1Cl	O=C(Nc1cc(C(F)(F)F)ccc1C(F)(F)F)c1cc(Br)ccc1O	0.717949	Oc1ccc(Cl)cc1	0.538462
O=C(Nc1cc(Br)cc(C(F)(F)F)c1O)c1cc(F)c(I)c(F)c1	114988	1	7041	0.789681	0.922577	-4.80233	0.780376	1	real	22	22557662	Nc1cc(Br)cc(C(F)(F)F)c1O	13394955	O=C(O)c1cc(F)c(I)c(F)c1			Oc1c(I)cc(I)cc1I	0.571429	O=C(Nc1ccc(C(=O)O)c(O)c1)c1ccccc1	0.4
CCCCCCc1ccc(C(=O)C(C)OC(=O)c2ccc(Cl)c(Cl)c2O)cc1	105126	1	2342	0.789646	0.960946	-6.4183	0.743247	1	real	1458	2530463	O=C(O)c1ccc(Cl)c(Cl)c1O	10028	CCCCCCc1ccc(C(=O)C(C)Cl)cc1			CCCCCCCCCc1ccc(B(O)O)cc1	0.72	CCCCCCCCCCCCCCCCCCCCCCO	0.692308
O=C(Nc1cccc(O)c1Cl)c1csc(C(=O)Nc2cc(Br)ccc2C(F)(F)F)n1	112022	1	5590	0.789606	0.927819	-5.02609	0.806534	1	wuxi	7	LN00160519_phase_2_COOH_COOEt	CCOC(=O)c1nc(C(=O)O)cs1	AG1574_AG	Nc1cccc(O)c1Cl	AG1202_AG	Nc1cc(Br)ccc1C(F)(F)F	O=C(Nc1cc(C(F)(F)F)ccc1C(F)(F)F)c1cc(Br)ccc1O	0.717949	Oc1ccc(Cl)cc1	0.538462
CSc1cc(O)ccc1NC(=O)Nc1cc(Cl)c(OC(F)(F)F)cc1F	119566	1	9227	0.789566	0.935221	-5.33932	0.789806	1	real	2430	21234121	Nc1cc(Cl)c(OC(F)(F)F)cc1F	3644139	CSc1cc(O)ccc1N			O=C(Nc1cc(C(F)(F)F)ccc1O)Nc1cc(C(F)(F)F)ccc1O	0.62963	Oc1ccc(Cl)cc1	0.692308
O=C(Nc1cc(Br)cc(C(F)(F)F)c1O)c1cc2c(cc1Cl)CCCC2	106743	1	3107	0.789555	0.954043	-6.13176	0.780971	1	real	22	22557662	Nc1cc(Br)cc(C(F)(F)F)c1O	26506241	O=C(O)c1cc2c(cc1Cl)CCCC2			Oc1c(O)c(Cl)c(Cl)c(Cl)c1Cl	0.6	Oc1ccc(Cl)cc1	0.461538
O=C(Nc1cc(C(F)(F)F)ccc1SCC(F)(F)F)c1c(O)cccc1Cl	108318	1	3850	0.789521	0.927316	-5.00858	0.753811	1	real	22	3532544	Nc1cc(C(F)(F)F)ccc1SCC(F)(F)F	2019454	O=C(O)c1c(O)cccc1Cl			O=C(Nc1cc(C(F)(F)F)ccc1O)Nc1cc(C(F)(F)F)ccc1O	0.777778	Oc1ccc(Cl)cc1	0.538462
O=C(Nc1ccc(Br)cc1OC(F)(F)F)c1csc(C(=O)Nc2cc(Cl)c(Cl)cc2O)n1	108652	1	4002	0.789496	0.948638	-5.90687	0.760654	1	wuxi	7	LN00160519_phase_2_COOH_COOEt	CCOC(=O)c1nc(C(=O)O)cs1	AG0495_AG	Nc1ccc(Br)cc1OC(F)(F)F	AG1333_AG	Nc1cc(Cl)c(Cl)cc1O	O=C(Nc1ccc(Cl)cc1)c1cc(Br)ccc1O	0.625	Oc1ccc(Cl)cc1	0.538462
O=C(Nc1cc(Cl)c(Cl)cc1O)c1csc(C(=O)Nc2ccc(Br)cc2OC(F)(F)F)n1	108653	0	4002	0.789494	0.948635	-5.90683	0	1	wuxi	7	LN00160519_phase_2_COOH_COOEt	CCOC(=O)c1nc(C(=O)O)cs1	AG1333_AG	Nc1cc(Cl)c(Cl)cc1O	AG0495_AG	Nc1ccc(Br)cc1OC(F)(F)F	O=C(Nc1ccc(Cl)cc1)c1cc(Br)ccc1O	0.625	Oc1ccc(Cl)cc1	0.538462
O=C(Nc1cc(Cl)cc(C(F)(F)F)c1)c1ccc(Cl)c(F)c1O	104272	1	1944	0.789378	0.917757	-4.61254	0.769004	1	real	22	2243378	Nc1cc(Cl)cc(C(F)(F)F)c1	11269527	O=C(O)c1ccc(Cl)c(F)c1O			O=C(Nc1cccc(NC(=O)c2cccc(O)c2O)c1)c1cccc(O)c1O	0.666667	Oc1ccc(Cl)cc1	0.615385
CC(C)c1cc(Cl)ccc1NC(=O)c1ccc(Cl)c(O)c1O	103588	2	1602	0.789345	0.919666	-4.69432	0.772048	1	real	22	24222802	CC(C)c1cc(Cl)ccc1N	3753222	O=C(O)c1ccc(Cl)c(O)c1O			O=C(Nc1ccc(Cl)cc1F)c1ccccc1O	0.617647	Oc1ccc(Cl)cc1	0.692308
O=C(Nc1ccc(I)c(C(F)(F)F)c1)c1csc(C(=O)Nc2c(Cl)ccc(O)c2Cl)n1	108788	0	4068	0.789318	0.935688	-5.36961	0	1	wuxi	7	LN00160519_phase_2_COOH_COOEt	CCOC(=O)c1nc(C(=O)O)cs1	AG2468_AG	Nc1ccc(I)c(C(F)(F)F)c1	AG00136_AG	Nc1c(Cl)ccc(O)c1Cl	O=C(Nc1ccc(Cl)cc1)Nc1ccc(Cl)c(Cl)c1	0.615385	Cc1cc(O)cc(C)c1Cl	0.5625
O=C(Nc1cc(C(F)(F)F)c(Cl)cc1O)c1cc2ccccc2cc1I	111467	1	5335	0.789126	0.950638	-6.00695	0.796084	1	real	22	11656874	Nc1cc(C(F)(F)F)c(Cl)cc1O	3693654	O=C(O)c1cc2ccccc2cc1I			O=C(Nc1ccc(Cl)cc1F)c1ccccc1O	0.647059	Oc1ccc(Cl)cc1	0.538462
O=C(Nc1ccc(C(F)(F)F)cc1O)c1cc(Cl)c(Br)cc1Cl	108138	1	3760	0.789121	0.926909	-5.00871	0.762079	1	wuxi	1	AG1270_AG	Nc1ccc(C(F)(F)F)cc1O	SD1618_SD	O=C(O)c1cc(Cl)c(Br)cc1Cl			O=C(Nc1cc(C(F)(F)F)ccc1O)Nc1cc(C(F)(F)F)ccc1O	0.740741	Oc1ccc(Cl)cc1	0.538462
O=C(CCN1C(=O)C(=Cc2ccc(F)cc2)SC1=S)OC/C=C/CO	115297	1	7189	0.789046	0.903173	-4.01316	0.804552	1	real	1458	43186	O=C(O)CCN1C(=O)C(=Cc2ccc(F)cc2)SC1=S	23989047	OC/C=C/CCl			CC(C)C(C(=O)O)N1C(=O)/C(=C\c2ccc(Br)cc2)SC1=S	0.560976	NNC(=O)c1ccncc1	0.333333
O=C(Nc1c(O)ccc(Cl)c1F)c1nn(-c2cc(Cl)c(Cl)cc2Cl)cc1O	106332	1	2910	0.788927	0.936981	-5.44087	0.757321	1	real	527	26336538	Nc1c(O)ccc(Cl)c1F	2103544	O=C(O)c1nn(-c2cc(Cl)c(Cl)cc2Cl)cc1O			O=C(Nc1ccc(Cl)cc1)Nc1ccc(Cl)c(Cl)c1	0.538462	Oc1ccc(Cl)cc1	0.538462
CN(C(=O)c1ccc(Cl)c(O)c1O)c1cc(Br)cc(C(F)(F)F)c1	103292	2	1453	0.788858	0.912882	-4.42984	0.764218	1	real	22	24847142	CNc1cc(Br)cc(C(F)(F)F)c1	3753222	O=C(O)c1ccc(Cl)c(O)c1O			Oc1c(O)c(Cl)c(Cl)c(Cl)c1Cl	0.6	Oc1ccc(Cl)cc1	0.538462
O=C(Nc1cc(Br)cc(C(F)(F)F)c1O)c1cnc(-c2ccccc2)s1	106211	1	2857	0.788825	0.926631	-5.00977	0.775464	1	real	22	22557662	Nc1cc(Br)cc(C(F)(F)F)c1O	230689	O=C(O)c1cnc(-c2ccccc2)s1			O=C(Nc1cc(C(F)(F)F)ccc1C(F)(F)F)c1cc(Br)ccc1O	0.564103	O=C(Nc1ccc(C(=O)O)c(O)c1)c1ccccc1	0.5
CC(C)c1cc(NC(=O)Nc2ccc(C(F)(F)F)cc2Cl)ccc1O	119078	1	8985	0.788745	0.928291	-5.08306	0.8006	1	real	2430	16429	Nc1ccc(C(F)(F)F)cc1Cl	3603853	CC(C)c1cc(N)ccc1O			O=C(Nc1cc(C(F)(F)F)ccc1O)Nc1cc(C(F)(F)F)ccc1O	0.888889	Oc1ccc(Cl)cc1	0.538462
Cc1c(Cl)ccc(C(=O)Nc2cc(Cl)c(OC(F)(F)F)cc2F)c1O	119138	1	9016	0.788732	0.941042	-5.62016	0.799341	1	real	22	21234121	Nc1cc(Cl)c(OC(F)(F)F)cc1F	11269529	Cc1c(Cl)ccc(C(=O)O)c1O			O=C(Nc1ccc(Cl)cc1F)c1ccccc1O	0.617647	Cc1cc(O)cc(C)c1Cl	0.5625
O=C(Nc1ccc(Br)cc1OC(F)(F)F)c1cc(Cl)ccc1O	110656	0	4965	0.788724	0.93479	-5.35743	0	1	wuxi	1	AG0495_AG	Nc1ccc(Br)cc1OC(F)(F)F	SD0029_SD	O=C(O)c1cc(Cl)ccc1O			O=C(Nc1ccc(Cl)cc1)c1cc(Br)ccc1O	0.8125	Oc1ccc(Cl)cc1	0.692308
Cc1ccc(Cl)c(O)c1C(=O)Nc1cc(C(F)(F)F)ccc1SCC(F)(F)F	120230	1	9550	0.788671	0.946596	-5.85651	0.802585	1	real	22	3532544	Nc1cc(C(F)(F)F)ccc1SCC(F)(F)F	3733816	Cc1ccc(Cl)c(O)c1C(=O)O			O=C(Nc1cc(C(F)(F)F)ccc1O)Nc1cc(C(F)(F)F)ccc1O	0.740741	Cc1cc(O)cc(C)c1Cl	0.625
CCc1ccc(OCC(O)CN(C)C(=O)CN2C(=O)C(=Cc3ccc(Br)cc3)SC2=S)cc1	113829	1	6467	0.788659	0.912728	-4.43192	0.773544	1	real	22	2019580	CCc1ccc(OCC(O)CNC)cc1	141764	O=C(O)CN1C(=O)C(=Cc2ccc(Br)cc2)SC1=S			CC(C)C(C(=O)O)N1C(=O)/C(=C\c2ccc(Br)cc2)SC1=S	0.731707	O=C(O)C(O)c1ccccc1	0.444444
NN(C(=O)c1cc(Cl)c(O)c(Cl)c1)c1cc(Br)ccc1C(F)(F)F	114447	1	6769	0.78846	0.906934	-4.19671	0.781406	1	real	22	27273082	NNc1cc(Br)ccc1C(F)(F)F	12730	O=C(O)c1cc(Cl)c(O)c(Cl)c1			Oc1c(O)c(Cl)c(Cl)c(Cl)c1Cl	0.6	Oc1ccc(Cl)cc1	0.538462
CCCC(O)CNC(=O)CN1C(=O)C(=Cc2ccc(Br)cc2)SC1=S	104439	2	2016	0.788437	0.909807	-4.31855	0.774241	1	real	22	2807195	CCCC(O)CN	141764	O=C(O)CN1C(=O)C(=Cc2ccc(Br)cc2)SC1=S			CC(C)C(C(=O)O)N1C(=O)/C(=C\c2ccc(Br)cc2)SC1=S	0.731707	O=C(O)C(O)c1ccccc1	0.444444
O=C(/C=C/c1ccc(O)cc1Cl)Nc1ccc(Cl)c(C(F)(F)F)c1	109930	1	4610	0.788366	0.918867	-4.70284	0.794908	1	wuxi	1	AG0146_AG	Nc1ccc(Cl)c(C(F)(F)F)c1	SB8094_SB	O=C(O)/C=C/c1ccc(O)cc1Cl			O=C(Nc1ccc2c(c1)OC(F)(F)O2)Nc1ccc(Cl)c(C(F)(F)F)c1	0.625	Oc1ccc(Cl)cc1	0.692308
CN(c1cc(Br)cc(C(F)(F)F)c1)S(=O)(=O)c1c(O)c(Cl)cc(Cl)c1Cl	120432	1	9657	0.788286	0.938829	-5.54622	0.801614	1	real	40	24847142	CNc1cc(Br)cc(C(F)(F)F)c1	15142983	O=S(=O)(Cl)c1c(O)c(Cl)cc(Cl)c1Cl			Oc1c(O)c(Cl)c(Cl)c(Cl)c1Cl	0.7	Cc1cc(O)cc(C)c1Cl	0.5625
NN(C(=O)C(=O)c1ccc(Br)cc1O)C(=O)c1cc(F)c(F)cc1Cl	106368	0	2925	0.78827	0.905804	-4.15731	0	1	real	22	4231190	NNC(=O)c1cc(F)c(F)cc1Cl	2067572	O=C(O)C(=O)c1ccc(Br)cc1O			Oc1c(O)c(Cl)c(Cl)c(Cl)c1Cl	0.6	Nc1ccc(C(=O)O)c(O)c1	0.590909
CCN(CC(C)O)C(=O)CCCN1C(=O)C(=Cc2cccs2)SC1=S	110828	1	5043	0.788252	0.877401	-2.96295	0.765175	1	real	22	2020738	CCNCC(C)O	141774	O=C(O)CCCN1C(=O)C(=Cc2cccs2)SC1=S			CC(C)C(C(=O)O)N1C(=O)/C(=C\c2ccc(Br)cc2)SC1=S	0.536585	O=C(O)C(O)c1ccccc1	0.5
O=C(NC(c1ccccc1C(F)(F)F)C(F)(F)F)c1ccc(Cl)c(O)c1O	109221	2	4275	0.788221	0.891434	-3.55475	0.779292	1	real	22	12499679	NC(c1ccccc1C(F)(F)F)C(F)(F)F	3753222	O=C(O)c1ccc(Cl)c(O)c1O			Oc1c(O)c(Cl)c(Cl)c(Cl)c1Cl	0.6	O=C(O)C(O)c1ccccc1	0.555556
COCC(O)CN(C)C(=O)CCN1C(=O)C(=Cc2ccc(F)cc2)SC1=S	121048	1	9948	0.788118	0.871216	-2.7085	0.780999	1	real	22	281284	CNCC(O)COC	43186	O=C(O)CCN1C(=O)C(=Cc2ccc(F)cc2)SC1=S			CC(C)C(C(=O)O)N1C(=O)/C(=C\c2ccc(Br)cc2)SC1=S	0.609756	O=C(O)C(O)c1ccccc1	0.444444
O=C(NNc1cc(C(F)(F)F)ccc1Cl)c1cc(Cl)c(Cl)c(Cl)c1O	115404	0	7240	0.788097	0.938511	-5.541	0	1	real	22	221111	NNc1cc(C(F)(F)F)ccc1Cl	9200557	O=C(O)c1cc(Cl)c(Cl)c(Cl)c1O			Oc1c(O)c(Cl)c(Cl)c(Cl)c1Cl	0.8	Oc1ccc(Cl)cc1	0.615385
O=C(Nc1ccc(Oc2ccc(Cl)cc2Cl)c(F)c1)c1c(O)cccc1C(F)(F)F	111484	1	5343	0.788085	0.944036	-5.77402	0.796801	1	real	22	2019794	Nc1ccc(Oc2ccc(Cl)cc2Cl)c(F)c1	9065109	O=C(O)c1c(O)cccc1C(F)(F)F			O=C(Nc1cccc(NC(=O)c2cccc(O)c2O)c1)c1cccc(O)c1O	0.666667	Oc1ccc(Cl)cc1	0.692308
CN(CC1(O)CCOCC1)C(=O)CN1C(=O)C(=Cc2ccc(Br)cc2)SC1=S	116865	1	7949	0.788056	0.888669	-3.44555	0.777262	1	real	22	15327510	CNCC1(O)CCOCC1	141764	O=C(O)CN1C(=O)C(=Cc2ccc(Br)cc2)SC1=S			CC(C)C(C(=O)O)N1C(=O)/C(=C\c2ccc(Br)cc2)SC1=S	0.707317	C1N2CN3CN1CN(C2)C3	0.333333
NN(C(=O)c1cc(Cl)cc(F)c1O)c1ccc(C(F)(F)F)c(Cl)c1	106136	1	2823	0.788027	0.899234	-3.89132	0.780637	1	real	22	27229471	NNc1ccc(C(F)(F)F)c(Cl)c1	3679402	O=C(O)c1cc(Cl)cc(F)c1O			Oc1c(O)c(Cl)c(Cl)c(Cl)c1Cl	0.6	Oc1ccc(Cl)cc1	0.615385
O=C(Nc1ccc(O)cc1OC(F)(F)F)c1cc(Cl)cc(Cl)c1O	120426	1	9655	0.787965	0.92115	-4.81618	0.799077	1	real	22	3660444	Nc1ccc(O)cc1OC(F)(F)F	52592	O=C(O)c1cc(Cl)cc(Cl)c1O			O=C(Nc1cc(Cl)cc(Cl)c1O)c1c(O)c(Cl)cc(Cl)c1Cl	0.645161	Oc1ccc(Cl)cc1	0.769231
O=C(Nc1cc(F)c(C(F)(F)F)cc1Br)c1ccc(Cl)c(F)c1O	115950	1	7507	0.787904	0.926462	-5.0423	0.782916	1	real	11	10994054	Nc1cc(F)c(C(F)(F)F)cc1Br	11269527	O=C(O)c1ccc(Cl)c(F)c1O			Oc1c(O)c(Cl)c(Cl)c(Cl)c1Cl	0.6	Oc1ccc(Cl)cc1	0.538462
CC(C)(C)c1ccc(O)c(NC(=O)c2nn(-c3c(Cl)cc(Cl)cc3Cl)cc2O)c1	116453	1	7748	0.787836	0.942666	-5.72709	0.777462	1	real	22	10355	CC(C)(C)c1ccc(O)c(N)c1	2247473	O=C(O)c1nn(-c2c(Cl)cc(Cl)cc2Cl)cc1O			O=C(Nc1cc(C(F)(F)F)ccc1O)Nc1cc(C(F)(F)F)ccc1O	0.703704	Oc1ccc(Cl)cc1	0.615385
C[C@@H]1COC[C@@](CO)(CNC(=O)CN2C(=O)C(=Cc3cccc(Br)c3)SC2=S)N1C	103141	1	1371	0.787828	0.882312	-3.18788	0.749824	1	real	22	26385561	C[C@@H]1COC[C@](CN)(CO)N1C	2031820	O=C(O)CN1C(=O)C(=Cc2cccc(Br)c2)SC1=S			CC(C)C(C(=O)O)N1C(=O)/C(=C\c2ccc(Br)cc2)SC1=S	0.609756	CC[C@@H](CO)NCCN[C@@H](CC)CO	0.411765
CC(C)(C)c1ccc(O)c(NC(=O)NC(c2ccc(Cl)cc2Cl)C(F)(F)F)c1	116057	1	7558	0.787686	0.935079	-5.41428	0.780903	1	real	2430	24553677	NC(c1ccc(Cl)cc1Cl)C(F)(F)F	10355	CC(C)(C)c1ccc(O)c(N)c1			O=C(Nc1cc(C(F)(F)F)ccc1O)Nc1cc(C(F)(F)F)ccc1O	0.851852	Oc1ccc(Cl)cc1	0.692308
NN(C(=O)c1cc2ccccc2cc1O)c1ccc(OC(F)(F)F)c(Cl)c1	112653	1	5896	0.787622	0.932368	-5.30298	0.77653	1	real	22	27226018	NNc1ccc(OC(F)(F)F)c(Cl)c1	485	O=C(O)c1cc2ccccc2cc1O			Nc1cc2ccccc2cc1N	0.714286	Nc1ccc(C(=O)Oc2ccccc2)c(O)c1	0.566667
CC(C)c1ccc(Cl)cc1C(=O)Nc1c(O)c(Cl)cc(Cl)c1Cl	116863	1	7948	0.787594	0.939901	-5.62115	0.770556	1	real	22	7528977	Nc1c(O)c(Cl)cc(Cl)c1Cl	20127844	CC(C)c1ccc(Cl)cc1C(=O)O			Oc1c(O)c(Cl)c(Cl)c(Cl)c1Cl	0.7	Oc1ccc(Cl)cc1	0.692308
O=C(Nc1cc(C(F)(F)F)c(Cl)cc1O)c1ccc(O)cc1-c1ccccc1	101259	1	381	0.787582	0.931464	-5.26668	0.744393	1	real	22	11656874	Nc1cc(C(F)(F)F)c(Cl)cc1O	11407681	O=C(O)c1ccc(O)cc1-c1ccccc1			O=C(Nc1ccc(Cl)cc1F)c1ccccc1O	0.647059	Oc1ccc(Cl)cc1	0.692308
NN(C(=O)c1c(Cl)ccc(Cl)c1O)c1ccc(C(F)(F)F)c(F)c1	107670	1	3538	0.787437	0.896669	-3.80883	0.783038	1	real	22	27077340	NNc1ccc(C(F)(F)F)c(F)c1	3937570	O=C(O)c1c(Cl)ccc(Cl)c1O			Oc1c(O)c(Cl)c(Cl)c(Cl)c1Cl	0.6	Oc1ccc(Cl)cc1	0.538462
O=C(Nc1cc(Br)cc(C(F)(F)F)c1O)c1ccc(C(F)(F)F)cc1C(F)F	106681	1	3078	0.787419	0.918038	-4.70877	0.780405	1	real	22	22557662	Nc1cc(Br)cc(C(F)(F)F)c1O	27179521	O=C(O)c1ccc(C(F)(F)F)cc1C(F)F			O=C(Nc1cc(C(F)(F)F)ccc1C(F)(F)F)c1cc(Br)ccc1O	0.717949	O=C(Nc1ccc(C(=O)O)c(O)c1)c1ccccc1	0.5
O=C(Nc1cc(O)cc(OC(F)(F)F)c1)c1c(O)c(Cl)cc(Cl)c1Cl	102184	0	909	0.787412	0.935387	-5.43903	0	1	wuxi	1	AG00247_AG	Nc1cc(O)cc(OC(F)(F)F)c1	SD1161_SD	O=C(O)c1c(O)c(Cl)cc(Cl)c1Cl			O=C(Nc1cc(Cl)cc(Cl)c1O)c1c(O)c(Cl)cc(Cl)c1Cl	0.741935	Cc1cc(O)cc(C)c1Cl	0.625
O=C(Nc1cc(Cl)ccc1C(F)(F)F)c1csc(C(=O)Nc2cccc(O)c2Cl)n1	117530	1	8260	0.787408	0.92269	-4.90496	0.784753	1	wuxi	7	LN00160519_phase_2_COOH_COOEt	CCOC(=O)c1nc(C(=O)O)cs1	AG1120_AG	Nc1cc(Cl)ccc1C(F)(F)F	AG1574_AG	Nc1cccc(O)c1Cl	O=C(Nc1ccc(Cl)cc1F)c1ccccc1O	0.647059	Oc1ccc(Cl)cc1	0.692308
NN(C(=O)c1cc(Br)cc(F)c1O)c1ccc(C(F)(F)F)c(Cl)c1	114015	1	6558	0.787376	0.907117	-4.25107	0.79706	1	real	22	27229471	NNc1ccc(C(F)(F)F)c(Cl)c1	2149567	O=C(O)c1cc(Br)cc(F)c1O			Oc1c(O)c(Cl)c(Cl)c(Cl)c1Cl	0.6	Oc1ccc(Cl)cc1	0.538462
O=C(Nc1cccc2ccc(Br)cc12)c1cc(-c2cccc(C(F)(F)F)c2)ccc1O	115996	1	7526	0.787367	0.955912	-6.30464	0.781374	1	real	22	19246808	Nc1cccc2ccc(Br)cc12	75615	O=C(O)c1cc(-c2cccc(C(F)(F)F)c2)ccc1O			O=C(Nc1cc(C(F)(F)F)ccc1C(F)(F)F)c1cc(Br)ccc1O	0.794872	O=C(Nc1ccc(C(=O)O)c(O)c1)c1ccccc1	0.466667
O=C(Nc1cccc(O)c1Cl)c1csc(C(=O)Nc2cc(Cl)ccc2C(F)(F)F)n1	117529	0	8260	0.78732	0.92257	-4.90374	0	1	wuxi	7	LN00160519_phase_2_COOH_COOEt	CCOC(=O)c1nc(C(=O)O)cs1	AG1574_AG	Nc1cccc(O)c1Cl	AG1120_AG	Nc1cc(Cl)ccc1C(F)(F)F	O=C(Nc1ccc(Cl)cc1F)c1ccccc1O	0.647059	Oc1ccc(Cl)cc1	0.692308
O=C(Nc1ccc(C(F)(F)F)cc1O)c1csc(C(=O)Nc2c(Br)cc(Br)c3ccccc23)n1	113311	0	6218	0.787255	0.926557	-5.07427	0	1	wuxi	7	LN00160519_phase_2_COOH_COOEt	CCOC(=O)c1nc(C(=O)O)cs1	AG1270_AG	Nc1ccc(C(F)(F)F)cc1O	AG1538_AG	Nc1c(Br)cc(Br)c2ccccc12	O=C(Nc1cc(C(F)(F)F)ccc1O)Nc1cc(C(F)(F)F)ccc1O	0.740741	O=C(Nc1ccc(C(=O)O)c(O)c1)c1ccccc1	0.5
O=C(Nc1cc(F)c(Br)cc1F)c1cc(-c2cccc(C(F)(F)F)c2)ccc1O	113023	1	6082	0.78724	0.95062	-6.08745	0.76926	1	real	22	78266	Nc1cc(F)c(Br)cc1F	75615	O=C(O)c1cc(-c2cccc(C(F)(F)F)c2)ccc1O			O=C(Nc1cc(C(F)(F)F)ccc1O)Nc1cc(C(F)(F)F)ccc1O	0.740741	O=C(Nc1ccc(C(=O)O)c(O)c1)c1ccccc1	0.466667
NN(C(=O)c1cc(Cl)cc(Cl)c1O)c1ccc(C(F)(F)F)c(F)c1	104613	1	2098	0.78723	0.898792	-3.90705	0.769928	1	real	22	27077340	NNc1ccc(C(F)(F)F)c(F)c1	52592	O=C(O)c1cc(Cl)cc(Cl)c1O			O=S(c1cc(Cl)cc(Cl)c1O)c1cc(Cl)cc(Cl)c1O	0.636364	Oc1ccc(Cl)cc1	0.615385
CN(CC(F)(F)Br)C(=O)CN1C(=O)C(=Cc2cccc(Br)c2)SC1=S	113265	1	6194	0.787229	0.938928	-5.59594	0.788857	1	real	22	19196702	CNCC(F)(F)Br	2031820	O=C(O)CN1C(=O)C(=Cc2cccc(Br)c2)SC1=S			CC(C)C(C(=O)O)N1C(=O)/C(=C\c2ccc(Br)cc2)SC1=S	0.609756	O=C(O)C(O)c1ccccc1	0.388889
NN(C(=O)c1ccc(Cl)c(O)c1O)c1c(Cl)cc(Cl)cc1Cl	102203	3	918	0.787171	0.89321	-3.6747	0.758012	1	real	22	783	NNc1c(Cl)cc(Cl)cc1Cl	3753222	O=C(O)c1ccc(Cl)c(O)c1O			Oc1c(O)c(Cl)c(Cl)c(Cl)c1Cl	0.6	Oc1ccc(Cl)cc1	0.615385
NN(C(=O)c1cc(Cl)c(Cl)c(Cl)c1O)c1cccc(Br)c1Cl	117759	1	8379	0.787159	0.923939	-4.96827	0.791655	1	real	22	11902889	NNc1cccc(Br)c1Cl	9200557	O=C(O)c1cc(Cl)c(Cl)c(Cl)c1O			Oc1c(O)c(Cl)c(Cl)c(Cl)c1Cl	0.8	Oc1ccc(Cl)cc1	0.538462
O=C(Nc1cc(C(F)(F)F)c(F)cc1O)c1ccc(Cl)cc1O	116404	1	7725	0.787155	0.903926	-4.12631	0.7799	1	real	22	3834559	Nc1cc(C(F)(F)F)c(F)cc1O	10456	O=C(O)c1ccc(Cl)cc1O			O=C(Nc1ccc(Cl)cc1F)c1ccccc1O	0.735294	Oc1ccc(Cl)cc1	0.692308
Cc1c(NC(=O)c2c(O)ccc(Cl)c2F)cc(I)cc1C(F)(F)F	108616	1	3988	0.787138	0.925445	-5.03249	0.768169	1	real	22	24551905	Cc1c(N)cc(I)cc1C(F)(F)F	22377539	O=C(O)c1c(O)ccc(Cl)c1F			Oc1c(I)cc(I)cc1I	0.714286	Cc1cc(O)cc(C)c1Cl	0.5625
O=C(Nc1ccc(O)c(C(=O)Nc2cc(C(F)(F)F)ccc2SCC(F)F)c1)c1cc(Cl)cc(Cl)c1	110996	1	5125	0.787111	0.943527	-5.79456	0.771779	1	real	22	3564191	Nc1cc(C(F)(F)F)ccc1SCC(F)F	92553	O=C(Nc1ccc(O)c(C(=O)O)c1)c1cc(Cl)cc(Cl)c1			O=C(Nc1cc(C(F)(F)F)ccc1O)Nc1cc(C(F)(F)F)ccc1O	0.814815	O=C(Nc1ccc(C(=O)O)c(O)c1)c1ccccc1	0.666667
O=C(Nc1cc(C(F)(F)F)c(Cl)cc1O)c1ccccc1C(=O)c1ccc(Br)cc1	104633	1	2111	0.787029	0.947124	-5.94941	0.765719	1	real	22	11656874	Nc1cc(C(F)(F)F)c(Cl)cc1O	46864	O=C(O)c1ccccc1C(=O)c1ccc(Br)cc1			O=C(Nc1ccc(Cl)cc1F)c1ccccc1O	0.676471	Oc1ccc(Cl)cc1	0.538462
CCN(C(=O)CCN1C(=O)C(=Cc2ccc(F)cc2)SC1=S)[C@@H]1COC[C@H]1O	108620	7	3990	0.786859	0.881947	-3.21423	0.784322	1	real	22	22137776	CCN[C@@H]1COC[C@H]1O	43186	O=C(O)CCN1C(=O)C(=Cc2ccc(F)cc2)SC1=S			CCc1ccc(/C=C2/SC(=S)NC2=O)cc1	0.636364	N[C@@H]1CONC1=O	0.368421
CCCCCc1ccc(-c2ccc(-c3ccc4cc(O)c(C(=O)Nc5c(Cl)cc(C(F)(F)F)cc5Cl)cc4c3)cc2)cc1	108356	1	3868	0.786829	0.987199	-7.64431	0.744759	1	wuxi	8	WXCD00612161_phase_3_Br_COOH	O=C(O)c1cc2cc(Br)ccc2cc1O	BT0939_BT	CCCCCc1ccc(-c2ccc(B(O)O)cc2)cc1	AG0185_AG	Nc1c(Cl)cc(C(F)(F)F)cc1Cl	CCCCCCCCCc1ccc(B(O)O)cc1	0.68	CCCCCCCCCCCCCCCCCCCCCCO	0.615385
O=C(Nc1cc(C(F)(F)F)c(F)cc1O)c1ccc(I)cc1O	116643	1	7834	0.786744	0.905593	-4.21418	0.786418	1	real	22	3834559	Nc1cc(C(F)(F)F)c(F)cc1O	3552000	O=C(O)c1ccc(I)cc1O			O=C(Nc1cc(C(F)(F)F)ccc1O)Nc1cc(C(F)(F)F)ccc1O	0.62963	Nc1ccc(C(=O)O)c(O)c1	0.545455
O=C(CN1C(=O)C(=Cc2cccc(Br)c2)SC1=S)NCC[C@@H]1COC[C@H]1O	103681	2	1646	0.786659	0.89811	-3.90297	0.776968	1	real	22	26046464	NCC[C@@H]1COC[C@H]1O	2031820	O=C(O)CN1C(=O)C(=Cc2cccc(Br)c2)SC1=S			CC(C)C(C(=O)O)N1C(=O)/C(=C\c2ccc(Br)cc2)SC1=S	0.585366	O=C(O)C(O)c1ccccc1	0.388889
O=C(Nc1cc(C(F)(F)F)c(Cl)cc1Br)c1cccc(Br)c1O	114032	0	6566	0.786649	0.930031	-5.24657	0	1	wuxi	1	AG0892_AG	Nc1cc(C(F)(F)F)c(Cl)cc1Br	SD0745_SD	O=C(O)c1cccc(Br)c1O			O=C(Nc1cccc(NC(=O)c2cccc(O)c2O)c1)c1cccc(O)c1O	0.666667	Oc1ccc(Cl)cc1	0.538462
CCOC(OCC)C(O)CNC(=O)CN1C(=O)C(=Cc2cccc(Br)c2)SC1=S	104475	9	2034	0.78659	0.885405	-3.37136	0.776003	1	real	22	3540305	CCOC(OCC)C(O)CN	2031820	O=C(O)CN1C(=O)C(=Cc2cccc(Br)c2)SC1=S			CC(C)C(C(=O)O)N1C(=O)/C(=C\c2ccc(Br)cc2)SC1=S	0.634146	O=C(O)C(O)c1ccccc1	0.555556
CC(C)c1ccc(NC(=O)c2c(O)c(Cl)cc(Cl)c2Cl)c(F)c1	104381	1	1994	0.786566	0.94374	-5.82696	0.771986	1	real	527	3602065	CC(C)c1ccc(N)c(F)c1	16413	O=C(O)c1c(O)c(Cl)cc(Cl)c1Cl			O=C(Nc1cc(Cl)cc(Cl)c1O)c1c(O)c(Cl)cc(Cl)c1Cl	0.806452	Cc1cc(O)cc(C)c1Cl	0.5625
CCC(C)(CO)CNC(=O)C(C)N1C(=O)/C(=C\c2ccco2)SC1=S	112184	4	5670	0.786558	0.909243	-4.37577	0.778868	1	real	22	3276416	CCC(C)(CN)CO	23789653	CC(C(=O)O)N1C(=O)/C(=C\c2ccco2)SC1=S			CC(C)C(C(=O)O)N1C(=O)/C(=C\c2ccc(Br)cc2)SC1=S	0.609756	CC[C@@H](CO)NCCN[C@@H](CC)CO	0.529412
O=C(NNc1ccc(Cl)c(C(F)(F)F)c1)c1cc(Cl)c(Cl)c(Cl)c1O	104639	1	2115	0.786464	0.934962	-5.462	0.766222	1	real	22	4160528	NNc1ccc(Cl)c(C(F)(F)F)c1	9200557	O=C(O)c1cc(Cl)c(Cl)c(Cl)c1O			Oc1c(O)c(Cl)c(Cl)c(Cl)c1Cl	0.8	Oc1ccc(Cl)cc1	0.615385
COCC(C)(CO)CNC(=O)CCN1C(=O)C(=Cc2ccc(F)cc2)SC1=S	105904	4	2714	0.786429	0.893785	-3.7309	0.774389	1	real	22	25999318	COCC(C)(CN)CO	43186	O=C(O)CCN1C(=O)C(=Cc2ccc(F)cc2)SC1=S			CC(C)C(C(=O)O)N1C(=O)/C(=C\c2ccc(Br)cc2)SC1=S	0.585366	NNC(=O)c1ccncc1	0.380952
O=C(Nc1c(Cl)ccc(O)c1Cl)c1csc(C(=O)Nc2ccc(I)c(C(F)(F)F)c2)n1	108787	1	4068	0.786367	0.933012	-5.38417	0.765555	1	wuxi	7	LN00160519_phase_2_COOH_COOEt	CCOC(=O)c1nc(C(=O)O)cs1	AG00136_AG	Nc1c(Cl)ccc(O)c1Cl	AG2468_AG	Nc1ccc(I)c(C(F)(F)F)c1	O=C(Nc1ccc(Cl)cc1)Nc1ccc(Cl)c(Cl)c1	0.615385	Cc1cc(O)cc(C)c1Cl	0.5625
O=C(Nc1c(Br)cc(Br)c2ccccc12)c1csc(C(=O)Nc2ccc(C(F)(F)F)cc2O)n1	113312	1	6218	0.786294	0.927255	-5.14503	0.784848	1	wuxi	7	LN00160519_phase_2_COOH_COOEt	CCOC(=O)c1nc(C(=O)O)cs1	AG1538_AG	Nc1c(Br)cc(Br)c2ccccc12	AG1270_AG	Nc1ccc(C(F)(F)F)cc1O	O=C(Nc1cc(C(F)(F)F)ccc1O)Nc1cc(C(F)(F)F)ccc1O	0.740741	O=C(Nc1ccc(C(=O)O)c(O)c1)c1ccccc1	0.5
O=C(Nc1cc(Br)cc(C(F)(F)F)c1O)c1ccc(Cl)c(O)c1	103643	2	1628	0.786271	0.908263	-4.34689	0.773099	1	real	22	22557662	Nc1cc(Br)cc(C(F)(F)F)c1O	2789149	O=C(O)c1ccc(Cl)c(O)c1			Oc1c(O)c(Cl)c(Cl)c(Cl)c1Cl	0.6	Oc1ccc(Cl)cc1	0.538462
O=C(Nc1cc(C(F)(F)F)c(Cl)cc1O)c1ccc2cc(O)ccc2c1	100875	1	205	0.786216	0.931765	-5.33821	0.914654	1	real	22	11656874	Nc1cc(C(F)(F)F)c(Cl)cc1O	40416	O=C(O)c1ccc2cc(O)ccc2c1			O=C(Nc1cc(C(F)(F)F)ccc1O)Nc1cc(C(F)(F)F)ccc1O	0.62963	Oc1ccc(Cl)cc1	0.692308
CN(C)C[C@H](CO)NC(=O)CN1C(=O)C(=Cc2ccc(Br)cc2)SC1=S	101318	8	424	0.786214	0.874618	-2.93362	0.743696	1	real	22	11656383	CN(C)C[C@@H](N)CO	141764	O=C(O)CN1C(=O)C(=Cc2ccc(Br)cc2)SC1=S			CC(C)C(C(=O)O)N1C(=O)/C(=C\c2ccc(Br)cc2)SC1=S	0.731707	CC[C@@H](CO)NCCN[C@@H](CC)CO	0.588235
CN1CCN(C(=O)CN2C(=O)C(=Cc3ccc(Br)cc3)SC2=S)CC(O)C1	104672	2	2133	0.786147	0.864552	-2.51297	0.775286	1	real	22	22693097	CN1CCNCC(O)C1	141764	O=C(O)CN1C(=O)C(=Cc2ccc(Br)cc2)SC1=S			CC(C)C(C(=O)O)N1C(=O)/C(=C\c2ccc(Br)cc2)SC1=S	0.707317	Oc1ccc(Cl)cc1	0.384615
Cc1cc(F)c(NC(=O)/C=C/c2ccc(C(F)(F)F)c(O)c2)cc1Cl	108733	1	4040	0.786147	0.933205	-5.40175	0.750551	1	real	22	3604746	Cc1cc(F)c(N)cc1Cl	24050872	O=C(O)/C=C/c1ccc(C(F)(F)F)c(O)c1			O=C(Nc1cc(C(F)(F)F)ccc1O)Nc1cc(C(F)(F)F)ccc1O	0.592593	Cc1cc(O)cc(C)c1Cl	0.625
CN(CC(F)(F)CO)C(=O)CN1C(=O)C(=Cc2cccc(Br)c2)SC1=S	113219	2	6172	0.786092	0.892009	-3.67066	0.783738	1	real	22	3454686	CNCC(F)(F)CO	2031820	O=C(O)CN1C(=O)C(=Cc2cccc(Br)c2)SC1=S			CC(C)C(C(=O)O)N1C(=O)/C(=C\c2ccc(Br)cc2)SC1=S	0.609756	O=C(O)C(O)c1ccccc1	0.388889
O=C(NCc1ccc(Br)cc1C(F)(F)F)c1ccc(Cl)c(O)c1O	116927	1	7979	0.786087	0.897557	-3.90433	0.791796	1	real	22	8970160	NCc1ccc(Br)cc1C(F)(F)F	3753222	O=C(O)c1ccc(Cl)c(O)c1O			Oc1c(O)c(Cl)c(Cl)c(Cl)c1Cl	0.6	Oc1ccc(Cl)cc1	0.538462
CN(C)CC1(CO)COCCN1C(=O)CN1C(=O)C(=Cc2ccc(Br)cc2)SC1=S	101326	20	429	0.786085	0.870247	-2.75528	0.744212	1	real	22	24366019	CN(C)CC1(CO)COCCN1	141764	O=C(O)CN1C(=O)C(=Cc2ccc(Br)cc2)SC1=S			CC(C)C(C(=O)O)N1C(=O)/C(=C\c2ccc(Br)cc2)SC1=S	0.707317	CCCCCCCCCCCCCCCCCCCCCCO	0.384615
CC(C)(C)c1ccc(O)c(C(=O)N(N)c2ccc(C(F)(F)F)c(Br)c2)c1	112903	1	6021	0.78608	0.915298	-4.65115	0.768939	1	real	22	34269779	NNc1ccc(C(F)(F)F)c(Br)c1	3727506	CC(C)(C)c1ccc(O)c(C(=O)O)c1			CC(C)(C)c1cc(O)ccc1O	0.65	Nc1ccc(C(=O)O)c(O)c1	0.5
C[C@@H]1COC[C@@](CO)(CNC(=O)CN2C(=O)C(=Cc3ccc(Br)cc3)SC2=S)N1	101784	2	707	0.786073	0.886038	-3.42024	0.764432	1	real	22	26034462	C[C@@H]1COC[C@](CN)(CO)N1	141764	O=C(O)CN1C(=O)C(=Cc2ccc(Br)cc2)SC1=S			CC(C)C(C(=O)O)N1C(=O)/C(=C\c2ccc(Br)cc2)SC1=S	0.707317	N[C@@H]1CONC1=O	0.421053
O=C(Nc1cc(C(F)(F)F)c(Cl)cc1O)c1cc(Br)cc(I)c1	101050	1	278	0.786071	0.937733	-5.59552	0.800327	1	real	22	11656874	Nc1cc(C(F)(F)F)c(Cl)cc1O	63139	O=C(O)c1cc(Br)cc(I)c1			Oc1c(I)cc(I)cc1I	0.642857	Oc1ccc(Cl)cc1	0.461538
CCc1ccc(C(=O)Nc2cc(Br)cc(C(F)(F)F)c2O)cc1CC	116811	1	7920	0.786046	0.931961	-5.35375	0.763734	1	real	22	22557662	Nc1cc(Br)cc(C(F)(F)F)c1O	3739356	CCc1ccc(C(=O)O)cc1CC			Oc1c(I)cc(I)cc1I	0.571429	NNC(=O)c1ccncc1	0.47619
O=C(NC(Cc1ccc(Cl)cc1)c1ccc(OC(F)(F)F)cc1)c1ccc(Cl)c(O)c1O	108115	1	3750	0.786001	0.946215	-5.95546	0.756359	1	real	22	26381241	NC(Cc1ccc(Cl)cc1)c1ccc(OC(F)(F)F)cc1	3753222	O=C(O)c1ccc(Cl)c(O)c1O			Oc1c(O)c(Cl)c(Cl)c(Cl)c1Cl	0.6	Oc1ccc(Cl)cc1	0.769231
CN(CC1COC(C)(C)OC1)C(=O)CN1C(=O)C(=Cc2ccc(Br)cc2)SC1=S	108060	1	3724	0.785993	0.922038	-4.93849	0.780847	1	real	22	3790145	CNCC1COC(C)(C)OC1	141764	O=C(O)CN1C(=O)C(=Cc2ccc(Br)cc2)SC1=S			CC(C)C(C(=O)O)N1C(=O)/C(=C\c2ccc(Br)cc2)SC1=S	0.707317	CC(=O)/C=C(/C)N[C@@H]1CON=C1O	0.419355
O=C(Nc1ccc(NC(=O)c2ccc(Cl)c(O)c2O)cc1)Nc1cccc(C(F)(F)F)c1	120347	1	9612	0.785988	0.929423	-5.24946	0.775115	1	real	22	26992222	Nc1ccc(NC(=O)Nc2cccc(C(F)(F)F)c2)cc1	3753222	O=C(O)c1ccc(Cl)c(O)c1O			O=C(Nc1cccc(NC(=O)c2cccc(O)c2O)c1)c1cccc(O)c1O	0.814815	O=C(Nc1ccc(C(=O)O)c(O)c1)c1ccccc1	0.6
Cc1cc(N(N)C(=O)c2c(O)c(Cl)cc(Cl)c2Cl)ccc1Cl	103866	1	1735	0.785917	0.921328	-4.9119	0.743789	1	real	527	3002073	Cc1cc(NN)ccc1Cl	16413	O=C(O)c1c(O)c(Cl)cc(Cl)c1Cl			Oc1c(O)c(Cl)c(Cl)c(Cl)c1Cl	0.7	Cc1cc(O)cc(C)c1Cl	0.6875
CN(C(=O)CN1C(=O)C(=Cc2cccc(Br)c2)SC1=S)C(CO)CO	102303	1	971	0.785872	0.883425	-3.31894	0.741758	1	real	22	3387067	CNC(CO)CO	2031820	O=C(O)CN1C(=O)C(=Cc2cccc(Br)c2)SC1=S			CC(C)C(C(=O)O)N1C(=O)/C(=C\c2ccc(Br)cc2)SC1=S	0.634146	O=C(O)C(O)c1ccccc1	0.444444
O=C(NNc1cc(C(F)(F)F)ccc1Cl)C(=O)c1ccc(Br)cc1O	111977	0	5572	0.785828	0.916101	-4.69578	0	1	real	22	221111	NNc1cc(C(F)(F)F)ccc1Cl	2067572	O=C(O)C(=O)c1ccc(Br)cc1O			O=C(Nc1cc(C(F)(F)F)ccc1O)Nc1cc(C(F)(F)F)ccc1O	0.740741	Oc1ccc(Cl)cc1	0.615385
O=C(NNc1cc(Br)ccc1C(F)(F)F)c1cc(Cl)c(Cl)c(Cl)c1O	117019	0	8023	0.785788	0.93702	-5.57776	0	1	real	22	27273082	NNc1cc(Br)ccc1C(F)(F)F	9200557	O=C(O)c1cc(Cl)c(Cl)c(Cl)c1O			Oc1c(O)c(Cl)c(Cl)c(Cl)c1Cl	0.8	Oc1ccc(Cl)cc1	0.615385
Nc1cc(Cl)c(I)cc1C(=O)Nc1cc(Br)cc(C(F)(F)F)c1O	101242	1	369	0.785788	0.929106	-5.24474	0.758067	1	real	22	22557662	Nc1cc(Br)cc(C(F)(F)F)c1O	13826222	Nc1cc(Cl)c(I)cc1C(=O)O			Oc1c(I)cc(I)cc1I	0.642857	Oc1ccc(Cl)cc1	0.461538
CC(C)(C)c1cc(C(C)(C)C)c(NC(=O)c2nc(C(=O)Nc3ccc(C(F)(F)F)c(Cl)c3)cs2)cc1O	108765	0	4057	0.785767	0.946936	-5.99586	0	1	wuxi	7	LN00160519_phase_2_COOH_COOEt	CCOC(=O)c1nc(C(=O)O)cs1	AG0393_AG	Nc1ccc(C(F)(F)F)c(Cl)c1	AG2478_AG	CC(C)(C)c1cc(C(C)(C)C)c(O)cc1N	CC(C)(C)c1cc(O)ccc1O	0.7	Oc1ccc(Cl)cc1	0.538462
O=C(Nc1ccc(Cl)c(Cl)c1F)c1ccc(Cl)c(F)c1O	107629	1	3517	0.785725	0.917908	-4.77626	0.779572	1	real	22	76337	Nc1ccc(Cl)c(Cl)c1F	11269527	O=C(O)c1ccc(Cl)c(F)c1O			Oc1c(O)c(Cl)c(Cl)c(Cl)c1Cl	0.7	Oc1ccc(Cl)cc1	0.538462
O=C(Nc1cc(C(F)(F)F)c(F)cc1O)c1sc2cc(Cl)cc(Cl)c2c1Cl	117887	1	8439	0.78571	0.940805	-5.74037	0.751707	1	real	22	3834559	Nc1cc(C(F)(F)F)c(F)cc1O	4459	O=C(O)c1sc2cc(Cl)cc(Cl)c2c1Cl			O=C(Nc1cc(Cl)cc(Cl)c1O)c1c(O)c(Cl)cc(Cl)c1Cl	0.612903	Oc1ccc(Cl)cc1	0.538462
O=C(/C=C/c1ccc(C(F)(F)F)c(O)c1)Nc1ccc(Br)c(F)c1F	103051	1	1330	0.785629	0.913418	-4.59147	0.770463	1	real	22	8210442	Nc1ccc(Br)c(F)c1F	24050872	O=C(O)/C=C/c1ccc(C(F)(F)F)c(O)c1			O=C(Nc1cc(C(F)(F)F)ccc1O)Nc1cc(C(F)(F)F)ccc1O	0.592593	Nc1ccc(C(=O)O)c(O)c1	0.409091
O=C(CN1C(=O)C(=Cc2ccc(Br)cc2)SC1=S)N(CC(F)F)CC(F)F	114300	1	6697	0.785616	0.921385	-4.92726	0.770734	1	real	22	3785567	FC(F)CNCC(F)F	141764	O=C(O)CN1C(=O)C(=Cc2ccc(Br)cc2)SC1=S			CC(C)C(C(=O)O)N1C(=O)/C(=C\c2ccc(Br)cc2)SC1=S	0.707317	O=C(O)C(O)c1ccccc1	0.388889
CC(C)CN(CC(N)=O)C(=O)CN1C(=O)C(=Cc2ccc(Br)cc2)SC1=S	102012	1	815	0.785317	0.91431	-4.64247	0.733633	1	real	22	263790	CC(C)CNCC(N)=O	141764	O=C(O)CN1C(=O)C(=Cc2ccc(Br)cc2)SC1=S			CC(C)C(C(=O)O)N1C(=O)/C(=C\c2ccc(Br)cc2)SC1=S	0.756098	O=C(O)C(O)c1ccccc1	0.388889
O=C(Nc1cc(C(F)(F)F)c(F)cc1O)c1ccc2cc(Br)ccc2c1	100933	1	227	0.785315	0.944831	-5.92678	0.914557	1	real	22	3834559	Nc1cc(C(F)(F)F)c(F)cc1O	71200	O=C(O)c1ccc2cc(Br)ccc2c1			O=C(Nc1cc(C(F)(F)F)ccc1C(F)(F)F)c1cc(Br)ccc1O	0.641026	O=C(Nc1ccc(C(=O)O)c(O)c1)c1ccccc1	0.466667
O=C(Nc1ccc(Br)c(F)c1O)C(=O)c1ccc(Br)cc1O	114610	1	6858	0.785269	0.904353	-4.22554	0.775232	1	real	22	16334389	Nc1ccc(Br)c(F)c1O	2067572	O=C(O)C(=O)c1ccc(Br)cc1O			O=C(Nc1ccc(Cl)cc1)c1cc(Br)ccc1O	0.53125	Nc1ccc(C(=O)O)c(O)c1	0.545455
O=C(Nc1ccc(Cl)c(F)c1)c1ccc(Cl)c(O)c1O	106402	1	2941	0.785198	0.898989	-4.00287	0.753648	1	real	22	76338	Nc1ccc(Cl)c(F)c1	3753222	O=C(O)c1ccc(Cl)c(O)c1O			O=C(Nc1cccc(NC(=O)c2cccc(O)c2O)c1)c1cccc(O)c1O	0.703704	O=C(Nc1ccc(C(=O)O)c(O)c1)c1ccccc1	0.566667
O=C(NCC(O)c1cc(C(F)(F)F)cc(C(F)(F)F)c1)c1cc(Cl)c(Cl)c(Cl)c1O	109822	1	4565	0.785143	0.922387	-4.98979	0.795117	1	real	22	12960017	NCC(O)c1cc(C(F)(F)F)cc(C(F)(F)F)c1	9200557	O=C(O)c1cc(Cl)c(Cl)c(Cl)c1O			Oc1c(O)c(Cl)c(Cl)c(Cl)c1Cl	0.8	Cc1cc(O)cc(C)c1Cl	0.5
O=C(Cc1ccc(-c2ccc(OC(F)(F)F)cc2O)c(F)c1)Nc1cc(Cl)cc(Cl)c1F	100975	1	245	0.785109	0.963756	-6.732	0.905585	1	wuxi	8	WXCD02502779_phase_3_Br_COOH	O=C(O)Cc1ccc(Br)c(F)c1	BT2757_BT	OB(O)c1ccc(OC(F)(F)F)cc1O	AG9979_AG	Nc1cc(Cl)cc(Cl)c1F	O=C(Nc1cc(C(F)(F)F)ccc1O)Nc1cc(C(F)(F)F)ccc1O	0.592593	Oc1ccc(Cl)cc1	0.692308
NN(C(=O)c1c(O)c(Cl)cc(Cl)c1Cl)c1cccc(Br)c1F	104497	1	2044	0.785061	0.910406	-4.4892	0.747573	1	real	527	26585517	NNc1cccc(Br)c1F	16413	O=C(O)c1c(O)c(Cl)cc(Cl)c1Cl			Oc1c(O)c(Cl)c(Cl)c(Cl)c1Cl	0.7	Oc1ccc(Cl)cc1	0.538462
CCCCCCc1ccc(C(=O)C(C)OC(=O)c2cc(Cl)cc(Cl)c2O)cc1	106100	1	2806	0.78505	0.953406	-6.29901	0.767166	1	real	1458	52592	O=C(O)c1cc(Cl)cc(Cl)c1O	10028	CCCCCCc1ccc(C(=O)C(C)Cl)cc1			CCCCCCCCCc1ccc(B(O)O)cc1	0.72	CCCCCCCCCCCCCCCCCCCCCCO	0.692308
O=C(/C=C/c1cc(C(F)(F)F)ccc1Cl)Nc1cccc(O)c1Br	112721	1	5931	0.785024	0.921469	-4.95631	0.772057	1	real	22	3642541	Nc1cccc(O)c1Br	23915786	O=C(O)/C=C/c1cc(C(F)(F)F)ccc1Cl			O=C(Nc1cc(C(F)(F)F)ccc1O)Nc1cc(C(F)(F)F)ccc1O	0.740741	Oc1ccc(Cl)cc1	0.538462
CN(C)CC(CO)NC(=O)CN1C(=O)C(=Cc2ccc(Br)cc2)SC1=S	101491	6	571	0.785009	0.871448	-2.85215	0.755385	1	real	22	19196375	CN(C)CC(N)CO	141764	O=C(O)CN1C(=O)C(=Cc2ccc(Br)cc2)SC1=S			CC(C)C(C(=O)O)N1C(=O)/C(=C\c2ccc(Br)cc2)SC1=S	0.731707	CC[C@@H](CO)NCCN[C@@H](CC)CO	0.588235
O=C(Nc1cc(Cl)c(O)c(Cl)c1)C(=O)Nc1cccc(Cl)c1SC(F)F	116016	1	7536	0.785005	0.925753	-5.13738	0.781364	1	real	2718	62237	Nc1cc(Cl)c(O)c(Cl)c1	2115464	Nc1cccc(Cl)c1SC(F)F			Oc1c(O)c(Cl)c(Cl)c(Cl)c1Cl	0.6	Oc1ccc(Cl)cc1	0.538462
CC1(CO)C=CCN1C(=O)CN1C(=O)C(=Cc2ccc(Br)cc2)SC1=S	107668	1	3537	0.784988	0.903409	-4.19794	0.780256	1	real	22	26773947	CC1(CO)C=CCN1	141764	O=C(O)CN1C(=O)C(=Cc2ccc(Br)cc2)SC1=S			CC(C)C(C(=O)O)N1C(=O)/C(=C\c2ccc(Br)cc2)SC1=S	0.707317	CC1(C)[C@H](C(=O)O)N2C(=O)C[C@H]2S1(=O)=O	0.344828
O=C(Nc1ccc(I)cc1OC(F)(F)F)c1ccc(F)c(F)c1O	113086	0	6113	0.784973	0.917503	-4.79162	0	1	wuxi	1	AG4310_AG	Nc1ccc(I)cc1OC(F)(F)F	SD1381_SD	O=C(O)c1ccc(F)c(F)c1O			Oc1c(I)cc(I)cc1I	0.642857	Oc1ccc(Cl)cc1	0.461538
NN(C(=O)c1cc(Cl)cc(Cl)c1O)c1cccc(C(F)(F)F)c1F	111222	0	5225	0.784961	0.894433	-3.82143	0	1	real	22	27319605	NNc1cccc(C(F)(F)F)c1F	52592	O=C(O)c1cc(Cl)cc(Cl)c1O			O=S(c1cc(Cl)cc(Cl)c1O)c1cc(Cl)cc(Cl)c1O	0.636364	Oc1ccc(Cl)cc1	0.615385
O=C(Nc1ccc(F)c(F)c1O)c1cc2ccc(C(F)(F)F)cc2s1	118356	1	8656	0.784952	0.906472	-4.32836	0.761512	1	real	22	3897294	Nc1ccc(F)c(F)c1O	2800358	O=C(O)c1cc2ccc(C(F)(F)F)cc2s1			O=C(Nc1cc(C(F)(F)F)ccc1O)Nc1cc(C(F)(F)F)ccc1O	0.703704	Oc1ccc(Cl)cc1	0.461538
CN(CC(O)CF)C(=O)CN1C(=O)C(=Cc2ccc(Br)cc2)SC1=S	104625	1	2105	0.784927	0.889443	-3.61291	0.77044	1	real	22	3399681	CNCC(O)CF	141764	O=C(O)CN1C(=O)C(=Cc2ccc(Br)cc2)SC1=S			CC(C)C(C(=O)O)N1C(=O)/C(=C\c2ccc(Br)cc2)SC1=S	0.731707	N[C@H](CF)C(=O)O	0.5
NN(C(=O)c1c(O)ccc2ccccc12)c1ccc(OC(F)(F)F)c(Cl)c1	119640	1	9263	0.784921	0.927778	-5.22619	0.77992	1	real	22	27226018	NNc1ccc(OC(F)(F)F)c(Cl)c1	55988	O=C(O)c1c(O)ccc2ccccc12			Nc1cc2ccccc2cc1N	0.642857	Oc1ccc(Cl)cc1	0.538462
O=C(Nc1ccc(-c2c(C(F)(F)F)cccc2C(F)(F)F)nc1)c1c(O)c(Cl)cc(Cl)c1Cl	110403	1	4846	0.784893	0.945366	-5.96749	0.780518	1	wuxi	9	WXCD02002520_phase_3_Br_N-Boc	CC(C)(C)OC(=O)Nc1ccc(Br)nc1	BT1998_BT	OB(O)c1c(C(F)(F)F)cccc1C(F)(F)F	SD1161_SD	O=C(O)c1c(O)c(Cl)cc(Cl)c1Cl	O=C(Nc1cc(Cl)cc(Cl)c1O)c1c(O)c(Cl)cc(Cl)c1Cl	0.774194	Oc1ccc(Cl)cc1	0.538462
NN(C(=O)c1cc(Cl)cc(F)c1O)c1ccc(C(F)(F)F)c(Br)c1	109596	1	4463	0.784882	0.90548	-4.28963	0.786203	1	real	22	34269779	NNc1ccc(C(F)(F)F)c(Br)c1	3679402	O=C(O)c1cc(Cl)cc(F)c1O			Oc1c(O)c(Cl)c(Cl)c(Cl)c1Cl	0.6	Oc1ccc(Cl)cc1	0.615385
CC(C)c1ccc2c(Cl)c(C(=O)Nc3cc(F)c(C(F)(F)F)cc3O)sc2c1	106310	1	2900	0.784867	0.939649	-5.72807	0.756449	1	real	22	22612078	Nc1cc(F)c(C(F)(F)F)cc1O	2048745	CC(C)c1ccc2c(Cl)c(C(=O)O)sc2c1			O=C(Nc1cc(C(F)(F)F)ccc1O)Nc1cc(C(F)(F)F)ccc1O	0.62963	Cc1cc(O)cc(C)c1Cl	0.5625
CCC(CC)C(CO)CNC(=O)CN1C(=O)C(=Cc2cccc(Br)c2)SC1=S	111101	1	5172	0.784864	0.920125	-4.90664	0.771414	1	real	22	27180757	CCC(CC)C(CN)CO	2031820	O=C(O)CN1C(=O)C(=Cc2cccc(Br)c2)SC1=S			CC(C)C(C(=O)O)N1C(=O)/C(=C\c2ccc(Br)cc2)SC1=S	0.634146	CC[C@@H](CO)NCCN[C@@H](CC)CO	0.588235
COc1cc(Br)ccc1C(=O)C(=O)Nc1c(O)c(Cl)cc(Cl)c1Cl	112036	1	5596	0.784841	0.940398	-5.76068	0.804766	1	real	22	7528977	Nc1c(O)c(Cl)cc(Cl)c1Cl	26115454	COc1cc(Br)ccc1C(=O)C(=O)O			Oc1c(O)c(Cl)c(Cl)c(Cl)c1Cl	0.7	Cc1cc(O)cc(C)c1Cl	0.625
CCN(CC)CCN(C)C(=O)CN1C(=O)C(=Cc2ccc(Br)cc2)SC1=S	110945	1	5100	0.784823	0.897498	-3.9563	0.784489	1	real	22	34346082	CCN(CC)CCNC	141764	O=C(O)CN1C(=O)C(=Cc2ccc(Br)cc2)SC1=S			CC(C)C(C(=O)O)N1C(=O)/C(=C\c2ccc(Br)cc2)SC1=S	0.707317	CCN(CC)CCOC(=O)c1cccc(-c2ccccc2)c1O	0.384615
NN(C(=O)c1c(O)ccc(Br)c1Cl)c1ccc(Cl)c(C(F)(F)F)c1	103972	1	1784	0.784792	0.904037	-4.2328	0.769575	1	real	22	4160528	NNc1ccc(Cl)c(C(F)(F)F)c1	19405667	O=C(O)c1c(O)ccc(Br)c1Cl			Oc1c(O)c(Cl)c(Cl)c(Cl)c1Cl	0.6	Oc1ccc(Cl)cc1	0.538462
NN(C(=O)c1cc(Br)cc(F)c1O)c1ccc(OC(F)(F)F)c(Cl)c1	106509	1	2996	0.784775	0.917365	-4.79435	0.767241	1	real	22	27226018	NNc1ccc(OC(F)(F)F)c(Cl)c1	2149567	O=C(O)c1cc(Br)cc(F)c1O			Oc1c(O)c(Cl)c(Cl)c(Cl)c1Cl	0.6	Oc1ccc(Cl)cc1	0.538462
NN(C(=O)c1cc(Cl)c(F)cc1O)c1ccc(C(F)(F)F)c(Br)c1	104083	3	1840	0.784711	0.907001	-4.36097	0.77272	1	real	22	34269779	NNc1ccc(C(F)(F)F)c(Br)c1	3732538	O=C(O)c1cc(Cl)c(F)cc1O			Oc1c(O)c(Cl)c(Cl)c(Cl)c1Cl	0.5	Nc1ccc(C(=O)O)c(O)c1	0.545455
C=CC1(CO)COCCN1C(=O)CN1C(=O)C(=Cc2ccc(Br)cc2)SC1=S	101801	1	716	0.784634	0.896388	-3.91777	0.739611	1	real	22	26718715	C=CC1(CO)COCCN1	141764	O=C(O)CN1C(=O)C(=Cc2ccc(Br)cc2)SC1=S			CC(C)C(C(=O)O)N1C(=O)/C(=C\c2ccc(Br)cc2)SC1=S	0.682927	C1N2CN3CN1CN(C2)C3	0.333333
O=C(Nc1cc(Cl)c(Cl)cc1Br)c1cc(Br)cc(F)c1O	120222	0	9545	0.784584	0.939226	-5.72246	0	1	wuxi	1	AG4055_AG	Nc1cc(Cl)c(Cl)cc1Br	SD1881_SD	O=C(O)c1cc(Br)cc(F)c1O			Oc1c(O)c(Cl)c(Cl)c(Cl)c1Cl	0.6	Oc1ccc(Cl)cc1	0.461538
O=C(Nc1cc(Br)cc(C(F)(F)F)c1O)c1ccccc1OC(F)(F)F	103549	1	1584	0.784525	0.922499	-5.02112	0.743655	1	real	22	22557662	Nc1cc(Br)cc(C(F)(F)F)c1O	72898	O=C(O)c1ccccc1OC(F)(F)F			O=C(Nc1cc(C(F)(F)F)ccc1C(F)(F)F)c1cc(Br)ccc1O	0.641026	O=C(Nc1ccc(C(=O)O)c(O)c1)c1ccccc1	0.466667
Nc1ccc(-c2ccccc2)cc1C(=O)Nc1cc(C(F)(F)F)c(Cl)cc1O	108201	1	3790	0.784521	0.932405	-5.43813	0.768768	1	real	22	11656874	Nc1cc(C(F)(F)F)c(Cl)cc1O	139323	Nc1ccc(-c2ccccc2)cc1C(=O)O			O=C(Nc1ccc(Cl)cc1F)c1ccccc1O	0.647059	Nc1ccc(C(=O)O)c(O)c1	0.590909
O=C(Nc1cc(C(F)(F)F)c(Cl)cc1O)c1ccc(Br)cc1C(=O)c1ccccc1	110565	1	4921	0.784508	0.942877	-5.87933	0.812823	1	real	22	11656874	Nc1cc(C(F)(F)F)c(Cl)cc1O	11938907	O=C(O)c1ccc(Br)cc1C(=O)c1ccccc1			O=C(Nc1cc(C(F)(F)F)ccc1C(F)(F)F)c1cc(Br)ccc1O	0.717949	O=C(Nc1ccc(C(=O)O)c(O)c1)c1ccccc1	0.633333
O=C(Nc1ccc(F)c(I)c1F)c1ccc(Cl)c(O)c1O	112484	1	5818	0.784482	0.904161	-4.25136	0.790279	1	real	22	22605034	Nc1ccc(F)c(I)c1F	3753222	O=C(O)c1ccc(Cl)c(O)c1O			O=C(Nc1ccc(Cl)cc1F)c1ccccc1O	0.617647	Oc1ccc(Cl)cc1	0.615385
O=C(Nc1cc(F)cc(Cl)c1O)c1cc(Br)cc(F)c1O	120178	1	9524	0.784423	0.914747	-4.69935	0.806915	1	real	22	3838116	Nc1cc(F)cc(Cl)c1O	2149567	O=C(O)c1cc(Br)cc(F)c1O			O=C(Nc1cc(Cl)cc(Cl)c1O)c1c(O)c(Cl)cc(Cl)c1Cl	0.612903	Oc1ccc(Cl)cc1	0.461538
CC(C)(C)c1cc(C(C)(C)C)c(NC(=O)c2csc(C(=O)Nc3ccc(C(F)(F)F)c(Cl)c3)n2)cc1O	108766	1	4057	0.78432	0.946742	-6.05008	0.757851	1	wuxi	7	LN00160519_phase_2_COOH_COOEt	CCOC(=O)c1nc(C(=O)O)cs1	AG2478_AG	CC(C)(C)c1cc(C(C)(C)C)c(O)cc1N	AG0393_AG	Nc1ccc(C(F)(F)F)c(Cl)c1	CC(C)(C)c1cc(O)ccc1O	0.7	Oc1ccc(Cl)cc1	0.538462
O=C(Nc1ccc(F)c(F)c1F)c1cc(Cl)c(Cl)c(Cl)c1O	112430	1	5793	0.784298	0.921159	-4.97454	0.790169	1	real	22	1533	Nc1ccc(F)c(F)c1F	9200557	O=C(O)c1cc(Cl)c(Cl)c(Cl)c1O			Oc1c(O)c(Cl)c(Cl)c(Cl)c1Cl	0.8	Oc1ccc(Cl)cc1	0.615385
O=C(NNc1cc(C(F)(F)F)ccc1Cl)c1cc(-c2ccccc2)cc(Cl)c1O	106380	0	2930	0.784297	0.942473	-5.87139	0	1	real	22	221111	NNc1cc(C(F)(F)F)ccc1Cl	8936860	O=C(O)c1cc(-c2ccccc2)cc(Cl)c1O			O=C(Nc1cc(C(F)(F)F)ccc1O)Nc1cc(C(F)(F)F)ccc1O	0.703704	Oc1ccc(Cl)cc1	0.615385
NN(C(=O)c1cc(Cl)cc(Cl)c1O)c1ccc(C(F)(F)F)cc1F	115299	3	7191	0.784257	0.896673	-3.94597	0.784898	1	real	22	4203634	NNc1ccc(C(F)(F)F)cc1F	52592	O=C(O)c1cc(Cl)cc(Cl)c1O			O=S(c1cc(Cl)cc(Cl)c1O)c1cc(Cl)cc(Cl)c1O	0.636364	Oc1ccc(Cl)cc1	0.615385
CCOC(CNC(=O)CN1C(=O)C(=Cc2cccc(Br)c2)SC1=S)C(F)(F)F	104708	1	2149	0.784205	0.926473	-5.20214	0.764182	1	real	22	3864827	CCOC(CN)C(F)(F)F	2031820	O=C(O)CN1C(=O)C(=Cc2cccc(Br)c2)SC1=S			CC(C)C(C(=O)O)N1C(=O)/C(=C\c2ccc(Br)cc2)SC1=S	0.634146	O=C(O)C(O)c1ccccc1	0.444444
NN(C(=O)c1cc(Br)cc(Cl)c1O)c1ccc(C(F)(F)F)cc1	118994	1	8944	0.784157	0.894947	-3.87767	0.794344	1	real	527	223016	NNc1ccc(C(F)(F)F)cc1	3575714	O=C(O)c1cc(Br)cc(Cl)c1O			Oc1c(O)c(Cl)c(Cl)c(Cl)c1Cl	0.6	Oc1ccc(Cl)cc1	0.538462
O=C(CN1C(=O)C(=Cc2cccc(Br)c2)SC1=S)NCC(O)C1CCOC1	117726	1	8362	0.78414	0.897896	-4.00246	0.78895	1	real	22	3566479	NCC(O)C1CCOC1	2031820	O=C(O)CN1C(=O)C(=Cc2cccc(Br)c2)SC1=S			CC(C)C(C(=O)O)N1C(=O)/C(=C\c2ccc(Br)cc2)SC1=S	0.609756	O=C(O)C(O)c1ccccc1	0.5
CCN(CC)CCC(CO)NC(=O)C(C)N1C(=O)/C(=C\c2ccco2)SC1=S	118793	1	8863	0.783928	0.865585	-2.65202	0.767147	1	real	22	9400947	CCN(CC)CCC(N)CO	23789653	CC(C(=O)O)N1C(=O)/C(=C\c2ccco2)SC1=S			CC(C)C(C(=O)O)N1C(=O)/C(=C\c2ccc(Br)cc2)SC1=S	0.609756	CC[C@@H](CO)NCCN[C@@H](CC)CO	0.588235
O=C(Nc1cc(F)cc(Br)c1F)c1ccc(Cl)c(O)c1O	103263	1	1433	0.783858	0.907574	-4.42185	0.75124	1	real	22	17439677	Nc1cc(F)cc(Br)c1F	3753222	O=C(O)c1ccc(Cl)c(O)c1O			Oc1c(O)c(Cl)c(Cl)c(Cl)c1Cl	0.6	Oc1ccc(Cl)cc1	0.538462
CN(CC(CO)CO)C(=O)CCN1C(=O)C(=Cc2ccc(F)cc2)SC1=S	105097	3	2330	0.783723	0.877786	-3.17422	0.773193	1	real	22	25959953	CNCC(CO)CO	43186	O=C(O)CCN1C(=O)C(=Cc2ccc(F)cc2)SC1=S			CC(C)C(C(=O)O)N1C(=O)/C(=C\c2ccc(Br)cc2)SC1=S	0.609756	O=C(O)C(O)c1ccccc1	0.388889
CP(C)(=O)CCCNC(=O)CN1C(=O)C(=Cc2ccc(Br)cc2)SC1=S	101756	2	694	0.78368	0.903464	-4.25659	0.75921	1	real	22	3273929	CP(C)(=O)CCCN	141764	O=C(O)CN1C(=O)C(=Cc2ccc(Br)cc2)SC1=S			CC(C)C(C(=O)O)N1C(=O)/C(=C\c2ccc(Br)cc2)SC1=S	0.731707	NNC(=O)c1ccncc1	0.428571
CCN(CC(O)CO)C(=O)CN1C(=O)C(=Cc2ccc(Br)cc2)SC1=S	101809	9	721	0.783639	0.88198	-3.35435	0.767912	1	real	22	3929532	CCNCC(O)CO	141764	O=C(O)CN1C(=O)C(=Cc2ccc(Br)cc2)SC1=S			CC(C)C(C(=O)O)N1C(=O)/C(=C\c2ccc(Br)cc2)SC1=S	0.731707	CC[C@@H](CO)NCCN[C@@H](CC)CO	0.470588
O=C(Nc1ccccc1/C=C/C(F)(F)F)c1c(O)ccc(Cl)c1F	120899	1	9878	0.783625	0.912062	-4.62073	0.793934	1	real	22	24113692	Nc1ccccc1/C=C/C(F)(F)F	22377539	O=C(O)c1c(O)ccc(Cl)c1F			O=c1cccccc1O	0.5625	Oc1ccc(Cl)cc1	0.538462
O=C(Nc1ccc(I)c(C(F)(F)F)c1)c1cc2c(-c3ccc(-c4ccccc4O)cc3)cccc2[nH]1	108194	1	3787	0.783604	0.957124	-6.51777	0.764139	1	wuxi	8	WXCD01001911_phase_3_Br_COOH	O=C(O)c1cc2c(Br)cccc2[nH]1	BT6475_BT	CC1(C)OB(c2ccc(-c3ccccc3O)cc2)OC1(C)C	AG2468_AG	Nc1ccc(I)c(C(F)(F)F)c1	O=C(Nc1cccc(NC(=O)c2cccc(O)c2O)c1)c1cccc(O)c1O	0.666667	O=C(Nc1ccc(C(=O)O)c(O)c1)c1ccccc1	0.633333
O=C(Nc1cc(C(F)(F)F)c(Cl)cc1O)c1cc(F)ccc1-c1cccc(C(F)(F)F)c1	113081	1	6111	0.783496	0.946235	-6.06421	0.775421	1	real	22	11656874	Nc1cc(C(F)(F)F)c(Cl)cc1O	139343	O=C(O)c1cc(F)ccc1-c1cccc(C(F)(F)F)c1			O=C(Nc1cc(C(F)(F)F)ccc1O)Nc1cc(C(F)(F)F)ccc1O	0.740741	Oc1ccc(Cl)cc1	0.538462
O=C1C(=Cc2ccc(Br)cc2)SC(=S)N1CC(=O)N1CCSC1CO	101901	1	762	0.783447	0.900199	-4.12923	0.74068	1	real	22	27332483	OCC1NCCS1	141764	O=C(O)CN1C(=O)C(=Cc2ccc(Br)cc2)SC1=S			CC(C)C(C(=O)O)N1C(=O)/C(=C\c2ccc(Br)cc2)SC1=S	0.682927	O=C(O)C(O)c1ccccc1	0.388889
O=C(Nc1ccc(C(F)(F)F)c(Cl)c1)c1cc(Br)ccc1O	107584	1	3495	0.783423	0.917711	-4.86714	0.773534	1	real	527	73932	Nc1ccc(C(F)(F)F)c(Cl)c1	1938	O=C(O)c1cc(Br)ccc1O			O=C(Nc1ccc(Cl)cc1)c1cc(Br)ccc1O	0.875	O=C(Nc1ccc(C(=O)O)c(O)c1)c1ccccc1	0.566667
NN(C(=O)c1c(O)ccc(Br)c1Cl)c1ccc(C(F)(F)F)c(Br)c1	108622	1	3991	0.783396	0.907391	-4.43404	0.765818	1	real	22	34269779	NNc1ccc(C(F)(F)F)c(Br)c1	19405667	O=C(O)c1c(O)ccc(Br)c1Cl			Oc1c(O)c(Cl)c(Cl)c(Cl)c1Cl	0.6	Oc1ccc(Cl)cc1	0.538462
Cc1ccc(NC(=O)/C=C/c2ccc(C(F)(F)F)c(O)c2)c(Cl)c1O	108858	1	4105	0.783381	0.92231	-5.06245	0.772618	1	real	22	74524	Cc1ccc(N)c(Cl)c1O	24050872	O=C(O)/C=C/c1ccc(C(F)(F)F)c(O)c1			Oc1c(O)c(Cl)c(Cl)c(Cl)c1Cl	0.7	Cc1cc(O)cc(C)c1Cl	0.6875
CP(C)(=O)[C@H](NC(=O)CN1C(=O)C(=Cc2cccc(Br)c2)SC1=S)C(F)(F)F	117160	1	8089	0.783335	0.924347	-5.15015	0.778196	1	real	22	27037736	CP(C)(=O)[C@H](N)C(F)(F)F	2031820	O=C(O)CN1C(=O)C(=Cc2cccc(Br)c2)SC1=S			CC(C)C(C(=O)O)N1C(=O)/C(=C\c2ccc(Br)cc2)SC1=S	0.634146	O=C(O)C(O)c1ccccc1	0.444444
CC(C)C(NC(=O)CN1C(=O)C(=Cc2ccc(Br)cc2)SC1=S)C(C)(C)CO	117107	1	8062	0.783289	0.927459	-5.28311	0.788882	1	real	22	3282149	CC(C)C(N)C(C)(C)CO	141764	O=C(O)CN1C(=O)C(=Cc2ccc(Br)cc2)SC1=S			CC(C)C(C(=O)O)N1C(=O)/C(=C\c2ccc(Br)cc2)SC1=S	0.756098	CC[C@@H](CO)NCCN[C@@H](CC)CO	0.411765
CC(C)c1cc(NC(=O)c2cc(Cl)c(F)cc2O)ccc1C(F)(F)F	119703	1	9291	0.783229	0.929181	-5.35812	0.784121	1	real	22	22994829	CC(C)c1cc(N)ccc1C(F)(F)F	3732538	O=C(O)c1cc(Cl)c(F)cc1O			O=C(Nc1cccc(NC(=O)c2cccc(O)c2O)c1)c1cccc(O)c1O	0.62963	O=C(Nc1ccc(C(=O)O)c(O)c1)c1ccccc1	0.6
O=C(Nc1ncc(Cc2ccc(OC(F)(F)F)cc2)s1)c1c(O)c(Cl)cc(Cl)c1Cl	103525	1	1571	0.783205	0.94576	-6.05675	0.739785	1	real	527	47020	Nc1ncc(Cc2ccc(OC(F)(F)F)cc2)s1	16413	O=C(O)c1c(O)c(Cl)cc(Cl)c1Cl			O=C(Nc1cc(Cl)cc(Cl)c1O)c1c(O)c(Cl)cc(Cl)c1Cl	0.741935	Oc1ccc(Cl)cc1	0.538462
O=C(Nc1cc(Br)cc(C(F)(F)F)c1O)c1cc(F)c(F)cc1C(F)(F)F	113759	1	6436	0.783191	0.922081	-5.061	0.771995	1	real	22	22557662	Nc1cc(Br)cc(C(F)(F)F)c1O	4073219	O=C(O)c1cc(F)c(F)cc1C(F)(F)F			O=C(Nc1cc(C(F)(F)F)ccc1C(F)(F)F)c1cc(Br)ccc1O	0.589744	O=C(Nc1ccc(C(=O)O)c(O)c1)c1ccccc1	0.366667
CCN(CCO)CCNC(=O)CN1C(=O)C(=Cc2ccc(Br)cc2)SC1=S	104502	4	2046	0.783191	0.874478	-3.05799	0.772162	1	real	22	3912072	CCN(CCN)CCO	141764	O=C(O)CN1C(=O)C(=Cc2ccc(Br)cc2)SC1=S			CC(C)C(C(=O)O)N1C(=O)/C(=C\c2ccc(Br)cc2)SC1=S	0.707317	CC[C@@H](CO)NCCN[C@@H](CC)CO	0.470588
O=C(Nc1ccc(SC(F)(F)F)c(F)c1)C(=O)c1ccc(Br)cc1O	117784	1	8392	0.783181	0.929276	-5.36419	0.781216	1	real	22	2810027	Nc1ccc(SC(F)(F)F)c(F)c1	2067572	O=C(O)C(=O)c1ccc(Br)cc1O			O=C(Nc1ccc(Cl)cc1)c1cc(Br)ccc1O	0.59375	O=C(Nc1ccc(C(=O)O)c(O)c1)c1ccccc1	0.566667
O=C(Nc1ccc(C(O)(C(F)(F)F)C(F)(F)F)cc1)c1ccc(Cl)c(O)c1O	114068	1	6580	0.782944	0.900128	-4.14792	0.788145	1	real	22	999	Nc1ccc(C(O)(C(F)(F)F)C(F)(F)F)cc1	3753222	O=C(O)c1ccc(Cl)c(O)c1O			O=C(Nc1ccc(C(O)(C(F)(F)F)C(F)(F)F)cc1)c1ccc(C(F)(F)F)cc1	0.8	Oc1ccc(Cl)cc1	0.538462
CC(C(=O)NCC[C@@H]1COC[C@H]1O)N1C(=O)/C(=C\c2ccco2)SC1=S	111846	1	5512	0.782916	0.881631	-3.37082	0.777161	1	real	22	26046464	NCC[C@@H]1COC[C@H]1O	23789653	CC(C(=O)O)N1C(=O)/C(=C\c2ccco2)SC1=S			CC(C)C(C(=O)O)N1C(=O)/C(=C\c2ccc(Br)cc2)SC1=S	0.609756	O=C(O)C(O)c1ccccc1	0.444444
CCCCc1ccc2nc(NC(=O)C(=O)c3ccc(Br)cc3O)sc2c1	114550	1	6825	0.782904	0.930832	-5.44161	0.766172	1	real	22	5061	CCCCc1ccc2nc(N)sc2c1	2067572	O=C(O)C(=O)c1ccc(Br)cc1O			CCCCCCCCCc1ccc(B(O)O)cc1	0.56	Nc1ccc(C(=O)O)c(O)c1	0.545455
O=C(Nc1ccc(Cl)c(F)c1Cl)c1cc(Br)cc(F)c1O	104310	1	1963	0.782874	0.92713	-5.28711	0.770324	1	wuxi	1	AG1815_AG	Nc1ccc(Cl)c(F)c1Cl	SD1881_SD	O=C(O)c1cc(Br)cc(F)c1O			Oc1c(O)c(Cl)c(Cl)c(Cl)c1Cl	0.7	Oc1ccc(Cl)cc1	0.538462
NN(C(=O)c1cc(Br)ccc1O)c1cc(Br)ccc1C(F)(F)F	111192	1	5212	0.782828	0.896011	-3.97969	0.767567	1	real	22	27273082	NNc1cc(Br)ccc1C(F)(F)F	1938	O=C(O)c1cc(Br)ccc1O			O=C(Nc1cc(C(F)(F)F)ccc1C(F)(F)F)c1cc(Br)ccc1O	0.666667	Nc1ccc(C(=O)O)c(O)c1	0.5
O=C(NCC(O)(c1ccc(Cl)cc1)C(F)(F)F)c1c(O)c(Cl)cc(Cl)c1Cl	109830	1	4568	0.782738	0.909856	-4.56615	0.79365	1	real	527	2070429	NCC(O)(c1ccc(Cl)cc1)C(F)(F)F	16413	O=C(O)c1c(O)c(Cl)cc(Cl)c1Cl			O=C(Nc1cc(Cl)cc(Cl)c1O)c1c(O)c(Cl)cc(Cl)c1Cl	0.741935	Oc1ccc(Cl)cc1	0.769231
CC1(C)CN(C(=O)CN2C(=O)C(=Cc3ccc(Br)cc3)SC2=S)C[C@@H](CO)O1	101363	2	454	0.782697	0.889839	-3.72561	0.746748	1	real	22	11995738	CC1(C)CNC[C@@H](CO)O1	141764	O=C(O)CN1C(=O)C(=Cc2ccc(Br)cc2)SC1=S			CC(C)C(C(=O)O)N1C(=O)/C(=C\c2ccc(Br)cc2)SC1=S	0.707317	Oc1ccc(Cl)cc1	0.461538
O=C(NC(c1ccc(Cl)cc1Cl)C(F)(F)F)c1cc(Cl)cc(F)c1O	117046	1	8034	0.782685	0.907789	-4.48142	0.792893	1	real	22	24553677	NC(c1ccc(Cl)cc1Cl)C(F)(F)F	3679402	O=C(O)c1cc(Cl)cc(F)c1O			Oc1c(O)c(Cl)c(Cl)c(Cl)c1Cl	0.6	Oc1ccc(Cl)cc1	0.692308
CSc1ccc(-c2ccc3cc(O)c(C(=O)Nc4cc(Cl)ccc4C(F)(F)F)cc3c2)cc1F	120467	1	9674	0.782549	0.962445	-6.78709	0.805832	1	wuxi	8	WXCD00612161_phase_3_Br_COOH	O=C(O)c1cc2cc(Br)ccc2cc1O	BT7599_BT	CSc1ccc(B2OC(C)(C)C(C)(C)O2)cc1F	AG1120_AG	Nc1cc(Cl)ccc1C(F)(F)F	O=C(Nc1ccc(Cl)cc1F)c1ccccc1O	0.705882	Oc1ccc(Cl)cc1	0.692308
NN(C(=O)c1cc(F)cc(Cl)c1O)c1cc(Br)cc(C(F)(F)F)c1	103397	1	1511	0.782544	0.902273	-4.25539	0.766227	1	real	22	9530968	NNc1cc(Br)cc(C(F)(F)F)c1	3685629	O=C(O)c1cc(F)cc(Cl)c1O			Oc1c(O)c(Cl)c(Cl)c(Cl)c1Cl	0.6	Oc1ccc(Cl)cc1	0.461538
O=C(Nc1cc(Cl)c(Br)c(C(F)(F)F)c1)c1ccc(F)c(F)c1O	106540	0	3012	0.782524	0.919145	-4.96622	0	1	wuxi	1	AG3425_AG	Nc1cc(Cl)c(Br)c(C(F)(F)F)c1	SD1381_SD	O=C(O)c1ccc(F)c(F)c1O			O=C(Nc1cccc(NC(=O)c2cccc(O)c2O)c1)c1cccc(O)c1O	0.666667	Oc1ccc(Cl)cc1	0.615385
CCC(CC)OC(=O)CN1C(=O)C(=Cc2ccc(Br)cc2)SC1=S	105596	1	2563	0.782502	0.937049	-5.72053	0.746869	1	real	1458	141764	O=C(O)CN1C(=O)C(=Cc2ccc(Br)cc2)SC1=S	2985646	CCC(I)CC			CC(C)C(C(=O)O)N1C(=O)/C(=C\c2ccc(Br)cc2)SC1=S	0.731707	CC[C@@H](CO)NCCN[C@@H](CC)CO	0.411765
CN(C(=O)CN1C(=O)C(=Cc2ccc(Br)cc2)SC1=S)C1(CO)CCOCC1	105815	3	2667	0.782501	0.887069	-3.6175	0.770659	1	real	22	2203580	CNC1(CO)CCOCC1	141764	O=C(O)CN1C(=O)C(=Cc2ccc(Br)cc2)SC1=S			CC(C)C(C(=O)O)N1C(=O)/C(=C\c2ccc(Br)cc2)SC1=S	0.707317	C1N2CN3CN1CN(C2)C3	0.333333
CC(O)C1CN(C(=O)CN2C(=O)C(=Cc3ccc(Br)cc3)SC2=S)CCO1	101499	2	576	0.782488	0.881909	-3.40094	0.74898	1	real	22	3389027	CC(O)C1CNCCO1	141764	O=C(O)CN1C(=O)C(=Cc2ccc(Br)cc2)SC1=S			CC(C)C(C(=O)O)N1C(=O)/C(=C\c2ccc(Br)cc2)SC1=S	0.780488	O=C(O)C(O)c1ccccc1	0.444444
O=C(CN1C(=O)C(=Cc2cccc(Br)c2)SC1=S)NC1(CO)COC1	101654	1	648	0.782486	0.899101	-4.12442	0.76116	1	real	22	10257705	NC1(CO)COC1	2031820	O=C(O)CN1C(=O)C(=Cc2cccc(Br)c2)SC1=S			CC(C)C(C(=O)O)N1C(=O)/C(=C\c2ccc(Br)cc2)SC1=S	0.585366	O=C(O)C(O)c1ccccc1	0.444444
NN(C(=O)c1cc(Cl)cc(F)c1O)c1cc(Br)cc(C(F)(F)F)c1	102668	2	1148	0.782422	0.901652	-4.23457	0.752177	1	real	22	9530968	NNc1cc(Br)cc(C(F)(F)F)c1	3679402	O=C(O)c1cc(Cl)cc(F)c1O			Oc1c(O)c(Cl)c(Cl)c(Cl)c1Cl	0.6	Oc1ccc(Cl)cc1	0.538462
O=C(Nc1cc(C(F)(F)F)c(F)cc1O)c1ccc(Cl)cc1NCC(F)(F)F	102449	1	1040	0.782399	0.920644	-5.03462	0.732483	1	real	22	3834559	Nc1cc(C(F)(F)F)c(F)cc1O	5790809	O=C(O)c1ccc(Cl)cc1NCC(F)(F)F			O=C(Nc1ccc(Cl)cc1F)c1ccccc1O	0.705882	Oc1ccc(Cl)cc1	0.692308
CC(C(=O)N1CC(CO)(CO)C1)N1C(=O)/C(=C\c2ccco2)SC1=S	111336	2	5275	0.782397	0.902589	-4.27503	0.764757	1	real	22	3645816	OCC1(CO)CNC1	23789653	CC(C(=O)O)N1C(=O)/C(=C\c2ccco2)SC1=S			CC(C)C(C(=O)O)N1C(=O)/C(=C\c2ccc(Br)cc2)SC1=S	0.609756	O=C(O)C(O)c1ccccc1	0.444444
O=C(CN1C(=O)C(=Cc2cccc(Br)c2)SC1=S)NCC1CC(CO)CO1	119901	1	9391	0.782297	0.895718	-3.99023	0.773138	1	real	22	26309911	NCC1CC(CO)CO1	2031820	O=C(O)CN1C(=O)C(=Cc2cccc(Br)c2)SC1=S			CC(C)C(C(=O)O)N1C(=O)/C(=C\c2ccc(Br)cc2)SC1=S	0.585366	O=C(O)C(O)c1ccccc1	0.388889
CC(C)(C)c1ccc(O)c(NC(=O)Nc2cccc(Cl)c2SC(F)F)c1	116695	1	7860	0.782189	0.944333	-6.04049	0.787428	1	real	2430	2115464	Nc1cccc(Cl)c1SC(F)F	10355	CC(C)(C)c1ccc(O)c(N)c1			O=C(Nc1cc(C(F)(F)F)ccc1O)Nc1cc(C(F)(F)F)ccc1O	0.851852	Oc1ccc(Cl)cc1	0.538462
O=C(Nc1cc(Br)cc(C(F)(F)F)c1O)c1coc(-c2ccccc2Cl)n1	108543	1	3954	0.782178	0.928405	-5.37074	0.765573	1	real	22	22557662	Nc1cc(Br)cc(C(F)(F)F)c1O	4815883	O=C(O)c1coc(-c2ccccc2Cl)n1			Oc1c(O)c(Cl)c(Cl)c(Cl)c1Cl	0.6	Oc1ccc(Cl)cc1	0.538462
CC(C)(C)c1ccc(O)c(C(=O)N(N)c2ccc(C(F)(F)F)c(Cl)c2)c1	112611	1	5874	0.781976	0.911243	-4.65729	0.779115	1	real	22	27229471	NNc1ccc(C(F)(F)F)c(Cl)c1	3727506	CC(C)(C)c1ccc(O)c(C(=O)O)c1			CC(C)(C)c1cc(O)ccc1O	0.65	Oc1ccc(Cl)cc1	0.538462
O=C(Nc1cc(Br)cc(C(F)(F)F)c1O)c1cc(C(F)F)ccc1Cl	106228	1	2864	0.781717	0.910932	-4.65539	0.764987	1	real	22	22557662	Nc1cc(Br)cc(C(F)(F)F)c1O	22382035	O=C(O)c1cc(C(F)F)ccc1Cl			O=C(Nc1cc(C(F)(F)F)ccc1C(F)(F)F)c1cc(Br)ccc1O	0.615385	Oc1ccc(Cl)cc1	0.538462
CCN(C(=O)CCN1C(=O)C(=Cc2ccc(F)cc2)SC1=S)C(CO)CO	119755	1	9319	0.781626	0.868118	-2.85776	0.790985	1	real	22	3399801	CCNC(CO)CO	43186	O=C(O)CCN1C(=O)C(=Cc2ccc(F)cc2)SC1=S			CC(C)C(C(=O)O)N1C(=O)/C(=C\c2ccc(Br)cc2)SC1=S	0.609756	CC[C@@H](CO)NCCN[C@@H](CC)CO	0.411765
CCCC(C)C(CO)NC(=O)CN1C(=O)C(=Cc2ccc(Br)cc2)SC1=S	110584	1	4929	0.781621	0.921828	-5.11797	0.805774	1	real	22	22828044	CCCC(C)C(N)CO	141764	O=C(O)CN1C(=O)C(=Cc2ccc(Br)cc2)SC1=S			CC(C)C(C(=O)O)N1C(=O)/C(=C\c2ccc(Br)cc2)SC1=S	0.756098	CC[C@@H](CO)NCCN[C@@H](CC)CO	0.529412
O=C(Nc1ccc(O)c(Cl)c1)Nc1ccc(Br)cc1OC(F)(F)F	113803	0	6456	0.781586	0.927118	-5.34212	0	1	real	2430	84404	Nc1ccc(Br)cc1OC(F)(F)F	55981	Nc1ccc(O)c(Cl)c1			O=C(Nc1ccc(Cl)cc1)Nc1ccc(Cl)c(Cl)c1	0.730769	Oc1ccc(Cl)cc1	0.538462
O=C(Nc1cc(C(F)(F)F)ccc1O)c1cc(Cl)c(Br)c(Cl)c1	105521	1	2527	0.781575	0.921088	-5.08883	0.741194	1	wuxi	1	AG1327_AG	Nc1cc(C(F)(F)F)ccc1O	SD1270_SD	O=C(O)c1cc(Cl)c(Br)c(Cl)c1			O=C(Nc1cc(C(F)(F)F)ccc1O)Nc1cc(C(F)(F)F)ccc1O	0.888889	Oc1ccc(Cl)cc1	0.538462
O=C(Nc1cc(F)cc(Cl)c1O)c1csc(-c2cccc(C(F)(F)F)c2)n1	107722	1	3562	0.781569	0.926778	-5.32854	0.76671	1	real	22	3838116	Nc1cc(F)cc(Cl)c1O	75700	O=C(O)c1csc(-c2cccc(C(F)(F)F)c2)n1			O=C(Nc1cc(C(F)(F)F)ccc1O)Nc1cc(C(F)(F)F)ccc1O	0.666667	Oc1ccc(Cl)cc1	0.538462
CCN(CC(C)O)C(=O)CCN1C(=O)C(=Cc2ccc(F)cc2)SC1=S	116424	1	7733	0.781542	0.878269	-3.2885	0.7748	1	real	22	2020738	CCNCC(C)O	43186	O=C(O)CCN1C(=O)C(=Cc2ccc(F)cc2)SC1=S			CC(C)C(C(=O)O)N1C(=O)/C(=C\c2ccc(Br)cc2)SC1=S	0.634146	O=C(O)C(O)c1ccccc1	0.444444
CC(O)(CO)CNC(=O)CN1C(=O)C(=Cc2ccc(Br)cc2)SC1=S	105238	5	2394	0.781441	0.887258	-3.67115	0.774981	1	real	22	3280306	CC(O)(CN)CO	141764	O=C(O)CN1C(=O)C(=Cc2ccc(Br)cc2)SC1=S			CC(C)C(C(=O)O)N1C(=O)/C(=C\c2ccc(Br)cc2)SC1=S	0.707317	NNC(=O)c1ccncc1	0.380952
O=C(Nc1ccc(-c2ccc(C(F)(F)F)cc2O)cc1F)c1ccc(Br)c(Cl)c1	112004	1	5583	0.781329	0.950056	-6.31832	0.801005	1	wuxi	9	LN00195390_phase_3_Br_N-Boc	CC(C)(C)OC(=O)Nc1ccc(Br)cc1F	BT2376_BT	OB(O)c1ccc(C(F)(F)F)cc1O	SD0457_SD	O=C(O)c1ccc(Br)c(Cl)c1	O=C(Nc1cc(C(F)(F)F)ccc1O)Nc1cc(C(F)(F)F)ccc1O	0.740741	Oc1ccc(Cl)cc1	0.538462
O=C(Nc1ccc(C(F)(F)F)c(Cl)c1)c1csc(C(=O)Nc2ccc(F)c(F)c2O)n1	105617	1	2572	0.78122	0.921852	-5.13632	0.778999	1	wuxi	7	LN00160519_phase_2_COOH_COOEt	CCOC(=O)c1nc(C(=O)O)cs1	AG0393_AG	Nc1ccc(C(F)(F)F)c(Cl)c1	AG2739_AG	Nc1ccc(F)c(F)c1O	O=C(Nc1ccc(Cl)cc1)Nc1ccc(Cl)c(Cl)c1	0.653846	Oc1ccc(Cl)cc1	0.615385
CSc1ccc(-c2cc(C(F)(F)F)ccc2C(=O)Nc2cc(Cl)cc([N+](=O)[O-])c2O)cc1	121128	1	9987	0.781073	0.955723	-6.56787	0.779247	1	wuxi	8	WXCD00901704_phase_3_Br_COOH	O=C(O)c1ccc(C(F)(F)F)cc1Br	BT1525_BT	CSc1ccc(B2OC(C)(C)C(C)(C)O2)cc1	AG2348_AG	Nc1cc(Cl)cc([N+](=O)[O-])c1O	O=C(Nc1cc(C(F)(F)F)ccc1O)Nc1cc(C(F)(F)F)ccc1O	0.703704	Oc1ccc(Cl)cc1	0.615385
NN(C(=O)c1cc(Cl)cc(Br)c1O)c1c(Cl)cc(Br)cc1Cl	103106	1	1355	0.780883	0.919871	-5.06744	0.742681	1	real	527	3685557	NNc1c(Cl)cc(Br)cc1Cl	4030570	O=C(O)c1cc(Cl)cc(Br)c1O			Oc1c(O)c(Cl)c(Cl)c(Cl)c1Cl	0.6	Oc1ccc(Cl)cc1	0.538462
CCCN(C)C(=O)C1CSCN1C(=O)CN1C(=O)C(=Cc2ccc(Br)cc2)SC1=S	121125	1	9986	0.780836	0.901678	-4.30396	0.779288	1	real	22	2086461	CCCN(C)C(=O)C1CSCN1	141764	O=C(O)CN1C(=O)C(=Cc2ccc(Br)cc2)SC1=S			CC(C)C(C(=O)O)N1C(=O)/C(=C\c2ccc(Br)cc2)SC1=S	0.707317	CCCCCCCCCCCCCCCCCCCCCCO	0.384615
O=C(Nc1cccc(/C=C/C(F)(F)F)c1)c1cc(-c2cccc(C(F)(F)F)c2)ccc1O	117391	1	8198	0.780831	0.945002	-6.12712	0.784793	1	real	22	24279983	Nc1cccc(/C=C/C(F)(F)F)c1	75615	O=C(O)c1cc(-c2cccc(C(F)(F)F)c2)ccc1O			O=C(Nc1cccc(NC(=O)c2cccc(O)c2O)c1)c1cccc(O)c1O	0.740741	O=C(Nc1ccc(C(=O)O)c(O)c1)c1ccccc1	0.566667
COC(C)CN(C)C(=O)CN1C(=O)C(=Cc2ccc(Br)cc2)SC1=S	118411	1	8685	0.780793	0.90367	-4.38963	0.751724	1	real	22	3099560	CNCC(C)OC	141764	O=C(O)CN1C(=O)C(=Cc2ccc(Br)cc2)SC1=S			CC(C)C(C(=O)O)N1C(=O)/C(=C\c2ccc(Br)cc2)SC1=S	0.756098	O=C(O)C(O)c1ccccc1	0.388889
O=C(CCN1C(=O)C(=Cc2ccc(F)cc2)SC1=S)N1C[C@@H](CO)O[C@@H](CO)C1	109097	4	4217	0.780778	0.861669	-2.62294	0.783429	1	real	22	26618052	OC[C@@H]1CNC[C@H](CO)O1	43186	O=C(O)CCN1C(=O)C(=Cc2ccc(F)cc2)SC1=S			CCc1ccc(/C=C2/SC(=S)NC2=O)cc1	0.575758	CN1CCN(c2ccc(N3C[C@H](CO)OC3=O)cc2F)C=N1	0.38
CCC(CC)(CO)CNC(=O)CN1C(=O)C(=Cc2cccc(Br)c2)SC1=S	102631	1	1130	0.780731	0.920229	-5.08905	0.72428	1	real	22	4752914	CCC(CC)(CN)CO	2031820	O=C(O)CN1C(=O)C(=Cc2cccc(Br)c2)SC1=S			CC(C)C(C(=O)O)N1C(=O)/C(=C\c2ccc(Br)cc2)SC1=S	0.609756	CC[C@@H](CO)NCCN[C@@H](CC)CO	0.411765
O=C(/C=C/c1ccc(Cl)c(C(F)(F)F)c1)Nc1ccc(O)cc1I	102924	1	1274	0.780661	0.919904	-5.07842	0.756034	1	real	22	17095506	Nc1ccc(O)cc1I	23771927	O=C(O)/C=C/c1ccc(Cl)c(C(F)(F)F)c1			Oc1c(I)cc(I)cc1I	0.571429	Oc1ccc(Cl)cc1	0.692308
O=C(Nc1nc2cc(C(F)(F)F)ccc2s1)c1c(O)ccc(Br)c1Cl	118579	1	8763	0.780562	0.923071	-5.21591	0.811406	1	real	22	47704	Nc1nc2cc(C(F)(F)F)ccc2s1	19405667	O=C(O)c1c(O)ccc(Br)c1Cl			O=C(Nc1cc(C(F)(F)F)ccc1O)Nc1cc(C(F)(F)F)ccc1O	0.740741	Oc1ccc(Cl)cc1	0.538462
O=C(Nc1ccc(O)cc1F)c1csc(C(=O)Nc2c(Cl)c(Cl)c(Cl)c(Cl)c2Cl)n1	115287	0	7184	0.780519	0.938927	-5.88494	0	1	wuxi	7	LN00160519_phase_2_COOH_COOEt	CCOC(=O)c1nc(C(=O)O)cs1	AG0454_AG	Nc1ccc(O)cc1F	AG1506_AG	Nc1c(Cl)c(Cl)c(Cl)c(Cl)c1Cl	Oc1c(O)c(Cl)c(Cl)c(Cl)c1Cl	0.7	Oc1ccc(Cl)cc1	0.692308
O=C(Nc1cccc(O)c1Br)c1cc2ccc(-c3ccc(-c4ccc(C(F)(F)F)cc4)cc3)cc2[nH]1	117416	1	8211	0.780516	0.960594	-6.79679	0.779974	1	wuxi	8	WXCD00901366_phase_3_Br_COOH	O=C(O)c1cc2ccc(Br)cc2[nH]1	BT1484_BT	OB(O)c1ccc(-c2ccc(C(F)(F)F)cc2)cc1	AG3445_AG	Nc1cccc(O)c1Br	O=C(Nc1cc(C(F)(F)F)ccc1O)Nc1cc(C(F)(F)F)ccc1O	0.703704	NNC(=O)c1ccncc1	0.47619
CCC(CC)C(O)CNC(=O)CCN1C(=O)C(=Cc2ccc(F)cc2)SC1=S	110182	2	4745	0.780513	0.904544	-4.43842	0.772591	1	real	22	2807191	CCC(CC)C(O)CN	43186	O=C(O)CCN1C(=O)C(=Cc2ccc(F)cc2)SC1=S			CC(C)C(C(=O)O)N1C(=O)/C(=C\c2ccc(Br)cc2)SC1=S	0.609756	O=C(O)C(O)c1ccccc1	0.444444
NN(C(=O)c1cc(Br)ccc1O)c1cc(Br)cc(C(F)(F)F)c1	121150	1	9998	0.780482	0.895018	-4.03898	0.780659	1	real	22	9530968	NNc1cc(Br)cc(C(F)(F)F)c1	1938	O=C(O)c1cc(Br)ccc1O			O=C(Nc1cc(C(F)(F)F)ccc1C(F)(F)F)c1cc(Br)ccc1O	0.641026	Nc1ccc(C(=O)O)c(O)c1	0.5
CCOP(=O)(CCNC(=O)CN1C(=O)C(=Cc2ccc(Br)cc2)SC1=S)OCC	101546	3	599	0.780429	0.899304	-4.22154	0.753382	1	real	22	2989622	CCOP(=O)(CCN)OCC	141764	O=C(O)CN1C(=O)C(=Cc2ccc(Br)cc2)SC1=S			CC(C)C(C(=O)O)N1C(=O)/C(=C\c2ccc(Br)cc2)SC1=S	0.707317	NNC(=O)c1ccncc1	0.428571
O=C(CN1C(=O)C(=Cc2ccc(Br)cc2)SC1=S)NCC(CO)C1CCOC1	117595	1	8289	0.780243	0.89298	-3.96351	0.781264	1	real	22	17439943	NCC(CO)C1CCOC1	141764	O=C(O)CN1C(=O)C(=Cc2ccc(Br)cc2)SC1=S			CC(C)C(C(=O)O)N1C(=O)/C(=C\c2ccc(Br)cc2)SC1=S	0.707317	NNC(=O)c1ccncc1	0.428571
O=C(NC(c1ccccc1)c1ccc(Cl)c(Cl)c1)C(=O)c1ccc(Br)cc1O	107565	2	3485	0.780239	0.92885	-5.47303	0.770948	1	real	22	2013844	NC(c1ccccc1)c1ccc(Cl)c(Cl)c1	2067572	O=C(O)C(=O)c1ccc(Br)cc1O			O=c1cccccc1O	0.625	O=C(O)C(O)c1ccccc1	0.722222
NN(C(=O)C(=O)c1ccc(Br)cc1O)c1cc(C(F)(F)F)ccc1Br	102209	2	921	0.780228	0.89365	-3.99237	0.755422	1	real	22	3561276	NNc1cc(C(F)(F)F)ccc1Br	2067572	O=C(O)C(=O)c1ccc(Br)cc1O			O=C(Nc1cc(C(F)(F)F)ccc1O)Nc1cc(C(F)(F)F)ccc1O	0.62963	Nc1ccc(C(=O)O)c(O)c1	0.590909
O=C(Nc1c(Cl)c(Cl)c(Cl)c(Cl)c1Cl)c1cc(O)c(Br)c(O)c1	110652	1	4962	0.780171	0.946148	-6.20379	0.787183	1	wuxi	1	AG1506_AG	Nc1c(Cl)c(Cl)c(Cl)c(Cl)c1Cl	SD0285_SD	O=C(O)c1cc(O)c(Br)c(O)c1			Oc1c(O)c(Cl)c(Cl)c(Cl)c1Cl	0.7	Cc1cc(O)cc(C)c1Cl	0.5625
CN(CC(O)CCO)C(=O)CCN1C(=O)C(=Cc2ccc(F)cc2)SC1=S	106186	3	2847	0.780092	0.861476	-2.6444	0.773495	1	real	22	21285625	CNCC(O)CCO	43186	O=C(O)CCN1C(=O)C(=Cc2ccc(F)cc2)SC1=S			CC(C)C(C(=O)O)N1C(=O)/C(=C\c2ccc(Br)cc2)SC1=S	0.609756	O=C(O)C(O)c1ccccc1	0.444444
CC(CO)CNC(=O)CN1C(=O)C(=Cc2ccc(Br)cc2)SC1=S	105362	1	2449	0.780064	0.901793	-4.34205	0.768949	1	real	22	2015136	CC(CN)CO	141764	O=C(O)CN1C(=O)C(=Cc2ccc(Br)cc2)SC1=S			CC(C)C(C(=O)O)N1C(=O)/C(=C\c2ccc(Br)cc2)SC1=S	0.756098	CC[C@@H](CO)NCCN[C@@H](CC)CO	0.470588
Cc1cc(NC(=O)c2ccc(Cl)c(O)c2O)ccc1C(F)(F)F	107046	1	3249	0.779936	0.905691	-4.5116	0.754447	1	real	22	3648010	Cc1cc(N)ccc1C(F)(F)F	3753222	O=C(O)c1ccc(Cl)c(O)c1O			O=C(Nc1cccc(NC(=O)c2cccc(O)c2O)c1)c1cccc(O)c1O	0.703704	Cc1cc(O)cc(C)c1Cl	0.625
CN(CC(O)C(C)(C)C)C(=O)CCCN1C(=O)C(=Cc2cccs2)SC1=S	110972	2	5112	0.77992	0.891341	-3.90844	0.779939	1	real	22	3388476	CNCC(O)C(C)(C)C	141774	O=C(O)CCCN1C(=O)C(=Cc2cccs2)SC1=S			CC(C)C(C(=O)O)N1C(=O)/C(=C\c2ccc(Br)cc2)SC1=S	0.536585	O=C(O)C(O)c1ccccc1	0.5
NN(C(=O)C(=O)c1ccc(Br)cc1O)c1cccc(Cl)c1F	104410	1	2005	0.779916	0.884173	-3.60703	0.765826	1	real	22	86132	NNc1cccc(Cl)c1F	2067572	O=C(O)C(=O)c1ccc(Br)cc1O			O=c1cccccc1O	0.5625	Nc1ccc(C(=O)O)c(O)c1	0.636364
NN(C(=O)c1cc(Br)cc(Br)c1O)c1cccc(C(F)(F)F)c1F	112301	1	5732	0.77985	0.895355	-4.08039	0.776402	1	real	22	27319605	NNc1cccc(C(F)(F)F)c1F	4001	O=C(O)c1cc(Br)cc(Br)c1O			O=C(Nc1cc(C(F)(F)F)ccc1C(F)(F)F)c1cc(Br)ccc1O	0.512821	Nc1ccc(C(=O)O)c(O)c1	0.454545
O=C(NC(c1cccc(C(F)F)c1)C(F)(F)F)C(=O)c1ccc(Br)cc1O	102914	3	1270	0.77983	0.88835	-3.78648	0.763192	1	real	22	4487180	NC(c1cccc(C(F)F)c1)C(F)(F)F	2067572	O=C(O)C(=O)c1ccc(Br)cc1O			O=C(Nc1cccc(NC(=O)c2cccc(O)c2O)c1)c1cccc(O)c1O	0.518519	O=C(O)C(O)c1ccccc1	0.611111
O=C(Nc1ccc(C(F)(F)F)c(Cl)c1)c1csc(C(=O)Nc2cc(F)c(O)cc2Cl)n1	105701	1	2612	0.779811	0.921866	-5.19758	0.746165	1	wuxi	7	LN00160519_phase_2_COOH_COOEt	CCOC(=O)c1nc(C(=O)O)cs1	AG0393_AG	Nc1ccc(C(F)(F)F)c(Cl)c1	AG00073_AG	Nc1cc(F)c(O)cc1Cl	O=C(Nc1ccc(Cl)cc1)Nc1ccc(Cl)c(Cl)c1	0.615385	Oc1ccc(Cl)cc1	0.538462
O=C(Nc1ccc(F)c(F)c1O)c1csc(C(=O)Nc2ccc(C(F)(F)F)c(Cl)c2)n1	105618	2	2572	0.779803	0.920499	-5.14036	0.753242	1	wuxi	7	LN00160519_phase_2_COOH_COOEt	CCOC(=O)c1nc(C(=O)O)cs1	AG2739_AG	Nc1ccc(F)c(F)c1O	AG0393_AG	Nc1ccc(C(F)(F)F)c(Cl)c1	O=C(Nc1ccc(Cl)cc1)Nc1ccc(Cl)c(Cl)c1	0.653846	Oc1ccc(Cl)cc1	0.615385
O=C(Nc1cc(Cl)ccc1Oc1ccc(Cl)cc1Cl)c1c(O)ccc(Cl)c1F	104031	1	1814	0.779656	0.94739	-6.27822	0.770631	1	real	22	2783332	Nc1cc(Cl)ccc1Oc1ccc(Cl)cc1Cl	22377539	O=C(O)c1c(O)ccc(Cl)c1F			O=C(Nc1cc(Cl)cc(Cl)c1O)c1c(O)c(Cl)cc(Cl)c1Cl	0.645161	Oc1ccc(Cl)cc1	0.692308
CCS(=O)(=O)N(CCCN)C(=O)CN1C(=O)C(=Cc2ccc(Br)cc2)SC1=S	101882	0	754	0.779633	0.895399	-4.09157	0	1	real	22	2069419	CCS(=O)(=O)NCCCN	141764	O=C(O)CN1C(=O)C(=Cc2ccc(Br)cc2)SC1=S			CC(C)C(C(=O)O)N1C(=O)/C(=C\c2ccc(Br)cc2)SC1=S	0.707317	CCCCCCCCCCCCCCCCCCCCCCO	0.461538
CCOC(OCC)C(O)CCNC(=O)CN1C(=O)C(=Cc2ccc(Br)cc2)SC1=S	104968	3	2271	0.779572	0.889066	-3.82768	0.769392	1	real	22	3835904	CCOC(OCC)C(O)CCN	141764	O=C(O)CN1C(=O)C(=Cc2ccc(Br)cc2)SC1=S			CC(C)C(C(=O)O)N1C(=O)/C(=C\c2ccc(Br)cc2)SC1=S	0.731707	O=C(O)C(O)c1ccccc1	0.5
NN(C(=O)c1c(O)ccc(Br)c1Cl)c1cc(Br)cc(C(F)(F)F)c1	104174	1	1895	0.779572	0.90364	-4.44094	0.727081	1	real	22	9530968	NNc1cc(Br)cc(C(F)(F)F)c1	19405667	O=C(O)c1c(O)ccc(Br)c1Cl			Oc1c(O)c(Cl)c(Cl)c(Cl)c1Cl	0.6	Oc1ccc(Cl)cc1	0.538462
C=CCC(C)(CO)CNC(=O)CCCN1C(=O)C(=Cc2cccs2)SC1=S	118190	1	8575	0.779564	0.897731	-4.19266	0.78676	1	real	22	26621975	C=CCC(C)(CN)CO	141774	O=C(O)CCCN1C(=O)C(=Cc2cccs2)SC1=S			Cc1ccc(/C=C2\SC(=S)N(CCCCCC(=O)Nc3ccc(C(=O)O)c(O)c3)C2=O)cc1	0.533333	NNC(=O)c1ccncc1	0.428571
O=C(NCc1c(Br)cccc1C(F)(F)F)c1ccc(Cl)c(O)c1O	103523	1	1570	0.779497	0.889681	-3.85678	0.750366	1	real	22	7630084	NCc1c(Br)cccc1C(F)(F)F	3753222	O=C(O)c1ccc(Cl)c(O)c1O			Oc1c(O)c(Cl)c(Cl)c(Cl)c1Cl	0.6	Oc1ccc(Cl)cc1	0.538462
NN(C(=O)c1c(O)ccc(Br)c1Cl)c1ccc(C(F)(F)F)c(Cl)c1	108054	1	3722	0.779361	0.898648	-4.23999	0.776544	1	real	22	27229471	NNc1ccc(C(F)(F)F)c(Cl)c1	19405667	O=C(O)c1c(O)ccc(Br)c1Cl			Oc1c(O)c(Cl)c(Cl)c(Cl)c1Cl	0.6	Oc1ccc(Cl)cc1	0.538462
CC(F)(F)c1cc(NC(=O)c2ccc(Cl)c(O)c2O)ccc1Cl	104591	1	2086	0.779315	0.906795	-4.58479	0.754614	1	real	22	27220733	CC(F)(F)c1cc(N)ccc1Cl	3753222	O=C(O)c1ccc(Cl)c(O)c1O			O=C(Nc1cccc(NC(=O)c2cccc(O)c2O)c1)c1cccc(O)c1O	0.703704	O=C(Nc1ccc(C(=O)O)c(O)c1)c1ccccc1	0.566667
CC(C)(C)c1cc(C(C)(C)C)c(NC(=O)c2csc(C(=O)Nc3cc(Br)ccc3C(F)(F)F)n2)cc1O	111555	1	5371	0.779265	0.933615	-5.71544	0.775176	1	wuxi	7	LN00160519_phase_2_COOH_COOEt	CCOC(=O)c1nc(C(=O)O)cs1	AG2478_AG	CC(C)(C)c1cc(C(C)(C)C)c(O)cc1N	AG1202_AG	Nc1cc(Br)ccc1C(F)(F)F	O=C(Nc1cc(C(F)(F)F)ccc1C(F)(F)F)c1cc(Br)ccc1O	0.717949	Oc1ccc(Cl)cc1	0.461538
CC(O)C1CN(C(=O)CN2C(=O)C(=Cc3ccc(Br)cc3)SC2=S)C1	103096	1	1350	0.779249	0.905285	-4.52409	0.748531	1	real	22	23024166	CC(O)C1CNC1	141764	O=C(O)CN1C(=O)C(=Cc2ccc(Br)cc2)SC1=S			CC(C)C(C(=O)O)N1C(=O)/C(=C\c2ccc(Br)cc2)SC1=S	0.756098	O=C(O)C(O)c1ccccc1	0.444444
CC(C)(C)c1cc(C(C)(C)C)c(NC(=O)c2nc(C(=O)Nc3cc(Br)ccc3C(F)(F)F)cs2)cc1O	111554	0	5371	0.779245	0.933629	-5.71694	0	1	wuxi	7	LN00160519_phase_2_COOH_COOEt	CCOC(=O)c1nc(C(=O)O)cs1	AG1202_AG	Nc1cc(Br)ccc1C(F)(F)F	AG2478_AG	CC(C)(C)c1cc(C(C)(C)C)c(O)cc1N	O=C(Nc1cc(C(F)(F)F)ccc1C(F)(F)F)c1cc(Br)ccc1O	0.717949	Oc1ccc(Cl)cc1	0.461538
O=C(Nc1c(Cl)c(Cl)c(Cl)c(Cl)c1Cl)c1csc(C(=O)Nc2ccc(O)cc2F)n1	115286	1	7184	0.77917	0.937771	-5.89445	0.80326	1	wuxi	7	LN00160519_phase_2_COOH_COOEt	CCOC(=O)c1nc(C(=O)O)cs1	AG1506_AG	Nc1c(Cl)c(Cl)c(Cl)c(Cl)c1Cl	AG0454_AG	Nc1ccc(O)cc1F	Oc1c(O)c(Cl)c(Cl)c(Cl)c1Cl	0.7	Oc1ccc(Cl)cc1	0.692308
CCCCC(C(=O)Nc1cc(Br)cc(C(F)(F)F)c1O)(c1ccccc1)c1ccccc1	119152	1	9023	0.77915	0.933404	-5.71152	0.792804	1	real	22	22557662	Nc1cc(Br)cc(C(F)(F)F)c1O	26058956	CCCCC(C(=O)O)(c1ccccc1)c1ccccc1			O=C(Nc1cc(C(F)(F)F)ccc1O)Nc1cc(C(F)(F)F)ccc1O	0.592593	CCCCCCCCCCCCCCCCCCCCCCO	0.538462
O=C(Nc1ccc(Br)c(Cl)c1Cl)c1cc(O)c2ccccc2c1O	117320	0	8166	0.779063	0.942931	-6.11618	0	1	wuxi	1	AG0193_AG	Nc1ccc(Br)c(Cl)c1Cl	SE0079_SD	O=C(O)c1cc(O)c2ccccc2c1O			Oc1c(O)c(Cl)c(Cl)c(Cl)c1Cl	0.7	Oc1ccc(Cl)cc1	0.538462
O=C(Nc1c(O)c(Cl)cc(Cl)c1Cl)c1coc2c(F)cc(Cl)cc12	119899	1	9390	0.779058	0.948016	-6.33032	0.765871	1	real	22	7528977	Nc1c(O)c(Cl)cc(Cl)c1Cl	20677352	O=C(O)c1coc2c(F)cc(Cl)cc12			Oc1c(O)c(Cl)c(Cl)c(Cl)c1Cl	0.7	Cc1cc(O)cc(C)c1Cl	0.5625
NN(C(=O)c1ccc(Br)cc1O)c1cc(Br)cc(C(F)(F)F)c1	108584	1	3976	0.779051	0.893448	-4.03457	0.76457	1	real	22	9530968	NNc1cc(Br)cc(C(F)(F)F)c1	199305	O=C(O)c1ccc(Br)cc1O			O=C(Nc1cc(C(F)(F)F)ccc1C(F)(F)F)c1cc(Br)ccc1O	0.564103	Nc1ccc(C(=O)O)c(O)c1	0.590909
NN(C(=O)c1c(O)ccc(Cl)c1F)c1cc(Br)cc(C(F)(F)F)c1	101588	1	620	0.778976	0.896019	-4.14596	0.747182	1	real	22	9530968	NNc1cc(Br)cc(C(F)(F)F)c1	22377539	O=C(O)c1c(O)ccc(Cl)c1F			O=C(Nc1cc(C(F)(F)F)ccc1O)Nc1cc(C(F)(F)F)ccc1O	0.592593	Oc1ccc(Cl)cc1	0.538462
O=C(Nc1cccc(OC(F)(F)F)c1)c1cc2cc(Br)ccc2cc1O	114377	0	6735	0.778967	0.949935	-6.41502	0	1	wuxi	1	AG0321_AG	Nc1cccc(OC(F)(F)F)c1	WXCD00612161_phase_3_Br_COOH	O=C(O)c1cc2cc(Br)ccc2cc1O			O=C(Nc1cccc(NC(=O)c2cccc(O)c2O)c1)c1cccc(O)c1O	0.740741	O=C(Nc1ccc(C(=O)O)c(O)c1)c1ccccc1	0.6
NN(C(=O)c1c(O)ccc(Cl)c1F)c1ccc(C(F)(F)F)c(Br)c1	107197	1	3319	0.778869	0.896371	-4.16537	0.761697	1	real	22	34269779	NNc1ccc(C(F)(F)F)c(Br)c1	22377539	O=C(O)c1c(O)ccc(Cl)c1F			O=C(Nc1cc(C(F)(F)F)ccc1O)Nc1cc(C(F)(F)F)ccc1O	0.518519	Oc1ccc(Cl)cc1	0.538462
O=C(Nc1cc(F)c(O)cc1Cl)c1csc(C(=O)Nc2ccc(C(F)(F)F)c(Cl)c2)n1	105702	0	2612	0.778866	0.920971	-5.2006	0	1	wuxi	7	LN00160519_phase_2_COOH_COOEt	CCOC(=O)c1nc(C(=O)O)cs1	AG00073_AG	Nc1cc(F)c(O)cc1Cl	AG0393_AG	Nc1ccc(C(F)(F)F)c(Cl)c1	O=C(Nc1ccc(Cl)cc1)Nc1ccc(Cl)c(Cl)c1	0.615385	Oc1ccc(Cl)cc1	0.538462
CCN(CCO)C(=O)CN1C(=O)C(=Cc2ccc(Br)cc2)SC1=S	104483	1	2038	0.778828	0.888919	-3.85356	0.746785	1	real	22	1792	CCNCCO	141764	O=C(O)CN1C(=O)C(=Cc2ccc(Br)cc2)SC1=S			CC(C)C(C(=O)O)N1C(=O)/C(=C\c2ccc(Br)cc2)SC1=S	0.707317	CCCCCCCCCCCCCCCCCCCCCCO	0.461538
Cc1cc(F)c(C(F)(F)F)cc1NC(=O)C(=O)c1ccc(Br)cc1O	112270	1	5716	0.778807	0.913398	-4.8845	0.772179	1	real	22	19254350	Cc1cc(F)c(C(F)(F)F)cc1N	2067572	O=C(O)C(=O)c1ccc(Br)cc1O			O=C(Nc1cc(C(F)(F)F)ccc1C(F)(F)F)c1cc(Br)ccc1O	0.615385	Nc1ccc(C(=O)O)c(O)c1	0.545455
O=C(Nc1cc(F)cc(Cl)c1O)c1ccc(C(F)(F)F)cc1I	112444	1	5800	0.778781	0.912352	-4.84161	0.78505	1	real	22	3838116	Nc1cc(F)cc(Cl)c1O	7552138	O=C(O)c1ccc(C(F)(F)F)cc1I			O=C(Nc1cc(C(F)(F)F)ccc1O)Nc1cc(C(F)(F)F)ccc1O	0.703704	Oc1ccc(Cl)cc1	0.538462
O=C(NCc1ccc(C(F)(F)F)cc1Cl)c1ccc(Cl)c(O)c1O	113899	1	6505	0.778753	0.883835	-3.6429	0.769178	1	real	22	7468090	NCc1ccc(C(F)(F)F)cc1Cl	3753222	O=C(O)c1ccc(Cl)c(O)c1O			O=C(Nc1cc(C(F)(F)F)ccc1O)Nc1cc(C(F)(F)F)ccc1O	0.62963	Oc1ccc(Cl)cc1	0.538462
O=C(Nc1ccc(Br)cc1OC(F)(F)F)c1cccc(OC(F)(F)F)c1O	106457	1	2970	0.778742	0.928124	-5.50694	0.743286	1	wuxi	1	AG0495_AG	Nc1ccc(Br)cc1OC(F)(F)F	SD0957_SD	O=C(O)c1cccc(OC(F)(F)F)c1O			O=C(Nc1cccc(NC(=O)c2cccc(O)c2O)c1)c1cccc(O)c1O	0.666667	O=C(Nc1ccc(C(=O)O)c(O)c1)c1ccccc1	0.433333
CC[C@H](O)CNC(=O)CN1C(=O)C(=Cc2ccc(Br)cc2)SC1=S	102080	2	853	0.778672	0.89594	-4.1557	0.728308	1	real	22	3272475	CC[C@H](O)CN	141764	O=C(O)CN1C(=O)C(=Cc2ccc(Br)cc2)SC1=S			CC(C)C(C(=O)O)N1C(=O)/C(=C\c2ccc(Br)cc2)SC1=S	0.731707	CC[C@@H](CO)NCCN[C@@H](CC)CO	0.470588
CCCCCC(O)CNC(=O)CN1C(=O)C(=Cc2cccc(Br)c2)SC1=S	104603	1	2094	0.77866	0.912339	-4.84626	0.756343	1	real	22	8269433	CCCCCC(O)CN	2031820	O=C(O)CN1C(=O)C(=Cc2cccc(Br)c2)SC1=S			CC(C)C(C(=O)O)N1C(=O)/C(=C\c2ccc(Br)cc2)SC1=S	0.634146	CCCCCCCCCCCCCCCCCCCCCCO	0.615385
O=C(Nc1ccc(C(=O)Nc2cccc(C(=O)C(F)(F)F)c2)c(O)c1)c1ccc(Cl)c(Cl)c1	103906	1	1754	0.778638	0.939108	-5.97361	0.729456	1	real	22	3611237	Nc1cccc(C(=O)C(F)(F)F)c1	94675	O=C(Nc1ccc(C(=O)O)c(O)c1)c1ccc(Cl)c(Cl)c1			O=C(Nc1cccc(NC(=O)c2cccc(O)c2O)c1)c1cccc(O)c1O	0.777778	O=C(Nc1ccc(C(=O)O)c(O)c1)c1ccccc1	0.8
CCc1ccc(C(=O)Nc2cc(C(F)(F)F)c(Cl)cc2O)cc1Cl	110158	1	4734	0.778425	0.925156	-5.39568	0.777566	1	real	22	11656874	Nc1cc(C(F)(F)F)c(Cl)cc1O	3604685	CCc1ccc(C(=O)O)cc1Cl			O=C(Nc1cc(C(F)(F)F)ccc1O)Nc1cc(C(F)(F)F)ccc1O	0.62963	Oc1ccc(Cl)cc1	0.538462
O=C(CCCN1C(=O)C(=Cc2cccs2)SC1=S)NC[C@@H]1OCC[C@H]1C(F)(F)F	114183	1	6638	0.778425	0.918168	-5.10167	0.750774	1	real	240690	27026518	NC[C@@H]1OCC[C@H]1C(F)(F)F	141774	O=C(O)CCCN1C(=O)C(=Cc2cccs2)SC1=S			O=C(O)c1ccc(/C=C2\SC(=S)N(Cc3cccc(C(F)(F)F)c3)C2=O)cc1	0.529412	Clc1ccc([I+]c2cccs2)cc1	0.434783
CC(O)CN(CC(F)F)C(=O)CCN1C(=O)C(=Cc2ccc(F)cc2)SC1=S	107464	3	3437	0.778244	0.885177	-3.72127	0.760605	1	real	22	7297594	CC(O)CNCC(F)F	43186	O=C(O)CCN1C(=O)C(=Cc2ccc(F)cc2)SC1=S			CC(C)C(C(=O)O)N1C(=O)/C(=C\c2ccc(Br)cc2)SC1=S	0.634146	O=C(O)C(O)c1ccccc1	0.444444
O=C(Nc1cccc(O)c1Cl)c1csc(C(=O)Nc2c(Cl)cc(OC(F)(F)F)cc2Cl)n1	110921	0	5089	0.7782	0.931596	-5.67639	0	1	wuxi	7	LN00160519_phase_2_COOH_COOEt	CCOC(=O)c1nc(C(=O)O)cs1	AG1574_AG	Nc1cccc(O)c1Cl	AG0197_AG	Nc1c(Cl)cc(OC(F)(F)F)cc1Cl	Oc1c(O)c(Cl)c(Cl)c(Cl)c1Cl	0.6	Cc1cc(O)cc(C)c1Cl	0.5625
Cc1ccc(C(NC(=O)C(=O)c2ccc(Br)cc2O)C(F)(F)F)cc1	110095	1	4699	0.778076	0.899483	-4.33048	0.757948	1	real	22	8954145	Cc1ccc(C(N)C(F)(F)F)cc1	2067572	O=C(O)C(=O)c1ccc(Br)cc1O			Cc1cc(O)ccc1O	0.529412	Nc1ccc(C(=O)O)c(O)c1	0.545455
CC(O)CN(CC(F)F)C(=O)CN1C(=O)C(=Cc2cccc(Br)c2)SC1=S	109656	6	4491	0.778055	0.88218	-3.60328	0.762402	1	real	22	7297594	CC(O)CNCC(F)F	2031820	O=C(O)CN1C(=O)C(=Cc2cccc(Br)c2)SC1=S			CC(C)C(C(=O)O)N1C(=O)/C(=C\c2ccc(Br)cc2)SC1=S	0.658537	O=C(O)C(O)c1ccccc1	0.5
CC(O)CN(CC(C)O)C(=O)CCN1C(=O)C(=Cc2ccc(F)cc2)SC1=S	107414	2	3415	0.778009	0.868503	-3.02981	0.759267	1	real	22	85419	CC(O)CNCC(C)O	43186	O=C(O)CCN1C(=O)C(=Cc2ccc(F)cc2)SC1=S			CC(C)C(C(=O)O)N1C(=O)/C(=C\c2ccc(Br)cc2)SC1=S	0.634146	O=C(O)C(O)c1ccccc1	0.444444
Cc1ccc(-c2cccc3sc(C(=O)Nc4cc(Cl)c(Cl)cc4O)cc23)c(C(F)(F)F)c1	111821	1	5496	0.778002	0.953478	-6.60567	0.769119	1	wuxi	8	WXCD00132246_phase_3_Br_COOH	O=C(O)c1cc2c(Br)cccc2s1	BT1907_BT	Cc1ccc(B(O)O)c(C(F)(F)F)c1	AG1333_AG	Nc1cc(Cl)c(Cl)cc1O	O=C(Nc1cc(C(F)(F)F)ccc1O)Nc1cc(C(F)(F)F)ccc1O	0.62963	Cc1cc(O)cc(C)c1Cl	0.5625
O=C(Nc1ccc(-c2cccc(OC(F)(F)F)c2)cc1F)c1c(Cl)ccc(O)c1Cl	118683	1	8811	0.777862	0.952934	-6.58881	0.810048	1	real	22	6017072	Nc1ccc(-c2cccc(OC(F)(F)F)c2)cc1F	8429214	O=C(O)c1c(Cl)ccc(O)c1Cl			O=C(Nc1ccc(Cl)cc1F)c1ccccc1O	0.676471	Oc1ccc(Cl)cc1	0.538462
C[C@H](O)C1CN(C(=O)CN2C(=O)C(=Cc3ccc(Br)cc3)SC2=S)CCO1	102641	2	1136	0.777767	0.877571	-3.42177	0.750412	1	real	22	26038292	C[C@H](O)C1CNCCO1	141764	O=C(O)CN1C(=O)C(=Cc2ccc(Br)cc2)SC1=S			CC(C)C(C(=O)O)N1C(=O)/C(=C\c2ccc(Br)cc2)SC1=S	0.780488	O=C(O)C(O)c1ccccc1	0.444444
O=C(Cc1ccccc1Nc1c(Cl)cccc1Cl)Nc1cc(Br)cc(C(F)(F)F)c1O	101718	1	677	0.777728	0.937185	-5.93188	0.748505	1	real	22	22557662	Nc1cc(Br)cc(C(F)(F)F)c1O	3551800	O=C(O)Cc1ccccc1Nc1c(Cl)cccc1Cl			Oc1c(O)c(Cl)c(Cl)c(Cl)c1Cl	0.6	Oc1ccc(Cl)cc1	0.538462
Cc1ccc(N(N)C(=O)c2c(O)c(Cl)cc(Cl)c2Cl)cc1F	118370	1	8662	0.777635	0.902139	-4.46123	0.752487	1	real	527	7972247	Cc1ccc(NN)cc1F	16413	O=C(O)c1c(O)c(Cl)cc(Cl)c1Cl			Oc1c(O)c(Cl)c(Cl)c(Cl)c1Cl	0.7	Cc1cc(O)cc(C)c1Cl	0.6875
O=C(Nc1cc(Cl)c(OC(F)(F)F)cc1F)c1ccc(O)c(-c2ccccc2)c1	103513	1	1564	0.777526	0.943377	-6.20111	0.736113	1	real	22	21234121	Nc1cc(Cl)c(OC(F)(F)F)cc1F	134029	O=C(O)c1ccc(O)c(-c2ccccc2)c1			CC(C)(c1ccc(O)c(-c2ccccc2)c1)c1ccc(O)c(-c2ccccc2)c1	0.692308	O=C(Nc1ccc(C(=O)O)c(O)c1)c1ccccc1	0.566667
O=C(Nc1ccc(O)cc1Cl)c1c(O)c(Cl)cc(Cl)c1Cl	120893	1	9874	0.777407	0.906604	-4.65894	0.789362	1	real	527	3575901	Nc1ccc(O)cc1Cl	16413	O=C(O)c1c(O)c(Cl)cc(Cl)c1Cl			O=C(Nc1cc(Cl)cc(Cl)c1O)c1c(O)c(Cl)cc(Cl)c1Cl	0.806452	Oc1ccc(Cl)cc1	0.692308
CC(C)(C)c1ccc(O)c(NC(=O)c2csc(C(=O)Nc3ccc(F)c(Cl)c3Cl)n2)c1	117061	0	8041	0.777376	0.936652	-5.92464	0	1	wuxi	7	LN00160519_phase_2_COOH_COOEt	CCOC(=O)c1nc(C(=O)O)cs1	AG1939_AG	CC(C)(C)c1ccc(O)c(N)c1	AG2645_AG	Nc1ccc(F)c(Cl)c1Cl	O=C(Nc1cc(C(F)(F)F)ccc1O)Nc1cc(C(F)(F)F)ccc1O	0.740741	Oc1ccc(Cl)cc1	0.615385
O=C(NC(c1ccc(Cl)cc1)C(F)(F)F)c1ccc(Cl)c(O)c1O	103332	1	1476	0.777357	0.878067	-3.46028	0.756727	1	real	22	3575818	NC(c1ccc(Cl)cc1)C(F)(F)F	3753222	O=C(O)c1ccc(Cl)c(O)c1O			Oc1c(O)c(Cl)c(Cl)c(Cl)c1Cl	0.6	Oc1ccc(Cl)cc1	0.769231
CC(C)(C)c1ccc(O)c(NC(=O)c2nc(C(=O)Nc3ccc(F)c(Cl)c3Cl)cs2)c1	117060	1	8041	0.777276	0.937384	-5.95973	0.789059	1	wuxi	7	LN00160519_phase_2_COOH_COOEt	CCOC(=O)c1nc(C(=O)O)cs1	AG2645_AG	Nc1ccc(F)c(Cl)c1Cl	AG1939_AG	CC(C)(C)c1ccc(O)c(N)c1	O=C(Nc1cc(C(F)(F)F)ccc1O)Nc1cc(C(F)(F)F)ccc1O	0.740741	Oc1ccc(Cl)cc1	0.615385
CCOC(OCC)C(O)CNC(=O)CCN1C(=O)C(=Cc2ccc(F)cc2)SC1=S	104372	6	1988	0.777211	0.86383	-2.86754	0.769636	1	real	22	3540305	CCOC(OCC)C(O)CN	43186	O=C(O)CCN1C(=O)C(=Cc2ccc(F)cc2)SC1=S			CC(C)C(C(=O)O)N1C(=O)/C(=C\c2ccc(Br)cc2)SC1=S	0.609756	O=C(O)C(O)c1ccccc1	0.5
O=C(CN1C(=O)C(=Cc2ccc(Br)cc2)SC1=S)Nc1nc(C(F)(F)F)co1	105157	1	2357	0.777169	0.937038	-5.94977	0.745542	1	real	11	2799854	Nc1nc(C(F)(F)F)co1	141764	O=C(O)CN1C(=O)C(=Cc2ccc(Br)cc2)SC1=S			CC(C)C(C(=O)O)N1C(=O)/C(=C\c2ccc(Br)cc2)SC1=S	0.682927	NNC(=O)c1ccncc1	0.428571
NN(C(=O)c1cc(-c2ccccc2)cc(Cl)c1O)c1cccc(Cl)c1F	115695	1	7381	0.777141	0.904396	-4.57746	0.771745	1	real	22	86132	NNc1cccc(Cl)c1F	8936860	O=C(O)c1cc(-c2ccccc2)cc(Cl)c1O			Oc1c(O)c(Cl)c(Cl)c(Cl)c1Cl	0.6	Oc1ccc(Cl)cc1	0.538462
CC(C)c1cc(NC(=O)Nc2cc(Cl)cc(Cl)c2F)ccc1O	118503	1	8728	0.777077	0.926287	-5.50138	0.764523	1	real	2430	11886456	Nc1cc(Cl)cc(Cl)c1F	3603853	CC(C)c1cc(N)ccc1O			O=C(Nc1ccc(Cl)cc1)Nc1ccc(Cl)c(Cl)c1	0.730769	Oc1ccc(Cl)cc1	0.615385
NN(C(=O)c1ccc(Cl)c(O)c1O)c1ccc(OC(F)(F)F)c(Cl)c1	102788	5	1212	0.777074	0.889337	-3.94669	0.746302	1	real	22	27226018	NNc1ccc(OC(F)(F)F)c(Cl)c1	3753222	O=C(O)c1ccc(Cl)c(O)c1O			Oc1c(O)c(Cl)c(Cl)c(Cl)c1Cl	0.6	Oc1ccc(Cl)cc1	0.538462
NN(C(=O)c1c(O)cccc1C(F)(F)F)c1ccc(Cl)c(C(F)(F)F)c1	109150	1	4239	0.777018	0.883599	-3.70766	0.787054	1	real	22	4160528	NNc1ccc(Cl)c(C(F)(F)F)c1	9065109	O=C(O)c1c(O)cccc1C(F)(F)F			O=c1cccccc1O	0.5625	Oc1ccc(Cl)cc1	0.538462
NN(C(=O)c1cc(F)c(Br)cc1O)c1cc(Br)cc(C(F)(F)F)c1	110718	1	4991	0.776999	0.898472	-4.33434	0.751393	1	real	22	9530968	NNc1cc(Br)cc(C(F)(F)F)c1	14579409	O=C(O)c1cc(F)c(Br)cc1O			O=C(Nc1cc(C(F)(F)F)ccc1O)Nc1cc(C(F)(F)F)ccc1O	0.518519	Nc1ccc(C(=O)O)c(O)c1	0.5
CN(CC(O)C(C)(C)C)C(=O)CCN1C(=O)C(=Cc2ccc(F)cc2)SC1=S	113444	2	6283	0.776994	0.891809	-4.05419	0.769162	1	real	22	3388476	CNCC(O)C(C)(C)C	43186	O=C(O)CCN1C(=O)C(=Cc2ccc(F)cc2)SC1=S			CC(C)C(C(=O)O)N1C(=O)/C(=C\c2ccc(Br)cc2)SC1=S	0.609756	O=C(O)C(O)c1ccccc1	0.444444
O=C(Nc1ccccc1SC(F)(F)F)c1ccc(Cl)c(O)c1O	106736	1	3103	0.776987	0.900861	-4.43535	0.771747	1	real	22	64754	Nc1ccccc1SC(F)(F)F	3753222	O=C(O)c1ccc(Cl)c(O)c1O			Oc1c(O)c(Cl)c(Cl)c(Cl)c1Cl	0.6	Oc1ccc(Cl)cc1	0.538462
O=C(Nc1ccc(Cl)c(C(F)(F)F)c1Cl)c1cccc(F)c1O	117556	0	8272	0.776901	0.903569	-4.55302	0	1	wuxi	1	AG00216_AG	Nc1ccc(Cl)c(C(F)(F)F)c1Cl	SD0514_SD	O=C(O)c1cccc(F)c1O			Oc1c(O)c(Cl)c(Cl)c(Cl)c1Cl	0.7	Oc1ccc(Cl)cc1	0.538462
O=C(Nc1cc(C(F)(F)F)c(Cl)cc1O)c1ccc(C=Cc2ccc3ccccc3n2)cc1	100953	1	235	0.776856	0.94005	-6.09001	0.901137	1	real	22	11656874	Nc1cc(C(F)(F)F)c(Cl)cc1O	1158142	O=C(O)c1ccc(C=Cc2ccc3ccccc3n2)cc1			O=C(/C=C/c1ccc2ccccc2n1)c1ccncc1	0.676471	O=C(Nc1ccc(C(=O)O)c(O)c1)c1ccccc1	0.566667
O=C(Nc1cc(Cl)c(Cl)cc1CO)C(=O)c1ccc(Br)cc1O	101495	1	573	0.776826	0.905177	-4.62391	0.722052	1	real	22	3889809	Nc1cc(Cl)c(Cl)cc1CO	2067572	O=C(O)C(=O)c1ccc(Br)cc1O			O=C(Nc1ccc(Cl)cc1)c1cc(Br)ccc1O	0.59375	Nc1ccc(C(=O)O)c(O)c1	0.545455
C[C@H](O)CNC(=O)CN1C(=O)C(=Cc2ccc(Br)cc2)SC1=S	110522	1	4898	0.7768	0.890312	-3.99954	0.790332	1	real	22	2242424	C[C@H](O)CN	141764	O=C(O)CN1C(=O)C(=Cc2ccc(Br)cc2)SC1=S			CC(C)C(C(=O)O)N1C(=O)/C(=C\c2ccc(Br)cc2)SC1=S	0.756098	O=C(O)C(O)c1ccccc1	0.444444
CC(C)(C)C(O)CC(CO)NC(=O)CN1C(=O)C(=Cc2ccc(Br)cc2)SC1=S	101991	1	803	0.776762	0.90995	-4.82752	0.725645	1	real	22	11456318	CC(C)(C)C(O)CC(N)CO	141764	O=C(O)CN1C(=O)C(=Cc2ccc(Br)cc2)SC1=S			CC(C)C(C(=O)O)N1C(=O)/C(=C\c2ccc(Br)cc2)SC1=S	0.731707	CC[C@@H](CO)NCCN[C@@H](CC)CO	0.588235
Nc1c(Cl)cc(Br)cc1C(=O)Nc1cc(C(F)(F)F)c(Cl)cc1O	101023	1	265	0.776678	0.916201	-5.09416	0.830834	1	real	22	11656874	Nc1cc(C(F)(F)F)c(Cl)cc1O	11174556	Nc1c(Cl)cc(Br)cc1C(=O)O			O=C(Nc1cc(C(F)(F)F)ccc1C(F)(F)F)c1cc(Br)ccc1O	0.641026	Nc1ccc(C(=O)O)c(O)c1	0.5
O=C(Cc1cc(Cl)ccc1Br)Nc1cc(Br)cc(C(F)(F)F)c1O	114548	1	6823	0.776673	0.92065	-5.28157	0.760289	1	real	22	22557662	Nc1cc(Br)cc(C(F)(F)F)c1O	77048	O=C(O)Cc1cc(Cl)ccc1Br			Oc1c(O)c(Cl)c(Cl)c(Cl)c1Cl	0.6	Oc1ccc(Cl)cc1	0.692308
Cc1cc2cc(C(=O)Nc3cc(Br)cc(C(F)(F)F)c3O)[nH]c2cc1Cl	117572	1	8279	0.776671	0.944955	-6.30435	0.778013	1	real	22	22557662	Nc1cc(Br)cc(C(F)(F)F)c1O	24787113	Cc1cc2cc(C(=O)O)[nH]c2cc1Cl			Cc1cc(O)cc(C)c1O	0.642857	Cc1cc(O)cc(C)c1Cl	0.625
O=C(Nc1cccc(C(F)(F)F)c1)c1ccc(Cl)c(O)c1O	103089	4	1347	0.776565	0.879159	-3.54037	0.761504	1	real	22	236	Nc1cccc(C(F)(F)F)c1	3753222	O=C(O)c1ccc(Cl)c(O)c1O			O=C(Nc1cccc(NC(=O)c2cccc(O)c2O)c1)c1cccc(O)c1O	0.814815	O=C(Nc1ccc(C(=O)O)c(O)c1)c1ccccc1	0.566667
O=C(Nc1ccsc1-c1ccc(Cl)cc1)c1cc(-c2cccc(C(F)(F)F)c2)ccc1O	119002	1	8948	0.776543	0.936807	-5.96701	0.79221	1	real	22	26367663	Nc1ccsc1-c1ccc(Cl)cc1	75615	O=C(O)c1cc(-c2cccc(C(F)(F)F)c2)ccc1O			O=C(Nc1cc(C(F)(F)F)ccc1O)Nc1cc(C(F)(F)F)ccc1O	0.740741	Oc1ccc(Cl)cc1	0.769231
O=C(Nc1cc(F)cc(F)c1Br)c1c(O)c(Cl)cc(Cl)c1Cl	110714	0	4990	0.77646	0.933301	-5.82306	0	1	wuxi	1	AG4929_AG	Nc1cc(F)cc(F)c1Br	SD1161_SD	O=C(O)c1c(O)c(Cl)cc(Cl)c1Cl			O=C(Nc1cc(Cl)cc(Cl)c1O)c1c(O)c(Cl)cc(Cl)c1Cl	0.806452	Cc1cc(O)cc(C)c1Cl	0.5
O=C(Nc1ccc(Cl)c(Cl)c1)c1csc(C(=O)Nc2ccc(C(F)(F)F)cc2O)n1	113408	1	6263	0.77646	0.917979	-5.17838	0.776734	1	wuxi	7	LN00160519_phase_2_COOH_COOEt	CCOC(=O)c1nc(C(=O)O)cs1	AG0043_AG	Nc1ccc(Cl)c(Cl)c1	AG1270_AG	Nc1ccc(C(F)(F)F)cc1O	O=C(Nc1cc(C(F)(F)F)ccc1O)Nc1cc(C(F)(F)F)ccc1O	0.740741	O=C(Nc1ccc(C(=O)O)c(O)c1)c1ccccc1	0.566667
O=C(Nc1cc(C(F)(F)F)ccc1SCC(F)(F)F)c1cc(F)c(Br)cc1O	118997	1	8946	0.77644	0.922481	-5.36866	0.790506	1	real	22	3532544	Nc1cc(C(F)(F)F)ccc1SCC(F)(F)F	14579409	O=C(O)c1cc(F)c(Br)cc1O			O=C(Nc1cc(C(F)(F)F)ccc1O)Nc1cc(C(F)(F)F)ccc1O	0.777778	Nc1ccc(C(=O)O)c(O)c1	0.5
O=C(Nc1cc(Br)cc(C(F)(F)F)c1O)c1cc2c(Br)cc(F)cc2[nH]1	119917	1	9400	0.776414	0.92483	-5.46859	0.762715	1	real	22	22557662	Nc1cc(Br)cc(C(F)(F)F)c1O	20186605	O=C(O)c1cc2c(Br)cc(F)cc2[nH]1			O=C(Nc1cc(C(F)(F)F)ccc1C(F)(F)F)c1cc(Br)ccc1O	0.564103	NNC(=O)c1ccncc1	0.380952
O=C(Nc1ccc2ccc(O)cc2c1)c1ccc(Cl)cc1NCC(F)(F)F	113130	1	6130	0.776326	0.927523	-5.58574	0.7718	1	real	22	2995138	Nc1ccc2ccc(O)cc2c1	5790809	O=C(O)c1ccc(Cl)cc1NCC(F)(F)F			O=C(Nc1cccc(NC(=O)c2cccc(O)c2O)c1)c1cccc(O)c1O	0.666667	Oc1ccc(Cl)cc1	0.846154
O=C(NNc1ccc(C(F)(F)F)cc1F)c1cc(Cl)c(Cl)c(Cl)c1O	117695	0	8346	0.776311	0.922438	-5.37241	0	1	real	22	4203634	NNc1ccc(C(F)(F)F)cc1F	9200557	O=C(O)c1cc(Cl)c(Cl)c(Cl)c1O			Oc1c(O)c(Cl)c(Cl)c(Cl)c1Cl	0.8	Oc1ccc(Cl)cc1	0.615385
NN(C(=O)c1cc(Cl)c(Cl)cc1O)c1ccc(C(F)(F)F)cc1	117979	1	8483	0.776244	0.884914	-3.79637	0.783984	1	real	22	223016	NNc1ccc(C(F)(F)F)cc1	5155413	O=C(O)c1cc(Cl)c(Cl)cc1O			O=C(Nc1cc(C(F)(F)F)ccc1O)Nc1cc(C(F)(F)F)ccc1O	0.592593	Nc1ccc(C(=O)O)c(O)c1	0.545455
O=C(Nc1ccc(Cl)c(C(F)(F)F)c1Cl)c1ccc(O)c(Br)c1	116023	0	7539	0.776082	0.91241	-4.96033	0	1	wuxi	1	AG00216_AG	Nc1ccc(Cl)c(C(F)(F)F)c1Cl	SD0263_SD	O=C(O)c1ccc(O)c(Br)c1			O=C(Nc1cc(C(F)(F)F)ccc1O)Nc1cc(C(F)(F)F)ccc1O	0.62963	Oc1ccc(Cl)cc1	0.538462
O=C(C=Cc1cccc(O)c1O)NC(c1cccc(Cl)c1)c1ccccc1C(F)(F)F	117423	1	8215	0.77605	0.907482	-4.75433	0.773406	1	real	22	26059068	NC(c1cccc(Cl)c1)c1ccccc1C(F)(F)F	2998088	O=C(O)C=Cc1cccc(O)c1O			O=C(C=Cc1ccccc1O)c1ccccc1	0.653846	Oc1ccc(Cl)cc1	0.615385
O=C(Nc1ccc(OC(F)(F)F)cc1)c1ccc(Cl)c(O)c1O	115568	2	7318	0.776021	0.896613	-4.29821	0.783386	1	real	22	1283	Nc1ccc(OC(F)(F)F)cc1	3753222	O=C(O)c1ccc(Cl)c(O)c1O			O=C(Nc1cccc(NC(=O)c2cccc(O)c2O)c1)c1cccc(O)c1O	0.62963	Oc1ccc(Cl)cc1	0.538462
O=C(Nc1cccc(-c2ccc(Cl)c(Cl)c2)c1)c1cc(F)cc(Cl)c1O	115233	1	7163	0.775988	0.946338	-6.392	0.805331	1	real	22	2014227	Nc1cccc(-c2ccc(Cl)c(Cl)c2)c1	3685629	O=C(O)c1cc(F)cc(Cl)c1O			O=C(Nc1cccc(NC(=O)c2cccc(O)c2O)c1)c1cccc(O)c1O	0.740741	Oc1ccc(Cl)cc1	0.538462
Cc1ccc(N(N)C(=O)c2cc(-c3cccc(C(F)(F)F)c3)ccc2O)c(Cl)c1	108995	1	4171	0.775883	0.93172	-5.78141	0.788316	1	real	22	68009	Cc1ccc(NN)c(Cl)c1	75615	O=C(O)c1cc(-c2cccc(C(F)(F)F)c2)ccc1O			O=C(Nc1cc(C(F)(F)F)ccc1O)Nc1cc(C(F)(F)F)ccc1O	0.666667	Cc1cc(O)cc(C)c1Cl	0.5625
O=C(CN1C(=O)C(=Cc2cccc(Br)c2)SC1=S)NC(CCO)C(F)(F)F	101611	1	630	0.775877	0.895934	-4.27587	0.748241	1	real	22	11455251	NC(CCO)C(F)(F)F	2031820	O=C(O)CN1C(=O)C(=Cc2cccc(Br)c2)SC1=S			O=C(O)c1ccc(/C=C2\SC(=S)N(Cc3cccc(C(F)(F)F)c3)C2=O)cc1	0.627451	O=C(O)C(O)c1ccccc1	0.444444
CC(C)(C)c1cc(C(=O)N(N)c2cc(Br)ccc2C(F)(F)F)c(O)c(C(C)(C)C)c1	115121	1	7110	0.775746	0.92037	-5.30973	0.779984	1	real	22	27273082	NNc1cc(Br)ccc1C(F)(F)F	16015	CC(C)(C)c1cc(C(=O)O)c(O)c(C(C)(C)C)c1			CC(C)(C)c1cc(O)ccc1O	0.6	Nc1ccc(C(=O)O)c(O)c1	0.454545
O=C(Nc1c(Cl)cc(OC(F)(F)F)cc1Cl)c1csc(C(=O)Nc2cccc(O)c2Cl)n1	110922	1	5089	0.775515	0.929056	-5.68515	0.780816	1	wuxi	7	LN00160519_phase_2_COOH_COOEt	CCOC(=O)c1nc(C(=O)O)cs1	AG0197_AG	Nc1c(Cl)cc(OC(F)(F)F)cc1Cl	AG1574_AG	Nc1cccc(O)c1Cl	Oc1c(O)c(Cl)c(Cl)c(Cl)c1Cl	0.6	Cc1cc(O)cc(C)c1Cl	0.5625
CC(C)(C)c1cc(NC(=O)Nc2ccc(Oc3ccc(Cl)cc3Cl)c(F)c2)ccc1O	115047	1	7071	0.775484	0.952372	-6.66761	0.759935	1	real	2430	2019794	Nc1ccc(Oc2ccc(Cl)cc2Cl)c(F)c1	26031330	CC(C)(C)c1cc(N)ccc1O			CC(C)(C)c1cc(O)ccc1O	0.8	Oc1ccc(Cl)cc1	0.692308
Cc1c(NC(=O)c2cc(Cl)ccc2O)cc(I)cc1C(F)(F)F	108554	1	3960	0.775483	0.918638	-5.24819	0.758796	1	real	22	24551905	Cc1c(N)cc(I)cc1C(F)(F)F	1964	O=C(O)c1cc(Cl)ccc1O			Oc1c(I)cc(I)cc1I	0.714286	Oc1ccc(Cl)cc1	0.692308
O=C(Nc1cccc(C(F)(F)F)c1Cl)c1csc(C(=O)Nc2ccc(O)cc2Cl)n1	116464	0	7752	0.775472	0.910529	-4.90745	0	1	wuxi	7	LN00160519_phase_2_COOH_COOEt	CCOC(=O)c1nc(C(=O)O)cs1	AG1620_AG	Nc1cccc(C(F)(F)F)c1Cl	AG1257_AG	Nc1ccc(O)cc1Cl	Oc1c(O)c(Cl)c(Cl)c(Cl)c1Cl	0.6	Oc1ccc(Cl)cc1	0.692308
NN(C(=O)c1cc(Br)ccc1O)c1ccc(Cl)c(C(F)(F)F)c1	113546	1	6330	0.775362	0.887123	-3.92729	0.767102	1	real	22	4160528	NNc1ccc(Cl)c(C(F)(F)F)c1	1938	O=C(O)c1cc(Br)ccc1O			O=C(Nc1ccc(Cl)cc1)c1cc(Br)ccc1O	0.625	Oc1ccc(Cl)cc1	0.538462
NN(C(=O)c1c(O)cc(Br)cc1F)c1ccc(Cl)c(C(F)(F)F)c1	101798	3	714	0.775326	0.894789	-4.25143	0.735993	1	real	22	4160528	NNc1ccc(Cl)c(C(F)(F)F)c1	22129726	O=C(O)c1c(O)cc(Br)cc1F			Oc1c(O)c(Cl)c(Cl)c(Cl)c1Cl	0.5	Oc1ccc(Cl)cc1	0.538462
O=C(Nc1ccc(Br)cc1F)c1ccc(Cl)c(O)c1O	102490	1	1058	0.775315	0.900255	-4.48189	0.737648	1	real	22	1592	Nc1ccc(Br)cc1F	3753222	O=C(O)c1ccc(Cl)c(O)c1O			O=C(Nc1ccc(Cl)cc1F)c1ccccc1O	0.676471	Oc1ccc(Cl)cc1	0.538462
O=C(Nc1ccc(O)cc1Cl)c1csc(C(=O)Nc2cccc(C(F)(F)F)c2Cl)n1	116463	1	7752	0.775314	0.910363	-4.90725	0.766722	1	wuxi	7	LN00160519_phase_2_COOH_COOEt	CCOC(=O)c1nc(C(=O)O)cs1	AG1257_AG	Nc1ccc(O)cc1Cl	AG1620_AG	Nc1cccc(C(F)(F)F)c1Cl	Oc1c(O)c(Cl)c(Cl)c(Cl)c1Cl	0.6	Oc1ccc(Cl)cc1	0.692308
CCC(COC(=O)CN1C(=O)C(=Cc2ccc(Br)cc2)SC1=S)OC	107555	1	3481	0.775297	0.921247	-5.36601	0.761424	1	real	1458	141764	O=C(O)CN1C(=O)C(=Cc2ccc(Br)cc2)SC1=S	3697270	CCC(CBr)OC			CC(C)C(C(=O)O)N1C(=O)/C(=C\c2ccc(Br)cc2)SC1=S	0.731707	CC[C@@H](CO)NCCN[C@@H](CC)CO	0.411765
CC/C=C\COC(=O)CN1C(=O)C(=Cc2ccc(Br)cc2)SC1=S	119688	1	9284	0.77506	0.929001	-5.70244	0.77408	1	real	1458	141764	O=C(O)CN1C(=O)C(=Cc2ccc(Br)cc2)SC1=S	26055826	CC/C=C\CBr			CC(C)C(C(=O)O)N1C(=O)/C(=C\c2ccc(Br)cc2)SC1=S	0.707317	NNC(=O)c1ccncc1	0.333333
O=C(Nc1cc(Br)cc(C(F)(F)F)c1O)c1ccccc1Oc1ccc(OC(F)(F)F)cc1	117063	1	8042	0.775036	0.94277	-6.28288	0.787337	1	real	22	22557662	Nc1cc(Br)cc(C(F)(F)F)c1O	26555551	O=C(O)c1ccccc1Oc1ccc(OC(F)(F)F)cc1			O=C(Nc1cc(C(F)(F)F)ccc1C(F)(F)F)c1cc(Br)ccc1O	0.641026	Nc1ccc(C(=O)Oc2ccccc2)c(O)c1	0.466667
O=C(Nc1cc(C(F)(F)F)ccc1SCC(F)F)c1c(O)cccc1Cl	109008	1	4178	0.775022	0.900374	-4.49951	0.783834	1	real	22	3564191	Nc1cc(C(F)(F)F)ccc1SCC(F)F	2019454	O=C(O)c1c(O)cccc1Cl			O=C(Nc1cc(C(F)(F)F)ccc1O)Nc1cc(C(F)(F)F)ccc1O	0.777778	Oc1ccc(Cl)cc1	0.538462
O=C(Nc1ccc(C(F)(F)F)cc1O)c1csc(C(=O)Nc2ccc(Cl)c(Cl)c2)n1	113407	1	6263	0.774993	0.916056	-5.16065	0.759653	1	wuxi	7	LN00160519_phase_2_COOH_COOEt	CCOC(=O)c1nc(C(=O)O)cs1	AG1270_AG	Nc1ccc(C(F)(F)F)cc1O	AG0043_AG	Nc1ccc(Cl)c(Cl)c1	O=C(Nc1cc(C(F)(F)F)ccc1O)Nc1cc(C(F)(F)F)ccc1O	0.740741	O=C(Nc1ccc(C(=O)O)c(O)c1)c1ccccc1	0.566667
CC(O)CCCN(C)C(=O)CN1C(=O)C(=Cc2cccc(Br)c2)SC1=S	105316	1	2430	0.774958	0.882506	-3.75042	0.759686	1	real	22	3387064	CNCCCC(C)O	2031820	O=C(O)CN1C(=O)C(=Cc2cccc(Br)c2)SC1=S			CC(C)C(C(=O)O)N1C(=O)/C(=C\c2ccc(Br)cc2)SC1=S	0.658537	O=C(O)C(O)c1ccccc1	0.5
CCC(C)(CN)C(=O)NC(=O)CN1C(=O)C(=Cc2ccc(Br)cc2)SC1=S	103047	0	1328	0.774934	0.92062	-5.35522	0	1	real	22	13516115	CCC(C)(CN)C(N)=O	141764	O=C(O)CN1C(=O)C(=Cc2ccc(Br)cc2)SC1=S			CC(C)C(C(=O)O)N1C(=O)/C(=C\c2ccc(Br)cc2)SC1=S	0.707317	NNC(=O)c1ccncc1	0.428571
O=C(Nc1cc(Br)cc(C(F)(F)F)c1O)c1cc(C(F)(F)F)cc2[nH]ccc12	117080	1	8050	0.774679	0.916376	-5.18763	0.783509	1	real	22	22557662	Nc1cc(Br)cc(C(F)(F)F)c1O	11891392	O=C(O)c1cc(C(F)(F)F)cc2[nH]ccc12			O=C(Nc1cc(C(F)(F)F)ccc1C(F)(F)F)c1cc(Br)ccc1O	0.666667	Nc1ccc(C(=O)O)c(O)c1	0.409091
Cn1cc(NC(=O)c2c(O)c(Cl)cc(Cl)c2Cl)cc1C(=O)Nc1ccc(Cl)c(Cl)c1F	109485	1	4403	0.774603	0.932203	-5.85687	0.777331	1	wuxi	6	WXCD00300025_phase_3_COOH_N-Boc	Cn1cc(NC(=O)OC(C)(C)C)cc1C(=O)O	AG1664_AG	Nc1ccc(Cl)c(Cl)c1F	SD1161_SD	O=C(O)c1c(O)c(Cl)cc(Cl)c1Cl	O=C(Nc1cc(Cl)cc(Cl)c1O)c1c(O)c(Cl)cc(Cl)c1Cl	0.806452	Cc1cc(O)cc(C)c1Cl	0.5625
CC(C)c1cc(NC(=O)c2c(O)ccc3ccccc23)cc(C(F)(F)F)c1	120648	1	9751	0.774603	0.927539	-5.66064	0.774762	1	real	22	34058439	CC(C)c1cc(N)cc(C(F)(F)F)c1	55988	O=C(O)c1c(O)ccc2ccccc12			O=C(Nc1cc(C(F)(F)F)ccc1O)Nc1cc(C(F)(F)F)ccc1O	0.666667	O=C(O)C(O)c1ccccc1	0.555556
Cc1ccc(C(=O)Nc2cc(Br)cc(C(F)(F)F)c2O)cc1-c1ccccc1	104827	1	2209	0.774581	0.933292	-5.90367	0.75588	1	real	22	22557662	Nc1cc(Br)cc(C(F)(F)F)c1O	9005723	Cc1ccc(C(=O)O)cc1-c1ccccc1			Cc1cc(O)cc(C)c1O	0.642857	O=C(Nc1ccc(C(=O)O)c(O)c1)c1ccccc1	0.533333
CC(C)C[C@H](O)CNC(=O)CN1C(=O)C(=Cc2cccc(Br)c2)SC1=S	104026	2	1811	0.774497	0.902235	-4.60045	0.758858	1	real	22	26738686	CC(C)C[C@H](O)CN	2031820	O=C(O)CN1C(=O)C(=Cc2cccc(Br)c2)SC1=S			CC(C)C(C(=O)O)N1C(=O)/C(=C\c2ccc(Br)cc2)SC1=S	0.658537	O=C(O)C(O)c1ccccc1	0.555556
CCN(CC)CCN(CC(C)C)C(=O)CN1C(=O)C(=Cc2ccc(Br)cc2)SC1=S	102212	1	923	0.774426	0.90324	-4.64581	0.728502	1	real	22	318843	CCN(CC)CCNCC(C)C	141764	O=C(O)CN1C(=O)C(=Cc2ccc(Br)cc2)SC1=S			CC(C)C(C(=O)O)N1C(=O)/C(=C\c2ccc(Br)cc2)SC1=S	0.756098	O=C(O)C(O)c1ccccc1	0.388889
O=C(CCCN1C(=O)C(=Cc2cccs2)SC1=S)OC/C=C/CO	106619	1	3045	0.774421	0.886371	-3.93622	0.760986	1	real	1458	141774	O=C(O)CCCN1C(=O)C(=Cc2cccs2)SC1=S	23989047	OC/C=C/CCl			O=C(CCN1C(=O)/C(=C/c2ccc(-c3ccc([N+](=O)[O-])cc3)o2)SC1=S)O[K]	0.5	Clc1ccc([I+]c2cccs2)cc1	0.391304
O=C(Nc1cc(Cl)ccc1C(F)(F)F)c1cc2cccc(-c3cc(F)c(F)cc3O)c2[nH]1	118659	1	8801	0.774336	0.936421	-6.04582	0.810698	1	wuxi	8	WXCD00132247_phase_3_Br_COOH	O=C(O)c1cc2cccc(Br)c2[nH]1	BT6783_BT	OB(O)c1cc(F)c(F)cc1O	AG1120_AG	Nc1cc(Cl)ccc1C(F)(F)F	O=C(Nc1cc(C(F)(F)F)ccc1O)Nc1cc(C(F)(F)F)ccc1O	0.703704	Oc1ccc(Cl)cc1	0.692308
Cc1c(Cl)cc(C(=O)Nc2ccc(-c3cc(O)ccc3OC(F)(F)F)cc2F)cc1Cl	114855	1	6974	0.774317	0.958344	-6.96915	0.793039	1	wuxi	9	LN00195390_phase_3_Br_N-Boc	CC(C)(C)OC(=O)Nc1ccc(Br)cc1F	BT5669_BT	OB(O)c1cc(O)ccc1OC(F)(F)F	SD0144_SD	Cc1c(Cl)cc(C(=O)O)cc1Cl	Cc1cc(O)ccc1O	0.647059	Oc1ccc(Cl)cc1	0.692308
O=C(Nc1ncc(-c2ccc(OC(F)(F)F)cc2O)cc1O)c1cc(Cl)c(Cl)c(Cl)c1	100923	1	223	0.77428	0.942788	-6.31615	0.913979	1	wuxi	9	LN01330393_phase_3_Br_N-Boc	CC(C)(C)OC(=O)Nc1ncc(Br)cc1O	BT2757_BT	OB(O)c1ccc(OC(F)(F)F)cc1O	SD0275_SD	O=C(O)c1cc(Cl)c(Cl)c(Cl)c1	Oc1c(O)c(Cl)c(Cl)c(Cl)c1Cl	0.6	Oc1ccc(Cl)cc1	0.615385
O=C(CCN1C(=O)C(=Cc2ccc(F)cc2)SC1=S)N1CC(C(O)C(F)(F)F)C1	112395	2	5777	0.774139	0.898495	-4.45853	0.768303	1	real	22	34645937	OC(C1CNC1)C(F)(F)F	43186	O=C(O)CCN1C(=O)C(=Cc2ccc(F)cc2)SC1=S			O=C(O)c1ccc(/C=C2\SC(=S)N(Cc3cccc(C(F)(F)F)c3)C2=O)cc1	0.588235	O=C(O)C(O)c1ccccc1	0.444444
NN(C(=O)c1cc(Br)cc(F)c1O)c1cccc(C(F)(F)F)c1Br	102464	2	1046	0.774138	0.890211	-4.10999	0.743912	1	real	22	25884056	NNc1cccc(C(F)(F)F)c1Br	2149567	O=C(O)c1cc(Br)cc(F)c1O			O=C(Nc1cc(C(F)(F)F)ccc1C(F)(F)F)c1cc(Br)ccc1O	0.512821	Nc1ccc(C(=O)O)c(O)c1	0.454545
O=C(Nc1ccc(Cl)c(Cl)c1Cl)c1ccc2ccccc2c1O	114329	0	6711	0.774118	0.936354	-6.05243	0	1	wuxi	1	AG1717_AG	Nc1ccc(Cl)c(Cl)c1Cl	SE0010_SD	O=C(O)c1ccc2ccccc2c1O			Oc1c(O)c(Cl)c(Cl)c(Cl)c1Cl	0.7	Oc1ccc(Cl)cc1	0.538462
NN(C(=O)c1ccc(Cl)c(F)c1O)c1cccc(C(F)(F)F)c1Br	102580	2	1106	0.774037	0.890646	-4.13262	0.760412	1	real	22	25884056	NNc1cccc(C(F)(F)F)c1Br	11269527	O=C(O)c1ccc(Cl)c(F)c1O			Oc1c(O)c(Cl)c(Cl)c(Cl)c1Cl	0.6	Oc1ccc(Cl)cc1	0.538462
O=C(Nc1ccc(Br)c(C(F)(F)F)c1)c1cc(I)c(O)c(I)c1	101222	0	357	0.774017	0.912131	-5.03752	0	1	wuxi	1	AG0058_AG	Nc1ccc(Br)c(C(F)(F)F)c1	SD1048_SD	O=C(O)c1cc(I)c(O)c(I)c1			Oc1c(I)cc(I)cc1I	0.785714	O=C(Nc1ccc(C(=O)O)c(O)c1)c1ccccc1	0.566667
O=C(Nc1ccc(O)cc1OC(F)(F)F)c1cc(Cl)cc(Br)c1O	118725	1	8829	0.773989	0.91137	-5.00672	0.785955	1	real	527	3660444	Nc1ccc(O)cc1OC(F)(F)F	4030570	O=C(O)c1cc(Cl)cc(Br)c1O			Oc1c(O)c(Cl)c(Cl)c(Cl)c1Cl	0.6	Oc1ccc(Cl)cc1	0.769231
C=CCSc1ccccc1NC(=O)c1cc(-c2cccc(C(F)(F)F)c2)ccc1O	119136	1	9015	0.77394	0.934633	-5.98766	0.784629	1	real	22	33025	C=CCSc1ccccc1N	75615	O=C(O)c1cc(-c2cccc(C(F)(F)F)c2)ccc1O			O=C(Nc1cc(C(F)(F)F)ccc1O)Nc1cc(C(F)(F)F)ccc1O	0.740741	O=C(Nc1ccc(C(=O)O)c(O)c1)c1ccccc1	0.5
O=C(CN1C(=O)C(=Cc2ccc(Br)cc2)SC1=S)NC(CO)C1CCCO1	120589	1	9728	0.773911	0.890947	-4.15074	0.783537	1	real	22	11424401	NC(CO)C1CCCO1	141764	O=C(O)CN1C(=O)C(=Cc2ccc(Br)cc2)SC1=S			CC(C)C(C(=O)O)N1C(=O)/C(=C\c2ccc(Br)cc2)SC1=S	0.731707	CC[C@@H](CO)NCCN[C@@H](CC)CO	0.411765
O=C(Nc1cc(Br)cc(F)c1O)c1cc(Cl)c(F)cc1O	108922	1	4136	0.77372	0.905362	-4.76547	0.779826	1	real	22	76050	Nc1cc(Br)cc(F)c1O	3732538	O=C(O)c1cc(Cl)c(F)cc1O			Oc1c(O)c(Cl)c(Cl)c(Cl)c1Cl	0.6	Oc1ccc(Cl)cc1	0.461538
O=C(/C=C/c1ccc(Cl)c(Cl)c1)Nc1c(O)ccc(Br)c1F	112047	1	5600	0.773693	0.92186	-5.46086	0.793087	1	real	22	8613244	Nc1c(O)ccc(Br)c1F	23026356	O=C(O)/C=C/c1ccc(Cl)c(Cl)c1			O=C(Nc1ccc(Cl)cc1)Nc1ccc(Cl)c(Cl)c1	0.576923	Oc1ccc(Cl)cc1	0.538462
O=C(Nc1ccc(NC(=O)c2cc(Cl)ccc2O)c(Cl)c1)C(=O)c1ccc(Cl)s1	118704	1	8820	0.773686	0.925228	-5.60289	0.794882	1	real	22	3990074	Nc1ccc(NC(=O)c2cc(Cl)ccc2O)c(Cl)c1	3745852	O=C(O)C(=O)c1ccc(Cl)s1			O=C(Nc1ccc(Cl)cc1)c1cc(Br)ccc1O	0.71875	Oc1ccc(Cl)cc1	0.692308
NN(C(=O)c1c(O)ccc(Cl)c1F)c1c(Cl)cc(Br)cc1Cl	114226	1	6658	0.773579	0.896993	-4.41939	0.740081	1	real	22	3685557	NNc1c(Cl)cc(Br)cc1Cl	22377539	O=C(O)c1c(O)ccc(Cl)c1F			O=C1C=CC(=O)c2c(O)ccc(O)c21	0.5	Oc1ccc(Cl)cc1	0.538462
CCN(CC)CCN(CCOCCO)C(=O)CCCN1C(=O)C(=Cc2cccs2)SC1=S	105951	7	2736	0.773568	0.84216	-2.11264	0.769382	1	real	22	2263466	CCN(CC)CCNCCOCCO	141774	O=C(O)CCCN1C(=O)C(=Cc2cccs2)SC1=S			CCCCCCCCCCCCCCCCCCN(CCO)CCO	0.526316	CCCCCCCCCCCCCCCCCCCCCCO	0.538462
O=C(Nc1cc(C(F)(F)F)ccc1SCC(F)(F)F)c1ccc(O)c(Cl)c1	111580	1	5382	0.773499	0.913769	-5.12877	0.763474	1	real	22	3532544	Nc1cc(C(F)(F)F)ccc1SCC(F)(F)F	10461	O=C(O)c1ccc(O)c(Cl)c1			O=C(Nc1cc(C(F)(F)F)ccc1O)Nc1cc(C(F)(F)F)ccc1O	0.814815	Oc1ccc(Cl)cc1	0.538462
Cc1cc(/C=C/C(=O)N(N)c2cc(O)c(Cl)cc2F)ccc1C(F)(F)F	119104	1	8996	0.773495	0.900361	-4.56476	0.779753	1	real	22	3120607	NNc1cc(O)c(Cl)cc1F	24018310	Cc1cc(/C=C/C(=O)O)ccc1C(F)(F)F			Cc1cc(O)ccc1O	0.588235	Cc1cc(O)cc(C)c1Cl	0.625
O=C(NC(c1ccc(Cl)cc1Cl)C(F)(F)F)c1cc(O)c2ccccc2c1	117566	1	8276	0.773463	0.908487	-4.90805	0.774296	1	real	22	24553677	NC(c1ccc(Cl)cc1Cl)C(F)(F)F	3633161	O=C(O)c1cc(O)c2ccccc2c1			Nc1cc2ccccc2cc1N	0.571429	Oc1ccc(Cl)cc1	0.692308
COc1ccc(Br)cc1/C=C/C(=O)Nc1cc(Br)cc(C(F)(F)F)c1O	117855	1	8424	0.773447	0.923066	-5.5222	0.737329	1	real	22	22557662	Nc1cc(Br)cc(C(F)(F)F)c1O	23692977	COc1ccc(Br)cc1/C=C/C(=O)O			Oc1cc(O)cc(/C=C/c2ccc(Br)cc2)c1	0.590909	CC(=O)Nc1ccc(S(=O)(=O)c2ccc(NC(C)=O)cc2)cc1	0.391304
O=C(Nc1cc(C(F)F)cc(C(F)F)c1)C(=O)c1ccc(Br)cc1O	103852	1	1726	0.773425	0.899095	-4.51449	0.736664	1	real	22	27064580	Nc1cc(C(F)F)cc(C(F)F)c1	2067572	O=C(O)C(=O)c1ccc(Br)cc1O			O=C(Nc1ccc(Cl)cc1)c1cc(Br)ccc1O	0.5625	Nc1ccc(C(=O)O)c(O)c1	0.545455
NN(C(=O)c1cc(Cl)cc(Cl)c1O)c1cccc(Cl)c1Cl	108758	1	4054	0.773383	0.888282	-4.0613	0.753226	1	real	22	83878	NNc1cccc(Cl)c1Cl	52592	O=C(O)c1cc(Cl)cc(Cl)c1O			Oc1c(O)c(Cl)c(Cl)c(Cl)c1Cl	0.7	Oc1ccc(Cl)cc1	0.615385
Cc1cc(NC(=O)C(=O)c2ccc(Br)cc2O)ccc1C(F)(F)F	106720	1	3095	0.773348	0.913973	-5.14386	0.769058	1	real	22	3648010	Cc1cc(N)ccc1C(F)(F)F	2067572	O=C(O)C(=O)c1ccc(Br)cc1O			O=C(Nc1cc(C(F)(F)F)ccc1C(F)(F)F)c1cc(Br)ccc1O	0.615385	O=C(Nc1ccc(C(=O)O)c(O)c1)c1ccccc1	0.566667
CN(CCO)CCN(C)C(=O)CN1C(=O)C(=Cc2ccc(Br)cc2)SC1=S	103334	3	1477	0.773348	0.85987	-2.86736	0.758938	1	real	22	23025854	CNCCN(C)CCO	141764	O=C(O)CN1C(=O)C(=Cc2ccc(Br)cc2)SC1=S			CC(C)C(C(=O)O)N1C(=O)/C(=C\c2ccc(Br)cc2)SC1=S	0.707317	CCCCCCCCCCCCCCCCCCCCCCO	0.384615
Cc1cccc(-c2ccc3cc(O)c(C(=O)Nc4c(Cl)cc(C(F)(F)F)cc4Cl)cc3c2)c1F	118587	1	8766	0.773193	0.962733	-7.20228	0.817769	1	wuxi	8	WXCD00612161_phase_3_Br_COOH	O=C(O)c1cc2cc(Br)ccc2cc1O	BT1768_BT	Cc1cccc(B(O)O)c1F	AG0185_AG	Nc1c(Cl)cc(C(F)(F)F)cc1Cl	Cc1cc(O)ccc1O	0.647059	Cc1cc(O)cc(C)c1Cl	0.6875
Cc1cc(NC(=O)/C=C/c2cc(C(F)(F)F)ccc2Cl)ccc1O	119753	1	9318	0.773184	0.911148	-5.03206	0.787758	1	real	22	84701	Cc1cc(N)ccc1O	23915786	O=C(O)/C=C/c1cc(C(F)(F)F)ccc1Cl			Cc1cc(O)ccc1O	0.764706	Cc1cc(O)cc(C)c1Cl	0.625
O=C(CCN1C(=O)C(=Cc2ccc(F)cc2)SC1=S)NCC1CC(CO)CO1	107736	1	3570	0.77314	0.868763	-3.25049	0.758429	1	real	22	26309911	NCC1CC(CO)CO1	43186	O=C(O)CCN1C(=O)C(=Cc2ccc(F)cc2)SC1=S			CC(C)C(C(=O)O)N1C(=O)/C(=C\c2ccc(Br)cc2)SC1=S	0.560976	CC(=O)NC[C@H]1CN(c2ccc(N3CCSCC3)c(F)c2)C(=O)O1	0.392157
CCC(CC)C(CO)CNC(=O)CCN1C(=O)C(=Cc2ccc(F)cc2)SC1=S	109551	2	4440	0.773058	0.893929	-4.31291	0.766467	1	real	22	27180757	CCC(CC)C(CN)CO	43186	O=C(O)CCN1C(=O)C(=Cc2ccc(F)cc2)SC1=S			CC(C)C(C(=O)O)N1C(=O)/C(=C\c2ccc(Br)cc2)SC1=S	0.609756	CC[C@@H](CO)NCCN[C@@H](CC)CO	0.529412
Cc1c(C(F)(F)F)cc(Cl)c(Cl)c1NC(=O)c1cccc(OC(F)(F)F)c1O	107986	0	3695	0.77291	0.925239	-5.63677	0	1	wuxi	1	AG1262_AG	Cc1c(C(F)(F)F)cc(Cl)c(Cl)c1N	SD0957_SD	O=C(O)c1cccc(OC(F)(F)F)c1O			Oc1c(O)c(Cl)c(Cl)c(Cl)c1Cl	0.7	Cc1cc(O)cc(C)c1Cl	0.6875
O=C(Nc1cc(C(F)(F)F)ccc1SCC(F)F)c1ccc(I)cc1O	109901	2	4598	0.772816	0.907198	-4.88169	0.776549	1	real	22	3564191	Nc1cc(C(F)(F)F)ccc1SCC(F)F	3552000	O=C(O)c1ccc(I)cc1O			O=C(Nc1cc(C(F)(F)F)ccc1O)Nc1cc(C(F)(F)F)ccc1O	0.777778	Nc1ccc(C(=O)O)c(O)c1	0.545455
Cc1c(Cl)ccc(C(=O)N(N)c2ccc(C(F)(F)F)c(Cl)c2)c1O	106300	1	2896	0.772774	0.891176	-4.20933	0.752216	1	real	22	27229471	NNc1ccc(C(F)(F)F)c(Cl)c1	11269529	Cc1c(Cl)ccc(C(=O)O)c1O			Oc1c(O)c(Cl)c(Cl)c(Cl)c1Cl	0.6	Cc1cc(O)cc(C)c1Cl	0.5625
O=C(CN1C(=O)C(=Cc2ccc(Br)cc2)SC1=S)NC[C@@H]1CC[C@H]1C(F)(F)F	114820	1	6958	0.77274	0.932265	-5.93971	0.780177	1	real	22	26760865	NC[C@@H]1CC[C@H]1C(F)(F)F	141764	O=C(O)CN1C(=O)C(=Cc2ccc(Br)cc2)SC1=S			CC(C)C(C(=O)O)N1C(=O)/C(=C\c2ccc(Br)cc2)SC1=S	0.682927	NNC(=O)c1ccncc1	0.380952
CN1CN(C(=O)CCN2C(=O)C(=Cc3ccc(F)cc3)SC2=S)CC1=O	116996	1	8013	0.772701	0.881389	-3.80068	0.780445	1	real	22	3449353	CN1CNCC1=O	43186	O=C(O)CCN1C(=O)C(=Cc2ccc(F)cc2)SC1=S			CC(C)C(C(=O)O)N1C(=O)/C(=C\c2ccc(Br)cc2)SC1=S	0.585366	C1N2CN3CN1CN(C2)C3	0.5
O=C(Nc1cccc(C(=O)C(F)(F)F)c1)c1ccc(Cl)c(O)c1O	103896	1	1749	0.772694	0.879971	-3.74131	0.738063	1	real	22	3611237	Nc1cccc(C(=O)C(F)(F)F)c1	3753222	O=C(O)c1ccc(Cl)c(O)c1O			O=C(Nc1cccc(NC(=O)c2cccc(O)c2O)c1)c1cccc(O)c1O	0.814815	O=C(Nc1ccc(C(=O)O)c(O)c1)c1ccccc1	0.633333
CCc1ccc(OCC(O)CN(C)C(=O)CN2C(=O)C(=Cc3cccc(Br)c3)SC2=S)cc1	101534	1	594	0.772647	0.89415	-4.33993	0.726276	1	real	22	2019580	CCc1ccc(OCC(O)CNC)cc1	2031820	O=C(O)CN1C(=O)C(=Cc2cccc(Br)c2)SC1=S			CCc1ccc(/C=C2/SC(=S)NC2=O)cc1	0.666667	O=C(O)C(O)c1ccccc1	0.5
NN(C(=O)c1cc(Cl)ccc1O)c1ccc(Cl)c(C(F)(F)F)c1	110882	2	5069	0.772476	0.87647	-3.60338	0.770419	1	real	22	4160528	NNc1ccc(Cl)c(C(F)(F)F)c1	1964	O=C(O)c1cc(Cl)ccc1O			O=C(Nc1cc(Cl)ccc1O)Nc1cc(C(F)(F)F)ccc1Cl	0.567568	Oc1ccc(Cl)cc1	0.692308
O=C(Nc1cc(Cl)c(OC(F)(F)F)cc1F)c1cc(Br)c(O)c([N+](=O)[O-])c1	113199	1	6161	0.772463	0.925961	-5.68644	0.767492	1	real	22	21234121	Nc1cc(Cl)c(OC(F)(F)F)cc1F	8080241	O=C(O)c1cc(Br)c(O)c([N+](=O)[O-])c1			Oc1c(O)c(Cl)c(Cl)c(Cl)c1Cl	0.6	NC(=O)c1cc([N+](=O)[O-])cc([N+](=O)[O-])c1	0.545455
CCN(CC)CCNC(=O)C(C)N1C(=O)/C(=C\c2ccco2)SC1=S	110058	1	4676	0.772438	0.857847	-2.82141	0.751501	1	real	22	129	CCN(CC)CCN	23789653	CC(C(=O)O)N1C(=O)/C(=C\c2ccco2)SC1=S			CC(C)C(C(=O)O)N1C(=O)/C(=C\c2ccc(Br)cc2)SC1=S	0.609756	CC[C@@H](CO)NCCN[C@@H](CC)CO	0.470588
Cc1cc(C(F)(F)F)ccc1/C=C/C(=O)Nc1cc(C(F)(F)F)c(F)cc1O	108211	1	3796	0.772424	0.920364	-5.45259	0.758222	1	real	22	3834559	Nc1cc(C(F)(F)F)c(F)cc1O	24018307	Cc1cc(C(F)(F)F)ccc1/C=C/C(=O)O			O=C(Nc1cc(C(F)(F)F)ccc1O)Nc1cc(C(F)(F)F)ccc1O	0.777778	Cc1cc(O)cc(C)c1Cl	0.5
NN(C(=O)c1cc(Cl)cc(Cl)c1O)c1ccc(C(F)(F)F)cc1	108196	2	3788	0.772416	0.877423	-3.64608	0.773223	1	real	22	223016	NNc1ccc(C(F)(F)F)cc1	52592	O=C(O)c1cc(Cl)cc(Cl)c1O			O=S(c1cc(Cl)cc(Cl)c1O)c1cc(Cl)cc(Cl)c1O	0.636364	Oc1ccc(Cl)cc1	0.615385
O=C(Nc1ccsc1C(=O)Nc1cc(Cl)c(Br)cc1Cl)c1cc(C(F)(F)F)ccc1O	117970	1	8480	0.772403	0.922734	-5.55321	0.782485	1	wuxi	6	LN00163610_phase_3_COOH_N-Boc	CC(C)(C)OC(=O)Nc1ccsc1C(=O)O	AG3186_AG	Nc1cc(Cl)c(Br)cc1Cl	SD1099_SD	O=C(O)c1cc(C(F)(F)F)ccc1O	O=C(Nc1cc(C(F)(F)F)ccc1O)Nc1cc(C(F)(F)F)ccc1O	0.777778	Oc1ccc(Cl)cc1	0.538462
O=C(Nc1ccc(OC(F)F)c(C(F)(F)F)c1)c1ccc(Cl)c(O)c1O	107942	1	3672	0.772337	0.892496	-4.28371	0.760728	1	real	22	2018299	Nc1ccc(OC(F)F)c(C(F)(F)F)c1	3753222	O=C(O)c1ccc(Cl)c(O)c1O			O=C(Nc1cccc(NC(=O)c2cccc(O)c2O)c1)c1cccc(O)c1O	0.703704	O=C(Nc1ccc(C(=O)O)c(O)c1)c1ccccc1	0.566667
O=C(CCN1C(=O)C(=Cc2ccc(F)cc2)SC1=S)OCC(O)C1CCOC1	114413	6	6750	0.772242	0.882329	-3.85999	0.770804	1	real	1458	43186	O=C(O)CCN1C(=O)C(=Cc2ccc(F)cc2)SC1=S	15940292	OC(CBr)C1CCOC1			CC(C)C(C(=O)O)N1C(=O)/C(=C\c2ccc(Br)cc2)SC1=S	0.585366	O=C(O)C(O)c1ccccc1	0.444444
CC(C)(C)c1ccc(O)c(NC(=O)c2csc(C(=O)Nc3cccc4cccc(Cl)c34)n2)c1	119086	1	8987	0.772215	0.924926	-5.65355	0.784387	1	wuxi	7	LN00160519_phase_2_COOH_COOEt	CCOC(=O)c1nc(C(=O)O)cs1	AG1939_AG	CC(C)(C)c1ccc(O)c(N)c1	AG3804_AG	Nc1cccc2cccc(Cl)c12	O=C(Nc1cc(C(F)(F)F)ccc1O)Nc1cc(C(F)(F)F)ccc1O	0.703704	Oc1ccc(Cl)cc1	0.538462
NN(C(=O)c1c(O)c(Cl)cc(Cl)c1Cl)c1cccc(F)c1Br	111286	2	5254	0.772191	0.900291	-4.61795	0.75935	1	real	527	24369076	NNc1cccc(F)c1Br	16413	O=C(O)c1c(O)c(Cl)cc(Cl)c1Cl			Oc1c(O)c(Cl)c(Cl)c(Cl)c1Cl	0.7	Oc1ccc(Cl)cc1	0.538462
NN(C(=O)c1ccc(Cl)cc1O)c1ccc(Cl)c(C(F)(F)F)c1	114147	1	6620	0.772184	0.876064	-3.59887	0.759678	1	real	22	4160528	NNc1ccc(Cl)c(C(F)(F)F)c1	10456	O=C(O)c1ccc(Cl)cc1O			O=C(Nc1cc(Cl)ccc1O)Nc1cc(C(F)(F)F)ccc1Cl	0.540541	Oc1ccc(Cl)cc1	0.692308
COC(CN(CC(C)C)C(=O)CN1C(=O)C(=Cc2cccc(Br)c2)SC1=S)OC	106986	1	3222	0.772124	0.912919	-5.15227	0.763815	1	real	22	3823585	COC(CNCC(C)C)OC	2031820	O=C(O)CN1C(=O)C(=Cc2cccc(Br)c2)SC1=S			CC(C)C(C(=O)O)N1C(=O)/C(=C\c2ccc(Br)cc2)SC1=S	0.658537	O=C(O)C(O)c1ccccc1	0.444444
O=C(Nc1ccc(OC(F)(F)F)c(Br)c1)c1cc(Cl)c(F)cc1O	101981	1	797	0.772105	0.927124	-5.75075	0.71339	1	real	22	76483	Nc1ccc(OC(F)(F)F)c(Br)c1	3732538	O=C(O)c1cc(Cl)c(F)cc1O			O=C(Nc1ccc(Cl)cc1)c1cc(Br)ccc1O	0.6875	O=C(Nc1ccc(C(=O)O)c(O)c1)c1ccccc1	0.6
O=C(Nc1c(Br)ccc(F)c1F)c1c(O)c(Cl)cc(Cl)c1Cl	110598	1	4936	0.771973	0.920604	-5.48209	0.794504	1	wuxi	1	AG3609_AG	Nc1c(Br)ccc(F)c1F	SD1161_SD	O=C(O)c1c(O)c(Cl)cc(Cl)c1Cl			O=C(Nc1cc(Cl)cc(Cl)c1O)c1c(O)c(Cl)cc(Cl)c1Cl	0.774194	Oc1ccc(Cl)cc1	0.615385
NN(C(=O)c1cc(Cl)c(Cl)cc1O)c1ccc(Cl)c(F)c1	113461	1	6291	0.771918	0.884612	-3.97001	0.753607	1	real	22	9024450	NNc1ccc(Cl)c(F)c1	5155413	O=C(O)c1cc(Cl)c(Cl)cc1O			Oc1c(O)c(Cl)c(Cl)c(Cl)c1Cl	0.5	Nc1ccc(C(=O)O)c(O)c1	0.545455
O=C(Nc1ccc(C(F)(F)F)cc1O)c1nc(-c2ccc(C(F)F)cc2)cs1	119969	1	9427	0.77178	0.904777	-4.82445	0.76188	1	wuxi	8	WXCD00904104_phase_3_Br_COOH	O=C(O)c1nc(Br)cs1	BT0991_BT	OB(O)c1ccc(C(F)F)cc1	AG1270_AG	Nc1ccc(C(F)(F)F)cc1O	O=C(Nc1cc(C(F)(F)F)ccc1O)Nc1cc(C(F)(F)F)ccc1O	0.740741	NNC(=O)c1ccncc1	0.47619
O=C(NNc1cc(Br)cc(C(F)(F)F)c1)c1cc(Cl)c(Cl)c(Cl)c1O	101724	0	679	0.771622	0.925141	-5.68813	0	1	real	22	9530968	NNc1cc(Br)cc(C(F)(F)F)c1	9200557	O=C(O)c1cc(Cl)c(Cl)c(Cl)c1O			Oc1c(O)c(Cl)c(Cl)c(Cl)c1Cl	0.8	Cc1cc(O)cc(C)c1Cl	0.5625
NN(C(=O)c1cc(F)c(Br)cc1O)c1ccc(C(F)(F)F)c(Br)c1	115609	1	7335	0.771553	0.893443	-4.35732	0.783772	1	real	22	34269779	NNc1ccc(C(F)(F)F)c(Br)c1	14579409	O=C(O)c1cc(F)c(Br)cc1O			O=C(Nc1cc(C(F)(F)F)ccc1O)Nc1cc(C(F)(F)F)ccc1O	0.518519	Nc1ccc(C(=O)O)c(O)c1	0.545455
C=C[C@H]1CN(C(=O)CN2C(=O)C(=Cc3cccc(Br)c3)SC2=S)C[C@H]1O	108914	1	4133	0.771435	0.895614	-4.45378	0.776034	1	real	22	27276845	C=C[C@H]1CNC[C@H]1O	2031820	O=C(O)CN1C(=O)C(=Cc2cccc(Br)c2)SC1=S			CC(C)C(C(=O)O)N1C(=O)/C(=C\c2ccc(Br)cc2)SC1=S	0.585366	O=C(O)C(O)c1ccccc1	0.388889
O=C(NCCCCCc1ccc(Br)cc1)C(=O)c1ccc(Br)cc1O	110896	1	5076	0.771384	0.907523	-4.9571	0.771545	1	real	22	26275038	NCCCCCc1ccc(Br)cc1	2067572	O=C(O)C(=O)c1ccc(Br)cc1O			CCCCCCCCCc1ccc(B(O)O)cc1	0.52	Nc1ccc(C(=O)O)c(O)c1	0.545455
CCC(O)(CC)CN(C)C(=O)CCN1C(=O)C(=Cc2ccc(F)cc2)SC1=S	117639	2	8322	0.771379	0.880752	-3.83084	0.770752	1	real	22	3400731	CCC(O)(CC)CNC	43186	O=C(O)CCN1C(=O)C(=Cc2ccc(F)cc2)SC1=S			O=C(O)c1ccc(/C=C2\SC(=S)N(Cc3cccc(C(F)(F)F)c3)C2=O)cc1	0.588235	NNC(=O)c1ccncc1	0.333333
O=C(NNc1ccc(Cl)c(C(F)(F)F)c1)c1cc(Cl)c2ccccc2c1O	106559	0	3019	0.771283	0.927714	-5.81101	0	1	real	22	4160528	NNc1ccc(Cl)c(C(F)(F)F)c1	546497	O=C(O)c1cc(Cl)c2ccccc2c1O			Oc1c(O)c(Cl)c(Cl)c(Cl)c1Cl	0.6	Oc1ccc(Cl)cc1	0.615385
O=C(Nc1ccc(O)c(Cl)c1)c1csc(C(=O)Nc2c(Cl)cc(C(F)(F)F)cc2Br)n1	109129	1	4230	0.771159	0.912676	-5.18361	0.788266	1	wuxi	7	LN00160519_phase_2_COOH_COOEt	CCOC(=O)c1nc(C(=O)O)cs1	AG1205_AG	Nc1ccc(O)c(Cl)c1	AG0486_AG	Nc1c(Cl)cc(C(F)(F)F)cc1Br	O=C(Nc1cc(C(F)(F)F)ccc1O)Nc1cc(C(F)(F)F)ccc1O	0.666667	Oc1ccc(Cl)cc1	0.538462
O=C(Nc1ccc(C(F)(F)F)cc1O)c1ccc(Cl)c(Cl)c1	109990	1	4640	0.771148	0.895654	-4.46777	0.753188	1	wuxi	1	AG1270_AG	Nc1ccc(C(F)(F)F)cc1O	SD0046_SD	O=C(O)c1ccc(Cl)c(Cl)c1			O=C(Nc1cc(C(F)(F)F)ccc1O)Nc1cc(C(F)(F)F)ccc1O	0.740741	Oc1ccc(Cl)cc1	0.538462
O=C(CN1C(=O)C(=Cc2ccc(Br)cc2)SC1=S)NCC(CO)CC1CCOCC1	102324	1	980	0.771074	0.896154	-4.49203	0.714182	1	real	22	4908592	NCC(CO)CC1CCOCC1	141764	O=C(O)CN1C(=O)C(=Cc2ccc(Br)cc2)SC1=S			CC(C)C(C(=O)O)N1C(=O)/C(=C\c2ccc(Br)cc2)SC1=S	0.707317	CC[C@@H](CO)NCCN[C@@H](CC)CO	0.411765
O=C(NCc1cccc(C(F)(F)F)c1Cl)c1ccc(Cl)c(O)c1O	112455	1	5804	0.770983	0.872954	-3.51974	0.775895	1	real	22	10518288	NCc1cccc(C(F)(F)F)c1Cl	3753222	O=C(O)c1ccc(Cl)c(O)c1O			Oc1c(O)c(Cl)c(Cl)c(Cl)c1Cl	0.7	Oc1ccc(Cl)cc1	0.538462
Cc1cc(O)c(NC(=O)c2cc(F)cc(Cl)c2O)cc1C(F)(F)F	117034	1	8030	0.770957	0.901627	-4.72736	0.781852	1	real	22	21490581	Cc1cc(O)c(N)cc1C(F)(F)F	3685629	O=C(O)c1cc(F)cc(Cl)c1O			Cc1cc(O)cc(C)c1O	0.642857	Cc1cc(O)cc(C)c1Cl	0.625
O=C(Nc1cccc(CO)c1Cl)c1cc(Cl)c(Cl)c(Cl)c1O	101674	1	656	0.770843	0.910805	-5.11848	0.747763	1	real	22	3595197	Nc1cccc(CO)c1Cl	9200557	O=C(O)c1cc(Cl)c(Cl)c(Cl)c1O			Oc1c(O)c(Cl)c(Cl)c(Cl)c1Cl	0.8	Oc1ccc(Cl)cc1	0.538462
O=C(Nc1cc(Br)cc(C(F)(F)F)c1O)c1ccc(O)c(Br)c1	109307	1	4320	0.770827	0.893481	-4.39021	0.751038	1	real	22	22557662	Nc1cc(Br)cc(C(F)(F)F)c1O	31335	O=C(O)c1ccc(O)c(Br)c1			O=C(Nc1cc(C(F)(F)F)ccc1O)Nc1cc(C(F)(F)F)ccc1O	0.62963	O=C(Nc1ccc(C(=O)O)c(O)c1)c1ccccc1	0.466667
O=C(Cc1c(Cl)ccc(O)c1Cl)Nc1cc(Br)cc(C(F)(F)F)c1O	108071	1	3730	0.770687	0.90484	-4.87422	0.76	1	real	22	22557662	Nc1cc(Br)cc(C(F)(F)F)c1O	22602501	O=C(O)Cc1c(Cl)ccc(O)c1Cl			Oc1c(O)c(Cl)c(Cl)c(Cl)c1Cl	0.7	Oc1ccc(Cl)cc1	0.538462
O=C(NNc1ccc(C(F)(F)F)c(Cl)c1)C(=O)c1ccc(Br)cc1O	110307	1	4805	0.770531	0.89987	-4.67178	0.761372	1	real	22	27229471	NNc1ccc(C(F)(F)F)c(Cl)c1	2067572	O=C(O)C(=O)c1ccc(Br)cc1O			O=C(Nc1ccc(Cl)cc1)c1cc(Br)ccc1O	0.625	Oc1ccc(Cl)cc1	0.615385
O=C(Nc1ccc(Cl)c(Cl)c1F)c1cc(Br)cc(F)c1O	106084	0	2799	0.77038	0.9146	-5.29808	0	1	real	22	76337	Nc1ccc(Cl)c(Cl)c1F	2149567	O=C(O)c1cc(Br)cc(F)c1O			Oc1c(O)c(Cl)c(Cl)c(Cl)c1Cl	0.7	Oc1ccc(Cl)cc1	0.538462
O=C(NNc1cccc(C(F)(F)F)c1F)c1cc(Cl)c(Cl)c(Cl)c1O	112756	0	5947	0.770234	0.907865	-5.021	0	1	real	22	27319605	NNc1cccc(C(F)(F)F)c1F	9200557	O=C(O)c1cc(Cl)c(Cl)c(Cl)c1O			Oc1c(O)c(Cl)c(Cl)c(Cl)c1Cl	0.8	Oc1ccc(Cl)cc1	0.615385
Nc1cc(F)c(Cl)cc1C(=O)Nc1cc(C(F)(F)F)c(Cl)cc1O	101623	1	635	0.770204	0.901777	-4.76609	0.741338	1	real	22	11656874	Nc1cc(C(F)(F)F)c(Cl)cc1O	3041131	Nc1cc(F)c(Cl)cc1C(=O)O			O=C(Nc1ccc(Cl)cc1F)c1ccccc1O	0.617647	Nc1ccc(C(=O)O)c(O)c1	0.5
O=C(CN1C(=O)C(=Cc2ccc(Br)cc2)SC1=S)NCCC(CO)CO	108975	1	4163	0.770171	0.883551	-4.0006	0.78041	1	real	22	2201521	NCCC(CO)CO	141764	O=C(O)CN1C(=O)C(=Cc2ccc(Br)cc2)SC1=S			CC(C)C(C(=O)O)N1C(=O)/C(=C\c2ccc(Br)cc2)SC1=S	0.707317	CC[C@@H](CO)NCCN[C@@H](CC)CO	0.470588
CC(NC(=O)C(=O)c1ccc(Br)cc1O)C(C)c1ccccc1C(F)(F)F	112080	1	5612	0.770164	0.891541	-4.33712	0.781845	1	real	22	6874527	CC(N)C(C)c1ccccc1C(F)(F)F	2067572	O=C(O)C(=O)c1ccc(Br)cc1O			O=C(Nc1cc(C(F)(F)F)ccc1C(F)(F)F)c1cc(Br)ccc1O	0.564103	O=C(O)C(O)c1ccccc1	0.555556
O=C(Nc1ccc(F)c(Br)c1F)c1ccc(Cl)c(O)c1O	108891	1	4123	0.770126	0.892003	-4.35821	0.770405	1	real	22	4686225	Nc1ccc(F)c(Br)c1F	3753222	O=C(O)c1ccc(Cl)c(O)c1O			O=C(Nc1ccc(Cl)cc1F)c1ccccc1O	0.617647	Oc1ccc(Cl)cc1	0.615385
CN(Cc1ccc(C(F)(F)F)cc1Cl)C(=O)c1ccc(Cl)c(O)c1O	119720	1	9299	0.770121	0.875908	-3.6812	0.772814	1	real	22	34646272	CNCc1ccc(C(F)(F)F)cc1Cl	3753222	O=C(O)c1ccc(Cl)c(O)c1O			Oc1c(O)c(Cl)c(Cl)c(Cl)c1Cl	0.6	Oc1ccc(Cl)cc1	0.538462
O=C(Nc1cc(C(F)(F)F)c(Cl)cc1O)c1ccc2ccc(F)c(Br)c2n1	115599	1	7331	0.770115	0.927517	-5.85305	0.785306	1	real	22	11656874	Nc1cc(C(F)(F)F)c(Cl)cc1O	11994533	O=C(O)c1ccc2ccc(F)c(Br)c2n1			O=C(Nc1cc(C(F)(F)F)ccc1O)Nc1cc(C(F)(F)F)ccc1O	0.62963	Oc1ccc(Cl)cc1	0.615385
O=C(CCCN1C(=O)C(=Cc2cccs2)SC1=S)N1CCC(CO)(CO)C1	108895	4	4125	0.770107	0.879529	-3.83414	0.773409	1	real	22	3453831	OCC1(CO)CCNC1	141774	O=C(O)CCCN1C(=O)C(=Cc2cccs2)SC1=S			O=C1C=CC(=O)c2c(O)ccc(O)c21	0.5	Clc1ccc([I+]c2cccs2)cc1	0.391304
Cc1cc(Br)c(I)cc1NC(=O)c1ccc(Cl)c(O)c1O	115135	1	7116	0.770061	0.910462	-5.13773	0.777122	1	real	22	31901181	Cc1cc(Br)c(I)cc1N	3753222	O=C(O)c1ccc(Cl)c(O)c1O			Oc1c(I)cc(I)cc1I	0.714286	Cc1cc(O)cc(C)c1Cl	0.625
O=C(CN1C(=O)C(=Cc2cccc(Br)c2)SC1=S)N1CCC(CO)(CO)C1	109316	1	4324	0.769967	0.89638	-4.54923	0.74794	1	real	22	3453831	OCC1(CO)CCNC1	2031820	O=C(O)CN1C(=O)C(=Cc2cccc(Br)c2)SC1=S			CC(C)C(C(=O)O)N1C(=O)/C(=C\c2ccc(Br)cc2)SC1=S	0.585366	O=C(O)C(O)c1ccccc1	0.388889
CC(C)(C)C(CCO)CNC(=O)CN1C(=O)C(=Cc2ccc(Br)cc2)SC1=S	108216	1	3798	0.769962	0.912136	-5.21239	0.756427	1	real	22	34521391	CC(C)(C)C(CN)CCO	141764	O=C(O)CN1C(=O)C(=Cc2ccc(Br)cc2)SC1=S			CC(C)C(C(=O)O)N1C(=O)/C(=C\c2ccc(Br)cc2)SC1=S	0.731707	CC[C@@H](CO)NCCN[C@@H](CC)CO	0.411765
O=C(Nc1ccc(SC(F)(F)F)cc1F)C(=O)c1ccc(Br)cc1O	104857	1	2222	0.769961	0.913528	-5.27102	0.749649	1	real	22	10685266	Nc1ccc(SC(F)(F)F)cc1F	2067572	O=C(O)C(=O)c1ccc(Br)cc1O			O=C(Nc1ccc(Cl)cc1F)c1ccccc1O	0.558824	Nc1ccc(C(=O)O)c(O)c1	0.545455
NN(C(=O)c1cc(Cl)c(Cl)cc1O)c1ccc(F)c(Cl)c1	113477	1	6298	0.769913	0.883198	-3.99688	0.75211	1	real	22	224708	NNc1ccc(F)c(Cl)c1	5155413	O=C(O)c1cc(Cl)c(Cl)cc1O			O=C(Nc1ccc(Cl)cc1F)c1ccccc1O	0.5	Oc1ccc(Cl)cc1	0.615385
CC1CN(C(=O)CN2C(=O)C(=Cc3ccc(Br)cc3)SC2=S)CC(C)S1	116637	1	7831	0.769757	0.912884	-5.25275	0.768524	1	real	22	2033564	CC1CNCC(C)S1	141764	O=C(O)CN1C(=O)C(=Cc2ccc(Br)cc2)SC1=S			CC(C)C(C(=O)O)N1C(=O)/C(=C\c2ccc(Br)cc2)SC1=S	0.707317	Oc1ccc(Cl)cc1	0.384615
CC1OCCC1(O)CNC(=O)CN1C(=O)C(=Cc2ccc(Br)cc2)SC1=S	101932	3	775	0.769741	0.884855	-4.07404	0.739405	1	real	22	13647378	CC1OCCC1(O)CN	141764	O=C(O)CN1C(=O)C(=Cc2ccc(Br)cc2)SC1=S			CC(C)C(C(=O)O)N1C(=O)/C(=C\c2ccc(Br)cc2)SC1=S	0.707317	C[C@@H]1O[C@@H]1P(=O)(O)O	0.4375
O=C(Nc1c(O)c(Cl)cc(Cl)c1Cl)c1ccc(Sc2ccc(Cl)cc2)c([N+](=O)[O-])c1	115321	1	7199	0.769731	0.944212	-6.57205	0.78433	1	real	22	7528977	Nc1c(O)c(Cl)cc(Cl)c1Cl	8789	O=C(O)c1ccc(Sc2ccc(Cl)cc2)c([N+](=O)[O-])c1			Oc1c(O)c(Cl)c(Cl)c(Cl)c1Cl	0.7	Oc1ccc(Cl)cc1	0.769231
O=C(/C=C/c1ccc(Cl)cc1)Nc1cc(Br)cc(F)c1O	120526	1	9701	0.769729	0.910146	-5.1387	0.791844	1	real	22	76050	Nc1cc(Br)cc(F)c1O	23026366	O=C(O)/C=C/c1ccc(Cl)cc1			Oc1cc(O)cc(/C=C/c2ccc(Br)cc2)c1	0.636364	Oc1ccc(Cl)cc1	0.769231
O=C(NNc1ccc(C(F)(F)F)c(Br)c1)C(=O)c1ccc(Br)cc1O	113600	0	6359	0.769722	0.905019	-4.92329	0	1	real	22	34269779	NNc1ccc(C(F)(F)F)c(Br)c1	2067572	O=C(O)C(=O)c1ccc(Br)cc1O			O=C(Nc1cc(C(F)(F)F)ccc1C(F)(F)F)c1cc(Br)ccc1O	0.589744	Nc1ccc(C(=O)O)c(O)c1	0.545455
COC(CN(CCCO)C(=O)CN1C(=O)C(=Cc2ccc(Br)cc2)SC1=S)OC	105426	2	2481	0.769618	0.871171	-3.5035	0.752046	1	real	22	4702077	COC(CNCCCO)OC	141764	O=C(O)CN1C(=O)C(=Cc2ccc(Br)cc2)SC1=S			CC(C)C(C(=O)O)N1C(=O)/C(=C\c2ccc(Br)cc2)SC1=S	0.731707	CCCCCCCCCCCCCCCCCCCCCCO	0.538462
CCN(CC)CCN(CCOCCO)C(=O)CCN1C(=O)C(=Cc2ccc(F)cc2)SC1=S	104001	9	1796	0.769589	0.844031	-2.36278	0.763439	1	real	22	2263466	CCN(CC)CCNCCOCCO	43186	O=C(O)CCN1C(=O)C(=Cc2ccc(F)cc2)SC1=S			CC(C)C(C(=O)O)N1C(=O)/C(=C\c2ccc(Br)cc2)SC1=S	0.585366	CCCCCCCCCCCCCCCCCCCCCCO	0.461538
O=C(Nc1ccccc1/C=C/C(F)(F)F)c1cc(F)c(Br)cc1O	114074	1	6584	0.769506	0.908802	-5.09179	0.773777	1	real	22	24113692	Nc1ccccc1/C=C/C(F)(F)F	14579409	O=C(O)c1cc(F)c(Br)cc1O			O=C(Nc1ccc(Cl)cc1F)c1ccccc1O	0.617647	O=C(Nc1ccc(C(=O)O)c(O)c1)c1ccccc1	0.533333
O=C(Nc1ccc(-c2c(C(F)(F)F)cccc2C(F)(F)F)cc1F)c1cc(O)c(Br)c(O)c1	111348	1	5281	0.769454	0.922058	-5.6518	0.735275	1	wuxi	9	LN00195390_phase_3_Br_N-Boc	CC(C)(C)OC(=O)Nc1ccc(Br)cc1F	BT1998_BT	OB(O)c1c(C(F)(F)F)cccc1C(F)(F)F	SD0285_SD	O=C(O)c1cc(O)c(Br)c(O)c1	O=C(Nc1ccc(Cl)cc1F)c1ccccc1O	0.617647	O=C(Nc1ccc(C(=O)O)c(O)c1)c1ccccc1	0.5
O=C(NNc1ccc(C(F)(F)F)c(Cl)c1)c1cc(Br)c2ccccc2c1O	110310	0	4806	0.769373	0.928056	-5.90767	0	1	real	22	27229471	NNc1ccc(C(F)(F)F)c(Cl)c1	3902251	O=C(O)c1cc(Br)c2ccccc2c1O			Oc1c(O)c(Cl)c(Cl)c(Cl)c1Cl	0.6	Oc1ccc(Cl)cc1	0.615385
CC(C)C(O)CNC(=O)CN1C(=O)C(=Cc2cccc(Br)c2)SC1=S	102816	1	1223	0.769266	0.892099	-4.39931	0.732355	1	real	22	3282481	CC(C)C(O)CN	2031820	O=C(O)CN1C(=O)C(=Cc2cccc(Br)c2)SC1=S			CC(C)C(C(=O)O)N1C(=O)/C(=C\c2ccc(Br)cc2)SC1=S	0.682927	O=C(O)C(O)c1ccccc1	0.5
Cc1ccc(NC(=O)c2ccc(Cl)c(O)c2O)c(Cl)c1	112537	1	5840	0.769202	0.891028	-4.357	0.774821	1	real	22	1027	Cc1ccc(N)c(Cl)c1	3753222	O=C(O)c1ccc(Cl)c(O)c1O			Oc1c(O)c(Cl)c(Cl)c(Cl)c1Cl	0.6	Cc1cc(O)cc(C)c1Cl	0.5625
O=C(Nc1cc(Br)cc(C(F)(F)F)c1O)c1ccc(C(F)F)cc1	104368	1	1986	0.769151	0.889874	-4.31063	0.758726	1	real	22	22557662	Nc1cc(Br)cc(C(F)(F)F)c1O	2135475	O=C(O)c1ccc(C(F)F)cc1			O=C(Nc1cc(C(F)(F)F)ccc1O)Nc1cc(C(F)(F)F)ccc1O	0.592593	NNC(=O)c1ccncc1	0.47619
CN(CC(O)c1ccccc1Br)C(=O)CN1C(=O)C(=Cc2ccc(Br)cc2)SC1=S	104429	1	2012	0.769076	0.897956	-4.65391	0.747646	1	real	22	5652454	CNCC(O)c1ccccc1Br	141764	O=C(O)CN1C(=O)C(=Cc2ccc(Br)cc2)SC1=S			CC(C)C(C(=O)O)N1C(=O)/C(=C\c2ccc(Br)cc2)SC1=S	0.731707	O=C(O)C(O)c1ccccc1	0.555556
O=C(Nc1cc(Cl)c(O)c(Cl)c1)C(=O)Nc1cccc(Cl)c1F	116241	0	7639	0.769003	0.895056	-4.53506	0	1	real	2718	62237	Nc1cc(Cl)c(O)c(Cl)c1	13732	Nc1cccc(Cl)c1F			Oc1c(O)c(Cl)c(Cl)c(Cl)c1Cl	0.6	Oc1ccc(Cl)cc1	0.538462
O=C(Nc1cc(F)c(Br)c(Cl)c1)C(=O)c1ccc(Br)cc1O	104631	1	2109	0.768957	0.913534	-5.31455	0.749757	1	real	22	17637516	Nc1cc(F)c(Br)c(Cl)c1	2067572	O=C(O)C(=O)c1ccc(Br)cc1O			O=C(Nc1ccc(Cl)cc1)c1cc(Br)ccc1O	0.625	Nc1ccc(C(=O)O)c(O)c1	0.545455
CN(C)C(=O)C1CSCN1C(=O)CN1C(=O)C(=Cc2ccc(Br)cc2)SC1=S	102341	2	988	0.768834	0.884181	-4.08476	0.744958	1	real	22	2106565	CN(C)C(=O)C1CSCN1	141764	O=C(O)CN1C(=O)C(=Cc2ccc(Br)cc2)SC1=S			CC(C)C(C(=O)O)N1C(=O)/C(=C\c2ccc(Br)cc2)SC1=S	0.707317	O=C(O)C1=CC[C@@H]2CC(=O)N12	0.384615
CC(C)(c1ccc(NC(=O)c2ccc(Cl)c(O)c2O)cc1)C(F)(F)F	105015	1	2291	0.768821	0.898329	-4.68059	0.740341	1	real	22	17396423	CC(C)(c1ccc(N)cc1)C(F)(F)F	3753222	O=C(O)c1ccc(Cl)c(O)c1O			O=C(Nc1ccc(C(O)(C(F)(F)F)C(F)(F)F)cc1)c1ccc(C(F)(F)F)cc1	0.633333	Oc1ccc(Cl)cc1	0.538462
O=C(Nc1ccc(O)cc1F)c1cc(Cl)c(Cl)c(Cl)c1O	106366	1	2924	0.768698	0.899624	-4.74037	0.737673	1	real	22	82071	Nc1ccc(O)cc1F	9200557	O=C(O)c1cc(Cl)c(Cl)c(Cl)c1O			Oc1c(O)c(Cl)c(Cl)c(Cl)c1Cl	0.8	Oc1ccc(Cl)cc1	0.692308
O=C(NC(c1ccccc1)c1ccc(Cl)c(F)c1)C(=O)c1ccc(Br)cc1O	113659	1	6385	0.76862	0.91734	-5.48922	0.762851	1	real	22	20125758	NC(c1ccccc1)c1ccc(Cl)c(F)c1	2067572	O=C(O)C(=O)c1ccc(Br)cc1O			O=c1cccccc1O	0.625	O=C(O)C(O)c1ccccc1	0.722222
O=C(Nc1c(Cl)cc(C(F)(F)F)cc1Cl)c1cccc(F)c1O	108515	1	3944	0.768584	0.892071	-4.42747	0.753019	1	wuxi	1	AG0185_AG	Nc1c(Cl)cc(C(F)(F)F)cc1Cl	SD0514_SD	O=C(O)c1cccc(F)c1O			O=C(Nc1cccc(NC(=O)c2cccc(O)c2O)c1)c1cccc(O)c1O	0.666667	Oc1ccc(Cl)cc1	0.538462
O=C(Nc1ccc(Sc2ccc(C(F)(F)F)cc2)cc1)c1c(O)cc(Br)cc1F	117109	1	8064	0.768526	0.927901	-5.93766	0.773361	1	real	22	7957261	Nc1ccc(Sc2ccc(C(F)(F)F)cc2)cc1	22129726	O=C(O)c1c(O)cc(Br)cc1F			O=C(Nc1ccc(C(O)(C(F)(F)F)C(F)(F)F)cc1)c1ccc(C(F)(F)F)cc1	0.733333	O=C(Nc1ccc(C(=O)O)c(O)c1)c1ccccc1	0.533333
NN(C(=O)c1ccc(Br)cc1O)c1ccc(C(F)(F)F)c(Br)c1	107030	2	3240	0.76848	0.881444	-3.98483	0.747708	1	real	22	34269779	NNc1ccc(C(F)(F)F)c(Br)c1	199305	O=C(O)c1ccc(Br)cc1O			O=C(Nc1cc(C(F)(F)F)ccc1C(F)(F)F)c1cc(Br)ccc1O	0.564103	Nc1ccc(C(=O)O)c(O)c1	0.590909
O=C(NNc1cccc(Cl)c1Cl)c1cc(-c2cccc(C(F)(F)F)c2)ccc1O	108614	0	3987	0.768397	0.929753	-6.02113	0	1	real	22	83878	NNc1cccc(Cl)c1Cl	75615	O=C(O)c1cc(-c2cccc(C(F)(F)F)c2)ccc1O			O=C(Nc1cc(C(F)(F)F)ccc1O)Nc1cc(C(F)(F)F)ccc1O	0.703704	Oc1ccc(Cl)cc1	0.615385
O=C(Nc1ccc(O)c(Cl)c1)Nc1cc(C(F)F)ccc1Cl	115492	1	7284	0.768364	0.898225	-4.69593	0.750236	1	real	2430	18829471	Nc1cc(C(F)F)ccc1Cl	55981	Nc1ccc(O)c(Cl)c1			O=C(Nc1ccc(Cl)cc1)Nc1ccc(Cl)c(Cl)c1	0.769231	Oc1ccc(Cl)cc1	0.538462
NN(C(=O)c1ccc(Cl)c(O)c1O)c1cccc(C(F)(F)F)c1F	106756	5	3113	0.768358	0.85993	-3.08477	0.764062	1	real	22	27319605	NNc1cccc(C(F)(F)F)c1F	3753222	O=C(O)c1ccc(Cl)c(O)c1O			Oc1c(O)c(Cl)c(Cl)c(Cl)c1Cl	0.6	Oc1ccc(Cl)cc1	0.538462
CC(C)(C)c1ccc(N(N)C(=O)c2ccc(Cl)c(O)c2O)cc1	104281	1	1950	0.768348	0.87885	-3.88134	0.753773	1	real	22	60883	CC(C)(C)c1ccc(NN)cc1	3753222	O=C(O)c1ccc(Cl)c(O)c1O			Oc1c(O)c(Cl)c(Cl)c(Cl)c1Cl	0.6	Oc1ccc(Cl)cc1	0.538462
O=C(Nc1cccc(Cl)c1SC(F)F)c1cc(Br)cc(F)c1O	116572	1	7804	0.76833	0.914469	-5.3809	0.76024	1	real	22	2115464	Nc1cccc(Cl)c1SC(F)F	2149567	O=C(O)c1cc(Br)cc(F)c1O			O=C(Nc1cccc(NC(=O)c2cccc(O)c2O)c1)c1cccc(O)c1O	0.62963	Oc1ccc(Cl)cc1	0.538462
O=C(c1ccc(Cl)c(O)c1O)N1CC(F)(F)Oc2ccc(Br)cc21	107000	1	3229	0.768327	0.903005	-4.89865	0.757103	1	real	22	26971110	FC1(F)CNc2cc(Br)ccc2O1	3753222	O=C(O)c1ccc(Cl)c(O)c1O			Oc1c(O)c(Cl)c(Cl)c(Cl)c1Cl	0.6	Oc1ccc(Cl)cc1	0.538462
O=C(Nc1ccc(Br)c(F)c1F)c1csc(C(=O)Nc2cc(Cl)cc(Cl)c2O)n1	117338	0	8173	0.768232	0.913587	-5.34799	0	1	wuxi	7	LN00160519_phase_2_COOH_COOEt	CCOC(=O)c1nc(C(=O)O)cs1	AG2058_AG	Nc1ccc(Br)c(F)c1F	AG1183_AG	Nc1cc(Cl)cc(Cl)c1O	O=C(Nc1cc(Cl)cc(Cl)c1O)c1c(O)c(Cl)cc(Cl)c1Cl	0.741935	Oc1ccc(Cl)cc1	0.615385
O=C(NNc1ccc(OC(F)(F)F)c(Cl)c1)C(=O)c1ccc(Br)cc1O	102944	1	1282	0.768222	0.912117	-5.28658	0.747983	1	real	22	27226018	NNc1ccc(OC(F)(F)F)c(Cl)c1	2067572	O=C(O)C(=O)c1ccc(Br)cc1O			O=C(Nc1ccc(Cl)cc1)c1cc(Br)ccc1O	0.65625	Oc1ccc(Cl)cc1	0.615385
CN(C)CCN(CCOCCO)C(=O)CN1C(=O)C(=Cc2ccc(Br)cc2)SC1=S	101599	6	625	0.76821	0.847276	-2.55869	0.750045	1	real	22	2263467	CN(C)CCNCCOCCO	141764	O=C(O)CN1C(=O)C(=Cc2ccc(Br)cc2)SC1=S			CC(C)C(C(=O)O)N1C(=O)/C(=C\c2ccc(Br)cc2)SC1=S	0.707317	CN(C)CCOCC(=O)NC12CC3CC(CC(C3)C1)C2	0.411765
CC(CO)CN(C)C(=O)CCCN1C(=O)C(=Cc2cccs2)SC1=S	119559	1	9222	0.768157	0.86943	-3.49321	0.769053	1	real	22	3387026	CNCC(C)CO	141774	O=C(O)CCCN1C(=O)C(=Cc2cccs2)SC1=S			CC(C)C(C(=O)O)N1C(=O)/C(=C\c2ccc(Br)cc2)SC1=S	0.536585	O=C(O)C(O)c1ccccc1	0.444444
O=C(Nc1c(O)ccc(Cl)c1F)c1ccc(Oc2cccc(Cl)c2Cl)c(Cl)c1	115703	1	7384	0.768152	0.93726	-6.34754	0.758808	1	real	527	26336538	Nc1c(O)ccc(Cl)c1F	7429004	O=C(O)c1ccc(Oc2cccc(Cl)c2Cl)c(Cl)c1			Oc1c(O)c(Cl)c(Cl)c(Cl)c1Cl	0.6	Cc1cc(O)cc(C)c1Cl	0.5625
O=C(Nc1cc(C(F)(F)F)c(Cl)cc1O)c1cc2ccc(Cl)cc2[nH]1	103438	1	1531	0.768142	0.923578	-5.77229	0.736084	1	real	22	11656874	Nc1cc(C(F)(F)F)c(Cl)cc1O	256037	O=C(O)c1cc2ccc(Cl)cc2[nH]1			O=C(Nc1cc(C(F)(F)F)ccc1O)Nc1cc(C(F)(F)F)ccc1O	0.666667	Oc1ccc(Cl)cc1	0.692308
NN(C(=O)c1ccc2ccc(O)cc2c1O)c1cc(Br)cc(C(F)(F)F)c1	113343	1	6231	0.768132	0.89617	-4.61947	0.760736	1	real	22	9530968	NNc1cc(Br)cc(C(F)(F)F)c1	11391847	O=C(O)c1ccc2ccc(O)cc2c1O			Cc1cc(O)ccc1O	0.529412	Oc1ccc(Cl)cc1	0.538462
O=C(Nc1cc(F)cc(Br)c1O)c1cc(F)cc(Cl)c1O	119443	1	9159	0.768041	0.893154	-4.49649	0.758997	1	real	22	74335	Nc1cc(F)cc(Br)c1O	3685629	O=C(O)c1cc(F)cc(Cl)c1O			Oc1c(O)c(Cl)c(Cl)c(Cl)c1Cl	0.6	Oc1ccc(Cl)cc1	0.461538
CN1CCN(C(=O)CN2C(=O)C(=Cc3ccc(Br)cc3)SC2=S)CC1CO	101732	10	683	0.768	0.854707	-2.88043	0.752717	1	real	22	17594202	CN1CCNCC1CO	141764	O=C(O)CN1C(=O)C(=Cc2ccc(Br)cc2)SC1=S			CC(C)C(C(=O)O)N1C(=O)/C(=C\c2ccc(Br)cc2)SC1=S	0.707317	Oc1ccc(Cl)cc1	0.384615
O=C(CN1C(=O)C(=Cc2ccc(Br)cc2)SC1=S)Nc1cccc(C(=O)C(F)(F)F)c1	107071	1	3261	0.76793	0.944223	-6.65012	0.717294	1	real	22	3611237	Nc1cccc(C(=O)C(F)(F)F)c1	141764	O=C(O)CN1C(=O)C(=Cc2ccc(Br)cc2)SC1=S			O=C(O)c1ccc(/C=C2\SC(=S)N(Cc3cccc(C(F)(F)F)c3)C2=O)cc1	0.686275	O=C(Nc1ccc(C(=O)O)c(O)c1)c1ccccc1	0.466667
C[C@@H](O)[C@H](NC(=O)CCCN1C(=O)C(=Cc2cccs2)SC1=S)C(F)(F)F	121056	1	9951	0.767884	0.881715	-4.02187	0.758108	1	real	22	26631132	C[C@@H](O)[C@H](N)C(F)(F)F	141774	O=C(O)CCCN1C(=O)C(=Cc2cccs2)SC1=S			CC(C)C(C(=O)O)N1C(=O)/C(=C\c2ccc(Br)cc2)SC1=S	0.536585	O=C(O)C(O)c1ccccc1	0.5
O=C(NNc1cccc(C(F)(F)F)c1Br)c1cc(Cl)c(Cl)c(Cl)c1O	109181	0	4253	0.767863	0.919122	-5.59681	0	1	real	22	25884056	NNc1cccc(C(F)(F)F)c1Br	9200557	O=C(O)c1cc(Cl)c(Cl)c(Cl)c1O			Oc1c(O)c(Cl)c(Cl)c(Cl)c1Cl	0.8	Oc1ccc(Cl)cc1	0.615385
CC(C)(C)c1ccc(O)c(NC(=O)c2nc(C(=O)Nc3cccc4cccc(Cl)c34)cs2)c1	119085	0	8987	0.767761	0.92094	-5.67772	0	1	wuxi	7	LN00160519_phase_2_COOH_COOEt	CCOC(=O)c1nc(C(=O)O)cs1	AG3804_AG	Nc1cccc2cccc(Cl)c12	AG1939_AG	CC(C)(C)c1ccc(O)c(N)c1	O=C(Nc1cc(C(F)(F)F)ccc1O)Nc1cc(C(F)(F)F)ccc1O	0.703704	Oc1ccc(Cl)cc1	0.538462
O=C(Nc1cc(Br)cc(F)c1O)c1ccccc1NCC(F)(F)F	112405	1	5782	0.767753	0.890147	-4.38232	0.769744	1	real	22	76050	Nc1cc(Br)cc(F)c1O	4803663	O=C(O)c1ccccc1NCC(F)(F)F			O=C(Nc1cccc(NC(=O)c2cccc(O)c2O)c1)c1cccc(O)c1O	0.62963	O=C(Nc1ccc(C(=O)O)c(O)c1)c1ccccc1	0.466667
O=C(Nc1ccc(C(F)(F)F)c(Cl)c1)c1csc(C(=O)Nc2cccc3ccc(O)cc23)n1	109803	0	4558	0.767753	0.914169	-5.39313	0	1	wuxi	7	LN00160519_phase_2_COOH_COOEt	CCOC(=O)c1nc(C(=O)O)cs1	AG0393_AG	Nc1ccc(C(F)(F)F)c(Cl)c1	AG1291_AG	Nc1cccc2ccc(O)cc12	O=C(Nc1ccc(Cl)cc1)Nc1ccc(Cl)c(Cl)c1	0.615385	Oc1ccc(Cl)cc1	0.692308
O=C(Nc1cc(Cl)cc(Cl)c1O)c1csc(C(=O)Nc2ccc(Br)c(F)c2F)n1	117339	1	8173	0.767733	0.913214	-5.35382	0.772793	1	wuxi	7	LN00160519_phase_2_COOH_COOEt	CCOC(=O)c1nc(C(=O)O)cs1	AG1183_AG	Nc1cc(Cl)cc(Cl)c1O	AG2058_AG	Nc1ccc(Br)c(F)c1F	O=C(Nc1cc(Cl)cc(Cl)c1O)c1c(O)c(Cl)cc(Cl)c1Cl	0.741935	Oc1ccc(Cl)cc1	0.615385
CCN(CC(O)CF)C(=O)CN1C(=O)C(=Cc2ccc(Br)cc2)SC1=S	104635	2	2113	0.767717	0.878098	-3.87692	0.755109	1	real	22	24322371	CCNCC(O)CF	141764	O=C(O)CN1C(=O)C(=Cc2ccc(Br)cc2)SC1=S			CC(C)C(C(=O)O)N1C(=O)/C(=C\c2ccc(Br)cc2)SC1=S	0.731707	N[C@H](CF)C(=O)O	0.5
NN(C(=O)c1c(O)cccc1C(F)(F)F)c1ccc(C(F)(F)F)c(Cl)c1	112082	1	5613	0.767649	0.873824	-3.69997	0.777209	1	real	22	27229471	NNc1ccc(C(F)(F)F)c(Cl)c1	9065109	O=C(O)c1c(O)cccc1C(F)(F)F			O=c1cccccc1O	0.5625	Oc1ccc(Cl)cc1	0.538462
O=C(NNc1ccc(Cl)c(C(F)(F)F)c1)C(=O)c1ccc(Br)cc1O	102440	0	1033	0.767646	0.897269	-4.68661	0	1	real	22	4160528	NNc1ccc(Cl)c(C(F)(F)F)c1	2067572	O=C(O)C(=O)c1ccc(Br)cc1O			O=C(Nc1ccc(Cl)cc1)c1cc(Br)ccc1O	0.625	Oc1ccc(Cl)cc1	0.615385
O=C(Nc1ccc(Cl)c(I)c1F)c1cc(Cl)cc(F)c1O	114313	1	6703	0.767637	0.911853	-5.30069	0.756072	1	real	22	25867997	Nc1ccc(Cl)c(I)c1F	3679402	O=C(O)c1cc(Cl)cc(F)c1O			O=C(Nc1ccc(Cl)cc1F)c1ccccc1O	0.676471	Oc1ccc(Cl)cc1	0.615385
O=C(Nc1cc(Br)cc(Cl)c1O)c1csc(C(=O)Nc2c(F)cc(Cl)cc2F)n1	120927	0	9892	0.767632	0.911863	-5.3013	0	1	wuxi	7	LN00160519_phase_2_COOH_COOEt	CCOC(=O)c1nc(C(=O)O)cs1	AG3730_AG	Nc1cc(Br)cc(Cl)c1O	AG1625_AG	Nc1c(F)cc(Cl)cc1F	O=C(Nc1cc(Cl)cc(Cl)c1O)c1c(O)c(Cl)cc(Cl)c1Cl	0.677419	Oc1ccc(Cl)cc1	0.538462
O=C(Nc1ccc(Br)c(F)c1O)c1ccc(Cl)c(O)c1O	105062	1	2313	0.767502	0.883063	-4.09504	0.729323	1	real	22	16334389	Nc1ccc(Br)c(F)c1O	3753222	O=C(O)c1ccc(Cl)c(O)c1O			Oc1c(O)c(Cl)c(Cl)c(Cl)c1Cl	0.6	Oc1ccc(Cl)cc1	0.538462
C[C@@H]1COC[C@@](CO)(CNC(=O)CN2C(=O)C(=Cc3cccc(Br)c3)SC2=S)N1	102725	1	1179	0.7675	0.865478	-3.3552	0.726608	1	real	22	26034462	C[C@@H]1COC[C@](CN)(CO)N1	2031820	O=C(O)CN1C(=O)C(=Cc2cccc(Br)c2)SC1=S			CC(C)C(C(=O)O)N1C(=O)/C(=C\c2ccc(Br)cc2)SC1=S	0.609756	N[C@@H]1CONC1=O	0.421053
CCN(CCCO)CCNC(=O)CN1C(=O)C(=Cc2ccc(Br)cc2)SC1=S	102119	2	875	0.767498	0.859537	-3.10528	0.73588	1	real	22	17396367	CCN(CCN)CCCO	141764	O=C(O)CN1C(=O)C(=Cc2ccc(Br)cc2)SC1=S			CC(C)C(C(=O)O)N1C(=O)/C(=C\c2ccc(Br)cc2)SC1=S	0.707317	CCCCCCCCCCCCCCCCCCCCCCO	0.615385
O=C(Nc1cc(C(F)(F)F)ccc1O)c1csc(-c2ccc(Cl)cc2)n1	120422	1	9653	0.767455	0.911992	-5.31435	0.778348	1	real	527	2016743	Nc1cc(C(F)(F)F)ccc1O	38910	O=C(O)c1csc(-c2ccc(Cl)cc2)n1			O=C(Nc1cc(C(F)(F)F)ccc1O)Nc1cc(C(F)(F)F)ccc1O	0.888889	Oc1ccc(Cl)cc1	0.769231
O=C(Nc1cc(Br)cc(C(F)(F)F)c1O)C(O)c1ccc(Cl)cc1F	119489	1	9182	0.767445	0.887859	-4.29932	0.762645	1	real	22	22557662	Nc1cc(Br)cc(C(F)(F)F)c1O	7637077	O=C(O)C(O)c1ccc(Cl)cc1F			Oc1c(O)c(Cl)c(Cl)c(Cl)c1Cl	0.6	Oc1ccc(Cl)cc1	0.692308
O=C(Nc1ccc(O)cc1OC(F)(F)F)c1cc(Cl)c(C(F)(F)F)c(Cl)c1	121143	1	9995	0.767428	0.907041	-5.10719	0.767579	1	real	22	3660444	Nc1ccc(O)cc1OC(F)(F)F	17396371	O=C(O)c1cc(Cl)c(C(F)(F)F)c(Cl)c1			O=C(Nc1cc(C(F)(F)F)ccc1O)Nc1cc(C(F)(F)F)ccc1O	0.555556	Oc1ccc(Cl)cc1	0.692308
NN(C(=O)c1cc(Br)cc(Br)c1O)c1ccc(C(F)(F)F)cc1	104957	2	2266	0.767408	0.878069	-3.88899	0.753354	1	real	22	223016	NNc1ccc(C(F)(F)F)cc1	4001	O=C(O)c1cc(Br)cc(Br)c1O			O=C(Nc1cc(C(F)(F)F)ccc1O)Nc1cc(C(F)(F)F)ccc1O	0.555556	Nc1ccc(C(=O)O)c(O)c1	0.454545
CC(C)c1ccc(NC(=O)c2ccc(Cl)c(O)c2O)c(F)c1	105223	1	2388	0.76738	0.894971	-4.60139	0.748852	1	real	22	3602065	CC(C)c1ccc(N)c(F)c1	3753222	O=C(O)c1ccc(Cl)c(O)c1O			O=C(Nc1ccc(Cl)cc1F)c1ccccc1O	0.676471	Oc1ccc(Cl)cc1	0.538462
NN(C(=O)c1cc(F)c(Br)cc1O)c1ccc(C(F)(F)F)c(Cl)c1	106873	1	3169	0.767333	0.887212	-4.27692	0.752806	1	real	22	27229471	NNc1ccc(C(F)(F)F)c(Cl)c1	14579409	O=C(O)c1cc(F)c(Br)cc1O			O=C(Nc1cc(C(F)(F)F)ccc1O)Nc1cc(C(F)(F)F)ccc1O	0.518519	Nc1ccc(C(=O)O)c(O)c1	0.545455
O=C(Nc1ccc(Cl)c(Cl)c1Cl)c1cccc(Cl)c1O	111115	0	5177	0.767283	0.905532	-5.04993	0	1	wuxi	1	AG1717_AG	Nc1ccc(Cl)c(Cl)c1Cl	SD0178_SD	O=C(O)c1cccc(Cl)c1O			Oc1c(O)c(Cl)c(Cl)c(Cl)c1Cl	0.7	Oc1ccc(Cl)cc1	0.538462
O=C(Nc1cc(Cl)cc(Cl)c1Cl)c1csc(C(=O)Nc2cccc(O)c2Cl)n1	110504	0	4889	0.767268	0.910056	-5.24098	0	1	wuxi	7	LN00160519_phase_2_COOH_COOEt	CCOC(=O)c1nc(C(=O)O)cs1	AG2650_AG	Nc1cc(Cl)cc(Cl)c1Cl	AG1574_AG	Nc1cccc(O)c1Cl	O=C(Nc1cc(Cl)cc(Cl)c1O)c1c(O)c(Cl)cc(Cl)c1Cl	0.677419	Oc1ccc(Cl)cc1	0.615385
CN(CC(O)CO)C(=O)CN1C(=O)C(=Cc2ccc(Br)cc2)SC1=S	101290	1	402	0.767255	0.863017	-3.26222	0.711904	1	real	22	65024	CNCC(O)CO	141764	O=C(O)CN1C(=O)C(=Cc2ccc(Br)cc2)SC1=S			CC(C)C(C(=O)O)N1C(=O)/C(=C\c2ccc(Br)cc2)SC1=S	0.731707	O=C(O)C(O)c1ccccc1	0.444444
NN(C(=O)c1cc(Br)cc(Br)c1O)c1ccc(C(F)(F)F)c(F)c1	117350	1	8179	0.767189	0.886648	-4.25941	0.771381	1	real	22	27077340	NNc1ccc(C(F)(F)F)c(F)c1	4001	O=C(O)c1cc(Br)cc(Br)c1O			O=C(Nc1cc(C(F)(F)F)ccc1C(F)(F)F)c1cc(Br)ccc1O	0.512821	Nc1ccc(C(=O)O)c(O)c1	0.454545
O=C(Nc1cc(Cl)ccc1C(F)(F)F)c1cccc(Cl)c1O	119206	0	9047	0.767181	0.88678	-4.26527	0	1	real	11	3012953	Nc1cc(Cl)ccc1C(F)(F)F	80898	O=C(O)c1cccc(Cl)c1O			O=C(Nc1ccc(Cl)cc1F)c1ccccc1O	0.676471	Oc1ccc(Cl)cc1	0.692308
O=C(CN1C(=O)C(=Cc2ccc(Br)cc2)SC1=S)NC[C@H](F)CO	106031	1	2774	0.767176	0.879445	-3.95687	0.740117	1	real	22	25218963	NC[C@H](F)CO	141764	O=C(O)CN1C(=O)C(=Cc2ccc(Br)cc2)SC1=S			CC(C)C(C(=O)O)N1C(=O)/C(=C\c2ccc(Br)cc2)SC1=S	0.707317	CC[C@@H](CO)NCCN[C@@H](CC)CO	0.411765
Cc1cc(O)c(C(=O)N(N)c2ccc(C(F)(F)F)c(Cl)c2)cc1Br	109548	1	4439	0.767145	0.901702	-4.8947	0.778619	1	real	22	27229471	NNc1ccc(C(F)(F)F)c(Cl)c1	8837900	Cc1cc(O)c(C(=O)O)cc1Br			Cc1cc(O)ccc1O	0.588235	Cc1cc(O)cc(C)c1Cl	0.625
CCCC(O)C(CO)NC(=O)C(C)N1C(=O)/C(=C\c2ccco2)SC1=S	111624	2	5400	0.767114	0.867085	-3.43945	0.760947	1	real	22	10594505	CCCC(O)C(N)CO	23789653	CC(C(=O)O)N1C(=O)/C(=C\c2ccco2)SC1=S			CC(C)C(C(=O)O)N1C(=O)/C(=C\c2ccc(Br)cc2)SC1=S	0.609756	CC[C@@H](CO)NCCN[C@@H](CC)CO	0.529412
Cc1cc(N(N)C(=O)c2cc(Cl)cc(Cl)c2O)c(Cl)cc1F	112352	1	5760	0.767096	0.892788	-4.52175	0.770216	1	real	22	27273896	Cc1cc(NN)c(Cl)cc1F	52592	O=C(O)c1cc(Cl)cc(Cl)c1O			Cc1cc(O)cc(C)c1O	0.642857	Cc1cc(O)cc(C)c1Cl	0.625
Cc1ccc(N(N)C(=O)c2ccc(Cl)c(O)c2O)cc1C(F)(F)F	105233	1	2392	0.767087	0.872719	-3.67771	0.75177	1	real	22	26361007	Cc1ccc(NN)cc1C(F)(F)F	3753222	O=C(O)c1ccc(Cl)c(O)c1O			Cc1cc(O)cc(C)c1O	0.642857	Cc1cc(O)cc(C)c1Cl	0.625
O=C(Nc1cc(C(F)(F)F)ccc1O)c1ccc(Cl)c(Cl)c1	110672	1	4972	0.767068	0.89227	-4.50119	0.761338	1	real	527	2016743	Nc1cc(C(F)(F)F)ccc1O	819	O=C(O)c1ccc(Cl)c(Cl)c1			O=C(Nc1cc(C(F)(F)F)ccc1O)Nc1cc(C(F)(F)F)ccc1O	0.888889	Oc1ccc(Cl)cc1	0.538462
O=C(Nc1cccc(CC(F)(F)F)c1)c1ccc(Cl)c(O)c1O	103346	2	1483	0.767043	0.8765	-3.83871	0.751103	1	real	22	3587207	Nc1cccc(CC(F)(F)F)c1	3753222	O=C(O)c1ccc(Cl)c(O)c1O			O=C(Nc1cccc(NC(=O)c2cccc(O)c2O)c1)c1cccc(O)c1O	0.814815	O=C(Nc1ccc(C(=O)O)c(O)c1)c1ccccc1	0.566667
O=C(Nc1cccc(O)c1Cl)c1csc(C(=O)Nc2cc(Cl)cc(Cl)c2Cl)n1	110503	1	4889	0.767004	0.909816	-5.24224	0.779935	1	wuxi	7	LN00160519_phase_2_COOH_COOEt	CCOC(=O)c1nc(C(=O)O)cs1	AG1574_AG	Nc1cccc(O)c1Cl	AG2650_AG	Nc1cc(Cl)cc(Cl)c1Cl	O=C(Nc1cc(Cl)cc(Cl)c1O)c1c(O)c(Cl)cc(Cl)c1Cl	0.677419	Oc1ccc(Cl)cc1	0.615385
CN(C)C(=O)[C@H](CO)NC(=O)CN1C(=O)C(=Cc2ccc(Br)cc2)SC1=S	101391	5	477	0.766996	0.857117	-3.02511	0.746436	1	real	22	34385742	CN(C)C(=O)[C@@H](N)CO	141764	O=C(O)CN1C(=O)C(=Cc2ccc(Br)cc2)SC1=S			CC(C)C(C(=O)O)N1C(=O)/C(=C\c2ccc(Br)cc2)SC1=S	0.731707	CC[C@@H](CO)NCCN[C@@H](CC)CO	0.470588
O=C(NNc1ccc(Cl)c(C(F)(F)F)c1)c1cc(Br)c2ccccc2c1O	116530	0	7783	0.766968	0.926428	-5.94276	0	1	real	22	4160528	NNc1ccc(Cl)c(C(F)(F)F)c1	3902251	O=C(O)c1cc(Br)c2ccccc2c1O			Oc1c(O)c(Cl)c(Cl)c(Cl)c1Cl	0.6	Oc1ccc(Cl)cc1	0.615385
O=C(Nc1cccc(O)c1Cl)c1csc(C(=O)Nc2ccc(Cl)c(Cl)c2F)n1	107313	1	3371	0.766945	0.907609	-5.15192	0.76298	1	wuxi	7	LN00160519_phase_2_COOH_COOEt	CCOC(=O)c1nc(C(=O)O)cs1	AG1574_AG	Nc1cccc(O)c1Cl	AG1664_AG	Nc1ccc(Cl)c(Cl)c1F	Oc1c(O)c(Cl)c(Cl)c(Cl)c1Cl	0.6	Oc1ccc(Cl)cc1	0.538462
O=C(Nc1ccc(Cl)c(Cl)c1F)c1csc(C(=O)Nc2cccc(O)c2Cl)n1	107314	1	3371	0.766872	0.907538	-5.15206	0.757821	1	wuxi	7	LN00160519_phase_2_COOH_COOEt	CCOC(=O)c1nc(C(=O)O)cs1	AG1664_AG	Nc1ccc(Cl)c(Cl)c1F	AG1574_AG	Nc1cccc(O)c1Cl	Oc1c(O)c(Cl)c(Cl)c(Cl)c1Cl	0.6	Oc1ccc(Cl)cc1	0.538462
COc1ccc(C=C2SC(=S)N(CCCC(=O)NCC(C)(CO)CO)C2=O)cc1	113554	2	6334	0.766773	0.87844	-3.93192	0.765765	1	real	22	3278222	CC(CN)(CO)CO	2048237	COc1ccc(C=C2SC(=S)N(CCCC(=O)O)C2=O)cc1			Cc1ccc(/C=C2\SC(=S)N(CCCCCC(=O)Nc3ccc(C(=O)O)c(O)c3)C2=O)cc1	0.6	CCCCCCCCCCCCCCCCCCCCCCO	0.384615
Cc1c(Cl)ccc(C(=O)N(N)c2cc(Br)cc(C(F)(F)F)c2)c1O	104130	1	1864	0.766769	0.892866	-4.53911	0.733826	1	real	22	9530968	NNc1cc(Br)cc(C(F)(F)F)c1	11269529	Cc1c(Cl)ccc(C(=O)O)c1O			Oc1c(O)c(Cl)c(Cl)c(Cl)c1Cl	0.6	Cc1cc(O)cc(C)c1Cl	0.5625
NN(C(=O)c1cc(Cl)ccc1O)c1cc(Br)cc(C(F)(F)F)c1	104461	3	2027	0.766688	0.879108	-3.96372	0.759982	1	real	22	9530968	NNc1cc(Br)cc(C(F)(F)F)c1	1964	O=C(O)c1cc(Cl)ccc1O			O=C(Nc1ccc(Cl)cc1)c1cc(Br)ccc1O	0.59375	Oc1ccc(Cl)cc1	0.692308
CC(C)(C)c1ccc(NC(=O)C(=O)c2ccc(Br)cc2O)cc1Cl	114677	1	6892	0.766635	0.921596	-5.75382	0.768108	1	real	22	26419224	CC(C)(C)c1ccc(N)cc1Cl	2067572	O=C(O)C(=O)c1ccc(Br)cc1O			O=C(Nc1ccc(Cl)cc1)c1cc(Br)ccc1O	0.65625	O=C(Nc1ccc(C(=O)O)c(O)c1)c1ccccc1	0.566667
O=C(Nc1cc(Cl)c(Br)cc1Cl)c1csc(C(=O)Nc2c(Cl)ccc(O)c2Cl)n1	107915	1	3660	0.766603	0.915302	-5.49035	0.747038	1	wuxi	7	LN00160519_phase_2_COOH_COOEt	CCOC(=O)c1nc(C(=O)O)cs1	AG3186_AG	Nc1cc(Cl)c(Br)cc1Cl	AG00136_AG	Nc1c(Cl)ccc(O)c1Cl	Oc1c(O)c(Cl)c(Cl)c(Cl)c1Cl	0.6	Cc1cc(O)cc(C)c1Cl	0.5625
O=C(Cc1cc(C(F)(F)F)ccc1C(F)(F)F)Nc1cc(C(F)(F)F)c(Cl)cc1O	104095	1	1847	0.76656	0.91488	-5.47443	0.748611	1	real	22	11656874	Nc1cc(C(F)(F)F)c(Cl)cc1O	85177	O=C(O)Cc1cc(C(F)(F)F)ccc1C(F)(F)F			O=C(Nc1cc(C(F)(F)F)ccc1O)Nc1cc(C(F)(F)F)ccc1O	0.777778	Oc1ccc(Cl)cc1	0.538462
O=C(Nc1cc(Cl)c(F)cc1Cl)c1cc(I)ccc1O	102412	1	1020	0.766512	0.913056	-5.39974	0.702071	1	real	22	11635159	Nc1cc(Cl)c(F)cc1Cl	3999	O=C(O)c1cc(I)ccc1O			O=C(Nc1ccc(Cl)cc1F)c1ccccc1O	0.647059	Oc1ccc(Cl)cc1	0.538462
NN(C(=O)c1cc(Cl)cc([N+](=O)[O-])c1O)c1cc(Br)ccc1C(F)(F)F	116658	0	7842	0.76649	0.901525	-4.91547	0	1	real	22	27273082	NNc1cc(Br)ccc1C(F)(F)F	2784573	O=C(O)c1cc(Cl)cc([N+](=O)[O-])c1O			Oc1c(O)c(Cl)c(Cl)c(Cl)c1Cl	0.6	Oc1ccc(Cl)cc1	0.615385
C[C@H]1CN(C(=O)c2c(O)c(Cl)cc(Cl)c2Cl)C[C@H]1NC(=O)Cc1ccc(Br)cc1OC(F)(F)F	103989	1	1791	0.766478	0.940033	-6.53637	0.750969	1	wuxi	5	WXCD00198428_phase_3_N-Boc_NH	C[C@H]1CNC[C@H]1NC(=O)OC(C)(C)C	SD1161_SD	O=C(O)c1c(O)c(Cl)cc(Cl)c1Cl	SB00047_SB	O=C(O)Cc1ccc(Br)cc1OC(F)(F)F	Oc1c(O)c(Cl)c(Cl)c(Cl)c1Cl	0.7	Cc1cc(O)cc(C)c1Cl	0.5625
Cc1ccc(C(O)CCN(C)C(=O)CN2C(=O)C(=Cc3ccc(Br)cc3)SC2=S)s1	110549	1	4915	0.766434	0.886765	-4.29685	0.786963	1	real	22	26377345	CNCCC(O)c1ccc(C)s1	141764	O=C(O)CN1C(=O)C(=Cc2ccc(Br)cc2)SC1=S			CC(C)C(C(=O)O)N1C(=O)/C(=C\c2ccc(Br)cc2)SC1=S	0.731707	O=C(O)C(O)c1ccccc1	0.444444
NN(C(=O)c1ccc(Cl)cc1O)c1cc(Br)cc(C(F)(F)F)c1	106561	2	3020	0.766424	0.878491	-3.94913	0.754794	1	real	22	9530968	NNc1cc(Br)cc(C(F)(F)F)c1	10456	O=C(O)c1ccc(Cl)cc1O			O=C(Nc1cc(C(F)(F)F)ccc1O)Nc1cc(C(F)(F)F)ccc1O	0.555556	Oc1ccc(Cl)cc1	0.692308
CC(C)c1ccc(NC(=O)c2ccc(Cl)c(O)c2O)cc1F	105231	1	2391	0.766385	0.894869	-4.63997	0.747871	1	real	22	27209188	CC(C)c1ccc(N)cc1F	3753222	O=C(O)c1ccc(Cl)c(O)c1O			O=C(Nc1cccc(NC(=O)c2cccc(O)c2O)c1)c1cccc(O)c1O	0.703704	O=C(Nc1ccc(C(=O)O)c(O)c1)c1ccccc1	0.566667
O=C(NNc1c(Cl)cc(Cl)cc1Cl)C(=O)c1ccc(Br)cc1O	114657	1	6882	0.766368	0.912658	-5.38924	0.767082	1	real	22	783	NNc1c(Cl)cc(Cl)cc1Cl	2067572	O=C(O)C(=O)c1ccc(Br)cc1O			O=C(Nc1ccc(Cl)cc1)c1cc(Br)ccc1O	0.59375	Oc1ccc(Cl)cc1	0.692308
CCN(CC(C)=O)C(=O)CCN1C(=O)C(=Cc2ccc(F)cc2)SC1=S	112820	1	5978	0.766365	0.888082	-4.35523	0.755592	1	real	22	3454282	CCNCC(C)=O	43186	O=C(O)CCN1C(=O)C(=Cc2ccc(F)cc2)SC1=S			CC(C)C(C(=O)O)N1C(=O)/C(=C\c2ccc(Br)cc2)SC1=S	0.585366	NNC(=O)c1ccncc1	0.380952
O=C(CN1C(=O)C(=Cc2cccc(Br)c2)SC1=S)Nc1cc(Cl)ccc1OC(F)(F)F	107379	1	3398	0.766353	0.953174	-7.09468	0.732952	1	real	22	2241597	Nc1cc(Cl)ccc1OC(F)(F)F	2031820	O=C(O)CN1C(=O)C(=Cc2cccc(Br)c2)SC1=S			O=C(O)c1ccc(/C=C2\SC(=S)N(Cc3cccc(C(F)(F)F)c3)C2=O)cc1	0.627451	Oc1ccc(Cl)cc1	0.615385
NN(C(=O)c1cc(Br)c(F)cc1O)c1cc(Br)cc(C(F)(F)F)c1	114908	0	6998	0.76632	0.887248	-4.32205	0	1	real	22	9530968	NNc1cc(Br)cc(C(F)(F)F)c1	8020858	O=C(O)c1cc(Br)c(F)cc1O			O=C(Nc1cc(C(F)(F)F)ccc1O)Nc1cc(C(F)(F)F)ccc1O	0.518519	Nc1ccc(C(=O)O)c(O)c1	0.5
C[C@]1(CO)CN(C(=O)CN2C(=O)C(=Cc3cccc(Br)c3)SC2=S)C[C@@]1(C)CO	102230	1	931	0.766292	0.892569	-4.54719	0.715521	1	real	22	24223728	C[C@]1(CO)CNC[C@@]1(C)CO	2031820	O=C(O)CN1C(=O)C(=Cc2cccc(Br)c2)SC1=S			CC(C)C(C(=O)O)N1C(=O)/C(=C\c2ccc(Br)cc2)SC1=S	0.634146	O=C(O)C(O)c1ccccc1	0.388889
O=C(Nc1cccc2ccc(O)cc12)c1csc(C(=O)Nc2ccc(C(F)(F)F)c(Cl)c2)n1	109804	1	4558	0.766289	0.913745	-5.43833	0.77003	1	wuxi	7	LN00160519_phase_2_COOH_COOEt	CCOC(=O)c1nc(C(=O)O)cs1	AG1291_AG	Nc1cccc2ccc(O)cc12	AG0393_AG	Nc1ccc(C(F)(F)F)c(Cl)c1	O=C(Nc1ccc(Cl)cc1)Nc1ccc(Cl)c(Cl)c1	0.615385	Oc1ccc(Cl)cc1	0.692308
CC(C(=O)N1CC(C(O)C(F)(F)F)C1)N1C(=O)/C(=C\c2ccco2)SC1=S	112780	2	5958	0.766255	0.889907	-4.43674	0.753197	1	real	22	34645937	OC(C1CNC1)C(F)(F)F	23789653	CC(C(=O)O)N1C(=O)/C(=C\c2ccco2)SC1=S			CC(C)C(C(=O)O)N1C(=O)/C(=C\c2ccc(Br)cc2)SC1=S	0.609756	O=C(O)C(O)c1ccccc1	0.5
O=C(CN1C(=O)C(=Cc2cccc(Br)c2)SC1=S)Nc1cc(F)cc(Br)c1O	103800	1	1703	0.766182	0.923184	-5.84017	0.737636	1	real	22	74335	Nc1cc(F)cc(Br)c1O	2031820	O=C(O)CN1C(=O)C(=Cc2cccc(Br)c2)SC1=S			O=C(O)c1ccc(/C=C2\SC(=S)N(Cc3cccc(C(F)(F)F)c3)C2=O)cc1	0.588235	O=C(O)C(O)c1ccccc1	0.388889
O=C(Nc1ccc(O)c(Cl)c1)Nc1ccc(Cl)c(I)c1F	105378	1	2456	0.766164	0.909587	-5.26877	0.753399	1	real	2430	25867997	Nc1ccc(Cl)c(I)c1F	55981	Nc1ccc(O)c(Cl)c1			O=C(Nc1ccc(Cl)cc1)Nc1ccc(Cl)c(Cl)c1	0.769231	Oc1ccc(Cl)cc1	0.538462
O=C(Nc1cc(Cl)c(O)c(Cl)c1)c1csc(C(=O)Nc2cccc(Cl)c2F)n1	116243	1	7639	0.766093	0.90637	-5.13649	0.736806	1	wuxi	7	LN00160519_phase_2_COOH_COOEt	CCOC(=O)c1nc(C(=O)O)cs1	AG1779_AG	Nc1cc(Cl)c(O)c(Cl)c1	AG0528_AG	Nc1cccc(Cl)c1F	Oc1c(O)c(Cl)c(Cl)c(Cl)c1Cl	0.6	Oc1ccc(Cl)cc1	0.538462
CP1(=O)CCC(NC(=O)CN2C(=O)C(=Cc3ccc(Br)cc3)SC2=S)CC1	104353	1	1980	0.766082	0.884073	-4.19876	0.756999	1	real	240690	26399478	CP1(=O)CCC(N)CC1	141764	O=C(O)CN1C(=O)C(=Cc2ccc(Br)cc2)SC1=S			CC(C)C(C(=O)O)N1C(=O)/C(=C\c2ccc(Br)cc2)SC1=S	0.707317	NNC(=O)c1ccncc1	0.380952
CC(C)P1(=O)CCN(C(=O)CN2C(=O)C(=Cc3cccc(Br)c3)SC2=S)CC1	109494	1	4409	0.766042	0.881896	-4.10885	0.771018	1	real	22	17380331	CC(C)P1(=O)CCNCC1	2031820	O=C(O)CN1C(=O)C(=Cc2cccc(Br)c2)SC1=S			CC(C)C(C(=O)O)N1C(=O)/C(=C\c2ccc(Br)cc2)SC1=S	0.658537	O=C(O)C(O)c1ccccc1	0.444444
O=C(Nc1cccc(/C=C/C(F)(F)F)c1)c1cc(Br)c(F)cc1O	110924	1	5090	0.766032	0.90507	-5.08441	0.770666	1	real	22	24279983	Nc1cccc(/C=C/C(F)(F)F)c1	8020858	O=C(O)c1cc(Br)c(F)cc1O			O=C(Nc1cccc(NC(=O)c2cccc(O)c2O)c1)c1cccc(O)c1O	0.740741	O=C(Nc1ccc(C(=O)O)c(O)c1)c1ccccc1	0.6
O=C(Nc1cccc(C(F)(F)F)c1Br)c1csc(C(=O)Nc2ccc(Cl)cc2O)n1	110246	1	4773	0.766027	0.905298	-5.09419	0.770237	1	wuxi	7	LN00160519_phase_2_COOH_COOEt	CCOC(=O)c1nc(C(=O)O)cs1	AG0189_AG	Nc1cccc(C(F)(F)F)c1Br	AG1115_AG	Nc1ccc(Cl)cc1O	O=C(Nc1ccc(Cl)cc1F)c1ccccc1O	0.647059	Oc1ccc(Cl)cc1	0.692308
CC(O)C(O)CNC(=O)CN1C(=O)C(=Cc2ccc(Br)cc2)SC1=S	101410	1	493	0.765992	0.865768	-3.43236	0.707346	1	real	22	11267085	CC(O)C(O)CN	141764	O=C(O)CN1C(=O)C(=Cc2ccc(Br)cc2)SC1=S			CC(C)C(C(=O)O)N1C(=O)/C(=C\c2ccc(Br)cc2)SC1=S	0.780488	O=C(O)C(O)c1ccccc1	0.444444
O=C(Nc1ccc(O)c(C(=O)Nc2cc(F)cc(Cl)c2O)c1)c1cc(Cl)cc(Cl)c1	121036	1	9942	0.76591	0.919363	-5.69107	0.753222	1	real	22	3838116	Nc1cc(F)cc(Cl)c1O	92553	O=C(Nc1ccc(O)c(C(=O)O)c1)c1cc(Cl)cc(Cl)c1			O=C(Nc1ccc(Cl)cc1)c1cc(Br)ccc1O	0.71875	O=C(Nc1ccc(C(=O)O)c(O)c1)c1ccccc1	0.633333
CCc1cccc(C(=O)Nc2cc(C(F)(F)F)ccc2SCC(F)F)c1O	107402	1	3410	0.765903	0.904123	-5.05012	0.739816	1	real	22	3564191	Nc1cc(C(F)(F)F)ccc1SCC(F)F	546495	CCc1cccc(C(=O)O)c1O			O=C(Nc1cc(C(F)(F)F)ccc1O)Nc1cc(C(F)(F)F)ccc1O	0.740741	NNC(=O)c1ccncc1	0.47619
O=C(Nc1c(Cl)cc(C(F)(F)F)cc1Br)c1csc(C(=O)Nc2ccc(O)c(Cl)c2)n1	109128	0	4230	0.765785	0.90757	-5.20025	0	1	wuxi	7	LN00160519_phase_2_COOH_COOEt	CCOC(=O)c1nc(C(=O)O)cs1	AG0486_AG	Nc1c(Cl)cc(C(F)(F)F)cc1Br	AG1205_AG	Nc1ccc(O)c(Cl)c1	O=C(Nc1cc(C(F)(F)F)ccc1O)Nc1cc(C(F)(F)F)ccc1O	0.666667	Oc1ccc(Cl)cc1	0.538462
CC(C)C(CO)CNC(=O)CN1C(=O)C(=Cc2cccc(Br)c2)SC1=S	117771	1	8386	0.765751	0.890386	-4.47864	0.767025	1	real	22	3278458	CC(C)C(CN)CO	2031820	O=C(O)CN1C(=O)C(=Cc2cccc(Br)c2)SC1=S			CC(C)C(C(=O)O)N1C(=O)/C(=C\c2ccc(Br)cc2)SC1=S	0.682927	CC[C@@H](CO)NCCN[C@@H](CC)CO	0.470588
O=C(/C=C/c1sc2ccccc2c1Cl)Nc1cc(F)cc(Cl)c1O	120161	1	9517	0.765679	0.900565	-4.91006	0.789181	1	real	22	3838116	Nc1cc(F)cc(Cl)c1O	23983951	O=C(O)/C=C/c1sc2ccccc2c1Cl			Oc1c(O)c(Cl)c(Cl)c(Cl)c1Cl	0.7	Oc1ccc(Cl)cc1	0.538462
O=C(Nc1c(Br)cc(Br)c(Cl)c1Cl)c1cc(Br)cc(F)c1O	118298	0	8629	0.765663	0.928423	-6.08294	0	1	wuxi	1	AG1279_AG	Nc1c(Br)cc(Br)c(Cl)c1Cl	SD1881_SD	O=C(O)c1cc(Br)cc(F)c1O			Oc1c(O)c(Cl)c(Cl)c(Cl)c1Cl	0.7	Cc1cc(O)cc(C)c1Cl	0.5625
NN(C(=O)c1ccc(Cl)c(O)c1O)c1ccc(C(F)(F)F)cc1F	119004	2	8949	0.765655	0.858155	-3.12652	0.770925	1	real	22	4203634	NNc1ccc(C(F)(F)F)cc1F	3753222	O=C(O)c1ccc(Cl)c(O)c1O			O=C(Nc1cc(C(F)(F)F)ccc1O)Nc1cc(C(F)(F)F)ccc1O	0.62963	Oc1ccc(Cl)cc1	0.538462
CC(C)CCN(CCO)C(=O)CN1C(=O)C(=Cc2cccc(Br)c2)SC1=S	103720	1	1666	0.765637	0.894351	-4.65036	0.750602	1	real	22	3901802	CC(C)CCNCCO	2031820	O=C(O)CN1C(=O)C(=Cc2cccc(Br)c2)SC1=S			CC(C)C(C(=O)O)N1C(=O)/C(=C\c2ccc(Br)cc2)SC1=S	0.658537	O=C(O)C(O)c1ccccc1	0.444444
O=C(Nc1ccc(Cl)cc1O)c1csc(C(=O)Nc2cccc(C(F)(F)F)c2Br)n1	110245	0	4773	0.765609	0.904935	-5.09696	0	1	wuxi	7	LN00160519_phase_2_COOH_COOEt	CCOC(=O)c1nc(C(=O)O)cs1	AG1115_AG	Nc1ccc(Cl)cc1O	AG0189_AG	Nc1cccc(C(F)(F)F)c1Br	O=C(Nc1ccc(Cl)cc1F)c1ccccc1O	0.647059	Oc1ccc(Cl)cc1	0.692308
NN(C(=O)c1cc(Br)cc(Cl)c1O)c1cccc(Cl)c1Cl	116562	1	7800	0.765584	0.887445	-4.36208	0.75795	1	real	527	83878	NNc1cccc(Cl)c1Cl	3575714	O=C(O)c1cc(Br)cc(Cl)c1O			Oc1c(O)c(Cl)c(Cl)c(Cl)c1Cl	0.7	Oc1ccc(Cl)cc1	0.538462
Cc1cc(O)c(C(=O)N(N)c2ccc(C(F)(F)F)c(Br)c2)cc1Br	118609	1	8778	0.765376	0.898952	-4.85522	0.801201	1	real	22	34269779	NNc1ccc(C(F)(F)F)c(Br)c1	8837900	Cc1cc(O)c(C(=O)O)cc1Br			Cc1cc(O)ccc1O	0.588235	Nc1ccc(C(=O)O)c(O)c1	0.545455
CC(O)C1CCN(C(=O)CN2C(=O)C(=Cc3ccc(Br)cc3)SC2=S)C1	113906	1	6508	0.765339	0.894693	-4.67761	0.754159	1	real	22	3019684	CC(O)C1CCNC1	141764	O=C(O)CN1C(=O)C(=Cc2ccc(Br)cc2)SC1=S			CC(C)C(C(=O)O)N1C(=O)/C(=C\c2ccc(Br)cc2)SC1=S	0.756098	O=C(O)C(O)c1ccccc1	0.444444
NN(C(=O)c1c(O)c(Cl)cc(Cl)c1Cl)c1cc(F)ccc1Br	110959	1	5106	0.765333	0.894579	-4.67307	0.760956	1	real	527	9147120	NNc1cc(F)ccc1Br	16413	O=C(O)c1c(O)c(Cl)cc(Cl)c1Cl			Oc1c(O)c(Cl)c(Cl)c(Cl)c1Cl	0.7	Oc1ccc(Cl)cc1	0.538462
O=C(NNc1cc(Br)cc(C(F)(F)F)c1)C(=O)c1ccc(Br)cc1O	112322	0	5744	0.765295	0.898982	-4.86001	0	1	real	22	9530968	NNc1cc(Br)cc(C(F)(F)F)c1	2067572	O=C(O)C(=O)c1ccc(Br)cc1O			O=C(Nc1cc(C(F)(F)F)ccc1O)Nc1cc(C(F)(F)F)ccc1O	0.592593	Nc1ccc(C(=O)O)c(O)c1	0.545455
NN(C(=O)c1cc(F)cc(Br)c1O)c1c(Cl)cc(Cl)cc1Cl	102893	1	1260	0.765243	0.893748	-4.64201	0.737376	1	real	22	783	NNc1c(Cl)cc(Cl)cc1Cl	8936848	O=C(O)c1cc(F)cc(Br)c1O			Oc1c(O)c(Cl)c(Cl)c(Cl)c1Cl	0.6	Oc1ccc(Cl)cc1	0.538462
NN(C(=O)c1c(O)cc(Br)cc1F)c1ccc(C(F)(F)F)c(Cl)c1	111319	1	5268	0.765239	0.884078	-4.23524	0.739394	1	real	22	27229471	NNc1ccc(C(F)(F)F)c(Cl)c1	22129726	O=C(O)c1c(O)cc(Br)cc1F			Oc1c(O)c(Cl)c(Cl)c(Cl)c1Cl	0.5	Oc1ccc(Cl)cc1	0.538462
O=C(Nc1nc2c(Cl)cc(Br)cc2s1)c1cccc([N+](=O)[O-])c1O	115338	1	7207	0.765197	0.928046	-6.08716	0.770245	1	real	11	2048169	Nc1nc2c(Cl)cc(Br)cc2s1	81262	O=C(O)c1cccc([N+](=O)[O-])c1O			O=C(Nc1cccc(NC(=O)c2cccc(O)c2O)c1)c1cccc(O)c1O	0.666667	CC(=O)Nc1ncc([N+](=O)[O-])s1	0.566667
O=C(Nc1c(Cl)ccc(O)c1Cl)c1csc(C(=O)Nc2cc(Cl)c(Br)cc2Cl)n1	107914	0	3660	0.765178	0.914805	-5.53083	0	1	wuxi	7	LN00160519_phase_2_COOH_COOEt	CCOC(=O)c1nc(C(=O)O)cs1	AG00136_AG	Nc1c(Cl)ccc(O)c1Cl	AG3186_AG	Nc1cc(Cl)c(Br)cc1Cl	Oc1c(O)c(Cl)c(Cl)c(Cl)c1Cl	0.6	Cc1cc(O)cc(C)c1Cl	0.5625
O=C(Nc1ccc(Cl)c(F)c1I)c1cc2ccccc2cc1O	111080	0	5163	0.765169	0.918378	-5.68154	0	1	wuxi	1	AG2706_AG	Nc1ccc(Cl)c(F)c1I	SE0542_SD	O=C(O)c1cc2ccccc2cc1O			O=C(Nc1ccc(Cl)cc1F)c1ccccc1O	0.676471	Oc1ccc(Cl)cc1	0.538462
NN(C(=O)c1cc(F)cc(Br)c1O)c1cc(Br)ccc1C(F)(F)F	116756	1	7890	0.765148	0.885479	-4.29811	0.764755	1	real	22	27273082	NNc1cc(Br)ccc1C(F)(F)F	8936848	O=C(O)c1cc(F)cc(Br)c1O			O=C(Nc1cc(C(F)(F)F)ccc1C(F)(F)F)c1cc(Br)ccc1O	0.564103	Nc1ccc(C(=O)O)c(O)c1	0.454545
NN(C(=O)c1cc(Br)ccc1O)c1cc(C(F)(F)F)ccc1Cl	107357	1	3390	0.765046	0.876129	-3.90912	0.748296	1	real	22	221111	NNc1cc(C(F)(F)F)ccc1Cl	1938	O=C(O)c1cc(Br)ccc1O			O=C(Nc1cc(C(F)(F)F)ccc1O)Nc1cc(C(F)(F)F)ccc1O	0.703704	Oc1ccc(Cl)cc1	0.538462
O=C(Nc1cccc(O)c1Cl)c1csc(C(=O)Nc2c(Br)cc(C(F)(F)F)cc2I)n1	109418	1	4375	0.765022	0.908223	-5.2606	0.743926	1	wuxi	7	LN00160519_phase_2_COOH_COOEt	CCOC(=O)c1nc(C(=O)O)cs1	AG1574_AG	Nc1cccc(O)c1Cl	AG3068_AG	Nc1c(Br)cc(C(F)(F)F)cc1I	O=C(Nc1cc(C(F)(F)F)ccc1O)Nc1cc(C(F)(F)F)ccc1O	0.666667	Cc1cc(O)cc(C)c1Cl	0.5625
O=C(CN1C(=O)C(=Cc2ccc(Br)cc2)SC1=S)NCC[C@@H]1CC[C@H]1C(F)(F)F	117348	1	8178	0.76502	0.928443	-6.11147	0.771008	1	real	22	33956322	NCC[C@@H]1CC[C@H]1C(F)(F)F	141764	O=C(O)CN1C(=O)C(=Cc2ccc(Br)cc2)SC1=S			CC(C)C(C(=O)O)N1C(=O)/C(=C\c2ccc(Br)cc2)SC1=S	0.682927	NNC(=O)c1ccncc1	0.380952
O=C(NNc1cc(C(F)(F)F)cc(C(F)(F)F)c1)c1c(O)c(Cl)cc(Cl)c1Cl	103414	0	1518	0.764969	0.909656	-5.32315	0	1	real	527	26359974	NNc1cc(C(F)(F)F)cc(C(F)(F)F)c1	16413	O=C(O)c1c(O)c(Cl)cc(Cl)c1Cl			Oc1c(O)c(Cl)c(Cl)c(Cl)c1Cl	0.7	Cc1cc(O)cc(C)c1Cl	0.5625
O=C(NNc1cc(C(F)(F)F)ccc1Cl)c1cc(-c2cccc(C(F)(F)F)c2)ccc1O	112532	0	5837	0.76495	0.927601	-6.07906	0	1	real	22	221111	NNc1cc(C(F)(F)F)ccc1Cl	75615	O=C(O)c1cc(-c2cccc(C(F)(F)F)c2)ccc1O			O=C(Nc1cc(C(F)(F)F)ccc1O)Nc1cc(C(F)(F)F)ccc1O	0.777778	Oc1ccc(Cl)cc1	0.615385
CC(C)c1ccc(F)cc1NC(=O)c1ccc(Cl)c(O)c1O	114442	1	6766	0.764846	0.890221	-4.51065	0.759651	1	real	22	27203439	CC(C)c1ccc(F)cc1N	3753222	O=C(O)c1ccc(Cl)c(O)c1O			Oc1c(O)c(Cl)c(Cl)c(Cl)c1Cl	0.6	Oc1ccc(Cl)cc1	0.538462
Cc1ccc(-c2csc(NC(=O)c3cc(Cl)cc(Cl)c3O)c2)cc1C(F)(F)F	119789	1	9332	0.764816	0.933901	-6.34994	0.784501	1	wuxi	9	LN00173735_phase_3_Br_N-Boc	CC(C)(C)OC(=O)Nc1cc(Br)cs1	BT1962_BT	Cc1ccc(B(O)O)cc1C(F)(F)F	SD0241_SD	O=C(O)c1cc(Cl)cc(Cl)c1O	Cc1cc(O)cc(C)c1O	0.642857	Cc1cc(O)cc(C)c1Cl	0.625
O=C(Nc1cccc(-c2ccc(Cl)c(Cl)c2)c1)c1cc(Br)c(F)cc1O	113275	1	6200	0.764799	0.939265	-6.57638	0.767663	1	real	22	2014227	Nc1cccc(-c2ccc(Cl)c(Cl)c2)c1	8020858	O=C(O)c1cc(Br)c(F)cc1O			O=C(Nc1cccc(NC(=O)c2cccc(O)c2O)c1)c1cccc(O)c1O	0.740741	O=C(Nc1ccc(C(=O)O)c(O)c1)c1ccccc1	0.6
CN1CCOCC1(CO)CNC(=O)CN1C(=O)C(=Cc2ccc(Br)cc2)SC1=S	101348	6	444	0.764769	0.852592	-2.93063	0.727265	1	real	22	24555169	CN1CCOCC1(CN)CO	141764	O=C(O)CN1C(=O)C(=Cc2ccc(Br)cc2)SC1=S			CC(C)C(C(=O)O)N1C(=O)/C(=C\c2ccc(Br)cc2)SC1=S	0.707317	NNC(=O)c1ccncc1	0.380952
NN(C(=O)c1ccc(Cl)c(O)c1O)c1cccc(Cl)c1Cl	115589	1	7327	0.764717	0.859282	-3.21439	0.773184	1	real	22	83878	NNc1cccc(Cl)c1Cl	3753222	O=C(O)c1ccc(Cl)c(O)c1O			Oc1c(O)c(Cl)c(Cl)c(Cl)c1Cl	0.7	Oc1ccc(Cl)cc1	0.538462
O=C(NNc1ccc(C(F)(F)F)c(Br)c1)c1cc(Cl)c(Cl)c(Cl)c1O	108031	0	3711	0.764646	0.919432	-5.74839	0	1	real	22	34269779	NNc1ccc(C(F)(F)F)c(Br)c1	9200557	O=C(O)c1cc(Cl)c(Cl)c(Cl)c1O			Oc1c(O)c(Cl)c(Cl)c(Cl)c1Cl	0.8	Oc1ccc(Cl)cc1	0.615385
NN(C(=O)C(=O)c1ccc(Br)cc1O)c1cc(C(F)(F)F)ccc1F	108432	1	3907	0.764501	0.869252	-3.64321	0.742797	1	real	22	8636833	NNc1cc(C(F)(F)F)ccc1F	2067572	O=C(O)C(=O)c1ccc(Br)cc1O			O=C(Nc1cc(C(F)(F)F)ccc1O)Nc1cc(C(F)(F)F)ccc1O	0.62963	Nc1ccc(C(=O)O)c(O)c1	0.590909
CC(C)(CCO)CNC(=O)CN1C(=O)C(=Cc2ccc(Br)cc2)SC1=S	108862	1	4107	0.764478	0.896913	-4.80812	0.755451	1	real	22	22695625	CC(C)(CN)CCO	141764	O=C(O)CN1C(=O)C(=Cc2ccc(Br)cc2)SC1=S			CC(C)C(C(=O)O)N1C(=O)/C(=C\c2ccc(Br)cc2)SC1=S	0.707317	CCCCCCCCCCCCCCCCCCCCCCO	0.384615
O=C(CN1C(=O)C(=Cc2ccc(Br)cc2)SC1=S)NC[C@@H]1CC[C@H](CO)O1	106406	1	2943	0.764445	0.879062	-4.05837	0.731818	1	real	22	22535759	NC[C@@H]1CC[C@H](CO)O1	141764	O=C(O)CN1C(=O)C(=Cc2ccc(Br)cc2)SC1=S			CC(C)C(C(=O)O)N1C(=O)/C(=C\c2ccc(Br)cc2)SC1=S	0.682927	NNC(=O)c1ccncc1	0.380952
CCC(O)CN(CC(O)CC)C(=O)CCN1C(=O)C(=Cc2ccc(F)cc2)SC1=S	111749	3	5465	0.764311	0.868847	-3.63433	0.759268	1	real	22	3779739	CCC(O)CNCC(O)CC	43186	O=C(O)CCN1C(=O)C(=Cc2ccc(F)cc2)SC1=S			CC(C)C(C(=O)O)N1C(=O)/C(=C\c2ccc(Br)cc2)SC1=S	0.609756	O=C(O)C(O)c1ccccc1	0.444444
CC(O)COC1CN(C(=O)CN2C(=O)C(=Cc3ccc(Br)cc3)SC2=S)C1	102015	1	816	0.764288	0.875672	-3.92251	0.719409	1	real	22	26307955	CC(O)COC1CNC1	141764	O=C(O)CN1C(=O)C(=Cc2ccc(Br)cc2)SC1=S			CC(C)C(C(=O)O)N1C(=O)/C(=C\c2ccc(Br)cc2)SC1=S	0.756098	O=C(O)C(O)c1ccccc1	0.444444
O=C(Nc1cccc(Cl)c1F)c1csc(C(=O)Nc2cc(Cl)c(O)c(Cl)c2)n1	116244	0	7639	0.764217	0.903963	-5.116	0	1	wuxi	7	LN00160519_phase_2_COOH_COOEt	CCOC(=O)c1nc(C(=O)O)cs1	AG0528_AG	Nc1cccc(Cl)c1F	AG1779_AG	Nc1cc(Cl)c(O)c(Cl)c1	Oc1c(O)c(Cl)c(Cl)c(Cl)c1Cl	0.6	Oc1ccc(Cl)cc1	0.538462
O=C(Nc1cc(F)cc(F)c1Br)c1csc(C(=O)Nc2cc(Cl)c(Cl)cc2O)n1	111442	1	5325	0.764184	0.91102	-5.41439	0.765309	1	wuxi	7	LN00160519_phase_2_COOH_COOEt	CCOC(=O)c1nc(C(=O)O)cs1	AG4929_AG	Nc1cc(F)cc(F)c1Br	AG1333_AG	Nc1cc(Cl)c(Cl)cc1O	O=C(Nc1ccc(Cl)cc1F)c1ccccc1O	0.558824	Oc1ccc(Cl)cc1	0.461538
O=C(CN1C(=O)C(=Cc2ccc(Br)cc2)SC1=S)NCC(O)CC(F)(F)CO	105805	6	2663	0.764158	0.860958	-3.30897	0.760422	1	real	22	26742726	NCC(O)CC(F)(F)CO	141764	O=C(O)CN1C(=O)C(=Cc2ccc(Br)cc2)SC1=S			CC(C)C(C(=O)O)N1C(=O)/C(=C\c2ccc(Br)cc2)SC1=S	0.707317	O=C(O)C(O)c1ccccc1	0.444444
O=C(NNc1cc(C(F)(F)F)ccc1F)c1cc(Cl)c(Cl)c(Cl)c1O	119311	0	9096	0.764131	0.906836	-5.24058	0	1	real	22	8636833	NNc1cc(C(F)(F)F)ccc1F	9200557	O=C(O)c1cc(Cl)c(Cl)c(Cl)c1O			Oc1c(O)c(Cl)c(Cl)c(Cl)c1Cl	0.8	Oc1ccc(Cl)cc1	0.692308
O=C1CNC(C(F)(F)F)CN1C(=O)CN1C(=O)C(=Cc2ccc(Br)cc2)SC1=S	119549	1	9217	0.764009	0.903978	-5.12559	0.765861	1	real	11	26611307	O=C1CNC(C(F)(F)F)CN1	141764	O=C(O)CN1C(=O)C(=Cc2ccc(Br)cc2)SC1=S			CC(C)C(C(=O)O)N1C(=O)/C(=C\c2ccc(Br)cc2)SC1=S	0.682927	O=C(O)C1=CC[C@@H]2CC(=O)N12	0.384615
O=C(Nc1cccc(-c2ccc(Cl)c(Cl)c2)c1)c1cc(O)c(Br)c(O)c1	120822	1	9843	0.763991	0.927636	-6.12183	0.774037	1	real	22	2014227	Nc1cccc(-c2ccc(Cl)c(Cl)c2)c1	52886	O=C(O)c1cc(O)c(Br)c(O)c1			O=C(Nc1cccc(NC(=O)c2cccc(O)c2O)c1)c1cccc(O)c1O	0.666667	O=C(Nc1ccc(C(=O)O)c(O)c1)c1ccccc1	0.6
O=C(/C=C/c1ccc(C(F)(F)F)c(O)c1)Nc1ccc(-c2ccccc2C(F)(F)F)cc1F	110989	1	5122	0.763937	0.929466	-6.2012	0.748647	1	real	22	7673770	Nc1ccc(-c2ccccc2C(F)(F)F)cc1F	24050872	O=C(O)/C=C/c1ccc(C(F)(F)F)c(O)c1			O=C(Nc1cc(C(F)(F)F)ccc1O)Nc1cc(C(F)(F)F)ccc1O	0.592593	O=C(O)C(O)c1ccccc1	0.444444
Cc1cc(NC(=O)c2c(O)c(Cl)cc(Cl)c2Cl)ccc1Br	103997	1	1794	0.763867	0.932059	-6.3133	0.750274	1	real	527	1594	Cc1cc(N)ccc1Br	16413	O=C(O)c1c(O)c(Cl)cc(Cl)c1Cl			O=C(Nc1cc(Cl)cc(Cl)c1O)c1c(O)c(Cl)cc(Cl)c1Cl	0.741935	Cc1cc(O)cc(C)c1Cl	0.6875
O=C(Nc1ccc(OC(F)F)cc1F)c1c(O)c(Cl)cc(Cl)c1Cl	109637	1	4483	0.763837	0.918105	-5.72744	0.750144	1	real	527	8070870	Nc1ccc(OC(F)F)cc1F	16413	O=C(O)c1c(O)c(Cl)cc(Cl)c1Cl			O=C(Nc1cc(Cl)cc(Cl)c1O)c1c(O)c(Cl)cc(Cl)c1Cl	0.806452	Oc1ccc(Cl)cc1	0.538462
CCC(C)(CO)CNC(=O)CCCN1C(=O)C(=Cc2cccs2)SC1=S	109139	1	4234	0.76368	0.879668	-4.11685	0.776572	1	real	22	3276416	CCC(C)(CN)CO	141774	O=C(O)CCCN1C(=O)C(=Cc2cccs2)SC1=S			Cc1ccc(/C=C2\SC(=S)N(CCCCCC(=O)Nc3ccc(C(=O)O)c(O)c3)C2=O)cc1	0.533333	CCCCCCCCCCCCCCCCCCCCCCO	0.461538
CC1CC(CO)(CO)CN1C(=O)CN1C(=O)C(=Cc2ccc(Br)cc2)SC1=S	103389	1	1507	0.763643	0.896994	-4.8475	0.74652	1	real	22	26301657	CC1CC(CO)(CO)CN1	141764	O=C(O)CN1C(=O)C(=Cc2ccc(Br)cc2)SC1=S			CC(C)C(C(=O)O)N1C(=O)/C(=C\c2ccc(Br)cc2)SC1=S	0.707317	CC1(C)[C@H](C(=O)O)N2C(=O)C[C@H]2S1(=O)=O	0.37931
COc1ccc(C=C2SC(=S)N(CCCC(=O)NC[C@@H](O)CC(C)C)C2=O)cc1	109404	1	4367	0.763597	0.88083	-4.16932	0.741306	1	real	22	26738686	CC(C)C[C@H](O)CN	2048237	COc1ccc(C=C2SC(=S)N(CCCC(=O)O)C2=O)cc1			CC(C)C(C(=O)O)N1C(=O)/C(=C\c2ccc(Br)cc2)SC1=S	0.634146	O=C(O)C(O)c1ccccc1	0.5
O=C(NNc1cc(Br)ccc1C(F)(F)F)c1cc(Br)c2ccccc2c1O	115036	0	7065	0.763557	0.922431	-5.92151	0	1	real	22	27273082	NNc1cc(Br)ccc1C(F)(F)F	3902251	O=C(O)c1cc(Br)c2ccccc2c1O			O=C(Nc1cc(C(F)(F)F)ccc1C(F)(F)F)c1cc(Br)ccc1O	0.641026	Oc1ccc(Cl)cc1	0.461538
O=C(NCc1ccc(OC(F)(F)F)c(Cl)c1)c1ccc(Cl)c(O)c1O	121090	1	9969	0.763503	0.884497	-4.32766	0.754292	1	real	22	27273266	NCc1ccc(OC(F)(F)F)c(Cl)c1	3753222	O=C(O)c1ccc(Cl)c(O)c1O			Oc1c(O)c(Cl)c(Cl)c(Cl)c1Cl	0.6	Oc1ccc(Cl)cc1	0.538462
O=C(Nc1nc2cc(C(F)(F)F)ccc2s1)c1csc(C(=O)Nc2cccc(O)c2Cl)n1	115532	1	7304	0.763413	0.9015	-5.04698	0.762477	1	wuxi	7	LN00160519_phase_2_COOH_COOEt	CCOC(=O)c1nc(C(=O)O)cs1	AF3389_AF	Nc1nc2cc(C(F)(F)F)ccc2s1	AG1574_AG	Nc1cccc(O)c1Cl	O=C(Nc1cc(C(F)(F)F)ccc1O)Nc1cc(C(F)(F)F)ccc1O	0.740741	Oc1ccc(Cl)cc1	0.538462
O=C(Nc1cc(Cl)c(Cl)cc1O)c1csc(C(=O)Nc2cc(F)cc(F)c2Br)n1	111443	0	5325	0.763403	0.910118	-5.41007	0	1	wuxi	7	LN00160519_phase_2_COOH_COOEt	CCOC(=O)c1nc(C(=O)O)cs1	AG1333_AG	Nc1cc(Cl)c(Cl)cc1O	AG4929_AG	Nc1cc(F)cc(F)c1Br	O=C(Nc1ccc(Cl)cc1F)c1ccccc1O	0.558824	Oc1ccc(Cl)cc1	0.461538
O=C(Nc1ccsc1-c1ccc(Cl)cc1)c1c(O)cccc1C(F)(F)F	117239	1	8127	0.763329	0.903271	-5.12516	0.749613	1	real	22	26367663	Nc1ccsc1-c1ccc(Cl)cc1	9065109	O=C(O)c1c(O)cccc1C(F)(F)F			O=C(Nc1ccc(Cl)cc1F)c1ccccc1O	0.588235	Oc1ccc(Cl)cc1	0.769231
Cc1cc(Cl)cc(C(=O)N(N)c2ccc(Cl)c(C(F)(F)F)c2)c1O	105948	2	2735	0.763299	0.887642	-4.46881	0.735219	1	real	22	4160528	NNc1ccc(Cl)c(C(F)(F)F)c1	3738586	Cc1cc(Cl)cc(C(=O)O)c1O			Cc1cc(O)cc(C)c1O	0.714286	Cc1cc(O)cc(C)c1Cl	0.625
O=C(NC(c1ccc(Cl)cc1)c1ccc(C(F)(F)F)c(F)c1)c1c(O)ccc(Cl)c1F	115010	1	7055	0.763272	0.913315	-5.55024	0.749791	1	real	22	26285144	NC(c1ccc(Cl)cc1)c1ccc(C(F)(F)F)c(F)c1	22377539	O=C(O)c1c(O)ccc(Cl)c1F			O=C(Nc1ccc(Cl)cc1)Nc1ccc(Cl)c(Cl)c1	0.615385	Oc1ccc(Cl)cc1	0.769231
NN(C(=O)c1cc(NC(=O)c2cc(Cl)cc(Cl)c2)ccc1O)c1ccc(C(F)(F)F)c(Cl)c1	107857	1	3630	0.763242	0.912006	-5.49642	0.749112	1	real	22	27229471	NNc1ccc(C(F)(F)F)c(Cl)c1	92553	O=C(Nc1ccc(O)c(C(=O)O)c1)c1cc(Cl)cc(Cl)c1			O=C(Nc1ccc(Cl)cc1)c1cc(Br)ccc1O	0.65625	O=C(Nc1ccc(C(=O)O)c(O)c1)c1ccccc1	0.633333
O=C(Nc1cccc(C(=O)C(F)(F)F)c1)c1ccc(Cl)c(F)c1O	109229	1	4278	0.763205	0.879748	-4.14069	0.750055	1	real	22	3611237	Nc1cccc(C(=O)C(F)(F)F)c1	11269527	O=C(O)c1ccc(Cl)c(F)c1O			O=C(Nc1cccc(NC(=O)c2cccc(O)c2O)c1)c1cccc(O)c1O	0.814815	O=C(Nc1ccc(C(=O)O)c(O)c1)c1ccccc1	0.633333
Cc1ccc(I)c(NC(=O)c2cc(Cl)c(Cl)c(Cl)c2O)c1	103082	1	1344	0.763167	0.934927	-6.46411	0.727258	1	real	22	68006	Cc1ccc(I)c(N)c1	9200557	O=C(O)c1cc(Cl)c(Cl)c(Cl)c1O			Oc1c(O)c(Cl)c(Cl)c(Cl)c1Cl	0.8	Cc1cc(O)cc(C)c1Cl	0.625
CCC(CC)(CO)NC(=O)CN1C(=O)C(=Cc2cccc(Br)c2)SC1=S	101601	1	626	0.763165	0.889599	-4.55691	0.732574	1	real	22	2039557	CCC(N)(CC)CO	2031820	O=C(O)CN1C(=O)C(=Cc2cccc(Br)c2)SC1=S			CC(C)C(C(=O)O)N1C(=O)/C(=C\c2ccc(Br)cc2)SC1=S	0.609756	CC[C@@H](CO)NCCN[C@@H](CC)CO	0.411765
Cc1cc(C(=O)Nc2c(O)c(Cl)cc(Cl)c2Cl)sc1-c1cccc(Cl)c1	120159	1	9516	0.763	0.920138	-5.84907	0.790096	1	real	22	7528977	Nc1c(O)c(Cl)cc(Cl)c1Cl	2116474	Cc1cc(C(=O)O)sc1-c1cccc(Cl)c1			Oc1c(O)c(Cl)c(Cl)c(Cl)c1Cl	0.7	Cc1cc(O)cc(C)c1Cl	0.75
O=C(Nc1ccc(I)c(F)c1F)c1cc(Br)cc(Br)c1O	105227	0	2390	0.762984	0.906788	-5.28802	0	1	wuxi	1	AG3306_AG	Nc1ccc(I)c(F)c1F	SD1137_SD	O=C(O)c1cc(Br)cc(Br)c1O			Oc1c(I)cc(I)cc1I	0.642857	Nc1ccc(C(=O)O)c(O)c1	0.409091
O=C(Nc1cc(C(F)(F)F)c(F)cc1O)c1ccc(Cl)c(C(F)(F)F)c1	112736	1	5939	0.762963	0.900713	-5.03329	0.750521	1	real	22	3834559	Nc1cc(C(F)(F)F)c(F)cc1O	60529	O=C(O)c1ccc(Cl)c(C(F)(F)F)c1			O=C(Nc1cc(C(F)(F)F)ccc1O)Nc1cc(C(F)(F)F)ccc1O	0.62963	Oc1ccc(Cl)cc1	0.538462
O=C(/C=C/c1ccccc1C(F)(F)F)Nc1cc(F)c(F)cc1O	113704	1	6409	0.762891	0.872199	-3.83657	0.760675	1	real	22	75430	Nc1cc(F)c(F)cc1O	23692335	O=C(O)/C=C/c1ccccc1C(F)(F)F			O=C(Nc1cc(C(F)(F)F)ccc1O)Nc1cc(C(F)(F)F)ccc1O	0.62963	O=C(O)C(O)c1ccccc1	0.444444
O=C(CN1C(=O)C(=Cc2ccc(Br)cc2)SC1=S)NC(CO)C1CCOC1	111532	1	5363	0.762801	0.878916	-4.1231	0.764083	1	real	22	9984779	NC(CO)C1CCOC1	141764	O=C(O)CN1C(=O)C(=Cc2ccc(Br)cc2)SC1=S			CC(C)C(C(=O)O)N1C(=O)/C(=C\c2ccc(Br)cc2)SC1=S	0.707317	CC[C@@H](CO)NCCN[C@@H](CC)CO	0.411765
O=C(Nc1cc(Br)ccc1C(F)(F)F)c1cccc(-c2cccc([N+](=O)[O-])c2O)c1	120451	0	9667	0.762736	0.928033	-6.19259	0	1	wuxi	1	AG1202_AG	Nc1cc(Br)ccc1C(F)(F)F	SD00153_SD	O=C(O)c1cccc(-c2cccc([N+](=O)[O-])c2O)c1			O=C(Nc1cc(C(F)(F)F)ccc1C(F)(F)F)c1cc(Br)ccc1O	0.692308	NC(=O)c1cc([N+](=O)[O-])cc([N+](=O)[O-])c1	0.545455
O=C(Nc1cccc(O)c1Cl)c1csc(C(=O)Nc2nc3cc(C(F)(F)F)ccc3s2)n1	115531	0	7304	0.762701	0.901352	-5.07144	0	1	wuxi	7	LN00160519_phase_2_COOH_COOEt	CCOC(=O)c1nc(C(=O)O)cs1	AG1574_AG	Nc1cccc(O)c1Cl	AF3389_AF	Nc1nc2cc(C(F)(F)F)ccc2s1	O=C(Nc1cc(C(F)(F)F)ccc1O)Nc1cc(C(F)(F)F)ccc1O	0.740741	Oc1ccc(Cl)cc1	0.538462
NN(C(=O)c1c(O)cc(Br)cc1F)c1cc(Br)cc(C(F)(F)F)c1	114018	1	6559	0.762623	0.88317	-4.30974	0.772583	1	real	22	9530968	NNc1cc(Br)cc(C(F)(F)F)c1	22129726	O=C(O)c1c(O)cc(Br)cc1F			O=C(Nc1cc(C(F)(F)F)ccc1O)Nc1cc(C(F)(F)F)ccc1O	0.518519	Nc1ccc(C(=O)O)c(O)c1	0.409091
CN(CC(O)CCO)C(=O)CN1C(=O)C(=Cc2cccc(Br)c2)SC1=S	101925	4	772	0.762578	0.855343	-3.14075	0.750699	1	real	22	21285625	CNCC(O)CCO	2031820	O=C(O)CN1C(=O)C(=Cc2cccc(Br)c2)SC1=S			CC(C)C(C(=O)O)N1C(=O)/C(=C\c2ccc(Br)cc2)SC1=S	0.634146	O=C(O)C(O)c1ccccc1	0.5
O=C(Nc1cc(Br)ccc1OC(F)F)c1ccc(Cl)c(O)c1O	116765	1	7895	0.762449	0.89586	-4.85121	0.758802	1	real	22	3575307	Nc1cc(Br)ccc1OC(F)F	3753222	O=C(O)c1ccc(Cl)c(O)c1O			O=C(Nc1ccc(Cl)cc1)c1cc(Br)ccc1O	0.625	Oc1ccc(Cl)cc1	0.538462
CCN(CC)CCN(C)C(=O)CN1C(=O)C(=Cc2cccc(Br)c2)SC1=S	120643	1	9749	0.762311	0.8698	-3.76062	0.763152	1	real	22	34346082	CCN(CC)CCNC	2031820	O=C(O)CN1C(=O)C(=Cc2cccc(Br)c2)SC1=S			CC(C)C(C(=O)O)N1C(=O)/C(=C\c2ccc(Br)cc2)SC1=S	0.609756	CCN(CC)CCOC(=O)c1cccc(-c2ccccc2)c1O	0.435897
CC1CN(C(=O)c2cc(Cl)c(Cl)c(Cl)c2O)CS1	117764	1	8382	0.762234	0.89133	-4.66985	0.76547	1	real	22	3399982	CC1CNCS1	9200557	O=C(O)c1cc(Cl)c(Cl)c(Cl)c1O			Oc1c(O)c(Cl)c(Cl)c(Cl)c1Cl	0.8	Cc1cc(O)cc(C)c1Cl	0.5625
O=C(Nc1ccc(O)cc1OC(F)(F)F)c1cc(-c2cccc(C(F)(F)F)c2)ccc1O	116668	1	7846	0.7622	0.919865	-5.87203	0.763648	1	real	22	3660444	Nc1ccc(O)cc1OC(F)(F)F	75615	O=C(O)c1cc(-c2cccc(C(F)(F)F)c2)ccc1O			O=C(Nc1cc(C(F)(F)F)ccc1O)Nc1cc(C(F)(F)F)ccc1O	0.740741	Oc1ccc(Cl)cc1	0.538462
O=C(Nc1ccc(C(F)F)cc1)c1ccc(Cl)c(O)c1O	103258	2	1431	0.762182	0.867557	-3.67177	0.750537	1	real	22	18764773	Nc1ccc(C(F)F)cc1	3753222	O=C(O)c1ccc(Cl)c(O)c1O			O=C(Nc1cccc(NC(=O)c2cccc(O)c2O)c1)c1cccc(O)c1O	0.62963	Oc1ccc(Cl)cc1	0.538462
O=C(Nc1cc(I)ccc1Cl)c1ccc(Cl)c(F)c1O	103273	1	1439	0.762148	0.910509	-5.48055	0.728436	1	real	11	2048548	Nc1cc(I)ccc1Cl	11269527	O=C(O)c1ccc(Cl)c(F)c1O			Oc1c(I)cc(I)cc1I	0.642857	Oc1ccc(Cl)cc1	0.538462
O=C(CN1C(=O)C(=Cc2ccc(Br)cc2)SC1=S)N1CCO[C@@H](CO)C1	102228	1	930	0.762121	0.862518	-3.46237	0.722461	1	real	22	3061015	OC[C@H]1CNCCO1	141764	O=C(O)CN1C(=O)C(=Cc2ccc(Br)cc2)SC1=S			CC(C)C(C(=O)O)N1C(=O)/C(=C\c2ccc(Br)cc2)SC1=S	0.682927	Oc1ccc(Cl)cc1	0.384615
NN(C(=O)c1cc(F)cc(Br)c1O)c1ccc(OC(F)(F)F)c(Cl)c1	108226	1	3805	0.76209	0.894505	-4.80967	0.748285	1	real	22	27226018	NNc1ccc(OC(F)(F)F)c(Cl)c1	8936848	O=C(O)c1cc(F)cc(Br)c1O			Oc1c(O)c(Cl)c(Cl)c(Cl)c1Cl	0.6	Oc1ccc(Cl)cc1	0.538462
NN(C(=O)c1ccc(Cl)cc1O)c1cc(C(F)(F)F)ccc1Cl	102821	2	1226	0.761946	0.865364	-3.58966	0.733581	1	real	22	221111	NNc1cc(C(F)(F)F)ccc1Cl	10456	O=C(O)c1ccc(Cl)cc1O			O=C(Nc1cc(Cl)ccc1O)Nc1cc(C(F)(F)F)ccc1Cl	0.675676	Oc1ccc(Cl)cc1	0.692308
Cc1ccc(SCC(F)(F)F)c(NC(=O)c2c(O)ccc(Cl)c2F)c1	106904	1	3185	0.761918	0.907115	-5.34768	0.753599	1	real	22	3564195	Cc1ccc(SCC(F)(F)F)c(N)c1	22377539	O=C(O)c1c(O)ccc(Cl)c1F			O=C(Nc1cc(C(F)(F)F)ccc1O)Nc1cc(C(F)(F)F)ccc1O	0.592593	Cc1cc(O)cc(C)c1Cl	0.5625
NN(C(=O)c1ccc(Cl)c(O)c1O)c1cc(C(F)(F)F)ccc1Br	102451	1	1041	0.761896	0.867209	-3.66947	0.724093	1	real	22	3561276	NNc1cc(C(F)(F)F)ccc1Br	3753222	O=C(O)c1ccc(Cl)c(O)c1O			O=C(Nc1cc(C(F)(F)F)ccc1O)Nc1cc(C(F)(F)F)ccc1O	0.62963	Oc1ccc(Cl)cc1	0.538462
O=C(Nc1ccc(OC(F)(F)F)c(F)c1)c1csc(C(=O)Nc2c(Cl)ccc(O)c2Cl)n1	111614	0	5396	0.76188	0.916038	-5.72478	0	1	wuxi	7	LN00160519_phase_2_COOH_COOEt	CCOC(=O)c1nc(C(=O)O)cs1	AG0144_AG	Nc1ccc(OC(F)(F)F)c(F)c1	AG00136_AG	Nc1c(Cl)ccc(O)c1Cl	O=C(Nc1ccc(Cl)cc1)Nc1ccc(Cl)c(Cl)c1	0.615385	Cc1cc(O)cc(C)c1Cl	0.5625
NN(C(=O)c1c(O)cc(Br)cc1F)c1cc(C(F)(F)F)ccc1Cl	117378	1	8193	0.761846	0.879515	-4.18942	0.764889	1	real	22	221111	NNc1cc(C(F)(F)F)ccc1Cl	22129726	O=C(O)c1c(O)cc(Br)cc1F			O=C(Nc1cc(C(F)(F)F)ccc1O)Nc1cc(C(F)(F)F)ccc1O	0.666667	Oc1ccc(Cl)cc1	0.538462
CC(O)(CNC(=O)CN1C(=O)C(=Cc2ccc(Br)cc2)SC1=S)C(F)(F)F	110782	1	5020	0.761839	0.890953	-4.67101	0.713722	1	real	22	11653901	CC(O)(CN)C(F)(F)F	141764	O=C(O)CN1C(=O)C(=Cc2ccc(Br)cc2)SC1=S			CC(C)C(C(=O)O)N1C(=O)/C(=C\c2ccc(Br)cc2)SC1=S	0.707317	NNC(=O)c1ccncc1	0.380952
O=C(Nc1cc(C(F)(F)F)c(Cl)cc1Br)c1cccc(NC(=O)c2c(O)ccc(F)c2F)c1	118709	1	8821	0.761714	0.91736	-5.78754	0.782724	1	wuxi	6	WXCD00303228_phase_3_COOH_N-Boc	CC(C)(C)OC(=O)Nc1cccc(C(=O)O)c1	AG0892_AG	Nc1cc(C(F)(F)F)c(Cl)cc1Br	SD1374_SD	O=C(O)c1c(O)ccc(F)c1F	O=C(Nc1cccc(NC(=O)c2cccc(O)c2O)c1)c1cccc(O)c1O	0.666667	O=C(Nc1ccc(C(=O)O)c(O)c1)c1ccccc1	0.633333
O=C(Nc1ncc(-c2ccc(OC(F)(F)F)cc2)s1)c1cc(Cl)cc(F)c1O	110704	1	4985	0.761698	0.923743	-6.05685	0.734813	1	real	22	7500266	Nc1ncc(-c2ccc(OC(F)(F)F)cc2)s1	3679402	O=C(O)c1cc(Cl)cc(F)c1O			Oc1c(O)c(Cl)c(Cl)c(Cl)c1Cl	0.6	Oc1ccc(Cl)cc1	0.615385
NN(C(=O)c1ccc(NC(=O)c2ccc(Cl)c(Cl)c2)cc1O)c1cccc(C(F)(F)F)c1Br	107164	1	3302	0.761677	0.910912	-5.51782	0.72441	1	real	22	25884056	NNc1cccc(C(F)(F)F)c1Br	94675	O=C(Nc1ccc(C(=O)O)c(O)c1)c1ccc(Cl)c(Cl)c1			O=C(Nc1cccc(NC(=O)c2cccc(O)c2O)c1)c1cccc(O)c1O	0.703704	O=C(Nc1ccc(C(=O)O)c(O)c1)c1ccccc1	0.766667
O=C(Nc1c(Br)cc(C(F)(F)F)cc1I)c1csc(C(=O)Nc2cccc(O)c2Cl)n1	109419	0	4375	0.761634	0.904961	-5.26927	0	1	wuxi	7	LN00160519_phase_2_COOH_COOEt	CCOC(=O)c1nc(C(=O)O)cs1	AG3068_AG	Nc1c(Br)cc(C(F)(F)F)cc1I	AG1574_AG	Nc1cccc(O)c1Cl	O=C(Nc1cc(C(F)(F)F)ccc1O)Nc1cc(C(F)(F)F)ccc1O	0.666667	Cc1cc(O)cc(C)c1Cl	0.5625
CC1(C)CN(C(=O)CN2C(=O)C(=Cc3ccc(Br)cc3)SC2=S)CC(CO)O1	102028	1	827	0.761582	0.8667	-3.66157	0.716252	1	real	22	11661134	CC1(C)CNCC(CO)O1	141764	O=C(O)CN1C(=O)C(=Cc2ccc(Br)cc2)SC1=S			CC(C)C(C(=O)O)N1C(=O)/C(=C\c2ccc(Br)cc2)SC1=S	0.707317	Oc1ccc(Cl)cc1	0.461538
O=C(c1ccc(Cl)c(F)c1O)N(CC(F)(F)F)c1cccc(Br)c1	121123	1	9985	0.761557	0.895334	-4.8675	0.759423	1	real	11	8890442	FC(F)(F)CNc1cccc(Br)c1	11269527	O=C(O)c1ccc(Cl)c(F)c1O			Oc1c(O)c(Cl)c(Cl)c(Cl)c1Cl	0.6	Oc1ccc(Cl)cc1	0.538462
NN(C(=O)c1cc(F)cc(Br)c1O)c1ccc(Cl)c(C(F)(F)F)c1	103056	4	1333	0.76142	0.879521	-4.20802	0.745871	1	real	22	4160528	NNc1ccc(Cl)c(C(F)(F)F)c1	8936848	O=C(O)c1cc(F)cc(Br)c1O			Oc1c(O)c(Cl)c(Cl)c(Cl)c1Cl	0.6	Oc1ccc(Cl)cc1	0.538462
CC(C)(C)OC(=O)N(C(=O)CCN1C(=O)C(=Cc2ccc(F)cc2)SC1=S)C(C)(CN)CO	106197	1	2851	0.761405	0.894761	-4.84993	0.751744	1	real	22	26558796	CC(CN)(CO)NC(=O)OC(C)(C)C	43186	O=C(O)CCN1C(=O)C(=Cc2ccc(F)cc2)SC1=S			CC(C)C(C(=O)O)N1C(=O)/C(=C\c2ccc(Br)cc2)SC1=S	0.585366	C[C@@H]1O[C@@H]1P(=O)(O)O.NC(CO)(CO)CO	0.4
N[C@@H](CO)C(=O)N(CCO)C(=O)CN1C(=O)C(=Cc2ccc(Br)cc2)SC1=S	101557	0	603	0.761392	0.862927	-3.51099	0	1	real	22	26733275	N[C@@H](CO)C(=O)NCCO	141764	O=C(O)CN1C(=O)C(=Cc2ccc(Br)cc2)SC1=S			CC(C)C(C(=O)O)N1C(=O)/C(=C\c2ccc(Br)cc2)SC1=S	0.707317	N[C@H](CF)C(=O)O	0.5
CCCC(C)C(CO)NC(=O)CN1C(=O)C(=Cc2cccc(Br)c2)SC1=S	113298	1	6213	0.761391	0.898894	-5.02445	0.761948	1	real	22	22828044	CCCC(C)C(N)CO	2031820	O=C(O)CN1C(=O)C(=Cc2cccc(Br)c2)SC1=S			CC(C)C(C(=O)O)N1C(=O)/C(=C\c2ccc(Br)cc2)SC1=S	0.658537	CC[C@@H](CO)NCCN[C@@H](CC)CO	0.529412
COC(=O)C[C@@H](O)CNC(=O)CN1C(=O)C(=Cc2ccc(Br)cc2)SC1=S	113177	1	6151	0.761282	0.875713	-4.05371	0.759319	1	real	22	3870953	COC(=O)C[C@@H](O)CN	141764	O=C(O)CN1C(=O)C(=Cc2ccc(Br)cc2)SC1=S			CC(C)C(C(=O)O)N1C(=O)/C(=C\c2ccc(Br)cc2)SC1=S	0.731707	O=C(O)C(O)c1ccccc1	0.444444
O=C(/C=C/c1ccc(C(F)(F)F)c(O)c1)NC(c1cc(Cl)cc(Cl)c1)C(F)(F)F	119795	1	9336	0.761217	0.890393	-4.67426	0.775203	1	real	22	27268369	NC(c1cc(Cl)cc(Cl)c1)C(F)(F)F	24050872	O=C(O)/C=C/c1ccc(C(F)(F)F)c(O)c1			O=C(Nc1cc(C(F)(F)F)ccc1O)Nc1cc(C(F)(F)F)ccc1O	0.518519	Oc1ccc(Cl)cc1	0.615385
NN(C(=O)c1cc(F)c(Br)cc1O)c1cc(C(F)(F)F)ccc1Cl	120756	1	9811	0.761195	0.87948	-4.21599	0.761342	1	real	22	221111	NNc1cc(C(F)(F)F)ccc1Cl	14579409	O=C(O)c1cc(F)c(Br)cc1O			O=C(Nc1cc(C(F)(F)F)ccc1O)Nc1cc(C(F)(F)F)ccc1O	0.666667	Nc1ccc(C(=O)O)c(O)c1	0.545455
O=C(NNc1cc(C(F)(F)F)ccc1Br)C(=O)c1ccc(Br)cc1O	102210	0	921	0.761189	0.894046	-4.82915	0	1	real	22	3561276	NNc1cc(C(F)(F)F)ccc1Br	2067572	O=C(O)C(=O)c1ccc(Br)cc1O			O=C(Nc1cc(C(F)(F)F)ccc1O)Nc1cc(C(F)(F)F)ccc1O	0.740741	Nc1ccc(C(=O)O)c(O)c1	0.545455
CCC(C)C(CO)NC(=O)CN1C(=O)C(=Cc2cccc(Br)c2)SC1=S	110156	1	4733	0.761145	0.892037	-4.74652	0.760122	1	real	22	3575937	CCC(C)C(N)CO	2031820	O=C(O)CN1C(=O)C(=Cc2cccc(Br)c2)SC1=S			CC(C)C(C(=O)O)N1C(=O)/C(=C\c2ccc(Br)cc2)SC1=S	0.658537	CC[C@@H](CO)NCCN[C@@H](CC)CO	0.588235
Cc1cccc(C(NC(=O)CN2C(=O)C(=Cc3ccc(Br)cc3)SC2=S)C(F)(F)F)c1	106165	1	2837	0.760998	0.926418	-6.19955	0.753718	1	real	22	3009056	Cc1cccc(C(N)C(F)(F)F)c1	141764	O=C(O)CN1C(=O)C(=Cc2ccc(Br)cc2)SC1=S			CC(C)C(C(=O)O)N1C(=O)/C(=C\c2ccc(Br)cc2)SC1=S	0.731707	O=C(O)C(O)c1ccccc1	0.555556
Nc1cc(C(=O)Nc2cc(C(F)(F)F)c(Cl)cc2O)c2ccccc2c1	100955	1	236	0.760863	0.907705	-5.41795	0.871625	1	real	22	11656874	Nc1cc(C(F)(F)F)c(Cl)cc1O	2211949	Nc1cc(C(=O)O)c2ccccc2c1			Nc1cc2ccccc2cc1N	0.714286	Nc1ccc(C(=O)O)c(O)c1	0.590909
O=C(Nc1cc(F)cc(Br)c1O)c1nn(-c2ccc(Cl)cc2C(F)(F)F)cc1O	110264	1	4781	0.760833	0.909007	-5.47401	0.760309	1	real	22	74335	Nc1cc(F)cc(Br)c1O	2554465	O=C(O)c1nn(-c2ccc(Cl)cc2C(F)(F)F)cc1O			O=C(Nc1ccc(Cl)cc1F)c1ccccc1O	0.676471	Oc1ccc(Cl)cc1	0.692308
CC(C)OCCCN(C)C(=O)CN1C(=O)C(=Cc2ccc(Br)cc2)SC1=S	118310	2	8634	0.760693	0.887742	-4.58527	0.759762	1	real	22	22091846	CNCCCOC(C)C	141764	O=C(O)CN1C(=O)C(=Cc2ccc(Br)cc2)SC1=S			CC(C)C(C(=O)O)N1C(=O)/C(=C\c2ccc(Br)cc2)SC1=S	0.756098	O=C(O)C(O)c1ccccc1	0.388889
CC(O)CN(CC(F)F)C(=O)C(C)N1C(=O)/C(=C\c2ccco2)SC1=S	109988	5	4639	0.760631	0.85138	-3.05789	0.754957	1	real	22	7297594	CC(O)CNCC(F)F	23789653	CC(C(=O)O)N1C(=O)/C(=C\c2ccco2)SC1=S			CC(C)C(C(=O)O)N1C(=O)/C(=C\c2ccc(Br)cc2)SC1=S	0.609756	O=C(O)C(O)c1ccccc1	0.5
Cc1cc(O)c(NC(=O)c2cc(Br)ccc2O)cc1C(F)(F)F	110216	1	4761	0.760626	0.895205	-4.90218	0.766496	1	real	22	21490581	Cc1cc(O)c(N)cc1C(F)(F)F	1938	O=C(O)c1cc(Br)ccc1O			O=C(Nc1cc(C(F)(F)F)ccc1C(F)(F)F)c1cc(Br)ccc1O	0.794872	Cc1cc(O)cc(C)c1Cl	0.5
CN(CC1CCO1)C(=O)CCN1C(=O)C(=Cc2ccc(F)cc2)SC1=S	116215	1	7625	0.760558	0.870206	-3.85321	0.737271	1	real	22	24776483	CNCC1CCO1	43186	O=C(O)CCN1C(=O)C(=Cc2ccc(F)cc2)SC1=S			CC(C)C(C(=O)O)N1C(=O)/C(=C\c2ccc(Br)cc2)SC1=S	0.585366	O=C(O)C1=CC[C@@H]2CC(=O)N12	0.346154
O=C(Nc1sccc1C(=O)Nc1cc(C(F)(F)F)c(Cl)cc1O)c1ccc(Cl)cc1O	110981	1	5117	0.760499	0.906879	-5.39882	0.748731	1	real	22	11656874	Nc1cc(C(F)(F)F)c(Cl)cc1O	2556465	O=C(Nc1sccc1C(=O)O)c1ccc(Cl)cc1O			O=C(Nc1ccc(Cl)cc1F)c1ccccc1O	0.676471	Oc1ccc(Cl)cc1	0.692308
O=C(Nc1cc(C(F)(F)F)c(F)cc1O)c1cc2ccc(C(F)(F)F)cc2s1	120191	1	9531	0.760448	0.896406	-4.96036	0.782137	1	real	22	3834559	Nc1cc(C(F)(F)F)c(F)cc1O	2800358	O=C(O)c1cc2ccc(C(F)(F)F)cc2s1			O=C(Nc1cc(C(F)(F)F)ccc1O)Nc1cc(C(F)(F)F)ccc1O	0.777778	O=C(Nc1ccc(C(=O)O)c(O)c1)c1ccccc1	0.433333
NN(C(=O)c1ccc(C(F)(F)F)cc1O)c1ccc(Cl)c(C(F)(F)F)c1	110001	1	4648	0.760439	0.869901	-3.84548	0.740555	1	real	22	4160528	NNc1ccc(Cl)c(C(F)(F)F)c1	75630	O=C(O)c1ccc(C(F)(F)F)cc1O			O=C(Nc1cc(C(F)(F)F)ccc1O)Nc1cc(C(F)(F)F)ccc1O	0.62963	Nc1ccc(C(=O)O)c(O)c1	0.590909
O=C(Nc1ccc(F)c(OCC(F)(F)F)c1)c1ccc(Cl)c(O)c1O	104344	1	1975	0.760383	0.882809	-4.39107	0.751301	1	real	22	19405784	Nc1ccc(F)c(OCC(F)(F)F)c1	3753222	O=C(O)c1ccc(Cl)c(O)c1O			O=C(Nc1cccc(NC(=O)c2cccc(O)c2O)c1)c1cccc(O)c1O	0.703704	Oc1ccc(Cl)cc1	0.615385
O=C(Nc1ncc(-c2ccc(OC(F)(F)F)cc2)s1)c1c(O)ccc(Cl)c1F	104745	1	2168	0.760372	0.921149	-6.00479	0.73655	1	real	22	7500266	Nc1ncc(-c2ccc(OC(F)(F)F)cc2)s1	22377539	O=C(O)c1c(O)ccc(Cl)c1F			FC(F)(F)Oc1ccc(Nc2ccc3cccc(Cl)c3n2)cc1	0.526316	Oc1ccc(Cl)cc1	0.538462
O=C(Nc1c(Cl)cc(C(F)(F)F)cc1Br)c1ccc2cccc(-c3ccc(O)cc3C(F)(F)F)c2n1	107790	1	3598	0.760364	0.927683	-6.28007	0.737361	1	wuxi	8	WXCD02501398_phase_3_Br_COOH	O=C(O)c1ccc2cccc(Br)c2n1	BT2590_BT	OB(O)c1ccc(O)cc1C(F)(F)F	AG0486_AG	Nc1c(Cl)cc(C(F)(F)F)cc1Br	CC(C)(C)c1cc(O)ccc1O	0.6	Oc1ccc(Cl)cc1	0.692308
O=C(Cc1ccc(Br)c(Cl)c1)Nc1cc(Br)cc(C(F)(F)F)c1O	101246	1	372	0.760331	0.904713	-5.31494	0.72971	1	real	22	22557662	Nc1cc(Br)cc(C(F)(F)F)c1O	7125126	O=C(O)Cc1ccc(Br)c(Cl)c1			Oc1c(O)c(Cl)c(Cl)c(Cl)c1Cl	0.6	Oc1ccc(Cl)cc1	0.538462
Cc1ccc(Cl)c(C(=O)Nc2cc(C(F)(F)F)c(F)cc2O)c1O	112822	1	5979	0.760236	0.887434	-4.59197	0.748262	1	real	22	3834559	Nc1cc(C(F)(F)F)c(F)cc1O	3753677	Cc1ccc(Cl)c(C(=O)O)c1O			Cc1cc(O)cc(C)c1O	0.642857	Cc1cc(O)cc(C)c1Cl	0.625
CCCC(O)C(CO)NC(=O)CN1C(=O)C(=Cc2cccc(Br)c2)SC1=S	117702	1	8349	0.760169	0.869237	-3.8292	0.766246	1	real	22	10594505	CCCC(O)C(N)CO	2031820	O=C(O)CN1C(=O)C(=Cc2cccc(Br)c2)SC1=S			CC(C)C(C(=O)O)N1C(=O)/C(=C\c2ccc(Br)cc2)SC1=S	0.634146	CC[C@@H](CO)NCCN[C@@H](CC)CO	0.529412
CCc1cc(Br)ccc1N(N)C(=O)c1cc(-c2ccccc2)cc(Cl)c1O	116943	0	7989	0.760077	0.910666	-5.57642	0	1	real	22	7089483	CCc1cc(Br)ccc1NN	8936860	O=C(O)c1cc(-c2ccccc2)cc(Cl)c1O			Oc1c(O)c(Cl)c(Cl)c(Cl)c1Cl	0.6	Oc1ccc(Cl)cc1	0.538462
Cc1ccc(Cl)c(C(=O)N(N)c2ccc(OC(F)(F)F)c(Cl)c2)c1O	104911	1	2247	0.76005	0.895008	-4.91873	0.740809	1	real	22	27226018	NNc1ccc(OC(F)(F)F)c(Cl)c1	3753677	Cc1ccc(Cl)c(C(=O)O)c1O			Cc1cc(O)cc(C)c1O	0.642857	Cc1cc(O)cc(C)c1Cl	0.625
CC[C@@H](O)CN(C)C(=O)CCCN1C(=O)C(=Cc2ccc(OC)cc2)SC1=S	119944	1	9415	0.760032	0.852559	-3.13329	0.751207	1	real	22	21258587	CC[C@@H](O)CNC	2048237	COc1ccc(C=C2SC(=S)N(CCCC(=O)O)C2=O)cc1			CC(C)C(C(=O)O)N1C(=O)/C(=C\c2ccc(Br)cc2)SC1=S	0.609756	O=C(O)C(O)c1ccccc1	0.444444
NN(C(=O)c1ccc2cc(O)ccc2c1)c1ccc(Cl)c(C(F)(F)F)c1	109919	1	4606	0.759933	0.888582	-4.65335	0.769588	1	real	22	4160528	NNc1ccc(Cl)c(C(F)(F)F)c1	40416	O=C(O)c1ccc2cc(O)ccc2c1			CC(C)(C)c1cc(O)ccc1O	0.55	Oc1ccc(Cl)cc1	0.692308
O=C(Nc1cc(C(F)(F)F)c(Cl)cc1O)c1cc(O)c(Br)c(O)c1	101061	1	283	0.759912	0.880707	-4.32289	0.754027	1	real	22	11656874	Nc1cc(C(F)(F)F)c(Cl)cc1O	52886	O=C(O)c1cc(O)c(Br)c(O)c1			O=C(Nc1cc(C(F)(F)F)ccc1O)Nc1cc(C(F)(F)F)ccc1O	0.592593	Oc1ccc(Cl)cc1	0.461538
CN(C)C[C@@H](NC(=O)CN1C(=O)C(=Cc2ccc(Br)cc2)SC1=S)C(C)(C)C	102718	1	1175	0.759905	0.891254	-4.76699	0.705806	1	real	22	3340678	CN(C)C[C@@H](N)C(C)(C)C	141764	O=C(O)CN1C(=O)C(=Cc2ccc(Br)cc2)SC1=S			CC(C)C(C(=O)O)N1C(=O)/C(=C\c2ccc(Br)cc2)SC1=S	0.731707	O=C(O)C(O)c1ccccc1	0.388889
CC(C(=O)N(C)CC(F)(F)CO)N1C(=O)/C(=C\c2ccco2)SC1=S	114309	2	6700	0.759903	0.849876	-3.02597	0.752542	1	real	22	3454686	CNCC(F)(F)CO	23789653	CC(C(=O)O)N1C(=O)/C(=C\c2ccco2)SC1=S			CC(C)C(C(=O)O)N1C(=O)/C(=C\c2ccc(Br)cc2)SC1=S	0.609756	O=C(O)C(O)c1ccccc1	0.444444
CN(Cc1ccc(OC(F)(F)F)c(Cl)c1)C(=O)c1cc(Cl)cc([N+](=O)[O-])c1O	117148	1	8082	0.759818	0.901868	-5.21735	0.756581	1	real	22	34268275	CNCc1ccc(OC(F)(F)F)c(Cl)c1	2784573	O=C(O)c1cc(Cl)cc([N+](=O)[O-])c1O			Oc1c(O)c(Cl)c(Cl)c(Cl)c1Cl	0.6	Oc1ccc(Cl)cc1	0.615385
O=C(Nc1cc(Cl)c(O)c(Cl)c1)C(=O)Nc1cc(F)cc(Br)c1F	114191	1	6642	0.759806	0.896358	-4.98599	0.730809	1	real	2718	62237	Nc1cc(Cl)c(O)c(Cl)c1	17439677	Nc1cc(F)cc(Br)c1F			Oc1c(O)c(Cl)c(Cl)c(Cl)c1Cl	0.6	Oc1ccc(Cl)cc1	0.461538
O=C(Nc1cc(Cl)c(OC(F)(F)F)cc1F)c1nn(-c2cc(Cl)c(Cl)cc2Cl)cc1O	105331	1	2436	0.759745	0.93049	-6.42483	0.737787	1	real	22	21234121	Nc1cc(Cl)c(OC(F)(F)F)cc1F	2103544	O=C(O)c1nn(-c2cc(Cl)c(Cl)cc2Cl)cc1O			O=C(Nc1ccc(Cl)cc1F)c1ccccc1O	0.588235	Oc1ccc(Cl)cc1	0.461538
O=C(CCN1C(=O)C(=Cc2ccc(F)cc2)SC1=S)NCC(O)C1CCOC1	106796	1	3130	0.759709	0.856186	-3.2998	0.742576	1	real	22	3566479	NCC(O)C1CCOC1	43186	O=C(O)CCN1C(=O)C(=Cc2ccc(F)cc2)SC1=S			CC(C)C(C(=O)O)N1C(=O)/C(=C\c2ccc(Br)cc2)SC1=S	0.585366	O=C(O)C(O)c1ccccc1	0.444444
CC(C)OCCCN(C)C(=O)C(C)N1C(=O)/C(=C\c2ccco2)SC1=S	118617	1	8781	0.759702	0.862716	-3.57491	0.787283	1	real	22	22091846	CNCCCOC(C)C	23789653	CC(C(=O)O)N1C(=O)/C(=C\c2ccco2)SC1=S			CC(C)C(C(=O)O)N1C(=O)/C(=C\c2ccc(Br)cc2)SC1=S	0.609756	O=C(O)C(O)c1ccccc1	0.444444
NN(C(=O)c1cc(Cl)ccc1O)c1cc(C(F)(F)F)ccc1Cl	106939	1	3201	0.759518	0.86342	-3.61247	0.755225	1	real	22	221111	NNc1cc(C(F)(F)F)ccc1Cl	1964	O=C(O)c1cc(Cl)ccc1O			O=C(Nc1cc(C(F)(F)F)ccc1O)Nc1cc(C(F)(F)F)ccc1O	0.703704	Oc1ccc(Cl)cc1	0.692308
CC(C)(C)c1cc(NC(=O)c2cc3cc(-c4ccc(O)c(F)c4)ccc3cc2O)cc(C(C)(C)C)c1	104079	1	1838	0.759405	0.942013	-6.92436	0.746007	1	wuxi	8	WXCD00612161_phase_3_Br_COOH	O=C(O)c1cc2cc(Br)ccc2cc1O	BT2812_BT	CC1(C)OB(c2ccc(O)c(F)c2)OC1(C)C	AG1959_AG	CC(C)(C)c1cc(N)cc(C(C)(C)C)c1	CC(C)(C)c1cc(O)ccc1O	0.6	O=C(Nc1ccc(C(=O)O)c(O)c1)c1ccccc1	0.533333
NN(C(=O)c1cc(F)cc(Br)c1O)c1cc(C(F)(F)F)ccc1Cl	103474	1	1547	0.759365	0.876689	-4.17739	0.732927	1	real	22	221111	NNc1cc(C(F)(F)F)ccc1Cl	8936848	O=C(O)c1cc(F)cc(Br)c1O			O=C(Nc1cc(C(F)(F)F)ccc1O)Nc1cc(C(F)(F)F)ccc1O	0.62963	Oc1ccc(Cl)cc1	0.538462
O=C(C[C@@H](Cc1ccccc1C(F)(F)F)N[CH]c1cc(O)cc2ccccc12)Nc1c(Cl)ccc(O)c1Cl	118009	1	8495	0.759356	0.925083	-6.21406	0.772052	1	wuxi	17	LN00145331_phase_3_COOH_N-Boc	CC(C)(C)OC(=O)N[C@@H](CC(=O)O)Cc1ccccc1C(F)(F)F	AG00136_AG	Nc1c(Cl)ccc(O)c1Cl	QS2372_QS	O=Cc1cc(O)cc2ccccc12	CC(C)(C)c1cc(O)ccc1O	0.6	Cc1cc(O)cc(C)c1Cl	0.6875
Cc1cc(NC(=O)c2cc(Cl)c(F)cc2O)cc(-c2ccc(C(F)F)cc2)c1	115640	1	7352	0.759279	0.931045	-6.46827	0.771616	1	real	22	27204112	Cc1cc(N)cc(-c2ccc(C(F)F)cc2)c1	3732538	O=C(O)c1cc(Cl)c(F)cc1O			O=C(Nc1ccc(Cl)cc1)c1cc(Br)ccc1O	0.59375	Cc1cc(O)cc(C)c1Cl	0.5625
O=C(Nc1ccc(F)c(F)c1O)c1ccc(Cl)c(O)c1O	112715	1	5927	0.759211	0.848714	-3.0069	0.750398	1	real	22	3897294	Nc1ccc(F)c(F)c1O	3753222	O=C(O)c1ccc(Cl)c(O)c1O			O=C(Nc1ccc(Cl)cc1F)c1ccccc1O	0.617647	Oc1ccc(Cl)cc1	0.615385
CC1=C(C(=O)Nc2cc(-c3ccccc3)ccc2O)C(c2cccc(Cl)c2Cl)C(C(=O)Nc2ccc(Cl)c(C(F)(F)F)c2Cl)=C(C)N1	110560	1	4919	0.759157	0.932958	-6.55401	0.789782	1	wuxi	7	LN00192612_phase_2_COOH_COOMe	COC(=O)C1=C(C)NC(C)=C(C(=O)O)C1c1cccc(Cl)c1Cl	AG00216_AG	Nc1ccc(Cl)c(C(F)(F)F)c1Cl	AG1933_AG	Nc1cc(-c2ccccc2)ccc1O	O=C(Nc1cc(C(F)(F)F)ccc1O)Nc1cc(C(F)(F)F)ccc1O	0.703704	Cc1cc(O)cc(C)c1Cl	0.625
CN(CCO)C(=O)CCN1C(=O)C(=Cc2ccc(F)cc2)SC1=S	103753	5	1681	0.759119	0.852062	-3.15169	0.741367	1	real	22	516	CNCCO	43186	O=C(O)CCN1C(=O)C(=Cc2ccc(F)cc2)SC1=S			CC(C)C(C(=O)O)N1C(=O)/C(=C\c2ccc(Br)cc2)SC1=S	0.585366	CCCCCCCCCCCCCCCCCCCCCCO	0.384615
O=C(Nc1c(F)cc(Cl)cc1F)c1csc(C(=O)Nc2cc(Br)cc(Cl)c2O)n1	120926	1	9892	0.759111	0.901693	-5.24043	0.767152	1	wuxi	7	LN00160519_phase_2_COOH_COOEt	CCOC(=O)c1nc(C(=O)O)cs1	AG1625_AG	Nc1c(F)cc(Cl)cc1F	AG3730_AG	Nc1cc(Br)cc(Cl)c1O	O=C(Nc1cc(Cl)cc(Cl)c1O)c1c(O)c(Cl)cc(Cl)c1Cl	0.677419	Oc1ccc(Cl)cc1	0.538462
Cc1ccc(N(N)C(=O)/C=C/c2ccc(C(F)(F)F)c(O)c2)c(Cl)c1	113373	1	6245	0.759097	0.885588	-4.56337	0.747333	1	real	22	68009	Cc1ccc(NN)c(Cl)c1	24050872	O=C(O)/C=C/c1ccc(C(F)(F)F)c(O)c1			Cc1cc(O)ccc1O	0.529412	Cc1cc(O)cc(C)c1Cl	0.5625
CC1(CO)C=CCCN1C(=O)CN1C(=O)C(=Cc2ccc(Br)cc2)SC1=S	109141	1	4235	0.759062	0.881262	-4.38285	0.772333	1	real	22	27030841	CC1(CO)C=CCCN1	141764	O=C(O)CN1C(=O)C(=Cc2ccc(Br)cc2)SC1=S			CC(C)C(C(=O)O)N1C(=O)/C(=C\c2ccc(Br)cc2)SC1=S	0.707317	CC1(C)[C@H](C(=O)O)N2C(=O)C[C@H]2S1(=O)=O	0.344828
CN1CCN(C(=O)CN2C(=O)C(=Cc3ccc(Br)cc3)SC2=S)CC(F)(F)C1	103269	2	1436	0.758923	0.873248	-4.05164	0.736433	1	real	22	26461970	CN1CCNCC(F)(F)C1	141764	O=C(O)CN1C(=O)C(=Cc2ccc(Br)cc2)SC1=S			CC(C)C(C(=O)O)N1C(=O)/C(=C\c2ccc(Br)cc2)SC1=S	0.731707	Oc1ccc(Cl)cc1	0.384615
CC(C)(C)c1ccc(Br)c(NC(=O)c2csc(C(=O)Nc3c(Cl)ccc(O)c3Cl)n2)c1	109828	1	4567	0.758918	0.915215	-5.81775	0.771699	1	wuxi	7	LN00160519_phase_2_COOH_COOEt	CCOC(=O)c1nc(C(=O)O)cs1	AG2513_AG	CC(C)(C)c1ccc(Br)c(N)c1	AG00136_AG	Nc1c(Cl)ccc(O)c1Cl	CC(C)(C)c1cc(O)ccc1O	0.65	Cc1cc(O)cc(C)c1Cl	0.625
O=C(Nc1cc(C(F)(F)F)c(Cl)cc1Br)c1c(O)ccc(F)c1F	118707	0	8821	0.758913	0.89227	-4.85247	0	1	wuxi	1	AG0892_AG	Nc1cc(C(F)(F)F)c(Cl)cc1Br	SD1374_SD	O=C(O)c1c(O)ccc(F)c1F			O=C(Nc1cc(C(F)(F)F)ccc1O)Nc1cc(C(F)(F)F)ccc1O	0.62963	Oc1ccc(Cl)cc1	0.615385
O=C(Nc1ccc(Cl)c(Cl)c1F)c1csc(C(=O)Nc2ccc(O)cc2C(F)(F)F)n1	104680	1	2137	0.758734	0.901197	-5.23579	0.736969	1	wuxi	7	LN00160519_phase_2_COOH_COOEt	CCOC(=O)c1nc(C(=O)O)cs1	AG1664_AG	Nc1ccc(Cl)c(Cl)c1F	AG2067_AG	Nc1ccc(O)cc1C(F)(F)F	CC(C)(C)c1cc(O)ccc1O	0.6	Oc1ccc(Cl)cc1	0.692308
O=C(Nc1ccc(Cl)c(F)c1Cl)c1csc(C(=O)Nc2ccc(O)cc2Cl)n1	117144	0	8080	0.758662	0.89638	-5.03621	0	1	wuxi	7	LN00160519_phase_2_COOH_COOEt	CCOC(=O)c1nc(C(=O)O)cs1	AG1815_AG	Nc1ccc(Cl)c(F)c1Cl	AG1257_AG	Nc1ccc(O)cc1Cl	Oc1c(O)c(Cl)c(Cl)c(Cl)c1Cl	0.6	Oc1ccc(Cl)cc1	0.692308
O=C(NNc1cc(C(F)(F)F)ccc1F)c1c(O)c(Cl)cc(Cl)c1Cl	115965	0	7512	0.758652	0.897337	-5.07692	0	1	real	527	8636833	NNc1cc(C(F)(F)F)ccc1F	16413	O=C(O)c1c(O)c(Cl)cc(Cl)c1Cl			O=C(Nc1cc(Cl)cc(Cl)c1O)c1c(O)c(Cl)cc(Cl)c1Cl	0.741935	Oc1ccc(Cl)cc1	0.692308
O=C(Nc1ccc(O)cc1Cl)c1csc(C(=O)Nc2ccc(Cl)c(F)c2Cl)n1	117143	1	8080	0.758499	0.89684	-5.06262	0.755748	1	wuxi	7	LN00160519_phase_2_COOH_COOEt	CCOC(=O)c1nc(C(=O)O)cs1	AG1257_AG	Nc1ccc(O)cc1Cl	AG1815_AG	Nc1ccc(Cl)c(F)c1Cl	Oc1c(O)c(Cl)c(Cl)c(Cl)c1Cl	0.6	Oc1ccc(Cl)cc1	0.692308
COCCC(O)CNC(=O)CN1C(=O)C(=Cc2ccc(Br)cc2)SC1=S	102946	1	1283	0.758483	0.862049	-3.59935	0.744428	1	real	22	27029801	COCCC(O)CN	141764	O=C(O)CN1C(=O)C(=Cc2ccc(Br)cc2)SC1=S			CC(C)C(C(=O)O)N1C(=O)/C(=C\c2ccc(Br)cc2)SC1=S	0.731707	O=C(O)C(O)c1ccccc1	0.444444
NN(C(=O)c1cc(Cl)c(Cl)cc1O)c1ccc(OC(F)(F)F)cc1	115761	2	7415	0.758371	0.879023	-4.31841	0.746409	1	real	22	41210	NNc1ccc(OC(F)(F)F)cc1	5155413	O=C(O)c1cc(Cl)c(Cl)cc1O			Oc1c(O)c(Cl)c(Cl)c(Cl)c1Cl	0.5	Nc1ccc(C(=O)O)c(O)c1	0.545455
O=C(Nc1ccc(Br)c(F)c1F)C(=O)c1ccc(Br)cc1O	117673	1	8337	0.758369	0.880554	-4.38292	0.762843	1	real	22	8210442	Nc1ccc(Br)c(F)c1F	2067572	O=C(O)C(=O)c1ccc(Br)cc1O			O=C(Nc1ccc(Cl)cc1)c1cc(Br)ccc1O	0.53125	Nc1ccc(C(=O)O)c(O)c1	0.545455
CC(C)c1ccc(F)c(NC(=O)c2ccc(Cl)c(O)c2O)c1	115990	1	7523	0.758244	0.886212	-4.62637	0.753416	1	real	22	27049529	CC(C)c1ccc(F)c(N)c1	3753222	O=C(O)c1ccc(Cl)c(O)c1O			O=C(Nc1ccc(Cl)cc1F)c1ccccc1O	0.647059	Oc1ccc(Cl)cc1	0.615385
NN(C(=O)c1cc(Br)cc(Cl)c1O)c1ccccc1OC(F)(F)F	108805	1	4076	0.758222	0.878684	-4.31056	0.741172	1	real	527	7964409	NNc1ccccc1OC(F)(F)F	3575714	O=C(O)c1cc(Br)cc(Cl)c1O			Oc1c(O)c(Cl)c(Cl)c(Cl)c1Cl	0.6	Oc1ccc(Cl)cc1	0.538462
O=C(Nc1ccc(I)cc1O)c1ccc(Cl)c(O)c1O	109197	1	4260	0.758053	0.872426	-4.05452	0.756692	1	real	22	3693932	Nc1ccc(I)cc1O	3753222	O=C(O)c1ccc(Cl)c(O)c1O			Oc1c(I)cc(I)cc1I	0.642857	Oc1ccc(Cl)cc1	0.538462
Cc1cc(Cl)cc(C(=O)N(N)c2ccc(C(F)(F)F)c(Cl)c2)c1O	104989	1	2279	0.758004	0.882338	-4.47369	0.736076	1	real	22	27229471	NNc1ccc(C(F)(F)F)c(Cl)c1	3738586	Cc1cc(Cl)cc(C(=O)O)c1O			Cc1cc(O)cc(C)c1O	0.714286	Cc1cc(O)cc(C)c1Cl	0.625
O=C(Nc1c(Cl)ccc(O)c1Cl)c1csc(C(=O)Nc2ccc(OC(F)(F)F)c(F)c2)n1	111613	1	5396	0.757997	0.912391	-5.73858	0.734644	1	wuxi	7	LN00160519_phase_2_COOH_COOEt	CCOC(=O)c1nc(C(=O)O)cs1	AG00136_AG	Nc1c(Cl)ccc(O)c1Cl	AG0144_AG	Nc1ccc(OC(F)(F)F)c(F)c1	O=C(Nc1ccc(Cl)cc1)Nc1ccc(Cl)c(Cl)c1	0.615385	Cc1cc(O)cc(C)c1Cl	0.5625
O=C(CN1C(=O)C(=Cc2ccc(Br)cc2)SC1=S)N1CC=CCC1	107693	1	3549	0.757925	0.891358	-4.85666	0.752022	1	real	22	223502	C1=CCNCC1	141764	O=C(O)CN1C(=O)C(=Cc2ccc(Br)cc2)SC1=S			CC(C)C(C(=O)O)N1C(=O)/C(=C\c2ccc(Br)cc2)SC1=S	0.682927	Oc1ccc(Cl)cc1	0.384615
Cc1ccc(Cl)c(O)c1C(=O)Nc1cc(C(F)(F)F)c(F)cc1O	113801	1	6455	0.757899	0.885092	-4.59412	0.743962	1	real	22	3834559	Nc1cc(C(F)(F)F)c(F)cc1O	3733816	Cc1ccc(Cl)c(O)c1C(=O)O			Cc1cc(O)cc(C)c1O	0.642857	Cc1cc(O)cc(C)c1Cl	0.625
NN(C(=O)C(=O)c1ccc(Br)cc1O)c1cccc(Cl)c1Cl	120939	1	9900	0.757862	0.866762	-3.8244	0.761767	1	real	22	83878	NNc1cccc(Cl)c1Cl	2067572	O=C(O)C(=O)c1ccc(Br)cc1O			Oc1c(O)c(Cl)c(Cl)c(Cl)c1Cl	0.6	Oc1ccc(Cl)cc1	0.615385
NN(C(=O)c1ccc(I)cc1O)c1ccc(C(F)(F)F)c(Br)c1	109334	1	4333	0.75784	0.874971	-4.17076	0.735158	1	real	22	34269779	NNc1ccc(C(F)(F)F)c(Br)c1	3552000	O=C(O)c1ccc(I)cc1O			Oc1c(I)cc(I)cc1I	0.571429	Nc1ccc(C(=O)O)c(O)c1	0.590909
Nc1cc(C(F)(F)F)ccc1C(=O)Nc1cc(Br)cc(C(F)(F)F)c1O	109854	1	4578	0.757709	0.88039	-4.40444	0.772201	1	real	22	22557662	Nc1cc(Br)cc(C(F)(F)F)c1O	449	Nc1cc(C(F)(F)F)ccc1C(=O)O			O=C(Nc1cc(C(F)(F)F)ccc1C(F)(F)F)c1cc(Br)ccc1O	0.717949	Nc1ccc(C(=O)O)c(O)c1	0.545455
CC1(C)OC[C@@H](O)[C@H](NC(=O)CN2C(=O)C(=Cc3cccc(Br)c3)SC2=S)CO1	110049	1	4671	0.757645	0.870508	-3.99141	0.729583	1	real	22	22205604	CC1(C)OC[C@@H](N)[C@H](O)CO1	2031820	O=C(O)CN1C(=O)C(=Cc2cccc(Br)c2)SC1=S			CC(C)C(C(=O)O)N1C(=O)/C(=C\c2ccc(Br)cc2)SC1=S	0.634146	CC(=O)/C=C(/C)N[C@@H]1CON=C1O	0.451613
C[C@H]1CN(C(=O)Cc2ccc(Br)cc2OC(F)(F)F)C[C@H]1NC(=O)c1c(O)c(Cl)cc(Cl)c1Cl	103990	0	1791	0.757624	0.930641	-6.52259	0	1	wuxi	5	WXCD00198428_phase_3_N-Boc_NH	C[C@H]1CNC[C@H]1NC(=O)OC(C)(C)C	SB00047_SB	O=C(O)Cc1ccc(Br)cc1OC(F)(F)F	SD1161_SD	O=C(O)c1c(O)c(Cl)cc(Cl)c1Cl	Oc1c(O)c(Cl)c(Cl)c(Cl)c1Cl	0.7	Cc1cc(O)cc(C)c1Cl	0.5625
O=C(CN1C(=O)C(=Cc2ccc(Br)cc2)SC1=S)N1C[C@@H](CCO)[C@@H](CCO)C1	107864	1	3636	0.757602	0.881596	-4.45981	0.744888	1	real	22	24585356	OCC[C@@H]1CNC[C@@H]1CCO	141764	O=C(O)CN1C(=O)C(=Cc2ccc(Br)cc2)SC1=S			CC(C)C(C(=O)O)N1C(=O)/C(=C\c2ccc(Br)cc2)SC1=S	0.682927	Oc1ccc(Cl)cc1	0.384615
COc1c(Cl)cc(Cl)cc1C(=O)Nc1ccc(NC(=O)c2c(O)c(Cl)cc(Cl)c2Cl)cc1F	121137	1	9992	0.757592	0.935084	-6.71091	0.757311	1	wuxi	5	WXCD00301007_phase_3_N-Boc_NH	CC(C)(C)OC(=O)Nc1ccc(N)c(F)c1	SD0733_SD	COc1c(Cl)cc(Cl)cc1C(=O)O	SD1161_SD	O=C(O)c1c(O)c(Cl)cc(Cl)c1Cl	O=C(Nc1cc(Cl)cc(Cl)c1O)c1c(O)c(Cl)cc(Cl)c1Cl	0.903226	Oc1ccc(Cl)cc1	0.615385
O=C(Nc1cc(C(F)(F)F)c(Cl)cc1O)C(O)c1ccc(Cl)c(Br)c1	101036	2	272	0.757586	0.882087	-4.48116	0.756258	1	real	22	11656874	Nc1cc(C(F)(F)F)c(Cl)cc1O	7125059	O=C(O)C(O)c1ccc(Cl)c(Br)c1			O=C(Nc1cc(C(F)(F)F)ccc1O)Nc1cc(C(F)(F)F)ccc1O	0.703704	O=C(O)C(O)c1ccccc1	0.555556
O=C(Nc1c(O)c(Cl)cc(Cl)c1Cl)c1cc(Br)cc(-n2cccc2)c1	110902	1	5080	0.757558	0.913383	-5.79922	0.7609	1	real	22	7528977	Nc1c(O)c(Cl)cc(Cl)c1Cl	13481217	O=C(O)c1cc(Br)cc(-n2cccc2)c1			Oc1c(O)c(Cl)c(Cl)c(Cl)c1Cl	0.7	Cc1cc(O)cc(C)c1Cl	0.5625
CCN(CC)CC(=O)Nc1ccc(C(F)(F)F)cc1NC(=O)CN1C(=O)C(=Cc2cccc(Br)c2)SC1=S	101629	1	637	0.75752	0.916645	-5.93811	0.723131	1	real	22	9201785	CCN(CC)CC(=O)Nc1ccc(C(F)(F)F)cc1N	2031820	O=C(O)CN1C(=O)C(=Cc2cccc(Br)c2)SC1=S			O=C(O)c1ccc(/C=C2\SC(=S)N(Cc3cccc(C(F)(F)F)c3)C2=O)cc1	0.705882	NNC(=O)c1ccncc1	0.428571
O=C(Cc1csc(NC(=O)c2c(O)c(Cl)cc(Cl)c2Cl)n1)Nc1cc(Br)c(Cl)cc1F	116980	1	8005	0.757493	0.90369	-5.39417	0.769354	1	wuxi	6	WXCD02003895_phase_3_COOH_N-Boc	CC(C)(C)OC(=O)Nc1nc(CC(=O)O)cs1	AG00227_AG	Nc1cc(Br)c(Cl)cc1F	SD1161_SD	O=C(O)c1c(O)c(Cl)cc(Cl)c1Cl	O=C(Nc1cc(Cl)cc(Cl)c1O)c1c(O)c(Cl)cc(Cl)c1Cl	0.774194	Cc1cc(O)cc(C)c1Cl	0.5
NN(C(=O)c1cc(Br)c2ccccc2c1O)c1ccc(Cl)cc1F	120207	1	9538	0.75741	0.895634	-5.05877	0.776617	1	real	22	147067	NNc1ccc(Cl)cc1F	3902251	O=C(O)c1cc(Br)c2ccccc2c1O			O=C(Nc1ccc(Cl)cc1F)c1ccccc1O	0.617647	Oc1ccc(Cl)cc1	0.692308
COC(C)CN(C)C(=O)C(C)N1C(=O)/C(=C\c2ccco2)SC1=S	112901	1	6020	0.757392	0.855438	-3.36816	0.744442	1	real	22	3099560	CNCC(C)OC	23789653	CC(C(=O)O)N1C(=O)/C(=C\c2ccco2)SC1=S			CC(C)C(C(=O)O)N1C(=O)/C(=C\c2ccc(Br)cc2)SC1=S	0.609756	O=C(O)C(O)c1ccccc1	0.444444
O=C(Cc1ccc(C(F)F)cc1)Nc1cc(Br)cc(C(F)(F)F)c1O	100797	1	171	0.757386	0.877693	-4.30488	0.865874	1	real	22	22557662	Nc1cc(Br)cc(C(F)(F)F)c1O	3047340	O=C(O)Cc1ccc(C(F)F)cc1			O=C(Nc1cc(C(F)(F)F)ccc1O)Nc1cc(C(F)(F)F)ccc1O	0.555556	O=C(O)C(O)c1ccccc1	0.444444
CC(O)C1CN(C(=O)CN2C(=O)C(=Cc3cccc(Br)c3)SC2=S)CCO1	106553	1	3017	0.757072	0.854119	-3.32645	0.747557	1	real	22	3389027	CC(O)C1CNCCO1	2031820	O=C(O)CN1C(=O)C(=Cc2cccc(Br)c2)SC1=S			CC(C)C(C(=O)O)N1C(=O)/C(=C\c2ccc(Br)cc2)SC1=S	0.682927	O=C(O)C(O)c1ccccc1	0.5
O=C(NC(c1cccc(Cl)c1)c1ccccc1C(F)(F)F)c1cccc(O)c1O	118852	1	8883	0.757053	0.879776	-4.40689	0.730974	1	real	22	26059068	NC(c1cccc(Cl)c1)c1ccccc1C(F)(F)F	50779	O=C(O)c1cccc(O)c1O			O=C(Nc1cccc(NC(=O)c2cccc(O)c2O)c1)c1cccc(O)c1O	0.740741	Oc1ccc(Cl)cc1	0.615385
NN(C(=O)c1ccc(C(F)(F)F)cc1O)c1cc(C(F)(F)F)ccc1Cl	115074	1	7083	0.757031	0.865583	-3.8106	0.750464	1	real	22	221111	NNc1cc(C(F)(F)F)ccc1Cl	75630	O=C(O)c1ccc(C(F)(F)F)cc1O			O=C(Nc1cc(C(F)(F)F)ccc1O)Nc1cc(C(F)(F)F)ccc1O	0.666667	Nc1ccc(C(=O)O)c(O)c1	0.590909
NN(C(=O)c1ccc(Cl)c(O)c1O)c1ccc(Cl)cc1Cl	113606	1	6362	0.756977	0.849887	-3.15249	0.753702	1	real	22	221382	NNc1ccc(Cl)cc1Cl	3753222	O=C(O)c1ccc(Cl)c(O)c1O			Oc1c(O)c(Cl)c(Cl)c(Cl)c1Cl	0.6	Oc1ccc(Cl)cc1	0.692308
NN(C(=O)c1cc(Cl)ccc1O)c1ccc(C(F)(F)F)c(Br)c1	103466	1	1544	0.756927	0.86786	-3.9109	0.73225	1	real	22	34269779	NNc1ccc(C(F)(F)F)c(Br)c1	1964	O=C(O)c1cc(Cl)ccc1O			O=C(Nc1ccc(Cl)cc1)c1cc(Br)ccc1O	0.5625	Oc1ccc(Cl)cc1	0.692308
O=C(CN1C(=O)C(=Cc2ccc(Br)cc2)SC1=S)N1CCCOC(CCO)C1	102680	1	1155	0.756849	0.863247	-3.72015	0.713398	1	real	22	24566740	OCCC1CNCCCO1	141764	O=C(O)CN1C(=O)C(=Cc2ccc(Br)cc2)SC1=S			CC(C)C(C(=O)O)N1C(=O)/C(=C\c2ccc(Br)cc2)SC1=S	0.682927	C1N2CN3CN1CN(C2)C3	0.5
CC(Cc1ccc(C(F)(F)F)cc1)NC(=O)c1c(O)c(Cl)cc(Cl)c1Cl	104685	1	2139	0.756774	0.891257	-4.902	0.736389	1	real	527	624959	CC(N)Cc1ccc(C(F)(F)F)cc1	16413	O=C(O)c1c(O)c(Cl)cc(Cl)c1Cl			Oc1c(O)c(Cl)c(Cl)c(Cl)c1Cl	0.7	Cc1cc(O)cc(C)c1Cl	0.5625
O=C(Nc1cc(Br)cc(C(F)(F)F)c1)c1c(O)cc(Br)cc1F	102686	1	1160	0.756767	0.895794	-5.09318	0.700683	1	real	22	76051	Nc1cc(Br)cc(C(F)(F)F)c1	22129726	O=C(O)c1c(O)cc(Br)cc1F			O=C(Nc1cc(C(F)(F)F)ccc1O)Nc1cc(C(F)(F)F)ccc1O	0.592593	O=C(Nc1ccc(C(=O)O)c(O)c1)c1ccccc1	0.433333
COc1c(Cl)cc(Cl)cc1C(=O)Nc1ccc(NC(=O)c2c(O)c(Cl)cc(Cl)c2Cl)c(F)c1	121138	0	9992	0.756662	0.934938	-6.74481	0	1	wuxi	5	WXCD00301007_phase_3_N-Boc_NH	CC(C)(C)OC(=O)Nc1ccc(N)c(F)c1	SD1161_SD	O=C(O)c1c(O)c(Cl)cc(Cl)c1Cl	SD0733_SD	COc1c(Cl)cc(Cl)cc1C(=O)O	O=C(Nc1cc(Cl)cc(Cl)c1O)c1c(O)c(Cl)cc(Cl)c1Cl	0.903226	Oc1ccc(Cl)cc1	0.615385
CC1(C)CN(C(=O)CN2C(=O)C(=Cc3cccc(Br)c3)SC2=S)C[C@@H](CO)O1	106282	1	2888	0.756624	0.861583	-3.65985	0.738902	1	real	22	11995738	CC1(C)CNC[C@@H](CO)O1	2031820	O=C(O)CN1C(=O)C(=Cc2cccc(Br)c2)SC1=S			CC(C)C(C(=O)O)N1C(=O)/C(=C\c2ccc(Br)cc2)SC1=S	0.609756	Oc1ccc(Cl)cc1	0.461538
Cc1ccc(Cl)c(C(=O)N(N)c2ccc(C(F)(F)F)c(Cl)c2)c1O	117643	1	8324	0.756616	0.879421	-4.41073	0.757856	1	real	22	27229471	NNc1ccc(C(F)(F)F)c(Cl)c1	3753677	Cc1ccc(Cl)c(C(=O)O)c1O			Cc1cc(O)cc(C)c1O	0.642857	Cc1cc(O)cc(C)c1Cl	0.625
NN(C(=O)c1c(O)cccc1C(F)(F)F)c1ccc(OC(F)(F)F)c(Cl)c1	108077	1	3733	0.756594	0.876126	-4.27309	0.744372	1	real	22	27226018	NNc1ccc(OC(F)(F)F)c(Cl)c1	9065109	O=C(O)c1c(O)cccc1C(F)(F)F			O=c1cccccc1O	0.5625	Oc1ccc(Cl)cc1	0.538462
O=C(Nc1ccc(OC(F)F)c(Cl)c1)c1ccc(Cl)c(O)c1O	116014	1	7535	0.756534	0.882915	-4.56129	0.753235	1	real	22	4330	Nc1ccc(OC(F)F)c(Cl)c1	3753222	O=C(O)c1ccc(Cl)c(O)c1O			O=C(Nc1cccc(NC(=O)c2cccc(O)c2O)c1)c1cccc(O)c1O	0.703704	O=C(Nc1ccc(C(=O)O)c(O)c1)c1ccccc1	0.566667
CC(C)(C)c1ccc(Br)c(NC(=O)c2nc(C(=O)Nc3c(Cl)ccc(O)c3Cl)cs2)c1	109827	0	4567	0.756485	0.912221	-5.7966	0	1	wuxi	7	LN00160519_phase_2_COOH_COOEt	CCOC(=O)c1nc(C(=O)O)cs1	AG00136_AG	Nc1c(Cl)ccc(O)c1Cl	AG2513_AG	CC(C)(C)c1ccc(Br)c(N)c1	CC(C)(C)c1cc(O)ccc1O	0.65	Cc1cc(O)cc(C)c1Cl	0.625
O=C(Nc1ncc(-c2ccc(OC(F)(F)F)cc2)s1)c1cc2ccccc2cc1O	111447	1	5327	0.756483	0.922703	-6.23772	0.759534	1	real	22	7500266	Nc1ncc(-c2ccc(OC(F)(F)F)cc2)s1	485	O=C(O)c1cc2ccccc2cc1O			Nc1cc2ccccc2cc1N	0.642857	Nc1ccc(C(=O)Oc2ccccc2)c(O)c1	0.566667
C[C@@H](O)C1CN(C(=O)CCCN2C(=O)C(=Cc3cccs3)SC2=S)CCO1	106244	2	2872	0.756447	0.841218	-2.81053	0.746395	1	real	22	26038105	C[C@@H](O)C1CNCCO1	141774	O=C(O)CCCN1C(=O)C(=Cc2cccs2)SC1=S			CC(C)C(C(=O)O)N1C(=O)/C(=C\c2ccc(Br)cc2)SC1=S	0.560976	O=C(O)C(O)c1ccccc1	0.5
O=C(Nc1cc(Br)cc(C(F)(F)F)c1O)c1cc(O)cc(C(F)(F)F)c1	113136	1	6132	0.756418	0.875059	-4.23575	0.752901	1	real	22	22557662	Nc1cc(Br)cc(C(F)(F)F)c1O	196650	O=C(O)c1cc(O)cc(C(F)(F)F)c1			O=C(Nc1cc(C(F)(F)F)ccc1O)Nc1cc(C(F)(F)F)ccc1O	0.592593	Cc1cc(O)cc(C)c1Cl	0.4375
Cc1cc(C(O)(C(F)(F)F)C(F)(F)F)ccc1NC(=O)c1csc(C(=O)Nc2c(Cl)ccc(O)c2Cl)n1	115868	1	7464	0.75621	0.91031	-5.72799	0.746408	1	wuxi	7	LN00160519_phase_2_COOH_COOEt	CCOC(=O)c1nc(C(=O)O)cs1	AG3343_AG	Cc1cc(C(O)(C(F)(F)F)C(F)(F)F)ccc1N	AG00136_AG	Nc1c(Cl)ccc(O)c1Cl	Cc1cc(O)ccc1O	0.705882	Cc1cc(O)cc(C)c1Cl	0.75
O=C(NNc1cccc(C(F)(F)F)c1Br)C(=O)c1ccc(Br)cc1O	105528	1	2530	0.756162	0.886763	-4.73924	0.720558	1	real	22	25884056	NNc1cccc(C(F)(F)F)c1Br	2067572	O=C(O)C(=O)c1ccc(Br)cc1O			O=C(Nc1cc(C(F)(F)F)ccc1C(F)(F)F)c1cc(Br)ccc1O	0.589744	Nc1ccc(C(=O)O)c(O)c1	0.545455
CC1CC(N(CCO)C(=O)CN2C(=O)C(=Cc3ccc(Br)cc3)SC2=S)CC(C)O1	105638	1	2581	0.756156	0.873144	-4.16647	0.730806	1	real	22	17589604	CC1CC(NCCO)CC(C)O1	141764	O=C(O)CN1C(=O)C(=Cc2ccc(Br)cc2)SC1=S			CC(C)C(C(=O)O)N1C(=O)/C(=C\c2ccc(Br)cc2)SC1=S	0.707317	C[C@@H]1O[C@@H]1P(=O)(O)O	0.4375
O=C(Nc1ccc(O)cc1C(F)(F)F)c1csc(C(=O)Nc2ccc(Cl)c(Cl)c2F)n1	104681	0	2137	0.756129	0.898591	-5.23835	0	1	wuxi	7	LN00160519_phase_2_COOH_COOEt	CCOC(=O)c1nc(C(=O)O)cs1	AG2067_AG	Nc1ccc(O)cc1C(F)(F)F	AG1664_AG	Nc1ccc(Cl)c(Cl)c1F	CC(C)(C)c1cc(O)ccc1O	0.6	Oc1ccc(Cl)cc1	0.692308
Cc1ccc(Cl)c(O)c1C(=O)N(N)c1ccc(C(F)(F)F)c(Cl)c1	102477	1	1052	0.756125	0.879394	-4.43075	0.716897	1	real	22	27229471	NNc1ccc(C(F)(F)F)c(Cl)c1	3733816	Cc1ccc(Cl)c(O)c1C(=O)O			Cc1cc(O)cc(C)c1O	0.642857	Cc1cc(O)cc(C)c1Cl	0.625
CC(C)OC(=O)CN(C)C(=O)CN1C(=O)C(=Cc2cccc(Br)c2)SC1=S	107059	1	3254	0.756047	0.880826	-4.49438	0.726241	1	real	22	4469489	CNCC(=O)OC(C)C	2031820	O=C(O)CN1C(=O)C(=Cc2cccc(Br)c2)SC1=S			CC(C)C(C(=O)O)N1C(=O)/C(=C\c2ccc(Br)cc2)SC1=S	0.658537	O=C(O)C(O)c1ccccc1	0.444444
Cc1cn(-c2cc(NC(=O)c3cc4cc(-c5ccc([Si](C)(C)C)cc5)ccc4cc3O)cc(C(F)(F)F)c2)cn1	111733	1	5454	0.755953	0.945552	-7.22198	0.727765	1	wuxi	8	WXCD00612161_phase_3_Br_COOH	O=C(O)c1cc2cc(Br)ccc2cc1O	BT0835_BT	C[Si](C)(C)c1ccc(B(O)O)cc1	AG1201_AG	Cc1cn(-c2cc(N)cc(C(F)(F)F)c2)cn1	O=C(Nc1cc(C(F)(F)F)ccc1O)Nc1cc(C(F)(F)F)ccc1O	0.62963	O=C(Nc1ccc(C(=O)O)c(O)c1)c1ccccc1	0.533333
Cc1ccc(Cl)c(C(=O)N(N)c2ccc(C(F)(F)F)c(Br)c2)c1O	114862	1	6977	0.755902	0.883816	-4.62647	0.769486	1	real	22	34269779	NNc1ccc(C(F)(F)F)c(Br)c1	3753677	Cc1ccc(Cl)c(C(=O)O)c1O			Cc1cc(O)cc(C)c1O	0.642857	Cc1cc(O)cc(C)c1Cl	0.625
CN(C(=O)CN1C(=O)C(=Cc2ccc(Br)cc2)SC1=S)C(CO)c1cccc(Cl)c1Cl	120284	1	9578	0.755855	0.900757	-5.34131	0.762296	1	real	22	23024065	CNC(CO)c1cccc(Cl)c1Cl	141764	O=C(O)CN1C(=O)C(=Cc2ccc(Br)cc2)SC1=S			CC(C)C(C(=O)O)N1C(=O)/C(=C\c2ccc(Br)cc2)SC1=S	0.731707	Oc1ccc(Cl)cc1	0.461538
NN(C(=O)C(=O)c1ccc(Br)cc1O)c1cccc(C(F)(F)F)c1	104021	1	1809	0.755826	0.852579	-3.31535	0.75026	1	real	22	222379	NNc1cccc(C(F)(F)F)c1	2067572	O=C(O)C(=O)c1ccc(Br)cc1O			O=C(Nc1cc(C(F)(F)F)ccc1O)Nc1cc(C(F)(F)F)ccc1O	0.592593	Nc1ccc(C(=O)O)c(O)c1	0.590909
O=C(Nc1cccc(C(F)(F)F)c1Br)c1csc(C(=O)Nc2ccc(C(F)(F)F)cc2O)n1	110195	1	4749	0.755764	0.89339	-5.03525	0.758533	1	wuxi	7	LN00160519_phase_2_COOH_COOEt	CCOC(=O)c1nc(C(=O)O)cs1	AG0189_AG	Nc1cccc(C(F)(F)F)c1Br	AG1270_AG	Nc1ccc(C(F)(F)F)cc1O	O=C(Nc1cc(C(F)(F)F)ccc1O)Nc1cc(C(F)(F)F)ccc1O	0.740741	NNC(=O)c1ccncc1	0.47619
NN(C(=O)c1ccc(Cl)c(F)c1O)c1nc2ccc(Br)cc2s1	117794	1	8399	0.75573	0.884097	-4.64567	0.749449	1	real	22	2797200	NNc1nc2ccc(Br)cc2s1	11269527	O=C(O)c1ccc(Cl)c(F)c1O			Oc1c(O)c(Cl)c(Cl)c(Cl)c1Cl	0.6	Oc1ccc(Cl)cc1	0.538462
O=C(Nc1cc(Br)c(F)c(C(F)(F)F)c1)c1cc2c(-c3cc(F)c(F)cc3O)cccc2[nH]1	105838	1	2678	0.755676	0.920759	-6.19067	0.738312	1	wuxi	8	WXCD01001911_phase_3_Br_COOH	O=C(O)c1cc2c(Br)cccc2[nH]1	BT6783_BT	OB(O)c1cc(F)c(F)cc1O	AG4658_AG	Nc1cc(Br)c(F)c(C(F)(F)F)c1	O=C(Nc1cc(C(F)(F)F)ccc1O)Nc1cc(C(F)(F)F)ccc1O	0.592593	O=C(Nc1ccc(C(=O)O)c(O)c1)c1ccccc1	0.533333
O=C(NNc1cc(C(F)(F)F)ccc1Cl)c1ccc(Cl)c(O)c1O	102475	0	1050	0.755644	0.872114	-4.14519	0	1	real	22	221111	NNc1cc(C(F)(F)F)ccc1Cl	3753222	O=C(O)c1ccc(Cl)c(O)c1O			O=C(Nc1cc(C(F)(F)F)ccc1O)Nc1cc(C(F)(F)F)ccc1O	0.703704	Oc1ccc(Cl)cc1	0.615385
Cc1cc(Br)c(C)c(NC(=O)c2cc(-c3cccc(C(F)(F)F)c3)ccc2O)c1	113722	1	6416	0.755643	0.925218	-6.3797	0.750313	1	real	22	26770042	Cc1cc(N)c(C)c(Br)c1	75615	O=C(O)c1cc(-c2cccc(C(F)(F)F)c2)ccc1O			O=C(Nc1cc(C(F)(F)F)ccc1O)Nc1cc(C(F)(F)F)ccc1O	0.740741	O=C(Nc1ccc(C(=O)O)c(O)c1)c1ccccc1	0.466667
CO[C@@H]1CN(C(=O)CN2C(=O)C(=Cc3cccc(Br)c3)SC2=S)C[C@@H](CO)O1	105483	2	2508	0.755516	0.854826	-3.42324	0.733095	1	real	22	26535982	CO[C@@H]1CNC[C@@H](CO)O1	2031820	O=C(O)CN1C(=O)C(=Cc2cccc(Br)c2)SC1=S			CC(C)C(C(=O)O)N1C(=O)/C(=C\c2ccc(Br)cc2)SC1=S	0.609756	O=C(O)[C@H]1/C(=C/CO)O[C@@H]2CC(=O)N21	0.393939
O=C(Nc1c(O)c(Cl)cc(Cl)c1Cl)c1cnnn1-c1cccc(Cl)c1Cl	114830	1	6963	0.755514	0.906526	-5.59877	0.765262	1	real	22	7528977	Nc1c(O)c(Cl)cc(Cl)c1Cl	4381265	O=C(O)c1cnnn1-c1cccc(Cl)c1Cl			Oc1c(O)c(Cl)c(Cl)c(Cl)c1Cl	0.7	Cc1cc(O)cc(C)c1Cl	0.5625
O=C(Nc1ccc(C(F)(F)F)c(Br)c1)c1ccc(O)c(O)c1Cl	108257	0	3822	0.755503	0.876265	-4.32589	0	1	wuxi	1	AG1342_AG	Nc1ccc(C(F)(F)F)c(Br)c1	SD1482_SD	O=C(O)c1ccc(O)c(O)c1Cl			O=C(Nc1cccc(NC(=O)c2cccc(O)c2O)c1)c1cccc(O)c1O	0.740741	O=C(Nc1ccc(C(=O)O)c(O)c1)c1ccccc1	0.6
NN(C(=O)c1cc(I)ccc1O)c1ccc(C(F)(F)F)c(Br)c1	103410	1	1516	0.755465	0.872147	-4.15428	0.737745	1	real	22	34269779	NNc1ccc(C(F)(F)F)c(Br)c1	3999	O=C(O)c1cc(I)ccc1O			Oc1c(I)cc(I)cc1I	0.571429	Nc1ccc(C(=O)O)c(O)c1	0.5
NN(C(=O)C(=O)c1ccc(Br)cc1O)c1ccc(OC(F)(F)F)cc1	107426	2	3420	0.755333	0.866206	-3.90994	0.737422	1	real	22	41210	NNc1ccc(OC(F)(F)F)cc1	2067572	O=C(O)C(=O)c1ccc(Br)cc1O			O=C(Nc1ccc(Cl)cc1)c1cc(Br)ccc1O	0.5	Nc1ccc(C(=O)O)c(O)c1	0.590909
NN(C(=O)c1ccc(Cl)c(F)c1O)c1cccc(C(F)(F)F)c1F	111253	2	5241	0.75524	0.853047	-3.36027	0.750828	1	real	22	27319605	NNc1cccc(C(F)(F)F)c1F	11269527	O=C(O)c1ccc(Cl)c(F)c1O			Oc1c(O)c(Cl)c(Cl)c(Cl)c1Cl	0.6	Oc1ccc(Cl)cc1	0.538462
O=C(Nc1cc(Cl)c(O)cc1Cl)c1cc2cc(-c3ccc(O)c(F)c3F)ccc2oc1=O	114134	1	6610	0.755213	0.91057	-5.7819	0.744826	1	wuxi	8	LN00132115_phase_3_Br_COOH	O=C(O)c1cc2cc(Br)ccc2oc1=O	BT2274_BT	OB(O)c1ccc(O)c(F)c1F	AG1187_AG	Nc1cc(Cl)c(O)cc1Cl	O=C(Nc1ccc(Cl)cc1F)c1ccccc1O	0.617647	Oc1ccc(Cl)cc1	0.538462
CC(C)(C)c1ccc(O)c(NC(=O)c2nc(C(=O)Nc3ccc(F)c(C(F)F)c3)cs2)c1	120680	1	9767	0.755195	0.903343	-5.47857	0.744034	1	wuxi	7	LN00160519_phase_2_COOH_COOEt	CCOC(=O)c1nc(C(=O)O)cs1	AG7696_AG	Nc1ccc(F)c(C(F)F)c1	AG1939_AG	CC(C)(C)c1ccc(O)c(N)c1	O=C(Nc1cc(C(F)(F)F)ccc1O)Nc1cc(C(F)(F)F)ccc1O	0.740741	O=C(Nc1ccc(C(=O)O)c(O)c1)c1ccccc1	0.566667
O=C(NNc1ccc(C(F)(F)F)c(Cl)c1)c1cc(-c2cccc(C(F)(F)F)c2)ccc1O	114903	0	6994	0.755189	0.916197	-6.01969	0	1	real	22	27229471	NNc1ccc(C(F)(F)F)c(Cl)c1	75615	O=C(O)c1cc(-c2cccc(C(F)(F)F)c2)ccc1O			O=C(Nc1cc(C(F)(F)F)ccc1O)Nc1cc(C(F)(F)F)ccc1O	0.666667	Oc1ccc(Cl)cc1	0.615385
O=C(Nc1ccc(Cl)c(F)c1Cl)c1csc(C(=O)Nc2ccc(F)cc2O)n1	104104	0	1851	0.755149	0.892413	-5.02061	0	1	wuxi	7	LN00160519_phase_2_COOH_COOEt	CCOC(=O)c1nc(C(=O)O)cs1	AG1815_AG	Nc1ccc(Cl)c(F)c1Cl	AG0282_AG	Nc1ccc(F)cc1O	Oc1c(O)c(Cl)c(Cl)c(Cl)c1Cl	0.6	Oc1ccc(Cl)cc1	0.538462
O=C(Nc1cc(C(F)(F)F)ccc1SCC(F)F)c1cc(F)cc(F)c1O	119536	1	9210	0.755148	0.87674	-4.36121	0.756598	1	real	22	3564191	Nc1cc(C(F)(F)F)ccc1SCC(F)F	2244720	O=C(O)c1cc(F)cc(F)c1O			O=C(Nc1cc(C(F)(F)F)ccc1O)Nc1cc(C(F)(F)F)ccc1O	0.740741	NNC(=O)c1ccncc1	0.47619
O=C(Nc1ccc(C(F)(F)F)cc1O)c1ccc2[nH]c(C(=O)Nc3cc(Cl)c(Br)c(Cl)c3)cc2c1	120429	1	9656	0.755103	0.927527	-6.50016	0.769991	1	wuxi	7	LN00246883_phase_2_COOH_COOEt	CCOC(=O)c1cc2cc(C(=O)O)ccc2[nH]1	AG1270_AG	Nc1ccc(C(F)(F)F)cc1O	AG0194_AG	Nc1cc(Cl)c(Br)c(Cl)c1	O=C(Nc1cc(C(F)(F)F)ccc1O)Nc1cc(C(F)(F)F)ccc1O	0.740741	O=C(Nc1ccc(C(=O)O)c(O)c1)c1ccccc1	0.566667
O=C(Nc1cc(-c2cccc(C(F)(F)F)c2)no1)c1cc(Br)cc(F)c1O	107351	1	3387	0.754999	0.895887	-5.17329	0.735851	1	wuxi	1	AF0533_AF	Nc1cc(-c2cccc(C(F)(F)F)c2)no1	SD1881_SD	O=C(O)c1cc(Br)cc(F)c1O			O=C(Nc1cc(C(F)(F)F)ccc1O)Nc1cc(C(F)(F)F)ccc1O	0.62963	O=C(O)C(O)c1ccccc1	0.444444
NN(C(=O)c1c(O)cccc1Cl)c1ccc(Cl)c(C(F)(F)F)c1	104532	2	2061	0.754948	0.853618	-3.39685	0.738402	1	real	22	4160528	NNc1ccc(Cl)c(C(F)(F)F)c1	2019454	O=C(O)c1c(O)cccc1Cl			O=c1cccccc1O	0.5625	Oc1ccc(Cl)cc1	0.538462
NN(C(=O)c1cc(Cl)cc(F)c1O)c1cccc(C(F)(F)F)c1Br	102986	1	1303	0.754927	0.872001	-4.1713	0.747073	1	real	22	25884056	NNc1cccc(C(F)(F)F)c1Br	3679402	O=C(O)c1cc(Cl)cc(F)c1O			Oc1c(O)c(Cl)c(Cl)c(Cl)c1Cl	0.6	Oc1ccc(Cl)cc1	0.615385
CC(C)(C)c1cc(Br)cc(NC(=O)c2cnc3c(F)c(Cl)ccc3c2O)c1O	100970	1	242	0.754886	0.92503	-6.40441	0.874698	1	real	22	15159614	CC(C)(C)c1cc(Br)cc(N)c1O	2808248	O=C(O)c1cnc2c(F)c(Cl)ccc2c1O			CC(C)(C)c1cc(O)ccc1O	0.6	Oc1ccc(Cl)cc1	0.538462
NN(C(=O)c1ccc(C(F)(F)F)c(Cl)c1)c1cc(O)c(Cl)cc1F	101192	1	341	0.754853	0.866645	-3.94911	0.710256	1	real	22	3120607	NNc1cc(O)c(Cl)cc1F	2241860	O=C(O)c1ccc(C(F)(F)F)c(Cl)c1			O=C(Nc1cc(C(F)(F)F)ccc1O)Nc1cc(C(F)(F)F)ccc1O	0.518519	Oc1ccc(Cl)cc1	0.538462
Cc1cc(NC(=O)c2csc(NC(=O)c3cc(Cl)c(O)c(Cl)c3)n2)ccc1C(F)(F)F	111454	1	5329	0.75485	0.907028	-5.64848	0.758903	1	wuxi	6	WXCD00301481_phase_3_COOH_N-Boc	CC(C)(C)OC(=O)Nc1nc(C(=O)O)cs1	AG3604_AG	Cc1cc(N)ccc1C(F)(F)F	SD0242_SD	O=C(O)c1cc(Cl)c(O)c(Cl)c1	Cc1cc(O)cc(C)c1O	0.642857	Cc1cc(O)cc(C)c1Cl	0.625
Cc1ccc(NNC(=O)c2c(O)c(Cl)cc(Cl)c2Cl)cc1C(F)(F)F	105571	0	2550	0.754849	0.907924	-5.68625	0	1	real	527	26361007	Cc1ccc(NN)cc1C(F)(F)F	16413	O=C(O)c1c(O)c(Cl)cc(Cl)c1Cl			Cc1cc(O)cc(C)c1O	0.714286	Cc1cc(O)cc(C)c1Cl	0.75
CN(CC(O)CN(C)C(=O)OC(C)(C)C)C(=O)CN1C(=O)C(=Cc2ccc(Br)cc2)SC1=S	101918	1	769	0.754671	0.86639	-3.94624	0.715353	1	real	22	11604823	CNCC(O)CN(C)C(=O)OC(C)(C)C	141764	O=C(O)CN1C(=O)C(=Cc2ccc(Br)cc2)SC1=S			CC(C)C(C(=O)O)N1C(=O)/C(=C\c2ccc(Br)cc2)SC1=S	0.731707	O=C(O)C(O)c1ccccc1	0.444444
O=C(/C=C/C(=O)c1ccccc1)Nc1cc(Br)cc(F)c1O	109527	1	4429	0.754652	0.885745	-4.76145	0.765956	1	real	22	76050	Nc1cc(Br)cc(F)c1O	23026475	O=C(O)/C=C/C(=O)c1ccccc1			O=C(C=Cc1ccccc1O)c1ccccc1	0.653846	O=C(Nc1ccc(C(=O)O)c(O)c1)c1ccccc1	0.5
O=C(Nc1ccc(F)cc1O)c1csc(C(=O)Nc2ccc(Cl)c(F)c2Cl)n1	104105	1	1851	0.754594	0.891705	-5.01474	0.733767	1	wuxi	7	LN00160519_phase_2_COOH_COOEt	CCOC(=O)c1nc(C(=O)O)cs1	AG0282_AG	Nc1ccc(F)cc1O	AG1815_AG	Nc1ccc(Cl)c(F)c1Cl	Oc1c(O)c(Cl)c(Cl)c(Cl)c1Cl	0.6	Oc1ccc(Cl)cc1	0.538462
O=C1CN(C(=O)CN2C(=O)C(=Cc3ccc(Br)cc3)SC2=S)C(C(F)(F)F)CN1	119550	0	9217	0.754521	0.880439	-4.54382	0	1	real	11	26611307	O=C1CNC(C(F)(F)F)CN1	141764	O=C(O)CN1C(=O)C(=Cc2ccc(Br)cc2)SC1=S			CC(C)C(C(=O)O)N1C(=O)/C(=C\c2ccc(Br)cc2)SC1=S	0.682927	O=C(O)C1=CC[C@@H]2CC(=O)N12	0.384615
O=C(Nc1ccc(O)c(C(=O)Nc2ccc(SC(F)(F)F)c(F)c2)c1)c1cc(Cl)cc(Cl)c1	119232	1	9063	0.754322	0.925309	-6.44042	0.774285	1	real	22	2810027	Nc1ccc(SC(F)(F)F)c(F)c1	92553	O=C(Nc1ccc(O)c(C(=O)O)c1)c1cc(Cl)cc(Cl)c1			O=C(Nc1ccc(Cl)cc1)c1cc(Br)ccc1O	0.71875	O=C(Nc1ccc(C(=O)O)c(O)c1)c1ccccc1	0.633333
O=C(Nc1ccc(Cl)c(F)c1)c1cc(OC(F)(F)F)ccc1O	107360	0	3391	0.754318	0.892887	-5.07637	0	1	wuxi	1	AG0426_AG	Nc1ccc(Cl)c(F)c1	SD1354_SD	O=C(O)c1cc(OC(F)(F)F)ccc1O			O=C(Nc1ccc(Cl)cc1)c1cc(Br)ccc1O	0.6875	O=C(Nc1ccc(C(=O)O)c(O)c1)c1ccccc1	0.566667
O=C(Nc1ccc(O)c(F)c1)c1csc(C(=O)Nc2cccc(C(F)(F)F)c2Cl)n1	111632	0	5404	0.754306	0.889794	-4.94673	0	1	wuxi	7	LN00160519_phase_2_COOH_COOEt	CCOC(=O)c1nc(C(=O)O)cs1	AG0509_AG	Nc1ccc(O)c(F)c1	AG1620_AG	Nc1cccc(C(F)(F)F)c1Cl	O=C(Nc1cc(C(F)(F)F)ccc1O)Nc1cc(C(F)(F)F)ccc1O	0.62963	O=C(Nc1ccc(C(=O)O)c(O)c1)c1ccccc1	0.566667
O=C(Nc1ccc(Br)c(Cl)c1)c1cc(C(F)(F)F)ccc1O	112958	0	6045	0.754302	0.887416	-4.84688	0	1	wuxi	1	AG0424_AG	Nc1ccc(Br)c(Cl)c1	SD1099_SD	O=C(O)c1cc(C(F)(F)F)ccc1O			O=C(Nc1ccc(Cl)cc1)c1cc(Br)ccc1O	0.75	O=C(Nc1ccc(C(=O)O)c(O)c1)c1ccccc1	0.6
COc1ccc(CN(C)C(=O)CN2C(=O)C(=Cc3ccc(Br)cc3)SC2=S)cc1[N+](=O)[O-]	116889	1	7962	0.754241	0.918057	-6.13879	0.746175	1	real	22	2145476	CNCc1ccc(OC)c([N+](=O)[O-])c1	141764	O=C(O)CN1C(=O)C(=Cc2ccc(Br)cc2)SC1=S			CC(C)C(C(=O)O)N1C(=O)/C(=C\c2ccc(Br)cc2)SC1=S	0.707317	NC(=O)c1cc([N+](=O)[O-])cc([N+](=O)[O-])c1	0.5
CCOC(OCC)C(O)CNC(=O)C(C)N1C(=O)/C(=C\c2ccco2)SC1=S	117243	1	8130	0.754227	0.840267	-2.86619	0.746094	1	real	22	3540305	CCOC(OCC)C(O)CN	23789653	CC(C(=O)O)N1C(=O)/C(=C\c2ccco2)SC1=S			CC(C)C(C(=O)O)N1C(=O)/C(=C\c2ccc(Br)cc2)SC1=S	0.609756	O=C(O)C(O)c1ccccc1	0.555556
Cc1ccc(Cl)c(O)c1C(=O)N(N)c1cc(Br)cc(C(F)(F)F)c1	103260	2	1432	0.754223	0.883149	-4.67071	0.742241	1	real	22	9530968	NNc1cc(Br)cc(C(F)(F)F)c1	3733816	Cc1ccc(Cl)c(O)c1C(=O)O			Cc1cc(O)cc(C)c1O	0.642857	Cc1cc(O)cc(C)c1Cl	0.625
CN(C)CC1(CO)COCCN1C(=O)CN1C(=O)C(=Cc2cccc(Br)c2)SC1=S	102424	4	1026	0.75422	0.836338	-2.70115	0.73235	1	real	22	24366019	CN(C)CC1(CO)COCCN1	2031820	O=C(O)CN1C(=O)C(=Cc2cccc(Br)c2)SC1=S			CC(C)C(C(=O)O)N1C(=O)/C(=C\c2ccc(Br)cc2)SC1=S	0.609756	O=C(O)C(O)c1ccccc1	0.388889
Cc1cc(NC(=O)c2csc(C(=O)Nc3cc4ccccc4cc3O)n2)ccc1OC(F)(F)F	109672	0	4498	0.754139	0.91179	-5.8795	0	1	wuxi	7	LN00160519_phase_2_COOH_COOEt	CCOC(=O)c1nc(C(=O)O)cs1	AG2120_AG	Cc1cc(N)ccc1OC(F)(F)F	AG1002_AG	Nc1cc2ccccc2cc1O	Nc1cc2ccccc2cc1N	0.642857	O=C(Nc1ccc(C(=O)O)c(O)c1)c1ccccc1	0.6
O=C(Nc1cc(Br)cc(C(F)(F)F)c1O)C1=Cc2cccc(Br)c2OC1	118042	1	8510	0.75412	0.914912	-6.01168	0.760661	1	real	22	22557662	Nc1cc(Br)cc(C(F)(F)F)c1O	8018855	O=C(O)C1=Cc2cccc(Br)c2OC1			O=C(Nc1cc(C(F)(F)F)ccc1C(F)(F)F)c1cc(Br)ccc1O	0.564103	O=C(Nc1ccc(C(=O)O)c(O)c1)c1ccccc1	0.4
CCOc1cc(/C=C/C(=O)Nc2cc(C(F)(F)F)c(F)cc2C)cc(Cl)c1O	102484	1	1055	0.754055	0.903788	-5.5464	0.70775	1	real	22	19254350	Cc1cc(F)c(C(F)(F)F)cc1N	13325	CCOc1cc(/C=C/C(=O)O)cc(Cl)c1O			Cc1cc(O)cc(C)c1O	0.642857	Cc1cc(O)cc(C)c1Cl	0.625
NN(C(=O)c1c(Cl)ccc(Cl)c1O)c1cccc(C(F)(F)F)c1	118538	1	8745	0.754054	0.852982	-3.40864	0.761232	1	real	22	222379	NNc1cccc(C(F)(F)F)c1	3937570	O=C(O)c1c(Cl)ccc(Cl)c1O			Oc1c(O)c(Cl)c(Cl)c(Cl)c1Cl	0.6	Oc1ccc(Cl)cc1	0.538462
CCC1(N(C)C(=O)CN2C(=O)C(=Cc3ccc(Br)cc3)SC2=S)COC1	101685	1	661	0.754048	0.889184	-4.9322	0.732175	1	real	22	27078882	CCC1(NC)COC1	141764	O=C(O)CN1C(=O)C(=Cc2ccc(Br)cc2)SC1=S			CC(C)C(C(=O)O)N1C(=O)/C(=C\c2ccc(Br)cc2)SC1=S	0.707317	C1N2CN3CN1CN(C2)C3	0.333333
NN(C(=O)c1ccc(Cl)c(O)c1O)c1ccc(C(F)(F)F)c(F)c1	103943	2	1771	0.753916	0.845924	-3.11758	0.738652	1	real	22	27077340	NNc1ccc(C(F)(F)F)c(F)c1	3753222	O=C(O)c1ccc(Cl)c(O)c1O			Oc1c(O)c(Cl)c(Cl)c(Cl)c1Cl	0.6	Oc1ccc(Cl)cc1	0.538462
NN(C(=O)c1ccc(Cl)c(F)c1O)c1ccc(C(F)(F)F)cc1	105613	3	2571	0.753839	0.849513	-3.27192	0.738898	1	real	22	223016	NNc1ccc(C(F)(F)F)cc1	11269527	O=C(O)c1ccc(Cl)c(F)c1O			Oc1c(O)c(Cl)c(Cl)c(Cl)c1Cl	0.6	Oc1ccc(Cl)cc1	0.538462
O=C(Nc1cc(Br)cc(C(F)(F)F)c1O)c1ccc2[nH]c3ccccc3c2c1	110439	1	4862	0.753784	0.909093	-5.78129	0.758352	1	real	22	22557662	Nc1cc(Br)cc(C(F)(F)F)c1O	4207588	O=C(O)c1ccc2[nH]c3ccccc3c2c1			O=C(Nc1cc(C(F)(F)F)ccc1C(F)(F)F)c1cc(Br)ccc1O	0.564103	O=C(Nc1ccc(C(=O)O)c(O)c1)c1ccccc1	0.5
CN(C[C@@H](O)CO)C(=O)CN1C(=O)C(=Cc2cccc(Br)c2)SC1=S	102024	1	824	0.753776	0.848498	-3.23191	0.713713	1	real	22	3400846	CNC[C@@H](O)CO	2031820	O=C(O)CN1C(=O)C(=Cc2cccc(Br)c2)SC1=S			CC(C)C(C(=O)O)N1C(=O)/C(=C\c2ccc(Br)cc2)SC1=S	0.634146	O=C(O)C(O)c1ccccc1	0.5
CC(C)c1cc(NC(=O)c2cc3cc(O)c(O)cc3s2)ccc1C(F)(F)F	119057	1	8972	0.753746	0.88057	-4.58274	0.767087	1	real	22	22994829	CC(C)c1cc(N)ccc1C(F)(F)F	11399947	O=C(O)c1cc2cc(O)c(O)cc2s1			O=C(Nc1cc(C(F)(F)F)ccc1O)Nc1cc(C(F)(F)F)ccc1O	0.555556	O=C(Nc1ccc(C(=O)O)c(O)c1)c1ccccc1	0.533333
CCN(CCOCCO)C(=O)CN1C(=O)C(=Cc2cccc(Br)c2)SC1=S	102406	2	1016	0.753725	0.849056	-3.25762	0.724053	1	real	22	8902800	CCNCCOCCO	2031820	O=C(O)CN1C(=O)C(=Cc2cccc(Br)c2)SC1=S			CC(C)C(C(=O)O)N1C(=O)/C(=C\c2ccc(Br)cc2)SC1=S	0.609756	CCCCCCCCCCCCCCCCCCCCCCO	0.461538
O=C(Nc1cc(C(F)(F)F)ccc1Br)c1cc(Br)c(O)cc1O	109529	1	4432	0.753682	0.880297	-4.57405	0.764718	1	wuxi	1	AG0382_AG	Nc1cc(C(F)(F)F)ccc1Br	SD0284_SD	O=C(O)c1cc(Br)c(O)cc1O			O=C(Nc1cc(C(F)(F)F)ccc1O)Nc1cc(C(F)(F)F)ccc1O	0.777778	Nc1ccc(C(=O)O)c(O)c1	0.5
O=C(CN1C(=O)C(=Cc2cccc(Br)c2)SC1=S)NC(c1ccc(C(F)(F)F)cc1)C(F)(F)F	116962	1	7999	0.753681	0.917164	-6.12532	0.768119	1	real	22	7766742	NC(c1ccc(C(F)(F)F)cc1)C(F)(F)F	2031820	O=C(O)CN1C(=O)C(=Cc2cccc(Br)c2)SC1=S			O=C(O)c1ccc(/C=C2\SC(=S)N(Cc3cccc(C(F)(F)F)c3)C2=O)cc1	0.686275	O=C(O)C(O)c1ccccc1	0.5
O=C(/C=C/c1ccc(Cl)cc1)Nc1ccc(F)c(F)c1O	105714	2	2620	0.753675	0.873059	-4.26974	0.727046	1	real	22	3897294	Nc1ccc(F)c(F)c1O	23026366	O=C(O)/C=C/c1ccc(Cl)cc1			Oc1c(O)c(Cl)c(Cl)c(Cl)c1Cl	0.6	Oc1ccc(Cl)cc1	0.769231
O=C(Nc1cc(C(F)(F)F)c(Cl)cc1O)[C@@H]1CCO[C@H]1c1ccc(Cl)c(F)c1	101662	1	651	0.753654	0.906725	-5.68723	0.726907	1	real	22	11656874	Nc1cc(C(F)(F)F)c(Cl)cc1O	22244741	O=C(O)[C@@H]1CCO[C@H]1c1ccc(Cl)c(F)c1			O=C(Nc1cc(C(F)(F)F)ccc1O)Nc1cc(C(F)(F)F)ccc1O	0.62963	Oc1ccc(Cl)cc1	0.538462
O=C(Nc1ccc(O)cc1OC(F)(F)F)c1c(O)ccc(Cl)c1F	115802	1	7432	0.75365	0.874215	-4.31948	0.74227	1	real	22	3660444	Nc1ccc(O)cc1OC(F)(F)F	22377539	O=C(O)c1c(O)ccc(Cl)c1F			Cc1cc(O)ccc1O	0.647059	Oc1ccc(Cl)cc1	0.692308
O=C(Nc1ccc(Cl)c(C(F)(F)F)c1)c1csc(C(=O)Nc2ccc(O)c(F)c2)n1	114152	0	6622	0.753531	0.890997	-5.03075	0	1	wuxi	7	LN00160519_phase_2_COOH_COOEt	CCOC(=O)c1nc(C(=O)O)cs1	AG0146_AG	Nc1ccc(Cl)c(C(F)(F)F)c1	AG0509_AG	Nc1ccc(O)c(F)c1	O=C(Nc1ccc2c(c1)OC(F)(F)O2)Nc1ccc(Cl)c(C(F)(F)F)c1	0.65	Oc1ccc(Cl)cc1	0.538462
O=C(Nc1ccc(O)c(F)c1)c1csc(C(=O)Nc2ccc(Cl)c(C(F)(F)F)c2)n1	114151	1	6622	0.753511	0.890932	-5.0289	0.735588	1	wuxi	7	LN00160519_phase_2_COOH_COOEt	CCOC(=O)c1nc(C(=O)O)cs1	AG0509_AG	Nc1ccc(O)c(F)c1	AG0146_AG	Nc1ccc(Cl)c(C(F)(F)F)c1	O=C(Nc1ccc2c(c1)OC(F)(F)O2)Nc1ccc(Cl)c(C(F)(F)F)c1	0.65	Oc1ccc(Cl)cc1	0.538462
O=C(Nc1ccc2ccccc2c1Cl)c1cc([N+](=O)[O-])c(O)cc1O	117972	0	8481	0.753503	0.907823	-5.73997	0	1	wuxi	1	AG00230_AG	Nc1ccc2ccccc2c1Cl	SD0987_SD	O=C(O)c1cc([N+](=O)[O-])c(O)cc1O			O=C(Nc1ccc(Cl)cc1F)c1ccccc1O	0.617647	O=[N+]([O-])c1ccc(O)c2ncccc12	0.566667
O=C(Nc1cc(Cl)c(Br)c(Cl)c1)c1ccc2[nH]c(C(=O)Nc3ccc(C(F)(F)F)cc3O)cc2c1	120430	0	9656	0.753459	0.925133	-6.47018	0	1	wuxi	7	LN00246883_phase_2_COOH_COOEt	CCOC(=O)c1cc2cc(C(=O)O)ccc2[nH]1	AG0194_AG	Nc1cc(Cl)c(Br)c(Cl)c1	AG1270_AG	Nc1ccc(C(F)(F)F)cc1O	O=C(Nc1cc(C(F)(F)F)ccc1O)Nc1cc(C(F)(F)F)ccc1O	0.740741	O=C(Nc1ccc(C(=O)O)c(O)c1)c1ccccc1	0.566667
O=C(/C=C/c1cc(Cl)sc1Cl)Nc1cc(C(F)(F)F)c(F)cc1O	107732	1	3567	0.753383	0.888579	-4.93537	0.73522	1	real	22	3834559	Nc1cc(C(F)(F)F)c(F)cc1O	23976244	O=C(O)/C=C/c1cc(Cl)sc1Cl			O=C(Nc1cc(C(F)(F)F)ccc1O)Nc1cc(C(F)(F)F)ccc1O	0.592593	Oc1ccc(Cl)cc1	0.461538
O=C(NNc1cc(C(F)(F)F)ccc1F)C(=O)c1ccc(Br)cc1O	108433	0	3907	0.753381	0.8766	-4.4314	0	1	real	22	8636833	NNc1cc(C(F)(F)F)ccc1F	2067572	O=C(O)C(=O)c1ccc(Br)cc1O			O=C(Nc1cc(C(F)(F)F)ccc1O)Nc1cc(C(F)(F)F)ccc1O	0.740741	Nc1ccc(C(=O)O)c(O)c1	0.545455
NN(C(=O)c1cc(-c2ccccc2)cc(Cl)c1O)c1nc2ccc(Br)cc2s1	107332	0	3378	0.753325	0.896492	-5.27086	0	1	real	22	2797200	NNc1nc2ccc(Br)cc2s1	8936860	O=C(O)c1cc(-c2ccccc2)cc(Cl)c1O			O=c1cccccc1O	0.625	Oc1ccc(Cl)cc1	0.538462
O=C(Nc1cc(Cl)ccc1I)c1ccc(O)c(O)c1O	114109	1	6599	0.753271	0.862303	-3.83457	0.749755	1	wuxi	1	AG0401_AG	Nc1cc(Cl)ccc1I	SD0163_SD	O=C(O)c1ccc(O)c(O)c1O			O=C(Nc1cccc(NC(=O)c2cccc(O)c2O)c1)c1cccc(O)c1O	0.666667	Oc1ccc(Cl)cc1	0.692308
O=C(Nc1ccsc1C(=O)Nc1c(Cl)cc(C(F)(F)F)cc1Cl)c1cc(Br)c(O)cc1O	120001	1	9444	0.753214	0.898917	-5.37765	0.744797	1	wuxi	6	LN00163610_phase_3_COOH_N-Boc	CC(C)(C)OC(=O)Nc1ccsc1C(=O)O	AG0185_AG	Nc1c(Cl)cc(C(F)(F)F)cc1Cl	SD0284_SD	O=C(O)c1cc(Br)c(O)cc1O	O=C(Nc1cc(C(F)(F)F)ccc1O)Nc1cc(C(F)(F)F)ccc1O	0.666667	Oc1ccc(Cl)cc1	0.538462
NN(C(=O)c1c(Cl)ccc(Cl)c1O)c1cccc(Cl)c1Cl	118695	1	8816	0.753201	0.864907	-3.94714	0.770786	1	real	22	83878	NNc1cccc(Cl)c1Cl	3937570	O=C(O)c1c(Cl)ccc(Cl)c1O			Oc1c(O)c(Cl)c(Cl)c(Cl)c1Cl	0.7	Oc1ccc(Cl)cc1	0.538462
O=C(NNc1cc(Br)ccc1C(F)(F)F)c1ccc(Cl)c(O)c1O	110762	1	5011	0.753158	0.873711	-4.31945	0.711465	1	real	22	27273082	NNc1cc(Br)ccc1C(F)(F)F	3753222	O=C(O)c1ccc(Cl)c(O)c1O			O=C(Nc1cc(C(F)(F)F)ccc1C(F)(F)F)c1cc(Br)ccc1O	0.641026	Oc1ccc(Cl)cc1	0.615385
Cc1cc(O)c(F)cc1NC(=O)Nc1cc(Cl)c(F)c(Cl)c1	104250	1	1933	0.75313	0.895443	-5.23509	0.721032	1	real	2430	3040394	Nc1cc(Cl)c(F)c(Cl)c1	26036686	Cc1cc(O)c(F)cc1N			O=C(Nc1ccc(Cl)cc1)Nc1ccc(Cl)c(Cl)c1	0.615385	Cc1cc(O)cc(C)c1Cl	0.625
O=C(Nc1c(O)c(Cl)cc(Cl)c1Cl)c1cccc2cc(O)ccc12	100857	1	198	0.753048	0.9073	-5.73756	0.890809	1	real	22	7528977	Nc1c(O)c(Cl)cc(Cl)c1Cl	70428	O=C(O)c1cccc2cc(O)ccc12			Oc1c(O)c(Cl)c(Cl)c(Cl)c1Cl	0.7	Oc1ccc(Cl)cc1	0.692308
NN(C(=O)c1cc(Cl)c(F)cc1O)c1cccc(Cl)c1Cl	109039	1	4192	0.753045	0.865378	-3.97372	0.7636	1	real	22	83878	NNc1cccc(Cl)c1Cl	3732538	O=C(O)c1cc(Cl)c(F)cc1O			Oc1c(O)c(Cl)c(Cl)c(Cl)c1Cl	0.6	Nc1ccc(C(=O)O)c(O)c1	0.545455
CC(O)CN(CCO)C(=O)CCN1C(=O)C(=Cc2ccc(F)cc2)SC1=S	115660	1	7363	0.752991	0.840451	-2.92712	0.755719	1	real	22	3902382	CC(O)CNCCO	43186	O=C(O)CCN1C(=O)C(=Cc2ccc(F)cc2)SC1=S			CC(C)C(C(=O)O)N1C(=O)/C(=C\c2ccc(Br)cc2)SC1=S	0.634146	O=C(O)C(O)c1ccccc1	0.444444
CC(C)(C)c1ccc(O)c(NC(=O)c2csc(C(=O)Nc3ccc(F)c(C(F)F)c3)n2)c1	120681	0	9767	0.75299	0.901156	-5.48151	0	1	wuxi	7	LN00160519_phase_2_COOH_COOEt	CCOC(=O)c1nc(C(=O)O)cs1	AG1939_AG	CC(C)(C)c1ccc(O)c(N)c1	AG7696_AG	Nc1ccc(F)c(C(F)F)c1	O=C(Nc1cc(C(F)(F)F)ccc1O)Nc1cc(C(F)(F)F)ccc1O	0.740741	O=C(Nc1ccc(C(=O)O)c(O)c1)c1ccccc1	0.566667
O=C(Nc1cc(F)c(Br)cc1OC(F)F)c1cc(-c2ccc(F)cc2)ccc1O	119332	1	9105	0.752969	0.924654	-6.47116	0.771911	1	real	22	26389348	Nc1cc(F)c(Br)cc1OC(F)F	75613	O=C(O)c1cc(-c2ccc(F)cc2)ccc1O			O=C(Nc1ccc(Cl)cc1)c1cc(Br)ccc1O	0.59375	Nc1ccc(C(=O)O)c(O)c1	0.454545
CCOC(=O)CCN(C)C(=O)CN1C(=O)C(=Cc2ccc(Br)cc2)SC1=S	119778	1	9327	0.752914	0.883285	-4.73284	0.76878	1	real	22	3620084	CCOC(=O)CCNC	141764	O=C(O)CN1C(=O)C(=Cc2ccc(Br)cc2)SC1=S			CC(C)C(C(=O)O)N1C(=O)/C(=C\c2ccc(Br)cc2)SC1=S	0.707317	CCCCC(=O)OC1C(C=O)=CC(O)C(O)C1O	0.333333
CN(Cc1ccc(C(F)(F)F)cc1Cl)C(=O)c1cc(Br)cc(Br)c1O	112319	2	5743	0.752851	0.887178	-4.89936	0.73904	1	real	22	34646272	CNCc1ccc(C(F)(F)F)cc1Cl	4001	O=C(O)c1cc(Br)cc(Br)c1O			Oc1c(O)c(Cl)c(Cl)c(Cl)c1Cl	0.6	Oc1ccc(Cl)cc1	0.538462
O=C(Nc1cccc(C(F)(F)F)c1Cl)c1csc(C(=O)Nc2ccc(O)c(F)c2)n1	111633	1	5404	0.752823	0.888442	-4.95372	0.727096	1	wuxi	7	LN00160519_phase_2_COOH_COOEt	CCOC(=O)c1nc(C(=O)O)cs1	AG1620_AG	Nc1cccc(C(F)(F)F)c1Cl	AG0509_AG	Nc1ccc(O)c(F)c1	O=C(Nc1cc(C(F)(F)F)ccc1O)Nc1cc(C(F)(F)F)ccc1O	0.62963	O=C(Nc1ccc(C(=O)O)c(O)c1)c1ccccc1	0.566667
O=C(Nc1cc(Br)cc(F)c1O)c1cc(Br)c(F)cc1O	113710	1	6412	0.752816	0.87846	-4.53402	0.749902	1	real	22	76050	Nc1cc(Br)cc(F)c1O	8020858	O=C(O)c1cc(Br)c(F)cc1O			O=C(Nc1ccc(Cl)cc1)c1cc(Br)ccc1O	0.53125	Nc1ccc(C(=O)O)c(O)c1	0.454545
O=C(Nc1cccc(O)c1Cl)c1csc(C(=O)Nc2ccc(Cl)c(F)c2F)n1	105296	1	2422	0.752815	0.888623	-4.96173	0.734682	1	wuxi	7	LN00160519_phase_2_COOH_COOEt	CCOC(=O)c1nc(C(=O)O)cs1	AG1574_AG	Nc1cccc(O)c1Cl	AG1653_AG	Nc1ccc(Cl)c(F)c1F	Oc1c(O)c(Cl)c(Cl)c(Cl)c1Cl	0.6	Oc1ccc(Cl)cc1	0.538462
O=C(Nc1ccc(Cl)c(F)c1F)c1csc(C(=O)Nc2cccc(O)c2Cl)n1	105295	0	2422	0.752717	0.888522	-4.96167	0	1	wuxi	7	LN00160519_phase_2_COOH_COOEt	CCOC(=O)c1nc(C(=O)O)cs1	AG1653_AG	Nc1ccc(Cl)c(F)c1F	AG1574_AG	Nc1cccc(O)c1Cl	Oc1c(O)c(Cl)c(Cl)c(Cl)c1Cl	0.6	Oc1ccc(Cl)cc1	0.538462
CC(O)C1COCCN1C(=O)CN1C(=O)C(=Cc2ccc(Br)cc2)SC1=S	101330	1	431	0.752711	0.855685	-3.58022	0.686909	1	real	22	24221835	CC(O)C1COCCN1	141764	O=C(O)CN1C(=O)C(=Cc2ccc(Br)cc2)SC1=S			CC(C)C(C(=O)O)N1C(=O)/C(=C\c2ccc(Br)cc2)SC1=S	0.756098	O=C(O)C(O)c1ccccc1	0.5
O=C(Nc1cc(Cl)c(O)cc1Cl)c1ccc(C(F)(F)F)c(F)c1	106996	0	3227	0.752668	0.880409	-4.6224	0	1	wuxi	1	AG1187_AG	Nc1cc(Cl)c(O)cc1Cl	SD0478_SD	O=C(O)c1ccc(C(F)(F)F)c(F)c1			O=C(Nc1cc(C(F)(F)F)ccc1O)Nc1cc(C(F)(F)F)ccc1O	0.592593	Oc1ccc(Cl)cc1	0.538462
NN(C(=O)c1c(Cl)ccc(Cl)c1O)c1ccc(Cl)c(F)c1	106125	2	2819	0.752648	0.859191	-3.73046	0.736607	1	real	22	9024450	NNc1ccc(Cl)c(F)c1	3937570	O=C(O)c1c(Cl)ccc(Cl)c1O			Oc1c(O)c(Cl)c(Cl)c(Cl)c1Cl	0.6	Oc1ccc(Cl)cc1	0.538462
O=C(Nc1ccc(Cl)c(F)c1Cl)c1[nH]nc2ccc(-c3ccc(O)cc3C(F)(F)F)cc12	104427	1	2011	0.752601	0.915683	-6.10957	0.726525	1	wuxi	8	WXCD00614089_phase_3_Br_COOH	O=C(O)c1[nH]nc2ccc(Br)cc12	BT1103_BT	CC1(C)OB(c2ccc(O)cc2C(F)(F)F)OC1(C)C	AG1815_AG	Nc1ccc(Cl)c(F)c1Cl	CC(C)(C)c1cc(O)ccc1O	0.6	Oc1ccc(Cl)cc1	0.692308
O=C(Nc1cc(F)cc(NCC(F)(F)F)c1)c1cc(F)cc(Cl)c1O	113486	1	6301	0.752524	0.879569	-4.59328	0.732761	1	real	22	7367045	Nc1cc(F)cc(NCC(F)(F)F)c1	3685629	O=C(O)c1cc(F)cc(Cl)c1O			O=C(Nc1cccc(NC(=O)c2cccc(O)c2O)c1)c1cccc(O)c1O	0.62963	Oc1ccc(Cl)cc1	0.461538
CC(C)c1cc(C(F)(F)F)ccc1NC(=O)c1cc(Br)c(F)cc1O	114709	1	6907	0.752508	0.896397	-5.302	0.751963	1	real	22	26355976	CC(C)c1cc(C(F)(F)F)ccc1N	8020858	O=C(O)c1cc(Br)c(F)cc1O			O=C(Nc1cc(C(F)(F)F)ccc1O)Nc1cc(C(F)(F)F)ccc1O	0.740741	Nc1ccc(C(=O)O)c(O)c1	0.5
O=C(Nc1cc(F)cc(Cl)c1O)c1ccc(Cl)c(Cl)c1	108860	1	4106	0.752429	0.884903	-4.82179	0.742836	1	real	22	3838116	Nc1cc(F)cc(Cl)c1O	819	O=C(O)c1ccc(Cl)c(Cl)c1			O=C(Nc1cc(Cl)cc(Cl)c1O)c1c(O)c(Cl)cc(Cl)c1Cl	0.612903	Oc1ccc(Cl)cc1	0.538462
Cc1cc(NC(=O)c2nc(C(=O)Nc3cc4ccccc4cc3O)cs2)ccc1OC(F)(F)F	109671	1	4498	0.7524	0.91086	-5.91525	0.731436	1	wuxi	7	LN00160519_phase_2_COOH_COOEt	CCOC(=O)c1nc(C(=O)O)cs1	AG1002_AG	Nc1cc2ccccc2cc1O	AG2120_AG	Cc1cc(N)ccc1OC(F)(F)F	Nc1cc2ccccc2cc1N	0.642857	O=C(Nc1ccc(C(=O)O)c(O)c1)c1ccccc1	0.6
CC(C(=O)N1CC(C(F)(F)F)OCC1CO)N1C(=O)/C(=C\c2ccco2)SC1=S	114955	1	7023	0.752367	0.854936	-3.56351	0.75098	1	real	22	27262128	OCC1COC(C(F)(F)F)CN1	23789653	CC(C(=O)O)N1C(=O)/C(=C\c2ccco2)SC1=S			CC(C)C(C(=O)O)N1C(=O)/C(=C\c2ccc(Br)cc2)SC1=S	0.634146	O=C(O)C(O)c1ccccc1	0.444444
O=C(C#Cc1ccc(Br)cc1)Nc1cc(C(F)(F)F)c(F)cc1O	102008	1	811	0.75228	0.886758	-4.9063	0.699421	1	real	22	3834559	Nc1cc(C(F)(F)F)c(F)cc1O	4213921	O=C(O)C#Cc1ccc(Br)cc1			O=C(Nc1cc(C(F)(F)F)ccc1O)Nc1cc(C(F)(F)F)ccc1O	0.666667	Nc1ccc(C(=O)O)c(O)c1	0.409091
CN(CCC(O)CO)C(=O)CN1C(=O)C(=Cc2cccc(Br)c2)SC1=S	116904	3	7969	0.752278	0.845302	-3.16197	0.749289	1	real	22	27232845	CNCCC(O)CO	2031820	O=C(O)CN1C(=O)C(=Cc2cccc(Br)c2)SC1=S			CC(C)C(C(=O)O)N1C(=O)/C(=C\c2ccc(Br)cc2)SC1=S	0.634146	O=C(O)C(O)c1ccccc1	0.5
O=C(Nc1ccc(Cl)c(C(F)(F)F)c1)c1c(O)cc(Br)cc1F	110222	1	4764	0.752277	0.889113	-5.00549	0.758521	1	real	22	2288	Nc1ccc(Cl)c(C(F)(F)F)c1	22129726	O=C(O)c1c(O)cc(Br)cc1F			O=C(Nc1ccc(Cl)cc1)c1cc(Br)ccc1O	0.625	Oc1ccc(Cl)cc1	0.538462
NN(C(=O)c1c(O)cc(Cl)cc1F)c1cc(Br)cc(C(F)(F)F)c1	110296	1	4799	0.75217	0.870729	-4.23654	0.745246	1	real	22	9530968	NNc1cc(Br)cc(C(F)(F)F)c1	26463479	O=C(O)c1c(O)cc(Cl)cc1F			O=C(Nc1cc(C(F)(F)F)ccc1O)Nc1cc(C(F)(F)F)ccc1O	0.518519	Oc1ccc(Cl)cc1	0.538462
NN(C(=O)c1cc(Br)cc(F)c1O)c1cccc(Cl)c1Cl	109189	1	4257	0.752159	0.870385	-4.22256	0.753758	1	real	22	83878	NNc1cccc(Cl)c1Cl	2149567	O=C(O)c1cc(Br)cc(F)c1O			Oc1c(O)c(Cl)c(Cl)c(Cl)c1Cl	0.7	Oc1ccc(Cl)cc1	0.538462
O=C(Nc1ccc(C(F)(F)F)cc1O)c1csc(C(=O)Nc2cccc(C(F)(F)F)c2Br)n1	110194	0	4749	0.752154	0.889688	-5.03502	0	1	wuxi	7	LN00160519_phase_2_COOH_COOEt	CCOC(=O)c1nc(C(=O)O)cs1	AG1270_AG	Nc1ccc(C(F)(F)F)cc1O	AG0189_AG	Nc1cccc(C(F)(F)F)c1Br	O=C(Nc1cc(C(F)(F)F)ccc1O)Nc1cc(C(F)(F)F)ccc1O	0.740741	NNC(=O)c1ccncc1	0.47619
O=C(Nc1cc(C2CC2(F)F)cc(C(F)(F)F)c1)c1ccc(Cl)c(O)c1O	102861	1	1246	0.752152	0.890736	-5.0792	0.719321	1	real	22	26559883	Nc1cc(C2CC2(F)F)cc(C(F)(F)F)c1	3753222	O=C(O)c1ccc(Cl)c(O)c1O			O=C(Nc1cccc(NC(=O)c2cccc(O)c2O)c1)c1cccc(O)c1O	0.666667	Oc1ccc(Cl)cc1	0.538462
NN(C(=O)c1cc(Cl)c(O)c(Cl)c1)c1ccc(C(F)(F)F)cc1F	114714	1	6909	0.752146	0.86024	-3.79625	0.751239	1	real	22	4203634	NNc1ccc(C(F)(F)F)cc1F	12730	O=C(O)c1cc(Cl)c(O)c(Cl)c1			O=C(Nc1cc(C(F)(F)F)ccc1O)Nc1cc(C(F)(F)F)ccc1O	0.62963	Oc1ccc(Cl)cc1	0.538462
O=C(CN1C(=O)C(=Cc2ccc(Br)cc2)SC1=S)Nc1ccc(C(F)(F)F)c(Br)c1	110177	1	4742	0.752115	0.933663	-6.88706	0.753929	1	real	11	7429237	Nc1ccc(C(F)(F)F)c(Br)c1	141764	O=C(O)CN1C(=O)C(=Cc2ccc(Br)cc2)SC1=S			CC(C)C(C(=O)O)N1C(=O)/C(=C\c2ccc(Br)cc2)SC1=S	0.682927	CC(=O)Nc1ccc(S(=O)(=O)c2ccc(NC(C)=O)cc2)cc1	0.434783
NN(C(=O)c1cc(F)c(F)cc1O)c1ccc(Cl)c(C(F)(F)F)c1	106438	2	2961	0.752066	0.853222	-3.50439	0.732406	1	real	22	4160528	NNc1ccc(Cl)c(C(F)(F)F)c1	3630384	O=C(O)c1cc(F)c(F)cc1O			Oc1c(O)c(Cl)c(Cl)c(Cl)c1Cl	0.5	Nc1ccc(C(=O)O)c(O)c1	0.545455
Cc1ccc(NC(=O)c2nc(C(=O)Nc3cc(C(F)(F)F)c(Br)c(C(F)(F)F)c3)cs2)c(Cl)c1O	108035	1	3712	0.752053	0.910408	-5.91122	0.755913	1	wuxi	7	LN00160519_phase_2_COOH_COOEt	CCOC(=O)c1nc(C(=O)O)cs1	AG4279_AG	Nc1cc(C(F)(F)F)c(Br)c(C(F)(F)F)c1	AG1721_AG	Cc1ccc(N)c(Cl)c1O	Oc1c(O)c(Cl)c(Cl)c(Cl)c1Cl	0.7	Cc1cc(O)cc(C)c1Cl	0.6875
O=C(CCCN1C(=O)C(=Cc2cccs2)SC1=S)N1CC(C(O)C(F)(F)F)C1	112631	2	5884	0.752047	0.874694	-4.4087	0.745058	1	real	22	34645937	OC(C1CNC1)C(F)(F)F	141774	O=C(O)CCCN1C(=O)C(=Cc2cccs2)SC1=S			O=C(O)c1ccc(/C=C2\SC(=S)N(Cc3cccc(C(F)(F)F)c3)C2=O)cc1	0.529412	O=C(O)C(O)c1ccccc1	0.5
Nc1cc(Br)cc(C(=O)Nc2cc(Br)cc(C(F)(F)F)c2O)c1N	107175	1	3307	0.752028	0.878113	-4.55338	0.724496	1	real	22	22557662	Nc1cc(Br)cc(C(F)(F)F)c1O	6591071	Nc1cc(Br)cc(C(=O)O)c1N			O=C(Nc1cc(C(F)(F)F)ccc1C(F)(F)F)c1cc(Br)ccc1O	0.615385	Nc1ccc(C(=O)O)c(O)c1	0.454545
O=C(Nc1ccc(F)c(F)c1Cl)c1ccc2[nH]cc(-c3ccc(O)cc3C(F)(F)F)c2c1	106919	1	3190	0.752004	0.91333	-6.03629	0.743897	1	wuxi	8	LN01373711_phase_3_Br_COOH	O=C(O)c1ccc2[nH]cc(Br)c2c1	BT2590_BT	OB(O)c1ccc(O)cc1C(F)(F)F	AG2659_AG	Nc1ccc(F)c(F)c1Cl	Oc1c(O)c(Cl)c(Cl)c(Cl)c1Cl	0.7	Oc1ccc(Cl)cc1	0.769231
NN(C(=O)c1cc(Br)c2ccccc2c1O)c1ccc(Cl)c(Br)c1	120775	1	9820	0.751912	0.898425	-5.41304	0.756106	1	real	22	24623859	NNc1ccc(Cl)c(Br)c1	3902251	O=C(O)c1cc(Br)c2ccccc2c1O			Oc1c(O)c(Cl)c(Cl)c(Cl)c1Cl	0.6	Oc1ccc(Cl)cc1	0.538462
CCc1ccc(-c2ccc(-c3ccc(NC(=O)c4cc(C(F)(F)F)ccc4O)c(F)c3)cc2)cc1	111421	1	5316	0.751891	0.949694	-7.57123	0.741412	1	wuxi	9	LN00195390_phase_3_Br_N-Boc	CC(C)(C)OC(=O)Nc1ccc(Br)cc1F	BT0860_BT	CCc1ccc(-c2ccc(B(O)O)cc2)cc1	SD1099_SD	O=C(O)c1cc(C(F)(F)F)ccc1O	O=C(Nc1cc(C(F)(F)F)ccc1O)Nc1cc(C(F)(F)F)ccc1O	0.777778	NNC(=O)c1ccncc1	0.47619
O=C(NNc1ccc(Cl)c(C(F)(F)F)c1)c1cc(-c2cccc(C(F)(F)F)c2)ccc1O	109270	0	4301	0.751869	0.91474	-6.10138	0	1	real	22	4160528	NNc1ccc(Cl)c(C(F)(F)F)c1	75615	O=C(O)c1cc(-c2cccc(C(F)(F)F)c2)ccc1O			O=C(Nc1cc(C(F)(F)F)ccc1O)Nc1cc(C(F)(F)F)ccc1O	0.666667	Oc1ccc(Cl)cc1	0.615385
O=C(Nc1cccc(OC(F)(F)F)c1O)c1ccc(I)c(F)c1	109492	1	4407	0.751848	0.888333	-4.99114	0.75661	1	wuxi	1	AG5002_AG	Nc1cccc(OC(F)(F)F)c1O	SD0316_SD	O=C(O)c1ccc(I)c(F)c1			Oc1c(I)cc(I)cc1I	0.642857	O=C(Nc1ccc(C(=O)O)c(O)c1)c1ccccc1	0.466667
CN(CCO)C(=O)CN1C(=O)C(=Cc2cccc(Br)c2)SC1=S	102472	8	1049	0.751795	0.855577	-3.61514	0.723202	1	real	22	516	CNCCO	2031820	O=C(O)CN1C(=O)C(=Cc2cccc(Br)c2)SC1=S			CC(C)C(C(=O)O)N1C(=O)/C(=C\c2ccc(Br)cc2)SC1=S	0.609756	O=C(O)C(O)c1ccccc1	0.388889
O=C(CN1C(=O)C(=Cc2ccc(Br)cc2)SC1=S)NCC(O)C(F)F	104710	1	2150	0.751779	0.855667	-3.6196	0.737305	1	real	22	2785763	NCC(O)C(F)F	141764	O=C(O)CN1C(=O)C(=Cc2ccc(Br)cc2)SC1=S			CC(C)C(C(=O)O)N1C(=O)/C(=C\c2ccc(Br)cc2)SC1=S	0.707317	O=C(O)C(O)c1ccccc1	0.444444
O=C(Nc1ccc(Cl)c(I)c1F)c1cc2ccccc2cc1O	112562	1	5850	0.75173	0.9057	-5.72702	0.757648	1	real	22	25867997	Nc1ccc(Cl)c(I)c1F	485	O=C(O)c1cc2ccccc2cc1O			O=C(Nc1ccc(Cl)cc1F)c1ccccc1O	0.676471	Oc1ccc(Cl)cc1	0.538462
O=C(CN1C(=O)C(=Cc2ccc(Br)cc2)SC1=S)NS(=O)(=O)N1CCNCC1	113970	0	6538	0.751721	0.861541	-3.86928	0	1	real	22	22246454	NS(=O)(=O)N1CCNCC1	141764	O=C(O)CN1C(=O)C(=Cc2ccc(Br)cc2)SC1=S			CC(C)C(C(=O)O)N1C(=O)/C(=C\c2ccc(Br)cc2)SC1=S	0.682927	CC(=O)NS(=O)(=O)c1ccc(N)cc1	0.4
CN(CP(C)(C)=O)C(=O)CCN1C(=O)C(=Cc2ccc(F)cc2)SC1=S	115390	1	7232	0.751718	0.871967	-4.30811	0.729334	1	real	22	26706194	CNCP(C)(C)=O	43186	O=C(O)CCN1C(=O)C(=Cc2ccc(F)cc2)SC1=S			CC(C)C(C(=O)O)N1C(=O)/C(=C\c2ccc(Br)cc2)SC1=S	0.585366	NNC(=O)c1ccncc1	0.380952
O=C(Nc1cc(Br)cc(C(F)(F)F)c1O)c1cc(O)c2sccc2c1	101714	1	675	0.751644	0.884751	-4.84921	0.727706	1	real	22	22557662	Nc1cc(Br)cc(C(F)(F)F)c1O	3774271	O=C(O)c1cc(O)c2sccc2c1			O=C(Nc1cc(C(F)(F)F)ccc1O)Nc1cc(C(F)(F)F)ccc1O	0.592593	O=C(Nc1ccc(C(=O)O)c(O)c1)c1ccccc1	0.466667
CC(c1ccc(C(F)(F)F)c(Cl)c1)N(C)C(=O)C(=O)c1ccc(Br)cc1O	111696	1	5437	0.751625	0.876892	-4.51935	0.729402	1	real	22	11679416	CNC(C)c1ccc(C(F)(F)F)c(Cl)c1	2067572	O=C(O)C(=O)c1ccc(Br)cc1O			O=C(Nc1cc(C(F)(F)F)ccc1C(F)(F)F)c1cc(Br)ccc1O	0.564103	Nc1ccc(C(=O)O)c(O)c1	0.545455
O=C(Nc1c(O)ccc(Cl)c1F)c1cccc([N+](=O)[O-])c1O	112203	1	5681	0.751475	0.865308	-4.03839	0.738233	1	real	527	26336538	Nc1c(O)ccc(Cl)c1F	81262	O=C(O)c1cccc([N+](=O)[O-])c1O			O=C(Nc1cccc(NC(=O)c2cccc(O)c2O)c1)c1cccc(O)c1O	0.666667	Oc1ccc(Cl)cc1	0.538462
Cc1ccc(N(N)C(=O)c2cc(Cl)c(O)c(Cl)c2)cc1C(F)(F)F	109590	2	4461	0.751435	0.870875	-4.27436	0.752639	1	real	22	26361007	Cc1ccc(NN)cc1C(F)(F)F	12730	O=C(O)c1cc(Cl)c(O)c(Cl)c1			Cc1cc(O)cc(C)c1O	0.642857	Cc1cc(O)cc(C)c1Cl	0.625
CSc1ccc(NC(=O)c2ccc(Cl)c(O)c2O)cc1F	119646	1	9265	0.751431	0.871178	-4.28725	0.747686	1	real	22	3694610	CSc1ccc(N)cc1F	3753222	O=C(O)c1ccc(Cl)c(O)c1O			O=C(Nc1cccc(NC(=O)c2cccc(O)c2O)c1)c1cccc(O)c1O	0.703704	O=C(Nc1ccc(C(=O)O)c(O)c1)c1ccccc1	0.566667
CN(CCC(O)c1cccs1)C(=O)CN1C(=O)C(=Cc2ccc(Br)cc2)SC1=S	114197	1	6646	0.751361	0.870396	-4.25742	0.724273	1	real	22	3005124	CNCCC(O)c1cccs1	141764	O=C(O)CN1C(=O)C(=Cc2ccc(Br)cc2)SC1=S			CC(C)C(C(=O)O)N1C(=O)/C(=C\c2ccc(Br)cc2)SC1=S	0.731707	O=C(O)C(O)c1ccccc1	0.5
O=C(Nc1nc2cc(F)c(Br)cc2s1)c1cccc(C(F)(F)F)c1O	112999	1	6068	0.751344	0.886097	-4.91877	0.738161	1	real	11	13065017	Nc1nc2cc(F)c(Br)cc2s1	2233620	O=C(O)c1cccc(C(F)(F)F)c1O			O=C(Nc1cccc(NC(=O)c2cccc(O)c2O)c1)c1cccc(O)c1O	0.666667	NNC(=O)c1ccncc1	0.47619
O=C(NNc1cc(Br)cc(C(F)(F)F)c1)c1cc(-c2cccc(C(F)(F)F)c2)ccc1O	118973	0	8936	0.751219	0.913875	-6.09302	0	1	real	22	9530968	NNc1cc(Br)cc(C(F)(F)F)c1	75615	O=C(O)c1cc(-c2cccc(C(F)(F)F)c2)ccc1O			O=C(Nc1cc(C(F)(F)F)ccc1C(F)(F)F)c1cc(Br)ccc1O	0.666667	O=C(Nc1ccc(C(=O)O)c(O)c1)c1ccccc1	0.466667
Cc1cccc(N(N)C(=O)c2c(O)c(Cl)cc(Cl)c2Cl)c1Br	108057	1	3723	0.751197	0.890437	-5.10771	0.746967	1	real	527	24846928	Cc1cccc(NN)c1Br	16413	O=C(O)c1c(O)c(Cl)cc(Cl)c1Cl			Oc1c(O)c(Cl)c(Cl)c(Cl)c1Cl	0.7	Cc1cc(O)cc(C)c1Cl	0.6875
C[C@H]1CN(C(=O)CN2C(=O)C(=Cc3ccc(Br)cc3)SC2=S)C[C@@H]1O	106141	3	2826	0.751163	0.873808	-4.40946	0.749644	1	real	240690	26302791	C[C@H]1CNC[C@@H]1O	141764	O=C(O)CN1C(=O)C(=Cc2ccc(Br)cc2)SC1=S			CC(C)C(C(=O)O)N1C(=O)/C(=C\c2ccc(Br)cc2)SC1=S	0.707317	Oc1ccc(Cl)cc1	0.384615
O=C(Nc1ccc(O)c(Cl)c1)Nc1cccc(Cl)c1SC(F)F	113737	1	6425	0.751121	0.8883	-5.02112	0.743828	1	real	2430	2115464	Nc1cccc(Cl)c1SC(F)F	55981	Nc1ccc(O)c(Cl)c1			O=C(Nc1ccc(Cl)cc1)Nc1ccc(Cl)c(Cl)c1	0.730769	Oc1ccc(Cl)cc1	0.538462
O=C(/C=C/c1ccc(C(F)(F)F)c(O)c1)NCC(F)(F)c1ccc(Br)cc1	109604	1	4466	0.751113	0.872939	-4.37508	0.750828	1	real	22	4857788	NCC(F)(F)c1ccc(Br)cc1	24050872	O=C(O)/C=C/c1ccc(C(F)(F)F)c(O)c1			Oc1cc(O)cc(/C=C/c2ccc(Br)cc2)c1	0.681818	NNC(=O)c1ccncc1	0.428571
NN(C(=O)c1ccc(Cl)c(O)c1O)c1cccc(Cl)c1F	104488	3	2040	0.75103	0.839062	-2.95321	0.735281	1	real	22	86132	NNc1cccc(Cl)c1F	3753222	O=C(O)c1ccc(Cl)c(O)c1O			Oc1c(O)c(Cl)c(Cl)c(Cl)c1Cl	0.6	Oc1ccc(Cl)cc1	0.538462
CCN(CCO)CCNC(=O)CN1C(=O)C(=Cc2cccc(Br)c2)SC1=S	102030	5	828	0.751006	0.839528	-2.97382	0.728878	1	real	22	3912072	CCN(CCN)CCO	2031820	O=C(O)CN1C(=O)C(=Cc2cccc(Br)c2)SC1=S			CC(C)C(C(=O)O)N1C(=O)/C(=C\c2ccc(Br)cc2)SC1=S	0.609756	CC[C@@H](CO)NCCN[C@@H](CC)CO	0.470588
C[C@H](O)C1CN(C(=O)CN2C(=O)C(=Cc3cccc(Br)c3)SC2=S)CCO1	101591	2	621	0.750931	0.848314	-3.34676	0.716631	1	real	22	26038292	C[C@H](O)C1CNCCO1	2031820	O=C(O)CN1C(=O)C(=Cc2cccc(Br)c2)SC1=S			CC(C)C(C(=O)O)N1C(=O)/C(=C\c2ccc(Br)cc2)SC1=S	0.682927	O=C(O)C(O)c1ccccc1	0.5
CC(C)(C)OC(=O)N(CC1(CN)COC1)C(=O)CN1C(=O)C(=Cc2ccc(Br)cc2)SC1=S	118664	0	8803	0.750902	0.907469	-5.83709	0	1	real	22	25217485	CC(C)(C)OC(=O)NCC1(CN)COC1	141764	O=C(O)CN1C(=O)C(=Cc2ccc(Br)cc2)SC1=S			CC(C)C(C(=O)O)N1C(=O)/C(=C\c2ccc(Br)cc2)SC1=S	0.707317	NNC(=O)c1ccncc1	0.380952
Cc1c(Br)cc(Cl)cc1NC(=O)c1ccc(C(F)(F)F)cc1O	120530	1	9703	0.750785	0.897113	-5.40642	0.773072	1	wuxi	1	AG2769_AG	Cc1c(N)cc(Cl)cc1Br	SD0240_SD	O=C(O)c1ccc(C(F)(F)F)cc1O			O=C(Nc1cc(C(F)(F)F)ccc1O)Nc1cc(C(F)(F)F)ccc1O	0.740741	Oc1ccc(Cl)cc1	0.615385
C[C@@H]1COC[C@@](CO)(CNC(=O)CCN2C(=O)C(=Cc3ccc(F)cc3)SC2=S)N1C	108306	1	3845	0.750758	0.833239	-2.71985	0.729184	1	real	22	26385561	C[C@@H]1COC[C@](CN)(CO)N1C	43186	O=C(O)CCN1C(=O)C(=Cc2ccc(F)cc2)SC1=S			CCc1ccc(/C=C2/SC(=S)NC2=O)cc1	0.606061	NNC(=O)c1ccncc1	0.380952
O=C(Nc1cc(Cl)cc([N+](=O)[O-])c1O)c1cc(-c2ccc(Br)cc2)ns1	112813	1	5974	0.750689	0.918507	-6.31075	0.738593	1	real	22	2239988	Nc1cc(Cl)cc([N+](=O)[O-])c1O	9940066	O=C(O)c1cc(-c2ccc(Br)cc2)ns1			O=C(Nc1cc(Cl)cc(Cl)c1O)c1c(O)c(Cl)cc(Cl)c1Cl	0.612903	Oc1ccc(Cl)cc1	0.615385
O=C(Nc1ccc(F)c(F)c1Cl)c1ccc(Cl)c(F)c1O	104422	1	2009	0.75068	0.875453	-4.49951	0.732054	1	real	11	3060455	Nc1ccc(F)c(F)c1Cl	11269527	O=C(O)c1ccc(Cl)c(F)c1O			Oc1c(O)c(Cl)c(Cl)c(Cl)c1Cl	0.7	Oc1ccc(Cl)cc1	0.615385
O=C(NNc1ccccc1OC(F)(F)F)c1cc(Cl)c(Cl)c(Cl)c1O	109583	0	4458	0.750513	0.900637	-5.56642	0	1	real	22	7964409	NNc1ccccc1OC(F)(F)F	9200557	O=C(O)c1cc(Cl)c(Cl)c(Cl)c1O			Oc1c(O)c(Cl)c(Cl)c(Cl)c1Cl	0.8	Oc1ccc(Cl)cc1	0.615385
O=C(Nc1cc(F)ccc1O)c1ccc(Cl)cc1NCC(F)(F)F	117174	1	8095	0.75049	0.875184	-4.49636	0.744215	1	real	22	88056	Nc1cc(F)ccc1O	5790809	O=C(O)c1ccc(Cl)cc1NCC(F)(F)F			O=C(Nc1ccc(Cl)cc1F)c1ccccc1O	0.676471	Oc1ccc(Cl)cc1	0.692308
Cc1ccc(NC(=O)c2csc(C(=O)Nc3cc(C(F)(F)F)c(Br)c(C(F)(F)F)c3)n2)c(Cl)c1O	108034	0	3712	0.750469	0.908878	-5.91506	0	1	wuxi	7	LN00160519_phase_2_COOH_COOEt	CCOC(=O)c1nc(C(=O)O)cs1	AG1721_AG	Cc1ccc(N)c(Cl)c1O	AG4279_AG	Nc1cc(C(F)(F)F)c(Br)c(C(F)(F)F)c1	Oc1c(O)c(Cl)c(Cl)c(Cl)c1Cl	0.7	Cc1cc(O)cc(C)c1Cl	0.6875
O=C(/C=C/c1cc(C(F)(F)F)ccc1Cl)NNc1cc(O)c(Cl)cc1F	113727	0	6420	0.750397	0.888989	-5.08123	0	1	real	22	3120607	NNc1cc(O)c(Cl)cc1F	23915786	O=C(O)/C=C/c1cc(C(F)(F)F)ccc1Cl			O=C(Nc1cc(C(F)(F)F)ccc1O)Nc1cc(C(F)(F)F)ccc1O	0.703704	Oc1ccc(Cl)cc1	0.615385
O=C(Nc1ccc(O)cc1OC(F)(F)F)c1cc(-c2ccc(Br)cc2)ns1	119552	1	9218	0.750333	0.904641	-5.7426	0.752324	1	real	22	3660444	Nc1ccc(O)cc1OC(F)(F)F	9940066	O=C(O)c1cc(-c2ccc(Br)cc2)ns1			Oc1cc(O)cc(/C=C/c2ccc(Br)cc2)c1	0.590909	Oc1ccc(Cl)cc1	0.538462
O=C(Nc1cc(Br)c(F)cc1I)c1cc(Cl)c(F)cc1O	107972	1	3688	0.75032	0.901146	-5.59615	0.749214	1	real	22	25222797	Nc1cc(Br)c(F)cc1I	3732538	O=C(O)c1cc(Cl)c(F)cc1O			O=C(Nc1ccc(Cl)cc1F)c1ccccc1O	0.588235	Oc1ccc(Cl)cc1	0.461538
O=C(Cc1c[nH]c2ccc(-c3cc(OC(F)(F)F)ccc3O)cc12)Nc1ccc(Cl)c(Cl)c1F	110391	1	4842	0.750293	0.931958	-6.89378	0.743696	1	wuxi	8	WXCD00614354_phase_3_Br_COOH	O=C(O)Cc1c[nH]c2ccc(Br)cc12	BT2756_BT	OB(O)c1cc(OC(F)(F)F)ccc1O	AG1664_AG	Nc1ccc(Cl)c(Cl)c1F	Oc1c(O)c(Cl)c(Cl)c(Cl)c1Cl	0.7	Oc1ccc(Cl)cc1	0.538462
CCN(CC)CC(O)CNC(=O)CCCN1C(=O)C(=Cc2ccc(OC)cc2)SC1=S	108473	4	3926	0.750233	0.829655	-2.59168	0.740655	1	real	22	2164471	CCN(CC)CC(O)CN	2048237	COc1ccc(C=C2SC(=S)N(CCCC(=O)O)C2=O)cc1			CC(C)C(C(=O)O)N1C(=O)/C(=C\c2ccc(Br)cc2)SC1=S	0.609756	O=C(O)C(O)c1ccccc1	0.444444
NN(C(=O)Cc1c(Cl)ccc(O)c1Cl)c1ccc(Cl)c(C(F)(F)F)c1	112890	0	6015	0.750201	0.866763	-4.15448	0	1	real	22	4160528	NNc1ccc(Cl)c(C(F)(F)F)c1	22602501	O=C(O)Cc1c(Cl)ccc(O)c1Cl			Oc1c(O)c(Cl)c(Cl)c(Cl)c1Cl	0.6	Oc1ccc(Cl)cc1	0.615385
O=C(NNc1ccc(Br)cc1C(F)(F)F)c1ccc(Cl)c(O)c1O	107615	0	3512	0.750177	0.871623	-4.36	0	1	real	22	2786095	NNc1ccc(Br)cc1C(F)(F)F	3753222	O=C(O)c1ccc(Cl)c(O)c1O			Oc1c(O)c(Cl)c(Cl)c(Cl)c1Cl	0.6	Oc1ccc(Cl)cc1	0.615385
NN(C(=O)c1cc(I)ccc1O)c1cc(Br)ccc1C(F)(F)F	111486	2	5345	0.750096	0.866327	-4.14068	0.757816	1	real	22	27273082	NNc1cc(Br)ccc1C(F)(F)F	3999	O=C(O)c1cc(I)ccc1O			O=C(Nc1cc(C(F)(F)F)ccc1C(F)(F)F)c1cc(Br)ccc1O	0.666667	Nc1ccc(C(=O)O)c(O)c1	0.5
O=C(Nc1c(Cl)cc(C(F)(F)F)cc1Cl)c1c(O)ccc(F)c1F	108043	1	3716	0.750085	0.872749	-4.41137	0.751323	1	wuxi	1	AG0185_AG	Nc1c(Cl)cc(C(F)(F)F)cc1Cl	SD1374_SD	O=C(O)c1c(O)ccc(F)c1F			O=C(Nc1cc(C(F)(F)F)ccc1O)Nc1cc(C(F)(F)F)ccc1O	0.666667	Oc1ccc(Cl)cc1	0.615385
O=C(Nc1cc(Br)cc2ccccc12)c1csc(C(=O)Nc2cccc(O)c2Cl)n1	112773	1	5955	0.750073	0.891707	-5.20959	0.741382	1	wuxi	7	LN00160519_phase_2_COOH_COOEt	CCOC(=O)c1nc(C(=O)O)cs1	AG3616_AG	Nc1cc(Br)cc2ccccc12	AG1574_AG	Nc1cccc(O)c1Cl	O=c1cccccc1O	0.625	Oc1ccc(Cl)cc1	0.538462
Cc1ccc(C(=O)N(N)c2ccc(C(F)(F)F)c(Br)c2)c(O)c1O	103407	1	1515	0.750038	0.854342	-3.63888	0.734519	1	real	22	34269779	NNc1ccc(C(F)(F)F)c(Br)c1	546551	Cc1ccc(C(=O)O)c(O)c1O			Cc1cc(O)cc(C)c1O	0.642857	Cc1cc(O)cc(C)c1Cl	0.5
O=C(Nc1cccc(O)c1Cl)c1csc(C(=O)Nc2cc(Br)cc3ccccc23)n1	112772	0	5955	0.750035	0.891453	-5.20055	0	1	wuxi	7	LN00160519_phase_2_COOH_COOEt	CCOC(=O)c1nc(C(=O)O)cs1	AG1574_AG	Nc1cccc(O)c1Cl	AG3616_AG	Nc1cc(Br)cc2ccccc12	O=c1cccccc1O	0.625	Oc1ccc(Cl)cc1	0.538462
O=C(Nc1cc(F)cc(Br)c1O)c1ccc(Cl)c(F)c1O	107999	1	3699	0.750022	0.876566	-4.5747	0.753676	1	real	22	74335	Nc1cc(F)cc(Br)c1O	11269527	O=C(O)c1ccc(Cl)c(F)c1O			Oc1c(O)c(Cl)c(Cl)c(Cl)c1Cl	0.6	Oc1ccc(Cl)cc1	0.538462
NN(C(=O)c1ccc(C(F)(F)F)cc1O)c1cc(Br)cc(C(F)(F)F)c1	117015	1	8022	0.750004	0.862454	-3.98165	0.758755	1	real	22	9530968	NNc1cc(Br)cc(C(F)(F)F)c1	75630	O=C(O)c1ccc(C(F)(F)F)cc1O			O=C(Nc1cc(C(F)(F)F)ccc1O)Nc1cc(C(F)(F)F)ccc1O	0.62963	Nc1ccc(C(=O)O)c(O)c1	0.590909
O=C(Nc1c(Cl)cc(C(F)(F)F)cc1Cl)c1ccc(Cl)nc1NC(=O)c1ccc2ccccc2c1O	109560	1	4443	0.749881	0.916617	-6.266	0.762552	1	wuxi	6	LN01805415_phase_3_COOH_N-Boc	CC(C)(C)OC(=O)Nc1nc(Cl)ccc1C(=O)O	AG0185_AG	Nc1c(Cl)cc(C(F)(F)F)cc1Cl	SE0010_SD	O=C(O)c1ccc2ccccc2c1O	Nc1cc2ccccc2cc1N	0.642857	Oc1ccc(Cl)cc1	0.538462
O=C(Nc1cccc(C(F)(F)F)c1)c1cc(Br)cc(F)c1O	118795	1	8864	0.74988	0.871453	-4.36565	0.724549	1	real	22	236	Nc1cccc(C(F)(F)F)c1	2149567	O=C(O)c1cc(Br)cc(F)c1O			O=C(Nc1cccc(NC(=O)c2cccc(O)c2O)c1)c1cccc(O)c1O	0.740741	O=C(Nc1ccc(C(=O)O)c(O)c1)c1ccccc1	0.533333
CC(O)C(C)CNC(=O)CCN1C(=O)C(=Cc2ccc(F)cc2)SC1=S	104643	1	2117	0.749856	0.856773	-3.74898	0.734907	1	real	22	3274947	CC(O)C(C)CN	43186	O=C(O)CCN1C(=O)C(=Cc2ccc(F)cc2)SC1=S			CC(C)C(C(=O)O)N1C(=O)/C(=C\c2ccc(Br)cc2)SC1=S	0.634146	O=C(O)C(O)c1ccccc1	0.444444
O=C(Nc1cc(F)c(C(F)(F)F)cc1O)c1ccc(OC(F)(F)F)c(Cl)c1	109363	1	4347	0.749738	0.895984	-5.40401	0.716861	1	real	22	22612078	Nc1cc(F)c(C(F)(F)F)cc1O	69547	O=C(O)c1ccc(OC(F)(F)F)c(Cl)c1			O=C(Nc1cc(C(F)(F)F)ccc1O)Nc1cc(C(F)(F)F)ccc1O	0.62963	Oc1ccc(Cl)cc1	0.538462
O=C(Nc1c[nH]nc1C(=O)Nc1ccc(Cl)c(C(F)(F)F)c1Cl)c1cc(Br)cc(F)c1O	114591	1	6848	0.749609	0.901025	-5.62166	0.734701	1	wuxi	6	WXCD02013275_phase_3_COOH_N-Boc	CC(C)(C)OC(=O)Nc1c[nH]nc1C(=O)O	AG00216_AG	Nc1ccc(Cl)c(C(F)(F)F)c1Cl	SD1881_SD	O=C(O)c1cc(Br)cc(F)c1O	Oc1c(O)c(Cl)c(Cl)c(Cl)c1Cl	0.8	Oc1ccc(Cl)cc1	0.538462
CC(C)(C)c1ccc(NC(=O)c2csc(NC(=O)c3cc(Cl)c(O)c(Cl)c3)n2)c(Br)c1	109946	1	4616	0.749557	0.906837	-5.86849	0.751006	1	wuxi	6	WXCD00301481_phase_3_COOH_N-Boc	CC(C)(C)OC(=O)Nc1nc(C(=O)O)cs1	AG2314_AG	CC(C)(C)c1ccc(N)c(Br)c1	SD0242_SD	O=C(O)c1cc(Cl)c(O)c(Cl)c1	Oc1c(O)c(Cl)c(Cl)c(Cl)c1Cl	0.6	Oc1ccc(Cl)cc1	0.538462
O=C(CN1C(=O)C(=Cc2ccc(Br)cc2)SC1=S)NCC1(CO)COCCN1	101403	2	487	0.749297	0.84427	-3.24699	0.693187	1	real	22	24272024	NCC1(CO)COCCN1	141764	O=C(O)CN1C(=O)C(=Cc2ccc(Br)cc2)SC1=S			CC(C)C(C(=O)O)N1C(=O)/C(=C\c2ccc(Br)cc2)SC1=S	0.682927	Oc1ccc(Cl)cc1	0.384615
Nc1cccc(C(F)F)c1C(=O)Nc1cc(Br)cc(C(F)(F)F)c1O	117597	1	8290	0.749278	0.862556	-4.01724	0.750365	1	real	22	22557662	Nc1cc(Br)cc(C(F)(F)F)c1O	17409790	Nc1cccc(C(F)F)c1C(=O)O			Nc1cc2ccccc2cc1N	0.571429	Nc1ccc(C(=O)O)c(O)c1	0.454545
CCC(C)(N)C(=O)NC(=O)CN1C(=O)C(=Cc2ccc(Br)cc2)SC1=S	105416	0	2475	0.749238	0.880328	-4.76677	0	1	real	22	2039572	CCC(C)(N)C(N)=O	141764	O=C(O)CN1C(=O)C(=Cc2ccc(Br)cc2)SC1=S			CC(C)C(C(=O)O)N1C(=O)/C(=C\c2ccc(Br)cc2)SC1=S	0.707317	NNC(=O)c1ccncc1	0.428571
CC(C)c1cc(NC(=O)c2cc(F)c(Br)cc2O)cc(C(F)(F)F)c1	116382	1	7714	0.749234	0.896081	-5.42979	0.737387	1	real	22	34058439	CC(C)c1cc(N)cc(C(F)(F)F)c1	14579409	O=C(O)c1cc(F)c(Br)cc1O			O=C(Nc1cc(C(F)(F)F)ccc1O)Nc1cc(C(F)(F)F)ccc1O	0.592593	O=C(Nc1ccc(C(=O)O)c(O)c1)c1ccccc1	0.5
NN(C(=O)C(=O)c1ccc(Br)cc1O)c1ccc(F)c(F)c1Br	118360	1	8658	0.749168	0.857416	-3.80568	0.72795	1	real	22	27274400	NNc1ccc(F)c(F)c1Br	2067572	O=C(O)C(=O)c1ccc(Br)cc1O			O=C(Nc1ccc(Cl)cc1)c1cc(Br)ccc1O	0.5	Nc1ccc(C(=O)O)c(O)c1	0.590909
CCCCCCCC(C)CNC(=O)CN1C(=O)C(=Cc2ccc(Br)cc2)SC1=S	104796	1	2193	0.749166	0.91402	-6.18757	0.728977	1	real	22	2015226	CCCCCCCC(C)CN	141764	O=C(O)CN1C(=O)C(=Cc2ccc(Br)cc2)SC1=S			CC(C)C(C(=O)O)N1C(=O)/C(=C\c2ccc(Br)cc2)SC1=S	0.756098	CCCCCCCCCCCCCCCCCCCCCCO	0.692308
NN(C(=O)c1cc(-c2ccccc2)cc(Cl)c1O)c1cccc(Cl)c1Br	110938	1	5095	0.749157	0.892617	-5.28733	0.751874	1	real	22	24990344	NNc1cccc(Cl)c1Br	8936860	O=C(O)c1cc(-c2ccccc2)cc(Cl)c1O			Oc1c(O)c(Cl)c(Cl)c(Cl)c1Cl	0.6	Oc1ccc(Cl)cc1	0.538462
Cc1ccc(N(N)C(=O)c2cc(Cl)c(Cl)cc2O)c(Cl)c1	107773	3	3589	0.749102	0.871068	-4.38297	0.742369	1	real	22	68009	Cc1ccc(NN)c(Cl)c1	5155413	O=C(O)c1cc(Cl)c(Cl)cc1O			Cc1cc(O)ccc1O	0.529412	Cc1cc(O)cc(C)c1Cl	0.5625
NN(C(=O)c1cccc(Cl)c1O)c1cc(C(F)(F)F)ccc1Cl	108291	1	3838	0.749099	0.848875	-3.4493	0.723477	1	real	22	221111	NNc1cc(C(F)(F)F)ccc1Cl	80898	O=C(O)c1cccc(Cl)c1O			O=C(Nc1cc(C(F)(F)F)ccc1O)Nc1cc(C(F)(F)F)ccc1O	0.62963	Oc1ccc(Cl)cc1	0.538462
Cc1ccc(Cl)c(O)c1C(=O)N(N)c1ccc(C(F)(F)F)c(Br)c1	103506	1	1561	0.749049	0.877171	-4.64205	0.717647	1	real	22	34269779	NNc1ccc(C(F)(F)F)c(Br)c1	3733816	Cc1ccc(Cl)c(O)c1C(=O)O			Cc1cc(O)cc(C)c1O	0.642857	Cc1cc(O)cc(C)c1Cl	0.625
CC(C)c1cc(NC(=O)Nc2ccc(C(F)C(F)(F)F)cc2)ccc1O	114346	1	6719	0.748822	0.878135	-4.69238	0.74782	1	real	2430	24374888	Nc1ccc(C(F)C(F)(F)F)cc1	3603853	CC(C)c1cc(N)ccc1O			O=C(Nc1cc(C(F)(F)F)ccc1O)Nc1cc(C(F)(F)F)ccc1O	0.62963	CC(=O)Nc1ccc(S(=O)(=O)c2ccc(NC(C)=O)cc2)cc1	0.521739
NN(C(=O)c1cccc(Cl)c1O)c1cc(Br)cc(C(F)(F)F)c1	102978	1	1300	0.748791	0.856781	-3.79519	0.740933	1	real	22	9530968	NNc1cc(Br)cc(C(F)(F)F)c1	80898	O=C(O)c1cccc(Cl)c1O			Oc1c(O)c(Cl)c(Cl)c(Cl)c1Cl	0.6	Oc1ccc(Cl)cc1	0.538462
O=C(CN1C(=O)C(=Cc2ccc(Br)cc2)SC1=S)NC(c1ccc(Cl)cc1)c1ccc(OC(F)(F)F)cc1	103724	1	1668	0.748778	0.941926	-7.37848	0.727045	1	real	22	26056994	NC(c1ccc(Cl)cc1)c1ccc(OC(F)(F)F)cc1	141764	O=C(O)CN1C(=O)C(=Cc2ccc(Br)cc2)SC1=S			CC(C)C(C(=O)O)N1C(=O)/C(=C\c2ccc(Br)cc2)SC1=S	0.707317	Oc1ccc(Cl)cc1	0.692308
O=C(Nc1ccc(Cl)c(Cl)c1Cl)c1csc(C(=O)Nc2ccc(O)cc2F)n1	105663	0	2593	0.748761	0.889374	-5.16795	0	1	wuxi	7	LN00160519_phase_2_COOH_COOEt	CCOC(=O)c1nc(C(=O)O)cs1	AG1717_AG	Nc1ccc(Cl)c(Cl)c1Cl	AG0454_AG	Nc1ccc(O)cc1F	O=C(Nc1ccc(Cl)cc1F)c1ccccc1O	0.617647	Oc1ccc(Cl)cc1	0.692308
CC(C)(C)c1ccc2cc(C(=O)Nc3cc(Br)cc(F)c3O)[nH]c2c1	120832	1	9847	0.74871	0.904993	-5.82736	0.759614	1	real	22	76050	Nc1cc(Br)cc(F)c1O	270878	CC(C)(C)c1ccc2cc(C(=O)O)[nH]c2c1			Oc1c(I)cc(I)cc1I	0.571429	NNC(=O)c1ccncc1	0.428571
CC(C)(O)CCOC(=O)CN1C(=O)C(=Cc2ccc(Br)cc2)SC1=S	115082	1	7087	0.748673	0.878503	-4.7143	0.742785	1	real	1458	141764	O=C(O)CN1C(=O)C(=Cc2ccc(Br)cc2)SC1=S	10738423	CC(C)(O)CCI			CC(C)C(C(=O)O)N1C(=O)/C(=C\c2ccc(Br)cc2)SC1=S	0.707317	NNC(=O)c1ccncc1	0.333333
CCCCN(C)CCNC(=O)CN1C(=O)C(=Cc2ccc(Br)cc2)SC1=S	107230	1	3337	0.748672	0.862207	-4.02861	0.746041	1	real	22	2048181	CCCCN(C)CCN	141764	O=C(O)CN1C(=O)C(=Cc2ccc(Br)cc2)SC1=S			CC(C)C(C(=O)O)N1C(=O)/C(=C\c2ccc(Br)cc2)SC1=S	0.707317	CCCCCCCCCCCCCCCCCCCCCCO	0.538462
O=C(NNc1ccc(Br)cc1Cl)C(=O)c1ccc(Br)cc1O	109565	1	4445	0.748639	0.89017	-5.20666	0.758346	1	real	22	2149480	NNc1ccc(Br)cc1Cl	2067572	O=C(O)C(=O)c1ccc(Br)cc1O			O=C(Nc1ccc(Cl)cc1)c1cc(Br)ccc1O	0.5625	Oc1ccc(Cl)cc1	0.615385
CC(C)(C)c1ccc(O)c(C(=O)Nc2cc(F)c(F)cc2I)c1	103026	1	1319	0.748635	0.893749	-5.35743	0.738094	1	wuxi	1	AG1470_AG	Nc1cc(F)c(F)cc1I	SD0221_SD	CC(C)(C)c1ccc(O)c(C(=O)O)c1			Oc1c(I)cc(I)cc1I	0.642857	O=C(Nc1ccc(C(=O)O)c(O)c1)c1ccccc1	0.466667
NN(C(=O)c1ccc(NC(=O)c2cc(Cl)cc(Cl)c2)cc1O)c1ccc(OC(F)(F)F)c(Cl)c1	105564	1	2548	0.748609	0.905719	-5.86225	0.712431	1	real	22	27226018	NNc1ccc(OC(F)(F)F)c(Cl)c1	94691	O=C(Nc1ccc(C(=O)O)c(O)c1)c1cc(Cl)cc(Cl)c1			O=C(Nc1cccc(NC(=O)c2cccc(O)c2O)c1)c1cccc(O)c1O	0.62963	O=C(Nc1ccc(C(=O)O)c(O)c1)c1ccccc1	0.733333
Cc1ccc(N(N)C(=O)c2ccc(Cl)c(O)c2O)c(Cl)c1	107870	1	3640	0.748604	0.846233	-3.35944	0.737967	1	real	22	68009	Cc1ccc(NN)c(Cl)c1	3753222	O=C(O)c1ccc(Cl)c(O)c1O			Oc1c(O)c(Cl)c(Cl)c(Cl)c1Cl	0.6	Cc1cc(O)cc(C)c1Cl	0.5625
CCCN(CCCO)C(=O)CN1C(=O)C(=Cc2ccc(Br)cc2)SC1=S	108409	1	3894	0.748592	0.867762	-4.26581	0.724674	1	real	22	8540251	CCCNCCCO	141764	O=C(O)CN1C(=O)C(=Cc2ccc(Br)cc2)SC1=S			CC(C)C(C(=O)O)N1C(=O)/C(=C\c2ccc(Br)cc2)SC1=S	0.707317	CCCCCCCCCCCCCCCCCCCCCCO	0.692308
Cc1ccc(-c2csc(NC(=O)c3ccc4ccccc4c3O)n2)cc1C(F)(F)F	116073	1	7566	0.748569	0.905332	-5.84772	0.738576	1	wuxi	9	LN00171853_phase_3_Br_N-Boc	CC(C)(C)OC(=O)Nc1nc(Br)cs1	BT1962_BT	Cc1ccc(B(O)O)cc1C(F)(F)F	SE0010_SD	O=C(O)c1ccc2ccccc2c1O	Cc1cc(O)cc(C)c1O	0.642857	Cc1cc(O)cc(C)c1Cl	0.5
CC#CCCCCOC(=O)CN1C(=O)C(=Cc2ccc(Br)cc2)SC1=S	106088	1	2800	0.748564	0.911431	-6.10453	0.728587	1	real	1458	141764	O=C(O)CN1C(=O)C(=Cc2ccc(Br)cc2)SC1=S	3697914	CC#CCCCCBr			CC(C)C(C(=O)O)N1C(=O)/C(=C\c2ccc(Br)cc2)SC1=S	0.707317	NNC(=O)c1ccncc1	0.333333
CC(C)(C)c1ccc(O)c(NC(=O)Cc2ccc(-c3ccc(OC(F)(F)F)cc3O)c(F)c2)c1	116960	1	7997	0.748495	0.933166	-7.0221	0.764654	1	wuxi	8	WXCD02502779_phase_3_Br_COOH	O=C(O)Cc1ccc(Br)c(F)c1	BT2757_BT	OB(O)c1ccc(OC(F)(F)F)cc1O	AG1939_AG	CC(C)(C)c1ccc(O)c(N)c1	O=C(Nc1cc(C(F)(F)F)ccc1O)Nc1cc(C(F)(F)F)ccc1O	0.814815	Oc1ccc(Cl)cc1	0.461538
CN(C(=O)CN1C(=O)C(=Cc2ccc(Br)cc2)SC1=S)C(=O)[C@@H](N)C(C)(C)C	105005	1	2287	0.748461	0.896627	-5.48607	0.718588	1	real	22	3829902	CNC(=O)[C@@H](N)C(C)(C)C	141764	O=C(O)CN1C(=O)C(=Cc2ccc(Br)cc2)SC1=S			CC(C)C(C(=O)O)N1C(=O)/C(=C\c2ccc(Br)cc2)SC1=S	0.731707	N[C@H](CF)C(=O)O	0.4375
Cc1ccc(C(=O)N(N)c2cc(C(F)(F)F)ccc2Cl)c(O)c1O	104121	2	1860	0.748436	0.852468	-3.62899	0.727581	1	real	22	221111	NNc1cc(C(F)(F)F)ccc1Cl	546551	Cc1ccc(C(=O)O)c(O)c1O			Cc1cc(O)cc(C)c1O	0.642857	Cc1cc(O)cc(C)c1Cl	0.625
O=C(Nc1ccc(O)cc1F)c1csc(C(=O)Nc2ccc(Cl)c(Cl)c2Cl)n1	105664	1	2593	0.748406	0.888369	-5.14095	0.719145	1	wuxi	7	LN00160519_phase_2_COOH_COOEt	CCOC(=O)c1nc(C(=O)O)cs1	AG0454_AG	Nc1ccc(O)cc1F	AG1717_AG	Nc1ccc(Cl)c(Cl)c1Cl	O=C(Nc1ccc(Cl)cc1F)c1ccccc1O	0.617647	Oc1ccc(Cl)cc1	0.692308
CN(Cc1cccc(C(F)(F)F)c1F)C(=O)C(=O)c1ccc(Br)cc1O	116871	1	7952	0.748322	0.863273	-4.08858	0.737565	1	real	22	33953310	CNCc1cccc(C(F)(F)F)c1F	2067572	O=C(O)C(=O)c1ccc(Br)cc1O			O=C(Nc1cc(C(F)(F)F)ccc1C(F)(F)F)c1cc(Br)ccc1O	0.564103	Nc1ccc(C(=O)O)c(O)c1	0.545455
O=C(Nc1cc(C(F)(F)F)c(Cl)cc1O)C(CC(F)(F)F)c1ccccc1	103910	1	1756	0.748151	0.880851	-4.8356	0.708629	1	real	22	11656874	Nc1cc(C(F)(F)F)c(Cl)cc1O	10799183	O=C(O)C(CC(F)(F)F)c1ccccc1			O=C(Nc1cc(C(F)(F)F)ccc1O)Nc1cc(C(F)(F)F)ccc1O	0.666667	O=C(O)C(O)c1ccccc1	0.666667
COC(C)CN(C)C(=O)CN1C(=O)C(=Cc2cccc(Br)c2)SC1=S	104756	1	2175	0.748104	0.867907	-4.29295	0.72926	1	real	22	3099560	CNCC(C)OC	2031820	O=C(O)CN1C(=O)C(=Cc2cccc(Br)c2)SC1=S			CC(C)C(C(=O)O)N1C(=O)/C(=C\c2ccc(Br)cc2)SC1=S	0.658537	O=C(O)C(O)c1ccccc1	0.444444
O=C(CN1C(=O)C(=Cc2ccc(Br)cc2)SC1=S)NCC1(O)COC1	105722	1	2623	0.74809	0.863943	-4.12674	0.719686	1	real	22	9491668	NCC1(O)COC1	141764	O=C(O)CN1C(=O)C(=Cc2ccc(Br)cc2)SC1=S			CC(C)C(C(=O)O)N1C(=O)/C(=C\c2ccc(Br)cc2)SC1=S	0.682927	NNC(=O)c1ccncc1	0.380952
NN(C(=O)c1ccc(C(F)(F)F)cc1O)c1ccc(C(F)(F)F)c(Cl)c1	115778	1	7423	0.748081	0.857781	-3.86786	0.73644	1	real	22	27229471	NNc1ccc(C(F)(F)F)c(Cl)c1	75630	O=C(O)c1ccc(C(F)(F)F)cc1O			O=C(Nc1cc(C(F)(F)F)ccc1O)Nc1cc(C(F)(F)F)ccc1O	0.62963	Nc1ccc(C(=O)O)c(O)c1	0.590909
CC1(C)OC[C@H](C(O)CNC(=O)CCCN2C(=O)C(=Cc3cccs3)SC2=S)O1	114562	3	6834	0.748028	0.844868	-3.32679	0.742236	1	real	22	24366233	CC1(C)OC[C@H](C(O)CN)O1	141774	O=C(O)CCCN1C(=O)C(=Cc2cccs2)SC1=S			CC(/C=C1\SC(=S)N(CCCC(=O)Nc2ccc(C(=O)O)c(O)c2)C1=O)=C\c1ccccc1	0.540984	O=C(O)C(O)c1ccccc1	0.5
O=C(Nc1c(Br)cc(C(F)(F)F)cc1Br)c1ccc(C(F)(F)F)cc1O	110688	0	4979	0.7479	0.884408	-4.99605	0	1	wuxi	1	AG0506_AG	Nc1c(Br)cc(C(F)(F)F)cc1Br	SD0240_SD	O=C(O)c1ccc(C(F)(F)F)cc1O			O=C(Nc1cc(C(F)(F)F)ccc1O)Nc1cc(C(F)(F)F)ccc1O	0.703704	Nc1ccc(C(=O)O)c(O)c1	0.545455
NN(C(=O)c1c(Cl)ccc(O)c1Cl)c1ccc(C(F)(F)F)c(Cl)c1	112015	1	5588	0.747866	0.857633	-3.87088	0.761257	1	real	22	27229471	NNc1ccc(C(F)(F)F)c(Cl)c1	8429214	O=C(O)c1c(Cl)ccc(O)c1Cl			Oc1c(O)c(Cl)c(Cl)c(Cl)c1Cl	0.6	Oc1ccc(Cl)cc1	0.538462
NN(C(=O)c1cc(Cl)c(F)cc1O)c1nc2ccc(Br)cc2s1	117191	1	8103	0.747693	0.878142	-4.74135	0.738087	1	real	22	2797200	NNc1nc2ccc(Br)cc2s1	3732538	O=C(O)c1cc(Cl)c(F)cc1O			O=C(Nc1ccc(Cl)cc1)c1cc(Br)ccc1O	0.53125	Nc1ccc(C(=O)O)c(O)c1	0.545455
O=C(Nc1cc2ccccc2cc1O)c1csc(C(=O)Nc2c(Cl)ccc(O)c2Cl)n1	114205	0	6649	0.747676	0.887164	-5.12168	0	1	wuxi	7	LN00160519_phase_2_COOH_COOEt	CCOC(=O)c1nc(C(=O)O)cs1	AG1002_AG	Nc1cc2ccccc2cc1O	AG00136_AG	Nc1c(Cl)ccc(O)c1Cl	Nc1cc2ccccc2cc1N	0.642857	Cc1cc(O)cc(C)c1Cl	0.5625
NN(C(=O)/C=C/c1ccc(C(F)(F)F)c(O)c1)c1cc(F)ccc1Cl	112877	1	6010	0.747649	0.857224	-3.86308	0.730788	1	real	22	75454	NNc1cc(F)ccc1Cl	24050872	O=C(O)/C=C/c1ccc(C(F)(F)F)c(O)c1			Oc1c(O)c(Cl)c(Cl)c(Cl)c1Cl	0.5	Oc1ccc(Cl)cc1	0.538462
O=C(Nc1cncc(C(=O)Nc2ccc(Cl)c(C(F)(F)F)c2Cl)c1)c1cc(Cl)c(O)c(Cl)c1	111249	1	5239	0.747602	0.898973	-5.62178	0.726726	1	wuxi	6	WXCD02002993_phase_3_COOH_N-Boc	CC(C)(C)OC(=O)Nc1cncc(C(=O)O)c1	AG00216_AG	Nc1ccc(Cl)c(C(F)(F)F)c1Cl	SD0242_SD	O=C(O)c1cc(Cl)c(O)c(Cl)c1	Oc1c(O)c(Cl)c(Cl)c(Cl)c1Cl	0.7	Oc1ccc(Cl)cc1	0.538462
O=C(CN1C(=O)C(=Cc2ccc(Br)cc2)SC1=S)NCc1ccc(O)c(Cl)c1	110093	1	4697	0.747563	0.897383	-5.55652	0.721315	1	real	22	19249980	NCc1ccc(O)c(Cl)c1	141764	O=C(O)CN1C(=O)C(=Cc2ccc(Br)cc2)SC1=S			CC(C)C(C(=O)O)N1C(=O)/C(=C\c2ccc(Br)cc2)SC1=S	0.682927	Oc1ccc(Cl)cc1	0.538462
Cc1ccc(Cl)c(C(=O)N(N)c2cc(Br)ccc2C(F)(F)F)c1O	112946	1	6041	0.747553	0.874188	-4.581	0.734231	1	real	22	27273082	NNc1cc(Br)ccc1C(F)(F)F	3753677	Cc1ccc(Cl)c(C(=O)O)c1O			Cc1cc(O)cc(C)c1O	0.642857	Cc1cc(O)cc(C)c1Cl	0.625
NN(C(=O)c1cc(Br)cc(Cl)c1O)c1nc2ccc(Br)cc2s1	111244	1	5237	0.747394	0.878802	-4.78198	0.72925	1	real	527	2797200	NNc1nc2ccc(Br)cc2s1	3575714	O=C(O)c1cc(Br)cc(Cl)c1O			Oc1c(O)c(Cl)c(Cl)c(Cl)c1Cl	0.6	Oc1ccc(Cl)cc1	0.538462
CCC(CC)C(CO)CNC(=O)CCCN1C(=O)C(=Cc2cccs2)SC1=S	109608	1	4468	0.747277	0.862349	-4.09472	0.745798	1	real	22	27180757	CCC(CC)C(CN)CO	141774	O=C(O)CCCN1C(=O)C(=Cc2cccs2)SC1=S			Cc1ccc(/C=C2\SC(=S)N(CCCCCC(=O)Nc3ccc(C(=O)O)c(O)c3)C2=O)cc1	0.533333	CC[C@@H](CO)NCCN[C@@H](CC)CO	0.529412
CC(CCO)CCNC(=O)CN1C(=O)C(=Cc2ccc(Br)cc2)SC1=S	114280	1	6683	0.747216	0.872739	-4.53451	0.721563	1	real	22	3586369	CC(CCN)CCO	141764	O=C(O)CN1C(=O)C(=Cc2ccc(Br)cc2)SC1=S			CC(C)C(C(=O)O)N1C(=O)/C(=C\c2ccc(Br)cc2)SC1=S	0.756098	CC[C@@H](CO)NCCN[C@@H](CC)CO	0.470588
NN(C(=O)c1ccc(Cl)c(O)c1O)c1ccc(Cl)c(F)c1	105567	2	2549	0.747046	0.835277	-2.96555	0.727637	1	real	22	9024450	NNc1ccc(Cl)c(F)c1	3753222	O=C(O)c1ccc(Cl)c(O)c1O			Oc1c(O)c(Cl)c(Cl)c(Cl)c1Cl	0.6	Oc1ccc(Cl)cc1	0.538462
Cc1ccc(C(=O)N(N)c2cc(Br)cc(C(F)(F)F)c2)c(O)c1O	110248	1	4774	0.747002	0.851777	-3.66169	0.749739	1	real	22	9530968	NNc1cc(Br)cc(C(F)(F)F)c1	546551	Cc1ccc(C(=O)O)c(O)c1O			Cc1cc(O)cc(C)c1O	0.642857	Cc1cc(O)cc(C)c1Cl	0.5
O=C(NNc1cc(C(F)(F)F)ccc1Cl)c1cc(Cl)cc(Cl)c1O	106967	0	3213	0.746859	0.882717	-4.96976	0	1	real	22	221111	NNc1cc(C(F)(F)F)ccc1Cl	52592	O=C(O)c1cc(Cl)cc(Cl)c1O			O=C(Nc1cc(C(F)(F)F)ccc1O)Nc1cc(C(F)(F)F)ccc1O	0.703704	Oc1ccc(Cl)cc1	0.692308
C[C@H](O)CCNC(=O)CN1C(=O)C(=Cc2ccc(Br)cc2)SC1=S	116985	1	8007	0.746845	0.859496	-3.99328	0.755465	1	real	22	3275473	C[C@H](O)CCN	141764	O=C(O)CN1C(=O)C(=Cc2ccc(Br)cc2)SC1=S			CC(C)C(C(=O)O)N1C(=O)/C(=C\c2ccc(Br)cc2)SC1=S	0.756098	O=C(O)C(O)c1ccccc1	0.444444
CC(C)[C@H]1[C@@H](O)CCN1C(=O)CN1C(=O)C(=Cc2ccc(Br)cc2)SC1=S	115256	1	7174	0.746813	0.888791	-5.2273	0.771349	1	real	22	22129091	CC(C)[C@@H]1NCC[C@@H]1O	141764	O=C(O)CN1C(=O)C(=Cc2ccc(Br)cc2)SC1=S			CC(C)C(C(=O)O)N1C(=O)/C(=C\c2ccc(Br)cc2)SC1=S	0.780488	O=C(O)C(O)c1ccccc1	0.388889
O=C(Nc1cc(Cl)c(O)cc1Cl)c1csc(C(=O)Nc2ccc(F)c(Br)c2F)n1	103478	1	1548	0.746778	0.888007	-5.19582	0.714783	1	wuxi	7	LN00160519_phase_2_COOH_COOEt	CCOC(=O)c1nc(C(=O)O)cs1	AG1187_AG	Nc1cc(Cl)c(O)cc1Cl	AG2613_AG	Nc1ccc(F)c(Br)c1F	O=C(Nc1ccc(Cl)cc1F)c1ccccc1O	0.647059	Oc1ccc(Cl)cc1	0.615385
Cc1ccc(N(C(=O)OC(C)(C)C)S(=O)(=O)c2c(O)c(Cl)cc(Cl)c2Cl)c(O)c1	113646	1	6380	0.746776	0.905327	-5.92469	0.741207	1	real	40	3899097	Cc1ccc(NC(=O)OC(C)(C)C)c(O)c1	15142983	O=S(=O)(Cl)c1c(O)c(Cl)cc(Cl)c1Cl			Oc1c(O)c(Cl)c(Cl)c(Cl)c1Cl	0.7	Cc1cc(O)cc(C)c1Cl	0.625
CC(C(=O)N1CC([C@@H](C)O)C1)N1C(=O)/C(=C\c2ccco2)SC1=S	119433	1	9155	0.746728	0.854427	-3.78505	0.73778	1	real	22	24365990	C[C@@H](O)C1CNC1	23789653	CC(C(=O)O)N1C(=O)/C(=C\c2ccco2)SC1=S			CC(C)C(C(=O)O)N1C(=O)/C(=C\c2ccc(Br)cc2)SC1=S	0.609756	O=C(O)C(O)c1ccccc1	0.5
O=C(Nc1cc(C(F)(F)F)c(F)cc1O)c1ccc2ccc(Br)cc2n1	110539	1	4908	0.7467	0.897446	-5.59636	0.770681	1	real	22	3834559	Nc1cc(C(F)(F)F)c(F)cc1O	8850748	O=C(O)c1ccc2ccc(Br)cc2n1			O=C(Nc1cc(C(F)(F)F)ccc1C(F)(F)F)c1cc(Br)ccc1O	0.641026	Oc1ccc(Cl)cc1	0.461538
O=C(Nc1ccc(F)c(Br)c1F)c1csc(C(=O)Nc2cc(Cl)c(O)cc2Cl)n1	103479	0	1548	0.746582	0.887774	-5.19448	0	1	wuxi	7	LN00160519_phase_2_COOH_COOEt	CCOC(=O)c1nc(C(=O)O)cs1	AG2613_AG	Nc1ccc(F)c(Br)c1F	AG1187_AG	Nc1cc(Cl)c(O)cc1Cl	O=C(Nc1ccc(Cl)cc1F)c1ccccc1O	0.647059	Oc1ccc(Cl)cc1	0.615385
O=C(CN1C(=O)C(=Cc2cccc(Br)c2)SC1=S)N[C@@H]1COC[C@@H]1CO	110766	1	5013	0.746538	0.856398	-3.87613	0.707301	1	real	22	25966515	N[C@@H]1COC[C@@H]1CO	2031820	O=C(O)CN1C(=O)C(=Cc2cccc(Br)c2)SC1=S			CC(C)C(C(=O)O)N1C(=O)/C(=C\c2ccc(Br)cc2)SC1=S	0.585366	CC1(C)S[C@@H]2[C@H](NC(=O)Cc3ccccc3)C(=O)N2[C@H]1C(=O)O	0.395349
O=C(Nc1ccc(-c2ccc(-c3ccccc3O)cc2)cc1F)c1cc(Cl)c(F)c(Cl)c1	104270	1	1943	0.746537	0.916176	-6.39153	0.718748	1	wuxi	9	LN00195390_phase_3_Br_N-Boc	CC(C)(C)OC(=O)Nc1ccc(Br)cc1F	BT6475_BT	CC1(C)OB(c2ccc(-c3ccccc3O)cc2)OC1(C)C	SD1551_SD	O=C(O)c1cc(Cl)c(F)c(Cl)c1	O=C(Nc1ccc(Cl)cc1F)c1ccccc1O	0.735294	Oc1ccc(Cl)cc1	0.538462
O=C(Nc1ccsc1C(=O)Nc1ccc(Cl)c(F)c1F)c1cc(C(F)(F)F)ccc1O	111493	1	5347	0.746455	0.88576	-5.11519	0.75398	1	wuxi	6	LN00163610_phase_3_COOH_N-Boc	CC(C)(C)OC(=O)Nc1ccsc1C(=O)O	AG1653_AG	Nc1ccc(Cl)c(F)c1F	SD1099_SD	O=C(O)c1cc(C(F)(F)F)ccc1O	O=C(Nc1cc(C(F)(F)F)ccc1O)Nc1cc(C(F)(F)F)ccc1O	0.777778	Oc1ccc(Cl)cc1	0.538462
O=C(Nc1c(Cl)ccc(O)c1Cl)c1csc(C(=O)Nc2cc3ccccc3cc2O)n1	114204	1	6649	0.746381	0.886491	-5.14918	0.712556	1	wuxi	7	LN00160519_phase_2_COOH_COOEt	CCOC(=O)c1nc(C(=O)O)cs1	AG00136_AG	Nc1c(Cl)ccc(O)c1Cl	AG1002_AG	Nc1cc2ccccc2cc1O	Nc1cc2ccccc2cc1N	0.642857	Cc1cc(O)cc(C)c1Cl	0.5625
NN(C(=O)C(=O)c1ccc(Br)cc1O)c1ccccc1OC(F)(F)F	102520	1	1074	0.746322	0.85752	-3.93268	0.716068	1	real	22	7964409	NNc1ccccc1OC(F)(F)F	2067572	O=C(O)C(=O)c1ccc(Br)cc1O			O=c1cccccc1O	0.5625	Nc1ccc(C(=O)O)c(O)c1	0.590909
CC(C)c1ccc(O)c(C(=O)NC(c2cccc(Cl)c2)c2ccccc2C(F)(F)F)c1	116037	1	7547	0.746252	0.896619	-5.58088	0.741947	1	real	22	26059068	NC(c1cccc(Cl)c1)c1ccccc1C(F)(F)F	2078531	CC(C)c1ccc(O)c(C(=O)O)c1			O=C(Nc1ccc(Cl)cc1F)c1ccccc1O	0.588235	Oc1ccc(Cl)cc1	0.615385
NN(C(=O)c1ccc(Cl)c(O)c1O)c1cc(C(F)(F)F)ccc1F	115817	1	7438	0.74621	0.837117	-3.07896	0.738249	1	real	22	8636833	NNc1cc(C(F)(F)F)ccc1F	3753222	O=C(O)c1ccc(Cl)c(O)c1O			O=C(Nc1cc(C(F)(F)F)ccc1O)Nc1cc(C(F)(F)F)ccc1O	0.62963	Oc1ccc(Cl)cc1	0.615385
CC(C)(C)c1ccc(O)c(NC(=O)c2nc(C(=O)Nc3cc(F)c(Br)cc3Br)cs2)c1	107991	0	3696	0.746179	0.894464	-5.49334	0	1	wuxi	7	LN00160519_phase_2_COOH_COOEt	CCOC(=O)c1nc(C(=O)O)cs1	AG3182_AG	Nc1cc(F)c(Br)cc1Br	AG1939_AG	CC(C)(C)c1ccc(O)c(N)c1	O=C(Nc1cc(C(F)(F)F)ccc1O)Nc1cc(C(F)(F)F)ccc1O	0.740741	NNC(=O)c1ccncc1	0.47619
O=C(Nc1ccc(Br)c(OC(F)(F)F)c1)c1cc(O)cc2ccccc12	121132	0	9991	0.74615	0.911248	-6.2008	0	1	wuxi	1	AG2648_AG	Nc1ccc(Br)c(OC(F)(F)F)c1	SD00128_SD	O=C(O)c1cc(O)cc2ccccc12			O=C(Nc1cccc(NC(=O)c2cccc(O)c2O)c1)c1cccc(O)c1O	0.62963	O=C(Nc1ccc(C(=O)O)c(O)c1)c1ccccc1	0.6
CP(C)(=O)C1CCN(C(=O)CN2C(=O)C(=Cc3ccc(Br)cc3)SC2=S)C1	103961	1	1778	0.74602	0.88209	-4.97955	0.722431	1	real	240690	26577799	CP(C)(=O)C1CCNC1	141764	O=C(O)CN1C(=O)C(=Cc2ccc(Br)cc2)SC1=S			CC(C)C(C(=O)O)N1C(=O)/C(=C\c2ccc(Br)cc2)SC1=S	0.707317	Oc1ccc(Cl)cc1	0.384615
Cc1cc(C(O)(C(F)(F)F)C(F)(F)F)ccc1NC(=O)c1nc(C(=O)Nc2c(Cl)ccc(O)c2Cl)cs1	115867	0	7464	0.746007	0.899835	-5.72678	0	1	wuxi	7	LN00160519_phase_2_COOH_COOEt	CCOC(=O)c1nc(C(=O)O)cs1	AG00136_AG	Nc1c(Cl)ccc(O)c1Cl	AG3343_AG	Cc1cc(C(O)(C(F)(F)F)C(F)(F)F)ccc1N	Cc1cc(O)ccc1O	0.705882	Cc1cc(O)cc(C)c1Cl	0.75
CCN(CCO)C(=O)CN1C(=O)C(=Cc2cccc(Br)c2)SC1=S	103712	1	1662	0.745989	0.852961	-3.75516	0.732048	1	real	22	1792	CCNCCO	2031820	O=C(O)CN1C(=O)C(=Cc2cccc(Br)c2)SC1=S			CC(C)C(C(=O)O)N1C(=O)/C(=C\c2ccc(Br)cc2)SC1=S	0.609756	CCCCCCCCCCCCCCCCCCCCCCO	0.461538
CN(CCOCCO)C(=O)CCCN1C(=O)C(=Cc2cccs2)SC1=S	113352	1	6235	0.74596	0.8237	-2.52518	0.740655	1	real	22	7335300	CNCCOCCO	141774	O=C(O)CCCN1C(=O)C(=Cc2cccs2)SC1=S			O=C(CCN1C(=O)/C(=C/c2ccc(-c3ccc([N+](=O)[O-])cc3)o2)SC1=S)O[K]	0.5	CCCCCCCCCCCCCCCCCCCCCCO	0.461538
CP(C)(=O)[C@H](NC(=O)CCCN1C(=O)C(=Cc2cccs2)SC1=S)C(F)(F)F	119840	1	9360	0.745937	0.87352	-4.62251	0.750857	1	real	22	27037736	CP(C)(=O)[C@H](N)C(F)(F)F	141774	O=C(O)CCCN1C(=O)C(=Cc2cccs2)SC1=S			Cc1ccc(/C=C2\SC(=S)N(CCCCCC(=O)Nc3ccc(C(=O)O)c(O)c3)C2=O)cc1	0.533333	NNC(=O)c1ccncc1	0.47619
O=C(Nc1cc(C(F)(F)F)c(Cl)cc1O)c1cc(C(F)(F)F)ccc1OCc1ccccc1	115711	1	7388	0.745859	0.910745	-6.19219	0.733907	1	real	22	11656874	Nc1cc(C(F)(F)F)c(Cl)cc1O	13394931	O=C(O)c1cc(C(F)(F)F)ccc1OCc1ccccc1			O=C(Nc1cc(C(F)(F)F)ccc1O)Nc1cc(C(F)(F)F)ccc1O	0.777778	Oc1ccc(Cl)cc1	0.615385
O=C(Nc1ccc(Cl)c(F)c1F)c1cc(C(F)(F)F)ccc1O	111491	0	5347	0.745798	0.861081	-4.10508	0	1	wuxi	1	AG1653_AG	Nc1ccc(Cl)c(F)c1F	SD1099_SD	O=C(O)c1cc(C(F)(F)F)ccc1O			O=C(Nc1cc(C(F)(F)F)ccc1O)Nc1cc(C(F)(F)F)ccc1O	0.777778	Oc1ccc(Cl)cc1	0.538462
Cc1cc(NC(=O)Nc2cc(C(F)(F)F)ccc2SCC(F)(F)F)c(C)cc1O	120126	1	9499	0.745744	0.898288	-5.67298	0.762806	1	real	2430	3532544	Nc1cc(C(F)(F)F)ccc1SCC(F)(F)F	50781	Cc1cc(O)c(C)cc1N			O=C(Nc1cc(C(F)(F)F)ccc1O)Nc1cc(C(F)(F)F)ccc1O	0.888889	Cc1cc(O)cc(C)c1Cl	0.5
[truncated: 9,440 more rows]

## Sheet: RL-Chemprop Filtering
num_molecules	num_hits	percent_hits	num_novel_hits	percent_novel_hits	novel_hits_average_maximum_similarity	novel_hits_maximum_independent_set_size
[truncated: 1 more rows]

[truncated: 1 more sheets: RL-Chemprop Novel Diverse Hits]
