# Supplementary material for: SyntheMol-RL: a flexible reinforcement learning framework for designing easily synthesizable antibiotics
Source: Mol Syst Biol. 2026 Apr 23;22(6):833–67. doi: 10.1038/s44320-026-00206-9 (PMC13230741; doi:10.1038/s44320-026-00206-9)
Supplement: Supplementary file 9 — Dataset EV7 [file 44320_2026_206_MOESM9_ESM.xlsx]

## Sheet: Info
Dataset EV7. RL-MLP generated molecules.
Tabs
	Molecules generated by SyntheMol-RL using the RL-MLP model.
	Statistics from the filtering steps that reduce the RL-MLP generated molecules to novel, diverse hit compounds.
	The top 150 novel, diverse hit compounds generated by SyntheMol-RL using the RL-MLP model (sorted by "S. aureus" predicted antibacterial activity).

## Sheet: RL-MLP Generated
smiles	node_id	num_expansions	rollout_num	score	S. aureus	Solubility	Q_value	num_reactions	reaction_1_chemical_space	reaction_1_id	building_block_1_1_id	building_block_1_1_smiles	building_block_1_2_id	building_block_1_2_smiles	building_block_1_3_id	building_block_1_3_smiles	train_hits_tversky_nearest_neighbor	train_hits_tversky_nearest_neighbor_similarity	chembl_tversky_nearest_neighbor	chembl_tversky_nearest_neighbor_similarity
NC[C@@H]1CN(S(=O)(=O)Cc2csc([N+](=O)[O-])c2)C(=O)O1	106064	516	3386	0.698559	0.969061	-2.48702	0.669843	1	real	40	22357973	NC[C@@H]1CNC(=O)O1	4760458	O=[N+]([O-])c1cc(CS(=O)(=O)Cl)cs1			CSCC1CN(/N=C/c2ccc([N+](=O)[O-])o2)C(=O)O1	0.425532	NCc1ccc(S(N)(=O)=O)cc1	0.5
NC[C@H]1CN(S(=O)(=O)Cc2csc([N+](=O)[O-])c2)C(=O)O1	106939	483	3888	0.696738	0.971318	-2.53687	0.664966	1	real	40	22357972	NC[C@H]1CNC(=O)O1	4760458	O=[N+]([O-])c1cc(CS(=O)(=O)Cl)cs1			CSCC1CN(/N=C/c2ccc([N+](=O)[O-])o2)C(=O)O1	0.425532	NCc1ccc(S(N)(=O)=O)cc1	0.5
NCC1CN(S(=O)(=O)Cc2csc([N+](=O)[O-])c2)C(=O)O1	107201	477	4022	0.694882	0.964735	-2.48306	0.6675	1	real	40	17420190	NCC1CNC(=O)O1	4760458	O=[N+]([O-])c1cc(CS(=O)(=O)Cl)cs1			CSCC1CN(/N=C/c2ccc([N+](=O)[O-])o2)C(=O)O1	0.425532	NCc1ccc(S(N)(=O)=O)cc1	0.5
CNC[C@@H]1COC(=O)N1C(=O)CSc1ccsc1[N+](=O)[O-]	117635	0	9763	0.670316	0.952695	-2.65514	0	1	real	22	27322320	CNC[C@@H]1COC(=O)N1	971382	O=C(O)CSc1ccsc1[N+](=O)[O-]			O=C1c2c(O)ccc([N+](=O)[O-])c2C(=O)c2c([N+](=O)[O-])ccc(O)c21	0.5	NC(=O)c1cc([N+](=O)[O-])cc([N+](=O)[O-])c1	0.454545
CN1C[C@@H](CNC(=O)CSc2ccsc2[N+](=O)[O-])OC1=O	106422	2	3597	0.662248	0.96525	-2.90608	0.642095	1	real	22	24116224	CN1C[C@@H](CN)OC1=O	971382	O=C(O)CSc1ccsc1[N+](=O)[O-]			CC(=O)NC[C@H]1CN(c2ccc(C(C)=O)cc2)C(=O)O1	0.589744	CSCC1CN(/N=C/c2ccc([N+](=O)[O-])o2)C(=O)O1	0.510638
NCC1COC(=O)N1S(=O)(=O)Cc1csc([N+](=O)[O-])c1	106264	253	3511	0.644876	0.92564	-2.66155	0.612858	1	real	40	19196703	NCC1COC(=O)N1	4760458	O=[N+]([O-])c1cc(CS(=O)(=O)Cl)cs1			O=C1c2c(O)ccc([N+](=O)[O-])c2C(=O)c2c([N+](=O)[O-])ccc(O)c21	0.416667	NCc1ccc(S(N)(=O)=O)cc1	0.5
NCC1COC(=O)N1S(=O)(=O)c1ccc([N+](=O)[O-])s1	106273	0	3516	0.641397	0.928446	-2.73906	0	1	real	40	19196703	NCC1COC(=O)N1	2020680	O=[N+]([O-])c1ccc(S(=O)(=O)Cl)s1			O=C1c2c(O)ccc([N+](=O)[O-])c2C(=O)c2c([N+](=O)[O-])ccc(O)c21	0.458333	NCc1ccc(S(N)(=O)=O)cc1	0.5
O=C1OCC2(CNC2)N1S(=O)(=O)Cc1csc([N+](=O)[O-])c1	107566	199	4228	0.636142	0.936358	-2.89938	0.606395	1	real	40	26045809	O=C1NC2(CNC2)CO1	4760458	O=[N+]([O-])c1cc(CS(=O)(=O)Cl)cs1			O=C1NC(=S)S/C1=C/c1ccccc1[N+](=O)[O-]	0.416667	NC(=O)c1cc([N+](=O)[O-])cc([N+](=O)[O-])c1	0.409091
O=C1OCC2(CCNC2)N1S(=O)(=O)Cc1csc([N+](=O)[O-])c1	107171	181	4005	0.63571	0.935995	-2.90061	0.606852	1	real	40	24374828	O=C1NC2(CCNC2)CO1	4760458	O=[N+]([O-])c1cc(CS(=O)(=O)Cl)cs1			O=C1NC(=S)S/C1=C/c1ccccc1[N+](=O)[O-]	0.416667	NC(=O)c1cc([N+](=O)[O-])cc([N+](=O)[O-])c1	0.409091
O=C1OCCC2(CNC2)N1S(=O)(=O)Cc1csc([N+](=O)[O-])c1	108139	190	4567	0.635274	0.935356	-2.89866	0.602075	1	real	40	22954829	O=C1NC2(CCO1)CNC2	4760458	O=[N+]([O-])c1cc(CS(=O)(=O)Cl)cs1			O=C1NC(=S)S/C1=C/c1ccccc1[N+](=O)[O-]	0.416667	NC(=O)c1cc([N+](=O)[O-])cc([N+](=O)[O-])c1	0.409091
CN1C(=O)C(CC(=O)OCC[N+](C)(C)C)SC1=S	101432	390	604	0.634056	0.835132	-1.73393	0.586756	1	real	1458	4138623	CN1C(=O)C(CC(=O)O)SC1=S	50313	C[N+](C)(C)CCBr			CCCCCCCCCCCCCC[N+](C)(C)C	0.533333	C[C@@H](O)[C@H]1C(=O)N2C(C(=O)O)=C(COC(N)=O)S[C@H]12	0.341463
NCC1COC(=O)N1C(=O)/C=C/c1ccc([N+](=O)[O-])s1	107264	0	4070	0.629791	0.937176	-2.99016	0	1	real	22	19196703	NCC1COC(=O)N1	23698670	O=C(O)/C=C/c1ccc([N+](=O)[O-])s1			CN1CCN(C(=O)/C=C/c2ccc([N+](=O)[O-])o2)CC1	0.487179	NC(=O)c1cc([N+](=O)[O-])cc([N+](=O)[O-])c1	0.5
C[N+](C)(C)CCOC(=O)CCCN1C(=O)C(=Cc2cccs2)SC1=S	101438	217	607	0.623783	0.95393	-3.26421	0.572807	1	real	1458	141774	O=C(O)CCCN1C(=O)C(=Cc2cccs2)SC1=S	50313	C[N+](C)(C)CCBr			CCCCCCCCCCCCCC[N+](C)(C)C	0.533333	Clc1ccc([I+]c2cccs2)cc1	0.391304
C[N+](C)(C)CCOC(=O)CN1C(=O)C(=Cc2ccc(Br)cc2)SC1=S	101415	202	593	0.62052	0.973398	-3.53518	0.562074	1	real	1458	141764	O=C(O)CN1C(=O)C(=Cc2ccc(Br)cc2)SC1=S	50313	C[N+](C)(C)CCBr			CC(C)C(C(=O)O)N1C(=O)/C(=C\c2ccc(Br)cc2)SC1=S	0.707317	CC(=O)Nc1ccc(S(=O)(=O)c2ccc(NC(C)=O)cc2)cc1	0.347826
CCN(CC)CCCCN(C)C(=O)C(C)N1C(=O)/C(=C\c2ccco2)SC1=S	117752	5	9834	0.619346	0.905298	-2.74818	0.603551	1	real	22	3797600	CCN(CC)CCCCNC	23789653	CC(C(=O)O)N1C(=O)/C(=C\c2ccco2)SC1=S			CC(C)C(C(=O)O)N1C(=O)/C(=C\c2ccc(Br)cc2)SC1=S	0.609756	O=C(O)C(O)c1ccccc1	0.5
CN(c1ccc(-c2nc3sccn3c2C[N+](C)(C)C)cc1)C1CCc2cc(Br)ccc2C1	108591	4	4827	0.616188	0.832051	-1.92594	0.579796	1	real	2230	26359795	CNC1CCc2cc(Br)ccc2C1	31624	C[N+](C)(C)Cc1c(-c2ccc(Cl)cc2)nc2sccn12			CN(C)c1ccc(C(c2ccc(N(C)C)cc2)c2ccc(N(C)C)cc2)cc1	0.470588	C1N2CN3CN1CN(C2)C3	0.5
O=[N+]([O-])c1ccc(N2C[C@@H](CO)[C@H](F)C2)s1	113354	7	7471	0.613123	0.844404	-2.11058	0.590925	1	real	27	26000225	OC[C@@H]1CNC[C@H]1F	61330	O=[N+]([O-])c1ccc(Br)s1			O=C1c2c(O)ccc([N+](=O)[O-])c2C(=O)c2c([N+](=O)[O-])ccc(O)c21	0.416667	CC(=O)Nc1ncc([N+](=O)[O-])s1	0.433333
CC1(CN)COC(=O)N1S(=O)(=O)Cc1csc([N+](=O)[O-])c1	107258	144	4066	0.611728	0.899533	-2.77763	0.578018	1	real	40	24371921	CC1(CN)COC(=O)N1	4760458	O=[N+]([O-])c1cc(CS(=O)(=O)Cl)cs1			O=C1c2c(O)ccc([N+](=O)[O-])c2C(=O)c2c([N+](=O)[O-])ccc(O)c21	0.416667	NC(=O)c1cc([N+](=O)[O-])cc([N+](=O)[O-])c1	0.5
CN(CC1CCc2ccccc21)c1ccc(-c2nc3sccn3c2C[N+](C)(C)C)cc1	115990	7	8877	0.611001	0.838336	-2.06622	0.590962	1	real	2230	3585834	CNCC1CCc2ccccc21	31624	C[N+](C)(C)Cc1c(-c2ccc(Cl)cc2)nc2sccn12			CN(C)c1ccc(C(c2ccccc2)c2ccc(N(C)C)cc2)cc1	0.47619	C1N2CN3CN1CN(C2)C3	0.5
O=C1OCC2(COCCN2)CN1S(=O)(=O)Cc1csc([N+](=O)[O-])c1	109306	136	5232	0.609847	0.896081	-2.76101	0.577339	1	real	40	26285365	O=C1NCC2(COCCN2)CO1	4760458	O=[N+]([O-])c1cc(CS(=O)(=O)Cl)cs1			O=C1NC(=S)S/C1=C/c1ccccc1[N+](=O)[O-]	0.416667	NC(=O)c1cc([N+](=O)[O-])cc([N+](=O)[O-])c1	0.409091
C[N+](C)(C)CCOC(=O)CCN1C(=O)C(=Cc2ccc(F)cc2)SC1=S	101442	160	622	0.60484	0.942117	-3.36713	0.555399	1	real	1458	43186	O=C(O)CCN1C(=O)C(=Cc2ccc(F)cc2)SC1=S	50313	C[N+](C)(C)CCBr			CC(C)C(C(=O)O)N1C(=O)/C(=C\c2ccc(Br)cc2)SC1=S	0.585366	CC(=O)Nc1ccc(S(=O)(=O)c2ccc(NC(C)=O)cc2)cc1	0.347826
CN1C(=O)C(CC(=O)OCC(=O)c2ccc([N+](=O)[O-])cc2F)SC1=S	104523	22	2485	0.594591	0.951196	-3.60499	0.546565	1	real	1458	4138623	CN1C(=O)C(CC(=O)O)SC1=S	13202122	O=C(CCl)c1ccc([N+](=O)[O-])cc1F			O=C1c2c(O)ccc([N+](=O)[O-])c2C(=O)c2c([N+](=O)[O-])ccc(O)c21	0.5	NC(=O)c1cc([N+](=O)[O-])cc([N+](=O)[O-])c1	0.590909
C[N+](C)(C)CCCCNc1nn2ccnc2s1	100457	14	50	0.589519	0.728205	-1.04373	0.493396	1	real	27	19267891	C[N+](C)(C)CCCCN	2014169	Brc1nn2ccnc2s1			CCCCCCCCCCCCCC[N+](C)(C)C	0.666667	Cc1cc(NCCCCCCCCCCNc2cc(C)nc3ccccc23)c2ccccc2n1	0.354839
CN1C[C@@H](CNC(=O)CCCN2C(=O)C(=Cc3cccs3)SC2=S)OC1=O	102748	2	1430	0.589476	0.958151	-3.75226	0.588918	1	real	22	24116224	CN1C[C@@H](CN)OC1=O	141774	O=C(O)CCCN1C(=O)C(=Cc2cccs2)SC1=S			CC(=O)NC[C@H]1CN(c2ccc(C(C)=O)cc2)C(=O)O1	0.589744	CC(=O)NC[C@H]1CN(c2ccc(N3CCSCC3)c(F)c2)C(=O)O1	0.470588
CCOCCN(CC)Cc1ccc(CN(C)c2ccc(-c3nc4sccn4c3C[N+](C)(C)C)cc2)cc1	103782	9	2039	0.579941	0.76189	-1.56281	0.556948	1	real	2230	5821720	CCOCCN(CC)Cc1ccc(CNC)cc1	31624	C[N+](C)(C)Cc1c(-c2ccc(Cl)cc2)nc2sccn12			O=C(O)c1ccc(-c2ccc(N(c3ccc(-c4ccc(C(=O)O)cc4)cc3)c3ccc(-c4ccc(C(=O)O)cc4)cc3)cc2)cc1	0.47619	CCN(CC)CCOC(=O)c1cccc(-c2ccccc2)c1O	0.410256
C[N+](C)(C)Cc1c(-c2ccc(NC(c3ccc(Cl)cc3)c3ccccc3C3CC3)cc2)nc2sccn12	117506	3	9704	0.576847	0.928493	-3.56435	0.540849	1	real	2230	26274509	NC(c1ccc(Cl)cc1)c1ccccc1C1CC1	31624	C[N+](C)(C)Cc1c(-c2ccc(Cl)cc2)nc2sccn12			Clc1ccc(C(c2c[nH]c3ccccc23)c2c[nH]c3ccccc23)cc1	0.482759	Oc1ccc(Cl)cc1	0.615385
O=C1OCC2(COC(CF)CN2)CN1S(=O)(=O)Cc1csc([N+](=O)[O-])c1	109544	81	5358	0.575831	0.882968	-3.04118	0.544041	1	real	40	26308882	O=C1NCC2(CO1)COC(CF)CN2	4760458	O=[N+]([O-])c1cc(CS(=O)(=O)Cl)cs1			O=C1NC(=S)S/C1=C/c1ccccc1[N+](=O)[O-]	0.416667	NC(=O)c1cc([N+](=O)[O-])cc([N+](=O)[O-])c1	0.409091
CN(c1ccc(-c2nc3sccn3c2C[N+](C)(C)C)cc1)[C@H]1CC[C@@H](c2ccc(Cl)c(Cl)c2)c2ccccc21	110613	2	5945	0.575038	0.910646	-3.37729	0.550996	1	real	2230	3557494	CN[C@H]1CC[C@@H](c2ccc(Cl)c(Cl)c2)c2ccccc21	31624	C[N+](C)(C)Cc1c(-c2ccc(Cl)cc2)nc2sccn12			N[C@@H]1CC[C@@H](c2ccc(Cl)c(Cl)c2)c2ccccc21	0.806452	C1N2CN3CN1CN(C2)C3	0.5
O=[N+]([O-])c1ccc(N2C[C@@H](O)[C@@H](F)C2)s1	117298	9	9584	0.568513	0.775531	-1.86945	0.554814	1	real	27	22241516	O[C@@H]1CNC[C@@H]1F	61330	O=[N+]([O-])c1ccc(Br)s1			O=C1c2c(O)ccc([N+](=O)[O-])c2C(=O)c2c([N+](=O)[O-])ccc(O)c21	0.416667	CC(=O)Nc1ncc([N+](=O)[O-])s1	0.466667
CN1C(=O)C(CC(=O)OCC(=O)c2ccc([N+](=O)[O-])o2)SC1=S	104606	3	2548	0.568255	0.987764	-4.37213	0.514892	1	real	1458	4138623	CN1C(=O)C(CC(=O)O)SC1=S	2992756	O=C(CCl)c1ccc([N+](=O)[O-])o1			O=C(Nc1ccc(I)cc1)c1ccc([N+](=O)[O-])o1	0.588235	O=[N+]([O-])c1ccc(/C=[N+](/[O-])CCO)o1	0.548387
O=C(/C=C/S(F)(F)(F)(F)F)Nc1c(O)c(Cl)cc(Cl)c1Cl	108708	1	4897	0.567918	0.961919	-4.07206	0.491125	1	real	240690	7528977	Nc1c(O)c(Cl)cc(Cl)c1Cl	24234844	O=C(O)/C=C/S(F)(F)(F)(F)F			Oc1c(O)c(Cl)c(Cl)c(Cl)c1Cl	0.7	Cc1cc(O)cc(C)c1Cl	0.5625
C[C@@H]1CN(C(=O)CSc2ccsc2[N+](=O)[O-])C[C@@H]1O	111402	1	6393	0.567918	0.820236	-2.40353	0.508262	1	real	240690	22241510	C[C@@H]1CNC[C@@H]1O	971382	O=C(O)CSc1ccsc1[N+](=O)[O-]			O=C1c2c(O)ccc([N+](=O)[O-])c2C(=O)c2c([N+](=O)[O-])ccc(O)c21	0.458333	NC(=O)c1cc([N+](=O)[O-])cc([N+](=O)[O-])c1	0.454545
CCN(CC)CCN(Cc1ccc(Cl)c(Cl)c1)c1ccc(-c2nc3sccn3c2C[N+](C)(C)C)cc1	106772	4	3793	0.567676	0.862999	-2.91023	0.53075	1	real	2230	2031829	CCN(CC)CCNCc1ccc(Cl)c(Cl)c1	31624	C[N+](C)(C)Cc1c(-c2ccc(Cl)cc2)nc2sccn12			O=C(O)c1ccc(-c2ccc(N(c3ccc(-c4ccc(C(=O)O)cc4)cc3)c3ccc(-c4ccc(C(=O)O)cc4)cc3)cc2)cc1	0.47619	Cc1cc(O)cc(C)c1Cl	0.4375
O=[N+]([O-])c1ccc(N2CC([N+](=O)[O-])C2)s1	102755	20	1435	0.567527	0.865139	-2.93733	0.52131	1	real	27	26469544	O=[N+]([O-])C1CNC1	2018354	O=[N+]([O-])c1ccc(Cl)s1			O=C(N/N=C/c1ccc([N+](=O)[O-])s1)c1cccc(F)c1	0.386364	CC(=O)Nc1ncc([N+](=O)[O-])s1	0.4
CCN(CC)CCCN(CC)C(=O)C(C)N1C(=O)/C(=C\c2ccco2)SC1=S	117263	13	9560	0.565772	0.861499	-2.91688	0.538689	1	real	22	3776763	CCNCCCN(CC)CC	23789653	CC(C(=O)O)N1C(=O)/C(=C\c2ccco2)SC1=S			CC(C)C(C(=O)O)N1C(=O)/C(=C\c2ccc(Br)cc2)SC1=S	0.609756	O=C(O)C(O)c1ccccc1	0.5
CN1C(=O)C(CC(=O)OCc2ccc([N+](=O)[O-])cc2F)SC1=S	109724	28	5447	0.565076	0.916064	-3.56836	0.518667	1	real	1458	4138623	CN1C(=O)C(CC(=O)O)SC1=S	3575775	O=[N+]([O-])c1ccc(CBr)c(F)c1			O=C1c2c(O)ccc([N+](=O)[O-])c2C(=O)c2c([N+](=O)[O-])ccc(O)c21	0.5	NC(=O)c1cc([N+](=O)[O-])cc([N+](=O)[O-])c1	0.590909
CCOC(=O)N(c1ccc([N+](=O)[O-])s1)c1nnc(S)s1	101196	52	477	0.560901	0.894418	-3.36678	0.522195	1	real	27	44512	CCOC(=O)Nc1nnc(S)s1	61330	O=[N+]([O-])c1ccc(Br)s1			CCOC(=O)NC(=O)c1ccsc1NC(=O)c1ccc([N+](=O)[O-])s1	0.510638	CC(=O)Nc1ncc([N+](=O)[O-])s1	0.533333
C=C1CN(c2ccc([N+](=O)[O-])s2)C1	116059	7	8917	0.560527	0.882266	-3.22846	0.519549	1	real	27	23024000	C=C1CNC1	2018354	O=[N+]([O-])c1ccc(Cl)s1			O=C1c2c(O)ccc([N+](=O)[O-])c2C(=O)c2c([N+](=O)[O-])ccc(O)c21	0.375	CC(=O)Nc1ncc([N+](=O)[O-])s1	0.4
C[N+](C)(C)CCCCNc1nc(-c2cccc(Br)c2)c2ccccc2n1	104416	0	2418	0.559794	0.888205	-3.30777	0	1	real	27	19267891	C[N+](C)(C)CCCCN	26049950	Clc1nc(-c2cccc(Br)c2)c2ccccc2n1			CCCCCCCCCCCCCC[N+](C)(C)C	0.733333	Cc1cc(NCCCCCCCCCCNc2cc(C)nc3ccccc23)c2ccccc2n1	0.677419
O=[N+]([O-])c1cc[n+]([O-])cc1N1CC(F)(CO)C1	112933	2	7242	0.559055	0.746946	-1.65365	0.52784	1	real	27	17423387	OCC1(F)CNC1	2990197	O=[N+]([O-])c1cc[n+]([O-])cc1F			O=C1c2c(O)ccc([N+](=O)[O-])c2C(=O)c2c([N+](=O)[O-])ccc(O)c21	0.5	[O-][n+]1cc[n+]([O-])c2ccccc21	0.466667
CCN(CC)CCOCCN(Cc1ccccc1)c1ccc(-c2nc3sccn3c2C[N+](C)(C)C)cc1	116476	2	9139	0.558566	0.753343	-1.73524	0.530876	1	real	2230	12917860	CCN(CC)CCOCCNCc1ccccc1	31624	C[N+](C)(C)Cc1c(-c2ccc(Cl)cc2)nc2sccn12			CCCCCCCCCCCCCCCCCC[N+](C)(C)Cc1ccccc1	0.538462	CCN(CC)CCOC(=O)c1cccc(-c2ccccc2)c1O	0.512821
C[C@H]1CN(C(=O)CSc2ccsc2[N+](=O)[O-])C[C@@H]1O	112849	1	7198	0.552428	0.807687	-2.45364	0.564052	1	real	240690	26302791	C[C@H]1CNC[C@@H]1O	971382	O=C(O)CSc1ccsc1[N+](=O)[O-]			O=C1c2c(O)ccc([N+](=O)[O-])c2C(=O)c2c([N+](=O)[O-])ccc(O)c21	0.458333	NC(=O)c1cc([N+](=O)[O-])cc([N+](=O)[O-])c1	0.454545
CC1CC(C(=O)N[C@H]2C[C@H](CNC(=O)CSc3ccsc3[N+](=O)[O-])[C@H](O)C2)C(=O)O1	111852	1	6647	0.551615	0.833092	-2.76321	0.477035	1	real	275592	24614139	CC(C)(C)OC(=O)N[C@H]1C[C@H](CN)[C@H](O)C1	971382	O=C(O)CSc1ccsc1[N+](=O)[O-]	3480019	CC1CC(C(=O)O)C(=O)O1	O=C1c2c(O)ccc([N+](=O)[O-])c2C(=O)c2c([N+](=O)[O-])ccc(O)c21	0.458333	CC(=O)Nc1ncc([N+](=O)[O-])s1	0.466667
CCN(CC(C)=O)C(=O)C(C)N1C(=O)/C(=C\c2ccco2)SC1=S	106109	8	3409	0.551073	0.9294	-3.90432	0.509614	1	real	22	3454282	CCNCC(C)=O	23789653	CC(C(=O)O)N1C(=O)/C(=C\c2ccco2)SC1=S			CC(C)C(C(=O)O)N1C(=O)/C(=C\c2ccc(Br)cc2)SC1=S	0.609756	O=C(O)C(O)c1ccccc1	0.444444
CN(c1ccc([N+](=O)[O-])s1)[C@@H]1COC[C@H]1O	108891	3	4999	0.549135	0.789042	-2.27614	0.531067	1	real	27	22217104	CN[C@@H]1COC[C@H]1O	61330	O=[N+]([O-])c1ccc(Br)s1			O=C1c2c(O)ccc([N+](=O)[O-])c2C(=O)c2c([N+](=O)[O-])ccc(O)c21	0.416667	CC(=O)Nc1ncc([N+](=O)[O-])s1	0.5
CN1CN(S(=O)(=O)Cc2csc([N+](=O)[O-])c2)C(=O)C12CNC2	107240	4	4052	0.547771	0.804417	-2.47465	0.522051	1	real	40	3778763	CN1CNC(=O)C12CNC2	4760458	O=[N+]([O-])c1cc(CS(=O)(=O)Cl)cs1			O=C1c2c(O)ccc([N+](=O)[O-])c2C(=O)c2c([N+](=O)[O-])ccc(O)c21	0.416667	C1N2CN3CN1CN(C2)C3	0.5
C[C@@H]1CN(c2ccc([N+](=O)[O-])s2)C[C@H]1O	107748	8	4331	0.546845	0.738491	-1.71009	0.516611	1	real	27	22143642	C[C@@H]1CNC[C@H]1O	61330	O=[N+]([O-])c1ccc(Br)s1			O=C1c2c(O)ccc([N+](=O)[O-])c2C(=O)c2c([N+](=O)[O-])ccc(O)c21	0.416667	CC(=O)Nc1ncc([N+](=O)[O-])s1	0.5
O=C1OC2(CNC2)CN1S(=O)(=O)Cc1csc([N+](=O)[O-])c1	108983	56	5054	0.546204	0.825497	-2.74291	0.513725	1	real	40	17430135	O=C1NCC2(CNC2)O1	4760458	O=[N+]([O-])c1cc(CS(=O)(=O)Cl)cs1			O=C1c2c(O)ccc([N+](=O)[O-])c2C(=O)c2c([N+](=O)[O-])ccc(O)c21	0.416667	NC(=O)c1cc([N+](=O)[O-])cc([N+](=O)[O-])c1	0.409091
CN1CN(c2ccc([N+](=O)[O-])s2)CC1=O	101458	12	652	0.544267	0.792088	-2.37422	0.487537	1	real	27	3449353	CN1CNCC1=O	2018354	O=[N+]([O-])c1ccc(Cl)s1			O=C1c2c(O)ccc([N+](=O)[O-])c2C(=O)c2c([N+](=O)[O-])ccc(O)c21	0.416667	C1N2CN3CN1CN(C2)C3	0.5
O=[N+]([O-])c1ccc(N2CC(F)(CO)C2)s1	108040	6	4504	0.544101	0.799062	-2.45847	0.503483	1	real	27	17423387	OCC1(F)CNC1	61330	O=[N+]([O-])c1ccc(Br)s1			O=C1c2c(O)ccc([N+](=O)[O-])c2C(=O)c2c([N+](=O)[O-])ccc(O)c21	0.416667	CC(=O)Nc1ncc([N+](=O)[O-])s1	0.433333
CN1C[C@@H](CNc2ccc([N+](=O)[O-])s2)OC1=O	103496	14	1861	0.543704	0.844103	-2.99397	0.495186	1	real	27	24116224	CN1C[C@@H](CN)OC1=O	2018354	O=[N+]([O-])c1ccc(Cl)s1			CC(=O)NC[C@H]1CN(c2ccc(C(C)=O)cc2)C(=O)O1	0.487179	CSCC1CN(/N=C/c2ccc([N+](=O)[O-])o2)C(=O)O1	0.468085
CN1C(=O)C(CC(=O)OCc2ccc(F)cc2[N+](=O)[O-])SC1=S	115761	1	8756	0.54189	0.896509	-3.63432	0.465663	1	real	1458	4138623	CN1C(=O)C(CC(=O)O)SC1=S	3575774	O=[N+]([O-])c1cc(F)ccc1CBr			O=C1c2c(O)ccc([N+](=O)[O-])c2C(=O)c2c([N+](=O)[O-])ccc(O)c21	0.583333	NC(=O)c1cc([N+](=O)[O-])cc([N+](=O)[O-])c1	0.5
O=[N+]([O-])c1ccc(N2CC(CO)(CO)C2)s1	114084	15	7864	0.541646	0.809723	-2.61539	0.509772	1	real	27	3645816	OCC1(CO)CNC1	2018354	O=[N+]([O-])c1ccc(Cl)s1			O=C1c2c(O)ccc([N+](=O)[O-])c2C(=O)c2c([N+](=O)[O-])ccc(O)c21	0.416667	CC(=O)Nc1ncc([N+](=O)[O-])s1	0.433333
CC(O)C1CN(c2ccc([N+](=O)[O-])s2)C1	112736	11	7130	0.541528	0.759812	-2.02911	0.512302	1	real	27	23024166	CC(O)C1CNC1	61330	O=[N+]([O-])c1ccc(Br)s1			O=C1c2c(O)ccc([N+](=O)[O-])c2C(=O)c2c([N+](=O)[O-])ccc(O)c21	0.416667	CC(=O)Nc1ncc([N+](=O)[O-])s1	0.466667
CC(C1Cc2ccccc21)N(C)c1ccc(-c2nc3sccn3c2C[N+](C)(C)C)cc1	113889	4	7758	0.540614	0.814368	-2.68328	0.533446	1	real	2230	9754386	CNC(C)C1Cc2ccccc21	31624	C[N+](C)(C)Cc1c(-c2ccc(Cl)cc2)nc2sccn12			CN(C)c1ccc(C(c2ccc(N(C)C)cc2)c2ccc(N(C)C)cc2)cc1	0.529412	C1N2CN3CN1CN(C2)C3	0.5
O=C(Nc1cc(C(F)(F)F)c(Cl)cc1O)c1ccc(Cl)c(F)c1O	107222	1	4036	0.5399	0.950903	-4.30032	0.431974	1	real	22	11656874	Nc1cc(C(F)(F)F)c(Cl)cc1O	11269527	O=C(O)c1ccc(Cl)c(F)c1O			O=C(Nc1cc(C(F)(F)F)ccc1O)Nc1cc(C(F)(F)F)ccc1O	0.62963	Oc1ccc(Cl)cc1	0.538462
C[N+](C)(C)CCCCNc1ncc(Br)c2ccccc12	104579	1	2523	0.539767	0.757145	-2.02021	0.465728	1	real	27	19267891	C[N+](C)(C)CCCCN	2809348	Clc1ncc(Br)c2ccccc12			CCCCCCCCCCCCCC[N+](C)(C)C	0.666667	Cc1cc(NCCCCCCCCCCNc2cc(C)nc3ccccc23)c2ccccc2n1	0.516129
CC(C)(C)c1cccc(C(Nc2ccc(-c3nc4sccn4c3C[N+](C)(C)C)cc2)c2ccc(Cl)cc2)c1	104324	2	2365	0.539672	0.921906	-3.96173	0.477296	1	real	2230	26274505	CC(C)(C)c1cccc(C(N)c2ccc(Cl)cc2)c1	31624	C[N+](C)(C)Cc1c(-c2ccc(Cl)cc2)nc2sccn12			O=C(Nc1ccc(Cl)cc1)Nc1ccc(Cl)c(Cl)c1	0.538462	Oc1ccc(Cl)cc1	0.615385
C[N+](C)(C)Cc1c(-c2ccc(NC3CCCCCC3c3ccc(Cl)cc3)cc2)nc2sccn12	105175	2	2864	0.538577	0.876464	-3.44057	0.507105	1	real	2230	17655990	NC1CCCCCC1c1ccc(Cl)cc1	31624	C[N+](C)(C)Cc1c(-c2ccc(Cl)cc2)nc2sccn12			O=C(Nc1ccc(Cl)cc1)Nc1ccc(Cl)c(Cl)c1	0.461538	Oc1ccc(Cl)cc1	0.615385
CC(=O)CCN(C)C(=O)C(C)N1C(=O)/C(=C\c2ccco2)SC1=S	106780	8	3798	0.538225	0.902199	-3.74815	0.488239	1	real	22	11869187	CNCCC(C)=O	23789653	CC(C(=O)O)N1C(=O)/C(=C\c2ccco2)SC1=S			CC(C)C(C(=O)O)N1C(=O)/C(=C\c2ccc(Br)cc2)SC1=S	0.609756	O=C(O)C(O)c1ccccc1	0.444444
C=C1Cn2c(nnc2C(=O)OCC[N+](C)(C)C)S1	101867	70	903	0.537626	0.753556	-2.00529	0.500092	1	real	1458	26393000	C=C1Cn2c(nnc2C(=O)O)S1	50313	C[N+](C)(C)CCBr			CCCCCCCCCCCCCC[N+](C)(C)C	0.466667	C1N2CN3CN1CN(C2)C3	0.333333
C[N+](C)(C)CCCCNc1cc2c(nn1)-c1cccc(Br)c1C2	106443	2	3615	0.537547	0.758171	-2.06064	0.521176	1	real	27	19267891	C[N+](C)(C)CCCCN	20222352	Clc1cc2c(nn1)-c1cccc(Br)c1C2			CCCCCCCCCCCCCC[N+](C)(C)C	0.666667	Cc1cc(NCCCCCCCCCCNc2cc(C)nc3ccccc23)c2ccccc2n1	0.451613
CCCCCN(Cc1ccc(Cl)cc1)c1ccc(-c2nc3sccn3c2C[N+](C)(C)C)cc1	108601	1	4833	0.537524	0.887942	-3.58921	0.511569	1	real	2230	31330	CCCCCNCc1ccc(Cl)cc1	31624	C[N+](C)(C)Cc1c(-c2ccc(Cl)cc2)nc2sccn12			CCCCCCCCCCCCCC[N+](C)(C)C	0.666667	Oc1ccc(Cl)cc1	0.615385
CN1C(=O)C(CC(=O)OCc2c(F)cccc2[N+](=O)[O-])SC1=S	112574	1	7035	0.536151	0.887691	-3.60378	0.550559	1	real	1458	4138623	CN1C(=O)C(CC(=O)O)SC1=S	68484	O=[N+]([O-])c1cccc(F)c1CBr			O=C1c2c(O)ccc([N+](=O)[O-])c2C(=O)c2c([N+](=O)[O-])ccc(O)c21	0.583333	CC(=O)Nc1ncc([N+](=O)[O-])s1	0.466667
CCCCCCN(c1ccc(Br)cc1)c1ccc(-c2nc3sccn3c2C[N+](C)(C)C)cc1	103620	2	1941	0.535804	0.898183	-3.73178	0.456209	1	real	2230	3532793	CCCCCCNc1ccc(Br)cc1	31624	C[N+](C)(C)Cc1c(-c2ccc(Cl)cc2)nc2sccn12			CCCCCCCCCCCCCC[N+](C)(C)C	0.733333	CCCCCCCCCCCCCCCCCCCCCCO	0.615385
O=C(Nc1cc(C(F)(F)F)c(Cl)cc1O)c1c(O)ccc(Cl)c1F	106789	1	3804	0.535762	0.939738	-4.2217	0.453573	1	real	22	11656874	Nc1cc(C(F)(F)F)c(Cl)cc1O	22377539	O=C(O)c1c(O)ccc(Cl)c1F			O=C(Nc1cc(C(F)(F)F)ccc1O)Nc1cc(C(F)(F)F)ccc1O	0.666667	Oc1ccc(Cl)cc1	0.538462
CC(C(=O)N1CCSC1)N1C(=O)/C(=C\c2ccco2)SC1=S	111757	2	6592	0.53523	0.919963	-3.9956	0.524544	1	real	22	50842	C1CSCN1	23789653	CC(C(=O)O)N1C(=O)/C(=C\c2ccco2)SC1=S			CC(C)C(C(=O)O)N1C(=O)/C(=C\c2ccc(Br)cc2)SC1=S	0.609756	O=C(O)C(O)c1ccccc1	0.444444
O=C(Nc1cc(C(F)(F)F)c(F)cc1O)c1ccc(Cl)c(F)c1O	104927	3	2727	0.535166	0.925026	-4.05604	0.483929	1	real	22	3834559	Nc1cc(C(F)(F)F)c(F)cc1O	11269527	O=C(O)c1ccc(Cl)c(F)c1O			O=C(Nc1cc(C(F)(F)F)ccc1O)Nc1cc(C(F)(F)F)ccc1O	0.62963	Oc1ccc(Cl)cc1	0.538462
CCOC(=O)N(c1nnc(S)s1)c1sccc1[N+](=O)[O-]	101309	7	535	0.534379	0.864627	-3.35481	0.480114	1	real	27	44512	CCOC(=O)Nc1nnc(S)s1	85163	O=[N+]([O-])c1ccsc1Cl			O=C1c2c(O)ccc([N+](=O)[O-])c2C(=O)c2c([N+](=O)[O-])ccc(O)c21	0.5	CC(=O)Nc1ncc([N+](=O)[O-])s1	0.466667
O=C(Nc1cc(F)c(C(F)(F)F)cc1O)c1cc(Cl)cc(F)c1O	115206	1	8455	0.534295	0.925326	-4.07072	0.480054	1	real	22	22612078	Nc1cc(F)c(C(F)(F)F)cc1O	3679402	O=C(O)c1cc(Cl)cc(F)c1O			O=C(Nc1ccc(Cl)cc1F)c1ccccc1O	0.647059	Oc1ccc(Cl)cc1	0.538462
CC(OC(=O)CC1SC(=S)N(C)C1=O)c1cc([N+](=O)[O-])ccc1F	109440	1	5305	0.532963	0.901626	-3.80862	0.465306	1	real	1458	4138623	CN1C(=O)C(CC(=O)O)SC1=S	26698346	CC(Br)c1cc([N+](=O)[O-])ccc1F			O=C1c2c(O)ccc([N+](=O)[O-])c2C(=O)c2c([N+](=O)[O-])ccc(O)c21	0.5	NC(=O)c1cc([N+](=O)[O-])cc([N+](=O)[O-])c1	0.590909
CCCCCCC(C)N(Cc1ccc(Br)cc1)c1ccc(-c2nc3sccn3c2C[N+](C)(C)C)cc1	105938	1	3313	0.532942	0.872602	-3.46709	0.501652	1	real	2230	7113768	CCCCCCC(C)NCc1ccc(Br)cc1	31624	C[N+](C)(C)Cc1c(-c2ccc(Cl)cc2)nc2sccn12			CCCCCCCCCCCCCC[N+](C)(C)C	0.733333	CCCCCCCCCCCCCCCCCCCCCCO	0.615385
C[N+](C)(C)CCCCNc1ccc2ccc(Cl)c(Cl)c2n1	108160	2	4578	0.53282	0.86021	-3.3227	0.508664	1	real	27	19267891	C[N+](C)(C)CCCCN	6136493	Clc1ccc2ccc(Cl)c(Cl)c2n1			CCCCCCCCCCCCCC[N+](C)(C)C	0.666667	Cc1cc(NCCCCCCCCCCNc2cc(C)nc3ccccc23)c2ccccc2n1	0.419355
C=CCN(CC=C)C(=O)C(C)N1C(=O)/C(=C\c2ccco2)SC1=S	109897	2	5559	0.532563	0.915576	-3.97801	0.481604	1	real	22	897	C=CCNCC=C	23789653	CC(C(=O)O)N1C(=O)/C(=C\c2ccco2)SC1=S			CC(C)C(C(=O)O)N1C(=O)/C(=C\c2ccc(Br)cc2)SC1=S	0.609756	O=C(O)C(O)c1ccccc1	0.444444
NCCN1CCN(S(=O)(=O)Cc2csc([N+](=O)[O-])c2)C1=S	112696	0	7108	0.532306	0.884317	-3.61318	0	1	real	40	3271995	NCCN1CCNC1=S	4760458	O=[N+]([O-])c1cc(CS(=O)(=O)Cl)cs1			Nc1nnc(Sc2ncc([N+](=O)[O-])s2)s1	0.393939	NCc1ccc(S(N)(=O)=O)cc1	0.5
CC(=O)NC[C@H]1CN(c2ccc(N3CCN(C(=O)C4CN(C(=O)c5cn6c7c(c(N8CCN(C)CC8)c(F)cc7c5=O)OCC6C)CCS4)CC3)c(F)c2)C(=O)O1	101048	1	407	0.53169	0.925159	-4.10203	0.553819	1	wuxi	6	WXCD00198495_phase_3_COOH_N-Boc	CC(C)(C)OC(=O)N1CCSC(C(=O)O)C1	AN00795_AN	CC(=O)NC[C@H]1CN(c2ccc(N3CCNCC3)c(F)c2)C(=O)O1	SC0229_SC	CC1COc2c(N3CCN(C)CC3)c(F)cc3c(=O)c(C(=O)O)cn1c23	CC(=O)NCC1CN(c2ccc(N3CCSCC3)c(F)c2)C(=O)O1	0.921569	CC(=O)NC[C@H]1CN(c2ccc(N3CCSCC3)c(F)c2)C(=O)O1	0.921569
CN(CCCCc1cccc(Br)c1)c1ccc(-c2nc3sccn3c2C[N+](C)(C)C)cc1	106924	1	3881	0.531414	0.776972	-2.36042	0.495707	1	real	2230	24988371	CNCCCCc1cccc(Br)c1	31624	C[N+](C)(C)Cc1c(-c2ccc(Cl)cc2)nc2sccn12			CN(C)c1cc[n+](Cc2ccc(CCCCc3ccc(C[n+]4ccc(N(C)C)cc4)cc3)cc2)cc1	0.481481	NCc1ccc(S(N)(=O)=O)cc1	0.35
O=C(Nc1c(O)c(Cl)cc(Cl)c1Cl)C(=Cc1ccccc1)C(F)(F)F	110260	1	5755	0.526465	0.965281	-4.6413	0.462089	1	real	22	7528977	Nc1c(O)c(Cl)cc(Cl)c1Cl	11399156	O=C(O)C(=Cc1ccccc1)C(F)(F)F			Oc1c(O)c(Cl)c(Cl)c(Cl)c1Cl	0.7	Cc1cc(O)cc(C)c1Cl	0.5625
O=C(Nc1cc(Cl)c(Cl)cc1O)c1c(O)cccc1C(F)(F)F	113891	1	7760	0.526427	0.92788	-4.20132	0.482568	1	real	22	3620557	Nc1cc(Cl)c(Cl)cc1O	9065109	O=C(O)c1c(O)cccc1C(F)(F)F			O=C(Nc1cc(C(F)(F)F)ccc1O)Nc1cc(C(F)(F)F)ccc1O	0.62963	Oc1ccc(Cl)cc1	0.538462
O=C(Nc1cc(Br)cc(C(F)(F)F)c1O)c1cc(Br)cc(F)c1O	106956	1	3901	0.526081	0.959416	-4.57711	0.442426	1	real	22	22557662	Nc1cc(Br)cc(C(F)(F)F)c1O	2149567	O=C(O)c1cc(Br)cc(F)c1O			O=C(Nc1cc(C(F)(F)F)ccc1C(F)(F)F)c1cc(Br)ccc1O	0.615385	O=C(Nc1ccc(C(=O)O)c(O)c1)c1ccccc1	0.366667
C[N+](C)(C)Cc1c(-c2ccc(NC(c3ccc(Cl)cc3)c3ccc4ccccc4c3)cc2)nc2sccn12	111108	1	6232	0.524402	0.908951	-4.00427	0.500907	1	real	2230	26298055	NC(c1ccc(Cl)cc1)c1ccc2ccccc2c1	31624	C[N+](C)(C)Cc1c(-c2ccc(Cl)cc2)nc2sccn12			Nc1cc2ccccc2cc1N	0.642857	Oc1ccc(Cl)cc1	0.615385
O=C(Nc1cc(Br)cc(C(F)(F)F)c1O)c1c(O)cccc1Cl	110035	1	5627	0.524196	0.921961	-4.16011	0.508376	1	real	22	22557662	Nc1cc(Br)cc(C(F)(F)F)c1O	2019454	O=C(O)c1c(O)cccc1Cl			O=C(Nc1cc(Cl)cc(Cl)c1O)c1c(O)c(Cl)cc(Cl)c1Cl	0.645161	Oc1ccc(Cl)cc1	0.538462
O=C(Nc1cc(Br)cc(C(F)(F)F)c1O)c1c(O)cccc1C(F)(F)F	107270	2	4073	0.524062	0.942022	-4.39808	0.41474	1	real	22	22557662	Nc1cc(Br)cc(C(F)(F)F)c1O	9065109	O=C(O)c1c(O)cccc1C(F)(F)F			O=C(Nc1cc(C(F)(F)F)ccc1O)Nc1cc(C(F)(F)F)ccc1O	0.592593	O=C(Nc1ccc(C(=O)O)c(O)c1)c1ccccc1	0.433333
C[N+](C)(C)Cc1c(-c2ccc(NC(c3ccccc3)C3CCCc4ccccc43)cc2)nc2sccn12	111439	3	6420	0.523796	0.823517	-3.00588	0.51347	1	real	2230	5396052	NC(c1ccccc1)C1CCCc2ccccc21	31624	C[N+](C)(C)Cc1c(-c2ccc(Cl)cc2)nc2sccn12			CN(C)c1ccc(C(c2ccccc2)c2ccc(N(C)C)cc2)cc1	0.47619	O=C(O)C(O)c1ccccc1	0.555556
CN(c1ccc(-c2nc3sccn3c2C[N+](C)(C)C)cc1)C1CCc2ccccc2C1	110516	3	5897	0.523778	0.757711	-2.23115	0.47474	1	real	2230	3607286	CNC1CCc2ccccc2C1	31624	C[N+](C)(C)Cc1c(-c2ccc(Cl)cc2)nc2sccn12			O=C1CCc2ccccc2C1	0.526316	C1N2CN3CN1CN(C2)C3	0.5
Cc1ccccc1C(Nc1ccc(-c2nc3sccn3c2C[N+](C)(C)C)cc1)C1CCC(C)CC1	116656	1	9232	0.523551	0.839945	-3.20248	0.518678	1	real	2230	22954098	Cc1ccccc1C(N)C1CCC(C)CC1	31624	C[N+](C)(C)Cc1c(-c2ccc(Cl)cc2)nc2sccn12			C[n+]1c2ccccc2nc2ccccc21	0.473684	C1N2CN3CN1CN(C2)C3	0.5
O=C(/C=C/c1ccc([N+](=O)[O-])s1)N1CC=C(c2ccccn2)C1	112955	1	7258	0.522817	0.870755	-3.5747	0.470101	1	real	22	24786970	C1=C(c2ccccn2)CNC1	23698670	O=C(O)/C=C/c1ccc([N+](=O)[O-])s1			c1ccc(SSc2ccccn2)nc1	0.588235	CC(=O)Nc1ncc([N+](=O)[O-])s1	0.533333
O=C(Nc1cc(Br)cc(C(F)(F)F)c1O)c1ccc(Br)cc1O	116046	1	8908	0.52242	0.948001	-4.48948	0.448654	1	real	22	22557662	Nc1cc(Br)cc(C(F)(F)F)c1O	199305	O=C(O)c1ccc(Br)cc1O			O=C(Nc1cc(C(F)(F)F)ccc1C(F)(F)F)c1cc(Br)ccc1O	0.692308	Nc1ccc(C(=O)O)c(O)c1	0.545455
CN1C(=O)C(CC(=O)OCc2ccc([N+](=O)[O-])cc2)SC1=S	102257	23	1119	0.52235	0.887448	-3.77725	0.461352	1	real	1458	4138623	CN1C(=O)C(CC(=O)O)SC1=S	616	O=[N+]([O-])c1ccc(CBr)cc1			O=C1c2c(O)ccc([N+](=O)[O-])c2C(=O)c2c([N+](=O)[O-])ccc(O)c21	0.458333	NC(=O)c1cc([N+](=O)[O-])cc([N+](=O)[O-])c1	0.545455
CN(C)C(=O)C(=O)COC(=O)CCCN1C(=O)C(=Cc2cccs2)SC1=S	106184	1	3448	0.521295	0.908995	-4.04447	0.463807	1	real	1458	141774	O=C(O)CCCN1C(=O)C(=Cc2cccs2)SC1=S	26577474	CN(C)C(=O)C(=O)CBr			O=C(CCN1C(=O)/C(=C/c2ccc(-c3ccc([N+](=O)[O-])cc3)o2)SC1=S)O[K]	0.535714	[O-][n+]1cc[n+]([O-])c2ccccc21	0.4
O=C(Nc1cc(Br)cc(C(F)(F)F)c1O)c1c(O)ccc(Cl)c1F	108058	1	4515	0.520052	0.946653	-4.50385	0.385568	1	real	22	22557662	Nc1cc(Br)cc(C(F)(F)F)c1O	22377539	O=C(O)c1c(O)ccc(Cl)c1F			O=C(Nc1cc(Cl)cc(Cl)c1O)c1c(O)c(Cl)cc(Cl)c1Cl	0.645161	Oc1ccc(Cl)cc1	0.538462
O=C1OC[C@@H]2CCNC[C@H]2N1S(=O)(=O)Cc1csc([N+](=O)[O-])c1	112445	0	6970	0.519972	0.832412	-3.1595	0	1	real	40	22953884	O=C1N[C@@H]2CNCC[C@H]2CO1	4760458	O=[N+]([O-])c1cc(CS(=O)(=O)Cl)cs1			O=C1c2c(O)ccc([N+](=O)[O-])c2C(=O)c2c([N+](=O)[O-])ccc(O)c21	0.416667	N[C@@H]1CONC1=O	0.421053
O=C(Nc1cc(Br)cc(C(F)(F)F)c1O)c1cc(F)cc(Br)c1O	106031	2	3368	0.519782	0.947184	-4.51354	0.469423	1	real	22	22557662	Nc1cc(Br)cc(C(F)(F)F)c1O	8936848	O=C(O)c1cc(F)cc(Br)c1O			O=C(Nc1cc(C(F)(F)F)ccc1C(F)(F)F)c1cc(Br)ccc1O	0.589744	O=C(Nc1ccc(C(=O)O)c(O)c1)c1ccccc1	0.366667
O=C(/C=C(\c1ccc(Cl)cc1)C(F)(F)F)Nc1cc(Cl)c(O)c(Cl)c1	101765	1	827	0.519604	0.966012	-4.73755	0.619017	1	real	22	62237	Nc1cc(Cl)c(O)c(Cl)c1	23986369	O=C(O)/C=C(\c1ccc(Cl)cc1)C(F)(F)F			O=C(Nc1ccc(Cl)cc1)Nc1ccc(Cl)c(Cl)c1	0.653846	Oc1ccc(Cl)cc1	0.769231
CCN(CCN(C)CC(F)(F)F)C(=O)C(C)N1C(=O)/C(=C\c2ccco2)SC1=S	105070	2	2809	0.519147	0.89157	-3.86671	0.457699	1	real	22	9199237	CCNCCN(C)CC(F)(F)F	23789653	CC(C(=O)O)N1C(=O)/C(=C\c2ccco2)SC1=S			CC(C)C(C(=O)O)N1C(=O)/C(=C\c2ccc(Br)cc2)SC1=S	0.609756	O=C(O)C(O)c1ccccc1	0.444444
O=C(CSc1ccsc1[N+](=O)[O-])Nc1nnc(SC2CCOC2=O)s1	117219	1	9540	0.518979	0.950478	-4.56261	0.497008	1	real	22	7709737	Nc1nnc(SC2CCOC2=O)s1	971382	O=C(O)CSc1ccsc1[N+](=O)[O-]			O=C1c2c(O)ccc([N+](=O)[O-])c2C(=O)c2c([N+](=O)[O-])ccc(O)c21	0.458333	CC(=O)Nc1ncc([N+](=O)[O-])s1	0.533333
O=C(Nc1cc(O)c(Cl)cc1Cl)C(F)=Cc1ccc(C(F)(F)F)cc1	105969	1	3334	0.518447	0.956309	-4.63807	0.470014	1	real	240690	74832	Nc1cc(O)c(Cl)cc1Cl	13114656	O=C(O)C(F)=Cc1ccc(C(F)(F)F)cc1			O=C(Nc1cc(C(F)(F)F)ccc1O)Nc1cc(C(F)(F)F)ccc1O	0.703704	Oc1ccc(Cl)cc1	0.538462
C/C(=C\C(=O)Nc1c(O)c(Cl)cc(Cl)c1Cl)c1ccccc1C(F)(F)F	110950	1	6146	0.51786	0.981652	-4.94402	0.436724	1	real	22	7528977	Nc1c(O)c(Cl)cc(Cl)c1Cl	24007349	C/C(=C\C(=O)O)c1ccccc1C(F)(F)F			Oc1c(O)c(Cl)c(Cl)c(Cl)c1Cl	0.7	Cc1cc(O)cc(C)c1Cl	0.625
O=C(Nc1cc(F)c(C(F)(F)F)cc1O)c1cc(Cl)cc(Cl)c1O	106078	1	3394	0.517178	0.950111	-4.58129	0.425347	1	real	22	22612078	Nc1cc(F)c(C(F)(F)F)cc1O	52592	O=C(O)c1cc(Cl)cc(Cl)c1O			O=C(Nc1cc(Cl)cc(Cl)c1O)c1c(O)c(Cl)cc(Cl)c1Cl	0.645161	Oc1ccc(Cl)cc1	0.538462
O=C1OC2(CCN1S(=O)(=O)Cc1csc([N+](=O)[O-])c1)CNC2	109303	37	5231	0.517136	0.778039	-2.5554	0.488237	1	real	40	24591028	O=C1NCCC2(CNC2)O1	4760458	O=[N+]([O-])c1cc(CS(=O)(=O)Cl)cs1			O=C1c2c(O)ccc([N+](=O)[O-])c2C(=O)c2c([N+](=O)[O-])ccc(O)c21	0.416667	NC(=O)c1cc([N+](=O)[O-])cc([N+](=O)[O-])c1	0.409091
CN(c1ccc(-c2nc3sccn3c2C[N+](C)(C)C)cc1)C1CCCCC1c1ccccc1	115889	2	8818	0.516917	0.8184	-3.03353	0.498552	1	real	2230	3785034	CNC1CCCCC1c1ccccc1	31624	C[N+](C)(C)Cc1c(-c2ccc(Cl)cc2)nc2sccn12			CN(C)c1ccc(C(c2ccccc2)c2ccc(N(C)C)cc2)cc1	0.52381	C1N2CN3CN1CN(C2)C3	0.5
O=C(Nc1cc(C(F)(F)F)c(Cl)cc1O)c1cc(Br)cc(F)c1O	108788	2	4937	0.515734	0.954328	-4.6494	0.492968	1	real	22	11656874	Nc1cc(C(F)(F)F)c(Cl)cc1O	2149567	O=C(O)c1cc(Br)cc(F)c1O			O=C(Nc1cc(C(F)(F)F)ccc1C(F)(F)F)c1cc(Br)ccc1O	0.641026	Oc1ccc(Cl)cc1	0.461538
O=C(Nc1ccc(C(F)(F)F)cc1O)c1c(O)c(Cl)cc(Cl)c1Cl	109292	0	5226	0.515672	0.962967	-4.75193	0	1	wuxi	1	AG1270_AG	Nc1ccc(C(F)(F)F)cc1O	SD1161_SD	O=C(O)c1c(O)c(Cl)cc(Cl)c1Cl			O=C(Nc1cc(Cl)cc(Cl)c1O)c1c(O)c(Cl)cc(Cl)c1Cl	0.806452	Oc1ccc(Cl)cc1	0.538462
O=C(/C=C/c1ccc(F)cc1)Nc1cc(Br)cc(C(F)(F)F)c1O	106275	1	3517	0.515481	0.952159	-4.62709	0.401319	1	real	22	22557662	Nc1cc(Br)cc(C(F)(F)F)c1O	23026365	O=C(O)/C=C/c1ccc(F)cc1			Oc1cc(O)cc(/C=C/c2ccc(Br)cc2)c1	0.636364	Oc1ccc(Cl)cc1	0.384615
Cc1cc(C2(Nc3ccc(-c4nc5sccn5c4C[N+](C)(C)C)cc3)CCCCC2)ccc1Br	107080	1	3962	0.515385	0.798109	-2.81415	0.485047	1	real	2230	22130081	Cc1cc(C2(N)CCCCC2)ccc1Br	31624	C[N+](C)(C)Cc1c(-c2ccc(Cl)cc2)nc2sccn12			Cc1cc(O)cc(C)c1O	0.428571	C1N2CN3CN1CN(C2)C3	0.5
CN(c1ccc([N+](=O)[O-])s1)c1nnc(S)s1	101696	11	786	0.515347	0.887938	-3.8725	0.483622	1	real	27	33540	CNc1nnc(S)s1	2018354	O=[N+]([O-])c1ccc(Cl)s1			Nc1nnc(Sc2ncc([N+](=O)[O-])s2)s1	0.424242	CC(=O)Nc1ncc([N+](=O)[O-])s1	0.466667
O=C(/C=C/c1ccc([N+](=O)[O-])s1)OCC(=O)c1ccc([N+](=O)[O-])o1	109815	2	5503	0.515204	0.92888	-4.35648	0.497324	1	real	1458	23698670	O=C(O)/C=C/c1ccc([N+](=O)[O-])s1	2992756	O=C(CCl)c1ccc([N+](=O)[O-])o1			O=C(Nc1ccc(I)cc1)c1ccc([N+](=O)[O-])o1	0.588235	O=[N+]([O-])c1ccc(/C=[N+](/[O-])CCO)o1	0.580645
O=C1N(C2CNC2)CCN1S(=O)(=O)Cc1csc([N+](=O)[O-])c1	118026	0	9973	0.513459	0.795798	-2.81153	0	1	real	40	18760696	O=C1NCCN1C1CNC1	4760458	O=[N+]([O-])c1cc(CS(=O)(=O)Cl)cs1			O=C1c2c(O)ccc([N+](=O)[O-])c2C(=O)c2c([N+](=O)[O-])ccc(O)c21	0.416667	NC(=O)c1cc([N+](=O)[O-])cc([N+](=O)[O-])c1	0.409091
C=CCN(c1nnc(S)s1)c1c[n+]([O-])ccc1[N+](=O)[O-]	104345	11	2380	0.513139	0.820884	-3.11104	0.48057	1	real	27	15320	C=CCNc1nnc(S)s1	2990197	O=[N+]([O-])c1cc[n+]([O-])cc1F			O=C1c2c(O)ccc([N+](=O)[O-])c2C(=O)c2c([N+](=O)[O-])ccc(O)c21	0.458333	[O-][n+]1cc[n+]([O-])c2ccccc21	0.466667
O=C(/C=C/c1ccc(C(F)(F)F)c(O)c1)Nc1cc(Cl)cc(Cl)c1O	104893	2	2709	0.512852	0.947683	-4.60797	0.463872	1	real	22	191723	Nc1cc(Cl)cc(Cl)c1O	24050872	O=C(O)/C=C/c1ccc(C(F)(F)F)c(O)c1			O=C(Nc1cc(Cl)cc(Cl)c1O)c1c(O)c(Cl)cc(Cl)c1Cl	0.677419	Oc1ccc(Cl)cc1	0.615385
C[N+](C)(C)CCCCNc1ccc([N+](=O)[O-])s1	101224	17	494	0.512299	0.769677	-2.51874	0.441968	1	real	27	19267891	C[N+](C)(C)CCCCN	2018354	O=[N+]([O-])c1ccc(Cl)s1			CCCCCCCCCCCCCC[N+](C)(C)C	0.666667	CC(=O)Nc1ncc([N+](=O)[O-])s1	0.466667
O=C(/C=C/c1cccc(C(F)(F)F)c1)Nc1c(O)c(Cl)cc(Cl)c1Cl	106663	1	3729	0.511824	0.97613	-4.95611	0.406246	1	real	22	7528977	Nc1c(O)c(Cl)cc(Cl)c1Cl	23026363	O=C(O)/C=C/c1cccc(C(F)(F)F)c1			Oc1c(O)c(Cl)c(Cl)c(Cl)c1Cl	0.7	Cc1cc(O)cc(C)c1Cl	0.5625
O=C1O[C@H]2CNC[C@H]2N1S(=O)(=O)Cc1csc([N+](=O)[O-])c1	111806	33	6615	0.510084	0.820314	-3.14337	0.473345	1	real	40	26424320	O=C1N[C@@H]2CNC[C@@H]2O1	4760458	O=[N+]([O-])c1cc(CS(=O)(=O)Cl)cs1			O=C1c2c(O)ccc([N+](=O)[O-])c2C(=O)c2c([N+](=O)[O-])ccc(O)c21	0.416667	NC(=O)c1cc([N+](=O)[O-])cc([N+](=O)[O-])c1	0.409091
O=C(Nc1cc(C(F)(F)F)c(F)cc1O)c1cc(Cl)c(Cl)cc1O	112351	1	6913	0.510081	0.955588	-4.73647	0.510808	1	real	22	3834559	Nc1cc(C(F)(F)F)c(F)cc1O	5155413	O=C(O)c1cc(Cl)c(Cl)cc1O			O=C(Nc1ccc(Cl)cc1F)c1ccccc1O	0.617647	Oc1ccc(Cl)cc1	0.461538
CCCCN(c1nnc(S)s1)c1c[n+]([O-])ccc1[N+](=O)[O-]	101006	1	388	0.509535	0.850969	-3.51138	0.503434	1	real	27	6828	CCCCNc1nnc(S)s1	2990197	O=[N+]([O-])c1cc[n+]([O-])cc1F			O=C1c2c(O)ccc([N+](=O)[O-])c2C(=O)c2c([N+](=O)[O-])ccc(O)c21	0.458333	[O-][n+]1cc[n+]([O-])c2ccccc21	0.466667
CC1c2[nH]c3ccccc3c2C(c2ccccc2Cl)CN1c1ccc(-c2nc3sccn3c2C[N+](C)(C)C)cc1	105878	3	3277	0.508183	0.859015	-3.62342	0.479947	1	real	2230	221384	CC1NCC(c2ccccc2Cl)c2c1[nH]c1ccccc21	31624	C[N+](C)(C)Cc1c(-c2ccc(Cl)cc2)nc2sccn12			C[N+](C)(C)CCC(=O)c1cccc2ccccc12	0.466667	C1N2CN3CN1CN(C2)C3	0.666667
CN1C[C@@H](CNS(=O)(=O)c2ccc([N+](=O)[O-])s2)OC1=O	101565	2	722	0.508037	0.791712	-2.83269	0.432113	1	real	40	24116224	CN1C[C@@H](CN)OC1=O	2020680	O=[N+]([O-])c1ccc(S(=O)(=O)Cl)s1			O=C1c2c(O)ccc([N+](=O)[O-])c2C(=O)c2c([N+](=O)[O-])ccc(O)c21	0.5	CSCC1CN(/N=C/c2ccc([N+](=O)[O-])o2)C(=O)O1	0.468085
O=C(Nc1cc(Cl)cc(F)c1O)C(F)=Cc1ccc(C(F)(F)F)cc1	117178	1	9518	0.507587	0.938985	-4.57281	0.473656	1	real	22	3680903	Nc1cc(Cl)cc(F)c1O	13114656	O=C(O)C(F)=Cc1ccc(C(F)(F)F)cc1			O=C(Nc1cc(C(F)(F)F)ccc1O)Nc1cc(C(F)(F)F)ccc1O	0.666667	Oc1ccc(Cl)cc1	0.615385
O=C(CF)c1ccc(C(=O)Nc2cc(Br)cc(C(F)(F)F)c2O)cc1	117214	1	9536	0.507379	0.923273	-4.39043	0.48874	1	real	22	22557662	Nc1cc(Br)cc(C(F)(F)F)c1O	26048832	O=C(O)c1ccc(C(=O)CF)cc1			O=C(Nc1cc(C(F)(F)F)ccc1O)Nc1cc(C(F)(F)F)ccc1O	0.592593	NNC(=O)c1ccncc1	0.52381
C=CCN(CC(F)(F)F)C(=O)C(C)N1C(=O)/C(=C\c2ccco2)SC1=S	104502	9	2471	0.505668	0.937493	-4.57974	0.464537	1	real	22	2018907	C=CCNCC(F)(F)F	23789653	CC(C(=O)O)N1C(=O)/C(=C\c2ccco2)SC1=S			CC(C)C(C(=O)O)N1C(=O)/C(=C\c2ccc(Br)cc2)SC1=S	0.609756	O=C(O)C(O)c1ccccc1	0.444444
O=C(Nc1ccc(C(F)(F)F)c(Cl)c1Cl)c1ccc(Cl)c(F)c1O	106033	1	3369	0.505116	0.960834	-4.86168	0.403569	1	real	11	22603486	Nc1ccc(C(F)(F)F)c(Cl)c1Cl	11269527	O=C(O)c1ccc(Cl)c(F)c1O			Oc1c(O)c(Cl)c(Cl)c(Cl)c1Cl	0.7	Oc1ccc(Cl)cc1	0.538462
O=C(Nc1cc(C(F)(F)F)c(Cl)cc1O)C(F)(Cl)c1ccccc1	106054	2	3381	0.504954	0.907937	-4.24081	0.416003	1	real	22	11656874	Nc1cc(C(F)(F)F)c(Cl)cc1O	3740330	O=C(O)C(F)(Cl)c1ccccc1			O=C(Nc1cc(C(F)(F)F)ccc1O)Nc1cc(C(F)(F)F)ccc1O	0.666667	Oc1ccc(Cl)cc1	0.538462
O=C(/C=C/c1ccccc1Cl)Nc1cc(C(F)(F)F)c(Cl)cc1O	107252	1	4060	0.504005	0.960618	-4.87333	0.343138	1	real	22	11656874	Nc1cc(C(F)(F)F)c(Cl)cc1O	23026351	O=C(O)/C=C/c1ccccc1Cl			O=C(Nc1cc(C(F)(F)F)ccc1O)Nc1cc(C(F)(F)F)ccc1O	0.62963	Oc1ccc(Cl)cc1	0.538462
O=C1C(=Cc2cccs2)SC(=S)N1CCCC(=O)N1C(=O)OCC12CCNC2	117729	1	9817	0.50385	0.937571	-4.6039	0.466649	1	real	22	24374828	O=C1NC2(CCNC2)CO1	141774	O=C(O)CCCN1C(=O)C(=Cc2cccs2)SC1=S			O=C(O)c1ccc(-c2ccc(/C=C3\SC(=S)N(Cc4ccccc4)C3=O)o2)cc1	0.5	Clc1ccc([I+]c2cccs2)cc1	0.391304
O=C(Nc1ccc(I)cc1C(F)(F)F)c1ccc(F)c(F)c1O	113683	0	7647	0.503482	0.908692	-4.26851	0	1	wuxi	1	AG1018_AG	Nc1ccc(I)cc1C(F)(F)F	SD1381_SD	O=C(O)c1ccc(F)c(F)c1O			Oc1c(I)cc(I)cc1I	0.642857	Oc1ccc(Cl)cc1	0.461538
O=C(Nc1cc(Br)cc(C(F)(F)F)c1O)c1cc(Cl)ccc1C(F)F	107224	1	4038	0.502722	0.932315	-4.55642	0.385696	1	real	22	22557662	Nc1cc(Br)cc(C(F)(F)F)c1O	16647915	O=C(O)c1cc(Cl)ccc1C(F)F			O=C(Nc1ccc(Cl)cc1)c1cc(Br)ccc1O	0.625	Oc1ccc(Cl)cc1	0.692308
CN(c1nnc(S)s1)c1c[n+]([O-])ccc1[N+](=O)[O-]	108692	4	4887	0.502444	0.771903	-2.67086	0.447344	1	real	27	33540	CNc1nnc(S)s1	2990197	O=[N+]([O-])c1cc[n+]([O-])cc1F			O=C1c2c(O)ccc([N+](=O)[O-])c2C(=O)c2c([N+](=O)[O-])ccc(O)c21	0.458333	[O-][n+]1cc[n+]([O-])c2ccccc21	0.466667
O=C(Nc1cc(F)cc(Cl)c1O)c1c(O)c(Cl)cc(Cl)c1Cl	114166	1	7917	0.502403	0.963743	-4.93061	0.427479	1	real	527	3838116	Nc1cc(F)cc(Cl)c1O	16413	O=C(O)c1c(O)c(Cl)cc(Cl)c1Cl			O=C(Nc1cc(Cl)cc(Cl)c1O)c1c(O)c(Cl)cc(Cl)c1Cl	0.870968	Cc1cc(O)cc(C)c1Cl	0.5
O=C(Nc1ccc(Cl)c(C(F)(F)F)c1Cl)c1cc(Cl)ccc1O	107974	1	4460	0.502241	0.952406	-4.79916	0.498543	1	wuxi	1	AG00216_AG	Nc1ccc(Cl)c(C(F)(F)F)c1Cl	SD0029_SD	O=C(O)c1cc(Cl)ccc1O			O=C(Nc1ccc(Cl)cc1F)c1ccccc1O	0.705882	Oc1ccc(Cl)cc1	0.692308
CN(CCOCCNC(=O)CSc1ccsc1[N+](=O)[O-])C(=O)CSc1ccsc1[N+](=O)[O-]	108024	1	4493	0.502138	0.813458	-3.16415	0.442385	1	real	275592	11310480	CN(CCOCCN)C(=O)OC(C)(C)C	971382	O=C(O)CSc1ccsc1[N+](=O)[O-]	971382	O=C(O)CSc1ccsc1[N+](=O)[O-]	CCOC(=O)NC(=O)c1ccsc1NC(=O)c1ccc([N+](=O)[O-])s1	0.425532	NC(=O)c1cc([N+](=O)[O-])cc([N+](=O)[O-])c1	0.454545
CCOC(=O)CN(C(=O)CCN)C(=O)CCCN1C(=O)C(=Cc2cccs2)SC1=S	103378	0	1796	0.501802	0.879336	-3.94425	0	1	real	22	11922933	CCOC(=O)CNC(=O)CCN	141774	O=C(O)CCCN1C(=O)C(=Cc2cccs2)SC1=S			Cc1ccc(/C=C2\SC(=S)N(CCCCCC(=O)Nc3ccc(C(=O)O)c(O)c3)C2=O)cc1	0.516667	NNC(=O)c1ccncc1	0.428571
O=C(Nc1ccc(/C=C/C(F)(F)F)cc1)c1c(Cl)ccc(Cl)c1O	115414	3	8581	0.501655	0.953889	-4.82411	0.448219	1	real	22	24078682	Nc1ccc(/C=C/C(F)(F)F)cc1	3937570	O=C(O)c1c(Cl)ccc(Cl)c1O			Oc1c(O)c(Cl)c(Cl)c(Cl)c1Cl	0.6	Oc1ccc(Cl)cc1	0.538462
C[N+](C)(C)CCCCNc1cc2cc(Br)ccc2cn1	104917	0	2723	0.50127	0.729127	-2.1821	0	1	real	27	19267891	C[N+](C)(C)CCCCN	2801568	Clc1cc2cc(Br)ccc2cn1			CCCCCCCCCCCCCC[N+](C)(C)C	0.666667	Cc1cc(NCCCCCCCCCCNc2cc(C)nc3ccccc23)c2ccccc2n1	0.451613
O=C(Nc1csc([N+](=O)[O-])c1)c1ccc([N+](=O)[O-])s1	115150	1	8423	0.500594	0.926681	-4.51726	0.453241	1	real	11	27030386	Nc1csc([N+](=O)[O-])c1	5385	O=C(O)c1ccc([N+](=O)[O-])s1			CCOC(=O)NC(=O)c1ccsc1NC(=O)c1ccc([N+](=O)[O-])s1	0.553191	CC(=O)Nc1ncc([N+](=O)[O-])s1	0.533333
C[N+](C)(C)CCCCNc1nc(-c2ccccc2)nc2ccccc12	117352	4	9610	0.500409	0.832376	-3.40903	0.458736	1	real	27	19267891	C[N+](C)(C)CCCCN	14038	Clc1nc(-c2ccccc2)nc2ccccc12			CCCCCCCCCCCCCC[N+](C)(C)C	0.666667	Cc1cc(NCCCCCCCCCCNc2cc(C)nc3ccccc23)c2ccccc2n1	0.645161
O=C(Nc1cc(F)cc(Cl)c1O)c1cc(Cl)cc([N+](=O)[O-])c1O	117542	1	9721	0.500079	0.942253	-4.70723	0.464322	1	real	22	3838116	Nc1cc(F)cc(Cl)c1O	2784573	O=C(O)c1cc(Cl)cc([N+](=O)[O-])c1O			O=C(Nc1cc(Cl)cc(Cl)c1O)c1c(O)c(Cl)cc(Cl)c1Cl	0.677419	Oc1ccc(Cl)cc1	0.538462
C[N+](C)(C)Cc1c(-c2ccc(NC(c3cc(Cl)cc(Cl)c3)C3CCCCC3)cc2)nc2sccn12	115286	1	8498	0.500076	0.865073	-3.79834	0.435218	1	real	2230	19260822	NC(c1cc(Cl)cc(Cl)c1)C1CCCCC1	31624	C[N+](C)(C)Cc1c(-c2ccc(Cl)cc2)nc2sccn12			Fc1ccc(NC(=S)Nc2cc(Cl)cc(Cl)c2)cc1	0.444444	C1N2CN3CN1CN(C2)C3	0.5
O=C(/C=C/c1ccc([N+](=O)[O-])s1)Nc1csc([N+](=O)[O-])c1	104118	1	2249	0.500064	0.937154	-4.64736	0.453788	1	real	11	27030386	Nc1csc([N+](=O)[O-])c1	23698670	O=C(O)/C=C/c1ccc([N+](=O)[O-])s1			COc1nccnc1NS(=O)(=O)c1ccc(NC(=O)C=Cc2ccc([N+](=O)[O-])s2)cc1	0.578947	CC(=O)Nc1ncc([N+](=O)[O-])s1	0.533333
C=C1Cn2c(nnc2C(=O)N2CCSC2)S1	106227	1	3481	0.500006	0.819452	-3.26198	0.439609	1	real	22	50842	C1CSCN1	26393000	C=C1Cn2c(nnc2C(=O)O)S1			O=C(N1CCCC1)n1ccnn1	0.333333	C1N2CN3CN1CN(C2)C3	0.333333
CC1(C)OC(=O)C(OC(=O)CCCN2C(=O)C(=Cc3cccs3)SC2=S)O1	111767	1	6598	0.499237	0.929095	-4.56302	0.487846	1	real	1458	141774	O=C(O)CCCN1C(=O)C(=Cc2cccs2)SC1=S	3715784	CC1(C)OC(=O)C(Br)O1			O=C(CCN1C(=O)/C(=C/c2ccc(-c3ccc([N+](=O)[O-])cc3)o2)SC1=S)O[K]	0.535714	Clc1ccc([I+]c2cccs2)cc1	0.478261
C[N+](C)(C)CCCCNc1nn2cc(-c3ccc(F)cc3)nc2s1	100617	0	139	0.498599	0.742442	-2.37304	0	1	real	27	19267891	C[N+](C)(C)CCCCN	658314	Fc1ccc(-c2cn3nc(Br)sc3n2)cc1			CCCCCCCCCCCCCC[N+](C)(C)C	0.733333	Cc1cc(NCCCCCCCCCCNc2cc(C)nc3ccccc23)c2ccccc2n1	0.419355
O=C(/C=C/c1ccc([N+](=O)[O-])s1)Nc1cc(F)cc(Cl)c1O	110071	1	5646	0.497465	0.921989	-4.50197	0.491359	1	real	22	3838116	Nc1cc(F)cc(Cl)c1O	23698670	O=C(O)/C=C/c1ccc([N+](=O)[O-])s1			Oc1c(O)c(Cl)c(Cl)c(Cl)c1Cl	0.6	CC(=O)Nc1ncc([N+](=O)[O-])s1	0.566667
O=C(COC(=O)c1ccc([N+](=O)[O-])s1)c1ccc([N+](=O)[O-])o1	114706	2	8187	0.497178	0.908266	-4.34403	0.485473	1	real	1458	5385	O=C(O)c1ccc([N+](=O)[O-])s1	2992756	O=C(CCl)c1ccc([N+](=O)[O-])o1			O=C(Nc1ccc(I)cc1)c1ccc([N+](=O)[O-])o1	0.588235	O=[N+]([O-])c1ccc(/C=[N+](/[O-])CCO)o1	0.548387
C[N+](C)(C)CCCCNc1ccc2ccc(Cl)nc2c1Cl	108161	0	4578	0.496579	0.793056	-2.9949	0	1	real	27	19267891	C[N+](C)(C)CCCCN	6136493	Clc1ccc2ccc(Cl)c(Cl)c2n1			CCCCCCCCCCCCCC[N+](C)(C)C	0.666667	Cc1cc(NCCCCCCCCCCNc2cc(C)nc3ccccc23)c2ccccc2n1	0.483871
O=C(Nc1cc(C(F)(F)F)c(Cl)cc1O)c1ccccc1SC(F)F	106239	1	3489	0.496539	0.939825	-4.72385	0.412905	1	real	22	11656874	Nc1cc(C(F)(F)F)c(Cl)cc1O	17277	O=C(O)c1ccccc1SC(F)F			O=C(Nc1ccc(Cl)cc1F)c1ccccc1O	0.676471	Oc1ccc(Cl)cc1	0.538462
CN1C(=O)C(CC(=O)Oc2cc([N+](=O)[O-])ccc2C(=O)CCl)SC1=S	104524	10	2485	0.496485	0.940717	-4.73505	0.457648	1	real	1458	4138623	CN1C(=O)C(CC(=O)O)SC1=S	13202122	O=C(CCl)c1ccc([N+](=O)[O-])cc1F			O=[N+]([O-])c1ccc2c(c1)S(=O)(=O)C=C2	0.5	NC(=O)c1cc([N+](=O)[O-])cc([N+](=O)[O-])c1	0.590909
CC(OC(=O)CC1SC(=S)N(C)C1=O)c1ccc([N+](=O)[O-])cc1	101948	27	966	0.49617	0.875226	-3.96781	0.436706	1	real	1458	4138623	CN1C(=O)C(CC(=O)O)SC1=S	9039919	CC(Br)c1ccc([N+](=O)[O-])cc1			O=C(N[C@H](CO)[C@H](O)c1ccc([N+](=O)[O-])cc1)C(Cl)Cl	0.527778	NC(=O)c1cc([N+](=O)[O-])cc([N+](=O)[O-])c1	0.545455
CN(C)C(=O)CN(CC(F)(F)F)C(=O)CN1C(=O)C(=Cc2ccc(Br)cc2)SC1=S	105668	6	3162	0.496022	0.943261	-4.77093	0.431482	1	real	11	352117	CN(C)C(=O)CNCC(F)(F)F	141764	O=C(O)CN1C(=O)C(=Cc2ccc(Br)cc2)SC1=S			CC(C)C(C(=O)O)N1C(=O)/C(=C\c2ccc(Br)cc2)SC1=S	0.707317	NNC(=O)c1ccncc1	0.333333
CCCCOCCN(c1ccc(-c2nc3sccn3c2C[N+](C)(C)C)cc1)c1cccc(Br)c1	101315	2	538	0.495764	0.790512	-2.97536	0.374656	1	real	2230	3532806	CCCCOCCNc1cccc(Br)c1	31624	C[N+](C)(C)Cc1c(-c2ccc(Cl)cc2)nc2sccn12			CCCCCCCCCCCCCC[N+](C)(C)C	0.6	CCCCCCCCCCCCCCCCCCCCCCO	0.461538
O=C(Nc1cc(Br)cc(C(F)(F)F)c1O)c1c(O)cccc1F	106050	1	3378	0.495747	0.861919	-3.81651	0.419467	1	real	22	22557662	Nc1cc(Br)cc(C(F)(F)F)c1O	55255	O=C(O)c1c(O)cccc1F			O=C(Nc1cc(C(F)(F)F)ccc1O)Nc1cc(C(F)(F)F)ccc1O	0.592593	O=C(Nc1ccc(C(=O)O)c(O)c1)c1ccccc1	0.433333
O=C(CCCN1C(=O)C(=Cc2cccs2)SC1=S)OCC(=O)C1COCCO1	104521	1	2480	0.495189	0.906936	-4.35378	0.468963	1	real	1458	141774	O=C(O)CCCN1C(=O)C(=Cc2cccs2)SC1=S	13202181	O=C(CCl)C1COCCO1			O=C(CCN1C(=O)/C(=C/c2ccc(-c3ccc([N+](=O)[O-])cc3)o2)SC1=S)O[K]	0.517857	Clc1ccc([I+]c2cccs2)cc1	0.434783
C=C(C)c1cc(NC(=O)C(=O)Nc2cc(Cl)c(O)c(Cl)c2)ccc1C(F)(F)F	114186	1	7925	0.494928	0.974738	-5.1556	0.428596	1	real	2718	62237	Nc1cc(Cl)c(O)c(Cl)c1	26354989	C=C(C)c1cc(N)ccc1C(F)(F)F			O=C(Nc1ccc(Cl)cc1)Nc1ccc(Cl)c(Cl)c1	0.615385	Oc1ccc(Cl)cc1	0.538462
O=C1OCCC1Sc1nnc(NC(=O)C2(CO)CCCCC2)s1	116438	1	9118	0.49468	0.835057	-3.5138	0.43415	1	real	22	7709737	Nc1nnc(SC2CCOC2=O)s1	3584233	O=C(O)C1(CO)CCCCC1			O=C(O)CNC(=O)C1C(=O)N(C2CCCCC2)C(=O)N(C2CCCCC2)C1=O	0.363636	NNCC1CCCCC1	0.411765
COc1ccc(Cl)cc1C(Nc1ccc(-c2nc3sccn3c2C[N+](C)(C)C)cc1)c1ccc(Cl)cc1	106639	1	3712	0.49444	0.873163	-3.96562	0.416918	1	real	2230	26058331	COc1ccc(Cl)cc1C(N)c1ccc(Cl)cc1	31624	C[N+](C)(C)Cc1c(-c2ccc(Cl)cc2)nc2sccn12			O=C(Nc1ccc(Cl)cc1)Nc1ccc(Cl)c(Cl)c1	0.5	Oc1ccc(Cl)cc1	0.615385
CCN(CC(C)=O)C(=O)CSc1ccsc1[N+](=O)[O-]	107109	2	3977	0.494419	0.806143	-3.17662	0.425978	1	real	22	3454282	CCNCC(C)=O	971382	O=C(O)CSc1ccsc1[N+](=O)[O-]			O=C1c2c(O)ccc([N+](=O)[O-])c2C(=O)c2c([N+](=O)[O-])ccc(O)c21	0.416667	NC(=O)c1cc([N+](=O)[O-])cc([N+](=O)[O-])c1	0.454545
O=C(Nc1cc(Br)cc(C(F)(F)F)c1O)[C@@H](O)c1ccc(Cl)cc1Br	104526	2	2488	0.493964	0.916602	-4.48327	0.462813	1	real	22	22557662	Nc1cc(Br)cc(C(F)(F)F)c1O	24492925	O=C(O)[C@@H](O)c1ccc(Cl)cc1Br			Oc1c(O)c(Cl)c(Cl)c(Cl)c1Cl	0.6	Oc1ccc(Cl)cc1	0.692308
C[C@H](Nc1ccc(-c2nc3sccn3c2C[N+](C)(C)C)cc1)C1CCCc2ccccc21	108809	1	4950	0.493923	0.766984	-2.7218	0.464868	1	real	2230	17171674	C[C@H](N)C1CCCc2ccccc21	31624	C[N+](C)(C)Cc1c(-c2ccc(Cl)cc2)nc2sccn12			C[n+]1c2ccccc2nc2ccccc21	0.473684	C1N2CN3CN1CN(C2)C3	0.5
CC(=O)CCN(C)C(=O)CN1C(=O)C(=Cc2ccc(Br)cc2)SC1=S	107472	5	4179	0.493837	0.924207	-4.57445	0.462097	1	real	22	11869187	CNCCC(C)=O	141764	O=C(O)CN1C(=O)C(=Cc2ccc(Br)cc2)SC1=S			CC(C)C(C(=O)O)N1C(=O)/C(=C\c2ccc(Br)cc2)SC1=S	0.707317	CC(=O)Nc1ccc(S(=O)(=O)c2ccc(NC(C)=O)cc2)cc1	0.347826
O=S(=O)(N[C@H](c1ccccc1C(F)(F)F)C(F)F)c1c(O)c(Cl)cc(Cl)c1Cl	101709	1	795	0.493519	0.91379	-4.45583	0.561098	1	real	40	16495238	N[C@H](c1ccccc1C(F)(F)F)C(F)F	15142983	O=S(=O)(Cl)c1c(O)c(Cl)cc(Cl)c1Cl			Oc1c(O)c(Cl)c(Cl)c(Cl)c1Cl	0.7	Oc1ccc(Cl)cc1	0.538462
CCN1CN(c2ccc([N+](=O)[O-])s2)CC1=O	101456	7	650	0.493003	0.755441	-2.59762	0.422779	1	real	27	15250561	CCN1CNCC1=O	2018354	O=[N+]([O-])c1ccc(Cl)s1			O=C1c2c(O)ccc([N+](=O)[O-])c2C(=O)c2c([N+](=O)[O-])ccc(O)c21	0.416667	C1N2CN3CN1CN(C2)C3	0.5
O=C(Nc1cc(C(F)(F)F)c(Cl)cc1O)c1cccc(Cl)c1Cl	111601	1	6511	0.492804	0.933386	-4.69574	0.528244	1	real	22	11656874	Nc1cc(C(F)(F)F)c(Cl)cc1O	1622	O=C(O)c1cccc(Cl)c1Cl			O=C(Nc1ccc(Cl)cc1F)c1ccccc1O	0.647059	Oc1ccc(Cl)cc1	0.538462
CC(C)c1cc(C(=O)Nc2cc(Br)cc(C(F)(F)F)c2O)c(O)c(C(C)C)c1	115614	1	8683	0.492741	0.972809	-5.16082	0.515622	1	real	22	22557662	Nc1cc(Br)cc(C(F)(F)F)c1O	10482	CC(C)c1cc(C(=O)O)c(O)c(C(C)C)c1			O=C(Nc1cc(C(F)(F)F)ccc1C(F)(F)F)c1cc(Br)ccc1O	0.589744	CC(NNC(=O)c1ccccc1)c1ccccc1	0.407407
C=CCN(c1ccc([N+](=O)[O-])s1)c1nnc(S)s1	102164	36	1076	0.492662	0.897454	-4.2744	0.457634	1	real	27	15320	C=CCNc1nnc(S)s1	61330	O=[N+]([O-])c1ccc(Br)s1			Nc1nnc(Sc2ncc([N+](=O)[O-])s2)s1	0.424242	CC(=O)Nc1ncc([N+](=O)[O-])s1	0.433333
O=C(/C=C(\c1ccc(Cl)cc1)C(F)(F)F)Nc1cc(Br)cc(C(F)(F)F)c1O	105020	2	2777	0.492566	0.97914	-5.23762	0.366912	1	real	22	22557662	Nc1cc(Br)cc(C(F)(F)F)c1O	23986369	O=C(O)/C=C(\c1ccc(Cl)cc1)C(F)(F)F			Oc1c(O)c(Cl)c(Cl)c(Cl)c1Cl	0.6	Oc1ccc(Cl)cc1	0.769231
C[N+](C)(C)CCCCNc1cc(Br)cc2c(Cl)cc(C(F)(F)F)nc12	111477	2	6445	0.492544	0.905983	-4.37635	0.418677	1	real	27	19267891	C[N+](C)(C)CCCCN	4376430	Fc1cc(Br)cc2c(Cl)cc(C(F)(F)F)nc12			CCCCCCCCCCCCCC[N+](C)(C)C	0.666667	Cc1cc(NCCCCCCCCCCNc2cc(C)nc3ccccc23)c2ccccc2n1	0.516129
O=C(Nc1cc(Br)cc(C(F)(F)F)c1O)c1ccc(Br)cc1C(F)(F)F	105630	1	3138	0.492516	0.949639	-4.89084	0.460922	1	real	22	22557662	Nc1cc(Br)cc(C(F)(F)F)c1O	1252258	O=C(O)c1ccc(Br)cc1C(F)(F)F			O=C(Nc1cc(C(F)(F)F)ccc1C(F)(F)F)c1cc(Br)ccc1O	0.666667	Nc1ccc(C(=O)O)c(O)c1	0.454545
O=C(Nc1ccc(C(F)(F)F)c(I)c1)c1ccc(Cl)c(F)c1O	117966	2	9943	0.492152	0.941453	-4.79908	0.442099	1	real	11	7135121	Nc1ccc(C(F)(F)F)c(I)c1	11269527	O=C(O)c1ccc(Cl)c(F)c1O			O=C(Nc1cccc(NC(=O)c2cccc(O)c2O)c1)c1cccc(O)c1O	0.703704	O=C(Nc1ccc(C(=O)O)c(O)c1)c1ccccc1	0.566667
O=C(CSc1ccsc1[N+](=O)[O-])N1CC=C(c2ccccn2)C1	102002	3	993	0.492057	0.859385	-3.83381	0.410881	1	real	22	24786970	C1=C(c2ccccn2)CNC1	971382	O=C(O)CSc1ccsc1[N+](=O)[O-]			c1ccc(SSc2ccccn2)nc1	0.647059	O=[N+]([O-])c1ccc(O)c2ncccc12	0.533333
CCCCCCCCN(Cc1ccccc1)c1ccc(-c2nc3sccn3c2C[N+](C)(C)C)cc1	103073	1	1631	0.491807	0.855984	-3.79695	0.430296	1	real	2230	4027178	CCCCCCCCNCc1ccccc1	31624	C[N+](C)(C)Cc1c(-c2ccc(Cl)cc2)nc2sccn12			CCCCCCCCCCCCCC[N+](C)(C)C	0.733333	CCCCCCCCCCCCCCCCCCCCCCO	0.615385
O=C(/C=C/c1ccc(SC(F)F)cc1)Nc1cc(C(F)(F)F)c(Cl)cc1O	106139	2	3426	0.491774	0.964796	-5.0788	0.453135	1	real	22	11656874	Nc1cc(C(F)(F)F)c(Cl)cc1O	23909505	O=C(O)/C=C/c1ccc(SC(F)F)cc1			O=C(Nc1cc(C(F)(F)F)ccc1O)Nc1cc(C(F)(F)F)ccc1O	0.62963	Oc1ccc(Cl)cc1	0.538462
CCCCN(CCOC)C(=O)C(C)N1C(=O)/C(=C\c2ccco2)SC1=S	109886	1	5552	0.491526	0.850465	-3.73554	0.415203	1	real	22	2785898	CCCCNCCOC	23789653	CC(C(=O)O)N1C(=O)/C(=C\c2ccco2)SC1=S			CC(C)C(C(=O)O)N1C(=O)/C(=C\c2ccc(Br)cc2)SC1=S	0.609756	CCCCCCCCCCCCCCCCCCCCCCO	0.538462
O=C(Nc1ccc(Br)cc1C(F)(F)F)c1cc(Cl)cc(Cl)c1O	109346	0	5253	0.491499	0.961598	-5.04466	0	1	wuxi	1	AG0390_AG	Nc1ccc(Br)cc1C(F)(F)F	SD0241_SD	O=C(O)c1cc(Cl)cc(Cl)c1O			O=C(Nc1cc(C(F)(F)F)ccc1C(F)(F)F)c1cc(Br)ccc1O	0.666667	Oc1ccc(Cl)cc1	0.615385
C[N+](C)(C)CCCCNc1cc(C(F)(F)F)nc2c(F)cc(Br)cc12	111479	0	6445	0.491493	0.85804	-3.82518	0	1	real	27	19267891	C[N+](C)(C)CCCCN	4376430	Fc1cc(Br)cc2c(Cl)cc(C(F)(F)F)nc12			CCCCCCCCCCCCCC[N+](C)(C)C	0.666667	Cc1cc(NCCCCCCCCCCNc2cc(C)nc3ccccc23)c2ccccc2n1	0.548387
C[N+](C)(C)Cc1c(-c2ccc(NC3(c4ccc(Cl)cc4)CCCCC3)cc2)nc2sccn12	109200	1	5169	0.491477	0.826192	-3.45031	0.483857	1	real	2230	2078792	NC1(c2ccc(Cl)cc2)CCCCC1	31624	C[N+](C)(C)Cc1c(-c2ccc(Cl)cc2)nc2sccn12			O=C(Nc1ccc(Cl)cc1)Nc1ccc(Cl)c(Cl)c1	0.461538	Oc1ccc(Cl)cc1	0.615385
O=C(Nc1ccc(C(F)(F)F)c(Cl)c1)c1c(O)ccc(Cl)c1F	106716	2	3765	0.490908	0.911918	-4.46716	0.435163	1	real	527	73932	Nc1ccc(C(F)(F)F)c(Cl)c1	22377539	O=C(O)c1c(O)ccc(Cl)c1F			O=C(Nc1ccc(Cl)cc1)Nc1ccc(Cl)c(Cl)c1	0.653846	Oc1ccc(Cl)cc1	0.538462
O=C(Nc1cc(C(F)(F)F)c(Cl)cc1O)c1cc(Cl)ccc1C(F)F	102899	2	1527	0.49085	0.915563	-4.51082	0.373912	1	real	22	11656874	Nc1cc(C(F)(F)F)c(Cl)cc1O	16647915	O=C(O)c1cc(Cl)ccc1C(F)F			O=C(Nc1ccc(Cl)cc1F)c1ccccc1O	0.647059	Oc1ccc(Cl)cc1	0.692308
CCOC(=O)N(c1cc([N+](=O)[O-])cc([N+](=O)[O-])c1)c1nnc(S)s1	100695	14	211	0.490702	0.834946	-3.56331	0.394565	1	real	27	44512	CCOC(=O)Nc1nnc(S)s1	75033	O=[N+]([O-])c1cc(I)cc([N+](=O)[O-])c1			O=[N+]([O-])c1cc([N+](=O)[O-])c(NN(c2ccccc2)c2ccccc2)c([N+](=O)[O-])c1	0.451613	NC(=O)c1cc([N+](=O)[O-])cc([N+](=O)[O-])c1	0.681818
CCCCCCCCCN(C)c1ccc(-c2nc3sccn3c2C[N+](C)(C)C)cc1	101363	2	563	0.490656	0.837598	-3.59513	0.337229	1	real	2230	2016851	CCCCCCCCCNC	31624	C[N+](C)(C)Cc1c(-c2ccc(Cl)cc2)nc2sccn12			CCCCCCCCCCCCCC[N+](C)(C)C	0.733333	CCCCCCCCCCCCCCCCCCCCCCO	0.615385
O=C(Nc1ccc(Cl)c(C(F)(F)F)c1)c1cc(Br)cc(Cl)c1O	116452	1	9125	0.490212	0.962048	-5.0664	0.391102	1	real	527	2288	Nc1ccc(Cl)c(C(F)(F)F)c1	3575714	O=C(O)c1cc(Br)cc(Cl)c1O			O=C(Nc1ccc(Cl)cc1)c1cc(Br)ccc1O	0.6875	Oc1ccc(Cl)cc1	0.538462
CCCCSc1ccc([N+](=O)[O-])cc1C(=O)OCC[N+](C)(C)C	110940	7	6139	0.489742	0.843088	-3.67146	0.454263	1	real	1458	7110092	CCCCSc1ccc([N+](=O)[O-])cc1C(=O)O	50313	C[N+](C)(C)CCBr			CCCCCCCCCCCCCC[N+](C)(C)C	0.733333	NC(=O)c1cc([N+](=O)[O-])cc([N+](=O)[O-])c1	0.590909
O=S(=O)(NC(c1ccc(Cl)cc1Cl)C(F)(F)F)c1c(O)c(Cl)cc(Cl)c1Cl	107920	1	4426	0.48962	0.932568	-4.72679	0.523007	1	real	40	24553677	NC(c1ccc(Cl)cc1Cl)C(F)(F)F	15142983	O=S(=O)(Cl)c1c(O)c(Cl)cc(Cl)c1Cl			Oc1c(O)c(Cl)c(Cl)c(Cl)c1Cl	0.7	Oc1ccc(Cl)cc1	0.692308
CN(c1ccc(-c2nc3sccn3c2C[N+](C)(C)C)cc1)C(Cc1ccc(Br)cc1)Cc1ccc(Br)cc1	110295	1	5769	0.489109	0.845335	-3.70601	0.438359	1	real	2230	2074439	CNC(Cc1ccc(Br)cc1)Cc1ccc(Br)cc1	31624	C[N+](C)(C)Cc1c(-c2ccc(Cl)cc2)nc2sccn12			CN(C)c1ccc(C(c2ccc(N(C)C)cc2)c2ccc(N(C)C)cc2)cc1	0.529412	NCc1ccc(S(N)(=O)=O)cc1	0.35
Nc1c(C(=O)Nc2cc(Br)cc(C(F)(F)F)c2O)cc(Br)cc1C(F)(F)F	107600	1	4246	0.489016	0.94418	-4.87126	0.524602	1	real	22	22557662	Nc1cc(Br)cc(C(F)(F)F)c1O	5668708	Nc1c(C(=O)O)cc(Br)cc1C(F)(F)F			O=C(Nc1cc(C(F)(F)F)ccc1C(F)(F)F)c1cc(Br)ccc1O	0.615385	Nc1ccc(C(=O)O)c(O)c1	0.454545
CCCCCCN(CCCCCC)c1ccc(-c2nc3sccn3c2C[N+](C)(C)C)cc1	103363	2	1787	0.488941	0.862919	-3.91524	0.472865	1	real	2230	3279	CCCCCCNCCCCCC	31624	C[N+](C)(C)Cc1c(-c2ccc(Cl)cc2)nc2sccn12			CCCCCCCCCCCCCC[N+](C)(C)C	0.733333	CCCCCCCCCCCCCCCCCCCCCCO	0.615385
O=C(Nc1ccc(/C=C/C(F)(F)F)cc1)c1cc(Cl)c(Cl)cc1O	110012	2	5615	0.488893	0.964647	-5.11386	0.435802	1	real	22	24078682	Nc1ccc(/C=C/C(F)(F)F)cc1	5155413	O=C(O)c1cc(Cl)c(Cl)cc1O			O=C(Nc1ccc(Cl)cc1)c1cc(Br)ccc1O	0.65625	O=C(Nc1ccc(C(=O)O)c(O)c1)c1ccccc1	0.566667
CCCCCN(CCCCC)c1ccc(-c2nc3sccn3c2C[N+](C)(C)C)cc1	106698	1	3750	0.488339	0.848774	-3.75635	0.391828	1	real	2230	3278	CCCCCNCCCCC	31624	C[N+](C)(C)Cc1c(-c2ccc(Cl)cc2)nc2sccn12			CCCCCCCCCCCCCC[N+](C)(C)C	0.666667	CCCCCCCCCCCCCCCCCCCCCCO	0.538462
C/C(=C\C(=O)Nc1ccc(Br)c(F)c1O)c1cccc(C(F)(F)F)c1	106900	1	3870	0.488278	0.91662	-4.55613	0.435611	1	real	22	16334389	Nc1ccc(Br)c(F)c1O	24007313	C/C(=C\C(=O)O)c1cccc(C(F)(F)F)c1			O=C(Nc1cc(C(F)(F)F)ccc1O)Nc1cc(C(F)(F)F)ccc1O	0.666667	CC(=O)Nc1ccc(S(=O)(=O)c2ccc(NC(C)=O)cc2)cc1	0.478261
O=C(Nc1ccc(Br)cc1C(F)(F)F)c1ccc(Cl)c(F)c1O	113687	1	7650	0.488255	0.939003	-4.82001	0.515057	1	real	11	76635	Nc1ccc(Br)cc1C(F)(F)F	11269527	O=C(O)c1ccc(Cl)c(F)c1O			O=C(Nc1cc(C(F)(F)F)ccc1C(F)(F)F)c1cc(Br)ccc1O	0.666667	Oc1ccc(Cl)cc1	0.538462
O=S(=O)(N[C@@H]1CC=CC[C@H]1C(F)(F)F)c1c(O)c(Cl)cc(Cl)c1Cl	109666	2	5421	0.487849	0.893504	-4.28938	0.495933	1	real	40	24351470	N[C@@H]1CC=CC[C@H]1C(F)(F)F	15142983	O=S(=O)(Cl)c1c(O)c(Cl)cc(Cl)c1Cl			Oc1c(O)c(Cl)c(Cl)c(Cl)c1Cl	0.7	Cc1cc(O)cc(C)c1Cl	0.5
O=C(/C=C/c1ccc(Cl)c(C(F)(F)F)c1)Nc1c(O)c(Cl)cc(Cl)c1Cl	104705	1	2601	0.487599	0.986544	-5.38827	0.367821	1	real	22	7528977	Nc1c(O)c(Cl)cc(Cl)c1Cl	23771927	O=C(O)/C=C/c1ccc(Cl)c(C(F)(F)F)c1			Oc1c(O)c(Cl)c(Cl)c(Cl)c1Cl	0.7	Cc1cc(O)cc(C)c1Cl	0.5625
CC(=O)c1cc(Cl)cc(CNC(c2ccc(Cl)cc2)c2ccccc2C(F)(F)F)c1O	106580	2	3675	0.487549	0.967767	-5.16778	0.505062	1	real	2230	26057505	NC(c1ccc(Cl)cc1)c1ccccc1C(F)(F)F	7798	CC(=O)c1cc(Cl)cc(CCl)c1O			Oc1c(O)c(Cl)c(Cl)c(Cl)c1Cl	0.6	Oc1ccc(Cl)cc1	0.769231
C/C(=C\C(=O)Nc1cc(O)c(Cl)cc1Cl)c1cccc(C(F)(F)F)c1	114788	1	8229	0.4875	0.944146	-4.89023	0.49352	1	real	240690	74832	Nc1cc(O)c(Cl)cc1Cl	24007313	C/C(=C\C(=O)O)c1cccc(C(F)(F)F)c1			O=C(Nc1cc(C(F)(F)F)ccc1O)Nc1cc(C(F)(F)F)ccc1O	0.703704	Oc1ccc(Cl)cc1	0.538462
C[N+](C)(C)CCCCNc1nnc(-c2ccc(Cl)cc2)s1	109690	1	5431	0.487373	0.791213	-3.09082	0.51241	1	real	27	19267891	C[N+](C)(C)CCCCN	7013535	Clc1ccc(-c2nnc(Cl)s2)cc1			CCCCCCCCCCCCCC[N+](C)(C)C	0.666667	Oc1ccc(Cl)cc1	0.615385
O=C(/C=C/c1ccc(Br)cc1)Nc1cc(Br)cc(C(F)(F)F)c1O	111723	1	6572	0.487319	0.969846	-5.19519	0.510189	1	real	22	22557662	Nc1cc(Br)cc(C(F)(F)F)c1O	23026364	O=C(O)/C=C/c1ccc(Br)cc1			Oc1cc(O)cc(/C=C/c2ccc(Br)cc2)c1	0.727273	Oc1ccc(Cl)cc1	0.384615
CN(CC(F)(F)F)C(=O)CN1C(=O)C(=Cc2ccc(Br)cc2)SC1=S	106950	1	3896	0.486445	0.957998	-5.06684	0.401683	1	real	22	588195	CNCC(F)(F)F	141764	O=C(O)CN1C(=O)C(=Cc2ccc(Br)cc2)SC1=S			CC(C)C(C(=O)O)N1C(=O)/C(=C\c2ccc(Br)cc2)SC1=S	0.707317	NNC(=O)c1ccncc1	0.333333
O=C(Nc1cc(C(F)(F)F)c(Cl)cc1O)c1c(O)cc(Br)cc1F	115298	1	8505	0.48634	0.931054	-4.75087	0.409437	1	real	22	11656874	Nc1cc(C(F)(F)F)c(Cl)cc1O	22129726	O=C(O)c1c(O)cc(Br)cc1F			O=C(Nc1cc(C(F)(F)F)ccc1O)Nc1cc(C(F)(F)F)ccc1O	0.592593	Oc1ccc(Cl)cc1	0.461538
O=C(Nc1c(O)c(Cl)cc(Cl)c1Cl)c1ccccc1SC(F)(F)F	103139	1	1674	0.486157	0.966902	-5.17537	0.421842	1	real	22	7528977	Nc1c(O)c(Cl)cc(Cl)c1Cl	71590	O=C(O)c1ccccc1SC(F)(F)F			Oc1c(O)c(Cl)c(Cl)c(Cl)c1Cl	0.7	Cc1cc(O)cc(C)c1Cl	0.5625
O=C(Nc1ccc(C(F)(F)F)c(Cl)c1)c1c(O)c(Cl)cc(Cl)c1Cl	108607	1	4839	0.486095	0.972504	-5.24214	0.4551	1	real	527	73932	Nc1ccc(C(F)(F)F)c(Cl)c1	16413	O=C(O)c1c(O)c(Cl)cc(Cl)c1Cl			O=C(Nc1cc(Cl)cc(Cl)c1O)c1c(O)c(Cl)cc(Cl)c1Cl	0.741935	Oc1ccc(Cl)cc1	0.538462
O=C(Nc1cc(C(F)(F)F)c(F)cc1O)c1cccc(I)c1O	117358	1	9616	0.485989	0.899518	-4.38397	0.447578	1	real	22	3834559	Nc1cc(C(F)(F)F)c(F)cc1O	5187613	O=C(O)c1cccc(I)c1O			O=C(Nc1cccc(NC(=O)c2cccc(O)c2O)c1)c1cccc(O)c1O	0.703704	O=C(Nc1ccc(C(=O)O)c(O)c1)c1ccccc1	0.466667
CCOC(=O)CSc1nnc(NC(=O)C(C)N2C(=O)/C(=C\c3ccco3)SC2=S)s1	107119	2	3982	0.485882	0.951997	-5.00336	0.416015	1	real	22	6242	CCOC(=O)CSc1nnc(N)s1	23789653	CC(C(=O)O)N1C(=O)/C(=C\c2ccco2)SC1=S			CC(C)C(C(=O)O)N1C(=O)/C(=C\c2ccc(Br)cc2)SC1=S	0.634146	NNC(=O)c1ccncc1	0.47619
O=C(CSc1ccsc1[N+](=O)[O-])NCc1cccc(N2CCOC2=O)c1	113244	1	7417	0.485751	0.899198	-4.38324	0.391296	1	real	22	414733	NCc1cccc(N2CCOC2=O)c1	971382	O=C(O)CSc1ccsc1[N+](=O)[O-]			O=C1c2c(O)ccc([N+](=O)[O-])c2C(=O)c2c([N+](=O)[O-])ccc(O)c21	0.458333	NC(=O)c1cc([N+](=O)[O-])cc([N+](=O)[O-])c1	0.545455
CC(=O)c1cc([N+](=O)[O-])c(N(C)c2nnc(S)s2)s1	113782	6	7699	0.485711	0.871237	-4.05446	0.438984	1	real	27	33540	CNc1nnc(S)s1	62318	CC(=O)c1cc([N+](=O)[O-])c(Cl)s1			O=C1c2c(O)ccc([N+](=O)[O-])c2C(=O)c2c([N+](=O)[O-])ccc(O)c21	0.458333	CC(=O)Nc1ncc([N+](=O)[O-])s1	0.5
O=C(Nc1cc(C(F)(F)F)c(Cl)cc1O)c1ccccc1SCC(F)(F)F	116558	1	9180	0.485495	0.950573	-4.99153	0.436858	1	real	22	11656874	Nc1cc(C(F)(F)F)c(Cl)cc1O	99056	O=C(O)c1ccccc1SCC(F)(F)F			O=C(Nc1ccc(Cl)cc1F)c1ccccc1O	0.676471	Oc1ccc(Cl)cc1	0.538462
CN(CCCOc1ccc(Br)cc1)c1ccc(-c2nc3sccn3c2C[N+](C)(C)C)cc1	107990	1	4473	0.48501	0.747348	-2.60444	0.466205	1	real	2230	24787075	CNCCCOc1ccc(Br)cc1	31624	C[N+](C)(C)Cc1c(-c2ccc(Cl)cc2)nc2sccn12			CN(C)c1cc[n+](Cc2ccc(OCCOc3ccc(C[n+]4ccc(N(C)C)cc4)cc3)cc2)cc1	0.5	C1N2CN3CN1CN(C2)C3	0.333333
O=C(Nc1cc(Br)ccc1C(F)(F)F)c1c(O)c(Cl)cc(Cl)c1Cl	111771	0	6600	0.484185	0.975695	-5.30412	0	1	wuxi	1	AG1202_AG	Nc1cc(Br)ccc1C(F)(F)F	SD1161_SD	O=C(O)c1c(O)c(Cl)cc(Cl)c1Cl			O=C(Nc1cc(Cl)cc(Cl)c1O)c1c(O)c(Cl)cc(Cl)c1Cl	0.806452	Oc1ccc(Cl)cc1	0.538462
CCN(CC(C)=O)C(=O)CN1C(=O)C(=Cc2cccc(Br)c2)SC1=S	106770	4	3789	0.484179	0.918637	-4.63224	0.446729	1	real	22	3454282	CCNCC(C)=O	2031820	O=C(O)CN1C(=O)C(=Cc2cccc(Br)c2)SC1=S			CC(C)C(C(=O)O)N1C(=O)/C(=C\c2ccc(Br)cc2)SC1=S	0.609756	O=C(O)C(O)c1ccccc1	0.388889
O=C(/C=C/c1cccc(F)c1Cl)Nc1c(O)c(Cl)cc(Cl)c1Cl	103437	1	1830	0.484002	0.967568	-5.21075	0.379875	1	real	22	7528977	Nc1c(O)c(Cl)cc(Cl)c1Cl	24006351	O=C(O)/C=C/c1cccc(F)c1Cl			Oc1c(O)c(Cl)c(Cl)c(Cl)c1Cl	0.7	Cc1cc(O)cc(C)c1Cl	0.5625
C[N+](C)(C)Cc1c(-c2ccc(NC(c3ccc(Cl)cc3)C3CCC3)cc2)nc2sccn12	109186	1	5161	0.483942	0.823542	-3.51539	0.48168	1	real	2230	2223557	NC(c1ccc(Cl)cc1)C1CCC1	31624	C[N+](C)(C)Cc1c(-c2ccc(Cl)cc2)nc2sccn12			O=C(Nc1ccc(Cl)cc1)Nc1ccc(Cl)c(Cl)c1	0.461538	Oc1ccc(Cl)cc1	0.615385
O=C(Nc1cc(C(F)(F)F)c(F)cc1O)c1c(O)ccc(Br)c1Cl	111913	1	6678	0.483893	0.931918	-4.79231	0.396613	1	real	22	3834559	Nc1cc(C(F)(F)F)c(F)cc1O	19405667	O=C(O)c1c(O)ccc(Br)c1Cl			O=C(Nc1cc(C(F)(F)F)ccc1O)Nc1cc(C(F)(F)F)ccc1O	0.666667	Oc1ccc(Cl)cc1	0.538462
O=C(CSc1ccsc1[N+](=O)[O-])N1CCCCC(CO)C1	113615	1	7612	0.483803	0.803053	-3.27587	0.500363	1	real	22	3386344	OCC1CCCCNC1	971382	O=C(O)CSc1ccsc1[N+](=O)[O-]			S=C([S-])N1CCCC1	0.533333	NC(=O)c1cc([N+](=O)[O-])cc([N+](=O)[O-])c1	0.5
Nc1c(C(=O)Nc2cc(Br)cc(C(F)(F)F)c2O)ccc(Br)c1C(F)(F)F	110558	1	5919	0.483803	0.938394	-4.86973	0.438377	1	real	22	22557662	Nc1cc(Br)cc(C(F)(F)F)c1O	22536059	Nc1c(C(=O)O)ccc(Br)c1C(F)(F)F			O=C(Nc1cc(C(F)(F)F)ccc1C(F)(F)F)c1cc(Br)ccc1O	0.615385	Nc1ccc(C(=O)O)c(O)c1	0.545455
O=C(Nc1cc(Cl)cc(C(F)(F)F)c1)c1cc(Cl)cc(F)c1O	111306	2	6334	0.48375	0.91889	-4.6407	0.433578	1	real	22	2243378	Nc1cc(Cl)cc(C(F)(F)F)c1	3679402	O=C(O)c1cc(Cl)cc(F)c1O			O=C(Nc1cc(C(F)(F)F)cc(C(F)(F)F)c1)c1cc(Cl)ccc1OP(=O)(O)O	0.634146	Oc1ccc(Cl)cc1	0.538462
Cc1cc(C(F)(F)F)ccc1/C=C/C(=O)Nc1cc(Cl)c(O)cc1F	108433	1	4736	0.483643	0.942957	-4.92551	0.504492	1	real	22	3573480	Nc1cc(Cl)c(O)cc1F	24018307	Cc1cc(C(F)(F)F)ccc1/C=C/C(=O)O			O=C(Nc1cc(C(F)(F)F)ccc1O)Nc1cc(C(F)(F)F)ccc1O	0.740741	Cc1cc(O)cc(C)c1Cl	0.625
C=CCN(Cc1cccc([N+](=O)[O-])c1)C(=O)CC1SC(=S)N(C)C1=O	102221	1	1102	0.483161	0.858366	-3.93548	0.42295	1	real	22	2042423	C=CCNCc1cccc([N+](=O)[O-])c1	4138623	CN1C(=O)C(CC(=O)O)SC1=S			O=C(C#Cc1ccccc1)c1cccc([N+](=O)[O-])c1	0.558824	NC(=O)c1cc([N+](=O)[O-])cc([N+](=O)[O-])c1	0.590909
NC1(C(=O)NC(=O)CN2C(=O)C(=Cc3ccc(Br)cc3)SC2=S)CCCOC1	115814	0	8781	0.482943	0.910903	-4.55697	0	1	real	22	11869072	NC(=O)C1(N)CCCOC1	141764	O=C(O)CN1C(=O)C(=Cc2ccc(Br)cc2)SC1=S			CC(C)C(C(=O)O)N1C(=O)/C(=C\c2ccc(Br)cc2)SC1=S	0.682927	NNC(=O)c1ccncc1	0.428571
O=C(Nc1cc(Br)cc(C(F)(F)F)c1O)c1ccc(C(F)F)cc1	107076	2	3959	0.48284	0.889874	-4.31063	0.419109	1	real	22	22557662	Nc1cc(Br)cc(C(F)(F)F)c1O	2135475	O=C(O)c1ccc(C(F)F)cc1			O=C(Nc1cc(C(F)(F)F)ccc1O)Nc1cc(C(F)(F)F)ccc1O	0.592593	NNC(=O)c1ccncc1	0.47619
O=C(Nc1cc(Br)cc(C(F)(F)F)c1O)c1cc(Br)cc(C(F)(F)F)c1	108175	2	4588	0.482752	0.945015	-4.96112	0.411542	1	real	22	22557662	Nc1cc(Br)cc(C(F)(F)F)c1O	3561579	O=C(O)c1cc(Br)cc(C(F)(F)F)c1			O=C(Nc1cc(C(F)(F)F)ccc1O)Nc1cc(C(F)(F)F)ccc1O	0.592593	O=C(Nc1ccc(C(=O)O)c(O)c1)c1ccccc1	0.4
O=C(Nc1ccc(Cl)c(C(F)(F)F)c1Cl)c1cc(Br)ccc1O	111711	1	6566	0.482574	0.954204	-5.07161	0.510109	1	wuxi	1	AG00216_AG	Nc1ccc(Cl)c(C(F)(F)F)c1Cl	SD0028_SD	O=C(O)c1cc(Br)ccc1O			O=C(Nc1ccc(Cl)cc1)c1cc(Br)ccc1O	0.78125	Oc1ccc(Cl)cc1	0.538462
CCN(CC)CCN(CCN(CC)CC)c1ccc(-c2nc3sccn3c2C[N+](C)(C)C)cc1	102215	3	1098	0.482518	0.654454	-1.5423	0.45287	1	real	2230	56605	CCN(CC)CCNCCN(CC)CC	31624	C[N+](C)(C)Cc1c(-c2ccc(Cl)cc2)nc2sccn12			O=C(O)c1ccc(-c2ccc(N(c3ccc(-c4ccc(C(=O)O)cc4)cc3)c3ccc(-c4ccc(C(=O)O)cc4)cc3)cc2)cc1	0.47619	CCN(CC)CCOC(=O)c1cccc(-c2ccccc2)c1O	0.358974
CN(C[C@@H]1COC(=O)N1)C(=O)CSc1ccsc1[N+](=O)[O-]	117634	1	9763	0.48245	0.763445	-2.8267	0.434439	1	real	22	27322320	CNC[C@@H]1COC(=O)N1	971382	O=C(O)CSc1ccsc1[N+](=O)[O-]			O=C1c2c(O)ccc([N+](=O)[O-])c2C(=O)c2c([N+](=O)[O-])ccc(O)c21	0.458333	NC(=O)c1cc([N+](=O)[O-])cc([N+](=O)[O-])c1	0.454545
O=C1C(=Cc2cccs2)SC(=S)N1CCCC(=O)N1CCOC1C(F)(F)F	103444	1	1833	0.482436	0.926181	-4.74336	0.379247	1	real	22	236323	FC(F)(F)C1NCCO1	141774	O=C(O)CCCN1C(=O)C(=Cc2cccs2)SC1=S			O=C(O)c1ccc(/C=C2\SC(=S)N(Cc3cccc(C(F)(F)F)c3)C2=O)cc1	0.529412	Clc1ccc([I+]c2cccs2)cc1	0.434783
O=C(/C=C/c1cccc(Cl)c1)Nc1cc(Br)cc(C(F)(F)F)c1O	107676	1	4285	0.482413	0.949413	-5.01724	0.422443	1	real	22	22557662	Nc1cc(Br)cc(C(F)(F)F)c1O	23692336	O=C(O)/C=C/c1cccc(Cl)c1			Oc1c(O)c(Cl)c(Cl)c(Cl)c1Cl	0.6	Oc1ccc(Cl)cc1	0.615385
C=CCSc1ccccc1C(=O)Nc1cc(Br)cc(C(F)(F)F)c1O	117888	1	9905	0.482334	0.946832	-4.98786	0.374832	1	real	22	22557662	Nc1cc(Br)cc(C(F)(F)F)c1O	3730683	C=CCSc1ccccc1C(=O)O			O=C(Nc1cccc(NC(=O)c2cccc(O)c2O)c1)c1cccc(O)c1O	0.62963	O=C(Nc1ccc(C(=O)O)c(O)c1)c1ccccc1	0.466667
CC(C)Oc1ccccc1C(Nc1ccc(-c2nc3sccn3c2C[N+](C)(C)C)cc1)c1cccc(Cl)c1	106793	2	3806	0.482109	0.853294	-3.88918	0.469336	1	real	2230	12779955	CC(C)Oc1ccccc1C(N)c1cccc(Cl)c1	31624	C[N+](C)(C)Cc1c(-c2ccc(Cl)cc2)nc2sccn12			Nc1cc2ccccc2cc1N	0.5	O=C(O)C(O)c1ccccc1	0.5
O=[N+]([O-])c1cc[n+]([O-])cc1N1CC(SC(F)F)C1	108019	1	4491	0.48182	0.764173	-2.84334	0.430825	1	real	27	26664694	FC(F)SC1CNC1	2990197	O=[N+]([O-])c1cc[n+]([O-])cc1F			O=C1c2c(O)ccc([N+](=O)[O-])c2C(=O)c2c([N+](=O)[O-])ccc(O)c21	0.458333	[O-][n+]1cc[n+]([O-])c2ccccc21	0.466667
O=C(Nc1cc(I)cc(C(F)(F)F)c1)c1ccc(Cl)c(F)c1O	107193	1	4018	0.481723	0.946019	-4.9861	0.391505	1	real	22	6957541	Nc1cc(I)cc(C(F)(F)F)c1	11269527	O=C(O)c1ccc(Cl)c(F)c1O			Oc1c(I)cc(I)cc1I	0.714286	Oc1ccc(Cl)cc1	0.538462
O=C(Nc1ccc(O)c(C(F)(F)F)c1)c1cc(Cl)cc(Br)c1O	104946	1	2738	0.4815	0.905508	-4.51186	0.395324	1	real	527	3831709	Nc1ccc(O)c(C(F)(F)F)c1	4030570	O=C(O)c1cc(Cl)cc(Br)c1O			O=C(Nc1ccc(Cl)cc1)c1cc(Br)ccc1O	0.71875	Oc1ccc(Cl)cc1	0.615385
O=C(Nc1cc(C(F)(F)F)c(Cl)cc1O)c1c(Cl)cc(Cl)cc1C(F)F	116712	1	9271	0.481193	0.928057	-4.78133	0.477887	1	real	22	11656874	Nc1cc(C(F)(F)F)c(Cl)cc1O	27225451	O=C(O)c1c(Cl)cc(Cl)cc1C(F)F			O=C(Nc1cc(Cl)cc(Cl)c1O)c1c(O)c(Cl)cc(Cl)c1Cl	0.645161	Oc1ccc(Cl)cc1	0.538462
O=C(Nc1ccc(/C=C/C(F)(F)F)cc1)c1cc(Br)cc(Cl)c1O	111337	1	6350	0.4809	0.964646	-5.21597	0.420006	1	real	527	24078682	Nc1ccc(/C=C/C(F)(F)F)cc1	3575714	O=C(O)c1cc(Br)cc(Cl)c1O			O=C(Nc1ccc(Cl)cc1)c1cc(Br)ccc1O	0.71875	Oc1ccc(Cl)cc1	0.538462
O=C(Nc1c(O)c(Cl)cc(Cl)c1Cl)c1cc(Br)cc(Cl)c1O	107560	1	4225	0.480633	0.974375	-5.33395	0.520724	1	real	527	7528977	Nc1c(O)c(Cl)cc(Cl)c1Cl	3575714	O=C(O)c1cc(Br)cc(Cl)c1O			Oc1c(O)c(Cl)c(Cl)c(Cl)c1Cl	0.7	Cc1cc(O)cc(C)c1Cl	0.5625
Cc1ccc(F)cc1C(=O)C(=O)Nc1c(O)c(Cl)cc(Cl)c1Cl	117454	1	9677	0.480039	0.945024	-4.99589	0.489641	1	real	22	7528977	Nc1c(O)c(Cl)cc(Cl)c1Cl	3692044	Cc1ccc(F)cc1C(=O)C(=O)O			Oc1c(O)c(Cl)c(Cl)c(Cl)c1Cl	0.7	Cc1cc(O)cc(C)c1Cl	0.75
O=C(/C=C/c1cc(F)c(F)c(F)c1)Nc1cc(C(F)(F)F)c(Cl)cc1O	102870	1	1509	0.479858	0.93381	-4.86614	0.375136	1	real	22	11656874	Nc1cc(C(F)(F)F)c(Cl)cc1O	23696781	O=C(O)/C=C/c1cc(F)c(F)c(F)c1			O=C(Nc1cc(C(F)(F)F)ccc1O)Nc1cc(C(F)(F)F)ccc1O	0.592593	Oc1ccc(Cl)cc1	0.461538
O=C(Nc1ccc(Cl)c(C(F)(F)F)c1Cl)c1cccc(C(F)(F)F)c1O	111784	0	6607	0.479613	0.935837	-4.89314	0	1	wuxi	1	AG00216_AG	Nc1ccc(Cl)c(C(F)(F)F)c1Cl	SD1363_SD	O=C(O)c1cccc(C(F)(F)F)c1O			Oc1c(O)c(Cl)c(Cl)c(Cl)c1Cl	0.7	Oc1ccc(Cl)cc1	0.538462
O=C(Nc1cc(I)cc(C(F)(F)F)c1)c1cc(Cl)cc(F)c1O	117435	4	9664	0.479434	0.945515	-5.0094	0.445443	1	real	22	6957541	Nc1cc(I)cc(C(F)(F)F)c1	3679402	O=C(O)c1cc(Cl)cc(F)c1O			Oc1c(I)cc(I)cc1I	0.714286	Oc1ccc(Cl)cc1	0.538462
CCN(CC)CCN(Cc1ccccc1)c1ccc(-c2nc3sccn3c2C[N+](C)(C)C)cc1	117136	2	9494	0.479035	0.729108	-2.46597	0.447167	1	real	2230	2033500	CCN(CC)CCNCc1ccccc1	31624	C[N+](C)(C)Cc1c(-c2ccc(Cl)cc2)nc2sccn12			CCCCCCCCCCCCCCCCCC[N+](C)(C)Cc1ccccc1	0.538462	CCN(CC)CCOC(=O)c1cccc(-c2ccccc2)c1O	0.435897
C/C(=C\C(=O)Nc1c(O)cccc1Cl)c1ccccc1C(F)(F)F	107609	1	4251	0.478931	0.882778	-4.277	0.507401	1	real	22	21928694	Nc1c(O)cccc1Cl	24007349	C/C(=C\C(=O)O)c1ccccc1C(F)(F)F			O=c1cccccc1O	0.625	Oc1ccc(Cl)cc1	0.538462
O=C(/C=C/c1cc(C(F)(F)F)cc(C(F)(F)F)c1)Nc1cc(F)cc(Cl)c1O	108772	1	4928	0.478793	0.948247	-5.04976	0.393056	1	real	22	3838116	Nc1cc(F)cc(Cl)c1O	23720123	O=C(O)/C=C/c1cc(C(F)(F)F)cc(C(F)(F)F)c1			Oc1c(O)c(Cl)c(Cl)c(Cl)c1Cl	0.6	Oc1ccc(Cl)cc1	0.461538
CCN(CCN(C)CC(F)(F)F)C(=O)CN1C(=O)C(=Cc2ccc(Br)cc2)SC1=S	108656	4	4863	0.478283	0.932482	-4.87062	0.447592	1	real	22	9199237	CCNCCN(C)CC(F)(F)F	141764	O=C(O)CN1C(=O)C(=Cc2ccc(Br)cc2)SC1=S			CC(C)C(C(=O)O)N1C(=O)/C(=C\c2ccc(Br)cc2)SC1=S	0.707317	NNC(=O)c1ccncc1	0.380952
C[N+](C)(C)Cc1c(-c2ccc(NC(CCCCc3ccccc3)c3ccccc3)cc2)nc2sccn12	101372	2	568	0.478266	0.807052	-3.39372	0.295217	1	real	2230	8487126	NC(CCCCc1ccccc1)c1ccccc1	31624	C[N+](C)(C)Cc1c(-c2ccc(Cl)cc2)nc2sccn12			CCCCCCCCCCCCCCCCCC[N+](C)(C)Cc1ccccc1	0.538462	O=C(O)C(O)c1ccccc1	0.555556
O=C(Nc1cc(Br)cc(C(F)(F)F)c1O)c1cc(Br)cc(Br)c1	103938	1	2123	0.47793	0.951175	-5.09528	0.395574	1	real	22	22557662	Nc1cc(Br)cc(C(F)(F)F)c1O	56950	O=C(O)c1cc(Br)cc(Br)c1			O=C(Nc1cc(C(F)(F)F)ccc1C(F)(F)F)c1cc(Br)ccc1O	0.538462	O=C(Nc1ccc(C(=O)O)c(O)c1)c1ccccc1	0.4
O=C(Nc1cc(C(F)(F)F)c(Cl)cc1O)c1cccc(Cl)c1C(F)(F)F	106582	1	3676	0.477706	0.936713	-4.92782	0.431397	1	real	22	11656874	Nc1cc(C(F)(F)F)c(Cl)cc1O	7856159	O=C(O)c1cccc(Cl)c1C(F)(F)F			O=C(Nc1ccc(Cl)cc1F)c1ccccc1O	0.647059	Oc1ccc(Cl)cc1	0.538462
CC(=CC(=O)Nc1cc(Br)cc(C(F)(F)F)c1O)c1ccccc1Cl	108619	1	4846	0.477522	0.949212	-5.07738	0.447178	1	real	22	22557662	Nc1cc(Br)cc(C(F)(F)F)c1O	2152499	CC(=CC(=O)O)c1ccccc1Cl			Oc1c(O)c(Cl)c(Cl)c(Cl)c1Cl	0.6	Oc1ccc(Cl)cc1	0.538462
O=C(Nc1ccc(/C=C/C(F)(F)F)cc1)c1cc(Cl)ccc1O	115518	1	8632	0.477388	0.910793	-4.62664	0.482944	1	real	22	24078682	Nc1ccc(/C=C/C(F)(F)F)cc1	1964	O=C(O)c1cc(Cl)ccc1O			O=C(Nc1ccc(Cl)cc1)c1cc(Br)ccc1O	0.78125	Oc1ccc(Cl)cc1	0.692308
O=C(Nc1cc(C(F)(F)F)c(Cl)cc1O)c1cc(Cl)cc(Cl)c1	114924	1	8305	0.477296	0.927211	-4.82116	0.462448	1	real	22	11656874	Nc1cc(C(F)(F)F)c(Cl)cc1O	1625	O=C(O)c1cc(Cl)cc(Cl)c1			O=C(Nc1cc(C(F)(F)F)ccc1O)Nc1cc(C(F)(F)F)ccc1O	0.592593	Oc1ccc(Cl)cc1	0.538462
O=C(/C=C/c1ccc(F)c(Cl)c1)Nc1c(O)c(Cl)cc(Cl)c1Cl	103600	1	1930	0.477207	0.970313	-5.32989	0.322386	1	real	22	7528977	Nc1c(O)c(Cl)cc(Cl)c1Cl	23771924	O=C(O)/C=C/c1ccc(F)c(Cl)c1			Oc1c(O)c(Cl)c(Cl)c(Cl)c1Cl	0.7	Oc1ccc(Cl)cc1	0.615385
O=S(=O)(NC(c1cccc2ccccc12)C(F)(F)F)c1c(O)c(Cl)cc(Cl)c1Cl	102555	2	1324	0.477018	0.949287	-5.08469	0.446076	1	real	40	12499934	NC(c1cccc2ccccc12)C(F)(F)F	15142983	O=S(=O)(Cl)c1c(O)c(Cl)cc(Cl)c1Cl			Oc1c(O)c(Cl)c(Cl)c(Cl)c1Cl	0.7	Oc1ccc(Cl)cc1	0.538462
O=C(Nc1cc(F)c(C(F)(F)F)cc1O)c1c(O)cc(Br)cc1F	114129	1	7889	0.476885	0.88966	-4.38418	0.392648	1	real	22	22612078	Nc1cc(F)c(C(F)(F)F)cc1O	22129726	O=C(O)c1c(O)cc(Br)cc1F			O=C(Nc1cc(C(F)(F)F)ccc1O)Nc1cc(C(F)(F)F)ccc1O	0.592593	O=C(Nc1ccc(C(=O)O)c(O)c1)c1ccccc1	0.366667
O=C(Nc1ccc(Cl)c(C(F)(F)F)c1Cl)c1c(O)c(Cl)cc(Cl)c1Cl	111595	0	6509	0.476857	0.98135	-5.46434	0	1	wuxi	1	AG00216_AG	Nc1ccc(Cl)c(C(F)(F)F)c1Cl	SD1161_SD	O=C(O)c1c(O)c(Cl)cc(Cl)c1Cl			O=C(Nc1cc(Cl)cc(Cl)c1O)c1c(O)c(Cl)cc(Cl)c1Cl	0.806452	Oc1ccc(Cl)cc1	0.538462
O=C(Nc1cc(Br)cc(C(F)(F)F)c1O)c1cccc(O)c1OC(F)(F)F	110833	1	6073	0.476754	0.923968	-4.7899	0.443648	1	real	22	22557662	Nc1cc(Br)cc(C(F)(F)F)c1O	7134417	O=C(O)c1cccc(O)c1OC(F)(F)F			O=C(Nc1cccc(NC(=O)c2cccc(O)c2O)c1)c1cccc(O)c1O	0.703704	O=C(Nc1ccc(C(=O)O)c(O)c1)c1ccccc1	0.466667
C[C@]1(CO)CN(c2ccc([N+](=O)[O-])s2)C[C@@]1(C)CO	109679	5	5427	0.476712	0.724177	-2.43757	0.445167	1	real	27	24223728	C[C@]1(CO)CNC[C@@]1(C)CO	2018354	O=[N+]([O-])c1ccc(Cl)s1			O=C1c2c(O)ccc([N+](=O)[O-])c2C(=O)c2c([N+](=O)[O-])ccc(O)c21	0.416667	CC(=O)Nc1ncc([N+](=O)[O-])s1	0.466667
C[N+](C)(C)CCCCNc1c[n+]([O-])ccc1[N+](=O)[O-]	100407	13	17	0.476656	0.667752	-1.77381	0.0036036	1	real	27	19267891	C[N+](C)(C)CCCCN	2990197	O=[N+]([O-])c1cc[n+]([O-])cc1F			CCCCCCCCCCCCCC[N+](C)(C)C	0.666667	[O-][n+]1cc[n+]([O-])c2ccccc21	0.466667
C=C(C)CN(CC(=C)C)C(=O)C(C)N1C(=O)/C(=C\c2ccco2)SC1=S	116315	9	9056	0.476544	0.908092	-4.60562	0.451515	1	real	22	3098221	C=C(C)CNCC(=C)C	23789653	CC(C(=O)O)N1C(=O)/C(=C\c2ccco2)SC1=S			CC(C)C(C(=O)O)N1C(=O)/C(=C\c2ccc(Br)cc2)SC1=S	0.609756	O=C(O)C(O)c1ccccc1	0.444444
O=C(Nc1ccc(/C=C/C(F)(F)F)cc1)c1cc(Cl)c(Cl)c(Cl)c1O	110597	5	5938	0.476525	0.98118	-5.46658	0.425787	1	real	22	24078682	Nc1ccc(/C=C/C(F)(F)F)cc1	9200557	O=C(O)c1cc(Cl)c(Cl)c(Cl)c1O			Oc1c(O)c(Cl)c(Cl)c(Cl)c1Cl	0.8	Cc1cc(O)cc(C)c1Cl	0.5625
CC(C)(C)c1ccc(NC(=O)/C=C/c2ccc(C(F)(F)F)c(O)c2)c(O)c1	110938	1	6137	0.476478	0.943925	-5.02844	0.384478	1	real	22	17638356	CC(C)(C)c1ccc(N)c(O)c1	24050872	O=C(O)/C=C/c1ccc(C(F)(F)F)c(O)c1			O=C(Nc1cc(C(F)(F)F)ccc1O)Nc1cc(C(F)(F)F)ccc1O	0.666667	Nc1ccc(C(=O)O)c(O)c1	0.409091
O=C(Nc1cc(Br)cc(C(F)(F)F)c1)c1cc(Br)cc(Br)c1O	111924	0	6684	0.476393	0.957021	-5.18376	0	1	real	22	76051	Nc1cc(Br)cc(C(F)(F)F)c1	4001	O=C(O)c1cc(Br)cc(Br)c1O			O=C(Nc1cc(C(F)(F)F)ccc1C(F)(F)F)c1cc(Br)ccc1O	0.589744	O=C(Nc1ccc(C(=O)O)c(O)c1)c1ccccc1	0.433333
O=C(Nc1cc(Br)cc(F)c1O)c1ccc([N+](=O)[O-])s1	103354	2	1783	0.476192	0.895096	-4.45706	0.468632	1	real	22	76050	Nc1cc(Br)cc(F)c1O	5385	O=C(O)c1ccc([N+](=O)[O-])s1			CCOC(=O)NC(=O)c1ccsc1NC(=O)c1ccc([N+](=O)[O-])s1	0.531915	CC(=O)Nc1ncc([N+](=O)[O-])s1	0.533333
O=C(CSc1ccsc1[N+](=O)[O-])N1CC(O)C1	105656	1	3155	0.475892	0.713958	-2.3277	0.446407	1	real	22	2140487	OC1CNC1	971382	O=C(O)CSc1ccsc1[N+](=O)[O-]			O=C1c2c(O)ccc([N+](=O)[O-])c2C(=O)c2c([N+](=O)[O-])ccc(O)c21	0.458333	NC(=O)c1cc([N+](=O)[O-])cc([N+](=O)[O-])c1	0.454545
O=C(Nc1cc(Br)cc(C(F)(F)F)c1)c1ccc(Cl)c(F)c1O	107411	1	4148	0.475822	0.937579	-4.9621	0.44154	1	real	22	76051	Nc1cc(Br)cc(C(F)(F)F)c1	11269527	O=C(O)c1ccc(Cl)c(F)c1O			O=C(Nc1cccc(NC(=O)c2cccc(O)c2O)c1)c1cccc(O)c1O	0.666667	Oc1ccc(Cl)cc1	0.538462
O=C(CSc1cccc(C(F)(F)F)c1)Nc1c(O)c(Cl)cc(Cl)c1Cl	108064	1	4518	0.47564	0.935935	-4.94506	0.324263	1	real	22	7528977	Nc1c(O)c(Cl)cc(Cl)c1Cl	13126	O=C(O)CSc1cccc(C(F)(F)F)c1			Oc1c(O)c(Cl)c(Cl)c(Cl)c1Cl	0.7	Cc1cc(O)cc(C)c1Cl	0.5625
C[N+](C)(C)CCCCNc1ccc2cccc(Cl)c2n1	102996	1	1582	0.475455	0.731906	-2.54467	0.438028	1	real	27	19267891	C[N+](C)(C)CCCCN	2792123	Clc1ccc2cccc(Cl)c2n1			CCCCCCCCCCCCCC[N+](C)(C)C	0.666667	Cc1cc(NCCCCCCCCCCNc2cc(C)nc3ccccc23)c2ccccc2n1	0.451613
O=C(/C=C/c1cc(C(F)(F)F)cc(C(F)(F)F)c1)Nc1cc(Br)cc(C(F)(F)F)c1O	103190	1	1705	0.475341	0.962461	-5.26128	0.464768	1	real	22	22557662	Nc1cc(Br)cc(C(F)(F)F)c1O	23720123	O=C(O)/C=C/c1cc(C(F)(F)F)cc(C(F)(F)F)c1			O=C(Nc1cc(C(F)(F)F)ccc1O)Nc1cc(C(F)(F)F)ccc1O	0.592593	CC(=O)Nc1ccc(S(=O)(=O)c2ccc(NC(C)=O)cc2)cc1	0.347826
O=C(/C=C\Sc1cc(F)ccc1F)Nc1c(O)c(Cl)cc(Cl)c1Cl	107578	1	4233	0.475321	0.970555	-5.35684	0.513645	1	real	22	7528977	Nc1c(O)c(Cl)cc(Cl)c1Cl	26384595	O=C(O)/C=C\Sc1cc(F)ccc1F			Oc1c(O)c(Cl)c(Cl)c(Cl)c1Cl	0.7	Oc1ccc(Cl)cc1	0.615385
O=C(Nc1cc(Br)cc(C(F)(F)F)c1O)c1cc(C(F)F)ccc1Cl	105907	1	3295	0.475266	0.910932	-4.65539	0.430523	1	real	22	22557662	Nc1cc(Br)cc(C(F)(F)F)c1O	22382035	O=C(O)c1cc(C(F)F)ccc1Cl			O=C(Nc1cc(C(F)(F)F)ccc1C(F)(F)F)c1cc(Br)ccc1O	0.615385	Oc1ccc(Cl)cc1	0.538462
O=S(=O)(NCCSCc1cccc2ccccc12)c1c(O)c(Cl)cc(Cl)c1Cl	105346	3	2962	0.475125	0.907725	-4.61942	0.399055	1	real	40	2019322	NCCSCc1cccc2ccccc12	15142983	O=S(=O)(Cl)c1c(O)c(Cl)cc(Cl)c1Cl			Oc1c(O)c(Cl)c(Cl)c(Cl)c1Cl	0.7	Oc1ccc(Cl)cc1	0.538462
O=C(Nc1ccc(/C=C/C(F)(F)F)cc1)c1cccc(Cl)c1O	110451	1	5855	0.475098	0.906523	-4.60562	0.326443	1	real	22	24078682	Nc1ccc(/C=C/C(F)(F)F)cc1	80898	O=C(O)c1cccc(Cl)c1O			O=C(Nc1cccc(NC(=O)c2cccc(O)c2O)c1)c1cccc(O)c1O	0.703704	Oc1ccc(Cl)cc1	0.538462
C=CCN(c1nnc(S)s1)c1sc(C(C)=O)cc1[N+](=O)[O-]	102842	7	1492	0.475094	0.903613	-4.57139	0.448903	1	real	27	15320	C=CCNc1nnc(S)s1	62318	CC(=O)c1cc([N+](=O)[O-])c(Cl)s1			O=C1c2c(O)ccc([N+](=O)[O-])c2C(=O)c2c([N+](=O)[O-])ccc(O)c21	0.458333	CC(=O)Nc1ncc([N+](=O)[O-])s1	0.5
O=C(Nc1ccc(C(F)(F)F)c(Br)c1)c1ccc(Cl)c(F)c1O	109325	2	5241	0.474921	0.933916	-4.93047	0.445808	1	real	11	7429237	Nc1ccc(C(F)(F)F)c(Br)c1	11269527	O=C(O)c1ccc(Cl)c(F)c1O			O=C(Nc1cccc(NC(=O)c2cccc(O)c2O)c1)c1cccc(O)c1O	0.703704	O=C(Nc1ccc(C(=O)O)c(O)c1)c1ccccc1	0.566667
O=C(Nc1ccc(I)c(C(F)(F)F)c1)c1cccc(F)c1O	114008	1	7820	0.474851	0.866197	-4.13387	0.394935	1	wuxi	1	AG2468_AG	Nc1ccc(I)c(C(F)(F)F)c1	SD0514_SD	O=C(O)c1cccc(F)c1O			O=C(Nc1cccc(NC(=O)c2cccc(O)c2O)c1)c1cccc(O)c1O	0.777778	O=C(Nc1ccc(C(=O)O)c(O)c1)c1ccccc1	0.566667
NCCN(C(=O)c1ccc(C(F)(F)F)cc1)S(=O)(=O)c1c(O)c(Cl)cc(Cl)c1Cl	110179	2	5697	0.47479	0.880907	-4.30788	0.453601	1	real	40	47716	NCCNC(=O)c1ccc(C(F)(F)F)cc1	15142983	O=S(=O)(Cl)c1c(O)c(Cl)cc(Cl)c1Cl			Oc1c(O)c(Cl)c(Cl)c(Cl)c1Cl	0.7	Oc1ccc(Cl)cc1	0.538462
O=C(/C=C/c1cc(C(F)(F)F)ccc1Cl)Nc1cc(C(F)(F)F)c(Cl)cc1O	103551	1	1904	0.474722	0.971025	-5.37003	0.354126	1	real	22	11656874	Nc1cc(C(F)(F)F)c(Cl)cc1O	23915786	O=C(O)/C=C/c1cc(C(F)(F)F)ccc1Cl			O=C(Nc1cc(C(F)(F)F)ccc1O)Nc1cc(C(F)(F)F)ccc1O	0.777778	Oc1ccc(Cl)cc1	0.538462
O=C(Nc1cc(I)cc(C(F)(F)F)c1)c1cc(F)cc(Cl)c1O	117073	3	9460	0.474693	0.948564	-5.10589	0.41852	1	real	22	6957541	Nc1cc(I)cc(C(F)(F)F)c1	3685629	O=C(O)c1cc(F)cc(Cl)c1O			Oc1c(I)cc(I)cc1I	0.714286	Oc1ccc(Cl)cc1	0.461538
O=C(Nc1cc(I)cc(C(F)(F)F)c1)c1c(O)ccc(Cl)c1F	106930	3	3884	0.474684	0.928152	-4.86562	0.444167	1	real	22	6957541	Nc1cc(I)cc(C(F)(F)F)c1	22377539	O=C(O)c1c(O)ccc(Cl)c1F			O=C(Nc1cc(C(F)(F)F)ccc1O)Nc1cc(C(F)(F)F)ccc1O	0.666667	Oc1ccc(Cl)cc1	0.538462
CN(CC1=CCSC1)c1c[n+]([O-])ccc1[N+](=O)[O-]	110574	4	5927	0.474617	0.741911	-2.67319	0.457604	1	real	27	23910734	CNCC1=CCSC1	2990197	O=[N+]([O-])c1cc[n+]([O-])cc1F			O=C1c2c(O)ccc([N+](=O)[O-])c2C(=O)c2c([N+](=O)[O-])ccc(O)c21	0.458333	[O-][n+]1cc[n+]([O-])c2ccccc21	0.466667
CN(C)C(=O)CN(CC(F)(F)F)C(=O)CCN1C(=O)C(=Cc2ccc(F)cc2)SC1=S	107027	2	3934	0.474593	0.905145	-4.59583	0.422921	1	real	11	352117	CN(C)C(=O)CNCC(F)(F)F	43186	O=C(O)CCN1C(=O)C(=Cc2ccc(F)cc2)SC1=S			O=C(O)c1ccc(/C=C2\SC(=S)N(Cc3cccc(C(F)(F)F)c3)C2=O)cc1	0.588235	NNC(=O)c1ccncc1	0.380952
O=C(Nc1cc(C(F)(F)F)c(Cl)cc1O)c1cc(Cl)c(F)cc1Cl	106119	2	3414	0.474543	0.947008	-5.08948	0.411485	1	real	22	11656874	Nc1cc(C(F)(F)F)c(Cl)cc1O	11392683	O=C(O)c1cc(Cl)c(F)cc1Cl			O=C(Nc1ccc(Cl)cc1F)c1ccccc1O	0.617647	Oc1ccc(Cl)cc1	0.461538
COc1ccccc1C(Nc1ccc(-c2nc3sccn3c2C[N+](C)(C)C)cc1)c1ccc(Cl)cc1	105932	1	3308	0.474231	0.843894	-3.87913	0.440285	1	real	2230	8409038	COc1ccccc1C(N)c1ccc(Cl)cc1	31624	C[N+](C)(C)Cc1c(-c2ccc(Cl)cc2)nc2sccn12			Clc1ccc(C(c2c[nH]c3ccccc23)c2c[nH]c3ccccc23)cc1	0.482759	Oc1ccc(Cl)cc1	0.615385
O=S(=O)(NC(c1ccc(C(F)(F)F)cc1)C(F)(F)F)c1c(O)c(Cl)cc(Cl)c1Cl	103753	1	2027	0.473993	0.909995	-4.66062	0.418137	1	real	40	7766742	NC(c1ccc(C(F)(F)F)cc1)C(F)(F)F	15142983	O=S(=O)(Cl)c1c(O)c(Cl)cc(Cl)c1Cl			Oc1c(O)c(Cl)c(Cl)c(Cl)c1Cl	0.7	Oc1ccc(Cl)cc1	0.538462
CSc1cc(Br)ccc1C(=O)Nc1cc(Br)cc(C(F)(F)F)c1O	103031	1	1603	0.473905	0.951624	-5.15199	0.428154	1	real	22	22557662	Nc1cc(Br)cc(C(F)(F)F)c1O	11880642	CSc1cc(Br)ccc1C(=O)O			O=C(Nc1cc(C(F)(F)F)ccc1C(F)(F)F)c1cc(Br)ccc1O	0.666667	Nc1ccc(C(=O)O)c(O)c1	0.454545
CN(C)C(=O)CN(CC(F)(F)F)C(=O)CN1C(=O)C(=Cc2cccc(Br)c2)SC1=S	105642	5	3146	0.473781	0.910695	-4.67158	0.446469	1	real	11	352117	CN(C)C(=O)CNCC(F)(F)F	2031820	O=C(O)CN1C(=O)C(=Cc2cccc(Br)c2)SC1=S			CC(C)C(C(=O)O)N1C(=O)/C(=C\c2ccc(Br)cc2)SC1=S	0.609756	O=C(O)C(O)c1ccccc1	0.388889
C[N+](C)(C)Cc1c(-c2ccc(N(c3ccc(Cl)c(Cl)c3)C3CCCC3)cc2)nc2sccn12	106266	1	3512	0.473608	0.856217	-4.03221	0.378475	1	real	2230	24285996	Clc1ccc(NC2CCCC2)cc1Cl	31624	C[N+](C)(C)Cc1c(-c2ccc(Cl)cc2)nc2sccn12			OCCCCOc1nsnc1-c1ccc(Cl)c(Cl)c1	0.432432	C1N2CN3CN1CN(C2)C3	0.5
O=C(/C=C/c1ccc(O)cc1)Nc1cc(C(F)(F)F)cc(C(F)(F)F)c1Cl	109960	1	5594	0.473346	0.935668	-4.97123	0.4178	1	wuxi	1	AG1513_AG	Nc1cc(C(F)(F)F)cc(C(F)(F)F)c1Cl	SB0418_SB	O=C(O)/C=C/c1ccc(O)cc1			O=C(Nc1cc(C(F)(F)F)ccc1O)Nc1cc(C(F)(F)F)ccc1O	0.666667	Oc1ccc(Cl)cc1	0.769231
O=C(Nc1cc(C(F)(F)F)c(Cl)cc1O)c1cc(Cl)cc([N+](=O)[O-])c1O	111663	2	6539	0.472813	0.949881	-5.14541	0.454826	1	real	22	11656874	Nc1cc(C(F)(F)F)c(Cl)cc1O	2784573	O=C(O)c1cc(Cl)cc([N+](=O)[O-])c1O			Oc1c(O)c(Cl)c(Cl)c(Cl)c1Cl	0.6	Oc1ccc(Cl)cc1	0.538462
O=[N+]([O-])c1cc(Cl)cnc1N1CCC(CO)(CO)C1	115538	0	8643	0.47278	0.738201	-2.65296	0	1	real	27	3453831	OCC1(CO)CCNC1	2799004	O=[N+]([O-])c1cc(Cl)cnc1Cl			O=[N+]([O-])c1ccc(Cl)c2nonc12	0.481481	Cc1ncc([N+](=O)[O-])n1CCO	0.5
CC(C(=O)Nc1nnc(SC2CCOC2=O)s1)N1C(=O)/C(=C\c2ccco2)SC1=S	109736	2	5454	0.472356	0.98092	-5.51679	0.417516	1	real	22	7709737	Nc1nnc(SC2CCOC2=O)s1	23789653	CC(C(=O)O)N1C(=O)/C(=C\c2ccco2)SC1=S			CC(C)C(C(=O)O)N1C(=O)/C(=C\c2ccc(Br)cc2)SC1=S	0.609756	O=C(O)C(O)c1ccccc1	0.444444
O=C(Nc1cc(F)cc(Cl)c1O)c1c(O)cc(Cl)cc1Cl	116622	1	9216	0.472226	0.894872	-4.50509	0.455469	1	real	527	3838116	Nc1cc(F)cc(Cl)c1O	2019720	O=C(O)c1c(O)cc(Cl)cc1Cl			O=C(Nc1cc(Cl)cc(Cl)c1O)c1c(O)c(Cl)cc(Cl)c1Cl	0.774194	Oc1ccc(Cl)cc1	0.538462
CCN(CCN(C)CC(F)(F)F)C(=O)CN1C(=O)C(=Cc2cccc(Br)c2)SC1=S	102410	4	1241	0.472107	0.913336	-4.72407	0.407212	1	real	22	9199237	CCNCCN(C)CC(F)(F)F	2031820	O=C(O)CN1C(=O)C(=Cc2cccc(Br)c2)SC1=S			CC(C)C(C(=O)O)N1C(=O)/C(=C\c2ccc(Br)cc2)SC1=S	0.609756	O=C(O)C(O)c1ccccc1	0.388889
NC1(C(=O)NC(=O)CCN2C(=O)C(=Cc3ccc(F)cc3)SC2=S)CCCOC1	104623	0	2558	0.472057	0.871559	-4.23271	0	1	real	22	11869072	NC(=O)C1(N)CCCOC1	43186	O=C(O)CCN1C(=O)C(=Cc2ccc(F)cc2)SC1=S			CCc1ccc(/C=C2/SC(=S)NC2=O)cc1	0.606061	NNC(=O)c1ccncc1	0.428571
CC(=O)CCN(C)C(=O)CN1C(=O)C(=Cc2cccc(Br)c2)SC1=S	106946	7	3892	0.47202	0.889717	-4.44702	0.411569	1	real	22	11869187	CNCCC(C)=O	2031820	O=C(O)CN1C(=O)C(=Cc2cccc(Br)c2)SC1=S			CC(C)C(C(=O)O)N1C(=O)/C(=C\c2ccc(Br)cc2)SC1=S	0.609756	O=C(O)C(O)c1ccccc1	0.388889
O=C(Nc1cc(Br)cc(C(F)(F)F)c1O)c1cc2cccc(Br)c2s1	104717	1	2609	0.472011	0.931747	-4.94211	0.360292	1	real	22	22557662	Nc1cc(Br)cc(C(F)(F)F)c1O	3124017	O=C(O)c1cc2cccc(Br)c2s1			O=C(Nc1cc(C(F)(F)F)ccc1C(F)(F)F)c1cc(Br)ccc1O	0.564103	O=C(Nc1ccc(C(=O)O)c(O)c1)c1ccccc1	0.4
CC(C(=O)N(C)CC(F)(F)Cl)N1C(=O)/C(=C\c2ccco2)SC1=S	102703	2	1407	0.471955	0.898049	-4.54596	0.44766	1	real	22	26677020	CNCC(F)(F)Cl	23789653	CC(C(=O)O)N1C(=O)/C(=C\c2ccco2)SC1=S			CC(C)C(C(=O)O)N1C(=O)/C(=C\c2ccc(Br)cc2)SC1=S	0.609756	Oc1ccc(Cl)cc1	0.461538
CCCN(CC(F)(F)F)C(=O)C(C)N1C(=O)/C(=C\c2ccco2)SC1=S	106675	1	3739	0.471823	0.905093	-4.63061	0.363251	1	real	22	624922	CCCNCC(F)(F)F	23789653	CC(C(=O)O)N1C(=O)/C(=C\c2ccco2)SC1=S			CC(C)C(C(=O)O)N1C(=O)/C(=C\c2ccc(Br)cc2)SC1=S	0.609756	O=C(O)C(O)c1ccccc1	0.444444
O=C(Nc1ccc(/C=C/C(F)(F)F)cc1)c1ccc(Cl)cc1O	107627	5	4262	0.471637	0.905341	-4.63591	0.452031	1	real	22	24078682	Nc1ccc(/C=C/C(F)(F)F)cc1	10456	O=C(O)c1ccc(Cl)cc1O			O=C(Nc1ccc(Cl)cc1)c1cc(Br)ccc1O	0.6875	Oc1ccc(Cl)cc1	0.692308
C=CCN(CC(F)(F)F)C(=O)CN1C(=O)C(=Cc2ccc(Br)cc2)SC1=S	104409	4	2415	0.471515	0.971477	-5.41633	0.407082	1	real	22	2018907	C=CCNCC(F)(F)F	141764	O=C(O)CN1C(=O)C(=Cc2ccc(Br)cc2)SC1=S			CC(C)C(C(=O)O)N1C(=O)/C(=C\c2ccc(Br)cc2)SC1=S	0.682927	NNC(=O)c1ccncc1	0.333333
CSC1CCN(c2c[n+]([O-])ccc2[N+](=O)[O-])C1	107338	1	4111	0.471324	0.739844	-2.69092	0.415364	1	real	27	4837700	CSC1CCNC1	2990197	O=[N+]([O-])c1cc[n+]([O-])cc1F			CN1CCN(c2ccc([N+](=O)[O-])c3no[n+]([O-])c23)CC1	0.463415	[O-][n+]1cc[n+]([O-])c2ccccc21	0.466667
O=C(Nc1cc(C(F)(F)F)c(Cl)cc1O)c1cccc2cccc(O)c12	110902	1	6115	0.471154	0.954494	-5.22094	0.375769	1	real	22	11656874	Nc1cc(C(F)(F)F)c(Cl)cc1O	3635352	O=C(O)c1cccc2cccc(O)c12			O=C(Nc1ccc(Cl)cc1F)c1ccccc1O	0.676471	Oc1ccc(Cl)cc1	0.538462
O=C(C=Cc1cccc(O)c1)Nc1cc(C(F)(F)F)cc(C(F)(F)F)c1Cl	112851	0	7199	0.471109	0.924813	-4.87197	0	1	wuxi	1	AG1513_AG	Nc1cc(C(F)(F)F)cc(C(F)(F)F)c1Cl	SB0417_SB	O=C(O)C=Cc1cccc(O)c1			O=C(Nc1cc(C(F)(F)F)ccc1O)Nc1cc(C(F)(F)F)ccc1O	0.666667	Cc1cc(O)cc(C)c1Cl	0.625
C[N+](C)(C)CCCCNc1cc2c(nn1)-c1ccccc1C2=O	101058	1	412	0.471001	0.744517	-2.75008	0.488539	1	real	27	19267891	C[N+](C)(C)CCCCN	26392371	O=C1c2ccccc2-c2nnc(Cl)cc21			CCCCCCCCCCCCCC[N+](C)(C)C	0.666667	Cc1cc(NCCCCCCCCCCNc2cc(C)nc3ccccc23)c2ccccc2n1	0.483871
O=C(Nc1cc(Br)cc(C(F)(F)F)c1O)c1ccc([N+](=O)[O-])s1	104094	1	2234	0.470991	0.903598	-4.62364	0.404823	1	real	22	22557662	Nc1cc(Br)cc(C(F)(F)F)c1O	5385	O=C(O)c1ccc([N+](=O)[O-])s1			O=C(Nc1cc(C(F)(F)F)ccc1C(F)(F)F)c1cc(Br)ccc1O	0.589744	CC(=O)Nc1ncc([N+](=O)[O-])s1	0.533333
O=C(Nc1cccc(C(F)(F)F)c1Cl)c1csc(C(=O)Nc2cc(Cl)cc(Cl)c2O)n1	103435	0	1829	0.470991	0.954363	-5.22148	0	1	wuxi	7	LN00160519_phase_2_COOH_COOEt	CCOC(=O)c1nc(C(=O)O)cs1	AG1620_AG	Nc1cccc(C(F)(F)F)c1Cl	AG1183_AG	Nc1cc(Cl)cc(Cl)c1O	O=C(Nc1cc(Cl)cc(Cl)c1O)c1c(O)c(Cl)cc(Cl)c1Cl	0.774194	Oc1ccc(Cl)cc1	0.615385
O=C(/C=C/c1cc(C(F)(F)F)cc(C(F)(F)F)c1)Nc1ccc(Br)c(F)c1O	103394	1	1807	0.470808	0.935543	-5.00217	0.443147	1	real	22	16334389	Nc1ccc(Br)c(F)c1O	23720123	O=C(O)/C=C/c1cc(C(F)(F)F)cc(C(F)(F)F)c1			O=C(Nc1cc(C(F)(F)F)ccc1O)Nc1cc(C(F)(F)F)ccc1O	0.62963	CC(=O)Nc1ccc(S(=O)(=O)c2ccc(NC(C)=O)cc2)cc1	0.391304
O=C(Nc1ccc(Br)c(C(F)(F)F)c1)c1c(O)ccc(Cl)c1F	108341	1	4689	0.470654	0.924484	-4.87392	0.513135	1	real	22	7925	Nc1ccc(Br)c(C(F)(F)F)c1	22377539	O=C(O)c1c(O)ccc(Cl)c1F			O=C(Nc1ccc(Cl)cc1)c1cc(Br)ccc1O	0.625	Oc1ccc(Cl)cc1	0.538462
CCc1cc(NC(=O)c2csc(C(=O)N3CCN(c4ccc(N5C[C@H](CNC(C)=O)OC5=O)cc4F)CC3)n2)on1	103400	0	1811	0.470539	0.85499	-4.05698	0	1	wuxi	7	LN00160519_phase_2_COOH_COOEt	CCOC(=O)c1nc(C(=O)O)cs1	AF1317_AF	CCc1cc(N)on1	AN00795_AN	CC(=O)NC[C@H]1CN(c2ccc(N3CCNCC3)c(F)c2)C(=O)O1	CC(=O)NCC1CN(c2ccc(N3CCSCC3)c(F)c2)C(=O)O1	0.901961	CC(=O)NC[C@H]1CN(c2ccc(N3CCSCC3)c(F)c2)C(=O)O1	0.901961
O=C(Nc1cc(Cl)cc(Cl)c1O)c1csc(C(=O)Nc2cccc(C(F)(F)F)c2Cl)n1	103434	1	1829	0.470463	0.954261	-5.22702	0.368998	1	wuxi	7	LN00160519_phase_2_COOH_COOEt	CCOC(=O)c1nc(C(=O)O)cs1	AG1183_AG	Nc1cc(Cl)cc(Cl)c1O	AG1620_AG	Nc1cccc(C(F)(F)F)c1Cl	O=C(Nc1cc(Cl)cc(Cl)c1O)c1c(O)c(Cl)cc(Cl)c1Cl	0.774194	Oc1ccc(Cl)cc1	0.615385
CC(=O)c1cc(C(=O)Nc2cc(C(F)(F)F)cc(C(F)(F)F)c2Cl)ccc1O	114977	1	8329	0.47046	0.918309	-4.80367	0.468119	1	wuxi	1	AG1513_AG	Nc1cc(C(F)(F)F)cc(C(F)(F)F)c1Cl	SD0194_SD	CC(=O)c1cc(C(=O)O)ccc1O			O=C(Nc1cc(C(F)(F)F)ccc1O)Nc1cc(C(F)(F)F)ccc1O	0.740741	Cc1cc(O)cc(C)c1Cl	0.5625
CC(C)C[C@H](N)C(=O)N(c1ccc2ccccc2c1)S(=O)(=O)c1c(O)c(Cl)cc(Cl)c1Cl	104887	1	2705	0.470137	0.932425	-4.97403	0.428611	1	real	40	70109	CC(C)C[C@H](N)C(=O)Nc1ccc2ccccc2c1	15142983	O=S(=O)(Cl)c1c(O)c(Cl)cc(Cl)c1Cl			Nc1cc2ccccc2cc1N	0.785714	Cc1cc(O)cc(C)c1Cl	0.5625
Nc1c(C(=O)Nc2ccc(Br)c(F)c2O)cc(Br)cc1C(F)(F)F	113603	1	7607	0.469945	0.890032	-4.47725	0.488746	1	real	22	16334389	Nc1ccc(Br)c(F)c1O	5668708	Nc1c(C(=O)O)cc(Br)cc1C(F)(F)F			O=C(Nc1cc(C(F)(F)F)ccc1C(F)(F)F)c1cc(Br)ccc1O	0.641026	Nc1ccc(C(=O)O)c(O)c1	0.5
O=S(=O)(NC(c1cccc(Cl)c1)c1ccccc1C(F)(F)F)c1c(O)c(Cl)cc(Cl)c1Cl	103555	1	1906	0.469876	0.94642	-5.14218	0.35223	1	real	40	26059068	NC(c1cccc(Cl)c1)c1ccccc1C(F)(F)F	15142983	O=S(=O)(Cl)c1c(O)c(Cl)cc(Cl)c1Cl			Oc1c(O)c(Cl)c(Cl)c(Cl)c1Cl	0.7	Oc1ccc(Cl)cc1	0.615385
O=C(Nc1cc(C(F)F)c(Br)c(C(F)F)c1)c1cc(Br)cc(Br)c1O	110856	2	6082	0.469609	0.946392	-5.14526	0.412379	1	real	22	26781185	Nc1cc(C(F)F)c(Br)c(C(F)F)c1	4001	O=C(O)c1cc(Br)cc(Br)c1O			O=C(Nc1ccc(Cl)cc1)c1cc(Br)ccc1O	0.5625	O=C(Nc1ccc(C(=O)O)c(O)c1)c1ccccc1	0.433333
C=CCN(c1nnc(S)s1)c1ccsc1[N+](=O)[O-]	108678	8	4879	0.469591	0.877344	-4.33235	0.456422	1	real	27	15320	C=CCNc1nnc(S)s1	2993281	O=[N+]([O-])c1sccc1Cl			O=C1c2c(O)ccc([N+](=O)[O-])c2C(=O)c2c([N+](=O)[O-])ccc(O)c21	0.375	CC(=O)Nc1ncc([N+](=O)[O-])s1	0.366667
CSc1cc(C(F)(F)F)ccc1C(=O)Nc1cc(C(F)(F)F)c(Cl)cc1O	103859	2	2078	0.469511	0.937493	-5.04172	0.481602	1	real	22	11656874	Nc1cc(C(F)(F)F)c(Cl)cc1O	11880920	CSc1cc(C(F)(F)F)ccc1C(=O)O			O=C(Nc1cc(C(F)(F)F)ccc1O)Nc1cc(C(F)(F)F)ccc1O	0.777778	Oc1ccc(Cl)cc1	0.538462
O=C(Nc1cc(Br)cc(C(F)(F)F)c1O)c1cccc2nc(C(F)F)sc12	110791	1	6051	0.469412	0.915653	-4.78579	0.428643	1	real	22	22557662	Nc1cc(Br)cc(C(F)(F)F)c1O	22387332	O=C(O)c1cccc2nc(C(F)F)sc12			O=C(Nc1cccc(NC(=O)c2cccc(O)c2O)c1)c1cccc(O)c1O	0.62963	O=C(O)C(O)c1ccccc1	0.5
O=C(/C=C/c1csc(C(F)(F)F)c1)Nc1cc(Br)cc(C(F)(F)F)c1O	115499	1	8623	0.468876	0.902368	-4.63617	0.46441	1	real	22	22557662	Nc1cc(Br)cc(C(F)(F)F)c1O	24223279	O=C(O)/C=C/c1csc(C(F)(F)F)c1			O=C(Nc1cc(C(F)(F)F)ccc1O)Nc1cc(C(F)(F)F)ccc1O	0.518519	Nc1ccc(C(=O)O)c(O)c1	0.318182
O=C(Nc1c(O)c(Cl)cc(Cl)c1Cl)c1cc(-c2ccccc2C(F)(F)F)no1	108682	1	4881	0.468828	0.9677	-5.40618	0.382129	1	real	22	7528977	Nc1c(O)c(Cl)cc(Cl)c1Cl	7842581	O=C(O)c1cc(-c2ccccc2C(F)(F)F)no1			Oc1c(O)c(Cl)c(Cl)c(Cl)c1Cl	0.7	Cc1cc(O)cc(C)c1Cl	0.5625
O=C(Nc1cc(C(F)(F)F)c(Cl)cc1O)c1cc2c(C(F)(F)F)cccc2s1	107448	1	4166	0.468792	0.951405	-5.21475	0.446839	1	real	22	11656874	Nc1cc(C(F)(F)F)c(Cl)cc1O	2801520	O=C(O)c1cc2c(C(F)(F)F)cccc2s1			O=C(Nc1cc(C(F)(F)F)ccc1O)Nc1cc(C(F)(F)F)ccc1O	0.62963	Oc1ccc(Cl)cc1	0.538462
O=C(Nc1c(O)c(Cl)cc(Cl)c1Cl)c1sc2cc(C(F)(F)F)ccc2c1Cl	106920	1	3878	0.468758	0.975943	-5.50414	0.399119	1	real	22	7528977	Nc1c(O)c(Cl)cc(Cl)c1Cl	465424	O=C(O)c1sc2cc(C(F)(F)F)ccc2c1Cl			Oc1c(O)c(Cl)c(Cl)c(Cl)c1Cl	0.7	Cc1cc(O)cc(C)c1Cl	0.5625
O=C(/C=C/c1cccc(F)c1F)Nc1cc(Cl)cc(Cl)c1O	103019	1	1596	0.468572	0.909203	-4.72055	0.430019	1	real	22	191723	Nc1cc(Cl)cc(Cl)c1O	23695656	O=C(O)/C=C/c1cccc(F)c1F			O=C(Nc1cc(Cl)cc(Cl)c1O)c1c(O)c(Cl)cc(Cl)c1Cl	0.677419	Oc1ccc(Cl)cc1	0.615385
O=C(Nc1cc(C(F)(F)F)c(Cl)cc1O)c1sc(C(F)(F)F)nc1-c1ccccc1	110866	1	6092	0.46836	0.962735	-5.35368	0.420776	1	real	22	11656874	Nc1cc(C(F)(F)F)c(Cl)cc1O	14468590	O=C(O)c1sc(C(F)(F)F)nc1-c1ccccc1			O=C(Nc1cc(C(F)(F)F)ccc1O)Nc1cc(C(F)(F)F)ccc1O	0.62963	Oc1ccc(Cl)cc1	0.538462
C[N+](C)(C)CCCCNc1cc2c(nn1)-c1ccccc1C2	107325	1	4103	0.468263	0.68238	-2.0533	0.414646	1	real	27	19267891	C[N+](C)(C)CCCCN	2793293	Clc1cc2c(nn1)-c1ccccc1C2			CCCCCCCCCCCCCC[N+](C)(C)C	0.666667	Cc1cc(NCCCCCCCCCCNc2cc(C)nc3ccccc23)c2ccccc2n1	0.483871
CC(C(=O)N(C)CC(F)(F)Br)N1C(=O)/C(=C\c2ccco2)SC1=S	111135	3	6250	0.467852	0.90755	-4.71028	0.458455	1	real	22	19196702	CNCC(F)(F)Br	23789653	CC(C(=O)O)N1C(=O)/C(=C\c2ccco2)SC1=S			CC(C)C(C(=O)O)N1C(=O)/C(=C\c2ccc(Br)cc2)SC1=S	0.634146	O=C(O)C(O)c1ccccc1	0.444444
CN1C(=O)C(CC(=O)OCCc2ccc([N+](=O)[O-])cc2)SC1=S	101161	2	457	0.467852	0.85889	-4.13724	0.413788	1	real	1458	4138623	CN1C(=O)C(CC(=O)O)SC1=S	48330	O=[N+]([O-])c1ccc(CCBr)cc1			O=C1c2c(O)ccc([N+](=O)[O-])c2C(=O)c2c([N+](=O)[O-])ccc(O)c21	0.458333	NC(=O)c1cc([N+](=O)[O-])cc([N+](=O)[O-])c1	0.545455
Cc1cc(/C=C/C(=O)Nc2cc(Cl)cc(Cl)c2O)ccc1C(F)(F)F	114555	1	8109	0.467654	0.967876	-5.42325	0.402915	1	real	22	191723	Nc1cc(Cl)cc(Cl)c1O	24018310	Cc1cc(/C=C/C(=O)O)ccc1C(F)(F)F			O=C(Nc1cc(Cl)cc(Cl)c1O)c1c(O)c(Cl)cc(Cl)c1Cl	0.677419	Cc1cc(O)cc(C)c1Cl	0.625
O=C(Nc1ccc(C(F)(F)F)c(Br)c1)c1cc(Cl)cc(F)c1O	107541	1	4218	0.467424	0.927956	-4.95606	0.502096	1	real	11	7429237	Nc1ccc(C(F)(F)F)c(Br)c1	3679402	O=C(O)c1cc(Cl)cc(F)c1O			O=C(Nc1ccc(Cl)cc1)c1cc(Br)ccc1O	0.65625	Oc1ccc(Cl)cc1	0.615385
O=C(Nc1c(O)c(Cl)cc(Cl)c1Cl)c1nn(-c2ccccc2C(F)(F)F)cc1O	104419	1	2419	0.467254	0.951651	-5.23728	0.333992	1	real	22	7528977	Nc1c(O)c(Cl)cc(Cl)c1Cl	14139	O=C(O)c1nn(-c2ccccc2C(F)(F)F)cc1O			Oc1c(O)c(Cl)c(Cl)c(Cl)c1Cl	0.7	Cc1cc(O)cc(C)c1Cl	0.5625
CN(CC1CN(c2ccccc2)C(=O)O1)c1ccc([N+](=O)[O-])s1	110757	1	6034	0.46712	0.848647	-4.02596	0.427841	1	real	27	24366235	CNCC1CN(c2ccccc2)C(=O)O1	2018354	O=[N+]([O-])c1ccc(Cl)s1			CC(=O)NC[C@H]1CN(c2ccc(C(C)=O)cc2)C(=O)O1	0.564103	CN1CCN(c2ccc(N3C[C@H](CO)OC3=O)cc2F)C=N1	0.48
O=C(/C=C/c1cc(Br)ccc1F)Nc1cc(C(F)(F)F)c(Cl)cc1O	102798	1	1456	0.466981	0.962709	-5.37099	0.469368	1	real	22	11656874	Nc1cc(C(F)(F)F)c(Cl)cc1O	23701104	O=C(O)/C=C/c1cc(Br)ccc1F			O=C(Nc1cc(C(F)(F)F)ccc1O)Nc1cc(C(F)(F)F)ccc1O	0.62963	Oc1ccc(Cl)cc1	0.615385
O=C(CCN1C(=O)C(=Cc2ccc(F)cc2)SC1=S)Nc1nnc(SC2CCOC2=O)s1	106518	3	3650	0.466956	0.960326	-5.34326	0.494883	1	real	22	7709737	Nc1nnc(SC2CCOC2=O)s1	43186	O=C(O)CCN1C(=O)C(=Cc2ccc(F)cc2)SC1=S			Cc1ccc(/C=C2\SC(=S)N(CCCCCC(=O)Nc3ccc(C(=O)O)c(O)c3)C2=O)cc1	0.583333	NNC(=O)c1ccncc1	0.428571
C[C@@H]1CN(C(=O)CSc2nnc(S)s2)C[C@H]1CO	112182	1	6826	0.466873	0.701917	-2.30114	0.451926	1	real	22	20230061	C[C@@H]1CNC[C@H]1CO	46484	O=C(O)CSc1nnc(S)s1			OCc1ccc(-c2ccc(-c3ccc(CO)s3)o2)s1	0.318182	C1N2CN3CN1CN(C2)C3	0.333333
O=C(Nc1cc(C(F)(F)F)cc(C(F)(F)F)c1Cl)c1c(O)c(Cl)cc(Cl)c1Cl	108867	0	4987	0.466776	0.984444	-5.62959	0	1	wuxi	1	AG1513_AG	Nc1cc(C(F)(F)F)cc(C(F)(F)F)c1Cl	SD1161_SD	O=C(O)c1c(O)c(Cl)cc(Cl)c1Cl			O=C(Nc1cc(Cl)cc(Cl)c1O)c1c(O)c(Cl)cc(Cl)c1Cl	0.806452	Cc1cc(O)cc(C)c1Cl	0.5
O=C(Nc1c(O)c(Cl)cc(Cl)c1Cl)c1csc(-c2cccc(C(F)(F)F)c2)n1	106147	1	3430	0.466599	0.968987	-5.44981	0.390488	1	real	22	7528977	Nc1c(O)c(Cl)cc(Cl)c1Cl	75700	O=C(O)c1csc(-c2cccc(C(F)(F)F)c2)n1			Oc1c(O)c(Cl)c(Cl)c(Cl)c1Cl	0.7	Cc1cc(O)cc(C)c1Cl	0.5625
C=CCN(CC(F)(F)F)C(=O)CCCN1C(=O)C(=Cc2cccs2)SC1=S	104301	3	2353	0.466557	0.92056	-4.88004	0.425716	1	real	22	2018907	C=CCNCC(F)(F)F	141774	O=C(O)CCCN1C(=O)C(=Cc2cccs2)SC1=S			O=C(O)c1ccc(/C=C2\SC(=S)N(Cc3cccc(C(F)(F)F)c3)C2=O)cc1	0.529412	NNC(=O)c1ccncc1	0.428571
COc1ccc(Cl)c2c1CCCC2N(C)c1ccc(-c2nc3sccn3c2C[N+](C)(C)C)cc1	115052	2	8368	0.466534	0.742178	-2.77961	0.462118	1	real	2230	22955037	CNC1CCCc2c(OC)ccc(Cl)c21	31624	C[N+](C)(C)Cc1c(-c2ccc(Cl)cc2)nc2sccn12			CN(C)c1ccc(C(c2ccc(N(C)C)cc2)c2ccc(N(C)C)cc2)cc1	0.470588	C1N2CN3CN1CN(C2)C3	0.5
O=C(Nc1ccc(/C=C/C(F)(F)F)cc1)c1cc(Br)ccc1O	114998	4	8340	0.466446	0.930075	-4.99353	0.384682	1	real	22	24078682	Nc1ccc(/C=C/C(F)(F)F)cc1	1938	O=C(O)c1cc(Br)ccc1O			O=C(Nc1ccc(Cl)cc1)c1cc(Br)ccc1O	0.84375	O=C(Nc1ccc(C(=O)O)c(O)c1)c1ccccc1	0.533333
O=C(Nc1cc(Br)cc(C(F)(F)F)c1O)c1cc(O)c2ccccc2c1	117768	1	9846	0.466406	0.948879	-5.21547	0.439985	1	real	22	22557662	Nc1cc(Br)cc(C(F)(F)F)c1O	3633161	O=C(O)c1cc(O)c2ccccc2c1			O=C(Nc1cc(C(F)(F)F)ccc1O)Nc1cc(C(F)(F)F)ccc1O	0.592593	O=C(Nc1ccc(C(=O)O)c(O)c1)c1ccccc1	0.533333
C=CCN(CC(F)(F)F)C(=O)CN1C(=O)C(=Cc2cccc(Br)c2)SC1=S	104875	3	2696	0.466383	0.95785	-5.32141	0.394661	1	real	22	2018907	C=CCNCC(F)(F)F	2031820	O=C(O)CN1C(=O)C(=Cc2cccc(Br)c2)SC1=S			O=C(O)c1ccc(/C=C2\SC(=S)N(Cc3cccc(C(F)(F)F)c3)C2=O)cc1	0.607843	O=C(O)C(O)c1ccccc1	0.388889
COC(=O)CN1CCCN(C(=O)C(C)N2C(=O)/C(=C\c3ccco3)SC2=S)CC1	106197	1	3459	0.466028	0.789013	-3.33764	0.415068	1	real	22	248820	COC(=O)CN1CCCNCC1	23789653	CC(C(=O)O)N1C(=O)/C(=C\c2ccco2)SC1=S			CC(C)C(C(=O)O)N1C(=O)/C(=C\c2ccc(Br)cc2)SC1=S	0.609756	C1N2CN3CN1CN(C2)C3	0.5
O=C(Nc1c(O)c(Cl)cc(Cl)c1Cl)C(F)(F)/C=C/c1ccccc1	106364	1	3566	0.466009	0.93744	-5.08584	0.390071	1	real	22	7528977	Nc1c(O)c(Cl)cc(Cl)c1Cl	23911324	O=C(O)C(F)(F)/C=C/c1ccccc1			Oc1c(O)c(Cl)c(Cl)c(Cl)c1Cl	0.7	Cc1cc(O)cc(C)c1Cl	0.5625
O=C(Nc1cc(Br)cc(C(F)(F)F)c1O)C(O)c1ccccc1C(F)(F)F	104513	1	2476	0.465826	0.845609	-4.00672	0.436605	1	real	22	22557662	Nc1cc(Br)cc(C(F)(F)F)c1O	3899880	O=C(O)C(O)c1ccccc1C(F)(F)F			O=C(Nc1cc(C(F)(F)F)ccc1O)Nc1cc(C(F)(F)F)ccc1O	0.592593	O=C(O)C(O)c1ccccc1	0.611111
O=C(Nc1c(O)c(Cl)cc(Cl)c1Cl)c1cc(Cl)c(Cl)c(Cl)c1O	104490	1	2464	0.465709	0.982648	-5.62206	0.404905	1	real	22	7528977	Nc1c(O)c(Cl)cc(Cl)c1Cl	9200557	O=C(O)c1cc(Cl)c(Cl)c(Cl)c1O			Oc1c(O)c(Cl)c(Cl)c(Cl)c1Cl	0.8	Cc1cc(O)cc(C)c1Cl	0.5625
O=C(OCC(=O)c1ccc([N+](=O)[O-])o1)c1csc([N+](=O)[O-])c1	117259	2	9558	0.465302	0.869476	-4.29449	0.417089	1	real	1458	67591	O=C(O)c1csc([N+](=O)[O-])c1	2992756	O=C(CCl)c1ccc([N+](=O)[O-])o1			O=C(Nc1ccc(I)cc1)c1ccc([N+](=O)[O-])o1	0.588235	O=[N+]([O-])c1ccc(/C=[N+](/[O-])CCO)o1	0.548387
C[N+](C)(C)CCCCNC(F)(F)c1cc(Cl)c2cc(Br)cc(F)c2n1	111480	0	6445	0.465215	0.862473	-4.21312	0	1	real	27	19267891	C[N+](C)(C)CCCCN	4376430	Fc1cc(Br)cc2c(Cl)cc(C(F)(F)F)nc12			CCCCCCCCCCCCCC[N+](C)(C)C	0.666667	Cc1cc(NCCCCCCCCCCNc2cc(C)nc3ccccc23)c2ccccc2n1	0.387097
CC(=O)C(Cc1ccc(F)c(F)c1F)OC(=O)CC1SC(=S)N(C)C1=O	113975	3	7803	0.465207	0.857844	-4.15871	0.421522	1	real	1458	4138623	CN1C(=O)C(CC(=O)O)SC1=S	4913582	CC(=O)C(Br)Cc1ccc(F)c(F)c1F			CC[C@H](c1ccc(O)cc1)[C@@H](CC)c1ccc(O)cc1	0.421053	O=C(O)C(O)c1ccccc1	0.444444
O=C(Nc1c(O)cc(Br)cc1Cl)c1cc(Br)cc(F)c1O	108605	1	4838	0.4651	0.928586	-4.99318	0.43517	1	real	22	17656953	Nc1c(O)cc(Br)cc1Cl	2149567	O=C(O)c1cc(Br)cc(F)c1O			Oc1c(O)c(Cl)c(Cl)c(Cl)c1Cl	0.6	Cc1cc(O)cc(C)c1Cl	0.5
CCCCn1c(SCC(=O)OCC[N+](C)(C)C)nc2cc(C(F)(F)F)ccc21	117118	4	9483	0.464941	0.765957	-3.08	0.433125	1	real	1458	37541	CCCCn1c(SCC(=O)O)nc2cc(C(F)(F)F)ccc21	50313	C[N+](C)(C)CCBr			CCCCCCCCCCCCCC[N+](C)(C)C	0.733333	CCCCCCCCCCCCCCCCCCCCCCO	0.538462
CSc1ccc(/C=C/C(=O)OCC(=O)c2ccc([N+](=O)[O-])o2)s1	108001	1	4482	0.464842	0.92049	-4.90113	0.40552	1	real	1458	23975944	CSc1ccc(/C=C/C(=O)O)s1	2992756	O=C(CCl)c1ccc([N+](=O)[O-])o1			O=C(Nc1ccc(I)cc1)c1ccc([N+](=O)[O-])o1	0.588235	O=[N+]([O-])c1ccc(/C=[N+](/[O-])CCO)o1	0.580645
O=C(Nc1c(O)c(Cl)cc(Cl)c1Cl)c1cccc(F)c1Cl	115293	1	8503	0.464416	0.924554	-4.95444	0.3851	1	real	22	7528977	Nc1c(O)c(Cl)cc(Cl)c1Cl	76441	O=C(O)c1cccc(F)c1Cl			Oc1c(O)c(Cl)c(Cl)c(Cl)c1Cl	0.7	Cc1cc(O)cc(C)c1Cl	0.5625
O=C(Nc1c(O)cc(Br)cc1Cl)C(=O)c1ccc(F)c(F)c1F	113763	1	7689	0.464244	0.87533	-4.37694	0.41072	1	real	22	17656953	Nc1c(O)cc(Br)cc1Cl	16603109	O=C(O)C(=O)c1ccc(F)c(F)c1F			O=C(Nc1ccc(Cl)cc1)c1cc(Br)ccc1O	0.5625	Oc1ccc(Cl)cc1	0.615385
CN(Cc1ccc(Oc2ccc(Cl)c(Cl)c2)cc1Br)c1ccc(-c2nc3sccn3c2C[N+](C)(C)C)cc1	112285	2	6876	0.463881	0.883643	-4.47948	0.430726	1	real	2230	24369357	CNCc1ccc(Oc2ccc(Cl)c(Cl)c2)cc1Br	31624	C[N+](C)(C)Cc1c(-c2ccc(Cl)cc2)nc2sccn12			CN(C)c1ccc(C(c2ccc(N(C)C)cc2)c2ccc(N(C)C)cc2)cc1	0.470588	Clc1ccc([I+]c2cccs2)cc1	0.391304
O=C(Nc1ccc(Cl)c(C(F)(F)F)c1Cl)c1cccc(OC(F)(F)F)c1O	110844	0	6078	0.463691	0.947533	-5.2343	0	1	wuxi	1	AG00216_AG	Nc1ccc(Cl)c(C(F)(F)F)c1Cl	SD0957_SD	O=C(O)c1cccc(OC(F)(F)F)c1O			Oc1c(O)c(Cl)c(Cl)c(Cl)c1Cl	0.7	Oc1ccc(Cl)cc1	0.538462
O=C(CN1C(=O)C(=Cc2ccc(Br)cc2)SC1=S)N(CC(F)F)CC(F)F	106512	3	3647	0.463622	0.921385	-4.92726	0.41811	1	real	22	3785567	FC(F)CNCC(F)F	141764	O=C(O)CN1C(=O)C(=Cc2ccc(Br)cc2)SC1=S			CC(C)C(C(=O)O)N1C(=O)/C(=C\c2ccc(Br)cc2)SC1=S	0.707317	O=C(O)C(O)c1ccccc1	0.388889
O=C(O)C[C@@H](NC(=O)c1cc(Br)cc(F)c1O)c1ccc(-c2ccc(F)c(C(F)(F)F)c2)cc1	112319	1	6893	0.463464	0.923989	-4.95995	0.461079	1	wuxi	9	LN01375002_phase_3_Br_N-Boc	CC(C)(C)OC(=O)N[C@H](CC(=O)O)c1ccc(Br)cc1	BT0568_BT	OB(O)c1ccc(F)c(C(F)(F)F)c1	SD1881_SD	O=C(O)c1cc(Br)cc(F)c1O	O=C(Nc1cc(C(F)(F)F)ccc1C(F)(F)F)c1cc(Br)ccc1O	0.538462	O=C(O)C(O)c1ccccc1	0.5
O=C(Nc1cc(Br)cc(C(F)(F)F)c1O)C(F)(F)c1cccc(Cl)c1	108225	1	4620	0.463308	0.904693	-4.7347	0.40629	1	real	22	22557662	Nc1cc(Br)cc(C(F)(F)F)c1O	2029642	O=C(O)C(F)(F)c1cccc(Cl)c1			Oc1c(O)c(Cl)c(Cl)c(Cl)c1Cl	0.6	Oc1ccc(Cl)cc1	0.615385
C/C(=C\C(=O)Nc1cc(C(F)(F)F)c(Cl)cc1O)c1cccc(F)c1	106418	2	3594	0.463097	0.928106	-5.01312	0.41578	1	real	22	11656874	Nc1cc(C(F)(F)F)c(Cl)cc1O	24007339	C/C(=C\C(=O)O)c1cccc(F)c1			O=C(Nc1cc(C(F)(F)F)ccc1O)Nc1cc(C(F)(F)F)ccc1O	0.62963	Oc1ccc(Cl)cc1	0.538462
CN1C(=O)C(CC(=O)OCc2ccccc2[N+](=O)[O-])SC1=S	114831	1	8255	0.463074	0.825787	-3.80844	0.453589	1	real	1458	4138623	CN1C(=O)C(CC(=O)O)SC1=S	50529	O=[N+]([O-])c1ccccc1CCl			O=C1c2c(O)ccc([N+](=O)[O-])c2C(=O)c2c([N+](=O)[O-])ccc(O)c21	0.541667	O=C(O)C(O)c1ccccc1	0.5
O=C(Nc1ccc(/C=C/C(F)(F)F)cc1)c1ccc(Br)cc1O	111144	1	6254	0.462658	0.925558	-4.98872	0.4557	1	real	22	24078682	Nc1ccc(/C=C/C(F)(F)F)cc1	199305	O=C(O)c1ccc(Br)cc1O			O=C(Nc1ccc(Cl)cc1)c1cc(Br)ccc1O	0.71875	O=C(Nc1ccc(C(=O)O)c(O)c1)c1ccccc1	0.6
O=C(Nc1cc([N+](=O)[O-])cc(Cl)c1O)c1cc(Cl)cc(Cl)c1O	116238	0	9015	0.462392	0.934814	-5.10111	0	1	wuxi	1	AG0423_AG	Nc1cc([N+](=O)[O-])cc(Cl)c1O	SD0241_SD	O=C(O)c1cc(Cl)cc(Cl)c1O			O=C(Nc1cc(Cl)cc(Cl)c1O)c1c(O)c(Cl)cc(Cl)c1Cl	0.709677	NC(=O)c1cc([N+](=O)[O-])cc([N+](=O)[O-])c1	0.636364
CCc1cc(NC(=O)c2nc(C(=O)N3CCN(c4ccc(N5C[C@H](CNC(C)=O)OC5=O)cc4F)CC3)cs2)on1	103399	1	1811	0.462349	0.849866	-4.10128	0.429064	1	wuxi	7	LN00160519_phase_2_COOH_COOEt	CCOC(=O)c1nc(C(=O)O)cs1	AN00795_AN	CC(=O)NC[C@H]1CN(c2ccc(N3CCNCC3)c(F)c2)C(=O)O1	AF1317_AF	CCc1cc(N)on1	CC(=O)NCC1CN(c2ccc(N3CCSCC3)c(F)c2)C(=O)O1	0.901961	CC(=O)NC[C@H]1CN(c2ccc(N3CCOCC3)c(F)c2)C(=O)O1	0.92
CCOC(=O)CSc1nnc(NC(=O)CSc2ccsc2[N+](=O)[O-])s1	107683	1	4290	0.462327	0.841285	-4.0005	0.402674	1	real	22	6242	CCOC(=O)CSc1nnc(N)s1	971382	O=C(O)CSc1ccsc1[N+](=O)[O-]			CCOC(=O)NC(=O)c1ccsc1NC(=O)c1ccc([N+](=O)[O-])s1	0.531915	CC(=O)Nc1ncc([N+](=O)[O-])s1	0.566667
O=C(Nc1cc(Cl)cc(C(F)(F)F)c1)c1cc(Br)cc(F)c1O	105544	1	3084	0.462308	0.925043	-4.98712	0.438955	1	real	22	2243378	Nc1cc(Cl)cc(C(F)(F)F)c1	2149567	O=C(O)c1cc(Br)cc(F)c1O			O=C(Nc1ccc(Cl)cc1)c1cc(Br)ccc1O	0.65625	Oc1ccc(Cl)cc1	0.538462
O=C(CCCN1C(=O)C(=Cc2cccs2)SC1=S)NCCN1CCOC1=O	102062	1	1028	0.462158	0.8253	-3.81441	0.451916	1	real	22	2804319	NCCN1CCOC1=O	141774	O=C(O)CCCN1C(=O)C(=Cc2cccs2)SC1=S			Cc1ccc(/C=C2\SC(=S)N(CCCCCC(=O)Nc3ccc(C(=O)O)c(O)c3)C2=O)cc1	0.516667	NNC(=O)c1ccncc1	0.428571
CCc1ccc(C(=O)C(=O)Nc2cc(Br)cc(C(F)(F)F)c2O)s1	117028	1	9437	0.462073	0.897422	-4.66485	0.409474	1	real	22	22557662	Nc1cc(Br)cc(C(F)(F)F)c1O	8915013	CCc1ccc(C(=O)C(=O)O)s1			O=C(Nc1cc(C(F)(F)F)ccc1O)Nc1cc(C(F)(F)F)ccc1O	0.555556	CC(=O)Nc1ccc(S(=O)(=O)c2ccc(NC(C)=O)cc2)cc1	0.391304
O=C(Nc1cc(Br)cc(C(F)(F)F)c1O)c1cnc(-c2ccccc2)s1	107178	1	4008	0.462	0.926631	-5.00977	0.390166	1	real	22	22557662	Nc1cc(Br)cc(C(F)(F)F)c1O	230689	O=C(O)c1cnc(-c2ccccc2)s1			O=C(Nc1cc(C(F)(F)F)ccc1C(F)(F)F)c1cc(Br)ccc1O	0.564103	O=C(Nc1ccc(C(=O)O)c(O)c1)c1ccccc1	0.5
CCOC(=O)N(c1nnc(S)s1)c1c[n+]([O-])ccc1[N+](=O)[O-]	100551	7	109	0.46177	0.723928	-2.62556	0.336692	1	real	27	44512	CCOC(=O)Nc1nnc(S)s1	2990197	O=[N+]([O-])c1cc[n+]([O-])cc1F			O=C1c2c(O)ccc([N+](=O)[O-])c2C(=O)c2c([N+](=O)[O-])ccc(O)c21	0.5	NC(=O)c1cc([N+](=O)[O-])cc([N+](=O)[O-])c1	0.5
CN(C)c1cc(NC(=O)c2c(O)c(Cl)cc(Cl)c2Cl)cc(C(F)(F)F)c1	109248	1	5202	0.461703	0.948569	-5.27191	0.436371	1	real	527	11615666	CN(C)c1cc(N)cc(C(F)(F)F)c1	16413	O=C(O)c1c(O)c(Cl)cc(Cl)c1Cl			O=C(Nc1cc(Cl)cc(Cl)c1O)c1c(O)c(Cl)cc(Cl)c1Cl	0.741935	Cc1cc(O)cc(C)c1Cl	0.5625
O=C(Nc1cc(Br)cc(C(F)(F)F)c1)c1csc(C(=O)Nc2cc(Br)cc(Cl)c2O)n1	118005	1	9965	0.461645	0.947886	-5.26461	0.477366	1	wuxi	7	LN00160519_phase_2_COOH_COOEt	CCOC(=O)c1nc(C(=O)O)cs1	AG0391_AG	Nc1cc(Br)cc(C(F)(F)F)c1	AG3730_AG	Nc1cc(Br)cc(Cl)c1O	O=C(Nc1cc(Cl)cc(Cl)c1O)c1c(O)c(Cl)cc(Cl)c1Cl	0.612903	Oc1ccc(Cl)cc1	0.461538
O=C(Cc1ccccc1C(F)(F)F)Nc1cc(Br)cc(C(F)(F)F)c1O	107660	1	4275	0.461515	0.885082	-4.52665	0.439366	1	real	22	22557662	Nc1cc(Br)cc(C(F)(F)F)c1O	52241	O=C(O)Cc1ccccc1C(F)(F)F			O=C(Nc1cc(C(F)(F)F)ccc1O)Nc1cc(C(F)(F)F)ccc1O	0.555556	O=C(O)C(O)c1ccccc1	0.444444
C=CCN(c1nnc(S)s1)c1sccc1[N+](=O)[O-]	107976	8	4464	0.461501	0.864879	-4.28891	0.449914	1	real	27	15320	C=CCNc1nnc(S)s1	85163	O=[N+]([O-])c1ccsc1Cl			O=C1c2c(O)ccc([N+](=O)[O-])c2C(=O)c2c([N+](=O)[O-])ccc(O)c21	0.458333	O=[N+]([O-])c1ccc(O)c2ncccc12	0.4
O=C(Nc1cc(Br)c(C(F)(F)F)cc1I)c1cccc(F)c1O	106842	1	3831	0.461464	0.927794	-5.03031	0.392011	1	real	11	11240829	Nc1cc(Br)c(C(F)(F)F)cc1I	75634	O=C(O)c1cccc(F)c1O			O=C(Nc1cccc(NC(=O)c2cccc(O)c2O)c1)c1cccc(O)c1O	0.666667	O=C(Nc1ccc(C(=O)O)c(O)c1)c1ccccc1	0.433333
CC(=O)c1cc(F)cc(CNC(c2cccc(Cl)c2)c2ccccc2C(F)(F)F)c1O	112610	1	7055	0.461348	0.94401	-5.22276	0.402703	1	real	2230	26059068	NC(c1cccc(Cl)c1)c1ccccc1C(F)(F)F	7366	CC(=O)c1cc(F)cc(CCl)c1O			Oc1c(O)c(Cl)c(Cl)c(Cl)c1Cl	0.6	Oc1ccc(Cl)cc1	0.615385
O=C(Nc1cc(Br)cc(C(F)(F)F)c1O)c1cc(Br)c2ccccc2c1	107186	1	4013	0.461271	0.968175	-5.50833	0.372949	1	real	22	22557662	Nc1cc(Br)cc(C(F)(F)F)c1O	7154131	O=C(O)c1cc(Br)c2ccccc2c1			Nc1cc2ccccc2cc1N	0.571429	O=C(Nc1ccc(C(=O)O)c(O)c1)c1ccccc1	0.5
CN(CC1CN(c2ccccc2)C(=O)O1)S(=O)(=O)Cc1csc([N+](=O)[O-])c1	111519	15	6468	0.461095	0.823618	-3.80819	0.429393	1	real	40	24366235	CNCC1CN(c2ccccc2)C(=O)O1	4760458	O=[N+]([O-])c1cc(CS(=O)(=O)Cl)cs1			CC(=O)NC[C@H]1CN(c2ccc(C(C)=O)cc2)C(=O)O1	0.564103	Nc1ccc(S(=O)(=O)c2ccc(N)cc2)cc1	0.5
O=C(Nc1cc(C(F)(F)F)cc(C(F)(F)F)c1Cl)c1cccc(Br)c1O	108848	1	4973	0.461023	0.937935	-5.15537	0.441168	1	wuxi	1	AG1513_AG	Nc1cc(C(F)(F)F)cc(C(F)(F)F)c1Cl	SD0745_SD	O=C(O)c1cccc(Br)c1O			Oc1c(O)c(Cl)c(Cl)c(Cl)c1Cl	0.7	Oc1ccc(Cl)cc1	0.538462
COCC(=O)COC(=O)CCCN1C(=O)C(=Cc2cccs2)SC1=S	106257	1	3504	0.460972	0.88567	-4.54051	0.364302	1	real	1458	141774	O=C(O)CCCN1C(=O)C(=Cc2cccs2)SC1=S	3527019	COCC(=O)CCl			O=C(CCN1C(=O)/C(=C/c2ccc(-c3ccc([N+](=O)[O-])cc3)o2)SC1=S)O[K]	0.5	Clc1ccc([I+]c2cccs2)cc1	0.391304
O=C(Nc1cc(Cl)cc(C(F)(F)F)c1)c1c(O)ccc(Cl)c1F	107605	2	4248	0.460971	0.879232	-4.46472	0.433678	1	real	22	2243378	Nc1cc(Cl)cc(C(F)(F)F)c1	22377539	O=C(O)c1c(O)ccc(Cl)c1F			O=C(Nc1cc(C(F)(F)F)ccc1O)Nc1cc(C(F)(F)F)ccc1O	0.666667	Oc1ccc(Cl)cc1	0.615385
O=C(Nc1ccc(Br)c(C(F)(F)F)c1)c1csc(C(=O)Nc2cc(Br)cc(Cl)c2O)n1	107103	1	3974	0.460897	0.947326	-5.26757	0.423483	1	wuxi	7	LN00160519_phase_2_COOH_COOEt	CCOC(=O)c1nc(C(=O)O)cs1	AG0058_AG	Nc1ccc(Br)c(C(F)(F)F)c1	AG3730_AG	Nc1cc(Br)cc(Cl)c1O	O=C(Nc1cc(Cl)cc(Cl)c1O)c1c(O)c(Cl)cc(Cl)c1Cl	0.612903	Oc1ccc(Cl)cc1	0.538462
NN(C(=O)c1sc(C(F)(F)F)nc1-c1ccccc1)c1cc(O)c(Cl)cc1F	112361	0	6922	0.460871	0.913935	-4.87467	0	1	real	22	3120607	NNc1cc(O)c(Cl)cc1F	14468590	O=C(O)c1sc(C(F)(F)F)nc1-c1ccccc1			O=c1cccccc1O	0.625	Oc1ccc(Cl)cc1	0.538462
O=C(CCCN1C(=O)C(=Cc2cccs2)SC1=S)Nc1nnc(SC2CCOC2=O)s1	107833	1	4382	0.460662	0.954349	-5.35328	0.441487	1	real	22	7709737	Nc1nnc(SC2CCOC2=O)s1	141774	O=C(O)CCCN1C(=O)C(=Cc2cccs2)SC1=S			Cc1ccc(/C=C2\SC(=S)N(CCCCCC(=O)Nc3ccc(C(=O)O)c(O)c3)C2=O)cc1	0.566667	NNC(=O)c1ccncc1	0.47619
O=S(=O)(NCc1cc(Cl)ccc1C(F)(F)F)c1c(O)c(Cl)cc(Cl)c1Cl	107158	2	3999	0.46035	0.904724	-4.77286	0.43249	1	real	40	22574169	NCc1cc(Cl)ccc1C(F)(F)F	15142983	O=S(=O)(Cl)c1c(O)c(Cl)cc(Cl)c1Cl			Oc1c(O)c(Cl)c(Cl)c(Cl)c1Cl	0.7	Oc1ccc(Cl)cc1	0.692308
O=C(Nc1cc(Br)cc(Cl)c1O)c1csc(C(=O)Nc2cc(Br)cc(C(F)(F)F)c2)n1	118006	0	9965	0.46032	0.947009	-5.2712	0	1	wuxi	7	LN00160519_phase_2_COOH_COOEt	CCOC(=O)c1nc(C(=O)O)cs1	AG3730_AG	Nc1cc(Br)cc(Cl)c1O	AG0391_AG	Nc1cc(Br)cc(C(F)(F)F)c1	O=C(Nc1cc(Cl)cc(Cl)c1O)c1c(O)c(Cl)cc(Cl)c1Cl	0.612903	Oc1ccc(Cl)cc1	0.461538
O=C(Nc1cc(Br)cc(C(F)(F)F)c1O)c1ccc(Br)cc1OC(F)(F)F	106237	1	3487	0.460211	0.964279	-5.47598	0.365346	1	real	22	22557662	Nc1cc(Br)cc(C(F)(F)F)c1O	6970182	O=C(O)c1ccc(Br)cc1OC(F)(F)F			O=C(Nc1cc(C(F)(F)F)ccc1C(F)(F)F)c1cc(Br)ccc1O	0.692308	Nc1ccc(C(=O)O)c(O)c1	0.454545
O=C(Nc1cc(C(F)F)c(Br)c(C(F)F)c1)c1cc(Cl)ccc1O	111641	1	6530	0.46018	0.922169	-4.98048	0.520906	1	real	22	26781185	Nc1cc(C(F)F)c(Br)c(C(F)F)c1	1964	O=C(O)c1cc(Cl)ccc1O			O=C(Nc1ccc(Cl)cc1)c1cc(Br)ccc1O	0.78125	Oc1ccc(Cl)cc1	0.692308
O=C(/C=C/c1cc(Br)cs1)Nc1cc(Br)cc(C(F)(F)F)c1O	103564	2	1912	0.460061	0.892395	-4.63135	0.342374	1	real	22	22557662	Nc1cc(Br)cc(C(F)(F)F)c1O	23026638	O=C(O)/C=C/c1cc(Br)cs1			O=C(Nc1cc(C(F)(F)F)ccc1O)Nc1cc(C(F)(F)F)ccc1O	0.518519	Nc1ccc(C(=O)O)c(O)c1	0.318182
O=C(Nc1ccc(C(F)(F)F)c(Cl)c1)c1c(O)ccc(Br)c1Cl	109157	1	5146	0.459826	0.923218	-4.99735	0.473354	1	real	527	73932	Nc1ccc(C(F)(F)F)c(Cl)c1	19405667	O=C(O)c1c(O)ccc(Br)c1Cl			O=C(Nc1ccc(Cl)cc1)c1cc(Br)ccc1O	0.625	Oc1ccc(Cl)cc1	0.538462
O=S(=O)(NCCCCc1ccc(C(F)(F)F)cc1)c1c(O)c(Cl)cc(Cl)c1Cl	101276	1	520	0.459751	0.931235	-5.09272	0.214997	1	real	40	11906388	NCCCCc1ccc(C(F)(F)F)cc1	15142983	O=S(=O)(Cl)c1c(O)c(Cl)cc(Cl)c1Cl			Oc1c(O)c(Cl)c(Cl)c(Cl)c1Cl	0.7	Oc1ccc(Cl)cc1	0.538462
O=C(Nc1cc(Br)cc(Cl)c1O)c1csc(C(=O)Nc2ccc(Br)c(C(F)(F)F)c2)n1	107104	0	3974	0.459602	0.946532	-5.27477	0	1	wuxi	7	LN00160519_phase_2_COOH_COOEt	CCOC(=O)c1nc(C(=O)O)cs1	AG3730_AG	Nc1cc(Br)cc(Cl)c1O	AG0058_AG	Nc1ccc(Br)c(C(F)(F)F)c1	O=C(Nc1cc(Cl)cc(Cl)c1O)c1c(O)c(Cl)cc(Cl)c1Cl	0.612903	Oc1ccc(Cl)cc1	0.538462
O=C(Nc1cc(O)c(Cl)cc1Cl)c1cc(-c2cccc(C(F)(F)F)c2)ccc1O	116934	1	9385	0.459486	0.973331	-5.59185	0.453967	1	real	240690	74832	Nc1cc(O)c(Cl)cc1Cl	75615	O=C(O)c1cc(-c2cccc(C(F)(F)F)c2)ccc1O			O=C(Nc1cc(C(F)(F)F)ccc1O)Nc1cc(C(F)(F)F)ccc1O	0.740741	Oc1ccc(Cl)cc1	0.538462
CC(OC(=O)CC1SC(=S)N(C)C1=O)c1cccc([N+](=O)[O-])c1	102282	11	1143	0.459459	0.838326	-4.0023	0.406646	1	real	1458	4138623	CN1C(=O)C(CC(=O)O)SC1=S	8915637	CC(Br)c1cccc([N+](=O)[O-])c1			O=C(C#Cc1ccccc1)c1cccc([N+](=O)[O-])c1	0.529412	O=C(O)C(O)c1ccccc1	0.611111
CCOC(=O)CC(=O)C(C)OC(=O)CCN1C(=O)C(=Cc2ccc(F)cc2)SC1=S	110661	1	5981	0.459319	0.903948	-4.77689	0.461429	1	real	1458	43186	O=C(O)CCN1C(=O)C(=Cc2ccc(F)cc2)SC1=S	5214441	CCOC(=O)CC(=O)C(C)Br			CC(C)C(C(=O)O)N1C(=O)/C(=C\c2ccc(Br)cc2)SC1=S	0.634146	CC(NNC(=O)c1ccccc1)c1ccccc1	0.407407
O=C(Nc1c(O)c(Cl)cc(Cl)c1Cl)c1cc(Cl)cc([N+](=O)[O-])c1O	114460	1	8054	0.459148	0.974123	-5.6055	0.395546	1	real	22	7528977	Nc1c(O)c(Cl)cc(Cl)c1Cl	2784573	O=C(O)c1cc(Cl)cc([N+](=O)[O-])c1O			Oc1c(O)c(Cl)c(Cl)c(Cl)c1Cl	0.7	Cc1cc(O)cc(C)c1Cl	0.5625
O=C(c1ccccc1O)N(c1ccc(Cl)c(C(F)(F)F)c1)S(=O)(=O)c1c(O)c(Cl)cc(Cl)c1Cl	100400	34	11	0.459128	0.952106	-5.34646	-0.0634138	1	real	40	4061071	O=C(Nc1ccc(Cl)c(C(F)(F)F)c1)c1ccccc1O	15142983	O=S(=O)(Cl)c1c(O)c(Cl)cc(Cl)c1Cl			Oc1c(O)c(Cl)c(Cl)c(Cl)c1Cl	0.7	Oc1ccc(Cl)cc1	0.538462
O=C(Nc1c(O)c(Cl)cc(Cl)c1Cl)c1cc(-c2cccc(C(F)(F)F)c2)ccc1O	105213	1	2886	0.459053	0.987286	-5.76172	0.413508	1	real	22	7528977	Nc1c(O)c(Cl)cc(Cl)c1Cl	75615	O=C(O)c1cc(-c2cccc(C(F)(F)F)c2)ccc1O			O=C(Nc1cc(C(F)(F)F)ccc1O)Nc1cc(C(F)(F)F)ccc1O	0.703704	Cc1cc(O)cc(C)c1Cl	0.5625
Cc1ccc([C@H](O)C(=O)Nc2c(O)c(Cl)cc(Cl)c2Cl)cc1	105911	1	3297	0.458918	0.871321	-4.39778	0.417608	1	real	22	7528977	Nc1c(O)c(Cl)cc(Cl)c1Cl	3731809	Cc1ccc([C@H](O)C(=O)O)cc1			Oc1c(O)c(Cl)c(Cl)c(Cl)c1Cl	0.7	Cc1cc(O)cc(C)c1Cl	0.6875
COc1cccc(C(Nc2ccc(-c3nc4sccn4c3C[N+](C)(C)C)cc2)c2cccc(Cl)c2)c1	105237	1	2900	0.45884	0.816758	-3.7562	0.416674	1	real	2230	7262997	COc1cccc(C(N)c2cccc(Cl)c2)c1	31624	C[N+](C)(C)Cc1c(-c2ccc(Cl)cc2)nc2sccn12			Nc1cc2ccccc2cc1N	0.5	Clc1ccc([I+]c2cccs2)cc1	0.478261
O=C(Nc1ccc(/C=C/C(F)(F)F)cc1)c1c(O)ccc(Br)c1Cl	116963	2	9400	0.458733	0.935323	-5.15386	0.423606	1	real	22	24078682	Nc1ccc(/C=C/C(F)(F)F)cc1	19405667	O=C(O)c1c(O)ccc(Br)c1Cl			O=C(Nc1ccc(Cl)cc1)c1cc(Br)ccc1O	0.625	Oc1ccc(Cl)cc1	0.538462
O=[N+]([O-])c1ccc(N2CC(O)C(CO)C2)s1	110244	1	5742	0.458487	0.644341	-1.73023	0.429184	1	real	27	3388304	OCC1CNCC1O	61330	O=[N+]([O-])c1ccc(Br)s1			O=C1c2c(O)ccc([N+](=O)[O-])c2C(=O)c2c([N+](=O)[O-])ccc(O)c21	0.416667	CC(=O)Nc1ncc([N+](=O)[O-])s1	0.466667
O=C(CCCN1C(=O)C(=Cc2cccs2)SC1=S)OCC(=O)c1ccc([N+](=O)[O-])cc1F	106914	2	3876	0.458467	0.946401	-5.28772	0.377227	1	real	1458	141774	O=C(O)CCCN1C(=O)C(=Cc2cccs2)SC1=S	13202122	O=C(CCl)c1ccc([N+](=O)[O-])cc1F			O=C(CCN1C(=O)/C(=C/c2ccc(-c3ccc([N+](=O)[O-])cc3)o2)SC1=S)O[K]	0.642857	NC(=O)c1cc([N+](=O)[O-])cc([N+](=O)[O-])c1	0.590909
CC(C)(C)OC(=O)N(c1cc(F)cc(CN)c1)S(=O)(=O)c1c(O)c(Cl)cc(Cl)c1Cl	101816	1	856	0.458458	0.923783	-5.02148	0.500143	1	real	40	24278990	CC(C)(C)OC(=O)Nc1cc(F)cc(CN)c1	15142983	O=S(=O)(Cl)c1c(O)c(Cl)cc(Cl)c1Cl			Oc1c(O)c(Cl)c(Cl)c(Cl)c1Cl	0.7	Cc1cc(O)cc(C)c1Cl	0.5625
C#CCCCN(CC1CCCCC1)c1ccc(-c2nc3sccn3c2C[N+](C)(C)C)cc1	104274	2	2338	0.458427	0.782413	-3.35701	0.412509	1	real	2230	15669371	C#CCCCNCC1CCCCC1	31624	C[N+](C)(C)Cc1c(-c2ccc(Cl)cc2)nc2sccn12			CCCCCCCCCCCCCC[N+](C)(C)C	0.466667	NNCC1CCCCC1	0.529412
CCN(CCN(C)CC(F)(F)F)C(=O)CCCN1C(=O)C(=Cc2cccs2)SC1=S	103522	2	1876	0.458315	0.851965	-4.17754	0.407864	1	real	22	9199237	CCNCCN(C)CC(F)(F)F	141774	O=C(O)CCCN1C(=O)C(=Cc2cccs2)SC1=S			O=C(O)c1ccc(/C=C2\SC(=S)N(Cc3cccc(C(F)(F)F)c3)C2=O)cc1	0.529412	NNC(=O)c1ccncc1	0.47619
O=C(Nc1ccc(C(F)(F)F)c(I)c1)c1cccc(F)c1O	106865	1	3846	0.458314	0.846933	-4.1183	0.415104	1	real	11	7135121	Nc1ccc(C(F)(F)F)c(I)c1	75634	O=C(O)c1cccc(F)c1O			O=C(Nc1cccc(NC(=O)c2cccc(O)c2O)c1)c1cccc(O)c1O	0.777778	O=C(Nc1ccc(C(=O)O)c(O)c1)c1ccccc1	0.566667
O=C(/C=C/c1ccc(F)c(F)c1)Nc1cc(F)cc(Cl)c1O	108280	1	4649	0.458297	0.8835	-4.54914	0.442936	1	real	22	3838116	Nc1cc(F)cc(Cl)c1O	23692517	O=C(O)/C=C/c1ccc(F)c(F)c1			Oc1c(O)c(Cl)c(Cl)c(Cl)c1Cl	0.6	Oc1ccc(Cl)cc1	0.615385
C[C@@H]1CN(c2ncc(F)cc2[N+](=O)[O-])C[C@H]1O	117276	0	9570	0.458252	0.562386	-0.76809	0	1	real	27	22143642	C[C@@H]1CNC[C@H]1O	3005826	O=[N+]([O-])c1cc(F)cnc1Cl			O=C1c2c(O)ccc([N+](=O)[O-])c2C(=O)c2c([N+](=O)[O-])ccc(O)c21	0.5	NC(=O)c1cc([N+](=O)[O-])cc([N+](=O)[O-])c1	0.5
O=[N+]([O-])c1cc(CS(=O)(=O)N2C[C@@H](CO)[C@H](F)C2)cs1	113432	27	7512	0.458144	0.714546	-2.5614	0.432629	1	real	40	26000225	OC[C@@H]1CNC[C@H]1F	4760458	O=[N+]([O-])c1cc(CS(=O)(=O)Cl)cs1			O=C1c2c(O)ccc([N+](=O)[O-])c2C(=O)c2c([N+](=O)[O-])ccc(O)c21	0.416667	NC(=O)c1cc([N+](=O)[O-])cc([N+](=O)[O-])c1	0.454545
O=C(Nc1cc(C(F)(F)F)cc(C(F)(F)F)c1Cl)c1c(O)ccc(F)c1F	105658	1	3156	0.457477	0.904559	-4.80762	0.400737	1	wuxi	1	AG1513_AG	Nc1cc(C(F)(F)F)cc(C(F)(F)F)c1Cl	SD1374_SD	O=C(O)c1c(O)ccc(F)c1F			O=C(Nc1cc(C(F)(F)F)ccc1O)Nc1cc(C(F)(F)F)ccc1O	0.740741	Oc1ccc(Cl)cc1	0.615385
O=C(C=Cc1ccc(Cl)c(Cl)c1)Nc1cc(Cl)cc(Cl)c1O	103787	0	2042	0.457443	0.943366	-5.26507	0	1	wuxi	1	AG1183_AG	Nc1cc(Cl)cc(Cl)c1O	SB0118_SB	O=C(O)C=Cc1ccc(Cl)c(Cl)c1			O=C(Nc1cc(Cl)cc(Cl)c1O)c1c(O)c(Cl)cc(Cl)c1Cl	0.677419	Oc1ccc(Cl)cc1	0.615385
O=C(CCl)CC(F)(F)OC(=O)CN1C(=O)C(=Cc2ccc(Br)cc2)SC1=S	103512	2	1872	0.457301	0.963752	-5.50696	0.328158	1	real	1458	141764	O=C(O)CN1C(=O)C(=Cc2ccc(Br)cc2)SC1=S	3643949	O=C(CCl)CC(F)(F)F			CC(C)C(C(=O)O)N1C(=O)/C(=C\c2ccc(Br)cc2)SC1=S	0.682927	Oc1ccc(Cl)cc1	0.384615
Nc1c(Cl)cc(F)cc1C(=O)Nc1c(O)c(Cl)cc(Cl)c1Cl	107318	1	4099	0.457269	0.920883	-5.00251	0.330595	1	real	22	7528977	Nc1c(O)c(Cl)cc(Cl)c1Cl	3771586	Nc1c(Cl)cc(F)cc1C(=O)O			Oc1c(O)c(Cl)c(Cl)c(Cl)c1Cl	0.7	Cc1cc(O)cc(C)c1Cl	0.5625
CN(C)CCCCN(C)C(=O)CN1C(=O)C(=Cc2cccc(Br)c2)SC1=S	114792	1	8232	0.457264	0.812003	-3.72035	0.459498	1	real	22	24370177	CNCCCCN(C)C	2031820	O=C(O)CN1C(=O)C(=Cc2cccc(Br)c2)SC1=S			CC(C)C(C(=O)O)N1C(=O)/C(=C\c2ccc(Br)cc2)SC1=S	0.609756	O=C(O)C(O)c1ccccc1	0.388889
O=C1OCCN1c1cc(Nc2c[n+]([O-])ccc2[N+](=O)[O-])ccc1F	100517	3	92	0.457198	0.826066	-3.8868	0.018763	1	real	27	8904107	Nc1ccc(F)c(N2CCOC2=O)c1	2990197	O=[N+]([O-])c1cc[n+]([O-])cc1F			O=C1c2c(O)ccc([N+](=O)[O-])c2C(=O)c2c([N+](=O)[O-])ccc(O)c21	0.541667	[O-][n+]1cc[n+]([O-])c2ccccc21	0.466667
O=C(Nc1cc(Br)cc(C(F)(F)F)c1O)c1c(Cl)c(Cl)cc(Br)c1Cl	112837	1	7186	0.457023	0.970822	-5.59376	0.490788	1	real	22	22557662	Nc1cc(Br)cc(C(F)(F)F)c1O	13462955	O=C(O)c1c(Cl)c(Cl)cc(Br)c1Cl			O=C(Nc1cc(Cl)cc(Cl)c1O)c1c(O)c(Cl)cc(Cl)c1Cl	0.741935	Cc1cc(O)cc(C)c1Cl	0.5
CN1C[C@@H](CNS(=O)(=O)Cc2csc([N+](=O)[O-])c2)OC1=O	105315	16	2948	0.456751	0.732001	-2.78474	0.428943	1	real	40	24116224	CN1C[C@@H](CN)OC1=O	4760458	O=[N+]([O-])c1cc(CS(=O)(=O)Cl)cs1			CC(=O)NC[C@H]1CN(c2ccc(C(C)=O)cc2)C(=O)O1	0.461538	CSCC1CN(/N=C/c2ccc([N+](=O)[O-])o2)C(=O)O1	0.446809
O=C(Nc1cc(I)cc(C(F)(F)F)c1)c1cc(Cl)cc(Cl)c1O	110785	3	6049	0.456715	0.960617	-5.47754	0.442963	1	real	22	6957541	Nc1cc(I)cc(C(F)(F)F)c1	52592	O=C(O)c1cc(Cl)cc(Cl)c1O			Oc1c(I)cc(I)cc1I	0.714286	Oc1ccc(Cl)cc1	0.538462
Nc1c(C(=O)Nc2cc(C(F)(F)F)c(Cl)cc2O)cc(Br)cc1C(F)(F)F	106599	1	3685	0.456652	0.934899	-5.17545	0.389034	1	real	22	11656874	Nc1cc(C(F)(F)F)c(Cl)cc1O	5668708	Nc1c(C(=O)O)cc(Br)cc1C(F)(F)F			O=C(Nc1cc(C(F)(F)F)ccc1C(F)(F)F)c1cc(Br)ccc1O	0.641026	Nc1ccc(C(=O)O)c(O)c1	0.5
O=C(Nc1cc(C(F)(F)F)cc(C(F)(F)F)c1Cl)c1c(O)cccc1Br	109448	0	5309	0.45604	0.918179	-4.98637	0	1	wuxi	1	AG1513_AG	Nc1cc(C(F)(F)F)cc(C(F)(F)F)c1Cl	SD1602_SD	O=C(O)c1c(O)cccc1Br			O=C(Nc1cc(C(F)(F)F)ccc1O)Nc1cc(C(F)(F)F)ccc1O	0.703704	Oc1ccc(Cl)cc1	0.538462
O=C(Nc1cc(Br)cc(C(F)(F)F)c1)c1cc(F)c(F)cc1O	109692	0	5432	0.456027	0.881199	-4.55104	0	1	real	22	76051	Nc1cc(Br)cc(C(F)(F)F)c1	3630384	O=C(O)c1cc(F)c(F)cc1O			O=C(Nc1cc(C(F)(F)F)ccc1C(F)(F)F)c1cc(Br)ccc1O	0.615385	O=C(Nc1ccc(C(=O)O)c(O)c1)c1ccccc1	0.5
CCCN(c1ccc([N+](=O)[O-])s1)c1nnc(S)s1	104586	10	2530	0.455901	0.872613	-4.45155	0.416306	1	real	27	33681	CCCNc1nnc(S)s1	61330	O=[N+]([O-])c1ccc(Br)s1			Nc1nnc(Sc2ncc([N+](=O)[O-])s2)s1	0.424242	CC(=O)Nc1ncc([N+](=O)[O-])s1	0.466667
O=C(Nc1c(O)c(Cl)cc(Cl)c1Cl)c1csc([N+](=O)[O-])c1	110249	1	5744	0.45585	0.935524	-5.19307	0.381278	1	real	22	7528977	Nc1c(O)c(Cl)cc(Cl)c1Cl	67591	O=C(O)c1csc([N+](=O)[O-])c1			Oc1c(O)c(Cl)c(Cl)c(Cl)c1Cl	0.7	Cc1cc(O)cc(C)c1Cl	0.5625
O=C(Nc1ccc(/C=C/C(F)(F)F)cc1)c1c(O)cccc1Cl	110111	1	5664	0.455653	0.871896	-4.44627	0.438903	1	real	22	24078682	Nc1ccc(/C=C/C(F)(F)F)cc1	2019454	O=C(O)c1c(O)cccc1Cl			O=C(Nc1cccc(NC(=O)c2cccc(O)c2O)c1)c1cccc(O)c1O	0.592593	Oc1ccc(Cl)cc1	0.538462
O=S(=O)(NCc1cc(C(F)(F)F)ccc1Cl)c1c(O)c(Cl)cc(Cl)c1Cl	102543	1	1318	0.455527	0.910814	-4.9062	0.431963	1	real	40	75096	NCc1cc(C(F)(F)F)ccc1Cl	15142983	O=S(=O)(Cl)c1c(O)c(Cl)cc(Cl)c1Cl			Oc1c(O)c(Cl)c(Cl)c(Cl)c1Cl	0.7	Oc1ccc(Cl)cc1	0.538462
CN(C)c1nc(NCCCC[N+](C)(C)C)c2ccccc2n1	101936	2	958	0.455456	0.681974	-2.21215	0.399118	1	real	27	19267891	C[N+](C)(C)CCCCN	11252118	CN(C)c1nc(Cl)c2ccccc2n1			CCCCCCCCCCCCCC[N+](C)(C)C	0.666667	Cc1cc(NCCCCCCCCCCNc2cc(C)nc3ccccc23)c2ccccc2n1	0.645161
O=C(Nc1cc(Cl)cc(C(F)(F)F)c1)c1csc(C(=O)Nc2cc(Br)cc(Cl)c2O)n1	104277	0	2339	0.455376	0.943097	-5.28831	0	1	wuxi	7	LN00160519_phase_2_COOH_COOEt	CCOC(=O)c1nc(C(=O)O)cs1	AG0147_AG	Nc1cc(Cl)cc(C(F)(F)F)c1	AG3730_AG	Nc1cc(Br)cc(Cl)c1O	O=C(Nc1cc(Cl)cc(Cl)c1O)c1c(O)c(Cl)cc(Cl)c1Cl	0.677419	Oc1ccc(Cl)cc1	0.538462
O=C(Nc1cc(Br)cc(C(F)(F)F)c1O)c1cc(-c2cccc(C(F)(F)F)c2)ccc1O	105151	1	2854	0.455241	0.976472	-5.68309	0.437349	1	real	22	22557662	Nc1cc(Br)cc(C(F)(F)F)c1O	75615	O=C(O)c1cc(-c2cccc(C(F)(F)F)c2)ccc1O			O=C(Nc1cc(C(F)(F)F)ccc1C(F)(F)F)c1cc(Br)ccc1O	0.794872	O=C(Nc1ccc(C(=O)O)c(O)c1)c1ccccc1	0.466667
C=CCN(c1c[n+]([O-])ccn1)c1nnc(S)s1	115734	3	8745	0.455034	0.697505	-2.40044	0.437864	1	real	27	15320	C=CCNc1nnc(S)s1	3667005	[O-][n+]1ccnc(Cl)c1			[O-][n+]1ccccc1SSc1cccc[n+]1[O-]	0.315789	[O-][n+]1cc[n+]([O-])c2ccccc21	0.4
O=C(Nc1ccccc1CC(F)(F)F)c1cc(Br)cc(F)c1O	105537	1	3080	0.454862	0.877418	-4.5214	0.430013	1	real	22	3587206	Nc1ccccc1CC(F)(F)F	2149567	O=C(O)c1cc(Br)cc(F)c1O			O=C(Nc1cccc(NC(=O)c2cccc(O)c2O)c1)c1cccc(O)c1O	0.592593	O=C(Nc1ccc(C(=O)O)c(O)c1)c1ccccc1	0.466667
O=C(/C=C/c1ccsc1C(F)(F)F)Nc1nnc(SC2CCOC2=O)s1	113900	1	7765	0.454719	0.882277	-4.58046	0.410767	1	real	22	7709737	Nc1nnc(SC2CCOC2=O)s1	24273081	O=C(O)/C=C/c1ccsc1C(F)(F)F			O=C(C=Cc1ccccc1O)c1ccccc1	0.461538	NNC(=O)c1ccncc1	0.380952
COCCCN(c1ccc(-c2nc3sccn3c2C[N+](C)(C)C)cc1)C1CCCCCC1	101370	3	567	0.454627	0.737472	-2.87631	0.366864	1	real	2230	26368110	COCCCNC1CCCCCC1	31624	C[N+](C)(C)Cc1c(-c2ccc(Cl)cc2)nc2sccn12			COCCCN(C(=O)CCl)c1nc(-c2ccc(OC)cc2)cs1	0.489362	C1N2CN3CN1CN(C2)C3	0.5
CC1OCCC1C(=O)COC(=O)CCCN1C(=O)C(=Cc2cccs2)SC1=S	104601	1	2541	0.454523	0.903508	-4.83298	0.397229	1	real	1458	141774	O=C(O)CCCN1C(=O)C(=Cc2cccs2)SC1=S	13202191	CC1OCCC1C(=O)CCl			O=C(CCN1C(=O)/C(=C/c2ccc(-c3ccc([N+](=O)[O-])cc3)o2)SC1=S)O[K]	0.517857	C[C@@H]1O[C@@H]1P(=O)(O)O	0.4375
O=C(Nc1cc(C(F)(F)F)c(Cl)cc1O)c1nc(-c2cccc(C(F)(F)F)c2)cs1	110211	1	5719	0.454428	0.952146	-5.40699	0.356759	1	real	22	11656874	Nc1cc(C(F)(F)F)c(Cl)cc1O	10505692	O=C(O)c1nc(-c2cccc(C(F)(F)F)c2)cs1			O=C(Nc1cc(C(F)(F)F)ccc1O)Nc1cc(C(F)(F)F)ccc1O	0.740741	Oc1ccc(Cl)cc1	0.538462
O=[N+]([O-])c1cc[n+]([O-])cc1NC1(CO)CCSC1	103732	1	2011	0.454047	0.708393	-2.54128	0.415394	1	real	27	7426679	NC1(CO)CCSC1	2990197	O=[N+]([O-])c1cc[n+]([O-])cc1F			O=C1c2c(O)ccc([N+](=O)[O-])c2C(=O)c2c([N+](=O)[O-])ccc(O)c21	0.5	[O-][n+]1cc[n+]([O-])c2ccccc21	0.466667
O=C(Nc1cc(Br)cc(Cl)c1O)c1csc(C(=O)Nc2cc(Cl)cc(C(F)(F)F)c2)n1	104278	1	2339	0.454038	0.942176	-5.29456	0.405624	1	wuxi	7	LN00160519_phase_2_COOH_COOEt	CCOC(=O)c1nc(C(=O)O)cs1	AG3730_AG	Nc1cc(Br)cc(Cl)c1O	AG0147_AG	Nc1cc(Cl)cc(C(F)(F)F)c1	O=C(Nc1cc(Cl)cc(Cl)c1O)c1c(O)c(Cl)cc(Cl)c1Cl	0.677419	Oc1ccc(Cl)cc1	0.538462
O=C(Nc1cc(Br)c(C(F)(F)F)cc1I)c1cc(Cl)cc(F)c1O	106502	1	3642	0.453896	0.964248	-5.5563	0.474817	1	real	11	11240829	Nc1cc(Br)c(C(F)(F)F)cc1I	3679402	O=C(O)c1cc(Cl)cc(F)c1O			Oc1c(I)cc(I)cc1I	0.642857	Oc1ccc(Cl)cc1	0.538462
O=C(Nc1cc(Cl)cc(C(F)(F)F)c1)c1cc(Br)ccc1O	110715	1	6009	0.453837	0.900806	-4.80993	0.429703	1	real	22	2243378	Nc1cc(Cl)cc(C(F)(F)F)c1	1938	O=C(O)c1cc(Br)ccc1O			O=C(Nc1ccc(Cl)cc1)c1cc(Br)ccc1O	0.875	Oc1ccc(Cl)cc1	0.615385
O=C(Nc1ccc(Cl)c(C(F)(F)F)c1Cl)c1cc(Br)c(O)c(Br)c1	112862	0	7204	0.453735	0.945312	-5.33535	0	1	wuxi	1	AG00216_AG	Nc1ccc(Cl)c(C(F)(F)F)c1Cl	SD0718_SD	O=C(O)c1cc(Br)c(O)c(Br)c1			Oc1c(O)c(Cl)c(Cl)c(Cl)c1Cl	0.7	Oc1ccc(Cl)cc1	0.538462
O=C(/C=C/c1ccsc1C(F)(F)F)Nc1cc(C(F)(F)F)c(Cl)cc1O	116317	1	9057	0.453526	0.902752	-4.83683	0.526373	1	real	22	11656874	Nc1cc(C(F)(F)F)c(Cl)cc1O	24273081	O=C(O)/C=C/c1ccsc1C(F)(F)F			O=C(Nc1cc(C(F)(F)F)ccc1O)Nc1cc(C(F)(F)F)ccc1O	0.62963	Oc1ccc(Cl)cc1	0.538462
COCCCN(CCOC)C(=O)C(C)N1C(=O)/C(=C\c2ccco2)SC1=S	116654	1	9231	0.453452	0.743296	-2.95992	0.448722	1	real	22	2014528	COCCCNCCOC	23789653	CC(C(=O)O)N1C(=O)/C(=C\c2ccco2)SC1=S			CC(C)C(C(=O)O)N1C(=O)/C(=C\c2ccc(Br)cc2)SC1=S	0.609756	O=C(O)C(O)c1ccccc1	0.444444
C/C(=C\C(=O)Nc1c(O)c(Cl)cc(Cl)c1Cl)c1cccc(F)c1	104280	1	2340	0.453413	0.942034	-5.30087	0.401983	1	real	22	7528977	Nc1c(O)c(Cl)cc(Cl)c1Cl	24007339	C/C(=C\C(=O)O)c1cccc(F)c1			Oc1c(O)c(Cl)c(Cl)c(Cl)c1Cl	0.7	Cc1cc(O)cc(C)c1Cl	0.625
Cc1ccc(S/C=C\C(=O)Nc2c(O)c(Cl)cc(Cl)c2Cl)cc1	105285	1	2931	0.453327	0.96409	-5.56172	0.352492	1	real	22	7528977	Nc1c(O)c(Cl)cc(Cl)c1Cl	26558349	Cc1ccc(S/C=C\C(=O)O)cc1			Oc1c(O)c(Cl)c(Cl)c(Cl)c1Cl	0.7	Cc1cc(O)cc(C)c1Cl	0.6875
O=C(/C=C/c1csc2ccccc12)Nc1cc(F)c(C(F)(F)F)cc1O	109677	1	5426	0.453318	0.895296	-4.75166	0.494741	1	real	22	22612078	Nc1cc(F)c(C(F)(F)F)cc1O	23697311	O=C(O)/C=C/c1csc2ccccc12			O=C(Nc1cc(C(F)(F)F)ccc1O)Nc1cc(C(F)(F)F)ccc1O	0.62963	O=C(O)C(O)c1ccccc1	0.444444
O=C(Nc1ccc(C(F)(F)F)cc1I)c1c(O)ccc(F)c1F	108097	0	4538	0.453063	0.855133	-4.28195	0	1	wuxi	1	AG0416_AG	Nc1ccc(C(F)(F)F)cc1I	SD1374_SD	O=C(O)c1c(O)ccc(F)c1F			O=C(Nc1cc(C(F)(F)F)ccc1O)Nc1cc(C(F)(F)F)ccc1O	0.777778	Oc1ccc(Cl)cc1	0.461538
O=C(Nc1cc(C(F)(F)F)c(Cl)cc1O)c1ccc(SC(F)(F)F)c(Cl)c1	102816	1	1476	0.453046	0.944885	-5.33913	0.407396	1	real	22	11656874	Nc1cc(C(F)(F)F)c(Cl)cc1O	24673396	O=C(O)c1ccc(SC(F)(F)F)c(Cl)c1			O=C(Nc1cc(C(F)(F)F)ccc1O)Nc1cc(C(F)(F)F)ccc1O	0.62963	Oc1ccc(Cl)cc1	0.538462
Nc1cc(Br)cc(C(=O)Nc2cc(Br)cc(C(F)(F)F)c2O)c1N	112898	1	7221	0.453	0.878113	-4.55338	0.449179	1	real	22	22557662	Nc1cc(Br)cc(C(F)(F)F)c1O	6591071	Nc1cc(Br)cc(C(=O)O)c1N			O=C(Nc1cc(C(F)(F)F)ccc1C(F)(F)F)c1cc(Br)ccc1O	0.615385	Nc1ccc(C(=O)O)c(O)c1	0.454545
CC(=O)c1cc([N+](=O)[O-])c(NCCCC[N+](C)(C)C)s1	103037	1	1609	0.452709	0.721459	-2.71225	0.420969	1	real	27	19267891	C[N+](C)(C)CCCCN	62318	CC(=O)c1cc([N+](=O)[O-])c(Cl)s1			CCCCCCCCCCCCCC[N+](C)(C)C	0.666667	CC(=O)Nc1ncc([N+](=O)[O-])s1	0.5
O=C(Nc1cc(Br)cc(C(F)(F)F)c1O)c1cc([N+](=O)[O-])ccc1O	115034	1	8358	0.452687	0.886192	-4.65252	0.445395	1	real	22	22557662	Nc1cc(Br)cc(C(F)(F)F)c1O	69084	O=C(O)c1cc([N+](=O)[O-])ccc1O			O=C(Nc1cc(C(F)(F)F)ccc1C(F)(F)F)c1cc(Br)ccc1O	0.717949	NC(=O)c1cc([N+](=O)[O-])cc([N+](=O)[O-])c1	0.590909
Nc1c(Cl)cc(Cl)cc1C(=O)Nc1cc(Br)cc(C(F)(F)F)c1O	109044	1	5083	0.452519	0.921286	-5.06794	0.381179	1	real	22	22557662	Nc1cc(Br)cc(C(F)(F)F)c1O	122	Nc1c(Cl)cc(Cl)cc1C(=O)O			O=C(Nc1cc(Cl)cc(Cl)c1O)c1c(O)c(Cl)cc(Cl)c1Cl	0.677419	Oc1ccc(Cl)cc1	0.538462
C=C(C)CN(CC(=C)C)C(=O)CSc1ccsc1[N+](=O)[O-]	116702	3	9262	0.452479	0.846671	-4.18976	0.417908	1	real	22	3098221	C=C(C)CNCC(=C)C	971382	O=C(O)CSc1ccsc1[N+](=O)[O-]			O=C1c2c(O)ccc([N+](=O)[O-])c2C(=O)c2c([N+](=O)[O-])ccc(O)c21	0.416667	NC(=O)c1cc([N+](=O)[O-])cc([N+](=O)[O-])c1	0.454545
O=C(COC(=O)CN1C(=O)C(=Cc2ccc(Br)cc2)SC1=S)CC(F)(F)F	103511	0	1872	0.452468	0.960705	-5.53282	0	1	real	1458	141764	O=C(O)CN1C(=O)C(=Cc2ccc(Br)cc2)SC1=S	3643949	O=C(CCl)CC(F)(F)F			CC(C)C(C(=O)O)N1C(=O)/C(=C\c2ccc(Br)cc2)SC1=S	0.682927	N[C@H](CF)C(=O)O	0.375
O=C(Nc1c(O)cc(Br)cc1Cl)C(=Cc1ccccc1)C(F)(F)F	111152	2	6260	0.452451	0.893824	-4.74541	0.400903	1	real	22	17656953	Nc1c(O)cc(Br)cc1Cl	11399156	O=C(O)C(=Cc1ccccc1)C(F)(F)F			O=c1cccccc1O	0.625	Oc1ccc(Cl)cc1	0.538462
O=C(Nc1nc2c(C(F)(F)F)cccc2s1)c1cc(Cl)cc(F)c1O	105640	2	3145	0.452396	0.924668	-5.10935	0.362003	1	real	11	32013	Nc1nc2c(C(F)(F)F)cccc2s1	3679402	O=C(O)c1cc(Cl)cc(F)c1O			O=C(Nc1ccc(Cl)cc1F)c1ccccc1O	0.617647	Oc1ccc(Cl)cc1	0.615385
O=C(COC(=O)CCCN1C(=O)C(=Cc2cccs2)SC1=S)NCC(=O)c1cccs1	112624	1	7063	0.452274	0.891135	-4.71601	0.372199	1	real	1458	141774	O=C(O)CCCN1C(=O)C(=Cc2cccs2)SC1=S	2806196	O=C(CCl)NCC(=O)c1cccs1			Cc1ccc(/C=C2\SC(=S)N(CCCCCC(=O)Nc3ccc(C(=O)O)c(O)c3)C2=O)cc1	0.5	NNC(=O)c1ccncc1	0.428571
O=C(CCc1ccc2ccccc2c1O)Nc1cc(Br)cc(C(F)(F)F)c1O	111186	1	6275	0.451722	0.947017	-5.38117	0.440241	1	real	22	22557662	Nc1cc(Br)cc(C(F)(F)F)c1O	11391921	O=C(O)CCc1ccc2ccccc2c1O			Nc1cc2ccccc2cc1N	0.571429	O=C(O)C(O)c1ccccc1	0.444444
O=C(/C=C/c1cc(Cl)ccc1Br)Nc1cc(F)c(C(F)(F)F)cc1O	107512	1	4203	0.451633	0.960937	-5.54621	0.472224	1	real	22	22612078	Nc1cc(F)c(C(F)(F)F)cc1O	24003981	O=C(O)/C=C/c1cc(Cl)ccc1Br			O=C(Nc1cc(C(F)(F)F)ccc1O)Nc1cc(C(F)(F)F)ccc1O	0.62963	Oc1ccc(Cl)cc1	0.692308
O=S(=O)(NC(c1ccc(Cl)cc1)c1ccc(Cl)c(C(F)(F)F)c1)c1cc(Cl)cc(Cl)c1O	101267	1	516	0.45159	0.935118	-5.24272	0.228623	1	real	40	26278862	NC(c1ccc(Cl)cc1)c1ccc(Cl)c(C(F)(F)F)c1	50760	O=S(=O)(Cl)c1cc(Cl)cc(Cl)c1O			O=S(c1cc(Cl)cc(Cl)c1O)c1cc(Cl)cc(Cl)c1O	0.636364	Oc1ccc(Cl)cc1	0.769231
O=C(Nc1ccc(Br)cc1C(F)(F)F)c1cccc(OC(F)(F)F)c1O	107641	0	4269	0.451584	0.915728	-5.01445	0	1	wuxi	1	AG0390_AG	Nc1ccc(Br)cc1C(F)(F)F	SD0957_SD	O=C(O)c1cccc(OC(F)(F)F)c1O			O=C(Nc1cc(C(F)(F)F)ccc1C(F)(F)F)c1cc(Br)ccc1O	0.692308	O=C(Nc1ccc(C(=O)O)c(O)c1)c1ccccc1	0.433333
O=C(CSc1ccc(F)c(F)c1)Nc1cc(C(F)(F)F)c(Cl)cc1O	110721	1	6012	0.451574	0.890788	-4.72087	0.424736	1	real	22	11656874	Nc1cc(C(F)(F)F)c(Cl)cc1O	33616	O=C(O)CSc1ccc(F)c(F)c1			O=C(Nc1cc(C(F)(F)F)ccc1O)Nc1cc(C(F)(F)F)ccc1O	0.62963	Oc1ccc(Cl)cc1	0.615385
O=C(Cc1cc(Cl)cc(Cl)c1O)Nc1cc(C(F)(F)F)cc(C(F)(F)F)c1Cl	110455	0	5857	0.451414	0.948333	-5.40058	0	1	wuxi	1	AG1513_AG	Nc1cc(C(F)(F)F)cc(C(F)(F)F)c1Cl	SB00051_SB	O=C(O)Cc1cc(Cl)cc(Cl)c1O			Oc1c(O)c(Cl)c(Cl)c(Cl)c1Cl	0.7	Oc1ccc(Cl)cc1	0.538462
O=C(COC(=O)CCN1C(=O)C(=Cc2ccc(F)cc2)SC1=S)CC(F)(F)F	104249	1	2326	0.451299	0.942504	-5.33342	0.425588	1	real	1458	43186	O=C(O)CCN1C(=O)C(=Cc2ccc(F)cc2)SC1=S	3643949	O=C(CCl)CC(F)(F)F			O=C(O)c1ccc(/C=C2\SC(=S)N(Cc3cccc(C(F)(F)F)c3)C2=O)cc1	0.588235	N[C@H](CF)C(=O)O	0.375
C=C1Cn2c(nnc2C(=O)Nc2csc([N+](=O)[O-])c2)S1	106386	1	3577	0.450959	0.939792	-5.30582	0.396202	1	real	11	27030386	Nc1csc([N+](=O)[O-])c1	26393000	C=C1Cn2c(nnc2C(=O)O)S1			O=C(Nc1ncc([N+](=O)[O-])s1)c1ccccc1O	0.447368	CC(=O)Nc1ncc([N+](=O)[O-])s1	0.533333
Cc1cc(/C=C/C(=O)Nc2c(O)c(Cl)cc(Cl)c2Cl)ccc1F	115758	1	8755	0.450725	0.955131	-5.48945	0.343548	1	real	22	7528977	Nc1c(O)c(Cl)cc(Cl)c1Cl	23915774	Cc1cc(/C=C/C(=O)O)ccc1F			Oc1c(O)c(Cl)c(Cl)c(Cl)c1Cl	0.7	Cc1cc(O)cc(C)c1Cl	0.75
CCCCSc1cccc(C(=O)Nc2cc(Br)cc(C(F)(F)F)c2O)c1	108875	2	4990	0.450708	0.944539	-5.36493	0.413396	1	real	22	22557662	Nc1cc(Br)cc(C(F)(F)F)c1O	8677445	CCCCSc1cccc(C(=O)O)c1			Oc1c(I)cc(I)cc1I	0.571429	CCCCCCCCCCCCCCCCCCCCCCO	0.538462
O=S(=O)(NC(c1ccc(Cl)cc1)c1ccc(C(F)(F)F)cc1)c1c(O)c(Cl)cc(Cl)c1Cl	102588	2	1345	0.450667	0.949509	-5.42398	0.434923	1	real	40	7079994	NC(c1ccc(Cl)cc1)c1ccc(C(F)(F)F)cc1	15142983	O=S(=O)(Cl)c1c(O)c(Cl)cc(Cl)c1Cl			Oc1c(O)c(Cl)c(Cl)c(Cl)c1Cl	0.7	Oc1ccc(Cl)cc1	0.769231
O=C(Nc1cc(O)c(Cl)cc1Cl)c1ccccc1-c1ccc(C(F)(F)F)cc1	107738	0	4327	0.450648	0.967207	-5.63266	0	1	real	240690	74832	Nc1cc(O)c(Cl)cc1Cl	808	O=C(O)c1ccccc1-c1ccc(C(F)(F)F)cc1			O=C(Nc1cc(C(F)(F)F)ccc1O)Nc1cc(C(F)(F)F)ccc1O	0.703704	Oc1ccc(Cl)cc1	0.538462
C[C@H](C(=O)Nc1cc(Br)cc(C(F)(F)F)c1O)c1cccc(C(F)(F)F)c1	103767	2	2032	0.450618	0.896002	-4.79449	0.436962	1	real	22	22557662	Nc1cc(Br)cc(C(F)(F)F)c1O	24505323	C[C@H](C(=O)O)c1cccc(C(F)(F)F)c1			O=C(Nc1cc(C(F)(F)F)ccc1O)Nc1cc(C(F)(F)F)ccc1O	0.703704	O=C(O)C(O)c1ccccc1	0.555556
O=C(Nc1cc(I)cc(C(F)(F)F)c1)c1cc(Cl)ccc1O	109279	3	5217	0.450377	0.919948	-5.07956	0.39521	1	real	22	6957541	Nc1cc(I)cc(C(F)(F)F)c1	1964	O=C(O)c1cc(Cl)ccc1O			O=C(Nc1ccc(Cl)cc1)c1cc(Br)ccc1O	0.71875	Oc1ccc(Cl)cc1	0.692308
CC(=O)NC[C@H]1CN(c2ccc(N3CCN(C(=O)C4CN(C(=O)Cc5ccc(Cl)c(F)c5)CCS4)CC3)c(F)c2)C(=O)O1	103820	1	2059	0.450228	0.90629	-4.92062	0.420085	1	wuxi	6	WXCD00198495_phase_3_COOH_N-Boc	CC(C)(C)OC(=O)N1CCSC(C(=O)O)C1	AN00795_AN	CC(=O)NC[C@H]1CN(c2ccc(N3CCNCC3)c(F)c2)C(=O)O1	SB0499_SB	O=C(O)Cc1ccc(Cl)c(F)c1	CC(=O)NCC1CN(c2ccc(N3CCSCC3)c(F)c2)C(=O)O1	0.921569	CC(=O)NC[C@H]1CN(c2ccc(N3CCSCC3)c(F)c2)C(=O)O1	0.921569
O=C(Nc1ccc(/C=C/C(F)(F)F)cc1)c1cc(Br)c(F)cc1O	111389	3	6388	0.450101	0.922651	-5.11492	0.38366	1	real	22	24078682	Nc1ccc(/C=C/C(F)(F)F)cc1	8020858	O=C(O)c1cc(Br)c(F)cc1O			O=C(Nc1ccc(Cl)cc1)c1cc(Br)ccc1O	0.65625	O=C(Nc1ccc(C(=O)O)c(O)c1)c1ccccc1	0.566667
Nc1c(C(=O)Nc2cc(Cl)cc(Br)c2O)ccc(Br)c1C(F)(F)F	111368	1	6373	0.449727	0.926163	-5.16105	0.340258	1	real	22	4785251	Nc1cc(Cl)cc(Br)c1O	22536059	Nc1c(C(=O)O)ccc(Br)c1C(F)(F)F			O=C(Nc1cc(Cl)cc(Cl)c1O)c1c(O)c(Cl)cc(Cl)c1Cl	0.612903	Oc1ccc(Cl)cc1	0.615385
C=CCN(c1nnc(S)s1)c1ccc([N+](=O)[O-])cc1N1CCOC1=O	110311	5	5776	0.449676	0.883127	-4.6549	0.423216	1	real	27	15320	C=CCNc1nnc(S)s1	3896535	O=C1OCCN1c1cc([N+](=O)[O-])ccc1Cl			O=[N+]([O-])c1ccc2c(c1)S(=O)(=O)C=C2	0.5	NC(=O)c1cc([N+](=O)[O-])cc([N+](=O)[O-])c1	0.5
CCCCSc1ccc(Cl)cc1C(=O)Nc1cc(C(F)(F)F)c(Cl)cc1O	106199	1	3460	0.449676	0.970794	-5.68731	0.366648	1	real	22	11656874	Nc1cc(C(F)(F)F)c(Cl)cc1O	8290316	CCCCSc1ccc(Cl)cc1C(=O)O			O=C(Nc1ccc(Cl)cc1F)c1ccccc1O	0.647059	Oc1ccc(Cl)cc1	0.692308
O=C(Cc1ccc(O)c2ccccc12)Nc1cc(Br)cc(C(F)(F)F)c1O	109012	1	5068	0.449578	0.927937	-5.18385	0.354888	1	real	22	22557662	Nc1cc(Br)cc(C(F)(F)F)c1O	7163562	O=C(O)Cc1ccc(O)c2ccccc12			O=C(Nc1cc(C(F)(F)F)ccc1O)Nc1cc(C(F)(F)F)ccc1O	0.62963	O=C(Nc1ccc(C(=O)O)c(O)c1)c1ccccc1	0.466667
O=C(/C=C/c1ccc(C(F)(F)F)c(O)c1)Nc1cc(Cl)cc(C(F)(F)F)c1	115638	3	8692	0.449449	0.921817	-5.11343	0.436986	1	real	22	2243378	Nc1cc(Cl)cc(C(F)(F)F)c1	24050872	O=C(O)/C=C/c1ccc(C(F)(F)F)c(O)c1			O=C(Nc1cc(C(F)(F)F)ccc1O)Nc1cc(C(F)(F)F)ccc1O	0.62963	Oc1ccc(Cl)cc1	0.615385
Cc1ccc(/C=C/C(=O)Nc2cc(F)c(C(F)(F)F)cc2O)c(Br)c1	110213	1	5720	0.449332	0.948923	-5.43414	0.352107	1	real	22	22612078	Nc1cc(F)c(C(F)(F)F)cc1O	23028084	Cc1ccc(/C=C/C(=O)O)c(Br)c1			O=C(Nc1cc(C(F)(F)F)ccc1O)Nc1cc(C(F)(F)F)ccc1O	0.62963	Cc1cc(O)cc(C)c1Cl	0.4375
CN(CCCOc1cccc(Cl)c1)c1ccc(-c2nc3sccn3c2C[N+](C)(C)C)cc1	103068	1	1629	0.449307	0.72444	-2.79082	0.403738	1	real	2230	2013688	CNCCCOc1cccc(Cl)c1	31624	C[N+](C)(C)Cc1c(-c2ccc(Cl)cc2)nc2sccn12			CCCCCCCCCCCC[N+](C)(C)CCOc1ccccc1	0.5	Clc1ccc([I+]c2cccs2)cc1	0.478261
CN(c1nnc(S)s1)c1sccc1[N+](=O)[O-]	112378	1	6932	0.448971	0.81614	-3.87501	0.433358	1	real	27	33540	CNc1nnc(S)s1	85163	O=[N+]([O-])c1ccsc1Cl			O=C1c2c(O)ccc([N+](=O)[O-])c2C(=O)c2c([N+](=O)[O-])ccc(O)c21	0.458333	O=[N+]([O-])c1ccc(O)c2ncccc12	0.433333
O=S(=O)(NCc1cc(C(F)(F)F)cc(C(F)(F)F)c1)c1c(O)c(Cl)cc(Cl)c1Cl	107915	2	4424	0.448917	0.910702	-4.98932	0.438636	1	real	40	53281	NCc1cc(C(F)(F)F)cc(C(F)(F)F)c1	15142983	O=S(=O)(Cl)c1c(O)c(Cl)cc(Cl)c1Cl			Oc1c(O)c(Cl)c(Cl)c(Cl)c1Cl	0.7	Cc1cc(O)cc(C)c1Cl	0.5
O=C(Nc1c(O)c(Cl)cc(Cl)c1Cl)[C@@H](O)c1ccc2ccccc2c1	112982	1	7276	0.448852	0.901754	-4.88479	0.387696	1	real	22	7528977	Nc1c(O)c(Cl)cc(Cl)c1Cl	7609217	O=C(O)[C@@H](O)c1ccc2ccccc2c1			Oc1c(O)c(Cl)c(Cl)c(Cl)c1Cl	0.7	O=C(O)C(O)c1ccccc1	0.666667
O=[N+]([O-])c1cc[n+]([O-])cc1N1CC(CO)C1	116456	1	9127	0.448192	0.600825	-1.3493	0.415177	1	real	27	3035208	OCC1CNC1	2990197	O=[N+]([O-])c1cc[n+]([O-])cc1F			O=C1c2c(O)ccc([N+](=O)[O-])c2C(=O)c2c([N+](=O)[O-])ccc(O)c21	0.5	[O-][n+]1cc[n+]([O-])c2ccccc21	0.466667
CC1(C)c2ccccc2-c2ccc(C(=O)Nc3cc(Br)cc(C(F)(F)F)c3O)cc21	105425	1	3010	0.448119	0.980572	-5.82235	0.336188	1	real	22	22557662	Nc1cc(Br)cc(C(F)(F)F)c1O	2801497	CC1(C)c2ccccc2-c2ccc(C(=O)O)cc21			CC1(C)CCC(C)(C)c2cc(C(=O)Nc3ccc(C(=O)O)cc3)ccc21	0.571429	O=C(Nc1ccc(C(=O)O)c(O)c1)c1ccccc1	0.5
O=C(Nc1c(O)c(Cl)cc(Cl)c1Cl)c1cc(Cl)cc(Cl)c1	108230	1	4622	0.448115	0.931741	-5.24734	0.387983	1	real	22	7528977	Nc1c(O)c(Cl)cc(Cl)c1Cl	1625	O=C(O)c1cc(Cl)cc(Cl)c1			Oc1c(O)c(Cl)c(Cl)c(Cl)c1Cl	0.7	Cc1cc(O)cc(C)c1Cl	0.5625
O=S(=O)(NC(c1ccc(Cl)cc1)c1ccc(Cl)c(C(F)(F)F)c1)c1cc(Br)cc(Cl)c1O	101339	1	550	0.448072	0.934294	-5.27796	0.04492	1	real	40	26278862	NC(c1ccc(Cl)cc1)c1ccc(Cl)c(C(F)(F)F)c1	13683090	O=S(=O)(Cl)c1cc(Br)cc(Cl)c1O			Oc1c(O)c(Cl)c(Cl)c(Cl)c1Cl	0.6	Oc1ccc(Cl)cc1	0.769231
O=C(CCCN1C(=O)C(=Cc2cccs2)SC1=S)OCC1COC(=O)C1	102042	1	1016	0.448026	0.908972	-4.98034	0.394236	1	real	1458	141774	O=C(O)CCCN1C(=O)C(=Cc2cccs2)SC1=S	3709214	O=C1CC(CBr)CO1			O=C(CCN1C(=O)/C(=C/c2ccc(-c3ccc([N+](=O)[O-])cc3)o2)SC1=S)O[K]	0.517857	Clc1ccc([I+]c2cccs2)cc1	0.434783
O=C(Nc1cc(Cl)cc(C(F)(F)F)c1)c1cccc2cccc(O)c12	115903	1	8825	0.44784	0.936278	-5.30429	0.403771	1	real	22	2243378	Nc1cc(Cl)cc(C(F)(F)F)c1	3635352	O=C(O)c1cccc2cccc(O)c12			O=C(Nc1cccc(NC(=O)c2cccc(O)c2O)c1)c1cccc(O)c1O	0.740741	Oc1ccc(Cl)cc1	0.615385
CC(=Cc1c(Cl)cccc1Cl)C(=O)Nc1cc(F)c(C(F)(F)F)cc1O	116943	1	9389	0.447805	0.924823	-5.16983	0.438226	1	real	22	22612078	Nc1cc(F)c(C(F)(F)F)cc1O	3998715	CC(=Cc1c(Cl)cccc1Cl)C(=O)O			O=C(Nc1cc(C(F)(F)F)ccc1O)Nc1cc(C(F)(F)F)ccc1O	0.62963	Oc1ccc(Cl)cc1	0.538462
O=C(Cc1ccc(SCC(F)(F)F)cc1)Nc1cc(Br)cc(C(F)(F)F)c1O	106844	1	3832	0.447628	0.924636	-5.1699	0.377808	1	real	22	22557662	Nc1cc(Br)cc(C(F)(F)F)c1O	9488505	O=C(O)Cc1ccc(SCC(F)(F)F)cc1			O=C(Nc1cc(C(F)(F)F)ccc1O)Nc1cc(C(F)(F)F)ccc1O	0.555556	Oc1ccc(Cl)cc1	0.384615
C=C(c1ccc(C(=O)N[C@H](CC(=O)O)c2ccc(-c3cccc(F)c3O)cc2)cc1)c1cc2c(cc1C)C(C)(C)CCC2(C)C	107727	1	4317	0.447576	0.965626	-5.65327	0.324421	1	wuxi	9	LN01375002_phase_3_Br_N-Boc	CC(C)(C)OC(=O)N[C@H](CC(=O)O)c1ccc(Br)cc1	BT1823_BT	OB(O)c1cccc(F)c1O	SD1405_SD	C=C(c1ccc(C(=O)O)cc1)c1cc2c(cc1C)C(C)(C)CCC2(C)C	C=C(c1ccc(C(=O)O)cc1)c1cc2c(cc1C)C(C)(C)CCC2(C)C	0.911765	CC(NNC(=O)c1ccccc1)c1ccccc1	0.555556
O=S(=O)(NC(c1ccc(Cl)cc1)c1ccc(C(F)(F)F)cc1F)c1c(O)c(Cl)cc(Cl)c1Cl	101500	3	690	0.447503	0.966457	-5.664	0.36497	1	real	40	26274511	NC(c1ccc(Cl)cc1)c1ccc(C(F)(F)F)cc1F	15142983	O=S(=O)(Cl)c1c(O)c(Cl)cc(Cl)c1Cl			Oc1c(O)c(Cl)c(Cl)c(Cl)c1Cl	0.7	Oc1ccc(Cl)cc1	0.769231
O=C(Nc1ccc(I)cc1C(F)(F)F)c1cccc(F)c1O	115276	0	8494	0.447499	0.843367	-4.21446	0	1	wuxi	1	AG1018_AG	Nc1ccc(I)cc1C(F)(F)F	SD0514_SD	O=C(O)c1cccc(F)c1O			O=C(Nc1cccc(NC(=O)c2cccc(O)c2O)c1)c1cccc(O)c1O	0.666667	O=C(Nc1ccc(C(=O)O)c(O)c1)c1ccccc1	0.433333
O=C(Nc1cc(Br)cc(C(F)(F)F)c1O)c1sc2cccc(F)c2c1Cl	103371	1	1792	0.447311	0.937388	-5.32411	0.464701	1	real	22	22557662	Nc1cc(Br)cc(C(F)(F)F)c1O	2794835	O=C(O)c1sc2cccc(F)c2c1Cl			Oc1c(O)c(Cl)c(Cl)c(Cl)c1Cl	0.7	Oc1ccc(Cl)cc1	0.538462
O=C(Nc1cc(Br)cc(C(F)(F)F)c1O)c1cc(F)c(Br)c(Cl)c1	111096	1	6223	0.447173	0.942119	-5.38159	0.411026	1	real	22	22557662	Nc1cc(Br)cc(C(F)(F)F)c1O	7176259	O=C(O)c1cc(F)c(Br)c(Cl)c1			Oc1c(O)c(Cl)c(Cl)c(Cl)c1Cl	0.6	Oc1ccc(Cl)cc1	0.461538
O=C(O)C[C@@H](NC(=O)c1c(O)c(Cl)cc(Cl)c1Cl)c1ccc(-c2cccc(OC(F)(F)F)c2F)cc1	115399	1	8575	0.446887	0.971826	-5.73511	0.337972	1	wuxi	9	LN01375002_phase_3_Br_N-Boc	CC(C)(C)OC(=O)N[C@H](CC(=O)O)c1ccc(Br)cc1	BT3421_BT	OB(O)c1cccc(OC(F)(F)F)c1F	SD1161_SD	O=C(O)c1c(O)c(Cl)cc(Cl)c1Cl	Oc1c(O)c(Cl)c(Cl)c(Cl)c1Cl	0.7	O=C(O)C(O)c1ccccc1	0.555556
CCOC(=O)CC(OC(=O)CCN1C(=O)C(=Cc2ccc(F)cc2)SC1=S)C(C)=O	115123	8	8408	0.446877	0.898088	-4.86685	0.445422	1	real	1458	43186	O=C(O)CCN1C(=O)C(=Cc2ccc(F)cc2)SC1=S	8025453	CCOC(=O)CC(Br)C(C)=O			CC(C)C(C(=O)O)N1C(=O)/C(=C\c2ccc(Br)cc2)SC1=S	0.609756	O=C(O)C(O)c1ccccc1	0.388889
O=C1CNCN1c1ccc([N+](=O)[O-])s1	106456	1	3621	0.446758	0.689609	-2.41319	0.457375	1	real	27	10993868	O=C1CNCN1	61330	O=[N+]([O-])c1ccc(Br)s1			O=C1c2c(O)ccc([N+](=O)[O-])c2C(=O)c2c([N+](=O)[O-])ccc(O)c21	0.416667	CC(=O)Nc1ncc([N+](=O)[O-])s1	0.4
O=C(Nc1cc(Br)cc(C(F)(F)F)c1O)c1csc(-c2ccc(Cl)cc2)n1	113385	1	7488	0.446381	0.954337	-5.5356	0.416427	1	real	22	22557662	Nc1cc(Br)cc(C(F)(F)F)c1O	38910	O=C(O)c1csc(-c2ccc(Cl)cc2)n1			Oc1c(O)c(Cl)c(Cl)c(Cl)c1Cl	0.6	Oc1ccc(Cl)cc1	0.769231
C[N+](C)(C)CCCCNc1ccc(-c2cn3nc(Br)sc3n2)cc1	100616	5	139	0.446348	0.667701	-2.16044	0.384492	1	real	27	19267891	C[N+](C)(C)CCCCN	658314	Fc1ccc(-c2cn3nc(Br)sc3n2)cc1			CCCCCCCCCCCCCC[N+](C)(C)C	0.733333	Cc1cc(NCCCCCCCCCCNc2cc(C)nc3ccccc23)c2ccccc2n1	0.419355
O=C(Nc1ccc(/C=C/C(F)(F)F)cc1)c1cc(I)ccc1O	106452	2	3619	0.446315	0.916198	-5.08729	0.437268	1	real	22	24078682	Nc1ccc(/C=C/C(F)(F)F)cc1	3999	O=C(O)c1cc(I)ccc1O			O=C(Nc1ccc(Cl)cc1)c1cc(Br)ccc1O	0.65625	O=C(Nc1ccc(C(=O)O)c(O)c1)c1ccccc1	0.533333
O=C(Nc1ccc(Cl)c(C(F)(F)F)c1Cl)c1cc(I)ccc1O	110256	1	5753	0.446265	0.945832	-5.43693	0.372808	1	wuxi	1	AG00216_AG	Nc1ccc(Cl)c(C(F)(F)F)c1Cl	SD0030_SD	O=C(O)c1cc(I)ccc1O			O=C(Nc1cc(C(F)(F)F)ccc1O)Nc1cc(C(F)(F)F)ccc1O	0.62963	Oc1ccc(Cl)cc1	0.538462
O=C(Nc1cc(Cl)c(O)c(Cl)c1)c1c(Cl)c(Cl)cc(Cl)c1Cl	101759	1	824	0.446218	0.948734	-5.4717	0.561243	1	real	22	62237	Nc1cc(Cl)c(O)c(Cl)c1	3924906	O=C(O)c1c(Cl)c(Cl)cc(Cl)c1Cl			Oc1c(O)c(Cl)c(Cl)c(Cl)c1Cl	0.7	Cc1cc(O)cc(C)c1Cl	0.5
CCOc1cc(/C=C/C(=O)Nc2cc(F)c(C(F)(F)F)cc2O)cc(Cl)c1O	116412	1	9104	0.446133	0.925096	-5.19441	0.389299	1	real	22	22612078	Nc1cc(F)c(C(F)(F)F)cc1O	13325	CCOc1cc(/C=C/C(=O)O)cc(Cl)c1O			Oc1c(O)c(Cl)c(Cl)c(Cl)c1Cl	0.6	Cc1cc(O)cc(C)c1Cl	0.5
CC(O)C1CN(C(=O)CSc2nnc(S)s2)C1	114056	1	7848	0.446096	0.662748	-2.10531	0.406288	1	real	22	23024166	CC(O)C1CNC1	46484	O=C(O)CSc1nnc(S)s1			S=C(SSC(=S)N1CCOCC1)N1CCOCC1	0.315789	C[C@@H](O)[C@H]1C(=O)N2C(C(=O)O)=C(SCCNC=N)C[C@H]12	0.340426
COc1cc(C(F)(F)F)ccc1/C=C/C(=O)Nc1c(O)c(Cl)cc(Cl)c1Cl	102804	1	1464	0.445878	0.96094	-5.61978	0.426794	1	real	22	7528977	Nc1c(O)c(Cl)cc(Cl)c1Cl	24018302	COc1cc(C(F)(F)F)ccc1/C=C/C(=O)O			Oc1c(O)c(Cl)c(Cl)c(Cl)c1Cl	0.7	Cc1cc(O)cc(C)c1Cl	0.625
O=C(Nc1cc(Br)cc(C(F)(F)F)c1O)c1ccc(F)cc1C(F)(F)F	115985	1	8875	0.445856	0.895239	-4.84635	0.414328	1	real	22	22557662	Nc1cc(Br)cc(C(F)(F)F)c1O	77917	O=C(O)c1ccc(F)cc1C(F)(F)F			O=C(Nc1cc(C(F)(F)F)ccc1C(F)(F)F)c1cc(Br)ccc1O	0.615385	Nc1ccc(C(=O)O)c(O)c1	0.454545
O=C(Nc1cc(I)cc(C(F)(F)F)c1)c1ccc(Cl)cc1O	110051	1	5633	0.445558	0.913704	-5.0676	0.430877	1	real	22	6957541	Nc1cc(I)cc(C(F)(F)F)c1	10456	O=C(O)c1ccc(Cl)cc1O			O=C(Nc1cc(C(F)(F)F)cc(C(F)(F)F)c1)c1cc(Cl)ccc1OP(=O)(O)O	0.682927	Oc1ccc(Cl)cc1	0.692308
O=C(Nc1ccc(/C=C/C(F)(F)F)cc1)c1cc(F)cc(F)c1O	116273	1	9031	0.445546	0.860709	-4.44365	0.503921	1	real	22	24078682	Nc1ccc(/C=C/C(F)(F)F)cc1	2244720	O=C(O)c1cc(F)cc(F)c1O			O=C(Nc1cccc(NC(=O)c2cccc(O)c2O)c1)c1cccc(O)c1O	0.592593	O=C(Nc1ccc(C(=O)O)c(O)c1)c1ccccc1	0.5
CC(=O)C(NC(=O)COC(=O)CN1C(=O)C(=Cc2ccc(Br)cc2)SC1=S)C(C)C	111995	1	6724	0.445359	0.923043	-5.18012	0.467728	1	real	1458	141764	O=C(O)CN1C(=O)C(=Cc2ccc(Br)cc2)SC1=S	43000	CC(=O)C(NC(=O)CCl)C(C)C			CC(C)C(C(=O)O)N1C(=O)/C(=C\c2ccc(Br)cc2)SC1=S	0.756098	CC(=O)Nc1ccc(S(=O)(=O)c2ccc(NC(C)=O)cc2)cc1	0.391304
O=C(Nc1cc(Cl)c(Br)c(C(F)(F)F)c1)c1cc(Br)cc(F)c1O	110862	0	6087	0.445333	0.949607	-5.49329	0	1	wuxi	1	AG3425_AG	Nc1cc(Cl)c(Br)c(C(F)(F)F)c1	SD1881_SD	O=C(O)c1cc(Br)cc(F)c1O			O=C(Nc1ccc(Cl)cc1)c1cc(Br)ccc1O	0.625	Oc1ccc(Cl)cc1	0.461538
O=C(O)C[C@@H](N[CH]c1cc(I)cc(I)c1O)c1ccc(-c2ccc(C(F)(F)F)c(F)c2)cc1	108610	2	4840	0.445203	0.961401	-5.63385	0.391393	1	wuxi	13	LN01375002_phase_3_Br_N-Boc	CC(C)(C)OC(=O)N[C@H](CC(=O)O)c1ccc(Br)cc1	BT1723_BT	OB(O)c1ccc(C(F)(F)F)c(F)c1	QS0038_QS	O=Cc1cc(I)cc(I)c1O	Oc1c(I)cc(I)cc1I	0.928571	O=C(O)C(O)c1ccccc1	0.5
O=S(=O)(NCc1ccc(Br)cc1C(F)(F)F)c1c(O)c(Cl)cc(Cl)c1Cl	102768	2	1441	0.445137	0.910435	-5.03449	0.410291	1	real	40	8970160	NCc1ccc(Br)cc1C(F)(F)F	15142983	O=S(=O)(Cl)c1c(O)c(Cl)cc(Cl)c1Cl			Oc1c(O)c(Cl)c(Cl)c(Cl)c1Cl	0.7	Oc1ccc(Cl)cc1	0.538462
O=C(C#Cc1ccc(F)cc1F)Nc1cc(C(F)(F)F)c(Cl)cc1O	109627	1	5403	0.445133	0.889164	-4.78403	0.490793	1	real	22	11656874	Nc1cc(C(F)(F)F)c(Cl)cc1O	3732626	O=C(O)C#Cc1ccc(F)cc1F			O=C(Nc1cc(C(F)(F)F)ccc1O)Nc1cc(C(F)(F)F)ccc1O	0.666667	Oc1ccc(Cl)cc1	0.538462
O=C(Nc1cc(Br)cc(C(F)(F)F)c1O)c1cc(Br)cc(OC(F)F)c1	115695	1	8725	0.445022	0.930533	-5.27264	0.385275	1	real	22	22557662	Nc1cc(Br)cc(C(F)(F)F)c1O	26612796	O=C(O)c1cc(Br)cc(OC(F)F)c1			O=C(Nc1cc(C(F)(F)F)ccc1C(F)(F)F)c1cc(Br)ccc1O	0.538462	O=C(Nc1ccc(C(=O)O)c(O)c1)c1ccccc1	0.4
O=C(CCl)CC(F)(F)OC(=O)CCN1C(=O)C(=Cc2ccc(F)cc2)SC1=S	104250	2	2326	0.444509	0.951449	-5.5255	0.392185	1	real	1458	43186	O=C(O)CCN1C(=O)C(=Cc2ccc(F)cc2)SC1=S	3643949	O=C(CCl)CC(F)(F)F			O=C(O)c1ccc(/C=C2\SC(=S)N(Cc3cccc(C(F)(F)F)c3)C2=O)cc1	0.588235	Oc1ccc(Cl)cc1	0.384615
C=CCN(c1nnc(S)s1)c1ncccc1[N+](=O)[O-]	111900	5	6670	0.444387	0.789141	-3.61564	0.390974	1	real	27	15320	C=CCNc1nnc(S)s1	925036	O=[N+]([O-])c1cccnc1F			c1ccc(SSc2ccccn2)nc1	0.529412	O=[N+]([O-])c1ccc(O)c2ncccc12	0.566667
O=C(Nc1cc(Cl)cc(Cl)c1O)c1cc(C(F)F)ccc1Cl	105246	1	2907	0.444246	0.878012	-4.66403	0.38645	1	real	22	191723	Nc1cc(Cl)cc(Cl)c1O	22382035	O=C(O)c1cc(C(F)F)ccc1Cl			O=C(Nc1cc(Cl)cc(Cl)c1O)c1c(O)c(Cl)cc(Cl)c1Cl	0.741935	Oc1ccc(Cl)cc1	0.615385
O=S(=O)(NC(c1cccc(Cl)c1)c1ccccc1C(F)(F)F)c1cc(Cl)cc(Cl)c1O	101285	2	524	0.444146	0.899935	-4.92349	0.122781	1	real	40	26059068	NC(c1cccc(Cl)c1)c1ccccc1C(F)(F)F	50760	O=S(=O)(Cl)c1cc(Cl)cc(Cl)c1O			O=S(c1cc(Cl)cc(Cl)c1O)c1cc(Cl)cc(Cl)c1O	0.636364	Oc1ccc(Cl)cc1	0.615385
O=C(Nc1ccc(/C=C/C(F)(F)F)cc1)c1c(O)cc(Cl)cc1F	113434	1	7514	0.443879	0.900016	-4.92786	0.426908	1	real	22	24078682	Nc1ccc(/C=C/C(F)(F)F)cc1	26463479	O=C(O)c1c(O)cc(Cl)cc1F			Fc1ccc(NC(=S)Nc2cc(Cl)cc(Cl)c2)cc1	0.62963	Oc1ccc(Cl)cc1	0.615385
O=C(/C=C/c1cc(C(F)(F)F)cc(C(F)(F)F)c1)Nc1cc(O)c(Cl)cc1F	109136	1	5135	0.443166	0.926541	-5.24933	0.464733	1	real	22	199364	Nc1cc(O)c(Cl)cc1F	23720123	O=C(O)/C=C/c1cc(C(F)(F)F)cc(C(F)(F)F)c1			O=C(Nc1cc(C(F)(F)F)ccc1O)Nc1cc(C(F)(F)F)ccc1O	0.62963	Oc1ccc(Cl)cc1	0.461538
C[N+](C)(C)CCOC(=O)CSc1nn(-c2ccccc2)c(=S)s1	114253	3	7956	0.443129	0.78261	-3.55479	0.402597	1	real	1458	15529	O=C(O)CSc1nn(-c2ccccc2)c(=S)s1	50313	C[N+](C)(C)CCBr			C[N+](C)(C)CCC(=O)c1ccc2ccccc2c1	0.5	O=C(O)C(O)c1ccccc1	0.5
O=C(Nc1cc(C(F)(F)F)c(Cl)cc1O)c1cc2c(cc1O)CCC2	105874	1	3275	0.443076	0.934135	-5.33992	0.385961	1	real	22	11656874	Nc1cc(C(F)(F)F)c(Cl)cc1O	3732138	O=C(O)c1cc2c(cc1O)CCC2			O=C(Nc1cc(C(F)(F)F)ccc1O)Nc1cc(C(F)(F)F)ccc1O	0.592593	Oc1ccc(Cl)cc1	0.461538
CC(=O)c1cc(NC(c2ccc(Cl)cc2)c2ccccc2C(F)(F)F)cc(CCl)c1O	106579	3	3675	0.443074	0.972966	-5.79724	0.345452	1	real	2230	26057505	NC(c1ccc(Cl)cc1)c1ccccc1C(F)(F)F	7798	CC(=O)c1cc(Cl)cc(CCl)c1O			Oc1c(O)c(Cl)c(Cl)c(Cl)c1Cl	0.6	Oc1ccc(Cl)cc1	0.769231
Cc1cc(C(F)(F)F)ccc1CC(=O)Nc1c(O)c(Cl)cc(Cl)c1Cl	105616	2	3131	0.442983	0.950462	-5.53339	0.433715	1	real	22	7528977	Nc1c(O)c(Cl)cc(Cl)c1Cl	7637298	Cc1cc(C(F)(F)F)ccc1CC(=O)O			Oc1c(O)c(Cl)c(Cl)c(Cl)c1Cl	0.7	Cc1cc(O)cc(C)c1Cl	0.75
O=C(Nc1ccc(/C=C/C(F)(F)F)cc1)c1c(O)cc(Br)cc1F	114263	2	7961	0.442973	0.914991	-5.11578	0.411352	1	real	22	24078682	Nc1ccc(/C=C/C(F)(F)F)cc1	22129726	O=C(O)c1c(O)cc(Br)cc1F			Oc1cc(O)cc(/C=C/c2ccc(Br)cc2)c1	0.636364	O=C(Nc1ccc(C(=O)O)c(O)c1)c1ccccc1	0.5
O=C(Nc1cc(Br)cc(C(F)(F)F)c1O)c1ccc(I)cc1F	108349	1	4693	0.44295	0.878615	-4.68769	0.486525	1	real	22	22557662	Nc1cc(Br)cc(C(F)(F)F)c1O	74291	O=C(O)c1ccc(I)cc1F			Oc1c(I)cc(I)cc1I	0.642857	Nc1ccc(C(=O)O)c(O)c1	0.454545
C=C(CNC(=O)CN1C(=O)C(=Cc2cccc(Br)c2)SC1=S)CC(F)(F)F	113698	1	7654	0.442878	0.931356	-5.30972	0.465256	1	real	22	27281227	C=C(CN)CC(F)(F)F	2031820	O=C(O)CN1C(=O)C(=Cc2cccc(Br)c2)SC1=S			O=C(O)c1ccc(/C=C2\SC(=S)N(Cc3cccc(C(F)(F)F)c3)C2=O)cc1	0.666667	NNC(=O)c1ccncc1	0.428571
Cc1cc(O)c(C(=O)CCC(=O)Nc2cc(N3CCOC3=O)ccc2F)cc1Br	112746	1	7135	0.442673	0.907077	-5.02641	0.386616	1	real	22	2017044	Nc1cc(N2CCOC2=O)ccc1F	25965961	Cc1cc(O)c(C(=O)CCC(=O)O)cc1Br			Cc1cc(O)ccc1O	0.588235	Nc1ccc(C(=O)O)c(O)c1	0.545455
O=S(=O)(N[C@H]1c2ccc(Br)cc2C[C@@H]1C(F)(F)F)c1c(O)c(Cl)cc(Cl)c1Cl	117269	1	9564	0.442558	0.949804	-5.53105	0.369277	1	real	40	27329262	N[C@H]1c2ccc(Br)cc2C[C@@H]1C(F)(F)F	15142983	O=S(=O)(Cl)c1c(O)c(Cl)cc(Cl)c1Cl			Oc1c(O)c(Cl)c(Cl)c(Cl)c1Cl	0.7	Oc1ccc(Cl)cc1	0.538462
O=[N+]([O-])c1ccc(N2CCC2(CO)CO)s1	110550	2	5915	0.442468	0.679602	-2.35015	0.425908	1	real	27	26630491	OCC1(CO)CCN1	2018354	O=[N+]([O-])c1ccc(Cl)s1			O=C1c2c(O)ccc([N+](=O)[O-])c2C(=O)c2c([N+](=O)[O-])ccc(O)c21	0.416667	CC(=O)Nc1ncc([N+](=O)[O-])s1	0.433333
CCCCN(c1ccc([N+](=O)[O-])s1)c1nnc(S)s1	101918	9	948	0.442292	0.885415	-4.77618	0.39146	1	real	27	6828	CCCCNc1nnc(S)s1	2018354	O=[N+]([O-])c1ccc(Cl)s1			CCCCCCCCCCCCCCCCCCN(CCO)CCO	0.473684	CCCCCCCCCCCCCCCCCCCCCCO	0.538462
O=C(Nc1cc(Cl)cc(C(F)(F)F)c1)c1cc(Cl)c2ccccc2c1O	117513	3	9707	0.441946	0.970521	-5.78286	0.376659	1	real	22	2243378	Nc1cc(Cl)cc(C(F)(F)F)c1	546497	O=C(O)c1cc(Cl)c2ccccc2c1O			O=C(Nc1cc(C(F)(F)F)cc(C(F)(F)F)c1)c1cc(Cl)ccc1OP(=O)(O)O	0.634146	Oc1ccc(Cl)cc1	0.615385
O=C(Nc1ccc(CC(F)(F)F)cc1)c1c(O)cc(Cl)cc1Cl	107184	1	4012	0.441803	0.874613	-4.65522	0.368029	1	real	527	3001844	Nc1ccc(CC(F)(F)F)cc1	2019720	O=C(O)c1c(O)cc(Cl)cc1Cl			O=C(Nc1ccc(Cl)cc1)Nc1ccc(Cl)c(Cl)c1	0.653846	Oc1ccc(Cl)cc1	0.615385
O=C(Nc1cc(Cl)c(Cl)cc1O)c1cc(Br)c(C(F)(F)F)cc1F	111266	2	6314	0.441759	0.944176	-5.475	0.425841	1	real	22	3620557	Nc1cc(Cl)c(Cl)cc1O	23551641	O=C(O)c1cc(Br)c(C(F)(F)F)cc1F			O=C(Nc1ccc(Cl)cc1F)c1ccccc1O	0.617647	Oc1ccc(Cl)cc1	0.461538
O=C(Nc1cc(C(F)(F)F)c(Cl)cc1O)c1c(Cl)cc(Br)cc1Cl	114726	1	8204	0.441575	0.920694	-5.2008	0.455188	1	real	22	11656874	Nc1cc(C(F)(F)F)c(Cl)cc1O	8954406	O=C(O)c1c(Cl)cc(Br)cc1Cl			O=C(Nc1cc(C(F)(F)F)ccc1O)Nc1cc(C(F)(F)F)ccc1O	0.592593	Oc1ccc(Cl)cc1	0.461538
O=C(Nc1ccc(/C=C/C(F)(F)F)cc1)c1ccc(I)cc1O	107209	1	4029	0.441498	0.910943	-5.08696	0.331013	1	real	22	24078682	Nc1ccc(/C=C/C(F)(F)F)cc1	3552000	O=C(O)c1ccc(I)cc1O			O=C(Nc1cccc(NC(=O)c2cccc(O)c2O)c1)c1cccc(O)c1O	0.62963	O=C(Nc1ccc(C(=O)O)c(O)c1)c1ccccc1	0.6
CC(=O)c1cc(NC(c2cccc(Cl)c2)c2ccccc2C(F)(F)F)cc(CCl)c1O	112609	0	7055	0.44148	0.967538	-5.75369	0	1	real	2230	26059068	NC(c1cccc(Cl)c1)c1ccccc1C(F)(F)F	7366	CC(=O)c1cc(F)cc(CCl)c1O			Oc1c(O)c(Cl)c(Cl)c(Cl)c1Cl	0.6	Oc1ccc(Cl)cc1	0.615385
O=C(Nc1cc(Cl)c(O)c(Cl)c1)C(=O)Nc1ccccc1SC(Cl)C(F)(F)F	102597	1	1350	0.441433	0.902848	-4.99245	0.403468	1	real	2718	62237	Nc1cc(Cl)c(O)c(Cl)c1	47138	Nc1ccccc1SC(Cl)C(F)(F)F			Oc1c(O)c(Cl)c(Cl)c(Cl)c1Cl	0.6	O=C(O)C(O)c1ccccc1	0.555556
O=C(COc1ccc(Cl)c(C(F)(F)F)c1)Nc1c(O)c(Cl)cc(Cl)c1Cl	102986	1	1574	0.441345	0.925785	-5.2637	0.37454	1	real	22	7528977	Nc1c(O)c(Cl)cc(Cl)c1Cl	25935652	O=C(O)COc1ccc(Cl)c(C(F)(F)F)c1			Oc1c(O)c(Cl)c(Cl)c(Cl)c1Cl	0.7	Cc1cc(O)cc(C)c1Cl	0.625
CC1(C)CCC(CNS(=O)(=O)c2c(O)c(Cl)cc(Cl)c2Cl)c2ccccc21	104436	2	2428	0.440924	0.945774	-5.50447	0.35494	1	real	40	9046529	CC1(C)CCC(CN)c2ccccc21	15142983	O=S(=O)(Cl)c1c(O)c(Cl)cc(Cl)c1Cl			Oc1c(O)c(Cl)c(Cl)c(Cl)c1Cl	0.7	Cc1cc(O)cc(C)c1Cl	0.5625
O=C(Nc1nc2c(Cl)cccc2n1CC(F)(F)F)c1c(O)ccc(Cl)c1F	108844	3	4971	0.440881	0.904014	-5.01324	0.455732	1	real	22	15861889	Nc1nc2c(Cl)cccc2n1CC(F)(F)F	22377539	O=C(O)c1c(O)ccc(Cl)c1F			O=C(Nc1cc(C(F)(F)F)ccc1O)Nc1cc(C(F)(F)F)ccc1O	0.518519	Oc1ccc(Cl)c2cccnc12	0.6
O=C(Nc1ccc(Cl)cc1-c1ccc(C(F)(F)F)cc1)c1c(O)cccc1C(F)(F)F	114347	1	7999	0.440536	0.960556	-5.68351	0.408567	1	real	22	7171334	Nc1ccc(Cl)cc1-c1ccc(C(F)(F)F)cc1	9065109	O=C(O)c1c(O)cccc1C(F)(F)F			O=C(Nc1cc(C(F)(F)F)ccc1O)Nc1cc(C(F)(F)F)ccc1O	0.703704	Oc1ccc(Cl)cc1	0.692308
CC(=O)c1cccc(NC(=O)c2cc(Br)ccc2C(F)(F)F)c1O	116840	1	9339	0.440532	0.851548	-4.39983	0.439663	1	wuxi	1	AG1712_AG	CC(=O)c1cccc(N)c1O	SD1143_SD	O=C(O)c1cc(Br)ccc1C(F)(F)F			O=C(Nc1cc(C(F)(F)F)ccc1C(F)(F)F)c1cc(Br)ccc1O	0.717949	O=C(Nc1ccc(C(=O)O)c(O)c1)c1ccccc1	0.466667
CC(C)(C)c1ccc(O)c(NC(=O)Nc2ccc(Cl)c(C(F)(F)F)c2)c1	110279	0	5761	0.44047	0.961749	-5.69841	0	1	real	2430	2288	Nc1ccc(Cl)c(C(F)(F)F)c1	10355	CC(C)(C)c1ccc(O)c(N)c1			O=C(Nc1cc(C(F)(F)F)ccc1O)Nc1cc(C(F)(F)F)ccc1O	0.925926	Oc1ccc(Cl)cc1	0.538462
CN(CCOc1ccc(Br)cc1)c1ccc(-c2nc3sccn3c2C[N+](C)(C)C)cc1	113973	1	7802	0.440242	0.709197	-2.72712	0.392696	1	real	2230	14184	CNCCOc1ccc(Br)cc1	31624	C[N+](C)(C)Cc1c(-c2ccc(Cl)cc2)nc2sccn12			CN(C)c1cc[n+](Cc2ccc(OCCOc3ccc(C[n+]4ccc(N(C)C)cc4)cc3)cc2)cc1	0.5	C1N2CN3CN1CN(C2)C3	0.333333
O=C(Nc1ccc(Br)c(C(F)(F)F)c1)c1cc(I)ccc1O	109244	0	5201	0.440214	0.913993	-5.13928	0	1	real	22	7925	Nc1ccc(Br)c(C(F)(F)F)c1	3999	O=C(O)c1cc(I)ccc1O			O=C(Nc1ccc(Cl)cc1)c1cc(Br)ccc1O	0.6875	O=C(Nc1ccc(C(=O)O)c(O)c1)c1ccccc1	0.566667
C[N+](C)(C)CCOC(=O)c1cc(NC(=O)c2cc(Cl)cc(Cl)c2)ccc1O	103962	5	2147	0.44002	0.798837	-3.78561	0.3692	1	real	1458	92553	O=C(Nc1ccc(O)c(C(=O)O)c1)c1cc(Cl)cc(Cl)c1	50313	C[N+](C)(C)CCBr			O=C(Nc1ccc(Cl)cc1)c1cc(Br)ccc1O	0.65625	O=C(Nc1ccc(C(=O)O)c(O)c1)c1ccccc1	0.633333
C[N+](C)(C)CCCCNc1ncc(F)c2ccccc12	115309	0	8516	0.439988	0.662725	-2.18309	0	1	real	27	19267891	C[N+](C)(C)CCCCN	17362209	Fc1cnc(Cl)c2ccccc12			CCCCCCCCCCCCCC[N+](C)(C)C	0.666667	Cc1cc(NCCCCCCCCCCNc2cc(C)nc3ccccc23)c2ccccc2n1	0.516129
O=S(=O)(NC(CC(F)(F)F)c1cccc(C(F)(F)F)c1)c1c(O)c(Cl)cc(Cl)c1Cl	102734	2	1423	0.439924	0.898997	-4.96638	0.437843	1	real	40	8886112	NC(CC(F)(F)F)c1cccc(C(F)(F)F)c1	15142983	O=S(=O)(Cl)c1c(O)c(Cl)cc(Cl)c1Cl			Oc1c(O)c(Cl)c(Cl)c(Cl)c1Cl	0.7	Oc1ccc(Cl)cc1	0.538462
O=S(=O)(NCc1c(F)cccc1C(F)(F)F)c1c(O)c(Cl)cc(Cl)c1Cl	102157	1	1073	0.439796	0.885663	-4.81099	0.447252	1	real	40	75909	NCc1c(F)cccc1C(F)(F)F	15142983	O=S(=O)(Cl)c1c(O)c(Cl)cc(Cl)c1Cl			Oc1c(O)c(Cl)c(Cl)c(Cl)c1Cl	0.7	Oc1ccc(Cl)cc1	0.538462
CCCN(CC(F)(F)F)C(=O)CN1C(=O)C(=Cc2ccc(Br)cc2)SC1=S	105024	2	2780	0.439709	0.94143	-5.46884	0.384317	1	real	22	624922	CCCNCC(F)(F)F	141764	O=C(O)CN1C(=O)C(=Cc2ccc(Br)cc2)SC1=S			CC(C)C(C(=O)O)N1C(=O)/C(=C\c2ccc(Br)cc2)SC1=S	0.707317	CCCCCCCCCCCCCCCCCCCCCCO	0.384615
O=C(CCCN1C(=O)C(=Cc2cccs2)SC1=S)OCC(=O)c1ccc([N+](=O)[O-])o1	117360	2	9617	0.439642	0.987581	-6.0132	0.37489	1	real	1458	141774	O=C(O)CCCN1C(=O)C(=Cc2cccs2)SC1=S	2992756	O=C(CCl)c1ccc([N+](=O)[O-])o1			O=C(CCN1C(=O)/C(=C/c2ccc(-c3ccc([N+](=O)[O-])cc3)o2)SC1=S)O[K]	0.625	O=[N+]([O-])c1ccc(/C=[N+](/[O-])CCO)o1	0.580645
CC1CN(c2ccc([N+](=O)[O-])s2)CC1O	115081	5	8387	0.439629	0.621361	-1.70054	0.432111	1	real	27	3063724	CC1CNCC1O	2018354	O=[N+]([O-])c1ccc(Cl)s1			O=C1c2c(O)ccc([N+](=O)[O-])c2C(=O)c2c([N+](=O)[O-])ccc(O)c21	0.416667	CC(=O)Nc1ncc([N+](=O)[O-])s1	0.5
O=C(C=Cc1ccc(Cl)c(Cl)c1)Nc1nc(C(=O)Nc2cc(Cl)cc(Cl)c2O)cs1	103789	1	2042	0.439578	0.940858	-5.46379	0.382062	1	wuxi	6	WXCD00301481_phase_3_COOH_N-Boc	CC(C)(C)OC(=O)Nc1nc(C(=O)O)cs1	AG1183_AG	Nc1cc(Cl)cc(Cl)c1O	SB0118_SB	O=C(O)C=Cc1ccc(Cl)c(Cl)c1	O=C(Nc1cc(Cl)cc(Cl)c1O)c1c(O)c(Cl)cc(Cl)c1Cl	0.741935	Oc1ccc(Cl)cc1	0.615385
O=C(Nc1cc(Br)cc(Cl)c1O)c1csc(C(=O)Nc2c(Br)cccc2C(F)(F)F)n1	108637	1	4854	0.439364	0.912852	-5.1367	0.400539	1	wuxi	7	LN00160519_phase_2_COOH_COOEt	CCOC(=O)c1nc(C(=O)O)cs1	AG3730_AG	Nc1cc(Br)cc(Cl)c1O	AG3031_AG	Nc1c(Br)cccc1C(F)(F)F	O=C(Nc1cc(Cl)cc(Cl)c1O)c1c(O)c(Cl)cc(Cl)c1Cl	0.612903	Oc1ccc(Cl)cc1	0.538462
O=S(=O)(NC(CO)c1ccc(Cl)cc1C(F)(F)F)c1c(O)c(Cl)cc(Cl)c1Cl	106167	1	3439	0.439338	0.83476	-4.21738	0.382619	1	real	40	11671541	NC(CO)c1ccc(Cl)cc1C(F)(F)F	15142983	O=S(=O)(Cl)c1c(O)c(Cl)cc(Cl)c1Cl			Oc1c(O)c(Cl)c(Cl)c(Cl)c1Cl	0.7	Oc1ccc(Cl)cc1	0.692308
O=C1C(=Cc2ccc(F)cc2)SC(=S)N1CCC(=O)N1CCSC1C(F)(F)F	101200	1	479	0.439281	0.940628	-5.46487	0.395717	1	real	11	3812314	FC(F)(F)C1NCCS1	43186	O=C(O)CCN1C(=O)C(=Cc2ccc(F)cc2)SC1=S			O=C(O)c1ccc(/C=C2\SC(=S)N(Cc3cccc(C(F)(F)F)c3)C2=O)cc1	0.588235	NNC(=O)c1ccncc1	0.380952
C[N+](C)(C)CCCCNc1cc(F)c2nc(C(F)(F)F)cc(Cl)c2c1	111478	0	6445	0.43925	0.83122	-4.17681	0	1	real	27	19267891	C[N+](C)(C)CCCCN	4376430	Fc1cc(Br)cc2c(Cl)cc(C(F)(F)F)nc12			CCCCCCCCCCCCCC[N+](C)(C)C	0.666667	Cc1cc(NCCCCCCCCCCNc2cc(C)nc3ccccc23)c2ccccc2n1	0.451613
O=C(Nc1cccc(CC(F)(F)F)c1)c1cc(Br)cc(F)c1O	105977	1	3339	0.439238	0.872285	-4.66057	0.385962	1	real	22	3587207	Nc1cccc(CC(F)(F)F)c1	2149567	O=C(O)c1cc(Br)cc(F)c1O			O=C(Nc1cccc(NC(=O)c2cccc(O)c2O)c1)c1cccc(O)c1O	0.777778	O=C(Nc1ccc(C(=O)O)c(O)c1)c1ccccc1	0.533333
CCCCOc1cc(-c2ccc([C@@H](CC(=O)O)NC(=O)c3cc(Br)cc(F)c3O)cc2)cc(C(F)(F)F)c1	114306	1	7979	0.439145	0.948503	-5.55935	0.432186	1	wuxi	9	LN01375002_phase_3_Br_N-Boc	CC(C)(C)OC(=O)N[C@H](CC(=O)O)c1ccc(Br)cc1	BT6015_BT	CCCCOc1cc(B(O)O)cc(C(F)(F)F)c1	SD1881_SD	O=C(O)c1cc(Br)cc(F)c1O	O=C(Nc1cc(C(F)(F)F)ccc1O)Nc1cc(C(F)(F)F)ccc1O	0.592593	CCCCCCCCCCCCCCCCCCCCCCO	0.538462
CC(=CC(=O)Nc1cc(F)c(C(F)(F)F)cc1O)c1cccc(Br)c1	118049	1	9984	0.439122	0.921337	-5.23971	0.474286	1	real	22	22612078	Nc1cc(F)c(C(F)(F)F)cc1O	8908657	CC(=CC(=O)O)c1cccc(Br)c1			O=C(Nc1cc(C(F)(F)F)ccc1O)Nc1cc(C(F)(F)F)ccc1O	0.62963	O=C(Nc1ccc(C(=O)O)c(O)c1)c1ccccc1	0.466667
O=C(Nc1ccc(C(F)(F)F)cc1I)c1cccc(OC(F)(F)F)c1O	109414	0	5293	0.439059	0.919927	-5.22392	0	1	wuxi	1	AG0416_AG	Nc1ccc(C(F)(F)F)cc1I	SD0957_SD	O=C(O)c1cccc(OC(F)(F)F)c1O			O=C(Nc1cc(C(F)(F)F)ccc1O)Nc1cc(C(F)(F)F)ccc1O	0.703704	NNC(=O)c1ccncc1	0.47619
O=C(Nc1cc(C(F)(F)F)c(F)cc1O)c1cc(Br)c2ccccc2c1O	113041	1	7306	0.439021	0.967204	-5.78116	0.411946	1	real	22	3834559	Nc1cc(C(F)(F)F)c(F)cc1O	3902251	O=C(O)c1cc(Br)c2ccccc2c1O			O=C(Nc1cc(C(F)(F)F)ccc1O)Nc1cc(C(F)(F)F)ccc1O	0.62963	O=C(Nc1ccc(C(=O)O)c(O)c1)c1ccccc1	0.5
CNC(=O)C1c2ccccc2CCN1C(=O)C(C)N1C(=O)/C(=C\c2ccco2)SC1=S	112141	0	6807	0.43891	0.841188	-4.29855	0	1	real	22	21956971	CNC(=O)C1NCCc2ccccc21	23789653	CC(C(=O)O)N1C(=O)/C(=C\c2ccco2)SC1=S			CC(C)C(C(=O)O)N1C(=O)/C(=C\c2ccc(Br)cc2)SC1=S	0.634146	O=C(O)C(O)c1ccccc1	0.555556
O=S(=O)(NC(c1ccc(F)cc1)c1ccc(C(F)(F)F)cc1)c1c(O)c(Cl)cc(Cl)c1Cl	102736	3	1424	0.438901	0.945864	-5.53139	0.420379	1	real	40	8577098	NC(c1ccc(F)cc1)c1ccc(C(F)(F)F)cc1	15142983	O=S(=O)(Cl)c1c(O)c(Cl)cc(Cl)c1Cl			Oc1c(O)c(Cl)c(Cl)c(Cl)c1Cl	0.7	Oc1ccc(Cl)cc1	0.538462
O=C(COc1cc(Cl)c(Cl)cc1Cl)Nc1cc(Br)cc(C(F)(F)F)c1O	107793	1	4359	0.438829	0.945564	-5.52877	0.356303	1	real	22	22557662	Nc1cc(Br)cc(C(F)(F)F)c1O	2631	O=C(O)COc1cc(Cl)c(Cl)cc1Cl			Oc1c(O)c(Cl)c(Cl)c(Cl)c1Cl	0.6	Clc1cc(Cl)c(OCC#CI)cc1Cl	0.6
O=C(Nc1c(O)c(Cl)cc(Cl)c1Cl)C(F)(F)c1cccc(Br)c1	115364	1	8558	0.438807	0.909533	-5.10474	0.329932	1	real	22	7528977	Nc1c(O)c(Cl)cc(Cl)c1Cl	8904096	O=C(O)C(F)(F)c1cccc(Br)c1			Oc1c(O)c(Cl)c(Cl)c(Cl)c1Cl	0.7	Cc1cc(O)cc(C)c1Cl	0.5625
O=C1OCCN1c1cc(Nc2ccc([N+](=O)[O-])s2)ccc1F	101680	3	779	0.438714	0.877952	-4.73401	0.377916	1	real	27	8904107	Nc1ccc(F)c(N2CCOC2=O)c1	61330	O=[N+]([O-])c1ccc(Br)s1			O=C1c2c(O)ccc([N+](=O)[O-])c2C(=O)c2c([N+](=O)[O-])ccc(O)c21	0.458333	CC(=O)Nc1ncc([N+](=O)[O-])s1	0.466667
O=C(Nc1cc(O)cc(C(F)(F)F)c1)c1cc(Br)c2ccccc2c1O	113369	1	7479	0.438578	0.931427	-5.3655	0.398985	1	real	22	3059359	Nc1cc(O)cc(C(F)(F)F)c1	3902251	O=C(O)c1cc(Br)c2ccccc2c1O			O=C(Nc1cccc(NC(=O)c2cccc(O)c2O)c1)c1cccc(O)c1O	0.62963	O=C(Nc1ccc(C(=O)O)c(O)c1)c1ccccc1	0.533333
O=C(CN1C(=O)C(=Cc2ccc(Br)cc2)SC1=S)OCC(=O)c1ccc([N+](=O)[O-])cc1F	110822	1	6068	0.438556	0.97026	-5.82311	0.400079	1	real	1458	141764	O=C(O)CN1C(=O)C(=Cc2ccc(Br)cc2)SC1=S	13202122	O=C(CCl)c1ccc([N+](=O)[O-])cc1F			CC(C)C(C(=O)O)N1C(=O)/C(=C\c2ccc(Br)cc2)SC1=S	0.682927	NC(=O)c1cc([N+](=O)[O-])cc([N+](=O)[O-])c1	0.590909
CCOC(=O)CC(OC(=O)CN1C(=O)C(=Cc2ccc(Br)cc2)SC1=S)C(C)=O	110129	18	5673	0.438503	0.927472	-5.31987	0.395055	1	real	1458	141764	O=C(O)CN1C(=O)C(=Cc2ccc(Br)cc2)SC1=S	8025453	CCOC(=O)CC(Br)C(C)=O			CC(C)C(C(=O)O)N1C(=O)/C(=C\c2ccc(Br)cc2)SC1=S	0.731707	O=C(O)C(O)c1ccccc1	0.388889
O=C(Nc1cc(Cl)c(Cl)cc1O)C(=O)c1ccc(SC(F)(F)F)cc1	102236	1	1108	0.438204	0.942247	-5.49769	0.334733	1	real	22	3620557	Nc1cc(Cl)c(Cl)cc1O	26197281	O=C(O)C(=O)c1ccc(SC(F)(F)F)cc1			O=C(Nc1cc(C(F)(F)F)ccc1O)Nc1cc(C(F)(F)F)ccc1O	0.592593	Oc1ccc(Cl)cc1	0.538462
O=C(Cc1cc(Cl)ccc1C(F)(F)F)Nc1cc(F)cc(Cl)c1O	109722	1	5446	0.438188	0.870411	-4.65192	0.447765	1	real	22	3838116	Nc1cc(F)cc(Cl)c1O	82349	O=C(O)Cc1cc(Cl)ccc1C(F)(F)F			Oc1c(O)c(Cl)c(Cl)c(Cl)c1Cl	0.6	Oc1ccc(Cl)cc1	0.692308
O=C(C=Cc1cc(F)c(F)c(F)c1)Nc1cc(Cl)c(O)c(Cl)c1	101529	1	707	0.438186	0.872497	-4.67651	0.18341	1	wuxi	1	AG1779_AG	Nc1cc(Cl)c(O)c(Cl)c1	SB7333_SB	O=C(O)C=Cc1cc(F)c(F)c(F)c1			Oc1c(O)c(Cl)c(Cl)c(Cl)c1Cl	0.6	Oc1ccc(Cl)cc1	0.461538
C=CCN(c1ccc([N+](=O)[O-])nc1)c1nnc(S)s1	115531	4	8638	0.438175	0.819119	-4.04805	0.400324	1	real	27	15320	C=CCNc1nnc(S)s1	2998252	O=[N+]([O-])c1ccc(F)cn1			Nc1nnc(Sc2ncc([N+](=O)[O-])s2)s1	0.424242	CC(=O)Nc1ncc([N+](=O)[O-])s1	0.433333
O=C(CCl)CC(F)(F)OC(=O)CCCN1C(=O)C(=Cc2cccs2)SC1=S	107414	1	4149	0.437902	0.919747	-5.23659	0.402998	1	real	1458	141774	O=C(O)CCCN1C(=O)C(=Cc2cccs2)SC1=S	3643949	O=C(CCl)CC(F)(F)F			O=C(O)c1ccc(/C=C2\SC(=S)N(Cc3cccc(C(F)(F)F)c3)C2=O)cc1	0.529412	Clc1ccc([I+]c2cccs2)cc1	0.434783
CC(C(=O)N1CSCC1C(=O)N(C)C1CC1)N1C(=O)/C(=C\c2ccco2)SC1=S	101303	3	532	0.437689	0.755191	-3.30139	0.26907	1	real	22	2080417	CN(C(=O)C1CSCN1)C1CC1	23789653	CC(C(=O)O)N1C(=O)/C(=C\c2ccco2)SC1=S			CC(C)C(C(=O)O)N1C(=O)/C(=C\c2ccc(Br)cc2)SC1=S	0.609756	O=C(O)C(O)c1ccccc1	0.444444
CC(NS(=O)(=O)c1c(O)c(Cl)cc(Cl)c1Cl)c1ccc(-c2ccc(C(F)(F)F)cc2)s1	111792	1	6609	0.437637	0.929553	-5.35545	0.395634	1	real	40	17095575	CC(N)c1ccc(-c2ccc(C(F)(F)F)cc2)s1	15142983	O=S(=O)(Cl)c1c(O)c(Cl)cc(Cl)c1Cl			Oc1c(O)c(Cl)c(Cl)c(Cl)c1Cl	0.7	Cc1cc(O)cc(C)c1Cl	0.5625
O=C(CCN1C(=O)C(=Cc2ccc(F)cc2)SC1=S)OCC(=O)c1ccc([N+](=O)[O-])o1	109941	2	5585	0.437564	0.984172	-5.9996	0.401095	1	real	1458	43186	O=C(O)CCN1C(=O)C(=Cc2ccc(F)cc2)SC1=S	2992756	O=C(CCl)c1ccc([N+](=O)[O-])o1			O=C(CCN1C(=O)/C(=C/c2ccc(-c3ccc([N+](=O)[O-])cc3)o2)SC1=S)O[K]	0.660714	O=[N+]([O-])c1ccc(/C=[N+](/[O-])CCO)o1	0.580645
COc1ccc(C=C2SC(=S)N(CCCC(=O)NC(=O)C3(N)CCCOC3)C2=O)cc1	106315	0	3542	0.43751	0.825205	-4.12821	0	1	real	22	11869072	NC(=O)C1(N)CCCOC1	2048237	COc1ccc(C=C2SC(=S)N(CCCC(=O)O)C2=O)cc1			CCc1ccc(/C=C2/SC(=S)NC2=O)cc1	0.636364	CC1(C)S[C@@H]2[C@H](NC(=O)C3(N)CCCCC3)C(=O)N2[C@H]1C(=O)O	0.44186
Cc1c(NC(=O)c2cc(Cl)c(F)cc2O)cc(Br)cc1C(F)(F)F	115789	2	8770	0.437321	0.930594	-5.37175	0.333479	1	real	22	22562270	Cc1c(N)cc(Br)cc1C(F)(F)F	3732538	O=C(O)c1cc(Cl)c(F)cc1O			O=C(Nc1cc(C(F)(F)F)ccc1C(F)(F)F)c1cc(Br)ccc1O	0.641026	Cc1cc(O)cc(C)c1Cl	0.5625
O=C(CCN1C(=O)C(=Cc2ccc(F)cc2)SC1=S)OCC(=O)c1ccc([N+](=O)[O-])cc1F	104638	5	2567	0.437157	0.958996	-5.70832	0.383403	1	real	1458	43186	O=C(O)CCN1C(=O)C(=Cc2ccc(F)cc2)SC1=S	13202122	O=C(CCl)c1ccc([N+](=O)[O-])cc1F			O=C(CCN1C(=O)/C(=C/c2ccc(-c3ccc([N+](=O)[O-])cc3)o2)SC1=S)O[K]	0.678571	NC(=O)c1cc([N+](=O)[O-])cc([N+](=O)[O-])c1	0.590909
O=C(Nc1cc(Cl)c(O)c2ccccc12)c1cc(Cl)cc(F)c1O	109408	1	5288	0.4371	0.937674	-5.45794	0.348082	1	real	527	3869519	Nc1cc(Cl)c(O)c2ccccc12	3679402	O=C(O)c1cc(Cl)cc(F)c1O			O=C(Nc1ccc(Cl)cc1F)c1ccccc1O	0.705882	Oc1ccc(Cl)cc1	0.615385
O=C(Nc1c(O)c(Cl)cc(Cl)c1Cl)c1cnn(-c2cccc(Cl)c2)c1C(F)(F)F	106587	1	3678	0.437002	0.94246	-5.51556	0.381369	1	real	22	7528977	Nc1c(O)c(Cl)cc(Cl)c1Cl	39937	O=C(O)c1cnn(-c2cccc(Cl)c2)c1C(F)(F)F			Oc1c(O)c(Cl)c(Cl)c(Cl)c1Cl	0.7	Oc1ccc(Cl)cc1	0.615385
O=C(Nc1cc(-c2ccccc2)cc(C(F)(F)F)c1)c1cc(Cl)c(Cl)cc1O	115994	1	8879	0.436887	0.974131	-5.89	0.395971	1	real	22	34058572	Nc1cc(-c2ccccc2)cc(C(F)(F)F)c1	5155413	O=C(O)c1cc(Cl)c(Cl)cc1O			O=C(Nc1cc(C(F)(F)F)cc(C(F)(F)F)c1)c1cc(Cl)ccc1OP(=O)(O)O	0.634146	O=C(Nc1ccc(C(=O)O)c(O)c1)c1ccccc1	0.633333
C=CCN(c1cc([N+](=O)[O-])cc([N+](=O)[O-])c1)c1nnc(S)s1	100736	8	244	0.436862	0.845876	-4.37992	0.336192	1	real	27	15320	C=CCNc1nnc(S)s1	75033	O=[N+]([O-])c1cc(I)cc([N+](=O)[O-])c1			O=[N+]([O-])c1cc([N+](=O)[O-])c(NN(c2ccccc2)c2ccccc2)c([N+](=O)[O-])c1	0.451613	NC(=O)c1cc([N+](=O)[O-])cc([N+](=O)[O-])c1	0.590909
CSc1ccc(/C=C/C(=O)Nc2c(O)c(Cl)cc(Cl)c2Cl)s1	102125	2	1057	0.436822	0.918437	-5.23496	0.442189	1	real	22	7528977	Nc1c(O)c(Cl)cc(Cl)c1Cl	23975944	CSc1ccc(/C=C/C(=O)O)s1			Oc1c(O)c(Cl)c(Cl)c(Cl)c1Cl	0.7	Cc1cc(O)cc(C)c1Cl	0.625
O=C(Nc1ccc(-c2ccc(C(F)(F)F)cc2)cc1)c1cc(Cl)c(O)c(Cl)c1	115959	0	8866	0.436744	0.969361	-5.83566	0	1	wuxi	1	AG4205_AG	Nc1ccc(-c2ccc(C(F)(F)F)cc2)cc1	SD0242_SD	O=C(O)c1cc(Cl)c(O)c(Cl)c1			O=C(Nc1ccc(C(O)(C(F)(F)F)C(F)(F)F)cc1)c1ccc(C(F)(F)F)cc1	0.766667	O=C(Nc1ccc(C(=O)O)c(O)c1)c1ccccc1	0.566667
O=C(Cc1cc(Cl)cc(Cl)c1O)Nc1ccc(C(O)(C(F)(F)F)C(F)(F)F)cc1	109767	0	5474	0.4365	0.891601	-4.92302	0	1	wuxi	1	AG0572_AG	Nc1ccc(C(O)(C(F)(F)F)C(F)(F)F)cc1	SB00051_SB	O=C(O)Cc1cc(Cl)cc(Cl)c1O			O=C(Nc1ccc(C(O)(C(F)(F)F)C(F)(F)F)cc1)c1ccc(C(F)(F)F)cc1	0.733333	Oc1ccc(Cl)cc1	0.615385
C[N+](C)(C)CCOC(=O)CSc1nnc(NC2CCCCC2)s1	115791	4	8771	0.436494	0.704295	-2.71729	0.394624	1	real	1458	13015	O=C(O)CSc1nnc(NC2CCCCC2)s1	50313	C[N+](C)(C)CCBr			CCCCCCCCCCCCCC[N+](C)(C)C	0.533333	NNCC1CCCCC1	0.470588
CCCNCC(=O)N(c1cc(Cl)ccc1Cl)S(=O)(=O)c1c(O)c(Cl)cc(Cl)c1Cl	103567	1	1913	0.436361	0.884261	-4.83837	0.318088	1	real	40	12977	CCCNCC(=O)Nc1cc(Cl)ccc1Cl	15142983	O=S(=O)(Cl)c1c(O)c(Cl)cc(Cl)c1Cl			Oc1c(O)c(Cl)c(Cl)c(Cl)c1Cl	0.7	Oc1ccc(Cl)cc1	0.692308
O=C(Nc1cc(I)cc(C(F)(F)F)c1)c1ccc(Br)cc1O	110783	2	6047	0.436227	0.911504	-5.1609	0.404018	1	real	22	6957541	Nc1cc(I)cc(C(F)(F)F)c1	199305	O=C(O)c1ccc(Br)cc1O			O=C(Nc1cc(C(F)(F)F)ccc1C(F)(F)F)c1cc(Br)ccc1O	0.666667	O=C(Nc1ccc(C(=O)O)c(O)c1)c1ccccc1	0.566667
C[N+](C)(C)CCCCNc1c(Cl)ccc2ccc(Cl)nc12	108162	0	4578	0.435983	0.726284	-2.98277	0	1	real	27	19267891	C[N+](C)(C)CCCCN	6136493	Clc1ccc2ccc(Cl)c(Cl)c2n1			CCCCCCCCCCCCCC[N+](C)(C)C	0.666667	Cc1cc(NCCCCCCCCCCNc2cc(C)nc3ccccc23)c2ccccc2n1	0.419355
O=C(Nc1c(O)c(Cl)cc(Cl)c1Cl)c1ccc(Br)c(OC(F)(F)F)c1	104815	1	2660	0.435831	0.970659	-5.86262	0.372069	1	real	22	7528977	Nc1c(O)c(Cl)cc(Cl)c1Cl	11167518	O=C(O)c1ccc(Br)c(OC(F)(F)F)c1			Oc1c(O)c(Cl)c(Cl)c(Cl)c1Cl	0.7	Cc1cc(O)cc(C)c1Cl	0.5625
O=C(Nc1ccc(/C=C/C(F)(F)F)cc1)c1cc(-c2ccccc2)cc(Cl)c1O	114906	1	8296	0.435778	0.965495	-5.80248	0.412354	1	real	22	24078682	Nc1ccc(/C=C/C(F)(F)F)cc1	8936860	O=C(O)c1cc(-c2ccccc2)cc(Cl)c1O			O=C(Nc1cccc(NC(=O)c2cccc(O)c2O)c1)c1cccc(O)c1O	0.62963	O=C(Nc1ccc(C(=O)O)c(O)c1)c1ccccc1	0.6
CC(C(=O)N(CC(F)F)CC(F)F)N1C(=O)/C(=C\c2ccco2)SC1=S	107205	2	4024	0.43574	0.797676	-3.82663	0.399883	1	real	22	3785567	FC(F)CNCC(F)F	23789653	CC(C(=O)O)N1C(=O)/C(=C\c2ccco2)SC1=S			CC(C)C(C(=O)O)N1C(=O)/C(=C\c2ccc(Br)cc2)SC1=S	0.609756	O=C(O)C(O)c1ccccc1	0.444444
Cn1cc(NC(=O)c2c(O)c(Cl)cc(Cl)c2Cl)nc1C(=O)Nc1cc(C(F)(F)F)cc(C(F)(F)F)c1Cl	109514	1	5342	0.435688	0.957241	-5.70642	0.416844	1	wuxi	6	WXCD00300023_phase_3_COOH_N-Boc	Cn1cc(NC(=O)OC(C)(C)C)nc1C(=O)O	AG1513_AG	Nc1cc(C(F)(F)F)cc(C(F)(F)F)c1Cl	SD1161_SD	O=C(O)c1c(O)c(Cl)cc(Cl)c1Cl	O=C(Nc1cc(Cl)cc(Cl)c1O)c1c(O)c(Cl)cc(Cl)c1Cl	0.806452	Cc1cc(O)cc(C)c1Cl	0.5625
O=C(Nc1cc(C(F)(F)F)c(F)cc1O)c1cc(Cl)c(I)cc1F	112372	2	6927	0.435605	0.915508	-5.21602	0.420515	1	real	22	3834559	Nc1cc(C(F)(F)F)c(F)cc1O	26477409	O=C(O)c1cc(Cl)c(I)cc1F			O=C(Nc1cc(C(F)(F)F)ccc1O)Nc1cc(C(F)(F)F)ccc1O	0.592593	Oc1ccc(Cl)cc1	0.461538
CCN(C(=O)OC1CNC1)S(=O)(=O)Cc1csc([N+](=O)[O-])c1	109943	16	5587	0.435561	0.697549	-2.64976	0.415689	1	real	40	25869350	CCNC(=O)OC1CNC1	4760458	O=[N+]([O-])c1cc(CS(=O)(=O)Cl)cs1			Cc1cc(O)cc(C)c1O	0.428571	NC(=O)c1cc([N+](=O)[O-])cc([N+](=O)[O-])c1	0.5
C/C(=C\C(=O)Nc1ccc(O)c2cc(Cl)ccc12)c1ccccc1C(F)(F)F	102038	1	1014	0.435523	0.946154	-5.57796	0.366316	1	real	22	26298057	Nc1ccc(O)c2cc(Cl)ccc12	24007349	C/C(=C\C(=O)O)c1ccccc1C(F)(F)F			O=C(Nc1ccc(Cl)cc1F)c1ccccc1O	0.676471	Oc1ccc(Cl)cc1	0.692308
CN(CC(F)(F)Br)C(=O)/C=C/c1ccc([N+](=O)[O-])s1	117736	2	9821	0.435419	0.812304	-4.00301	0.395665	1	real	22	19196702	CNCC(F)(F)Br	23698670	O=C(O)/C=C/c1ccc([N+](=O)[O-])s1			O=C(N/N=C/c1ccc([N+](=O)[O-])s1)c1cccc(F)c1	0.5	CC(=O)Nc1ncc([N+](=O)[O-])s1	0.533333
O=C(Nc1c(Br)cccc1C(F)(F)F)c1csc(C(=O)Nc2cc(Br)cc(Cl)c2O)n1	108638	0	4854	0.435296	0.908964	-5.1429	0	1	wuxi	7	LN00160519_phase_2_COOH_COOEt	CCOC(=O)c1nc(C(=O)O)cs1	AG3031_AG	Nc1c(Br)cccc1C(F)(F)F	AG3730_AG	Nc1cc(Br)cc(Cl)c1O	O=C(Nc1cc(Cl)cc(Cl)c1O)c1c(O)c(Cl)cc(Cl)c1Cl	0.612903	Oc1ccc(Cl)cc1	0.538462
O=S(=O)(NCc1ccc(Cl)c(C(F)(F)F)c1)c1c(O)c(Cl)cc(Cl)c1Cl	109336	1	5248	0.435255	0.871893	-4.70685	0.378909	1	real	40	64224	NCc1ccc(Cl)c(C(F)(F)F)c1	15142983	O=S(=O)(Cl)c1c(O)c(Cl)cc(Cl)c1Cl			Oc1c(O)c(Cl)c(Cl)c(Cl)c1Cl	0.7	Oc1ccc(Cl)cc1	0.538462
O=C(Nc1ccc(Cl)cc1-c1ccc(C(F)(F)F)cc1)c1ccc(Cl)c(F)c1O	115097	2	8398	0.435143	0.968992	-5.85177	0.430936	1	real	22	7171334	Nc1ccc(Cl)cc1-c1ccc(C(F)(F)F)cc1	11269527	O=C(O)c1ccc(Cl)c(F)c1O			O=C(Nc1ccc(Cl)cc1F)c1ccccc1O	0.676471	Oc1ccc(Cl)cc1	0.692308
CC(C)(C)c1cc(C(=O)Nc2cc(Br)cc(C(F)(F)F)c2O)cc(C(C)(C)C)c1O	106165	1	3438	0.435003	0.933512	-5.43573	0.363332	1	real	22	22557662	Nc1cc(Br)cc(C(F)(F)F)c1O	15540	CC(C)(C)c1cc(C(=O)O)cc(C(C)(C)C)c1O			Oc1c(I)cc(I)cc1I	0.571429	O=C(Nc1ccc(C(=O)O)c(O)c1)c1ccccc1	0.4
O=C(Nc1ccc(C(F)(F)F)c(Br)c1)c1csc(C(=O)Nc2ccc(O)cc2Cl)n1	111303	1	6333	0.434753	0.894886	-4.98404	0.414486	1	wuxi	7	LN00160519_phase_2_COOH_COOEt	CCOC(=O)c1nc(C(=O)O)cs1	AG1342_AG	Nc1ccc(C(F)(F)F)c(Br)c1	AG1257_AG	Nc1ccc(O)cc1Cl	O=C(Nc1ccc(Cl)cc1)Nc1ccc(Cl)c(Cl)c1	0.576923	Oc1ccc(Cl)cc1	0.692308
CC(C)(C)c1cccc(NC(=O)Nc2cccc(C(F)F)c2Cl)c1O	116913	2	9372	0.43467	0.931859	-5.42052	0.36813	1	real	2430	3616040	Nc1cccc(C(F)F)c1Cl	15158727	CC(C)(C)c1cccc(N)c1O			Oc1c(O)c(Cl)c(Cl)c(Cl)c1Cl	0.7	Oc1ccc(Cl)cc1	0.538462
C/C(=C\C(=O)Nc1ccc(NC(=O)c2cc(Cl)ccc2O)c(Cl)c1)c1cccc(C(F)(F)F)c1	110073	1	5647	0.434647	0.968654	-5.85414	0.427171	1	real	22	3990074	Nc1ccc(NC(=O)c2cc(Cl)ccc2O)c(Cl)c1	24007313	C/C(=C\C(=O)O)c1cccc(C(F)(F)F)c1			O=C(Nc1cc(C(F)(F)F)ccc1O)Nc1cc(C(F)(F)F)ccc1O	0.740741	Oc1ccc(Cl)cc1	0.692308
CCOC(=O)CSc1nnc(NC(=O)CCN2C(=O)C(=Cc3ccc(F)cc3)SC2=S)s1	106483	1	3633	0.434641	0.89553	-4.99305	0.459505	1	real	22	6242	CCOC(=O)CSc1nnc(N)s1	43186	O=C(O)CCN1C(=O)C(=Cc2ccc(F)cc2)SC1=S			Cc1ccc(/C=C2\SC(=S)N(CCCCCC(=O)Nc3ccc(C(=O)O)c(O)c3)C2=O)cc1	0.6	NNC(=O)c1ccncc1	0.428571
CC(C)(C)c1cc(Br)cc(NC(=O)c2nc(-c3cccc(C(F)(F)F)c3)cs2)c1O	108310	1	4673	0.434474	0.953119	-5.67339	0.460817	1	real	22	15159614	CC(C)(C)c1cc(Br)cc(N)c1O	10505692	O=C(O)c1nc(-c2cccc(C(F)(F)F)c2)cs1			O=C(Nc1cc(C(F)(F)F)ccc1O)Nc1cc(C(F)(F)F)ccc1O	0.666667	NNC(=O)c1ccncc1	0.428571
O=C(Nc1ccc(CC(F)(F)F)cc1)c1cc(Br)ccc1O	107562	1	4226	0.434466	0.869161	-4.68476	0.469424	1	real	22	3001844	Nc1ccc(CC(F)(F)F)cc1	1938	O=C(O)c1cc(Br)ccc1O			O=C(Nc1ccc(Cl)cc1)c1cc(Br)ccc1O	0.84375	O=C(Nc1ccc(C(=O)O)c(O)c1)c1ccccc1	0.533333
CN(CCCOCc1ccccc1)c1ccc(-c2nc3sccn3c2C[N+](C)(C)C)cc1	102294	1	1160	0.434461	0.692288	-2.60186	0.338059	1	real	2230	3789501	CNCCCOCc1ccccc1	31624	C[N+](C)(C)Cc1c(-c2ccc(Cl)cc2)nc2sccn12			CCCCCCCCCCCCCCCCCC[N+](C)(C)Cc1ccccc1	0.538462	O=C(O)C(O)c1ccccc1	0.388889
CCOC(=O)CSc1nnc(NC(=O)CCCN2C(=O)C(=Cc3cccs3)SC2=S)s1	106305	1	3531	0.434374	0.898261	-5.02862	0.312386	1	real	22	6242	CCOC(=O)CSc1nnc(N)s1	141774	O=C(O)CCCN1C(=O)C(=Cc2cccs2)SC1=S			Cc1ccc(/C=C2\SC(=S)N(CCCCCC(=O)Nc3ccc(C(=O)O)c(O)c3)C2=O)cc1	0.6	NNC(=O)c1ccncc1	0.47619
CCCN(CC(F)(F)F)C(=O)CCN1C(=O)C(=Cc2ccc(F)cc2)SC1=S	110719	1	6011	0.434321	0.926145	-5.35769	0.405524	1	real	22	624922	CCCNCC(F)(F)F	43186	O=C(O)CCN1C(=O)C(=Cc2ccc(F)cc2)SC1=S			O=C(O)c1ccc(/C=C2\SC(=S)N(Cc3cccc(C(F)(F)F)c3)C2=O)cc1	0.588235	CCCCCCCCCCCCCCCCCCCCCCO	0.384615
CC(C)C(OC(=O)CN1C(=O)C(=Cc2ccc(Br)cc2)SC1=S)C(=O)N(C)C	105049	1	2800	0.434193	0.908587	-5.15254	0.324303	1	real	1458	141764	O=C(O)CN1C(=O)C(=Cc2ccc(Br)cc2)SC1=S	2017374	CC(C)C(Br)C(=O)N(C)C			CC(C)C(C(=O)O)N1C(=O)/C(=C\c2ccc(Br)cc2)SC1=S	0.756098	O=C(O)C(O)c1ccccc1	0.388889
CN1C(=O)C(CC(=O)OCc2cc([N+](=O)[O-])ccc2C(F)(F)F)SC1=S	103267	1	1742	0.43412	0.869469	-4.6928	0.493095	1	real	1458	4138623	CN1C(=O)C(CC(=O)O)SC1=S	4672978	O=[N+]([O-])c1ccc(C(F)(F)F)c(CBr)c1			O=[N+]([O-])c1ccc2c(c1)S(=O)(=O)C=C2	0.535714	NC(=O)c1cc([N+](=O)[O-])cc([N+](=O)[O-])c1	0.590909
O=C(Nc1cc(Br)ccc1C(F)(F)F)c1cc(F)ccc1O	107368	0	4126	0.43394	0.846633	-4.42617	0	1	wuxi	1	AG1202_AG	Nc1cc(Br)ccc1C(F)(F)F	SD0469_SD	O=C(O)c1cc(F)ccc1O			O=C(Nc1cc(C(F)(F)F)ccc1C(F)(F)F)c1cc(Br)ccc1O	0.846154	Nc1ccc(C(=O)O)c(O)c1	0.454545
CCOC(=O)C(=O)C(CC)OC(=O)CN1C(=O)C(=Cc2ccc(Br)cc2)SC1=S	114946	2	8316	0.43392	0.905878	-5.12413	0.418277	1	real	1458	141764	O=C(O)CN1C(=O)C(=Cc2ccc(Br)cc2)SC1=S	8077644	CCOC(=O)C(=O)C(Br)CC			CC(C)C(C(=O)O)N1C(=O)/C(=C\c2ccc(Br)cc2)SC1=S	0.731707	CC[C@@H](CO)NCCN[C@@H](CC)CO	0.411765
O=C(Cc1cc(F)ccc1Cl)Nc1cc(C(F)(F)F)c(Cl)cc1O	117429	1	9657	0.433824	0.886342	-4.89529	0.443287	1	real	22	11656874	Nc1cc(C(F)(F)F)c(Cl)cc1O	2242767	O=C(O)Cc1cc(F)ccc1Cl			O=C(Nc1cc(C(F)(F)F)ccc1O)Nc1cc(C(F)(F)F)ccc1O	0.62963	Oc1ccc(Cl)cc1	0.538462
O=C(Nc1c(O)c(Cl)cc(Cl)c1Cl)C(F)(F)c1cccc2ccccc12	103013	1	1593	0.43375	0.958888	-5.75057	0.38655	1	real	22	7528977	Nc1c(O)c(Cl)cc(Cl)c1Cl	4929661	O=C(O)C(F)(F)c1cccc2ccccc12			Oc1c(O)c(Cl)c(Cl)c(Cl)c1Cl	0.7	Cc1cc(O)cc(C)c1Cl	0.5625
Nc1cc(Cl)c(Cl)c(C(=O)Nc2c(O)c(Cl)cc(Cl)c2Cl)c1	109406	1	5287	0.433678	0.920105	-5.29477	0.346692	1	real	22	7528977	Nc1c(O)c(Cl)cc(Cl)c1Cl	7992375	Nc1cc(Cl)c(Cl)c(C(=O)O)c1			Oc1c(O)c(Cl)c(Cl)c(Cl)c1Cl	0.7	Cc1cc(O)cc(C)c1Cl	0.5625
O=C(CN1C(=O)C(=Cc2cccc(Br)c2)SC1=S)N(CC(F)F)CC(F)F	106971	1	3909	0.43362	0.87399	-4.75244	0.336856	1	real	22	3785567	FC(F)CNCC(F)F	2031820	O=C(O)CN1C(=O)C(=Cc2cccc(Br)c2)SC1=S			CC(C)C(C(=O)O)N1C(=O)/C(=C\c2ccc(Br)cc2)SC1=S	0.609756	O=C(O)C(O)c1ccccc1	0.444444
CCCCCCN(Cc1ccco1)c1ccc(-c2nc3sccn3c2C[N+](C)(C)C)cc1	103579	1	1920	0.433601	0.755735	-3.36004	0.340585	1	real	2230	3788957	CCCCCCNCc1ccco1	31624	C[N+](C)(C)Cc1c(-c2ccc(Cl)cc2)nc2sccn12			CCCCCCCCCCCCCC[N+](C)(C)C	0.733333	CCCCCCCCCCCCCCCCCCCCCCO	0.615385
C[N+](C)(C)CCOC(=O)c1ccc(NC(=O)c2ccc(Cl)c(Cl)c2)cc1O	104457	9	2446	0.433593	0.802743	-3.91373	0.406473	1	real	1458	94675	O=C(Nc1ccc(C(=O)O)c(O)c1)c1ccc(Cl)c(Cl)c1	50313	C[N+](C)(C)CCBr			O=C(Nc1ccc(Cl)cc1)Nc1ccc(Cl)c(Cl)c1	0.692308	O=C(Nc1ccc(C(=O)O)c(O)c1)c1ccccc1	0.733333
O=C(Nc1cc(C(F)F)c(Br)c(C(F)F)c1)c1cc(O)c2ccccc2c1	115801	1	8775	0.433565	0.923406	-5.33508	0.332974	1	real	22	26781185	Nc1cc(C(F)F)c(Br)c(C(F)F)c1	3633161	O=C(O)c1cc(O)c2ccccc2c1			Nc1cc2ccccc2cc1N	0.571429	O=C(Nc1ccc(C(=O)O)c(O)c1)c1ccccc1	0.6
O=C(/C=C/c1cccc(C(F)(F)F)c1)Nc1cc(F)c(C(F)(F)F)cc1O	115756	1	8754	0.433498	0.886314	-4.89912	0.338008	1	real	22	22612078	Nc1cc(F)c(C(F)(F)F)cc1O	23026363	O=C(O)/C=C/c1cccc(C(F)(F)F)c1			O=C(Nc1cc(C(F)(F)F)ccc1O)Nc1cc(C(F)(F)F)ccc1O	0.740741	Nc1ccc(C(=O)O)c(O)c1	0.409091
O=C(Nc1cc(Br)cc(C(F)(F)F)c1O)C(F)(F)c1cccc(Cl)c1F	103148	1	1683	0.433489	0.896232	-5.01603	0.388604	1	real	22	22557662	Nc1cc(Br)cc(C(F)(F)F)c1O	15212669	O=C(O)C(F)(F)c1cccc(Cl)c1F			Oc1c(O)c(Cl)c(Cl)c(Cl)c1Cl	0.6	Oc1ccc(Cl)cc1	0.538462
O=C(Nc1cc(C(F)(F)F)c(Cl)cc1O)C(CC(F)(F)F)c1ccccc1	103245	2	1731	0.433435	0.880851	-4.8356	0.44015	1	real	22	11656874	Nc1cc(C(F)(F)F)c(Cl)cc1O	10799183	O=C(O)C(CC(F)(F)F)c1ccccc1			O=C(Nc1cc(C(F)(F)F)ccc1O)Nc1cc(C(F)(F)F)ccc1O	0.666667	O=C(O)C(O)c1ccccc1	0.666667
CCN(c1ccc([N+](=O)[O-])s1)c1nnc(S)s1	104442	3	2437	0.433416	0.82215	-4.14454	0.372635	1	real	27	37959	CCNc1nnc(S)s1	2018354	O=[N+]([O-])c1ccc(Cl)s1			Nc1nnc(Sc2ncc([N+](=O)[O-])s2)s1	0.424242	CC(=O)Nc1ncc([N+](=O)[O-])s1	0.466667
O=C(Nc1cc(C(F)F)c(Br)c(C(F)F)c1)c1cccc(Br)c1O	117797	1	9859	0.433325	0.882308	-4.85416	0.406668	1	real	22	26781185	Nc1cc(C(F)F)c(Br)c(C(F)F)c1	2681462	O=C(O)c1cccc(Br)c1O			O=C(Nc1cccc(NC(=O)c2cccc(O)c2O)c1)c1cccc(O)c1O	0.740741	O=C(Nc1ccc(C(=O)O)c(O)c1)c1ccccc1	0.5
O=S(=O)(Nc1cc(Cl)cc(Cl)c1O)c1ccc(Br)cc1OC(F)(F)F	106553	0	3664	0.433304	0.914085	-5.22866	0	1	wuxi	2	AG1183_AG	Nc1cc(Cl)cc(Cl)c1O	HU0182_HU	O=S(=O)(Cl)c1ccc(Br)cc1OC(F)(F)F			O=S(c1cc(Cl)cc(Cl)c1O)c1cc(Cl)cc(Cl)c1O	0.636364	Oc1ccc(Cl)cc1	0.615385
O=C(c1cc(Cl)ccc1O)N(c1ccc(Br)cc1Cl)S(=O)(=O)c1c(O)c(Cl)cc(Cl)c1Cl	100632	24	151	0.43325	0.930071	-5.4176	0.340805	1	real	40	7010335	O=C(Nc1ccc(Br)cc1Cl)c1cc(Cl)ccc1O	15142983	O=S(=O)(Cl)c1c(O)c(Cl)cc(Cl)c1Cl			Oc1c(O)c(Cl)c(Cl)c(Cl)c1Cl	0.7	Oc1ccc(Cl)cc1	0.692308
CC(=O)NC[C@H]1CN(c2ccc(N3CCN(C(=O)c4cn5c6c(c(N7CCN(C)CC7)c(F)cc6c4=O)OCC5C)CC3)c(F)c2)C(=O)O1	101046	0	407	0.433168	0.821957	-4.14543	0	1	wuxi	1	AN00795_AN	CC(=O)NC[C@H]1CN(c2ccc(N3CCNCC3)c(F)c2)C(=O)O1	SC0229_SC	CC1COc2c(N3CCN(C)CC3)c(F)cc3c(=O)c(C(=O)O)cn1c23			CC1COc2c(N3CCN(C)CC3)c(F)cc3c(=O)c(C(=O)O)cn1c23.CC1COc2c(N3CCN(C)CC3)c(F)cc3c(=O)c(C(=O)O)cn1c23.O	0.903846	CC1COc2c(N3CCN(C)CC3)c(F)cc3c(=O)c(C(=O)O)cn1c23	0.921569
CC(C(=O)N(CCN(C)C1CC1)C1CC1)N1C(=O)/C(=C\c2ccco2)SC1=S	114339	1	7996	0.433165	0.715088	-2.88693	0.418511	1	real	22	16724176	CN(CCNC1CC1)C1CC1	23789653	CC(C(=O)O)N1C(=O)/C(=C\c2ccco2)SC1=S			CC(C)C(C(=O)O)N1C(=O)/C(=C\c2ccc(Br)cc2)SC1=S	0.609756	O=C(O)C(O)c1ccccc1	0.5
O=C(/C=C/c1ccc(Cl)c(C(F)(F)F)c1)Nc1cc(Cl)c(O)c2ccccc12	103736	1	2014	0.433158	0.975061	-5.94861	0.354782	1	real	527	3869519	Nc1cc(Cl)c(O)c2ccccc12	23771927	O=C(O)/C=C/c1ccc(Cl)c(C(F)(F)F)c1			Oc1c(O)c(Cl)c(Cl)c(Cl)c1Cl	0.6	Oc1ccc(Cl)cc1	0.538462
O=C(CCCN1C(=O)C(=Cc2cccs2)SC1=S)OCC(=O)c1ccc(Cl)s1	113043	0	7307	0.433039	0.946533	-5.61416	0	1	real	1458	141774	O=C(O)CCCN1C(=O)C(=Cc2cccs2)SC1=S	4354	O=C(CBr)c1ccc(Cl)s1			O=C(CCN1C(=O)/C(=C/c2ccc(-c3ccc([N+](=O)[O-])cc3)o2)SC1=S)O[K]	0.5	Clc1ccc([I+]c2cccs2)cc1	0.478261
O=C(Nc1cc(I)cc(C(F)(F)F)c1)c1cc2ccccc2cc1O	117927	1	9925	0.432799	0.950304	-5.66163	0.340578	1	real	22	6957541	Nc1cc(I)cc(C(F)(F)F)c1	485	O=C(O)c1cc2ccccc2cc1O			Nc1cc2ccccc2cc1N	0.642857	O=C(Nc1ccc(C(=O)O)c(O)c1)c1ccccc1	0.6
CC(C(=O)N1CSCC1C(=O)N(C)Cc1ccco1)N1C(=O)/C(=C\c2ccco2)SC1=S	112316	1	6892	0.432551	0.775427	-3.60535	0.430322	1	real	22	2049884	CN(Cc1ccco1)C(=O)C1CSCN1	23789653	CC(C(=O)O)N1C(=O)/C(=C\c2ccco2)SC1=S			CC(C)C(C(=O)O)N1C(=O)/C(=C\c2ccc(Br)cc2)SC1=S	0.609756	O=C(O)C(O)c1ccccc1	0.444444
O=C(COC(=O)CCCN1C(=O)C(=Cc2cccs2)SC1=S)CC(F)(F)F	107413	1	4149	0.432546	0.90567	-5.13923	0.346961	1	real	1458	141774	O=C(O)CCCN1C(=O)C(=Cc2cccs2)SC1=S	3643949	O=C(CCl)CC(F)(F)F			O=C(O)c1ccc(/C=C2\SC(=S)N(Cc3cccc(C(F)(F)F)c3)C2=O)cc1	0.529412	N[C@H](CF)C(=O)O	0.4375
O=C(Nc1ccc(/C=C/C(F)(F)F)cc1)c1cccc(I)c1O	112779	2	7152	0.432509	0.900421	-5.07789	0.43057	1	real	22	24078682	Nc1ccc(/C=C/C(F)(F)F)cc1	5187613	O=C(O)c1cccc(I)c1O			O=C(Nc1cccc(NC(=O)c2cccc(O)c2O)c1)c1cccc(O)c1O	0.703704	O=C(Nc1ccc(C(=O)O)c(O)c1)c1ccccc1	0.5
Nc1cc(C(=O)Nc2cc(Br)cc(F)c2O)ccc1OC(F)(F)F	110584	1	5930	0.432498	0.868885	-4.70665	0.412263	1	real	22	76050	Nc1cc(Br)cc(F)c1O	7124351	Nc1cc(C(=O)O)ccc1OC(F)(F)F			O=C(Nc1ccc(C(O)(C(F)(F)F)C(F)(F)F)cc1)c1ccc(C(F)(F)F)cc1	0.533333	NNC(=O)c1ccncc1	0.47619
CCN(CC)C(=O)COC(=O)CN1C(=O)C(=Cc2ccc(Br)cc2)SC1=S	115610	4	8681	0.43246	0.874111	-4.76868	0.441605	1	real	1458	141764	O=C(O)CN1C(=O)C(=Cc2ccc(Br)cc2)SC1=S	2797772	CCN(CC)C(=O)CBr			CC(C)C(C(=O)O)N1C(=O)/C(=C\c2ccc(Br)cc2)SC1=S	0.707317	CCN(CC)CCOC(=O)c1cccc(-c2ccccc2)c1O	0.333333
O=C(Nc1cc(Br)cc(C(F)(F)F)c1O)c1cc(F)ccc1-c1ccccc1	109371	1	5266	0.432432	0.948005	-5.63926	0.341904	1	real	22	22557662	Nc1cc(Br)cc(C(F)(F)F)c1O	139334	O=C(O)c1cc(F)ccc1-c1ccccc1			O=C(Nc1cc(C(F)(F)F)ccc1C(F)(F)F)c1cc(Br)ccc1O	0.615385	O=C(Nc1ccc(C(=O)O)c(O)c1)c1ccccc1	0.5
O=C(Nc1ccc(O)cc1Cl)c1csc(C(=O)Nc2ccc(C(F)(F)F)c(Br)c2)n1	111304	0	6333	0.432427	0.89477	-5.01239	0	1	wuxi	7	LN00160519_phase_2_COOH_COOEt	CCOC(=O)c1nc(C(=O)O)cs1	AG1257_AG	Nc1ccc(O)cc1Cl	AG1342_AG	Nc1ccc(C(F)(F)F)c(Br)c1	O=C(Nc1ccc(Cl)cc1)Nc1ccc(Cl)c(Cl)c1	0.576923	Oc1ccc(Cl)cc1	0.692308
NC(C(=O)N(c1ccc(Br)cc1F)S(=O)(=O)c1c(O)c(Cl)cc(Cl)c1Cl)c1ccccc1	101897	2	933	0.432387	0.875604	-4.78719	0.311259	1	real	40	2111495	NC(C(=O)Nc1ccc(Br)cc1F)c1ccccc1	15142983	O=S(=O)(Cl)c1c(O)c(Cl)cc(Cl)c1Cl			Oc1c(O)c(Cl)c(Cl)c(Cl)c1Cl	0.7	O=C(O)C(O)c1ccccc1	0.666667
CN(CC(F)(F)Cl)C(=O)CN1C(=O)C(=Cc2cccc(Br)c2)SC1=S	105546	1	3085	0.432268	0.931799	-5.4505	0.407472	1	real	22	26677020	CNCC(F)(F)Cl	2031820	O=C(O)CN1C(=O)C(=Cc2cccc(Br)c2)SC1=S			CC(C)C(C(=O)O)N1C(=O)/C(=C\c2ccc(Br)cc2)SC1=S	0.609756	O=C(O)C(O)c1ccccc1	0.388889
O=C(c1ccccc1O)N(c1ccc(Cl)c(C(F)(F)F)c1)S(=O)(=O)c1cc(Cl)c(O)c(Cl)c1	101156	1	455	0.43222	0.894561	-5.01258	0.441978	1	real	40	4061071	O=C(Nc1ccc(Cl)c(C(F)(F)F)c1)c1ccccc1O	72711	O=S(=O)(Cl)c1cc(Cl)c(O)c(Cl)c1			O=c1cccccc1O	0.625	Oc1ccc(Cl)cc1	0.538462
O=C(Nc1cc(I)cc(C(F)(F)F)c1)c1c(O)cccc1C(F)(F)F	109996	1	5609	0.431968	0.877058	-4.80967	0.391476	1	real	22	6957541	Nc1cc(I)cc(C(F)(F)F)c1	9065109	O=C(O)c1c(O)cccc1C(F)(F)F			Oc1c(I)cc(I)cc1I	0.642857	O=C(Nc1ccc(C(=O)O)c(O)c1)c1ccccc1	0.5
O=C(/C=C/c1ccc(Cl)cc1)Nc1ccc(Br)c(F)c1O	109148	1	5143	0.431899	0.896667	-5.04148	0.449213	1	real	22	16334389	Nc1ccc(Br)c(F)c1O	23026366	O=C(O)/C=C/c1ccc(Cl)cc1			Oc1c(O)c(Cl)c(Cl)c(Cl)c1Cl	0.6	Oc1ccc(Cl)cc1	0.769231
Cc1cc(Br)ccc1N(C(=O)CCN)S(=O)(=O)c1c(O)c(Cl)cc(Cl)c1Cl	109202	1	5170	0.431715	0.860591	-4.61898	0.421675	1	real	40	2061542	Cc1cc(Br)ccc1NC(=O)CCN	15142983	O=S(=O)(Cl)c1c(O)c(Cl)cc(Cl)c1Cl			Oc1c(O)c(Cl)c(Cl)c(Cl)c1Cl	0.7	Cc1cc(O)cc(C)c1Cl	0.6875
C=C1Cn2c(nnc2C(=O)OCC(=O)CN2C(=O)c3ccccc3C2=O)S1	100612	3	137	0.431684	0.889964	-4.96528	0.110144	1	real	1458	26393000	C=C1Cn2c(nnc2C(=O)O)S1	2014348	O=C(CBr)CN1C(=O)c2ccccc2C1=O			c1ccc2c(c1)[IH2+3]c1ccccc1-2	0.571429	O=C(O)C(O)c1ccccc1	0.444444
CN(CCc1ccc([N+](=O)[O-])cc1)C(=O)CCCN1C(=O)C(=Cc2cccs2)SC1=S	110858	1	6085	0.431584	0.867868	-4.70634	0.397414	1	real	240690	59732	CNCCc1ccc([N+](=O)[O-])cc1	141774	O=C(O)CCCN1C(=O)C(=Cc2cccs2)SC1=S			O=C(CCN1C(=O)/C(=C/c2ccc(-c3ccc([N+](=O)[O-])cc3)o2)SC1=S)O[K]	0.625	NC(=O)c1cc([N+](=O)[O-])cc([N+](=O)[O-])c1	0.545455
C[N+](C)(C)Cc1c(-c2ccc(NC(c3cccc(Cl)c3)c3cccc(OC(F)(F)F)c3)cc2)nc2sccn12	110530	1	5906	0.431572	0.912552	-5.23272	0.360533	1	real	2230	26056993	NC(c1cccc(Cl)c1)c1cccc(OC(F)(F)F)c1	31624	C[N+](C)(C)Cc1c(-c2ccc(Cl)cc2)nc2sccn12			FC(F)(F)Oc1ccc(Nc2ccc3cccc(Cl)c3n2)cc1	0.552632	Clc1ccc([I+]c2cccs2)cc1	0.478261
CCN(CC)CCN(Cc1cccs1)C(=O)CCCN1C(=O)C(=Cc2cccs2)SC1=S	113141	1	7361	0.431479	0.802716	-3.94042	0.386993	1	real	22	32654	CCN(CC)CCNCc1cccs1	141774	O=C(O)CCCN1C(=O)C(=Cc2cccs2)SC1=S			O=C(O)c1ccc(-c2ccc(/C=C3\SC(=S)N(Cc4ccccc4)C3=O)o2)cc1	0.5	NNC(=O)c1ccncc1	0.428571
O=C(Nc1cc(C(F)(F)F)c(Cl)cc1O)c1csc(-c2ccccc2Cl)n1	117812	1	9869	0.431466	0.929004	-5.42783	0.383439	1	real	22	11656874	Nc1cc(C(F)(F)F)c(Cl)cc1O	2192602	O=C(O)c1csc(-c2ccccc2Cl)n1			O=C(Nc1cc(C(F)(F)F)ccc1O)Nc1cc(C(F)(F)F)ccc1O	0.62963	Oc1ccc(Cl)cc1	0.538462
O=C(Nc1cc(Br)cc(C(F)(F)F)c1)c1cccc(C(F)(F)F)c1O	108811	1	4951	0.431391	0.869048	-4.7227	0.386322	1	real	22	76051	Nc1cc(Br)cc(C(F)(F)F)c1	2233620	O=C(O)c1cccc(C(F)(F)F)c1O			O=C(Nc1cccc(NC(=O)c2cccc(O)c2O)c1)c1cccc(O)c1O	0.740741	O=C(Nc1ccc(C(=O)O)c(O)c1)c1ccccc1	0.5
CCOC(=O)C1(C(=O)COC(=O)CCCN2C(=O)C(=Cc3cccs3)SC2=S)CC1	115210	4	8457	0.431139	0.882021	-4.8787	0.364961	1	real	1458	141774	O=C(O)CCCN1C(=O)C(=Cc2cccs2)SC1=S	6781734	CCOC(=O)C1(C(=O)CBr)CC1			CCc1ccc(/C=C2/SC(=S)NC2=O)cc1	0.515152	NNC(=O)c1ccncc1	0.428571
O=S(=O)(NC(c1ccc(Cl)cc1)c1ccc(C(F)(F)F)cc1)c1cc(Cl)cc(Cl)c1O	101317	1	539	0.431096	0.895254	-5.03509	0.0763099	1	real	40	7079994	NC(c1ccc(Cl)cc1)c1ccc(C(F)(F)F)cc1	50760	O=S(=O)(Cl)c1cc(Cl)cc(Cl)c1O			O=S(c1cc(Cl)cc(Cl)c1O)c1cc(Cl)cc(Cl)c1O	0.636364	Oc1ccc(Cl)cc1	0.769231
CC1CN(c2ccc(-c3nc4sccn4c3C[N+](C)(C)C)cc2)Cc2c(Cl)cccc21	105123	1	2836	0.431063	0.77472	-3.61603	0.405784	1	real	2230	3593162	CC1CNCc2c(Cl)cccc21	31624	C[N+](C)(C)Cc1c(-c2ccc(Cl)cc2)nc2sccn12			C[N+](C)(C)CCC(=O)c1cccc2ccccc12	0.4	Clc1ccc([I+]c2cccs2)cc1	0.521739
Nc1cc(C(=O)Nc2cc(C(F)(F)F)c(Cl)cc2O)ccc1Cl	114497	1	8071	0.43101	0.848263	-4.4828	0.377751	1	real	22	11656874	Nc1cc(C(F)(F)F)c(Cl)cc1O	1782	Nc1cc(C(=O)O)ccc1Cl			O=C(Nc1cc(C(F)(F)F)ccc1O)Nc1cc(C(F)(F)F)ccc1O	0.62963	Oc1ccc(Cl)cc1	0.538462
O=C(CN1C(=O)C(=Cc2ccc(Br)cc2)SC1=S)Nc1cc(O)cc(C(F)(F)F)c1	111825	1	6626	0.430947	0.954495	-5.73466	0.326262	1	real	22	3059359	Nc1cc(O)cc(C(F)(F)F)c1	141764	O=C(O)CN1C(=O)C(=Cc2ccc(Br)cc2)SC1=S			Oc1cc(O)cc(/C=C/c2ccc(Br)cc2)c1	0.727273	Oc1ccc(Cl)cc1	0.461538
CCSc1ccc(Cl)cc1C(=O)Nc1c(O)c(Cl)cc(Cl)c1Cl	111515	1	6466	0.43084	0.94264	-5.5964	0.350912	1	real	22	7528977	Nc1c(O)c(Cl)cc(Cl)c1Cl	8290311	CCSc1ccc(Cl)cc1C(=O)O			Oc1c(O)c(Cl)c(Cl)c(Cl)c1Cl	0.7	Oc1ccc(Cl)cc1	0.692308
COCCCN(c1ccc(-c2nc3sccn3c2C[N+](C)(C)C)cc1)C1CCCCC1	109675	1	5425	0.43083	0.698276	-2.71877	0.456139	1	real	2230	26368108	COCCCNC1CCCCC1	31624	C[N+](C)(C)Cc1c(-c2ccc(Cl)cc2)nc2sccn12			COCCCN(C(=O)CCl)c1nc(-c2ccc(OC)cc2)cs1	0.489362	C1N2CN3CN1CN(C2)C3	0.5
O=C(Nc1cc(F)c(O)cc1Cl)c1ccc([N+](=O)[O-])s1	115316	1	8522	0.430776	0.828012	-4.24731	0.357184	1	real	22	3680840	Nc1cc(F)c(O)cc1Cl	5385	O=C(O)c1ccc([N+](=O)[O-])s1			O=C(Nc1ccc(Cl)cc1F)c1ccccc1O	0.588235	Oc1ccc(Cl)cc1	0.538462
CSc1ccc([N+](=O)[O-])cc1C(=O)Nc1c(O)c(Cl)cc(Cl)c1Cl	102599	1	1351	0.430534	0.943658	-5.61231	0.387864	1	real	22	7528977	Nc1c(O)c(Cl)cc(Cl)c1Cl	3899997	CSc1ccc([N+](=O)[O-])cc1C(=O)O			Oc1c(O)c(Cl)c(Cl)c(Cl)c1Cl	0.7	Cc1cc(O)cc(C)c1Cl	0.625
O=C(Nc1ccc(-c2ccccc2)c(C(F)(F)F)c1)c1ccc(Br)cc1O	117041	1	9445	0.43036	0.950896	-5.69977	0.354305	1	real	22	2014600	Nc1ccc(-c2ccccc2)c(C(F)(F)F)c1	199305	O=C(O)c1ccc(Br)cc1O			O=C(Nc1cccc(NC(=O)c2cccc(O)c2O)c1)c1cccc(O)c1O	0.703704	O=C(Nc1ccc(C(=O)O)c(O)c1)c1ccccc1	0.733333
CC(=CC(=O)Nc1cc(Cl)c(O)c2ccccc12)c1ccc(C(F)(F)F)cc1	103335	1	1774	0.430347	0.961522	-5.82509	0.490972	1	real	527	3869519	Nc1cc(Cl)c(O)c2ccccc12	2043427	CC(=CC(=O)O)c1ccc(C(F)(F)F)cc1			O=C(Nc1cc(C(F)(F)F)ccc1O)Nc1cc(C(F)(F)F)ccc1O	0.666667	Oc1ccc(Cl)cc1	0.538462
O=C1CC[C@@H](C(=O)N2CSC[C@H]2C(=O)NC[C@H]2CN(c3ccc(N4CCOCC4)c(F)c3)C(=O)O2)N1	101795	1	846	0.430197	0.682296	-2.53866	0.468735	1	wuxi	1	AK1774_AK	NC[C@H]1CN(c2ccc(N3CCOCC3)c(F)c2)C(=O)O1	SB3777_SC	O=C1CC[C@@H](C(=O)N2CSC[C@H]2C(=O)O)N1			CC(=O)NCC1CN(c2ccc(N3CCSCC3)c(F)c2)C(=O)O1	0.823529	CC(=O)NC[C@H]1CN(c2ccc(N3CCOCC3)c(F)c2)C(=O)O1	0.9
O=C(CCCN1C(=O)C(=Cc2cccs2)SC1=S)Nc1cc(N2CCOC2=O)ccc1F	102092	1	1042	0.430133	0.948145	-5.67027	0.451997	1	real	22	2017044	Nc1cc(N2CCOC2=O)ccc1F	141774	O=C(O)CCCN1C(=O)C(=Cc2cccs2)SC1=S			Cc1ccc(/C=C2\SC(=S)N(CCCCCC(=O)Nc3ccc(C(=O)O)c(O)c3)C2=O)cc1	0.566667	CC(=O)NC[C@H]1CN(c2ccc(N3CCOCC3)c(F)c2)C(=O)O1	0.46
O=C(Nc1cc(Br)cc(C(F)(F)F)c1)c1ccc(I)cc1O	110230	0	5731	0.430041	0.902324	-5.13183	0	1	real	22	76051	Nc1cc(Br)cc(C(F)(F)F)c1	3552000	O=C(O)c1ccc(I)cc1O			O=C(Nc1cc(C(F)(F)F)ccc1C(F)(F)F)c1cc(Br)ccc1O	0.641026	O=C(Nc1ccc(C(=O)O)c(O)c1)c1ccccc1	0.566667
CCCCC(=O)COC(=O)CN1C(=O)C(=Cc2ccc(Br)cc2)SC1=S	114744	2	8211	0.429745	0.94966	-5.69307	0.435081	1	real	1458	141764	O=C(O)CN1C(=O)C(=Cc2ccc(Br)cc2)SC1=S	3696520	CCCCC(=O)CBr			CC(C)C(C(=O)O)N1C(=O)/C(=C\c2ccc(Br)cc2)SC1=S	0.707317	CCCCCCCCCCCCCCCCCCCCCCO	0.538462
CC(=O)c1cc(C(=O)Nc2cc(Br)ccc2C(F)(F)F)ccc1O	110226	0	5729	0.429682	0.848971	-4.5081	0	1	wuxi	1	AG1202_AG	Nc1cc(Br)ccc1C(F)(F)F	SD0194_SD	CC(=O)c1cc(C(=O)O)ccc1O			O=C(Nc1cc(C(F)(F)F)ccc1C(F)(F)F)c1cc(Br)ccc1O	0.794872	O=C(Nc1ccc(C(=O)O)c(O)c1)c1ccccc1	0.533333
O=C(Nc1cc(Br)cc(C(F)(F)F)c1O)c1csc(-c2ccc(F)c(Cl)c2)n1	114876	1	8279	0.429572	0.949375	-5.69192	0.406631	1	real	22	22557662	Nc1cc(Br)cc(C(F)(F)F)c1O	7773122	O=C(O)c1csc(-c2ccc(F)c(Cl)c2)n1			O=C(Nc1cc(Cl)cc(Cl)c1O)c1c(O)c(Cl)cc(Cl)c1Cl	0.612903	Oc1ccc(Cl)cc1	0.615385
O=C(Nc1ccc(C(=O)Nc2cc(Br)cc(C(F)(F)F)c2O)c(O)c1)c1ccc(Cl)c(Cl)c1	104295	1	2348	0.429527	0.961395	-5.83406	0.350589	1	real	22	22557662	Nc1cc(Br)cc(C(F)(F)F)c1O	94675	O=C(Nc1ccc(C(=O)O)c(O)c1)c1ccc(Cl)c(Cl)c1			O=C(Nc1cccc(NC(=O)c2cccc(O)c2O)c1)c1cccc(O)c1O	0.703704	O=C(Nc1ccc(C(=O)O)c(O)c1)c1ccccc1	0.733333
Nc1c(C(=O)Nc2cc(C(F)(F)F)c(Cl)cc2O)cc(Cl)c(Br)c1Cl	109778	2	5479	0.429465	0.93473	-5.52082	0.341428	1	real	22	11656874	Nc1cc(C(F)(F)F)c(Cl)cc1O	27187924	Nc1c(C(=O)O)cc(Cl)c(Br)c1Cl			Oc1c(O)c(Cl)c(Cl)c(Cl)c1Cl	0.6	Cc1cc(O)cc(C)c1Cl	0.5
O=C(/C=C/c1ccc(SC(F)(F)F)cc1)Nc1cc(O)c(Cl)cc1Cl	107191	1	4016	0.429434	0.935247	-5.52731	0.335387	1	real	240690	74832	Nc1cc(O)c(Cl)cc1Cl	23915788	O=C(O)/C=C/c1ccc(SC(F)(F)F)cc1			O=C(Nc1cc(C(F)(F)F)ccc1O)Nc1cc(C(F)(F)F)ccc1O	0.555556	Oc1ccc(Cl)cc1	0.538462
Nc1c(C(=O)Nc2cc(O)c(Cl)cc2Cl)ccc(Br)c1C(F)(F)F	104866	1	2691	0.429396	0.898523	-5.0953	0.392414	1	real	240690	74832	Nc1cc(O)c(Cl)cc1Cl	22536059	Nc1c(C(=O)O)ccc(Br)c1C(F)(F)F			O=C(Nc1cc(C(F)(F)F)ccc1O)Nc1cc(C(F)(F)F)ccc1O	0.592593	Nc1ccc(C(=O)O)c(O)c1	0.636364
CSc1cc(Cl)c(C(F)(F)F)cc1NC(=O)Nc1ccc(O)c(C(C)(C)C)c1	110145	1	5680	0.429249	0.958058	-5.79831	0.384416	1	real	2430	23024749	CSc1cc(Cl)c(C(F)(F)F)cc1N	26031330	CC(C)(C)c1cc(N)ccc1O			CC(C)(C)c1cc(O)ccc1O	0.8	Oc1ccc(Cl)cc1	0.538462
O=C(CCCN1C(=O)C(=Cc2cccs2)SC1=S)OCC(=O)c1ccc(C(F)(F)F)nc1	107830	3	4381	0.429044	0.922356	-5.38049	0.375392	1	real	1458	141774	O=C(O)CCCN1C(=O)C(=Cc2cccs2)SC1=S	22971310	O=C(CBr)c1ccc(C(F)(F)F)nc1			O=C(O)c1ccc(/C=C2\SC(=S)N(Cc3cccc(C(F)(F)F)c3)C2=O)cc1	0.588235	NNC(=O)c1ccncc1	0.47619
O=C(Nc1ccc(S(F)(F)(F)(F)F)cc1)c1csc(C(=O)Nc2ccc(F)c(F)c2O)n1	109600	0	5391	0.429012	0.874665	-4.81925	0	1	wuxi	7	LN00160519_phase_2_COOH_COOEt	CCOC(=O)c1nc(C(=O)O)cs1	AG4091_AG	Nc1ccc(S(F)(F)(F)(F)F)cc1	AG2739_AG	Nc1ccc(F)c(F)c1O	O=C(Nc1ccc(Cl)cc1F)c1ccccc1O	0.529412	Oc1ccc(Cl)cc1	0.538462
O=C(/C=C/c1ccsc1C(F)(F)F)Nc1cc(Cl)c(O)c(Cl)c1	106135	1	3424	0.428898	0.848863	-4.51685	0.360198	1	real	22	62237	Nc1cc(Cl)c(O)c(Cl)c1	24273081	O=C(O)/C=C/c1ccsc1C(F)(F)F			Oc1c(O)c(Cl)c(Cl)c(Cl)c1Cl	0.6	Oc1ccc(Cl)cc1	0.538462
O=C(Nc1cc(Br)cc(C(F)(F)F)c1O)C(=O)c1c[nH]c2ccc(F)cc12	116469	1	9136	0.428816	0.915319	-5.30052	0.31565	1	real	22	22557662	Nc1cc(Br)cc(C(F)(F)F)c1O	8540131	O=C(O)C(=O)c1c[nH]c2ccc(F)cc12			O=C(Nc1cc(C(F)(F)F)ccc1O)Nc1cc(C(F)(F)F)ccc1O	0.555556	Nc1ccc(C(=O)O)c(O)c1	0.409091
O=C(Nc1cc(Br)cc(C(F)(F)F)c1)c1csc(C(=O)Nc2cc(O)c(Cl)cc2F)n1	115411	0	8580	0.428606	0.92491	-5.41616	0	1	wuxi	7	LN00160519_phase_2_COOH_COOEt	CCOC(=O)c1nc(C(=O)O)cs1	AG0391_AG	Nc1cc(Br)cc(C(F)(F)F)c1	AG0820_AG	Nc1cc(O)c(Cl)cc1F	O=C(Nc1cc(C(F)(F)F)ccc1O)Nc1cc(C(F)(F)F)ccc1O	0.62963	Oc1ccc(Cl)cc1	0.461538
NC(=O)C1(NC(=O)CN2C(=O)C(=Cc3ccc(Br)cc3)SC2=S)CCCOC1	115815	1	8781	0.428429	0.817522	-4.15375	0.345406	1	real	22	11869072	NC(=O)C1(N)CCCOC1	141764	O=C(O)CN1C(=O)C(=Cc2ccc(Br)cc2)SC1=S			CC(C)C(C(=O)O)N1C(=O)/C(=C\c2ccc(Br)cc2)SC1=S	0.682927	NNC(=O)c1ccncc1	0.428571
CCC(Cc1ccc(C)cc1)N(C)c1ccc(-c2nc3sccn3c2C[N+](C)(C)C)cc1	104747	1	2626	0.428337	0.726482	-3.08279	0.353288	1	real	2230	3695933	CCC(Cc1ccc(C)cc1)NC	31624	C[N+](C)(C)Cc1c(-c2ccc(Cl)cc2)nc2sccn12			CN(C)c1ccc(C(c2ccc(N(C)C)cc2)c2ccc(N(C)C)cc2)cc1	0.529412	NCc1ccc(S(N)(=O)=O)cc1	0.35
O=C(CCCN1C(=O)C(=Cc2cccs2)SC1=S)N1CCSC1	103029	1	1602	0.428315	0.839099	-4.40932	0.390133	1	real	22	50842	C1CSCN1	141774	O=C(O)CCCN1C(=O)C(=Cc2cccs2)SC1=S			O=C(O)c1ccc(-c2ccc(/C=C3\SC(=S)N(Cc4ccccc4)C3=O)o2)cc1	0.48	Clc1ccc([I+]c2cccs2)cc1	0.391304
O=C(O)C[C@@H](NC(=O)c1cc(F)c(Cl)c([N+](=O)[O-])c1Cl)c1ccc(-c2ccc3c(c2)C(c2ccccc2)(c2ccccc2)c2ccccc2-3)cc1	115583	1	8668	0.428258	0.851957	-4.56147	0.460031	1	wuxi	9	LN01375002_phase_3_Br_N-Boc	CC(C)(C)OC(=O)N[C@H](CC(=O)O)c1ccc(Br)cc1	BT1979_BT	OB(O)c1ccc2c(c1)C(c1ccccc1)(c1ccccc1)c1ccccc1-2	SD0586_SD	O=C(O)c1cc(F)c(Cl)c([N+](=O)[O-])c1Cl	O=C(O)C1(c2ccc(-c3ccc(Cl)c(Cl)c3)c(F)c2)CC1	0.540541	O=C(O)C(O)c1ccccc1	0.611111
CC(=CC(=O)Nc1c(O)c(Cl)cc(Cl)c1Cl)c1ccccc1C	110868	1	6093	0.428216	0.904019	-5.17512	0.38087	1	real	22	7528977	Nc1c(O)c(Cl)cc(Cl)c1Cl	3531988	CC(=CC(=O)O)c1ccccc1C			Oc1c(O)c(Cl)c(Cl)c(Cl)c1Cl	0.7	Cc1cc(O)cc(C)c1Cl	0.75
O=C(Nc1ccc(Cl)c(C(F)(F)F)c1)c1csc(C(=O)Nc2ccc(C(F)(F)F)cc2O)n1	114047	0	7845	0.4282	0.913027	-5.2814	0	1	wuxi	7	LN00160519_phase_2_COOH_COOEt	CCOC(=O)c1nc(C(=O)O)cs1	AG0146_AG	Nc1ccc(Cl)c(C(F)(F)F)c1	AG1270_AG	Nc1ccc(C(F)(F)F)cc1O	O=C(Nc1cc(C(F)(F)F)ccc1O)Nc1cc(C(F)(F)F)ccc1O	0.740741	O=C(Nc1ccc(C(=O)O)c(O)c1)c1ccccc1	0.566667
CC(C)(C)c1ccc(NC(=O)/C=C/c2ccsc2C(F)(F)F)c(O)c1	117425	1	9655	0.427887	0.878782	-4.88211	0.437099	1	real	22	17638356	CC(C)(C)c1ccc(N)c(O)c1	24273081	O=C(O)/C=C/c1ccsc1C(F)(F)F			O=C(Nc1cc(C(F)(F)F)ccc1O)Nc1cc(C(F)(F)F)ccc1O	0.666667	Nc1ccc(C(=O)O)c(O)c1	0.409091
CCCCNc1ccc(C(F)(F)F)cc1NC(=O)c1cccc2cccc(O)c12	113274	1	7428	0.427542	0.939284	-5.59903	0.319863	1	real	22	221262	CCCCNc1ccc(C(F)(F)F)cc1N	3635352	O=C(O)c1cccc2cccc(O)c12			O=C(Nc1cc(C(F)(F)F)ccc1O)Nc1cc(C(F)(F)F)ccc1O	0.777778	CCCCCCCCCCCCCCCCCCCCCCO	0.538462
O=C(Nc1cc(C(F)(F)F)c(Cl)cc1O)/C(=C/c1ccccc1)c1ccc(Cl)cc1	103017	1	1595	0.427539	0.970176	-5.96286	0.379759	1	real	22	11656874	Nc1cc(C(F)(F)F)c(Cl)cc1O	23694927	O=C(O)/C(=C/c1ccccc1)c1ccc(Cl)cc1			O=C(Nc1cc(C(F)(F)F)ccc1O)Nc1cc(C(F)(F)F)ccc1O	0.62963	Oc1ccc(Cl)cc1	0.769231
O=C(Nc1cc(Cl)c(O)c2ccccc12)C(OCC(F)(F)F)c1ccccc1	117246	1	9552	0.427528	0.921347	-5.38797	0.385214	1	real	527	3869519	Nc1cc(Cl)c(O)c2ccccc12	2020476	O=C(O)C(OCC(F)(F)F)c1ccccc1			O=c1cccccc1O	0.625	O=C(O)C(O)c1ccccc1	0.666667
CN(CC(F)(F)Br)C(=O)CN1C(=O)C(=Cc2cccc(Br)c2)SC1=S	103033	1	1604	0.427456	0.938928	-5.59594	0.376689	1	real	22	19196702	CNCC(F)(F)Br	2031820	O=C(O)CN1C(=O)C(=Cc2cccc(Br)c2)SC1=S			CC(C)C(C(=O)O)N1C(=O)/C(=C\c2ccc(Br)cc2)SC1=S	0.609756	O=C(O)C(O)c1ccccc1	0.388889
CCSc1cc(C(F)(F)F)ccc1NC(=O)Nc1cccc(C(C)(C)C)c1O	117712	1	9808	0.427425	0.924596	-5.42755	0.37917	1	real	2430	11875942	CCSc1cc(C(F)(F)F)ccc1N	15158727	CC(C)(C)c1cccc(N)c1O			O=C(Nc1cc(C(F)(F)F)ccc1O)Nc1cc(C(F)(F)F)ccc1O	0.814815	NNC(=O)c1ccncc1	0.428571
O=C(Nc1ccc(Br)c(C(F)(F)F)c1)c1csc(C(=O)Nc2cccc(F)c2O)n1	111044	1	6195	0.427407	0.887318	-4.98877	0.378024	1	wuxi	7	LN00160519_phase_2_COOH_COOEt	CCOC(=O)c1nc(C(=O)O)cs1	AG0058_AG	Nc1ccc(Br)c(C(F)(F)F)c1	AG1122_AG	Nc1cccc(F)c1O	O=C(Nc1cccc(NC(=O)c2cccc(O)c2O)c1)c1cccc(O)c1O	0.62963	O=C(Nc1ccc(C(=O)O)c(O)c1)c1ccccc1	0.533333
O=S(=O)(NC(c1cccc(Cl)c1)c1ccccc1OC(F)(F)F)c1c(O)c(Cl)cc(Cl)c1Cl	111254	1	6309	0.427272	0.942912	-5.6452	0.412974	1	real	40	26056990	NC(c1cccc(Cl)c1)c1ccccc1OC(F)(F)F	15142983	O=S(=O)(Cl)c1c(O)c(Cl)cc(Cl)c1Cl			Oc1c(O)c(Cl)c(Cl)c(Cl)c1Cl	0.7	Oc1ccc(Cl)cc1	0.615385
O=C(Cc1cccc(O)c1F)Nc1cc(C(F)(F)F)c(Cl)cc1O	110677	1	5990	0.427134	0.791809	-3.8675	0.423987	1	real	22	11656874	Nc1cc(C(F)(F)F)c(Cl)cc1O	3033630	O=C(O)Cc1cccc(O)c1F			O=C(Nc1cc(C(F)(F)F)ccc1O)Nc1cc(C(F)(F)F)ccc1O	0.62963	Oc1ccc(Cl)cc1	0.538462
O=C(Nc1cc(O)c(Cl)cc1F)c1csc(C(=O)Nc2cc(Br)cc(C(F)(F)F)c2)n1	115412	1	8580	0.427109	0.923928	-5.42371	0.332056	1	wuxi	7	LN00160519_phase_2_COOH_COOEt	CCOC(=O)c1nc(C(=O)O)cs1	AG0820_AG	Nc1cc(O)c(Cl)cc1F	AG0391_AG	Nc1cc(Br)cc(C(F)(F)F)c1	O=C(Nc1cc(C(F)(F)F)ccc1O)Nc1cc(C(F)(F)F)ccc1O	0.62963	Oc1ccc(Cl)cc1	0.461538
Nc1cc(Br)c(F)cc1C(=O)Nc1c(O)c(Cl)cc(Cl)c1Cl	115152	1	8424	0.427027	0.916726	-5.33995	0.37282	1	real	22	7528977	Nc1c(O)c(Cl)cc(Cl)c1Cl	8169987	Nc1cc(Br)c(F)cc1C(=O)O			Oc1c(O)c(Cl)c(Cl)c(Cl)c1Cl	0.7	Cc1cc(O)cc(C)c1Cl	0.5625
O=C(Nc1cc(Cl)ccc1F)c1csc(C(=O)Nc2ccc(C(F)(F)F)cc2O)n1	112558	1	7029	0.426963	0.904377	-5.19533	0.459772	1	wuxi	7	LN00160519_phase_2_COOH_COOEt	CCOC(=O)c1nc(C(=O)O)cs1	AG0407_AG	Nc1cc(Cl)ccc1F	AG1270_AG	Nc1ccc(C(F)(F)F)cc1O	O=C(Nc1cc(C(F)(F)F)ccc1O)Nc1cc(C(F)(F)F)ccc1O	0.740741	Oc1ccc(Cl)cc1	0.692308
O=C(Nc1ccc(C(F)(F)F)cc1O)c1csc(C(=O)Nc2cc(Cl)ccc2F)n1	112557	1	7029	0.426956	0.903668	-5.18708	0.46425	1	wuxi	7	LN00160519_phase_2_COOH_COOEt	CCOC(=O)c1nc(C(=O)O)cs1	AG1270_AG	Nc1ccc(C(F)(F)F)cc1O	AG0407_AG	Nc1cc(Cl)ccc1F	O=C(Nc1cc(C(F)(F)F)ccc1O)Nc1cc(C(F)(F)F)ccc1O	0.740741	Oc1ccc(Cl)cc1	0.692308
CC(C)CN(c1cccc(C(F)(F)F)c1)S(=O)(=O)c1cc(Cl)cc(Cl)c1O	115947	1	8856	0.42694	0.915436	-5.32587	0.408439	1	real	40	22829762	CC(C)CNc1cccc(C(F)(F)F)c1	50760	O=S(=O)(Cl)c1cc(Cl)cc(Cl)c1O			O=S(c1cc(Cl)cc(Cl)c1O)c1cc(Cl)cc(Cl)c1O	0.636364	Oc1ccc(Cl)cc1	0.615385
O=C(Nc1ccc(C(F)(F)F)cc1O)c1csc(C(=O)Nc2ccc(Cl)c(C(F)(F)F)c2)n1	114046	1	7845	0.426843	0.91167	-5.28275	0.338206	1	wuxi	7	LN00160519_phase_2_COOH_COOEt	CCOC(=O)c1nc(C(=O)O)cs1	AG1270_AG	Nc1ccc(C(F)(F)F)cc1O	AG0146_AG	Nc1ccc(Cl)c(C(F)(F)F)c1	O=C(Nc1cc(C(F)(F)F)ccc1O)Nc1cc(C(F)(F)F)ccc1O	0.740741	O=C(Nc1ccc(C(=O)O)c(O)c1)c1ccccc1	0.566667
O=C(Nc1cc(Br)cc(C(F)(F)F)c1O)c1c(Cl)cc(C(F)(F)F)cc1Br	102820	1	1478	0.426793	0.904455	-5.19843	0.377511	1	real	22	22557662	Nc1cc(Br)cc(C(F)(F)F)c1O	22805185	O=C(O)c1c(Cl)cc(C(F)(F)F)cc1Br			O=C(Nc1cc(Cl)cc(Cl)c1O)c1c(O)c(Cl)cc(Cl)c1Cl	0.645161	Oc1ccc(Cl)cc1	0.461538
C[N+](C)(C)Cc1c(-c2ccc(N3CCc4cc(C5CCCCC5)ccc4C3)cc2)nc2sccn12	114450	2	8046	0.426593	0.788559	-3.83612	0.432173	1	real	2230	10757583	c1cc2c(cc1C1CCCCC1)CCNC2	31624	C[N+](C)(C)Cc1c(-c2ccc(Cl)cc2)nc2sccn12			Nc1cc2ccccc2cc1N	0.428571	C1N2CN3CN1CN(C2)C3	0.5
CCCC(C(=O)Nc1cc(Br)cc(C(F)(F)F)c1O)c1cccc(Cl)c1	105032	1	2784	0.426553	0.912656	-5.29808	0.300783	1	real	22	22557662	Nc1cc(Br)cc(C(F)(F)F)c1O	8694033	CCCC(C(=O)O)c1cccc(Cl)c1			Oc1c(O)c(Cl)c(Cl)c(Cl)c1Cl	0.6	Oc1ccc(Cl)cc1	0.615385
O=C(Nc1c(O)cc(Br)cc1Cl)c1ccc(Br)cc1OC(F)(F)F	112110	1	6790	0.426417	0.949563	-5.73445	0.457984	1	real	22	17656953	Nc1c(O)cc(Br)cc1Cl	6970182	O=C(O)c1ccc(Br)cc1OC(F)(F)F			O=C(Nc1ccc(Cl)cc1)c1cc(Br)ccc1O	0.6875	Oc1ccc(Cl)cc1	0.538462
O=C(Nc1ccc(F)c(F)c1O)c1csc(C(=O)Nc2ccc(S(F)(F)(F)(F)F)cc2)n1	109601	1	5391	0.425856	0.871727	-4.82498	0.475763	1	wuxi	7	LN00160519_phase_2_COOH_COOEt	CCOC(=O)c1nc(C(=O)O)cs1	AG2739_AG	Nc1ccc(F)c(F)c1O	AG4091_AG	Nc1ccc(S(F)(F)(F)(F)F)cc1	O=C(Nc1ccc(Cl)cc1F)c1ccccc1O	0.529412	Oc1ccc(Cl)cc1	0.538462
O=S(=O)(NCCc1cc(C(F)(F)F)ccc1Br)c1c(O)c(Cl)cc(Cl)c1Cl	107041	2	3939	0.425559	0.905227	-5.22329	0.329707	1	real	40	33958653	NCCc1cc(C(F)(F)F)ccc1Br	15142983	O=S(=O)(Cl)c1c(O)c(Cl)cc(Cl)c1Cl			Oc1c(O)c(Cl)c(Cl)c(Cl)c1Cl	0.7	Oc1ccc(Cl)cc1	0.538462
O=C(Nc1ccccc1-c1ccc(C(F)(F)F)cc1)c1c(O)ccc(Cl)c1F	106520	1	3651	0.425525	0.941977	-5.65651	0.430291	1	real	22	76877	Nc1ccccc1-c1ccc(C(F)(F)F)cc1	22377539	O=C(O)c1c(O)ccc(Cl)c1F			O=C(Nc1cc(C(F)(F)F)ccc1O)Nc1cc(C(F)(F)F)ccc1O	0.703704	Oc1ccc(Cl)cc1	0.538462
COC(=O)N(C1CCNC1)S(=O)(=O)Cc1csc([N+](=O)[O-])c1	109080	9	5101	0.42522	0.698325	-2.79102	0.413156	1	real	40	13062834	COC(=O)NC1CCNC1	4760458	O=[N+]([O-])c1cc(CS(=O)(=O)Cl)cs1			CCOc1ccc(C(=O)Nc2ncc([N+](=O)[O-])s2)cc1	0.428571	CC(=O)Nc1ncc([N+](=O)[O-])s1	0.5
O=C(Nc1ccc(-c2ccc(C(F)(F)F)cc2)cc1)c1cccc(Cl)c1O	111626	0	6523	0.425112	0.953129	-5.79312	0	1	wuxi	1	AG4205_AG	Nc1ccc(-c2ccc(C(F)(F)F)cc2)cc1	SD0178_SD	O=C(O)c1cccc(Cl)c1O			O=C(Nc1cccc(NC(=O)c2cccc(O)c2O)c1)c1cccc(O)c1O	0.703704	Oc1ccc(Cl)cc1	0.538462
O=C(Nc1cc(F)c(O)cc1Cl)c1csc(-c2cccc(C(F)(F)F)c2)n1	113840	1	7728	0.425101	0.903612	-5.21012	0.317329	1	real	22	3680840	Nc1cc(F)c(O)cc1Cl	75700	O=C(O)c1csc(-c2cccc(C(F)(F)F)c2)n1			O=C(Nc1cc(C(F)(F)F)ccc1O)Nc1cc(C(F)(F)F)ccc1O	0.703704	Oc1ccc(Cl)cc1	0.538462
O=C(Nc1cc(Cl)cc([N+](=O)[O-])c1O)c1ccc(C(F)(F)F)c(Br)c1	113608	1	7609	0.424816	0.930147	-5.52625	0.448714	1	wuxi	1	AG2348_AG	Nc1cc(Cl)cc([N+](=O)[O-])c1O	SD1054_SD	O=C(O)c1ccc(C(F)(F)F)c(Br)c1			O=C(Nc1cc(Cl)cc(Cl)c1O)c1c(O)c(Cl)cc(Cl)c1Cl	0.612903	Oc1ccc(Cl)cc1	0.615385
O=C(Nc1cccc(F)c1O)c1csc(C(=O)Nc2ccc(Br)c(C(F)(F)F)c2)n1	111045	0	6195	0.42468	0.884754	-4.99341	0	1	wuxi	7	LN00160519_phase_2_COOH_COOEt	CCOC(=O)c1nc(C(=O)O)cs1	AG1122_AG	Nc1cccc(F)c1O	AG0058_AG	Nc1ccc(Br)c(C(F)(F)F)c1	O=C(Nc1cccc(NC(=O)c2cccc(O)c2O)c1)c1cccc(O)c1O	0.62963	O=C(Nc1ccc(C(=O)O)c(O)c1)c1ccccc1	0.533333
CN(c1ccc(-c2nc3sccn3c2C[N+](C)(C)C)cc1)c1cccc2c1CCCC2	112647	2	7077	0.424621	0.706532	-2.89533	0.387974	1	real	2230	3777969	CNc1cccc2c1CCCC2	31624	C[N+](C)(C)Cc1c(-c2ccc(Cl)cc2)nc2sccn12			CN(C)c1ccc(C(c2ccc(N(C)C)cc2)c2ccc(N(C)C)cc2)cc1	0.470588	C1N2CN3CN1CN(C2)C3	0.5
CC(=O)c1cc(C(=O)Nc2cc(Br)cc(C(F)(F)F)c2)ccc1O	111294	0	6330	0.424485	0.85139	-4.603	0	1	real	22	76051	Nc1cc(Br)cc(C(F)(F)F)c1	2781902	CC(=O)c1cc(C(=O)O)ccc1O			O=C(Nc1cc(C(F)(F)F)ccc1O)Nc1cc(C(F)(F)F)ccc1O	0.666667	O=C(Nc1ccc(C(=O)O)c(O)c1)c1ccccc1	0.566667
O=C(Nc1cc(Cl)c(O)c(Cl)c1)C(F)(F)c1ccccc1C(F)(F)F	104351	1	2383	0.424438	0.831499	-4.36935	0.294654	1	real	22	62237	Nc1cc(Cl)c(O)c(Cl)c1	5661793	O=C(O)C(F)(F)c1ccccc1C(F)(F)F			Oc1c(O)c(Cl)c(Cl)c(Cl)c1Cl	0.6	Oc1ccc(Cl)cc1	0.538462
O=C(Nc1c(O)c(Cl)cc(Cl)c1Cl)c1ccc(-c2cccc(C(F)(F)F)c2)cc1F	104674	1	2584	0.424338	0.979134	-6.10926	0.301163	1	real	22	7528977	Nc1c(O)c(Cl)cc(Cl)c1Cl	138036	O=C(O)c1ccc(-c2cccc(C(F)(F)F)c2)cc1F			Oc1c(O)c(Cl)c(Cl)c(Cl)c1Cl	0.7	Cc1cc(O)cc(C)c1Cl	0.5625
O=C(Nc1cccc(OC(F)(F)F)c1O)C1CN(C(=O)c2cccc(OC(F)(F)F)c2O)CCS1	114299	1	7976	0.42411	0.912007	-5.32165	0.4163	1	wuxi	6	WXCD00198495_phase_3_COOH_N-Boc	CC(C)(C)OC(=O)N1CCSC(C(=O)O)C1	AG5002_AG	Nc1cccc(OC(F)(F)F)c1O	SD0957_SD	O=C(O)c1cccc(OC(F)(F)F)c1O	O=C(Nc1cccc(NC(=O)c2cccc(O)c2O)c1)c1cccc(O)c1O	0.518519	Nc1ccc(C(=O)O)c(O)c1	0.409091
CCCCC(=O)COC(=O)CCCN1C(=O)C(=Cc2cccs2)SC1=S	103062	10	1625	0.423957	0.911131	-5.31328	0.379894	1	real	1458	141774	O=C(O)CCCN1C(=O)C(=Cc2cccs2)SC1=S	3696520	CCCCC(=O)CBr			CCCCC/C=C\C/C=C\C/C=C\C/C=C\CCCCN1C(=O)C=CC1=O	0.517241	CCCCCCCCCCCCCCCCCCCCCCO	0.538462
O=C(O)C[C@@H](N[CH]c1cc(Br)cc(F)c1O)c1ccc(-c2ccc(C(F)(F)F)c(F)c2)cc1	116503	1	9153	0.423886	0.92449	-5.47151	0.325349	1	wuxi	13	LN01375002_phase_3_Br_N-Boc	CC(C)(C)OC(=O)N[C@H](CC(=O)O)c1ccc(Br)cc1	BT1723_BT	OB(O)c1ccc(C(F)(F)F)c(F)c1	QS2158_QS	O=Cc1cc(Br)cc(F)c1O	O=C(O)c1ccc(-c2ccc(N(c3ccc(-c4ccc(C(=O)O)cc4)cc3)c3ccc(-c4ccc(C(=O)O)cc4)cc3)cc2)cc1	0.52381	O=C(O)C(O)c1ccccc1	0.5
O=C(/C=C/c1ccc(O)cc1Cl)Nc1cc(OC(F)(F)F)ccc1F	113436	1	7515	0.423823	0.906785	-5.26381	0.406178	1	wuxi	1	AG0466_AG	Nc1cc(OC(F)(F)F)ccc1F	SB8094_SB	O=C(O)/C=C/c1ccc(O)cc1Cl			Cc1cc(O)ccc1O	0.529412	Oc1ccc(Cl)cc1	0.769231
O=C(c1ccccc1O)N(c1cccc(C(F)(F)F)c1)S(=O)(=O)c1cc(Cl)cc(Cl)c1O	105987	1	3348	0.423733	0.873744	-4.87586	0.350296	1	real	40	4022609	O=C(Nc1cccc(C(F)(F)F)c1)c1ccccc1O	50760	O=S(=O)(Cl)c1cc(Cl)cc(Cl)c1O			O=S(c1cc(Cl)cc(Cl)c1O)c1cc(Cl)cc(Cl)c1O	0.636364	Oc1ccc(Cl)cc1	0.615385
CCc1ccc(C(=O)Nc2cc(Br)cc(C(F)(F)F)c2O)cc1F	110538	1	5909	0.423693	0.902764	-5.21812	0.359345	1	real	22	22557662	Nc1cc(Br)cc(C(F)(F)F)c1O	3648018	CCc1ccc(C(=O)O)cc1F			Oc1c(I)cc(I)cc1I	0.571429	NNC(=O)c1ccncc1	0.47619
O=C(Nc1cc(Cl)c(O)c2ccccc12)c1nn(-c2ccc(Cl)cc2C(F)(F)F)cc1O	105416	2	3004	0.423661	0.945576	-5.72271	0.376012	1	real	527	3869519	Nc1cc(Cl)c(O)c2ccccc12	2554465	O=C(O)c1nn(-c2ccc(Cl)cc2C(F)(F)F)cc1O			O=C(Nc1ccc(Cl)cc1F)c1ccccc1O	0.705882	Oc1ccc(Cl)cc1	0.692308
CN1C[C@@H](CNC(=O)CN2C(=O)C(=O)N(C)C2=O)OC1=O	107466	1	4176	0.423634	0.570328	-1.30393	0.418877	1	real	22	24116224	CN1C[C@@H](CN)OC1=O	2809236	CN1C(=O)C(=O)N(CC(=O)O)C1=O			CC(=O)NC[C@H]1CN(c2ccc(C(C)=O)cc2)C(=O)O1	0.538462	CC(=O)NC[C@H]1CN(c2ccc(N3CCOCC3)c(F)c2)C(=O)O1	0.42
Nc1c(Cl)ccc(Cl)c1C(=O)Nc1cc(C(F)(F)F)c(Cl)cc1O	106818	1	3818	0.423392	0.866023	-4.78928	0.341244	1	real	22	11656874	Nc1cc(C(F)(F)F)c(Cl)cc1O	66688	Nc1c(Cl)ccc(Cl)c1C(=O)O			O=C(Nc1cc(C(F)(F)F)ccc1O)Nc1cc(C(F)(F)F)ccc1O	0.62963	Oc1ccc(Cl)cc1	0.538462
C[N+](C)(C)CCOC(=O)C(Sc1cc(Cl)ccc1Cl)c1ccccc1	102952	11	1554	0.423292	0.853251	-4.64015	0.388532	1	real	1458	2492506	O=C(O)C(Sc1cc(Cl)ccc1Cl)c1ccccc1	50313	C[N+](C)(C)CCBr			O=C(Nc1ccc(Cl)cc1)Nc1ccc(Cl)c(Cl)c1	0.538462	O=C(O)C(O)c1ccccc1	0.666667
O=S(=O)(NC(c1ccc(Cl)cc1)c1cccc(OC(F)(F)F)c1)c1c(O)c(Cl)cc(Cl)c1Cl	116297	1	9047	0.423268	0.95064	-5.78738	0.5177	1	real	40	26056992	NC(c1ccc(Cl)cc1)c1cccc(OC(F)(F)F)c1	15142983	O=S(=O)(Cl)c1c(O)c(Cl)cc(Cl)c1Cl			Oc1c(O)c(Cl)c(Cl)c(Cl)c1Cl	0.7	Oc1ccc(Cl)cc1	0.769231
C=CCN(c1ccc([N+](=O)[O-])cn1)c1nnc(S)s1	104753	3	2629	0.423187	0.766895	-3.62452	0.366859	1	real	27	15320	C=CCNc1nnc(S)s1	2998349	O=[N+]([O-])c1ccc(F)nc1			O=[N+]([O-])c1ccc2c(c1)S(=O)(=O)C=C2	0.428571	NC(=O)c1cc([N+](=O)[O-])cc([N+](=O)[O-])c1	0.454545
O=C(/C=C/c1cc(Br)ccc1OC(F)F)Nc1c(O)c(Cl)cc(Cl)c1Cl	105306	1	2942	0.423011	0.97036	-6.02288	0.30728	1	real	22	7528977	Nc1c(O)c(Cl)cc(Cl)c1Cl	23909630	O=C(O)/C=C/c1cc(Br)ccc1OC(F)F			Oc1c(O)c(Cl)c(Cl)c(Cl)c1Cl	0.7	Cc1cc(O)cc(C)c1Cl	0.5625
O=C(Nc1cc(Br)cc(C(F)(F)F)c1O)c1cccc(C#CCO)c1	117447	1	9670	0.423	0.80237	-4.04468	0.431575	1	real	22	22557662	Nc1cc(Br)cc(C(F)(F)F)c1O	77648	O=C(O)c1cccc(C#CCO)c1			O=C(Nc1cc(C(F)(F)F)ccc1C(F)(F)F)c1cc(Br)ccc1O	0.564103	O=C(Nc1ccc(C(=O)O)c(O)c1)c1ccccc1	0.5
O=C(NCc1cc(Cl)cc(Cl)c1O)Nc1ccc(-c2ccccc2)c(C(F)(F)F)c1	112893	2	7219	0.422997	0.955956	-5.85343	0.389135	1	real	2430	2014600	Nc1ccc(-c2ccccc2)c(C(F)(F)F)c1	18829486	NCc1cc(Cl)cc(Cl)c1O			O=C(Nc1ccc(Cl)cc1)Nc1ccc(Cl)c(Cl)c1	0.692308	Oc1ccc(Cl)cc1	0.615385
O=[N+]([O-])c1cc(CS(=O)(=O)N2C[C@@H](O)[C@@H](F)C2)cs1	107583	9	4235	0.422881	0.65479	-2.30821	0.41816	1	real	40	22241516	O[C@@H]1CNC[C@@H]1F	4760458	O=[N+]([O-])c1cc(CS(=O)(=O)Cl)cs1			O=C1c2c(O)ccc([N+](=O)[O-])c2C(=O)c2c([N+](=O)[O-])ccc(O)c21	0.416667	NC(=O)c1cc([N+](=O)[O-])cc([N+](=O)[O-])c1	0.454545
COc1cc(/C=C/C(=O)Nc2cc(Br)cc(C(F)(F)F)c2O)ccc1C(F)(F)F	103264	1	1741	0.422803	0.927308	-5.51855	0.490897	1	real	22	22557662	Nc1cc(Br)cc(C(F)(F)F)c1O	24018305	COc1cc(/C=C/C(=O)O)ccc1C(F)(F)F			Oc1cc(O)cc(/C=C/c2ccc(Br)cc2)c1	0.636364	CC(=O)Nc1ccc(S(=O)(=O)c2ccc(NC(C)=O)cc2)cc1	0.391304
O=C(Nc1c(O)c(Cl)cc(Cl)c1Cl)c1cc(F)c(F)cc1Br	107164	1	4002	0.422686	0.925603	-5.49995	0.359745	1	real	22	7528977	Nc1c(O)c(Cl)cc(Cl)c1Cl	75549	O=C(O)c1cc(F)c(F)cc1Br			Oc1c(O)c(Cl)c(Cl)c(Cl)c1Cl	0.7	Cc1cc(O)cc(C)c1Cl	0.5625
O=C(Nc1ccc(-c2ccc(C(F)(F)F)cc2)cc1)c1cc(Cl)cc(Cl)c1O	112887	0	7216	0.422667	0.976861	-6.10385	0	1	wuxi	1	AG4205_AG	Nc1ccc(-c2ccc(C(F)(F)F)cc2)cc1	SD0241_SD	O=C(O)c1cc(Cl)cc(Cl)c1O			O=C(Nc1ccc(C(O)(C(F)(F)F)C(F)(F)F)cc1)c1ccc(C(F)(F)F)cc1	0.7	Oc1ccc(Cl)cc1	0.615385
O=C(Nc1cc(C(F)(F)F)ccc1I)c1c(O)ccc(F)c1F	114493	1	8069	0.422577	0.825069	-4.3174	0.372017	1	wuxi	1	AG1790_AG	Nc1cc(C(F)(F)F)ccc1I	SD1374_SD	O=C(O)c1c(O)ccc(F)c1F			O=C(Nc1cc(C(F)(F)F)ccc1O)Nc1cc(C(F)(F)F)ccc1O	0.814815	Oc1ccc(Cl)cc1	0.461538
O=C(CSc1ccc2c3c(cccc13)CC2)Nc1cc(C(F)(F)F)c(Cl)cc1O	111041	1	6194	0.422557	0.975684	-6.09138	0.362146	1	real	22	11656874	Nc1cc(C(F)(F)F)c(Cl)cc1O	9842	O=C(O)CSc1ccc2c3c(cccc13)CC2			O=C(Nc1cc(C(F)(F)F)ccc1O)Nc1cc(C(F)(F)F)ccc1O	0.666667	Oc1ccc(Cl)cc1	0.538462
CN1C(=O)C(CC(=O)OC(F)Oc2ccccc2C(=O)CBr)SC1=S	114852	1	8265	0.422467	0.85701	-4.69495	0.41083	1	real	1458	4138623	CN1C(=O)C(CC(=O)O)SC1=S	69748	O=C(CBr)c1ccccc1OC(F)F			O=c1cccccc1O	0.5	O=C(O)C(O)c1ccccc1	0.555556
O=C(Nc1cc(Br)cc(C(F)(F)F)c1)c1c(O)cccc1Cl	115838	0	8792	0.42235	0.843539	-4.53781	0	1	real	22	76051	Nc1cc(Br)cc(C(F)(F)F)c1	2019454	O=C(O)c1c(O)cccc1Cl			O=C(Nc1cc(C(F)(F)F)ccc1O)Nc1cc(C(F)(F)F)ccc1O	0.62963	Oc1ccc(Cl)cc1	0.538462
CCCOc1cc(C(F)(F)F)ccc1-c1ccc([C@@H](CC(=O)O)N[CH]c2cc(C(=O)CBr)ccc2O)cc1	117205	1	9531	0.422233	0.948207	-5.77193	0.398603	1	wuxi	13	LN01375002_phase_3_Br_N-Boc	CC(C)(C)OC(=O)N[C@H](CC(=O)O)c1ccc(Br)cc1	BT7092_BT	CCCOc1cc(C(F)(F)F)ccc1B(O)O	QS1542_QS	O=Cc1cc(C(=O)CBr)ccc1O	O=C(Nc1cc(C(F)(F)F)ccc1O)Nc1cc(C(F)(F)F)ccc1O	0.740741	O=C(O)C(O)c1ccccc1	0.5
CN1C(=O)C(CC(=O)OC(F)(F)c2ccc([N+](=O)[O-])cc2CBr)SC1=S	103266	2	1742	0.422128	0.90542	-5.26939	0.359828	1	real	1458	4138623	CN1C(=O)C(CC(=O)O)SC1=S	4672978	O=[N+]([O-])c1ccc(C(F)(F)F)c(CBr)c1			O=[N+]([O-])c1ccc2c(c1)S(=O)(=O)C=C2	0.535714	NC(=O)c1cc([N+](=O)[O-])cc([N+](=O)[O-])c1	0.590909
O=C(Nc1cc(Br)cc(C(F)(F)F)c1O)c1cc2c(Cl)c(Cl)ccc2[nH]1	117124	1	9488	0.422033	0.955219	-5.85708	0.317546	1	real	22	22557662	Nc1cc(Br)cc(C(F)(F)F)c1O	140511	O=C(O)c1cc2c(Cl)c(Cl)ccc2[nH]1			Oc1c(O)c(Cl)c(Cl)c(Cl)c1Cl	0.7	Oc1ccc(Cl)cc1	0.538462
Cc1cc(/C=C/C(=O)Nc2c(O)c(Cl)cc(Cl)c2Cl)ccc1Br	112485	1	6992	0.421867	0.96637	-5.99051	0.459957	1	real	22	7528977	Nc1c(O)c(Cl)cc(Cl)c1Cl	24019523	Cc1cc(/C=C/C(=O)O)ccc1Br			Oc1c(O)c(Cl)c(Cl)c(Cl)c1Cl	0.7	Cc1cc(O)cc(C)c1Cl	0.75
CC(C)c1ccc(C=C(C(=O)Nc2c(O)c(Cl)cc(Cl)c2Cl)c2cccs2)cc1	105791	1	3230	0.42178	0.948187	-5.7775	0.321378	1	real	22	7528977	Nc1c(O)c(Cl)cc(Cl)c1Cl	36952	CC(C)c1ccc(C=C(C(=O)O)c2cccs2)cc1			Oc1c(O)c(Cl)c(Cl)c(Cl)c1Cl	0.7	Cc1cc(O)cc(C)c1Cl	0.6875
CCOC(=O)CC(OC(=O)CCCN1C(=O)C(=Cc2cccs2)SC1=S)C(C)=O	113168	9	7377	0.421677	0.865268	-4.80231	0.38829	1	real	1458	141774	O=C(O)CCCN1C(=O)C(=Cc2cccs2)SC1=S	8025453	CCOC(=O)CC(Br)C(C)=O			CC(C)C(C(=O)O)N1C(=O)/C(=C\c2ccc(Br)cc2)SC1=S	0.536585	O=C(O)C(O)c1ccccc1	0.444444
O=S(=O)(NCC(O)(c1cccc(C(F)(F)F)c1)C(F)(F)F)c1c(O)c(Cl)cc(Cl)c1Cl	111113	1	6234	0.421664	0.827267	-4.35496	0.398573	1	real	40	2078912	NCC(O)(c1cccc(C(F)(F)F)c1)C(F)(F)F	15142983	O=S(=O)(Cl)c1c(O)c(Cl)cc(Cl)c1Cl			Oc1c(O)c(Cl)c(Cl)c(Cl)c1Cl	0.7	Oc1ccc(Cl)cc1	0.538462
CC(C)(C)c1ccc(O)c(NC(=O)c2nc(C(=O)Nc3ccc(Cl)c(C(F)(F)F)c3)cs2)c1	110282	1	5761	0.421494	0.95341	-5.84265	0.344107	1	wuxi	7	LN00160519_phase_2_COOH_COOEt	CCOC(=O)c1nc(C(=O)O)cs1	AG0146_AG	Nc1ccc(Cl)c(C(F)(F)F)c1	AG1939_AG	CC(C)(C)c1ccc(O)c(N)c1	O=C(Nc1cc(C(F)(F)F)ccc1O)Nc1cc(C(F)(F)F)ccc1O	0.814815	O=C(Nc1ccc(C(=O)O)c(O)c1)c1ccccc1	0.566667
CCC(NS(=O)(=O)c1c(O)c(Cl)cc(Cl)c1Cl)C1Cc2ccccc2C1	107890	1	4410	0.421347	0.861587	-4.76317	0.437374	1	real	40	3886424	CCC(N)C1Cc2ccccc2C1	15142983	O=S(=O)(Cl)c1c(O)c(Cl)cc(Cl)c1Cl			Oc1c(O)c(Cl)c(Cl)c(Cl)c1Cl	0.7	Cc1cc(O)cc(C)c1Cl	0.5625
CCCCCc1ccc(-c2ccc(-c3ccc([C@@H](CC(=O)O)NC(=O)c4cc(I)c(O)c(I)c4)cc3)cc2)cc1	113917	1	7771	0.421202	0.964853	-5.98115	0.363539	1	wuxi	9	LN01375002_phase_3_Br_N-Boc	CC(C)(C)OC(=O)N[C@H](CC(=O)O)c1ccc(Br)cc1	BT0939_BT	CCCCCc1ccc(-c2ccc(B(O)O)cc2)cc1	SD1048_SD	O=C(O)c1cc(I)c(O)c(I)c1	Oc1c(I)cc(I)cc1I	0.785714	CCCCCCCCCCCCCCCCCCCCCCO	0.615385
C[N+](C)(C)CCCCNc1nc2cc(F)c(F)cc2s1	111489	1	6449	0.421186	0.679338	-2.61895	0.371851	1	real	27	19267891	C[N+](C)(C)CCCCN	8270179	Fc1cc2nc(Cl)sc2cc1F			CCCCCCCCCCCCCC[N+](C)(C)C	0.666667	Cc1cc(NCCCCCCCCCCNc2cc(C)nc3ccccc23)c2ccccc2n1	0.451613
O=C(/C=C/c1cc(Br)cs1)Nc1cc(F)c(C(F)(F)F)cc1O	111736	1	6580	0.421082	0.84903	-4.61868	0.43136	1	real	22	22612078	Nc1cc(F)c(C(F)(F)F)cc1O	23026638	O=C(O)/C=C/c1cc(Br)cs1			O=C(Nc1cc(C(F)(F)F)ccc1O)Nc1cc(C(F)(F)F)ccc1O	0.592593	Nc1ccc(C(=O)O)c(O)c1	0.363636
CN(c1cc([N+](=O)[O-])cc([N+](=O)[O-])c1)c1nnc(S)s1	101220	3	491	0.42108	0.794061	-3.97135	0.374872	1	real	27	33540	CNc1nnc(S)s1	75033	O=[N+]([O-])c1cc(I)cc([N+](=O)[O-])c1			O=[N+]([O-])c1cc([N+](=O)[O-])c(NN(c2ccccc2)c2ccccc2)c([N+](=O)[O-])c1	0.451613	NC(=O)c1cc([N+](=O)[O-])cc([N+](=O)[O-])c1	0.590909
O=C(Nc1cc(Br)cc(C(F)(F)F)c1)c1csc(NC(=O)c2ccc(I)cc2O)n1	110232	1	5731	0.420949	0.884404	-5.03695	0.343235	1	wuxi	6	WXCD00301481_phase_3_COOH_N-Boc	CC(C)(C)OC(=O)Nc1nc(C(=O)O)cs1	AG0391_AG	Nc1cc(Br)cc(C(F)(F)F)c1	SD0717_SD	O=C(O)c1ccc(I)cc1O	O=C(Nc1cc(C(F)(F)F)ccc1C(F)(F)F)c1cc(Br)ccc1O	0.641026	O=C(Nc1ccc(C(=O)O)c(O)c1)c1ccccc1	0.566667
CCCCOc1ccc(C=C(CC(=O)OCC[N+](C)(C)C)c2nc3ccccc3s2)cc1	103908	11	2106	0.420892	0.830572	-4.40373	0.366045	1	real	1458	7232	CCCCOc1ccc(C=C(CC(=O)O)c2nc3ccccc3s2)cc1	50313	C[N+](C)(C)CCBr			CCCCCCCCCCCCCC[N+](C)(C)C	0.733333	CCCCCCCCCCCCCCCCCCCCCCO	0.538462
O=C(Nc1cc(C(F)(F)F)cc(C(F)(F)F)c1Cl)c1ccc2ccc(O)cc2c1	114629	0	8146	0.420889	0.945954	-5.76258	0	1	wuxi	1	AG1513_AG	Nc1cc(C(F)(F)F)cc(C(F)(F)F)c1Cl	SD00086_SD	O=C(O)c1ccc2ccc(O)cc2c1			O=C(Nc1cc(C(F)(F)F)ccc1O)Nc1cc(C(F)(F)F)ccc1O	0.666667	Oc1ccc(Cl)cc1	0.692308
C[N+](C)(C)CCCCNc1ccc2c(n1)CCC=C2Cl	100929	2	349	0.420842	0.575162	-1.39652	0.402397	1	real	27	19267891	C[N+](C)(C)CCCCN	8850762	ClC1=CCCc2nc(Cl)ccc21			CCCCCCCCCCCCCC[N+](C)(C)C	0.666667	Cc1cc(NCCCCCCCCCCNc2cc(C)nc3ccccc23)c2ccccc2n1	0.419355
O=C(Nc1c(O)c(Cl)cc(Cl)c1Cl)c1cnn(-c2cccc(C(F)(F)F)c2)c1C(F)(F)F	108129	1	4558	0.420827	0.940306	-5.69685	0.273338	1	real	22	7528977	Nc1c(O)c(Cl)cc(Cl)c1Cl	46560	O=C(O)c1cnn(-c2cccc(C(F)(F)F)c2)c1C(F)(F)F			Oc1c(O)c(Cl)c(Cl)c(Cl)c1Cl	0.7	Cc1cc(O)cc(C)c1Cl	0.5625
O=C(Nc1cc(C(F)(F)F)c(Cl)cc1O)c1cc(-c2cc(Cl)cc(C(F)(F)F)c2)no1	103537	1	1893	0.420748	0.94666	-5.77269	0.300203	1	real	22	11656874	Nc1cc(C(F)(F)F)c(Cl)cc1O	26303196	O=C(O)c1cc(-c2cc(Cl)cc(C(F)(F)F)c2)no1			O=C(Nc1cc(C(F)(F)F)ccc1O)Nc1cc(C(F)(F)F)ccc1O	0.666667	Oc1ccc(Cl)cc1	0.538462
O=S(=O)(NC1c2cccc(Br)c2CC1(F)F)c1c(O)c(Cl)cc(Cl)c1Cl	101601	2	741	0.420564	0.882945	-5.02471	0.340962	1	real	40	26387678	NC1c2cccc(Br)c2CC1(F)F	15142983	O=S(=O)(Cl)c1c(O)c(Cl)cc(Cl)c1Cl			Oc1c(O)c(Cl)c(Cl)c(Cl)c1Cl	0.7	Oc1ccc(Cl)cc1	0.538462
CC(=O)c1cc(N(CC(F)F)CC(F)F)cc(CCl)c1O	108272	1	4644	0.420563	0.722483	-3.13502	0.401882	1	real	2230	3785567	FC(F)CNCC(F)F	7366	CC(=O)c1cc(F)cc(CCl)c1O			Cc1cc(O)cc(C)c1O	0.5	Cc1cc(O)cc(C)c1Cl	0.4375
O=C(Nc1ccc(-c2ccccc2)c(C(F)(F)F)c1)c1ccc(I)cc1O	112582	2	7039	0.420449	0.940425	-5.70309	0.412622	1	real	22	2014600	Nc1ccc(-c2ccccc2)c(C(F)(F)F)c1	3552000	O=C(O)c1ccc(I)cc1O			O=C(Nc1cccc(NC(=O)c2cccc(O)c2O)c1)c1cccc(O)c1O	0.703704	O=C(Nc1ccc(C(=O)O)c(O)c1)c1ccccc1	0.733333
CC(=O)CCCCCOC(=O)CN1C(=O)C(=Cc2ccc(Br)cc2)SC1=S	109101	8	5115	0.420373	0.933788	-5.62589	0.384364	1	real	1458	141764	O=C(O)CN1C(=O)C(=Cc2ccc(Br)cc2)SC1=S	3696432	CC(=O)CCCCCBr			CC(C)C(C(=O)O)N1C(=O)/C(=C\c2ccc(Br)cc2)SC1=S	0.707317	CCCCCCCCCCCCCCCCCCCCCCO	0.384615
CC(C)(C)c1cc(Br)cc(NC(=O)c2cc(-c3ccccc3C(F)(F)F)no2)c1O	109573	1	5375	0.420351	0.948019	-5.79377	0.472639	1	real	22	15159614	CC(C)(C)c1cc(Br)cc(N)c1O	7842581	O=C(O)c1cc(-c2ccccc2C(F)(F)F)no1			CC(C)(C)c1cc(O)ccc1O	0.65	O=C(O)C(O)c1ccccc1	0.444444
O=C(Nc1cc(Br)cc(C(F)(F)F)c1O)c1ccc2c(c1)C=CCC2	115318	1	8524	0.420351	0.952839	-5.85054	0.319803	1	real	22	22557662	Nc1cc(Br)cc(C(F)(F)F)c1O	3741314	O=C(O)c1ccc2c(c1)C=CCC2			O=C(Nc1cc(C(F)(F)F)ccc1C(F)(F)F)c1cc(Br)ccc1O	0.564103	O=C(Nc1ccc(C(=O)O)c(O)c1)c1ccccc1	0.433333
O=C(Nc1cc(Br)cc(C(F)(F)F)c1O)c1sc(Cl)cc1I	105239	1	2901	0.420193	0.886524	-5.07158	0.364586	1	real	22	22557662	Nc1cc(Br)cc(C(F)(F)F)c1O	27188829	O=C(O)c1sc(Cl)cc1I			Oc1c(I)cc(I)cc1I	0.642857	Oc1ccc(Cl)cc1	0.461538
CCOC1CN(S(=O)(=O)Cc2csc([N+](=O)[O-])c2)CC1CO	115699	12	8728	0.420193	0.682157	-2.66484	0.387696	1	real	40	23024028	CCOC1CNCC1CO	4760458	O=[N+]([O-])c1cc(CS(=O)(=O)Cl)cs1			Cc1cc(O)cc(C)c1O	0.428571	NC(=O)c1cc([N+](=O)[O-])cc([N+](=O)[O-])c1	0.454545
O=C(Nc1cc(Br)cc(C(F)(F)F)c1)c1cc(-c2cccc(C(F)(F)F)c2)ccc1O	113160	1	7373	0.420122	0.967892	-6.03073	0.344125	1	real	22	76051	Nc1cc(Br)cc(C(F)(F)F)c1	75615	O=C(O)c1cc(-c2cccc(C(F)(F)F)c2)ccc1O			O=C(Nc1cc(C(F)(F)F)ccc1C(F)(F)F)c1cc(Br)ccc1O	0.717949	O=C(Nc1ccc(C(=O)O)c(O)c1)c1ccccc1	0.533333
CC1CC(CNC(=O)CSc2ccsc2[N+](=O)[O-])CC(C)O1	107233	1	4047	0.420081	0.761666	-3.60263	0.311751	1	real	22	13606306	CC1CC(CN)CC(C)O1	971382	O=C(O)CSc1ccsc1[N+](=O)[O-]			C[C@@H]1O[C@@H]1P(=O)([O-])[O-]	0.4375	C[C@@H]1O[C@@H]1P(=O)([O-])O.[Na+]	0.473684
Cc1cc(O)c(C(=O)CCC(=O)Nc2cc(C(F)(F)F)c(F)cc2O)cc1Br	103864	2	2080	0.419847	0.899455	-5.22829	0.418269	1	real	22	3834559	Nc1cc(C(F)(F)F)c(F)cc1O	25965961	Cc1cc(O)c(C(=O)CCC(=O)O)cc1Br			O=C(Nc1cc(C(F)(F)F)ccc1O)Nc1cc(C(F)(F)F)ccc1O	0.592593	Cc1cc(O)cc(C)c1Cl	0.5
O=C(O)C[C@@H](NC(=O)c1cc(Br)cc(Br)c1O)c1ccc(-c2ccc(C(F)F)c(F)c2)cc1	111721	1	6571	0.419723	0.932103	-5.61437	0.445464	1	wuxi	9	LN01375002_phase_3_Br_N-Boc	CC(C)(C)OC(=O)N[C@H](CC(=O)O)c1ccc(Br)cc1	BT0098_BT	OB(O)c1ccc(C(F)F)c(F)c1	SD1137_SD	O=C(O)c1cc(Br)cc(Br)c1O	O=C1NC(=O)C(c2ccc(-c3ccc(Br)cc3)cc2)=C1O	0.5	O=C(O)C(O)c1ccccc1	0.5
O=C(CCN1C(=O)C(=Cc2ccc(F)cc2)SC1=S)NC(CO)c1ccc(OC(F)(F)F)cc1	116992	1	9415	0.419711	0.906853	-5.31715	0.383779	1	real	22	8945850	NC(CO)c1ccc(OC(F)(F)F)cc1	43186	O=C(O)CCN1C(=O)C(=Cc2ccc(F)cc2)SC1=S			O=C(O)c1ccc(/C=C2\SC(=S)N(Cc3cccc(C(F)(F)F)c3)C2=O)cc1	0.588235	O=C(O)C(O)c1ccccc1	0.444444
O=C(Nc1cc(O)c(Cl)cc1Cl)c1ccc(C(F)(F)F)cc1Br	106090	0	3400	0.419408	0.876352	-4.96183	0	1	real	240690	74832	Nc1cc(O)c(Cl)cc1Cl	7743094	O=C(O)c1ccc(C(F)(F)F)cc1Br			O=C(Nc1cc(C(F)(F)F)ccc1O)Nc1cc(C(F)(F)F)ccc1O	0.740741	Nc1ccc(C(=O)O)c(O)c1	0.545455
O=C(CCCCCc1ccc(O)cc1)Nc1cc(Br)cc(C(F)(F)F)c1O	116421	1	9109	0.419395	0.887833	-5.0972	0.355467	1	real	22	22557662	Nc1cc(Br)cc(C(F)(F)F)c1O	2251462	O=C(O)CCCCCc1ccc(O)cc1			O=C(Nc1cc(C(F)(F)F)ccc1O)Nc1cc(C(F)(F)F)ccc1O	0.555556	Oc1ccc(Cl)cc1	0.615385
CC(C)(C)c1cccc(NC(=O)NC(c2ccc(Cl)cc2Cl)C(F)(F)F)c1O	105675	1	3168	0.419265	0.905574	-5.30779	0.341704	1	real	2430	24553677	NC(c1ccc(Cl)cc1Cl)C(F)(F)F	15158727	CC(C)(C)c1cccc(N)c1O			CC(C)(C)c1cc(O)ccc1O	0.6	Oc1ccc(Cl)cc1	0.692308
CC(=CC(=O)Nc1ccc(C)c(O)c1Cl)c1cccc(C(F)(F)F)c1	101725	1	807	0.419244	0.903034	-5.27815	0.523922	1	real	22	74524	Cc1ccc(N)c(Cl)c1O	3727470	CC(=CC(=O)O)c1cccc(C(F)(F)F)c1			Oc1c(O)c(Cl)c(Cl)c(Cl)c1Cl	0.7	Cc1cc(O)cc(C)c1Cl	0.6875
O=C(Nc1cc(Br)cc(C(F)(F)F)c1)c1csc(C(=O)Nc2c(O)cccc2F)n1	113596	0	7604	0.419037	0.872506	-4.92127	0	1	wuxi	7	LN00160519_phase_2_COOH_COOEt	CCOC(=O)c1nc(C(=O)O)cs1	AG0391_AG	Nc1cc(Br)cc(C(F)(F)F)c1	AG0445_AG	Nc1c(O)cccc1F	O=C(Nc1cc(C(F)(F)F)ccc1O)Nc1cc(C(F)(F)F)ccc1O	0.62963	O=C(Nc1ccc(C(=O)O)c(O)c1)c1ccccc1	0.5
Nc1ccc(OCC(F)(F)F)c(C(=O)Nc2c(O)c(Cl)cc(Cl)c2Cl)c1	107001	1	3922	0.419026	0.916306	-5.43724	0.309209	1	real	22	7528977	Nc1c(O)c(Cl)cc(Cl)c1Cl	2334464	Nc1ccc(OCC(F)(F)F)c(C(=O)O)c1			Oc1c(O)c(Cl)c(Cl)c(Cl)c1Cl	0.7	Nc1ccc(C(=O)O)c(O)c1	0.636364
CCN(CCOC)Cc1ccc(CN(C)c2ccc(-c3nc4sccn4c3C[N+](C)(C)C)cc2)cc1	117077	1	9463	0.419019	0.616204	-1.90314	0.376113	1	real	2230	6579051	CCN(CCOC)Cc1ccc(CNC)cc1	31624	C[N+](C)(C)Cc1c(-c2ccc(Cl)cc2)nc2sccn12			O=C(O)c1ccc(-c2ccc(N(c3ccc(-c4ccc(C(=O)O)cc4)cc3)c3ccc(-c4ccc(C(=O)O)cc4)cc3)cc2)cc1	0.47619	CCN(CC)CCOC(=O)c1cccc(-c2ccccc2)c1O	0.410256
O=C(Nc1c(Cl)cc(C(F)(F)F)cc1Cl)[C@@H]1C=C[C@H](N[CH]c2ccc(O)c(Cl)c2)C1	116946	1	9390	0.418935	0.941987	-5.74082	0.406704	1	wuxi	17	WXCD01002913_phase_3_COOH_N-Boc	CC(C)(C)OC(=O)N[C@H]1C=C[C@@H](C(=O)O)C1	AG0185_AG	Nc1c(Cl)cc(C(F)(F)F)cc1Cl	QS0155_QS	O=Cc1ccc(O)c(Cl)c1	O=C(Nc1cc(C(F)(F)F)ccc1O)Nc1cc(C(F)(F)F)ccc1O	0.666667	Oc1ccc(Cl)cc1	0.538462
O=C(Nc1cc(Br)cc(Cl)c1O)c1ccc(-c2cccc(C(F)(F)F)c2)o1	109177	1	5155	0.418905	0.951427	-5.85238	0.42299	1	real	527	4902305	Nc1cc(Br)cc(Cl)c1O	13491	O=C(O)c1ccc(-c2cccc(C(F)(F)F)c2)o1			O=C(Nc1cc(C(F)(F)F)ccc1O)Nc1cc(C(F)(F)F)ccc1O	0.666667	Oc1ccc(Cl)cc1	0.538462
CC(C)(C)c1cc(Br)cc(NC(=O)c2cc(-c3cccc(C(F)(F)F)c3)ccc2O)c1O	108916	2	5012	0.418818	0.976185	-6.14505	0.39272	1	real	22	15159614	CC(C)(C)c1cc(Br)cc(N)c1O	75615	O=C(O)c1cc(-c2cccc(C(F)(F)F)c2)ccc1O			O=C(Nc1cc(C(F)(F)F)ccc1C(F)(F)F)c1cc(Br)ccc1O	0.769231	O=C(Nc1ccc(C(=O)O)c(O)c1)c1ccccc1	0.466667
CCNCC(=O)N(c1c(Cl)cccc1Cl)S(=O)(=O)c1c(O)c(Cl)cc(Cl)c1Cl	102230	0	1105	0.418789	0.827073	-4.38939	0	1	real	40	39589	CCNCC(=O)Nc1c(Cl)cccc1Cl	15142983	O=S(=O)(Cl)c1c(O)c(Cl)cc(Cl)c1Cl			Oc1c(O)c(Cl)c(Cl)c(Cl)c1Cl	0.7	Cc1cc(O)cc(C)c1Cl	0.5625
CC(C)(C)c1ccc(O)c(NC(=O)c2csc(C(=O)Nc3ccc(Cl)c(C(F)(F)F)c3)n2)c1	110281	0	5761	0.418744	0.952817	-5.87081	0	1	wuxi	7	LN00160519_phase_2_COOH_COOEt	CCOC(=O)c1nc(C(=O)O)cs1	AG1939_AG	CC(C)(C)c1ccc(O)c(N)c1	AG0146_AG	Nc1ccc(Cl)c(C(F)(F)F)c1	O=C(Nc1cc(C(F)(F)F)ccc1O)Nc1cc(C(F)(F)F)ccc1O	0.814815	O=C(Nc1ccc(C(=O)O)c(O)c1)c1ccccc1	0.566667
Cc1c(NC(=O)c2ccc(C(C)C)cc2O)cc(Br)cc1C(F)(F)F	116149	3	8975	0.418575	0.910272	-5.37193	0.338592	1	real	22	22562270	Cc1c(N)cc(Br)cc1C(F)(F)F	2014221	CC(C)c1ccc(C(=O)O)c(O)c1			O=C(Nc1cc(C(F)(F)F)ccc1C(F)(F)F)c1cc(Br)ccc1O	0.641026	Nc1ccc(C(=O)O)c(O)c1	0.545455
CCCN(c1ccc([N+](=O)[O-])nc1)c1nnc(S)s1	104643	1	2569	0.418488	0.799333	-4.06656	0.34661	1	real	27	33681	CCCNc1nnc(S)s1	55802	O=[N+]([O-])c1ccc(Br)cn1			Nc1nnc(Sc2ncc([N+](=O)[O-])s2)s1	0.424242	CC(=O)Nc1ncc([N+](=O)[O-])s1	0.466667
O=C(Nc1ccc(-c2cccc(C(F)(F)F)c2)cc1)c1c(O)c(Cl)cc(Cl)c1Cl	110412	1	5828	0.418412	0.981426	-6.21197	0.288503	1	real	527	71540	Nc1ccc(-c2cccc(C(F)(F)F)c2)cc1	16413	O=C(O)c1c(O)c(Cl)cc(Cl)c1Cl			O=C(Nc1cc(Cl)cc(Cl)c1O)c1c(O)c(Cl)cc(Cl)c1Cl	0.741935	Cc1cc(O)cc(C)c1Cl	0.5625
NC(=O)C1(NC(=O)CCN2C(=O)C(=Cc3ccc(F)cc3)SC2=S)CCCOC1	104624	3	2558	0.418266	0.776565	-3.80127	0.360421	1	real	22	11869072	NC(=O)C1(N)CCCOC1	43186	O=C(O)CCN1C(=O)C(=Cc2ccc(F)cc2)SC1=S			CCc1ccc(/C=C2/SC(=S)NC2=O)cc1	0.575758	C1N2CN3CN1CN(C2)C3	0.5
CCOC(=O)C(=O)C(CC)OC(=O)CCCN1C(=O)C(=Cc2cccs2)SC1=S	112293	2	6881	0.418231	0.848402	-4.64772	0.427921	1	real	1458	141774	O=C(O)CCCN1C(=O)C(=Cc2cccs2)SC1=S	8077644	CCOC(=O)C(=O)C(Br)CC			CC(C)C(C(=O)O)N1C(=O)/C(=C\c2ccc(Br)cc2)SC1=S	0.512195	O=C(O)C(O)c1ccccc1	0.444444
CC(C(=O)N1CCCc2ccnn21)N1C(=O)/C(=C\c2ccco2)SC1=S	101249	2	506	0.418065	0.831972	-4.45634	0.36919	1	real	22	26038471	c1cc2n(n1)NCCC2	23789653	CC(C(=O)O)N1C(=O)/C(=C\c2ccco2)SC1=S			CC(C)C(C(=O)O)N1C(=O)/C(=C\c2ccc(Br)cc2)SC1=S	0.634146	O=C(O)C(O)c1ccccc1	0.444444
C=CCN(c1nnc(S)s1)c1cccnc1[N+](=O)[O-]	109458	6	5312	0.417879	0.784919	-3.90459	0.390745	1	real	27	15320	C=CCNc1nnc(S)s1	2795740	O=[N+]([O-])c1ncccc1F			O=C1C(=O)c2ncccc2-c2cccnc21	0.526316	O=[N+]([O-])c1ccc(O)c2ncccc12	0.5
COC(=O)c1cc(C(=O)COC(=O)CCCN2C(=O)C(=Cc3cccs3)SC2=S)cs1	111411	6	6401	0.4178	0.911056	-5.39107	0.403766	1	real	1458	141774	O=C(O)CCCN1C(=O)C(=Cc2cccs2)SC1=S	26031466	COC(=O)c1cc(C(=O)CBr)cs1			Cc1ccc(/C=C2\SC(=S)N(CCCCCC(=O)Nc3ccc(C(=O)O)c(O)c3)C2=O)cc1	0.516667	NNC(=O)c1ccncc1	0.47619
Cc1c(Cl)ccc(C(=O)Nc2cc(Br)cc(C(F)(F)F)c2)c1O	116926	1	9378	0.417647	0.90422	-5.31251	0.415501	1	real	22	76051	Nc1cc(Br)cc(C(F)(F)F)c1	11269529	Cc1c(Cl)ccc(C(=O)O)c1O			O=C(Nc1cccc(NC(=O)c2cccc(O)c2O)c1)c1cccc(O)c1O	0.666667	Cc1cc(O)cc(C)c1Cl	0.5625
CC(C(=O)N1CCn2nncc2C1)N1C(=O)/C(=C\c2ccco2)SC1=S	103337	1	1775	0.41758	0.785936	-3.92039	0.458587	1	real	22	3564937	c1nnn2c1CNCC2	23789653	CC(C(=O)O)N1C(=O)/C(=C\c2ccco2)SC1=S			CC(C)C(C(=O)O)N1C(=O)/C(=C\c2ccc(Br)cc2)SC1=S	0.609756	O=C(O)C(O)c1ccccc1	0.444444
O=C(c1cc(Cl)ccc1O)N(c1ccc(Br)cc1Cl)S(=O)(=O)c1cc(Br)cc(Cl)c1O	101150	1	452	0.417539	0.897737	-5.23755	0.429214	1	real	40	7010335	O=C(Nc1ccc(Br)cc1Cl)c1cc(Cl)ccc1O	13683090	O=S(=O)(Cl)c1cc(Br)cc(Cl)c1O			O=C(Nc1ccc(Cl)cc1)c1cc(Br)ccc1O	0.65625	Oc1ccc(Cl)cc1	0.692308
Cc1c(Cl)ccc(C(=O)Nc2cc(I)cc(C(F)(F)F)c2)c1O	115490	3	8619	0.417392	0.906639	-5.34426	0.392695	1	real	22	6957541	Nc1cc(I)cc(C(F)(F)F)c1	11269529	Cc1c(Cl)ccc(C(=O)O)c1O			Oc1c(I)cc(I)cc1I	0.785714	Cc1cc(O)cc(C)c1Cl	0.5625
CN(c1ccc(-c2nc3sccn3c2C[N+](C)(C)C)cc1)c1ccc2cc(Br)ccc2c1	104167	1	2277	0.41738	0.796397	-4.04614	0.389825	1	real	2230	12901579	CNc1ccc2cc(Br)ccc2c1	31624	C[N+](C)(C)Cc1c(-c2ccc(Cl)cc2)nc2sccn12			CN(C)c1ccc2cc3ccc(N(C)C)cc3[o+]c2c1	0.5	C1N2CN3CN1CN(C2)C3	0.333333
O=C(Nc1cc(Br)cc(C(F)(F)F)c1)c1c(O)cc(Cl)cc1F	110127	2	5672	0.417153	0.877292	-5.00171	0.346368	1	real	22	76051	Nc1cc(Br)cc(C(F)(F)F)c1	26463479	O=C(O)c1c(O)cc(Cl)cc1F			O=C(Nc1ccc(Cl)cc1)c1cc(Br)ccc1O	0.59375	Oc1ccc(Cl)cc1	0.538462
O=C(c1cc(Cl)ccc1O)N(c1ccc(Br)cc1Cl)S(=O)(=O)/C=C/c1ccccc1Cl	112515	1	7011	0.416977	0.915353	-5.45219	0.463086	1	real	40	7010335	O=C(Nc1ccc(Br)cc1Cl)c1cc(Cl)ccc1O	23965560	O=S(=O)(Cl)/C=C/c1ccccc1Cl			O=C(Nc1ccc(Cl)cc1)c1cc(Br)ccc1O	0.65625	Oc1ccc(Cl)cc1	0.692308
O=C(Nc1ccccc1-c1ccc(C(F)(F)F)cc1)c1cc(Br)cc(F)c1O	110351	1	5801	0.416845	0.946158	-5.81665	0.318029	1	real	22	76877	Nc1ccccc1-c1ccc(C(F)(F)F)cc1	2149567	O=C(O)c1cc(Br)cc(F)c1O			O=C(Nc1cc(C(F)(F)F)ccc1C(F)(F)F)c1cc(Br)ccc1O	0.666667	O=C(Nc1ccc(C(=O)O)c(O)c1)c1ccccc1	0.5
O=C(Nc1cc(C(F)(F)F)c(Cl)cc1O)c1c(C(F)(F)F)ccc(F)c1F	105855	1	3265	0.416755	0.859858	-4.80149	0.371502	1	real	22	11656874	Nc1cc(C(F)(F)F)c(Cl)cc1O	26628680	O=C(O)c1c(C(F)(F)F)ccc(F)c1F			O=C(Nc1cc(C(F)(F)F)ccc1O)Nc1cc(C(F)(F)F)ccc1O	0.62963	Oc1ccc(Cl)cc1	0.615385
O=C(Nc1ccc(-c2ccc(C(F)(F)F)cc2)cc1)c1csc(NC(=O)c2cc(Cl)cc(Cl)c2O)n1	112889	1	7216	0.416527	0.959967	-5.98334	0.416868	1	wuxi	6	WXCD00301481_phase_3_COOH_N-Boc	CC(C)(C)OC(=O)Nc1nc(C(=O)O)cs1	AG4205_AG	Nc1ccc(-c2ccc(C(F)(F)F)cc2)cc1	SD0241_SD	O=C(O)c1cc(Cl)cc(Cl)c1O	O=C(Nc1ccc(C(F)(F)F)cc1)c1cc(Cl)cc2nc(C(F)(F)F)[nH]c12	0.704545	Oc1ccc(Cl)cc1	0.615385
O=C(CN1C(=O)C(=Cc2ccc(Br)cc2)SC1=S)OCC(=O)c1ccc([N+](=O)[O-])o1	111620	1	6521	0.416168	0.989818	-6.33947	0.487342	1	real	1458	141764	O=C(O)CN1C(=O)C(=Cc2ccc(Br)cc2)SC1=S	2992756	O=C(CCl)c1ccc([N+](=O)[O-])o1			CC(C)C(C(=O)O)N1C(=O)/C(=C\c2ccc(Br)cc2)SC1=S	0.682927	O=[N+]([O-])c1ccc(/C=[N+](/[O-])CCO)o1	0.580645
O=C(CSc1ccc([N+](=O)[O-])cc1)OCC(=O)c1ccc([N+](=O)[O-])o1	109575	1	5376	0.416095	0.852931	-4.72834	0.460304	1	real	1458	7233	O=C(O)CSc1ccc([N+](=O)[O-])cc1	2992756	O=C(CCl)c1ccc([N+](=O)[O-])o1			O=C(Nc1ccc(I)cc1)c1ccc([N+](=O)[O-])o1	0.588235	O=[N+]([O-])c1ccc(/C=[N+](/[O-])CCO)o1	0.548387
Cc1cc(C(O)(C(F)(F)F)C(F)(F)F)ccc1NC(=O)c1cc(Br)cc(Br)c1O	117697	0	9801	0.416086	0.928636	-5.62	0	1	wuxi	1	AG3343_AG	Cc1cc(C(O)(C(F)(F)F)C(F)(F)F)ccc1N	SD1137_SD	O=C(O)c1cc(Br)cc(Br)c1O			Cc1cc(O)cc(C)c1O	0.642857	Cc1cc(O)cc(C)c1Cl	0.5
O=C(Cc1ccc(Br)c(C(F)(F)F)c1)Nc1cc(Cl)c(O)c(Cl)c1	107828	1	4379	0.416019	0.876407	-5.00578	0.392566	1	real	22	62237	Nc1cc(Cl)c(O)c(Cl)c1	8105035	O=C(O)Cc1ccc(Br)c(C(F)(F)F)c1			Oc1c(O)c(Cl)c(Cl)c(Cl)c1Cl	0.6	Oc1ccc(Cl)cc1	0.538462
O=C(Nc1cc(Br)cc(C(F)(F)F)c1O)c1ccc(-c2ccccc2)cc1F	107344	1	4113	0.415988	0.939927	-5.75421	0.312109	1	real	22	22557662	Nc1cc(Br)cc(C(F)(F)F)c1O	138046	O=C(O)c1ccc(-c2ccccc2)cc1F			O=C(Nc1cc(C(F)(F)F)ccc1C(F)(F)F)c1cc(Br)ccc1O	0.615385	O=C(Nc1ccc(C(=O)O)c(O)c1)c1ccccc1	0.533333
O=C(Nc1cc(C(F)(F)F)c(Cl)cc1O)C(F)(F)Oc1cc(Cl)cc(Cl)c1	115230	1	8467	0.415834	0.920122	-5.52295	0.328345	1	real	22	11656874	Nc1cc(C(F)(F)F)c(Cl)cc1O	4349255	O=C(O)C(F)(F)Oc1cc(Cl)cc(Cl)c1			O=C(Nc1cc(C(F)(F)F)ccc1O)Nc1cc(C(F)(F)F)ccc1O	0.592593	Oc1ccc(Cl)cc1	0.538462
O=C(Nc1c(O)c(Cl)cc(Cl)c1Cl)C(Sc1ccc(F)cc1)c1ccccc1	113204	1	7395	0.415777	0.943712	-5.80149	0.303382	1	real	22	7528977	Nc1c(O)c(Cl)cc(Cl)c1Cl	2492491	O=C(O)C(Sc1ccc(F)cc1)c1ccccc1			Oc1c(O)c(Cl)c(Cl)c(Cl)c1Cl	0.7	O=C(O)C(O)c1ccccc1	0.666667
CCCCNc1ccc(C(F)(F)F)cc1NC(=O)c1cc(O)c2ccccc2c1	115065	1	8376	0.41574	0.933601	-5.68289	0.399325	1	real	22	221262	CCCCNc1ccc(C(F)(F)F)cc1N	3633161	O=C(O)c1cc(O)c2ccccc2c1			O=C(Nc1cc(C(F)(F)F)ccc1O)Nc1cc(C(F)(F)F)ccc1O	0.777778	Cc1cc(NCCCCCCCCCCNc2cc(C)nc3ccccc23)c2ccccc2n1	0.580645
O=C(Nc1c(O)c(Cl)cc(Cl)c1Cl)c1cc(Cl)cc(Cl)c1I	104206	1	2303	0.415726	0.953186	-5.91371	0.404915	1	real	22	7528977	Nc1c(O)c(Cl)cc(Cl)c1Cl	9020	O=C(O)c1cc(Cl)cc(Cl)c1I			O=C(Nc1cc(Cl)cc(Cl)c1O)c1c(O)c(Cl)cc(Cl)c1Cl	0.709677	Cc1cc(O)cc(C)c1Cl	0.5625
O=C(Nc1cc(Br)cc(C(F)(F)F)c1O)c1cc2ccccc2cc1OC(F)F	112100	2	6786	0.415725	0.96523	-6.05557	0.416504	1	real	22	22557662	Nc1cc(Br)cc(C(F)(F)F)c1O	8268183	O=C(O)c1cc2ccccc2cc1OC(F)F			Nc1cc2ccccc2cc1N	0.642857	O=C(O)C(O)c1ccccc1	0.5
O=C(c1cc(Cl)ccc1O)N(c1ccc(Br)cc1Cl)S(=O)(=O)c1cc(Cl)cc(Cl)c1O	106893	1	3860	0.415705	0.894389	-5.22155	0.362922	1	real	40	7010335	O=C(Nc1ccc(Br)cc1Cl)c1cc(Cl)ccc1O	50760	O=S(=O)(Cl)c1cc(Cl)cc(Cl)c1O			O=C(Nc1ccc(Cl)cc1)c1cc(Br)ccc1O	0.65625	Oc1ccc(Cl)cc1	0.692308
CCCCOc1ccc(-c2ccc([C@@H](CC(=O)O)N[CH]c3cc(Br)cc(Br)c3O)cc2)cc1F	112195	1	6832	0.415677	0.950757	-5.88573	0.369661	1	wuxi	13	LN01375002_phase_3_Br_N-Boc	CC(C)(C)OC(=O)N[C@H](CC(=O)O)c1ccc(Br)cc1	BT2227_BT	CCCCOc1ccc(B(O)O)cc1F	QS0036_QS	O=Cc1cc(Br)cc(Br)c1O	CC[C@H](c1ccc(O)cc1)[C@@H](CC)c1ccc(O)cc1	0.578947	CCCCCCCCCCCCCCCCCCCCCCO	0.538462
O=C(Nc1cc(O)c(Cl)cc1Cl)c1csc(C(=O)Nc2cc(Br)ccc2OC(F)(F)F)n1	108515	1	4774	0.415532	0.936815	-5.7234	0.4089	1	wuxi	7	LN00160519_phase_2_COOH_COOEt	CCOC(=O)c1nc(C(=O)O)cs1	AG3998_AG	Nc1cc(O)c(Cl)cc1Cl	AG1612_AG	Nc1cc(Br)ccc1OC(F)(F)F	O=C(Nc1ccc(Cl)cc1)c1cc(Br)ccc1O	0.625	Oc1ccc(Cl)cc1	0.538462
O=C(Nc1cc(Cl)c(O)c(Cl)c1)c1ccccc1C(F)F	117496	1	9700	0.415516	0.797382	-4.08156	0.41221	1	real	22	62237	Nc1cc(Cl)c(O)c(Cl)c1	3653000	O=C(O)c1ccccc1C(F)F			O=C(Nc1cccc(NC(=O)c2cccc(O)c2O)c1)c1cccc(O)c1O	0.703704	O=C(O)C(O)c1ccccc1	0.555556
O=C(Nc1cc(Cl)c(Cl)cc1O)c1csc(C(=O)Nc2cc(Br)ccc2Cl)n1	102510	1	1295	0.415486	0.91741	-5.49547	0.390587	1	wuxi	7	LN00160519_phase_2_COOH_COOEt	CCOC(=O)c1nc(C(=O)O)cs1	AG1333_AG	Nc1cc(Cl)c(Cl)cc1O	AG1218_AG	Nc1cc(Br)ccc1Cl	O=C(Nc1ccc(Cl)cc1)c1cc(Br)ccc1O	0.59375	Oc1ccc(Cl)cc1	0.538462
O=C(Nc1cc(Br)cc(C(F)(F)F)c1O)c1ccc(C2=CCCC2)cc1	116583	1	9193	0.415446	0.940894	-5.77253	0.384296	1	real	22	22557662	Nc1cc(Br)cc(C(F)(F)F)c1O	3738870	O=C(O)c1ccc(C2=CCCC2)cc1			O=C(Nc1cc(C(F)(F)F)ccc1O)Nc1cc(C(F)(F)F)ccc1O	0.592593	NNC(=O)c1ccncc1	0.47619
NCC(=O)N(CC(F)(F)F)S(=O)(=O)c1c(O)c(Cl)cc(Cl)c1Cl	102942	1	1548	0.415389	0.674488	-2.63591	0.349898	1	real	40	1427559	NCC(=O)NCC(F)(F)F	15142983	O=S(=O)(Cl)c1c(O)c(Cl)cc(Cl)c1Cl			Oc1c(O)c(Cl)c(Cl)c(Cl)c1Cl	0.7	Cc1cc(O)cc(C)c1Cl	0.5
C[N+](C)(C)CCOC(=O)c1cc([N+](=O)[O-])ccc1SCCO	101611	10	748	0.415295	0.613065	-1.91376	0.376993	1	real	1458	4467886	O=C(O)c1cc([N+](=O)[O-])ccc1SCCO	50313	C[N+](C)(C)CCBr			O=[N+]([O-])c1ccc2c(c1)S(=O)(=O)C=C2	0.5	NC(=O)c1cc([N+](=O)[O-])cc([N+](=O)[O-])c1	0.590909
O=C(Cc1ccc(Br)c(Cl)c1F)Nc1cc(Br)cc(C(F)(F)F)c1O	104703	1	2600	0.415288	0.907117	-5.37677	0.296774	1	real	22	22557662	Nc1cc(Br)cc(C(F)(F)F)c1O	18457761	O=C(O)Cc1ccc(Br)c(Cl)c1F			Oc1c(O)c(Cl)c(Cl)c(Cl)c1Cl	0.7	Oc1ccc(Cl)cc1	0.538462
Cc1cc(O)c(NC(=O)c2c(O)cccc2I)cc1C(F)(F)F	113121	1	7348	0.415265	0.843962	-4.63332	0.370241	1	real	22	21490581	Cc1cc(O)c(N)cc1C(F)(F)F	5188044	O=C(O)c1c(O)cccc1I			Oc1c(I)cc(I)cc1I	0.642857	Cc1cc(O)cc(C)c1Cl	0.5
O=C(Nc1cc(Br)ccc1C(F)(F)F)c1cccc(F)c1O	114392	0	8017	0.415227	0.803255	-4.15441	0	1	wuxi	1	AG1202_AG	Nc1cc(Br)ccc1C(F)(F)F	SD0514_SD	O=C(O)c1cccc(F)c1O			O=C(Nc1cc(C(F)(F)F)ccc1C(F)(F)F)c1cc(Br)ccc1O	0.74359	O=C(Nc1ccc(C(=O)O)c(O)c1)c1ccccc1	0.433333
O=C(Nc1cc(F)c(C(F)(F)F)cc1O)C(=Cc1cccs1)c1cccs1	108648	1	4859	0.415207	0.877299	-5.02665	0.367843	1	real	22	22612078	Nc1cc(F)c(C(F)(F)F)cc1O	3839	O=C(O)C(=Cc1cccs1)c1cccs1			O=C(Nc1cc(C(F)(F)F)ccc1O)Nc1cc(C(F)(F)F)ccc1O	0.62963	Nc1ccc(C(=O)O)c(O)c1	0.409091
O=C(Nc1cc(Br)ccc1OC(F)(F)F)c1csc(C(=O)Nc2cc(O)c(Cl)cc2Cl)n1	108516	0	4774	0.415119	0.936689	-5.72718	0	1	wuxi	7	LN00160519_phase_2_COOH_COOEt	CCOC(=O)c1nc(C(=O)O)cs1	AG1612_AG	Nc1cc(Br)ccc1OC(F)(F)F	AG3998_AG	Nc1cc(O)c(Cl)cc1Cl	O=C(Nc1ccc(Cl)cc1)c1cc(Br)ccc1O	0.625	Oc1ccc(Cl)cc1	0.538462
Cc1ccc(C(CC(F)(F)F)NS(=O)(=O)c2c(O)c(Cl)cc(Cl)c2Cl)cc1	114508	1	8076	0.4151	0.888177	-5.15613	0.352282	1	real	40	13976918	Cc1ccc(C(N)CC(F)(F)F)cc1	15142983	O=S(=O)(Cl)c1c(O)c(Cl)cc(Cl)c1Cl			Oc1c(O)c(Cl)c(Cl)c(Cl)c1Cl	0.7	Cc1cc(O)cc(C)c1Cl	0.625
CC(CC(F)(F)F)(C(=O)Nc1cc(Cl)c(O)c2ccccc12)c1ccccc1	109684	1	5429	0.415038	0.928007	-5.62598	0.460448	1	real	527	3869519	Nc1cc(Cl)c(O)c2ccccc12	26589495	CC(CC(F)(F)F)(C(=O)O)c1ccccc1			O=c1cccccc1O	0.625	Oc1ccc(Cl)cc1	0.538462
COC(=O)c1cc(C(=O)COC(=O)CN2C(=O)C(=Cc3ccc(Br)cc3)SC2=S)cs1	110199	6	5711	0.414908	0.941524	-5.78683	0.366432	1	real	1458	141764	O=C(O)CN1C(=O)C(=Cc2ccc(Br)cc2)SC1=S	26031466	COC(=O)c1cc(C(=O)CBr)cs1			CC(C)C(C(=O)O)N1C(=O)/C(=C\c2ccc(Br)cc2)SC1=S	0.707317	NNC(=O)c1ccncc1	0.428571
O=C(Cc1ccccc1NC(=O)c1c(O)c(Cl)cc(Cl)c1Cl)Nc1cc(C(F)(F)F)cc(C(F)(F)F)c1Cl	108869	1	4987	0.414854	0.96768	-6.09555	0.392821	1	wuxi	6	WXCD00907386_phase_3_COOH_N-Boc	CC(C)(C)OC(=O)Nc1ccccc1CC(=O)O	AG1513_AG	Nc1cc(C(F)(F)F)cc(C(F)(F)F)c1Cl	SD1161_SD	O=C(O)c1c(O)c(Cl)cc(Cl)c1Cl	O=C(Nc1cc(Cl)cc(Cl)c1O)c1c(O)c(Cl)cc(Cl)c1Cl	0.806452	Oc1ccc(Cl)cc1	0.538462
CC(C)(C)c1cc(C(=O)Nc2nc(C(=O)Nc3ccc(Br)cc3C(F)(F)F)cs2)c(O)c(C(C)(C)C)c1	106885	1	3854	0.414828	0.947647	-5.85995	0.356869	1	wuxi	6	WXCD00301481_phase_3_COOH_N-Boc	CC(C)(C)OC(=O)Nc1nc(C(=O)O)cs1	AG0390_AG	Nc1ccc(Br)cc1C(F)(F)F	SD1125_SD	CC(C)(C)c1cc(C(=O)O)c(O)c(C(C)(C)C)c1	O=C(Nc1cc(C(F)(F)F)ccc1C(F)(F)F)c1cc(Br)ccc1O	0.692308	Oc1ccc(Cl)cc1	0.461538
C[N+](C)(C)CCCCNc1nc(Cl)cc2ccccc12	103159	0	1689	0.414593	0.656672	-2.43628	0	1	real	27	19267891	C[N+](C)(C)CCCCN	39826	Clc1cc2ccccc2c(Cl)n1			CCCCCCCCCCCCCC[N+](C)(C)C	0.666667	Cc1cc(NCCCCCCCCCCNc2cc(C)nc3ccccc23)c2ccccc2n1	0.580645
COC(=O)c1cc(C(=O)COC(=O)CC2SC(=S)N(C)C2=O)cs1	109926	4	5579	0.414589	0.793184	-4.04398	0.37477	1	real	1458	4138623	CN1C(=O)C(CC(=O)O)SC1=S	26031466	COC(=O)c1cc(C(=O)CBr)cs1			CCCCCCCCCCCCOC(=O)c1cc(O)c(O)c(O)c1	0.433333	NNC(=O)c1ccncc1	0.428571
CCCc1cc(C(=O)Nc2cc(C(F)(F)F)c(Cl)cc2O)ccc1Cl	114117	1	7882	0.41452	0.930495	-5.6619	0.311686	1	real	22	11656874	Nc1cc(C(F)(F)F)c(Cl)cc1O	3748586	CCCc1cc(C(=O)O)ccc1Cl			O=C(Nc1cc(C(F)(F)F)ccc1O)Nc1cc(C(F)(F)F)ccc1O	0.62963	Oc1ccc(Cl)cc1	0.538462
O=C(Nc1cc(F)c(C(F)(F)F)cc1O)[C@H](O)c1ccccc1Cl	105222	1	2890	0.414519	0.751823	-3.55777	0.380687	1	real	22	22612078	Nc1cc(F)c(C(F)(F)F)cc1O	79044	O=C(O)[C@H](O)c1ccccc1Cl			O=C(Nc1cc(C(F)(F)F)ccc1O)Nc1cc(C(F)(F)F)ccc1O	0.666667	O=C(O)C(O)c1ccccc1	0.611111
CSc1ccc(O)c(C(=O)Nc2cc(F)cc(Cl)c2O)c1	112519	1	7013	0.414496	0.83203	-4.50263	0.453566	1	real	22	3838116	Nc1cc(F)cc(Cl)c1O	3642005	CSc1ccc(O)c(C(=O)O)c1			O=C(Nc1ccc(Cl)cc1F)c1ccccc1O	0.617647	Oc1ccc(Cl)cc1	0.538462
O=S(=O)(NC(c1ccc(Cl)cc1)c1ccc(Cl)c(C(F)(F)F)c1)c1c(O)cc(Cl)cc1Cl	103958	1	2137	0.414416	0.915427	-5.48579	0.292289	1	real	40	26278862	NC(c1ccc(Cl)cc1)c1ccc(Cl)c(C(F)(F)F)c1	17633459	O=S(=O)(Cl)c1c(O)cc(Cl)cc1Cl			O=S(c1cc(Cl)cc(Cl)c1O)c1cc(Cl)cc(Cl)c1O	0.545455	Oc1ccc(Cl)cc1	0.769231
O=C(Nc1cc(C(F)(F)F)c(F)cc1O)C(O)c1ccc(Cl)cc1	116847	1	9342	0.414404	0.755861	-3.60679	0.412179	1	real	22	3834559	Nc1cc(C(F)(F)F)c(F)cc1O	67699	O=C(O)C(O)c1ccc(Cl)cc1			O=C(Nc1cc(C(F)(F)F)ccc1O)Nc1cc(C(F)(F)F)ccc1O	0.666667	Oc1ccc(Cl)cc1	0.769231
O=C(COC(=O)c1cc(Cl)cc(F)c1O)c1ccccc1C(F)(F)F	108105	2	4544	0.414363	0.82373	-4.40658	0.329976	1	real	1458	3679402	O=C(O)c1cc(Cl)cc(F)c1O	70170	O=C(CBr)c1ccccc1C(F)(F)F			Oc1c(O)c(Cl)c(Cl)c(Cl)c1Cl	0.6	Oc1ccc(Cl)cc1	0.615385
O=C(CN1C(=O)C(=Cc2ccc(Br)cc2)SC1=S)OCC(=O)c1ccc(C(F)(F)F)nc1	107197	4	4021	0.414362	0.951732	-5.91401	0.342734	1	real	1458	141764	O=C(O)CN1C(=O)C(=Cc2ccc(Br)cc2)SC1=S	22971310	O=C(CBr)c1ccc(C(F)(F)F)nc1			CC(C)C(C(=O)O)N1C(=O)/C(=C\c2ccc(Br)cc2)SC1=S	0.682927	NC(=O)c1cnccn1	0.428571
O=C(Nc1c(O)c(Cl)cc(Cl)c1Cl)c1ccc(-c2ccc(Cl)c(Cl)c2)s1	108030	1	4497	0.41434	0.959501	-6.00579	0.296594	1	real	22	7528977	Nc1c(O)c(Cl)cc(Cl)c1Cl	2016567	O=C(O)c1ccc(-c2ccc(Cl)c(Cl)c2)s1			Oc1c(O)c(Cl)c(Cl)c(Cl)c1Cl	0.7	Cc1cc(O)cc(C)c1Cl	0.5625
Cc1c(Br)ccc(O)c1NC(=O)c1cc(Cl)cc([N+](=O)[O-])c1O	113417	1	7500	0.41421	0.915427	-5.48841	0.39527	1	real	22	11657388	Cc1c(Br)ccc(O)c1N	2784573	O=C(O)c1cc(Cl)cc([N+](=O)[O-])c1O			O=C1c2c(O)ccc([N+](=O)[O-])c2C(=O)c2c([N+](=O)[O-])ccc(O)c21	0.666667	Cc1cc(O)cc(C)c1Cl	0.625
O=C(Nc1c(O)cccc1F)c1csc(C(=O)Nc2cc(Br)cc(C(F)(F)F)c2)n1	113597	1	7604	0.414149	0.868628	-4.93806	0.432527	1	wuxi	7	LN00160519_phase_2_COOH_COOEt	CCOC(=O)c1nc(C(=O)O)cs1	AG0445_AG	Nc1c(O)cccc1F	AG0391_AG	Nc1cc(Br)cc(C(F)(F)F)c1	O=C(Nc1cc(C(F)(F)F)ccc1O)Nc1cc(C(F)(F)F)ccc1O	0.62963	O=C(Nc1ccc(C(=O)O)c(O)c1)c1ccccc1	0.5
Cc1c(N)cc(C(F)(F)F)cc1C(=O)Nc1c(O)c(Cl)cc(Cl)c1Cl	112030	2	6743	0.414125	0.898058	-5.28495	0.4454	1	real	22	7528977	Nc1c(O)c(Cl)cc(Cl)c1Cl	27180386	Cc1c(N)cc(C(F)(F)F)cc1C(=O)O			Oc1c(O)c(Cl)c(Cl)c(Cl)c1Cl	0.7	Cc1cc(O)cc(C)c1Cl	0.6875
CSc1cc(C(=O)Nc2c(O)c(Cl)cc(Cl)c2Cl)ccc1[N+](=O)[O-]	108427	1	4733	0.414101	0.935379	-5.72477	0.441221	1	real	22	7528977	Nc1c(O)c(Cl)cc(Cl)c1Cl	11881205	CSc1cc(C(=O)O)ccc1[N+](=O)[O-]			Oc1c(O)c(Cl)c(Cl)c(Cl)c1Cl	0.7	Cc1cc(O)cc(C)c1Cl	0.625
CCOC(=O)CC(=O)C(C)OC(=O)CC1SC(=S)N(C)C1=O	103127	4	1666	0.414099	0.726938	-3.27007	0.358104	1	real	1458	4138623	CN1C(=O)C(CC(=O)O)SC1=S	5214441	CCOC(=O)CC(=O)C(C)Br			CCCCN1C(=O)C(=C/C=C/C2C(=O)N(CCCC)C(=O)N(CCCC)C2=O)C(=O)N(CCCC)C1=O	0.363636	C[C@@H](O)[C@H]1C(=O)N2C(C(=O)O)=C(COC(N)=O)S[C@H]12	0.414634
O=C(Nc1cc(Br)ccc1Cl)c1csc(C(=O)Nc2cc(Cl)c(Cl)cc2O)n1	102511	0	1295	0.413957	0.918377	-5.52638	0	1	wuxi	7	LN00160519_phase_2_COOH_COOEt	CCOC(=O)c1nc(C(=O)O)cs1	AG1218_AG	Nc1cc(Br)ccc1Cl	AG1333_AG	Nc1cc(Cl)c(Cl)cc1O	O=C(Nc1ccc(Cl)cc1)c1cc(Br)ccc1O	0.59375	Oc1ccc(Cl)cc1	0.538462
O=C(COC(=O)CN1C(=O)C(=Cc2ccc(Br)cc2)SC1=S)CC1CC1	109078	1	5100	0.413691	0.918116	-5.5267	0.382163	1	real	1458	141764	O=C(O)CN1C(=O)C(=Cc2ccc(Br)cc2)SC1=S	3540358	O=C(CBr)CC1CC1			CC(C)C(C(=O)O)N1C(=O)/C(=C\c2ccc(Br)cc2)SC1=S	0.682927	O=C(O)C1=CC[C@@H]2CC(=O)N12	0.346154
C=C(CNC(=O)CSc1ccsc1[N+](=O)[O-])CC(F)(F)F	108009	1	4487	0.413642	0.773041	-3.81885	0.355748	1	real	22	27281227	C=C(CN)CC(F)(F)F	971382	O=C(O)CSc1ccsc1[N+](=O)[O-]			O=C1c2c(O)ccc([N+](=O)[O-])c2C(=O)c2c([N+](=O)[O-])ccc(O)c21	0.416667	NC(=O)c1cc([N+](=O)[O-])cc([N+](=O)[O-])c1	0.5
O=C(CCC(=O)c1ccc(F)cc1)Nc1c(O)c(Cl)cc(Cl)c1Cl	107585	1	4237	0.413389	0.878879	-5.06849	0.449308	1	real	22	7528977	Nc1c(O)c(Cl)cc(Cl)c1Cl	1766	O=C(O)CCC(=O)c1ccc(F)cc1			Oc1c(O)c(Cl)c(Cl)c(Cl)c1Cl	0.7	Cc1cc(O)cc(C)c1Cl	0.5625
CC(C)(C)c1cc(C(C)(C)C)c(NC(=O)c2csc(C(=O)Nc3cc(Br)ccc3C(F)(F)F)n2)cc1O	117777	0	9851	0.413205	0.933615	-5.71544	0	1	wuxi	7	LN00160519_phase_2_COOH_COOEt	CCOC(=O)c1nc(C(=O)O)cs1	AG2478_AG	CC(C)(C)c1cc(C(C)(C)C)c(O)cc1N	AG1202_AG	Nc1cc(Br)ccc1C(F)(F)F	O=C(Nc1cc(C(F)(F)F)ccc1C(F)(F)F)c1cc(Br)ccc1O	0.717949	Oc1ccc(Cl)cc1	0.461538
CC(C)(C)c1cc(C(C)(C)C)c(NC(=O)c2nc(C(=O)Nc3cc(Br)ccc3C(F)(F)F)cs2)cc1O	117776	1	9851	0.413101	0.933629	-5.71694	0.385202	1	wuxi	7	LN00160519_phase_2_COOH_COOEt	CCOC(=O)c1nc(C(=O)O)cs1	AG1202_AG	Nc1cc(Br)ccc1C(F)(F)F	AG2478_AG	CC(C)(C)c1cc(C(C)(C)C)c(O)cc1N	O=C(Nc1cc(C(F)(F)F)ccc1C(F)(F)F)c1cc(Br)ccc1O	0.717949	Oc1ccc(Cl)cc1	0.461538
O=C(Nc1ccc(-c2ccccc2)c(C(F)(F)F)c1)c1cccc(I)c1O	112793	1	7158	0.412994	0.930256	-5.67859	0.416091	1	real	22	2014600	Nc1ccc(-c2ccccc2)c(C(F)(F)F)c1	5187613	O=C(O)c1cccc(I)c1O			O=C(Nc1cccc(NC(=O)c2cccc(O)c2O)c1)c1cccc(O)c1O	0.777778	O=C(Nc1ccc(C(=O)O)c(O)c1)c1ccccc1	0.633333
C[N+](C)(C)Cc1c(-c2ccc(N(Cc3ccc(F)cc3Cl)CC3CC3)cc2)nc2sccn12	114955	1	8320	0.41273	0.784683	-3.9676	0.408343	1	real	2230	8887881	Fc1ccc(CNCC2CC2)c(Cl)c1	31624	C[N+](C)(C)Cc1c(-c2ccc(Cl)cc2)nc2sccn12			O=C(O)c1ccc(-c2ccc(N(c3ccc(-c4ccc(C(=O)O)cc4)cc3)c3ccc(-c4ccc(C(=O)O)cc4)cc3)cc2)cc1	0.428571	C1N2CN3CN1CN(C2)C3	0.5
CSc1cc(N)ccc1C(=O)Nc1cc(Br)cc(C(F)(F)F)c1O	103713	1	1995	0.41272	0.832336	-4.52892	0.322355	1	real	22	22557662	Nc1cc(Br)cc(C(F)(F)F)c1O	6063830	CSc1cc(N)ccc1C(=O)O			O=C(Nc1cc(C(F)(F)F)ccc1C(F)(F)F)c1cc(Br)ccc1O	0.615385	Nc1ccc(C(=O)O)c(O)c1	0.681818
O=C(Nc1cc(C(F)(F)F)c(Cl)cc1O)c1csc(-c2ccc(F)c(Cl)c2)n1	116352	1	9075	0.412683	0.941421	-5.81404	0.444537	1	real	22	11656874	Nc1cc(C(F)(F)F)c(Cl)cc1O	7773122	O=C(O)c1csc(-c2ccc(F)c(Cl)c2)n1			O=C(Nc1cc(C(F)(F)F)ccc1O)Nc1cc(C(F)(F)F)ccc1O	0.62963	Oc1ccc(Cl)cc1	0.615385
CCCC1(O)CN(c2c[n+]([O-])ccc2[N+](=O)[O-])C1	102615	1	1359	0.412622	0.612753	-1.94424	0.394603	1	real	27	26272661	CCCC1(O)CNC1	2990197	O=[N+]([O-])c1cc[n+]([O-])cc1F			O=C1c2c(O)ccc([N+](=O)[O-])c2C(=O)c2c([N+](=O)[O-])ccc(O)c21	0.541667	[O-][n+]1cc[n+]([O-])c2ccccc21	0.466667
O=C(Nc1ccc(C(F)(F)F)cc1O)c1cc(Br)cc(OC(F)(F)F)c1	116536	0	9170	0.412613	0.898736	-5.31225	0	1	wuxi	1	AG1270_AG	Nc1ccc(C(F)(F)F)cc1O	SD1068_SD	O=C(O)c1cc(Br)cc(OC(F)(F)F)c1			O=C(Nc1cc(C(F)(F)F)ccc1O)Nc1cc(C(F)(F)F)ccc1O	0.740741	O=C(Nc1ccc(C(=O)O)c(O)c1)c1ccccc1	0.5
O=S(=O)(NC1CC=C(c2ccc(F)cc2)CC1)c1c(O)c(Cl)cc(Cl)c1Cl	109181	1	5158	0.412545	0.897282	-5.29599	0.413712	1	real	40	12409181	NC1CC=C(c2ccc(F)cc2)CC1	15142983	O=S(=O)(Cl)c1c(O)c(Cl)cc(Cl)c1Cl			Oc1c(O)c(Cl)c(Cl)c(Cl)c1Cl	0.7	Oc1ccc(Cl)cc1	0.538462
O=S(=O)(NCC(F)(F)c1ccc(Br)cc1)c1c(O)c(Cl)cc(Cl)c1Cl	102213	1	1097	0.412442	0.884661	-5.14868	0.355033	1	real	40	4857788	NCC(F)(F)c1ccc(Br)cc1	15142983	O=S(=O)(Cl)c1c(O)c(Cl)cc(Cl)c1Cl			Oc1c(O)c(Cl)c(Cl)c(Cl)c1Cl	0.7	Oc1ccc(Cl)cc1	0.538462
Cc1cc(Br)cc([CH]N[C@H](CC(=O)O)c2ccc(-c3ccc(C(F)F)c(F)c3)cc2)c1O	113092	1	7328	0.412415	0.934836	-5.73992	0.367965	1	wuxi	13	LN01375002_phase_3_Br_N-Boc	CC(C)(C)OC(=O)N[C@H](CC(=O)O)c1ccc(Br)cc1	BT0098_BT	OB(O)c1ccc(C(F)F)c(F)c1	QS1959_QS	Cc1cc(Br)cc(C=O)c1O	Cc1cc(O)cc(C)c1O	0.714286	Cc1cc(O)cc(C)c1Cl	0.5
Cc1cc(C(NS(=O)(=O)c2c(O)c(Cl)cc(Cl)c2Cl)c2ccccc2Cl)ccc1F	107140	1	3992	0.412204	0.929355	-5.67807	0.365977	1	real	40	3686081	Cc1cc(C(N)c2ccccc2Cl)ccc1F	15142983	O=S(=O)(Cl)c1c(O)c(Cl)cc(Cl)c1Cl			Oc1c(O)c(Cl)c(Cl)c(Cl)c1Cl	0.7	Cc1cc(O)cc(C)c1Cl	0.6875
O=C(Cc1ccc(SCC(F)(F)F)cc1)Nc1cc(F)c(O)cc1Cl	110738	1	6024	0.412114	0.848676	-4.7291	0.373907	1	real	22	3680840	Nc1cc(F)c(O)cc1Cl	9488505	O=C(O)Cc1ccc(SCC(F)(F)F)cc1			O=C(Nc1cc(C(F)(F)F)ccc1O)Nc1cc(C(F)(F)F)ccc1O	0.555556	Oc1ccc(Cl)cc1	0.538462
O=C(Nc1cscc1C(F)(F)F)c1cc(Br)c2ccccc2c1O	117010	1	9425	0.411806	0.892507	-5.24921	0.365649	1	real	22	34085090	Nc1cscc1C(F)(F)F	3902251	O=C(O)c1cc(Br)c2ccccc2c1O			O=C(Nc1cc(C(F)(F)F)ccc1C(F)(F)F)c1cc(Br)ccc1O	0.589744	O=C(Nc1ccc(C(=O)O)c(O)c1)c1ccccc1	0.466667
CCCN(CCOc1c(Cl)cc(Cl)cc1Cl)c1ccc(-c2nc3sccn3c2C[N+](C)(C)C)cc1	109327	1	5242	0.411806	0.802164	-4.18528	0.364709	1	real	2230	6985527	CCCNCCOc1c(Cl)cc(Cl)cc1Cl	31624	C[N+](C)(C)Cc1c(-c2ccc(Cl)cc2)nc2sccn12			O=C(O)c1ccc(-c2ccc(N(c3ccc(-c4ccc(C(=O)O)cc4)cc3)c3ccc(-c4ccc(C(=O)O)cc4)cc3)cc2)cc1	0.47619	Oc1ccc(Cl)cc1	0.461538
O=C1C(=Cc2ccc(Br)cc2)SC(=S)N1CC(=O)N(C(=O)C(F)(F)F)C1CNC1	102490	1	1278	0.411759	0.885342	-5.16543	0.389785	1	real	22	26272900	O=C(NC1CNC1)C(F)(F)F	141764	O=C(O)CN1C(=O)C(=Cc2ccc(Br)cc2)SC1=S			CC(C)C(C(=O)O)N1C(=O)/C(=C\c2ccc(Br)cc2)SC1=S	0.682927	O=C(O)C1=CC[C@@H]2CC(=O)N12	0.346154
O=[N+]([O-])c1ccc(N2CC[C@H](F)C2)s1	109738	4	5455	0.411628	0.695795	-2.93488	0.391151	1	real	27	2244494	F[C@H]1CCNC1	61330	O=[N+]([O-])c1ccc(Br)s1			O=C(N/N=C/c1ccc([N+](=O)[O-])s1)c1cccc(F)c1	0.386364	CC(=O)Nc1ncc([N+](=O)[O-])s1	0.4
O=C(/C=C/c1cc(F)c(O)c(F)c1)Nc1ccc(Cl)cc1-c1ccc(C(F)(F)F)cc1	116306	1	9051	0.411586	0.943474	-5.85223	0.505932	1	real	22	7171334	Nc1ccc(Cl)cc1-c1ccc(C(F)(F)F)cc1	7663926	O=C(O)/C=C/c1cc(F)c(O)c(F)c1			O=C(Nc1cc(C(F)(F)F)ccc1O)Nc1cc(C(F)(F)F)ccc1O	0.666667	Oc1ccc(Cl)cc1	0.692308
CCOC(=O)C1(C(=O)COC(=O)CCCN2C(=O)C(=Cc3cccs3)SC2=S)CCCC1	117476	1	9689	0.411487	0.889059	-5.21268	0.414565	1	real	1458	141774	O=C(O)CCCN1C(=O)C(=Cc2cccs2)SC1=S	17369963	CCOC(=O)C1(C(=O)CBr)CCCC1			CCc1ccc(/C=C2/SC(=S)NC2=O)cc1	0.515152	NNC(=O)c1ccncc1	0.428571
CCCCOc1ccc(C(=O)Nc2cc(C(F)F)c(Br)c(C(F)F)c2)c(O)c1	112190	1	6830	0.411368	0.899896	-5.34181	0.373036	1	real	22	26781185	Nc1cc(C(F)F)c(Br)c(C(F)F)c1	4039515	CCCCOc1ccc(C(=O)O)c(O)c1			O=C(Nc1cccc(NC(=O)c2cccc(O)c2O)c1)c1cccc(O)c1O	0.666667	O=C(Nc1ccc(C(=O)O)c(O)c1)c1ccccc1	0.566667
CO[C@@H](C)[C@H](NC(=O)CCCN1C(=O)C(=Cc2cccs2)SC1=S)C(F)(F)F	105801	1	3236	0.411321	0.860931	-4.88355	0.333651	1	real	22	27205853	CO[C@@H](C)[C@H](N)C(F)(F)F	141774	O=C(O)CCCN1C(=O)C(=Cc2cccs2)SC1=S			CC(C)C(C(=O)O)N1C(=O)/C(=C\c2ccc(Br)cc2)SC1=S	0.536585	O=C(O)C(O)c1ccccc1	0.444444
CCOCCCN(c1ccc([N+](=O)[O-])s1)c1nnc(S)s1	102944	6	1549	0.411307	0.803495	-4.20733	0.364878	1	real	27	38078	CCOCCCNc1nnc(S)s1	61330	O=[N+]([O-])c1ccc(Br)s1			CCOc1ccc(C(=O)Nc2ncc([N+](=O)[O-])s2)cc1	0.452381	CC(=O)Nc1ncc([N+](=O)[O-])s1	0.466667
O=C(Nc1ccc(-c2ccc(C(F)(F)F)cc2)cc1)c1cc(Br)cc(F)c1O	112215	1	6842	0.411252	0.959088	-6.04039	0.350755	1	wuxi	1	AG4205_AG	Nc1ccc(-c2ccc(C(F)(F)F)cc2)cc1	SD1881_SD	O=C(O)c1cc(Br)cc(F)c1O			O=C(Nc1ccc(C(O)(C(F)(F)F)C(F)(F)F)cc1)c1ccc(C(F)(F)F)cc1	0.733333	O=C(Nc1ccc(C(=O)O)c(O)c1)c1ccccc1	0.533333
O=C(/C=C/c1cccs1)Nc1c(O)c(Cl)cc(Cl)c1Cl	102036	1	1012	0.411151	0.83875	-4.6245	0.344343	1	real	22	7528977	Nc1c(O)c(Cl)cc(Cl)c1Cl	23026254	O=C(O)/C=C/c1cccs1			Oc1c(O)c(Cl)c(Cl)c(Cl)c1Cl	0.7	Cc1cc(O)cc(C)c1Cl	0.5625
O=C(Nc1ccc(C(=O)Nc2c(O)c(Cl)cc(Cl)c2Cl)c(O)c1)c1ccc(Cl)c(Cl)c1	110648	1	5972	0.411149	0.954454	-5.98712	0.415313	1	real	22	7528977	Nc1c(O)c(Cl)cc(Cl)c1Cl	94675	O=C(Nc1ccc(C(=O)O)c(O)c1)c1ccc(Cl)c(Cl)c1			O=C(Nc1cccc(NC(=O)c2cccc(O)c2O)c1)c1cccc(O)c1O	0.703704	O=C(Nc1ccc(C(=O)O)c(O)c1)c1ccccc1	0.733333
O=C(Cc1cc(Cl)cc2ccccc12)Nc1cc(C(F)(F)F)c(Cl)cc1O	110119	1	5668	0.41093	0.944217	-5.86937	0.38507	1	real	22	11656874	Nc1cc(C(F)(F)F)c(Cl)cc1O	7154998	O=C(O)Cc1cc(Cl)cc2ccccc12			O=C(Nc1cc(C(F)(F)F)ccc1O)Nc1cc(C(F)(F)F)ccc1O	0.62963	Oc1ccc(Cl)cc1	0.615385
C=CCN(c1nnc(S)s1)c1cc(C)sc1[N+](=O)[O-]	104461	2	2448	0.410804	0.823705	-4.45175	0.322955	1	real	27	15320	C=CCNc1nnc(S)s1	5668525	Cc1cc(Br)c([N+](=O)[O-])s1			O=[N+]([O-])c1cc([N+](=O)[O-])c(NN(c2ccccc2)c2ccccc2)c([N+](=O)[O-])c1	0.387097	NC(=O)c1cc([N+](=O)[O-])cc([N+](=O)[O-])c1	0.409091
C=C(c1ccc(C(=O)N[C@H](CC(=O)O)c2ccc(-c3cc(F)c(OCC)c(F)c3)cc2)cc1)c1cc2c(cc1C)C(C)(C)CCC2(C)C	113089	1	7327	0.410725	0.934626	-5.75904	0.366941	1	wuxi	9	LN01375002_phase_3_Br_N-Boc	CC(C)(C)OC(=O)N[C@H](CC(=O)O)c1ccc(Br)cc1	BT6964_BT	CCOc1c(F)cc(B(O)O)cc1F	SD1405_SD	C=C(c1ccc(C(=O)O)cc1)c1cc2c(cc1C)C(C)(C)CCC2(C)C	C=C(c1ccc(C(=O)O)cc1)c1cc2c(cc1C)C(C)(C)CCC2(C)C	0.911765	NNC(=O)c1ccncc1	0.52381
O=C(Nc1cccc(OC(F)(F)F)c1O)c1csc(C(=O)Nc2cc(Cl)c(Cl)cc2O)n1	116333	1	9063	0.410655	0.920334	-5.59162	0.479423	1	wuxi	7	LN00160519_phase_2_COOH_COOEt	CCOC(=O)c1nc(C(=O)O)cs1	AG5002_AG	Nc1cccc(OC(F)(F)F)c1O	AG1333_AG	Nc1cc(Cl)c(Cl)cc1O	Oc1c(O)c(Cl)c(Cl)c(Cl)c1Cl	0.6	Oc1ccc(Cl)cc1	0.538462
O=C(Nc1cc(Cl)c(Cl)cc1O)c1csc(C(=O)Nc2cccc(OC(F)(F)F)c2O)n1	116332	0	9063	0.410652	0.920456	-5.59309	0	1	wuxi	7	LN00160519_phase_2_COOH_COOEt	CCOC(=O)c1nc(C(=O)O)cs1	AG1333_AG	Nc1cc(Cl)c(Cl)cc1O	AG5002_AG	Nc1cccc(OC(F)(F)F)c1O	Oc1c(O)c(Cl)c(Cl)c(Cl)c1Cl	0.6	Oc1ccc(Cl)cc1	0.538462
O=C(CCCN1C(=O)C(=Cc2cccs2)SC1=S)OCC(=O)c1cc(F)cc(F)c1F	113399	1	7496	0.410367	0.929872	-5.70762	0.389114	1	real	1458	141774	O=C(O)CCCN1C(=O)C(=Cc2cccs2)SC1=S	7637333	O=C(CBr)c1cc(F)cc(F)c1F			O=C(O)c1ccc(/C=C2\SC(=S)N(Cc3cccc(C(F)(F)F)c3)C2=O)cc1	0.509804	Clc1ccc([I+]c2cccs2)cc1	0.391304
CN(C)c1ccc(C(F)(F)F)cc1NC(=O)/C=C/c1ccc(C(F)(F)F)c(O)c1	107366	1	4125	0.410366	0.851731	-4.7874	0.34008	1	real	22	16754	CN(C)c1ccc(C(F)(F)F)cc1N	24050872	O=C(O)/C=C/c1ccc(C(F)(F)F)c(O)c1			O=C(Nc1cc(C(F)(F)F)ccc1O)Nc1cc(C(F)(F)F)ccc1O	0.777778	Nc1ccc(C(=O)O)c(O)c1	0.409091
O=C(Nc1cc(Cl)c(O)c2ccccc12)c1cc(I)cc(C(F)(F)F)c1	110067	1	5642	0.410328	0.957691	-6.03573	0.39916	1	real	527	3869519	Nc1cc(Cl)c(O)c2ccccc12	2211951	O=C(O)c1cc(I)cc(C(F)(F)F)c1			Oc1c(I)cc(I)cc1I	0.714286	Oc1ccc(Cl)cc1	0.538462
O=C(CCCN1C(=O)C(=Cc2cccs2)SC1=S)Nc1csc([N+](=O)[O-])c1	101374	1	569	0.410262	0.963142	-6.10077	-0.0261538	1	real	11	27030386	Nc1csc([N+](=O)[O-])c1	141774	O=C(O)CCCN1C(=O)C(=Cc2cccs2)SC1=S			Cc1ccc(/C=C2\SC(=S)N(CCCCCC(=O)Nc3ccc(C(=O)O)c(O)c3)C2=O)cc1	0.6	CC(=O)Nc1ncc([N+](=O)[O-])s1	0.5
O=[N+]([O-])C=C1SCCCN1S(=O)(=O)Cc1csc([N+](=O)[O-])c1	109412	5	5291	0.410176	0.815334	-4.36121	0.353387	1	real	40	3082135	O=[N+]([O-])C=C1NCCCS1	4760458	O=[N+]([O-])c1cc(CS(=O)(=O)Cl)cs1			O=C1c2c(O)ccc([N+](=O)[O-])c2C(=O)c2c([N+](=O)[O-])ccc(O)c21	0.416667	NCc1ccc(S(N)(=O)=O)cc1	0.45
O=C(Nc1cc(Cl)c(O)c2ccccc12)c1cnc(-c2ccc(C(F)(F)F)cc2)s1	108359	1	4697	0.410035	0.952072	-5.9733	0.464773	1	real	527	3869519	Nc1cc(Cl)c(O)c2ccccc12	3898785	O=C(O)c1cnc(-c2ccc(C(F)(F)F)cc2)s1			O=C(Nc1cc(C(F)(F)F)ccc1O)Nc1cc(C(F)(F)F)ccc1O	0.666667	Oc1ccc(Cl)cc1	0.538462
O=C(Nc1cc(Cl)c(O)c2ccccc12)C(CC(F)(F)F)c1ccc(F)cc1	108545	1	4798	0.410007	0.941125	-5.84474	0.365232	1	real	527	3869519	Nc1cc(Cl)c(O)c2ccccc12	10802328	O=C(O)C(CC(F)(F)F)c1ccc(F)cc1			Oc1c(O)c(Cl)c(Cl)c(Cl)c1Cl	0.6	O=C(O)C(O)c1ccccc1	0.555556
Cc1cc(Cl)cc(C(=O)Nc2cc(Br)cc(C(F)(F)F)c2O)c1	108560	1	4806	0.409957	0.910872	-5.48911	0.361513	1	real	22	22557662	Nc1cc(Br)cc(C(F)(F)F)c1O	3052444	Cc1cc(Cl)cc(C(=O)O)c1			O=C(Nc1cc(Cl)cc(Cl)c1O)c1c(O)c(Cl)cc(Cl)c1Cl	0.612903	Cc1cc(O)cc(C)c1Cl	0.5625
CC(C)(C)c1cc(C(=O)Nc2ccc(Br)cc2C(F)(F)F)c(O)c(C(C)(C)C)c1	106883	0	3854	0.409946	0.946372	-5.90732	0	1	wuxi	1	AG0390_AG	Nc1ccc(Br)cc1C(F)(F)F	SD1125_SD	CC(C)(C)c1cc(C(=O)O)c(O)c(C(C)(C)C)c1			O=C(Nc1cc(C(F)(F)F)ccc1C(F)(F)F)c1cc(Br)ccc1O	0.692308	Nc1ccc(C(=O)O)c(O)c1	0.409091
Cn1cc(NC(=O)c2c(O)c(Cl)cc(Cl)c2Cl)nc1C(=O)Nc1ccc(C(F)(F)F)cc1O	109294	1	5226	0.409897	0.896658	-5.32249	0.368407	1	wuxi	6	WXCD00300023_phase_3_COOH_N-Boc	Cn1cc(NC(=O)OC(C)(C)C)nc1C(=O)O	AG1270_AG	Nc1ccc(C(F)(F)F)cc1O	SD1161_SD	O=C(O)c1c(O)c(Cl)cc(Cl)c1Cl	O=C(Nc1cc(Cl)cc(Cl)c1O)c1c(O)c(Cl)cc(Cl)c1Cl	0.806452	Oc1ccc(Cl)cc1	0.615385
O=C(CCCN1C(=O)C(=Cc2cccs2)SC1=S)NCC(=O)c1cccs1	102302	1	1166	0.409833	0.873936	-5.05571	0.240164	1	real	22	2782524	NCC(=O)c1cccs1	141774	O=C(O)CCCN1C(=O)C(=Cc2cccs2)SC1=S			Cc1ccc(/C=C2\SC(=S)N(CCCCCC(=O)Nc3ccc(C(=O)O)c(O)c3)C2=O)cc1	0.516667	NNC(=O)c1ccncc1	0.428571
O=C(Nc1cc(C(F)(F)F)ccc1O)c1csc(C(=O)Nc2c(O)cccc2Cl)n1	107342	1	4112	0.409661	0.846741	-4.73765	0.320978	1	wuxi	7	LN00160519_phase_2_COOH_COOEt	CCOC(=O)c1nc(C(=O)O)cs1	AG1327_AG	Nc1cc(C(F)(F)F)ccc1O	AG1217_AG	Nc1c(O)cccc1Cl	O=C(Nc1cc(C(F)(F)F)ccc1O)Nc1cc(C(F)(F)F)ccc1O	0.888889	Oc1ccc(Cl)cc1	0.538462
O=C(Nc1cc(Cl)cc(Cl)c1O)c1ccc(F)c([N+](=O)[O-])c1	103709	0	1993	0.40965	0.854606	-4.8304	0	1	wuxi	1	AG1183_AG	Nc1cc(Cl)cc(Cl)c1O	SD0530_SD	O=C(O)c1ccc(F)c([N+](=O)[O-])c1			O=C(Nc1cc(Cl)cc(Cl)c1O)c1c(O)c(Cl)cc(Cl)c1Cl	0.741935	Oc1ccc(Cl)cc1	0.615385
CCOC(=O)N(c1ccc([N+](=O)[O-])c(C(C)=O)c1)c1nnc(S)s1	111494	1	6451	0.409487	0.796409	-4.14713	0.336159	1	real	27	44512	CCOC(=O)Nc1nnc(S)s1	1818334	CC(=O)c1cc(F)ccc1[N+](=O)[O-]			O=C1c2c(O)ccc([N+](=O)[O-])c2C(=O)c2c([N+](=O)[O-])ccc(O)c21	0.541667	CC(=O)Nc1ncc([N+](=O)[O-])s1	0.5
O=C(CCCN1C(=O)C(=Cc2cccs2)SC1=S)OC(F)(F)c1ccc(C(=O)CBr)cn1	107831	3	4381	0.409432	0.909021	-5.47401	0.368287	1	real	1458	141774	O=C(O)CCCN1C(=O)C(=Cc2cccs2)SC1=S	22971310	O=C(CBr)c1ccc(C(F)(F)F)nc1			O=C(O)c1ccc(/C=C2\SC(=S)N(Cc3cccc(C(F)(F)F)c3)C2=O)cc1	0.568627	NNC(=O)c1ccncc1	0.47619
O=C(Nc1c(O)c(Cl)cc(Cl)c1Cl)c1cc(Cl)ccc1Sc1ccccc1	103535	1	1892	0.409426	0.938166	-5.81732	0.288501	1	real	22	7528977	Nc1c(O)c(Cl)cc(Cl)c1Cl	8652225	O=C(O)c1cc(Cl)ccc1Sc1ccccc1			Oc1c(O)c(Cl)c(Cl)c(Cl)c1Cl	0.7	Oc1ccc(Cl)cc1	0.692308
O=C(Nc1cc(Br)cc(C(F)(F)F)c1O)c1cc(Br)ccc1[N+](=O)[O-]	111055	1	6199	0.40933	0.89767	-5.34164	0.359411	1	real	22	22557662	Nc1cc(Br)cc(C(F)(F)F)c1O	3924553	O=C(O)c1cc(Br)ccc1[N+](=O)[O-]			O=C(Nc1cc(C(F)(F)F)ccc1C(F)(F)F)c1cc(Br)ccc1O	0.692308	NC(=O)c1cc([N+](=O)[O-])cc([N+](=O)[O-])c1	0.5
C=C(c1ccc(C(=O)N[C@H](CC(=O)O)c2ccc(-c3cc(F)c(OCCC)c(F)c3)cc2)cc1)c1cc2c(cc1C)C(C)(C)CCC2(C)C	111252	3	6308	0.40933	0.937297	-5.80831	0.345965	1	wuxi	9	LN01375002_phase_3_Br_N-Boc	CC(C)(C)OC(=O)N[C@H](CC(=O)O)c1ccc(Br)cc1	BT6965_BT	CCCOc1c(F)cc(B(O)O)cc1F	SD1405_SD	C=C(c1ccc(C(=O)O)cc1)c1cc2c(cc1C)C(C)(C)CCC2(C)C	C=C(c1ccc(C(=O)O)cc1)c1cc2c(cc1C)C(C)(C)CCC2(C)C	0.911765	NNC(=O)c1ccncc1	0.52381
COC(=O)N(C1CNC1)S(=O)(=O)Cc1csc([N+](=O)[O-])c1	109549	6	5363	0.409306	0.681383	-2.79483	0.391964	1	real	40	14664979	COC(=O)NC1CNC1	4760458	O=[N+]([O-])c1cc(CS(=O)(=O)Cl)cs1			CCOc1ccc(C(=O)Nc2ncc([N+](=O)[O-])s2)cc1	0.428571	CC(=O)Nc1ncc([N+](=O)[O-])s1	0.5
O=C(Nc1cc(-c2ccccc2)cc(C(F)(F)F)c1)c1cc(F)c(O)c(Br)c1	111197	1	6279	0.409134	0.921094	-5.62	0.391903	1	real	22	34058572	Nc1cc(-c2ccccc2)cc(C(F)(F)F)c1	22555276	O=C(O)c1cc(F)c(O)c(Br)c1			O=C(Nc1ccc(C(O)(C(F)(F)F)C(F)(F)F)cc1)c1ccc(C(F)(F)F)cc1	0.633333	O=C(Nc1ccc(C(=O)O)c(O)c1)c1ccccc1	0.6
Cc1cc(C(=O)Nc2cc(Br)cc(C(F)(F)F)c2O)c(Br)cc1F	103688	1	1981	0.409021	0.897134	-5.33928	0.256507	1	real	22	22557662	Nc1cc(Br)cc(C(F)(F)F)c1O	8274160	Cc1cc(C(=O)O)c(Br)cc1F			Cc1cc(O)cc(C)c1O	0.642857	Cc1cc(O)cc(C)c1Cl	0.5
CC(c1ccc(Cl)cc1)N(c1ccc(-c2nc3sccn3c2C[N+](C)(C)C)cc1)C1CC1	106922	1	3879	0.408766	0.734288	-3.42477	0.363161	1	real	2230	1891053	CC(NC1CC1)c1ccc(Cl)cc1	31624	C[N+](C)(C)Cc1c(-c2ccc(Cl)cc2)nc2sccn12			CN(C)c1ccc(C(c2ccc(N(C)C)cc2)c2ccc(N(C)C)cc2)cc1	0.588235	Oc1ccc(Cl)cc1	0.615385
O=C(Nc1cc(Br)cc(C(F)(F)F)c1O)c1cc(Br)cs1	111290	1	6327	0.408763	0.828058	-4.5291	0.397279	1	real	22	22557662	Nc1cc(Br)cc(C(F)(F)F)c1O	588302	O=C(O)c1cc(Br)cs1			O=C(Nc1cc(C(F)(F)F)ccc1C(F)(F)F)c1cc(Br)ccc1O	0.538462	NNC(=O)c1ccncc1	0.333333
CCOC(=O)N(c1nnc(S)s1)c1ncc(F)c2c([N+](=O)[O-])cccc12	106394	1	3581	0.408712	0.805627	-4.26559	0.372277	1	real	27	44512	CCOC(=O)Nc1nnc(S)s1	10917290	O=[N+]([O-])c1cccc2c(Cl)ncc(F)c12			O=C1c2c(O)ccc([N+](=O)[O-])c2C(=O)c2c([N+](=O)[O-])ccc(O)c21	0.541667	CC(=O)Nc1ncc([N+](=O)[O-])s1	0.566667
O=C(Nc1c(O)cccc1Cl)c1csc(C(=O)Nc2cc(C(F)(F)F)ccc2O)n1	107341	0	4112	0.408547	0.846418	-4.74807	0	1	wuxi	7	LN00160519_phase_2_COOH_COOEt	CCOC(=O)c1nc(C(=O)O)cs1	AG1217_AG	Nc1c(O)cccc1Cl	AG1327_AG	Nc1cc(C(F)(F)F)ccc1O	O=C(Nc1cc(C(F)(F)F)ccc1O)Nc1cc(C(F)(F)F)ccc1O	0.888889	Oc1ccc(Cl)cc1	0.538462
O=C(Nc1ccc(Br)c(C(F)(F)F)c1)c1ccc2cc(O)ccc2c1	115678	1	8714	0.408508	0.919198	-5.60567	0.367801	1	real	22	7925	Nc1ccc(Br)c(C(F)(F)F)c1	40416	O=C(O)c1ccc2cc(O)ccc2c1			O=C(Nc1ccc(C(O)(C(F)(F)F)C(F)(F)F)cc1)c1ccc(C(F)(F)F)cc1	0.633333	O=C(Nc1ccc(C(=O)O)c(O)c1)c1ccccc1	0.566667
CC(=O)CCCCOC(=O)CCN1C(=O)C(=Cc2ccc(F)cc2)SC1=S	114794	4	8233	0.408455	0.871755	-5.04764	0.396671	1	real	1458	43186	O=C(O)CCN1C(=O)C(=Cc2ccc(F)cc2)SC1=S	2986667	CC(=O)CCCCBr			CC(C)C(C(=O)O)N1C(=O)/C(=C\c2ccc(Br)cc2)SC1=S	0.585366	CC(=O)Nc1ccc(S(=O)(=O)c2ccc(NC(C)=O)cc2)cc1	0.347826
C[N+](C)(C)CCCCNc1nc(C(Cl)(Cl)Cl)nc2ccccc12	102687	1	1398	0.408181	0.753891	-3.6631	0.403334	1	real	27	19267891	C[N+](C)(C)CCCCN	201166	Clc1nc(C(Cl)(Cl)Cl)nc2ccccc12			CCCCCCCCCCCCCC[N+](C)(C)C	0.666667	Cc1cc(NCCCCCCCCCCNc2cc(C)nc3ccccc23)c2ccccc2n1	0.645161
CC(C)(C)c1cccc(NC(=O)c2cc(Cl)cc([N+](=O)[O-])c2O)c1O	112487	1	6993	0.408123	0.931995	-5.7613	0.446132	1	real	22	15158727	CC(C)(C)c1cccc(N)c1O	2784573	O=C(O)c1cc(Cl)cc([N+](=O)[O-])c1O			CC(C)(C)c1cc(O)ccc1O	0.6	Oc1ccc(Cl)cc1	0.615385
CC(=O)c1cc([N+](=O)[O-])c(N(C(C)=O)c2nnc(S)s2)s1	105995	4	3352	0.408084	0.746381	-3.57589	0.389796	1	real	27	45052	CC(=O)Nc1nnc(S)s1	62318	CC(=O)c1cc([N+](=O)[O-])c(Cl)s1			O=C1c2c(O)ccc([N+](=O)[O-])c2C(=O)c2c([N+](=O)[O-])ccc(O)c21	0.458333	CC(=O)Nc1ncc([N+](=O)[O-])s1	0.5
O=C(/C=C/c1ccc(-c2ccc(F)cc2)s1)Nc1ccc(Br)c(F)c1O	112866	1	7205	0.408078	0.847755	-4.76981	0.421989	1	real	22	16334389	Nc1ccc(Br)c(F)c1O	23995358	O=C(O)/C=C/c1ccc(-c2ccc(F)cc2)s1			Oc1cc(O)cc(/C=C/c2ccc(Br)cc2)c1	0.409091	O=C(O)C(O)c1ccccc1	0.388889
CN1C[C@@H](CNc2ccc([N+](=O)[O-])cc2[N+](=O)[O-])OC1=O	108688	1	4884	0.408011	0.718035	-3.24301	0.352112	1	real	27	24116224	CN1C[C@@H](CN)OC1=O	541	O=[N+]([O-])c1ccc(Cl)c([N+](=O)[O-])c1			O=[N+]([O-])c1cc([N+](=O)[O-])c(NN(c2ccccc2)c2ccccc2)c([N+](=O)[O-])c1	0.516129	NC(=O)c1cc([N+](=O)[O-])cc([N+](=O)[O-])c1	0.5
O=S(=O)(NCc1ccc(C(F)(F)F)c(F)c1)c1c(O)c(Cl)cc(Cl)c1Cl	102456	1	1264	0.407872	0.851522	-4.8168	0.372552	1	real	40	69125	NCc1ccc(C(F)(F)F)c(F)c1	15142983	O=S(=O)(Cl)c1c(O)c(Cl)cc(Cl)c1Cl			Oc1c(O)c(Cl)c(Cl)c(Cl)c1Cl	0.7	Oc1ccc(Cl)cc1	0.538462
O=C(Nc1ccc(S(F)(F)(F)(F)F)cc1)c1ccc(F)c(F)c1O	109868	0	5540	0.407829	0.78535	-4.03808	0	1	wuxi	1	AG4091_AG	Nc1ccc(S(F)(F)(F)(F)F)cc1	SD1381_SD	O=C(O)c1ccc(F)c(F)c1O			O=C(Nc1cccc(NC(=O)c2cccc(O)c2O)c1)c1cccc(O)c1O	0.62963	O=C(Nc1ccc(C(=O)O)c(O)c1)c1ccccc1	0.5
O=C(/C=C/c1ccc(O)cc1Cl)Nc1ccc(-c2ccc(C(F)(F)F)cc2)cc1	108212	1	4609	0.407625	0.95233	-6.00714	0.32421	1	wuxi	1	AG4205_AG	Nc1ccc(-c2ccc(C(F)(F)F)cc2)cc1	SB8094_SB	O=C(O)/C=C/c1ccc(O)cc1Cl			O=C(Nc1ccc(C(O)(C(F)(F)F)C(F)(F)F)cc1)c1ccc(C(F)(F)F)cc1	0.633333	Oc1ccc(Cl)cc1	0.692308
O=C(Nc1ccc(-c2ccc(C(F)(F)F)cc2)cc1)c1ccc(Br)cc1O	113517	1	7559	0.407624	0.955092	-6.03968	0.396818	1	wuxi	1	AG4205_AG	Nc1ccc(-c2ccc(C(F)(F)F)cc2)cc1	SD0411_SD	O=C(O)c1ccc(Br)cc1O			O=C(Nc1ccc(Cl)cc1)c1cc(Br)ccc1O	0.71875	O=C(Nc1ccc(C(=O)O)c(O)c1)c1ccccc1	0.633333
C[N+](C)(C)CCCCNc1nc(NCC2CCCO2)c2ccccc2n1	106313	1	3538	0.40761	0.648471	-2.42891	0.344217	1	real	27	19267891	C[N+](C)(C)CCCCN	8340343	Clc1nc(NCC2CCCO2)c2ccccc2n1			c1ccc(CNc2nc(NCc3ccccc3)c3ccccc3n2)cc1	0.785714	Cc1cc(NCCCCCCCCCCNc2cc(C)nc3ccccc23)c2ccccc2n1	0.645161
O=C(CCCN1C(=O)C(=Cc2cccs2)SC1=S)OCC(=O)C1CC2CCC1O2	105248	1	2909	0.407351	0.884615	-5.21318	0.341415	1	real	1458	141774	O=C(O)CCCN1C(=O)C(=Cc2cccs2)SC1=S	26621799	O=C(CBr)C1CC2CCC1O2			O=C(CCN1C(=O)/C(=C/c2ccc(-c3ccc([N+](=O)[O-])cc3)o2)SC1=S)O[K]	0.517857	O=C(O)C(O)c1ccccc1	0.444444
O=C(Nc1nc2cc(C(F)(F)F)ccc2s1)c1csc(C(=O)Nc2cc3c(cc2O)C(=O)c2ccccc2C3=O)n1	106251	1	3499	0.407275	0.8934	-5.31761	0.303208	1	wuxi	7	LN00160519_phase_2_COOH_COOEt	CCOC(=O)c1nc(C(=O)O)cs1	AF3389_AF	Nc1nc2cc(C(F)(F)F)ccc2s1	AG1415_AG	Nc1cc2c(cc1O)C(=O)c1ccccc1C2=O	O=C(Nc1cc(C(F)(F)F)ccc1O)Nc1cc(C(F)(F)F)ccc1O	0.777778	O=C(Nc1ccc(C(=O)O)c(O)c1)c1ccccc1	0.5
O=C(Nc1cc(C(F)(F)F)c(Cl)cc1O)c1c(Cl)ccc(I)c1F	105614	2	3130	0.407154	0.868153	-5.02184	0.384693	1	real	22	11656874	Nc1cc(C(F)(F)F)c(Cl)cc1O	24222386	O=C(O)c1c(Cl)ccc(I)c1F			O=C(Nc1cc(C(F)(F)F)ccc1O)Nc1cc(C(F)(F)F)ccc1O	0.62963	Oc1ccc(Cl)cc1	0.538462
CC1(C)CC[C@@H]2C[C@H](NS(=O)(=O)c3c(O)c(Cl)cc(Cl)c3Cl)c3cccc1c32	105542	1	3083	0.406913	0.928388	-5.73427	0.379804	1	real	40	34666936	CC1(C)CC[C@@H]2C[C@H](N)c3cccc1c32	15142983	O=S(=O)(Cl)c1c(O)c(Cl)cc(Cl)c1Cl			Oc1c(O)c(Cl)c(Cl)c(Cl)c1Cl	0.7	Cc1cc(O)cc(C)c1Cl	0.5625
O=C(/C=C/c1ccc(OC(F)(F)C(F)C(F)(F)F)cc1)Nc1cc(C(F)(F)F)c(Cl)cc1O	103257	1	1738	0.406649	0.937829	-5.84883	0.475697	1	real	22	11656874	Nc1cc(C(F)(F)F)c(Cl)cc1O	23949171	O=C(O)/C=C/c1ccc(OC(F)(F)C(F)C(F)(F)F)cc1			O=C(Nc1cc(C(F)(F)F)ccc1O)Nc1cc(C(F)(F)F)ccc1O	0.62963	Oc1ccc(Cl)cc1	0.538462
COc1c(Cl)cc(O)c(Cl)c1C(=O)Nc1cc(C(F)F)c(Br)c(C(F)F)c1	112339	2	6906	0.406175	0.901315	-5.42488	0.399199	1	real	22	26781185	Nc1cc(C(F)F)c(Br)c(C(F)F)c1	3937569	COc1c(Cl)cc(O)c(Cl)c1C(=O)O			Oc1c(O)c(Cl)c(Cl)c(Cl)c1Cl	0.6	Cc1cc(O)cc(C)c1Cl	0.5625
O=C(Nc1cccc2cccc(O)c12)c1cc(I)cc(C(F)(F)F)c1	112896	1	7220	0.406173	0.903733	-5.45337	0.403089	1	real	22	3844178	Nc1cccc2cccc(O)c12	2211951	O=C(O)c1cc(I)cc(C(F)(F)F)c1			O=C(Nc1cc(C(F)(F)F)ccc1O)Nc1cc(C(F)(F)F)ccc1O	0.666667	O=C(Nc1ccc(C(=O)O)c(O)c1)c1ccccc1	0.5
O=C(Nc1ccc(C(=O)Nc2cc(C(F)(F)F)c(Cl)cc2O)c(O)c1)c1cc(Cl)cc(Cl)c1	113628	1	7620	0.406095	0.944327	-5.93243	0.440699	1	real	22	11656874	Nc1cc(C(F)(F)F)c(Cl)cc1O	94691	O=C(Nc1ccc(C(=O)O)c(O)c1)c1cc(Cl)cc(Cl)c1			O=C(Nc1cccc(NC(=O)c2cccc(O)c2O)c1)c1cccc(O)c1O	0.666667	O=C(Nc1ccc(C(=O)O)c(O)c1)c1ccccc1	0.733333
O=C(Nc1cc(Br)cc(C(F)(F)F)c1O)c1ccc([N+](=O)[O-])c(Cl)c1	102814	1	1475	0.406089	0.893438	-5.33322	0.362925	1	real	22	22557662	Nc1cc(Br)cc(C(F)(F)F)c1O	2793109	O=C(O)c1ccc([N+](=O)[O-])c(Cl)c1			Oc1c(O)c(Cl)c(Cl)c(Cl)c1Cl	0.6	NC(=O)c1cc([N+](=O)[O-])cc([N+](=O)[O-])c1	0.545455
O=C(Nc1cc2c(cc1O)C(=O)c1ccccc1C2=O)c1csc(C(=O)Nc2nc3cc(C(F)(F)F)ccc3s2)n1	106250	0	3499	0.406069	0.892942	-5.32763	0	1	wuxi	7	LN00160519_phase_2_COOH_COOEt	CCOC(=O)c1nc(C(=O)O)cs1	AG1415_AG	Nc1cc2c(cc1O)C(=O)c1ccccc1C2=O	AF3389_AF	Nc1nc2cc(C(F)(F)F)ccc2s1	O=C(Nc1cc(C(F)(F)F)ccc1O)Nc1cc(C(F)(F)F)ccc1O	0.777778	O=C(Nc1ccc(C(=O)O)c(O)c1)c1ccccc1	0.5
O=C(Nc1cc(C(F)(F)F)c(Cl)cc1O)c1ccc(-n2cccc2)cc1O	108628	1	4850	0.405907	0.875825	-5.12812	0.373628	1	real	22	11656874	Nc1cc(C(F)(F)F)c(Cl)cc1O	2017216	O=C(O)c1ccc(-n2cccc2)cc1O			O=C(Nc1ccc(Cl)cc1F)c1ccccc1O	0.647059	Nc1ccc(C(=O)O)c(O)c1	0.545455
O=C(Nc1ccc(C(O)(C(F)(F)F)C(F)(F)F)cc1)c1c(Cl)ccc(O)c1Cl	109265	1	5210	0.405891	0.852941	-4.85883	0.383878	1	real	22	999	Nc1ccc(C(O)(C(F)(F)F)C(F)(F)F)cc1	8429214	O=C(O)c1c(Cl)ccc(O)c1Cl			O=C(Nc1ccc(C(O)(C(F)(F)F)C(F)(F)F)cc1)c1ccc(C(F)(F)F)cc1	0.8	Oc1ccc(Cl)cc1	0.538462
O=C(Nc1cc(-c2ccccc2)cc(C(F)(F)F)c1)c1cc(F)cc(Br)c1O	117303	2	9586	0.405642	0.94704	-5.97017	0.347732	1	real	22	34058572	Nc1cc(-c2ccccc2)cc(C(F)(F)F)c1	8936848	O=C(O)c1cc(F)cc(Br)c1O			O=C(Nc1cccc(NC(=O)c2cccc(O)c2O)c1)c1cccc(O)c1O	0.62963	O=C(Nc1ccc(C(=O)O)c(O)c1)c1ccccc1	0.566667
CC(C)(C)c1cc(C(=O)Nc2cc(Br)ccc2C(F)(F)F)c(O)c(C(C)(C)C)c1	108371	0	4704	0.40564	0.940497	-5.89315	0	1	wuxi	1	AG1202_AG	Nc1cc(Br)ccc1C(F)(F)F	SD1125_SD	CC(C)(C)c1cc(C(=O)O)c(O)c(C(C)(C)C)c1			O=C(Nc1cc(C(F)(F)F)ccc1C(F)(F)F)c1cc(Br)ccc1O	0.769231	Nc1ccc(C(=O)O)c(O)c1	0.409091
CCCCNc1ccc(C(F)(F)F)cc1NC(=O)c1ccc(F)cc1O	115950	1	8860	0.405538	0.846137	-4.7832	0.386432	1	real	22	221262	CCCCNc1ccc(C(F)(F)F)cc1N	75631	O=C(O)c1ccc(F)cc1O			O=C(Nc1cc(C(F)(F)F)ccc1O)Nc1cc(C(F)(F)F)ccc1O	0.777778	Nc1ccc(C(=O)O)c(O)c1	0.545455
CCC(CC)(C(=O)COC(=O)CCCN1C(=O)C(=Cc2cccs2)SC1=S)C(=O)OC	108634	1	4853	0.405438	0.915995	-5.60717	0.365755	1	real	1458	141774	O=C(O)CCCN1C(=O)C(=Cc2cccs2)SC1=S	18760588	CCC(CC)(C(=O)CBr)C(=O)OC			Cc1ccc(/C=C2\SC(=S)N(CCCCCC(=O)Nc3ccc(C(=O)O)c(O)c3)C2=O)cc1	0.5	NNC(=O)c1ccncc1	0.428571
CCC(O)CN(C)c1nc2ccccn2c(=O)c1[N+](=O)[O-]	114559	1	8112	0.405422	0.667387	-2.67963	0.372574	1	real	27	7370748	CCC(O)CNC	45486	O=c1c([N+](=O)[O-])c(Cl)nc2ccccn12			O=C1C=CC(=O)c2cc3ccccc3cc21	0.5	O=C(O)C(O)c1ccccc1	0.5
O=C(Nc1ccc(C(O)(C(F)(F)F)C(F)(F)F)cc1)c1cc2cc(Br)ccc2cc1O	111854	0	6649	0.405276	0.943391	-5.93187	0	1	wuxi	1	AG0572_AG	Nc1ccc(C(O)(C(F)(F)F)C(F)(F)F)cc1	WXCD00612161_phase_3_Br_COOH	O=C(O)c1cc2cc(Br)ccc2cc1O			O=C(Nc1ccc(C(O)(C(F)(F)F)C(F)(F)F)cc1)c1ccc(C(F)(F)F)cc1	0.8	O=C(Nc1ccc(C(=O)O)c(O)c1)c1ccccc1	0.6
O=C(Cc1c(F)cccc1Br)Nc1cc(Br)cc(C(F)(F)F)c1O	102802	1	1460	0.40525	0.839989	-4.71448	0.398844	1	real	22	22557662	Nc1cc(Br)cc(C(F)(F)F)c1O	7630035	O=C(O)Cc1c(F)cccc1Br			O=C(Nc1cc(C(F)(F)F)ccc1O)Nc1cc(C(F)(F)F)ccc1O	0.555556	O=C(O)C(O)c1ccccc1	0.388889
Cc1c(NC(=O)c2cccc(Br)c2O)cc(Br)cc1C(F)(F)F	117522	2	9711	0.405168	0.873192	-5.10655	0.37343	1	real	22	22562270	Cc1c(N)cc(Br)cc1C(F)(F)F	2681462	O=C(O)c1cccc(Br)c1O			O=C(Nc1cccc(NC(=O)c2cccc(O)c2O)c1)c1cccc(O)c1O	0.666667	Cc1cc(O)cc(C)c1Cl	0.4375
O=C(Nc1cc(Br)cc(C(F)(F)F)c1O)C(O)Cc1ccccc1Cl	104037	1	2206	0.405159	0.797112	-4.21071	0.306016	1	real	22	22557662	Nc1cc(Br)cc(C(F)(F)F)c1O	9116683	O=C(O)C(O)Cc1ccccc1Cl			Oc1c(O)c(Cl)c(Cl)c(Cl)c1Cl	0.6	O=C(O)C(O)c1ccccc1	0.555556
CC(=O)CCN(C)C(=O)CCCN1C(=O)C(=Cc2cccs2)SC1=S	107869	4	4400	0.405034	0.791476	-4.14592	0.380057	1	real	22	11869187	CNCCC(C)=O	141774	O=C(O)CCCN1C(=O)C(=Cc2cccs2)SC1=S			CC(/C=C1\SC(=S)N(CCCC(=O)Nc2ccc(C(=O)O)c(O)c2)C1=O)=C\c1ccccc1	0.491803	Clc1ccc([I+]c2cccs2)cc1	0.391304
CCCCNc1ccc(C(F)(F)F)cc1NC(=O)c1cccc(F)c1O	115901	0	8824	0.405015	0.835533	-4.66502	0	1	real	22	221262	CCCCNc1ccc(C(F)(F)F)cc1N	75634	O=C(O)c1cccc(F)c1O			O=C(Nc1cc(C(F)(F)F)ccc1O)Nc1cc(C(F)(F)F)ccc1O	0.740741	CCCCCCCCCCCCCCCCCCCCCCO	0.538462
O=C(Nc1cccc(-c2ccc(C(F)(F)F)cc2)c1)c1cc(I)ccc1O	109010	1	5067	0.404976	0.939269	-5.88716	0.296992	1	real	22	71993	Nc1cccc(-c2ccc(C(F)(F)F)cc2)c1	3999	O=C(O)c1cc(I)ccc1O			O=C(Nc1cccc(NC(=O)c2cccc(O)c2O)c1)c1cccc(O)c1O	0.740741	O=C(Nc1ccc(C(=O)O)c(O)c1)c1ccccc1	0.6
O=C(Nc1cc(Cl)cc(C(F)(F)F)c1)c1cccc(O)c1OC(F)(F)F	111323	1	6344	0.404905	0.848119	-4.81464	0.363889	1	real	22	2243378	Nc1cc(Cl)cc(C(F)(F)F)c1	7134417	O=C(O)c1cccc(O)c1OC(F)(F)F			O=C(Nc1cccc(NC(=O)c2cccc(O)c2O)c1)c1cccc(O)c1O	0.740741	Oc1ccc(Cl)cc1	0.615385
O=C(Nc1cc(Cl)c(OCC(F)(F)F)c(Cl)c1)c1cc(Cl)c2ccccc2c1O	112483	1	6991	0.404892	0.974985	-6.30885	0.442895	1	real	22	7364050	Nc1cc(Cl)c(OCC(F)(F)F)c(Cl)c1	546497	O=C(O)c1cc(Cl)c2ccccc2c1O			O=C(Nc1cccc(NC(=O)c2cccc(O)c2O)c1)c1cccc(O)c1O	0.666667	Oc1ccc(Cl)cc1	0.538462
Cc1cc(/C=C/C(=O)Nc2c(O)c(Cl)cc(Cl)c2Cl)ccc1OC(F)(F)F	106749	1	3778	0.404863	0.983313	-6.4073	0.282229	1	real	22	7528977	Nc1c(O)c(Cl)cc(Cl)c1Cl	24050929	Cc1cc(/C=C/C(=O)O)ccc1OC(F)(F)F			Oc1c(O)c(Cl)c(Cl)c(Cl)c1Cl	0.7	Cc1cc(O)cc(C)c1Cl	0.75
O=[N+]([O-])c1cc(CS(=O)(=O)N2C[C@@H](O)[C@H](F)C2)cs1	113015	9	7294	0.404845	0.63114	-2.26014	0.374585	1	real	40	22235747	O[C@@H]1CNC[C@H]1F	4760458	O=[N+]([O-])c1cc(CS(=O)(=O)Cl)cs1			O=C1c2c(O)ccc([N+](=O)[O-])c2C(=O)c2c([N+](=O)[O-])ccc(O)c21	0.416667	NC(=O)c1cc([N+](=O)[O-])cc([N+](=O)[O-])c1	0.454545
O=C(c1ccccc1O)N(c1ccc(Cl)c(C(F)(F)F)c1)S(=O)(=O)Cc1ccc(Cl)cc1Cl	106474	1	3628	0.404774	0.921788	-5.68387	0.43272	1	real	40	4061071	O=C(Nc1ccc(Cl)c(C(F)(F)F)c1)c1ccccc1O	3563452	O=S(=O)(Cl)Cc1ccc(Cl)cc1Cl			O=c1cccccc1O	0.625	Oc1ccc(Cl)cc1	0.692308
CCCOc1cc(C(F)(F)F)ccc1-c1ccc([C@@H](CC(=O)O)N[CH]c2cc(Br)cc(Br)c2O)cc1	115593	2	8671	0.404701	0.949382	-6.00977	0.414391	1	wuxi	13	LN01375002_phase_3_Br_N-Boc	CC(C)(C)OC(=O)N[C@H](CC(=O)O)c1ccc(Br)cc1	BT7092_BT	CCCOc1cc(C(F)(F)F)ccc1B(O)O	QS0036_QS	O=Cc1cc(Br)cc(Br)c1O	O=C(Nc1cc(C(F)(F)F)ccc1O)Nc1cc(C(F)(F)F)ccc1O	0.666667	O=C(O)C(O)c1ccccc1	0.5
Cc1cc(O)c(C(=O)CCC(=O)Nc2cc(C(F)(F)F)ccc2SCC(F)(F)F)cc1Br	116325	1	9061	0.404623	0.957236	-6.10327	0.484967	1	real	22	3532544	Nc1cc(C(F)(F)F)ccc1SCC(F)(F)F	25965961	Cc1cc(O)c(C(=O)CCC(=O)O)cc1Br			O=C(Nc1cc(C(F)(F)F)ccc1O)Nc1cc(C(F)(F)F)ccc1O	0.777778	Cc1cc(O)cc(C)c1Cl	0.5
O=C(/C=C/c1cccc(-c2ccc(Cl)cc2)c1)Nc1ccc(Br)c(F)c1O	111845	2	6641	0.404523	0.936128	-5.85597	0.261115	1	real	22	16334389	Nc1ccc(Br)c(F)c1O	23976349	O=C(O)/C=C/c1cccc(-c2ccc(Cl)cc2)c1			Oc1c(O)c(Cl)c(Cl)c(Cl)c1Cl	0.6	Oc1ccc(Cl)cc1	0.769231
O=C(CCc1ccc(C(F)F)cc1)Nc1cc(C(F)(F)F)c(Cl)cc1O	107316	1	4098	0.40444	0.851482	-4.86019	0.279302	1	real	22	11656874	Nc1cc(C(F)(F)F)c(Cl)cc1O	13580266	O=C(O)CCc1ccc(C(F)F)cc1			O=C(Nc1cc(C(F)(F)F)ccc1O)Nc1cc(C(F)(F)F)ccc1O	0.62963	Oc1ccc(Cl)cc1	0.538462
CC(C)(C)c1ccc(NC(=O)Cc2ccc(Br)cc2C(F)(F)F)c(O)c1	111233	1	6297	0.404386	0.903062	-5.46831	0.384806	1	real	22	17638356	CC(C)(C)c1ccc(N)c(O)c1	7637069	O=C(O)Cc1ccc(Br)cc1C(F)(F)F			O=C(Nc1cc(C(F)(F)F)ccc1O)Nc1cc(C(F)(F)F)ccc1O	0.666667	NNC(=O)c1ccncc1	0.428571
O=C(Nc1c(Cl)c(Cl)c(Cl)c(Cl)c1Cl)c1cccc(OC(F)(F)F)c1O	113909	1	7768	0.404309	0.979813	-6.37315	0.344603	1	wuxi	1	AG1506_AG	Nc1c(Cl)c(Cl)c(Cl)c(Cl)c1Cl	SD0957_SD	O=C(O)c1cccc(OC(F)(F)F)c1O			Oc1c(O)c(Cl)c(Cl)c(Cl)c1Cl	0.8	Oc1ccc(Cl)cc1	0.538462
CC(C)(C)c1cc(C(C)(C)C)c(NC(=O)c2nc(C(=O)Nc3cc(C(F)(F)F)c4ccccc4n3)cs2)cc1O	116677	0	9244	0.404295	0.89993	-5.4326	0	1	wuxi	7	LN00160519_phase_2_COOH_COOEt	CCOC(=O)c1nc(C(=O)O)cs1	AF4018_AF	Nc1cc(C(F)(F)F)c2ccccc2n1	AG2478_AG	CC(C)(C)c1cc(C(C)(C)C)c(O)cc1N	CC(C)(C)c1cc(O)ccc1O	0.7	Oc1ccc(Cl)cc1	0.538462
O=C(/C=C/c1ccc([N+](=O)[O-])s1)Nc1nc2c(C(F)(F)F)cccc2s1	110297	2	5770	0.404231	0.869752	-5.07801	0.341117	1	real	11	32013	Nc1nc2c(C(F)(F)F)cccc2s1	23698670	O=C(O)/C=C/c1ccc([N+](=O)[O-])s1			O=C(N/N=C/c1ccc([N+](=O)[O-])s1)c1cccc(F)c1	0.568182	CC(=O)Nc1ncc([N+](=O)[O-])s1	0.633333
CCN(CC)c1ccc(C(=O)Nc2cc(Br)cc(C(F)(F)F)c2O)c(O)c1	104542	1	2501	0.403996	0.813884	-4.42308	0.39477	1	real	22	22557662	Nc1cc(Br)cc(C(F)(F)F)c1O	2017217	CCN(CC)c1ccc(C(=O)O)c(O)c1			O=C(Nc1cc(C(F)(F)F)ccc1C(F)(F)F)c1cc(Br)ccc1O	0.641026	Nc1ccc(C(=O)O)c(O)c1	0.545455
CCCCC(=O)COC(=O)CCN1C(=O)C(=Cc2ccc(F)cc2)SC1=S	112517	6	7012	0.403943	0.907946	-5.53149	0.374061	1	real	1458	43186	O=C(O)CCN1C(=O)C(=Cc2ccc(F)cc2)SC1=S	3696520	CCCCC(=O)CBr			CC(C)C(C(=O)O)N1C(=O)/C(=C\c2ccc(Br)cc2)SC1=S	0.585366	CCCCCCCCCCCCCCCCCCCCCCO	0.538462
CC(C)(C)c1ccc(O)c(NC(=O)c2nc(C(=O)Nc3cc(Cl)c(Br)c(C(F)(F)F)c3)cs2)c1	113780	1	7697	0.403922	0.953209	-6.0648	0.302876	1	wuxi	7	LN00160519_phase_2_COOH_COOEt	CCOC(=O)c1nc(C(=O)O)cs1	AG3425_AG	Nc1cc(Cl)c(Br)c(C(F)(F)F)c1	AG1939_AG	CC(C)(C)c1ccc(O)c(N)c1	O=C(Nc1cc(C(F)(F)F)ccc1O)Nc1cc(C(F)(F)F)ccc1O	0.814815	Oc1ccc(Cl)cc1	0.538462
CC(C)(C)c1cc(NC(=O)Nc2nnc(-c3ccc(C(F)(F)F)cc3)s2)ccc1O	110546	1	5912	0.403915	0.932695	-5.82331	0.337796	1	real	2430	7645288	Nc1nnc(-c2ccc(C(F)(F)F)cc2)s1	26031330	CC(C)(C)c1cc(N)ccc1O			CC(C)(C)c1cc(O)ccc1O	0.8	O=C(Nc1ccc(C(=O)O)c(O)c1)c1ccccc1	0.5
O=C(Nc1ccc(Br)c(F)c1O)c1cc(I)ccc1O	117980	1	9952	0.403885	0.806969	-4.34307	0.392639	1	real	22	16334389	Nc1ccc(Br)c(F)c1O	3999	O=C(O)c1cc(I)ccc1O			Oc1c(I)cc(I)cc1I	0.642857	Nc1ccc(C(=O)O)c(O)c1	0.454545
Cc1ccc(C2(Nc3ccc(-c4nc5sccn5c4C[N+](C)(C)C)cc3)CCCCC2)cc1	106105	1	3407	0.403882	0.713586	-3.24338	0.341469	1	real	2230	9532700	Cc1ccc(C2(N)CCCCC2)cc1	31624	C[N+](C)(C)Cc1c(-c2ccc(Cl)cc2)nc2sccn12			C[n+]1c2ccccc2nc2ccccc21	0.368421	C1N2CN3CN1CN(C2)C3	0.5
O=S(=O)(NCc1cc(C(F)(F)F)ccc1C(F)(F)F)c1cc(Cl)cc(Cl)c1O	107420	1	4153	0.403828	0.842516	-4.76242	0.37417	1	real	40	27332455	NCc1cc(C(F)(F)F)ccc1C(F)(F)F	50760	O=S(=O)(Cl)c1cc(Cl)cc(Cl)c1O			O=S(c1cc(Cl)cc(Cl)c1O)c1cc(Cl)cc(Cl)c1O	0.636364	Oc1ccc(Cl)cc1	0.615385
O=C(CN1C(=O)C(=Cc2ccc(Br)cc2)SC1=S)N1CC(F)(C(F)(F)F)C1	105423	1	3008	0.403741	0.905328	-5.50324	0.299455	1	real	22	17439760	FC(F)(F)C1(F)CNC1	141764	O=C(O)CN1C(=O)C(=Cc2ccc(Br)cc2)SC1=S			CC(C)C(C(=O)O)N1C(=O)/C(=C\c2ccc(Br)cc2)SC1=S	0.682927	Oc1ccc(Cl)cc1	0.384615
O=C(Nc1cccc(-c2ccc(C(F)(F)F)cc2)c1)c1ccc(I)cc1O	112393	1	6940	0.403692	0.936887	-5.87553	0.370047	1	real	22	71993	Nc1cccc(-c2ccc(C(F)(F)F)cc2)c1	3552000	O=C(O)c1ccc(I)cc1O			O=C(Nc1cccc(NC(=O)c2cccc(O)c2O)c1)c1cccc(O)c1O	0.777778	O=C(Nc1ccc(C(=O)O)c(O)c1)c1ccccc1	0.666667
O=C(Nc1cc(Cl)c(O)cc1F)c1c(O)ccc(Br)c1Cl	111614	1	6517	0.403688	0.842967	-4.76952	0.451357	1	real	22	3573480	Nc1cc(Cl)c(O)cc1F	19405667	O=C(O)c1c(O)ccc(Br)c1Cl			Oc1c(O)c(Cl)c(Cl)c(Cl)c1Cl	0.6	Oc1ccc(Cl)cc1	0.538462
O=C(CN1C(=O)C(=Cc2ccc(Br)cc2)SC1=S)OC(F)(F)c1ccc(C(=O)CBr)cn1	107198	3	4021	0.403518	0.9302	-5.79899	0.368784	1	real	1458	141764	O=C(O)CN1C(=O)C(=Cc2ccc(Br)cc2)SC1=S	22971310	O=C(CBr)c1ccc(C(F)(F)F)nc1			CC(C)C(C(=O)O)N1C(=O)/C(=C\c2ccc(Br)cc2)SC1=S	0.682927	NC(=O)c1cnccn1	0.428571
O=C(Cc1c(Cl)ccc(O)c1Cl)Nc1cc(-c2ccccc2)cc(C(F)(F)F)c1	116793	1	9313	0.403418	0.938427	-5.89716	0.408293	1	real	22	34058572	Nc1cc(-c2ccccc2)cc(C(F)(F)F)c1	22602501	O=C(O)Cc1c(Cl)ccc(O)c1Cl			O=C(Nc1cc(C(F)(F)F)ccc1O)Nc1cc(C(F)(F)F)ccc1O	0.666667	Oc1ccc(Cl)cc1	0.538462
O=C(CN1CSC(=S)N(Cc2ccccc2)C1)Nc1ccc(F)c(N2CCOC2=O)c1	111360	1	6365	0.403384	0.856008	-4.92697	0.309375	1	real	22	8904107	Nc1ccc(F)c(N2CCOC2=O)c1	4021930	O=C(O)CN1CSC(=S)N(Cc2ccccc2)C1			O=c1cccccc1O	0.5625	C1N2CN3CN1CN(C2)C3	0.5
CCCCCCc1ccc(C(=O)Nc2c(O)c(Cl)cc(Cl)c2Cl)s1	111980	1	6712	0.403198	0.905447	-5.51157	0.399773	1	real	22	7528977	Nc1c(O)c(Cl)cc(Cl)c1Cl	2792690	CCCCCCc1ccc(C(=O)O)s1			Oc1c(O)c(Cl)c(Cl)c(Cl)c1Cl	0.7	CCCCCCCCCCCCCCCCCCCCCCO	0.692308
Cc1cc(F)c(C(=O)Nc2cc(Br)cc(C(F)(F)F)c2O)cc1Br	106424	1	3602	0.403131	0.90337	-5.48797	0.400847	1	real	22	22557662	Nc1cc(Br)cc(C(F)(F)F)c1O	11869073	Cc1cc(F)c(C(=O)O)cc1Br			Cc1cc(O)cc(C)c1O	0.642857	Cc1cc(O)cc(C)c1Cl	0.5
O=C(Nc1ccc(NC(=O)c2ccc(Cl)cc2O)cc1)Nc1cccc(C(F)(F)F)c1	113881	2	7755	0.403108	0.911197	-5.58044	0.34761	1	real	22	26992222	Nc1ccc(NC(=O)Nc2cccc(C(F)(F)F)c2)cc1	10456	O=C(O)c1ccc(Cl)cc1O			O=C(Nc1cccc(NC(=O)c2cccc(O)c2O)c1)c1cccc(O)c1O	0.777778	Oc1ccc(Cl)cc1	0.692308
CC(C)(C)c1cc(C(C)(C)C)c(NC(=O)c2csc(C(=O)Nc3cc(C(F)(F)F)c4ccccc4n3)n2)cc1O	116678	2	9244	0.402936	0.899545	-5.44542	0.377829	1	wuxi	7	LN00160519_phase_2_COOH_COOEt	CCOC(=O)c1nc(C(=O)O)cs1	AG2478_AG	CC(C)(C)c1cc(C(C)(C)C)c(O)cc1N	AF4018_AF	Nc1cc(C(F)(F)F)c2ccccc2n1	CC(C)(C)c1cc(O)ccc1O	0.7	Oc1ccc(Cl)cc1	0.538462
CNc1cc(I)ccc1C(=O)Nc1c(O)c(Cl)cc(Cl)c1Cl	103408	1	1815	0.402925	0.909733	-5.56554	0.34506	1	real	22	7528977	Nc1c(O)c(Cl)cc(Cl)c1Cl	22059522	CNc1cc(I)ccc1C(=O)O			Oc1c(I)cc(I)cc1I	0.714286	Cc1cc(O)cc(C)c1Cl	0.625
CC(=O)NC[C@H]1CN(c2ccc(N3CCN(C(=O)c4nc(C(=O)Nc5cc(C(C)(C)C)no5)cs4)CC3)c(F)c2)C(=O)O1	102541	0	1317	0.402907	0.848835	-4.8486	0	1	wuxi	7	LN00160519_phase_2_COOH_COOEt	CCOC(=O)c1nc(C(=O)O)cs1	AF0612_AF	CC(C)(C)c1cc(N)on1	AN00795_AN	CC(=O)NC[C@H]1CN(c2ccc(N3CCNCC3)c(F)c2)C(=O)O1	CC(=O)NCC1CN(c2ccc(N3CCSCC3)c(F)c2)C(=O)O1	0.901961	CC(=O)NC[C@H]1CN(c2ccc(N3CCSCC3)c(F)c2)C(=O)O1	0.901961
O=C(CN1C(=O)C(=Cc2ccc(Br)cc2)SC1=S)OCC(=O)c1ccc(F)cc1F	112784	0	7154	0.402865	0.945754	-5.9905	0	1	real	1458	141764	O=C(O)CN1C(=O)C(=Cc2ccc(Br)cc2)SC1=S	10834	O=C(CCl)c1ccc(F)cc1F			CC(C)C(C(=O)O)N1C(=O)/C(=C\c2ccc(Br)cc2)SC1=S	0.682927	Nc1ccc(C(=O)O)c(O)c1	0.409091
CC(=O)CCN(C)C(=O)CCN1C(=O)C(=Cc2ccc(F)cc2)SC1=S	110115	4	5666	0.402753	0.79696	-4.23966	0.354976	1	real	22	11869187	CNCCC(C)=O	43186	O=C(O)CCN1C(=O)C(=Cc2ccc(F)cc2)SC1=S			CC(C)C(C(=O)O)N1C(=O)/C(=C\c2ccc(Br)cc2)SC1=S	0.585366	CC(=O)Nc1ccc(S(=O)(=O)c2ccc(NC(C)=O)cc2)cc1	0.347826
CC1(C)CN(S(=O)(=O)c2c(O)c(Cl)cc(Cl)c2Cl)c2ccc(C(F)(F)F)cc21	116658	1	9236	0.402667	0.936797	-5.88756	0.395564	1	real	40	26617944	CC1(C)CNc2ccc(C(F)(F)F)cc21	15142983	O=S(=O)(Cl)c1c(O)c(Cl)cc(Cl)c1Cl			Oc1c(O)c(Cl)c(Cl)c(Cl)c1Cl	0.7	Cc1cc(O)cc(C)c1Cl	0.5625
O=C(COC(=O)CCN1C(=O)C(=Cc2ccc(F)cc2)SC1=S)NCC(=O)c1cccs1	116440	1	9119	0.402554	0.848027	-4.84359	0.321133	1	real	1458	43186	O=C(O)CCN1C(=O)C(=Cc2ccc(F)cc2)SC1=S	2806196	O=C(CCl)NCC(=O)c1cccs1			O=C(O)c1ccc(/C=C2\SC(=S)N(Cc3cccc(C(F)(F)F)c3)C2=O)cc1	0.568627	NNC(=O)c1ccncc1	0.428571
O=C(Nc1cccc(OC(F)(F)F)c1O)c1cccc(OC(F)(F)F)c1O	114297	0	7976	0.402365	0.844495	-4.80441	0	1	wuxi	1	AG5002_AG	Nc1cccc(OC(F)(F)F)c1O	SD0957_SD	O=C(O)c1cccc(OC(F)(F)F)c1O			O=C(Nc1cccc(NC(=O)c2cccc(O)c2O)c1)c1cccc(O)c1O	0.62963	NNC(=O)c1ccncc1	0.428571
O=C(Cc1cccc(C(F)(F)F)c1)Nc1cc(C(F)(F)F)c(Cl)cc1O	103080	1	1641	0.402307	0.839646	-4.74805	0.324182	1	real	22	11656874	Nc1cc(C(F)(F)F)c(Cl)cc1O	1842	O=C(O)Cc1cccc(C(F)(F)F)c1			O=C(Nc1cc(C(F)(F)F)ccc1O)Nc1cc(C(F)(F)F)ccc1O	0.740741	Oc1ccc(Cl)cc1	0.538462
O=C(Nc1cc(F)c(C(F)(F)F)cc1O)c1ncsc1-c1ccccc1	113378	1	7484	0.402033	0.861448	-5.00829	0.37191	1	real	22	22612078	Nc1cc(F)c(C(F)(F)F)cc1O	7007310	O=C(O)c1ncsc1-c1ccccc1			O=C(Nc1cc(C(F)(F)F)ccc1O)Nc1cc(C(F)(F)F)ccc1O	0.62963	O=C(Nc1ccc(C(=O)O)c(O)c1)c1ccccc1	0.5
O=C(CCNC(=O)C(F)(F)F)COC(=O)CCN1C(=O)C(=Cc2ccc(F)cc2)SC1=S	107509	1	4202	0.402026	0.838472	-4.73782	0.418815	1	real	1458	43186	O=C(O)CCN1C(=O)C(=Cc2ccc(F)cc2)SC1=S	15828379	O=C(CBr)CCNC(=O)C(F)(F)F			O=C(O)c1ccc(/C=C2\SC(=S)N(Cc3cccc(C(F)(F)F)c3)C2=O)cc1	0.588235	NNC(=O)c1ccncc1	0.380952
O=C(CN1C(=O)C(=Cc2ccc(Br)cc2)SC1=S)OCC(=O)c1ccccc1C(F)(F)F	107495	1	4194	0.401791	0.96735	-6.25856	0.412595	1	real	1458	141764	O=C(O)CN1C(=O)C(=Cc2ccc(Br)cc2)SC1=S	70170	O=C(CBr)c1ccccc1C(F)(F)F			CC(C)C(C(=O)O)N1C(=O)/C(=C\c2ccc(Br)cc2)SC1=S	0.682927	O=C(O)C(O)c1ccccc1	0.444444
CCSc1cc(C(F)(F)F)ccc1NC(=O)NCc1cc(Cl)cc(Cl)c1O	114663	0	8167	0.401778	0.892133	-5.37292	0	1	real	2430	11875942	CCSc1cc(C(F)(F)F)ccc1N	18829486	NCc1cc(Cl)cc(Cl)c1O			O=C(Nc1cc(C(F)(F)F)ccc1O)Nc1cc(C(F)(F)F)ccc1O	0.777778	Oc1ccc(Cl)cc1	0.615385
CN(CCN(Cc1ccccc1)c1ccc(-c2nc3sccn3c2C[N+](C)(C)C)cc1)Cc1ccccc1	109384	1	5273	0.401709	0.692628	-3.02432	0.345009	1	real	2230	6067732	CN(CCNCc1ccccc1)Cc1ccccc1	31624	C[N+](C)(C)Cc1c(-c2ccc(Cl)cc2)nc2sccn12			CN(C)c1ccc(C(c2ccccc2)c2ccc(N(C)C)cc2)cc1	0.52381	O=C(O)C(O)c1ccccc1	0.388889
O=[N+]([O-])c1ccc(N(Cc2cccs2)c2nnc(S)s2)s1	114174	1	7920	0.401623	0.856299	-4.95289	0.332831	1	real	27	9055140	Sc1nnc(NCc2cccs2)s1	2018354	O=[N+]([O-])c1ccc(Cl)s1			O=[N+]([O-])c1ccc(Cl)c2nonc12	0.444444	CC(=O)Nc1ncc([N+](=O)[O-])s1	0.433333
O=C(Nc1c(Cl)cc(Cl)cc1C(F)(F)F)c1ccc2[nH]c(C(=O)Nc3ccc(O)c4c3C(=O)c3ccccc3C4=O)cc2c1	113323	1	7455	0.40157	0.935712	-5.88879	0.313783	1	wuxi	7	LN00246883_phase_2_COOH_COOEt	CCOC(=O)c1cc2cc(C(=O)O)ccc2[nH]1	AG0184_AG	Nc1c(Cl)cc(Cl)cc1C(F)(F)F	AG2284_AG	Nc1ccc(O)c2c1C(=O)c1ccccc1C2=O	O=C1C=CC(=O)c2c(O)ccc(O)c21	0.6875	Oc1ccc(Cl)cc1	0.615385
CN(c1cc(Br)cc(C(F)(F)F)c1)S(=O)(=O)c1cc(Cl)cc(Cl)c1O	117290	2	9577	0.401564	0.879333	-5.22492	0.320463	1	real	40	24847142	CNc1cc(Br)cc(C(F)(F)F)c1	50760	O=S(=O)(Cl)c1cc(Cl)cc(Cl)c1O			O=S(c1cc(Cl)cc(Cl)c1O)c1cc(Cl)cc(Cl)c1O	0.636364	Oc1ccc(Cl)cc1	0.538462
O=C(Cc1c(Cl)ccc(O)c1Cl)Nc1cc(Cl)cc(-c2cccc(C(F)(F)F)c2)c1	104862	1	2688	0.40153	0.95092	-6.06839	0.358705	1	real	22	7171347	Nc1cc(Cl)cc(-c2cccc(C(F)(F)F)c2)c1	22602501	O=C(O)Cc1c(Cl)ccc(O)c1Cl			O=C(Nc1cc(C(F)(F)F)ccc1O)Nc1cc(C(F)(F)F)ccc1O	0.703704	Oc1ccc(Cl)cc1	0.615385
O=C(Nc1ccc(Cl)c(C(F)(F)F)c1Cl)c1csc(C(=O)Nc2cc(Cl)cc([N+](=O)[O-])c2O)n1	107778	1	4352	0.401478	0.947211	-6.02539	0.296233	1	wuxi	7	LN00160519_phase_2_COOH_COOEt	CCOC(=O)c1nc(C(=O)O)cs1	AG00216_AG	Nc1ccc(Cl)c(C(F)(F)F)c1Cl	AG2348_AG	Nc1cc(Cl)cc([N+](=O)[O-])c1O	Oc1c(O)c(Cl)c(Cl)c(Cl)c1Cl	0.7	Oc1ccc(Cl)cc1	0.615385
CC(C(=O)N(C)Cc1ccc(C(F)(F)F)cc1F)N1C(=O)/C(=C\c2ccco2)SC1=S	111523	1	6470	0.401404	0.888773	-5.33813	0.331274	1	real	22	11585786	CNCc1ccc(C(F)(F)F)cc1F	23789653	CC(C(=O)O)N1C(=O)/C(=C\c2ccco2)SC1=S			CC(C)C(C(=O)O)N1C(=O)/C(=C\c2ccc(Br)cc2)SC1=S	0.609756	O=C(O)C(O)c1ccccc1	0.444444
O=C(c1ccccc1O)N(c1ccc(Cl)c(C(F)(F)F)c1)S(=O)(=O)/C=C/c1ccccc1Br	105730	2	3199	0.401267	0.939738	-5.94008	0.328094	1	real	40	4061071	O=C(Nc1ccc(Cl)c(C(F)(F)F)c1)c1ccccc1O	24013541	O=S(=O)(Cl)/C=C/c1ccccc1Br			O=c1cccccc1O	0.625	Oc1ccc(Cl)cc1	0.538462
CCN(CC)C(=O)COC(=O)CCCN1C(=O)C(=Cc2cccs2)SC1=S	113923	3	7775	0.401199	0.79168	-4.19733	0.355744	1	real	1458	141774	O=C(O)CCCN1C(=O)C(=Cc2cccs2)SC1=S	6141	CCN(CC)C(=O)CCl			O=C(CCN1C(=O)/C(=C/c2ccc(-c3ccc([N+](=O)[O-])cc3)o2)SC1=S)O[K]	0.5	Clc1ccc([I+]c2cccs2)cc1	0.391304
CC(C)(C)c1ccc(O)c(NC(=O)c2csc(C(=O)Nc3cc(Cl)c(Br)c(C(F)(F)F)c3)n2)c1	113779	0	7697	0.401148	0.952495	-6.09183	0	1	wuxi	7	LN00160519_phase_2_COOH_COOEt	CCOC(=O)c1nc(C(=O)O)cs1	AG1939_AG	CC(C)(C)c1ccc(O)c(N)c1	AG3425_AG	Nc1cc(Cl)c(Br)c(C(F)(F)F)c1	O=C(Nc1cc(C(F)(F)F)ccc1O)Nc1cc(C(F)(F)F)ccc1O	0.814815	Oc1ccc(Cl)cc1	0.538462
O=C(Nc1c(O)c(Cl)cc(Cl)c1Cl)c1ccc([N+](=O)[O-])cn1	116738	1	9286	0.400844	0.849519	-4.88301	0.39621	1	real	22	7528977	Nc1c(O)c(Cl)cc(Cl)c1Cl	2204488	O=C(O)c1ccc([N+](=O)[O-])cn1			Oc1c(O)c(Cl)c(Cl)c(Cl)c1Cl	0.7	NC(=O)c1cc([N+](=O)[O-])cc([N+](=O)[O-])c1	0.590909
O=C(Nc1cc(C(F)(F)F)c(F)cc1O)C(O)c1ccc(Cl)c(F)c1	103923	1	2116	0.400839	0.765927	-3.89865	0.348686	1	real	22	3834559	Nc1cc(C(F)(F)F)c(F)cc1O	7637078	O=C(O)C(O)c1ccc(Cl)c(F)c1			O=C(Nc1cc(C(F)(F)F)ccc1O)Nc1cc(C(F)(F)F)ccc1O	0.666667	O=C(O)C(O)c1ccccc1	0.555556
O=C(Nc1cc(C(F)(F)F)c(Cl)cc1O)c1[nH]c2cc(Br)ccc2c1F	107025	1	3933	0.400691	0.930457	-5.83813	0.2949	1	real	22	11656874	Nc1cc(C(F)(F)F)c(Cl)cc1O	26043170	O=C(O)c1[nH]c2cc(Br)ccc2c1F			O=C(Nc1cc(C(F)(F)F)ccc1C(F)(F)F)c1cc(Br)ccc1O	0.641026	Oc1ccc(Cl)cc1	0.538462
CC(C)(C)c1cc(C(=O)Nc2ccc(Cl)c(C(F)(F)F)c2Cl)c(O)c(C(C)(C)C)c1	107556	0	4224	0.40064	0.96402	-6.23405	0	1	wuxi	1	AG00216_AG	Nc1ccc(Cl)c(C(F)(F)F)c1Cl	SD1125_SD	CC(C)(C)c1cc(C(=O)O)c(O)c(C(C)(C)C)c1			Oc1c(O)c(Cl)c(Cl)c(Cl)c1Cl	0.7	Cc1cc(O)cc(C)c1Cl	0.5625
O=C(Nc1cc(Br)cc(C(F)(F)F)c1O)c1ccc(Oc2ccc(Cl)cc2Cl)cc1	103747	1	2023	0.400574	0.957492	-6.15802	0.328606	1	real	22	22557662	Nc1cc(Br)cc(C(F)(F)F)c1O	8079766	O=C(O)c1ccc(Oc2ccc(Cl)cc2Cl)cc1			O=C(Nc1cc(Cl)cc(Cl)c1O)c1c(O)c(Cl)cc(Cl)c1Cl	0.645161	Oc1ccc(Cl)cc1	0.692308
C[N+](C)(C)Cc1c(-c2ccc(NC(c3ccccc3)c3cccc(Cl)c3F)cc2)nc2sccn12	113727	1	7667	0.400525	0.789282	-4.17769	0.393752	1	real	2230	9451152	NC(c1ccccc1)c1cccc(Cl)c1F	31624	C[N+](C)(C)Cc1c(-c2ccc(Cl)cc2)nc2sccn12			Fc1ccc(Nc2nc3ccccc3nc2Nc2ccc(F)cc2)cc1	0.5	O=C(O)C(O)c1ccccc1	0.555556
CCC(C)(C)C(=O)COC(=O)CCCN1C(=O)C(=Cc2cccs2)SC1=S	107930	1	4434	0.40046	0.908198	-5.57896	0.437154	1	real	1458	141774	O=C(O)CCCN1C(=O)C(=Cc2cccs2)SC1=S	3531149	CCC(C)(C)C(=O)CCl			CC(C)(CN1C(=O)C(Cl)=C(Cl)C1=O)CN1C(=O)C(Cl)=C(Cl)C1=O	0.5	Clc1ccc([I+]c2cccs2)cc1	0.391304
CC(Oc1ccc(-c2ccccc2)cc1)C(=O)Nc1c(O)c(Cl)cc(Cl)c1Cl	110379	1	5813	0.400345	0.917395	-5.68873	0.292089	1	real	22	7528977	Nc1c(O)c(Cl)cc(Cl)c1Cl	134926	CC(Oc1ccc(-c2ccccc2)cc1)C(=O)O			Oc1c(O)c(Cl)c(Cl)c(Cl)c1Cl	0.7	Cc1cc(O)cc(C)c1Cl	0.625
O=C(Nc1ccc(O)c2c1C(=O)c1ccccc1C2=O)c1ccc2[nH]c(C(=O)Nc3c(Cl)cc(Cl)cc3C(F)(F)F)cc2c1	113322	0	7455	0.400329	0.934781	-5.89368	0	1	wuxi	7	LN00246883_phase_2_COOH_COOEt	CCOC(=O)c1cc2cc(C(=O)O)ccc2[nH]1	AG2284_AG	Nc1ccc(O)c2c1C(=O)c1ccccc1C2=O	AG0184_AG	Nc1c(Cl)cc(Cl)cc1C(F)(F)F	O=C1C=CC(=O)c2c(O)ccc(O)c21	0.6875	Oc1ccc(Cl)cc1	0.615385
O=C(/C=C/c1ccsc1Br)Nc1cc(C(F)(F)F)c(Cl)cc1O	108586	1	4824	0.400221	0.858105	-4.99208	0.356912	1	real	22	11656874	Nc1cc(C(F)(F)F)c(Cl)cc1O	25022421	O=C(O)/C=C/c1ccsc1Br			O=C(Nc1cc(C(F)(F)F)ccc1O)Nc1cc(C(F)(F)F)ccc1O	0.62963	Oc1ccc(Cl)cc1	0.538462
O=C(Nc1cc(OC(F)(F)F)ccc1F)c1cc(I)ccc1O	111802	0	6614	0.399861	0.871447	-5.15381	0	1	real	22	2244027	Nc1cc(OC(F)(F)F)ccc1F	3999	O=C(O)c1cc(I)ccc1O			O=C(Nc1ccc(Cl)cc1F)c1ccccc1O	0.617647	Oc1ccc(Cl)cc1	0.461538
O=C(/C=C/c1ccc(I)o1)Nc1c(O)c(Cl)cc(Cl)c1Cl	114349	1	8000	0.399724	0.928912	-5.8323	0.365058	1	real	22	7528977	Nc1c(O)c(Cl)cc(Cl)c1Cl	23877105	O=C(O)/C=C/c1ccc(I)o1			Oc1c(O)c(Cl)c(Cl)c(Cl)c1Cl	0.7	Cc1cc(O)cc(C)c1Cl	0.5625
O=C(CCc1ccc2ccccc2c1O)Nc1c(O)c(Cl)cc(Cl)c1Cl	108714	1	4900	0.399667	0.917397	-5.69742	0.298324	1	real	22	7528977	Nc1c(O)c(Cl)cc(Cl)c1Cl	11391921	O=C(O)CCc1ccc2ccccc2c1O			Oc1c(O)c(Cl)c(Cl)c(Cl)c1Cl	0.7	Cc1cc(O)cc(C)c1Cl	0.5625
CCCCCc1ccc(-c2ccc(-c3ccc([C@@H](C)N[CH]c4cc(O)c(Br)cc4O)cc3)cc2)cc1	117174	1	9516	0.399648	0.973741	-6.36119	0.350686	1	wuxi	13	LN00338518_phase_3_Br_N-Boc	C[C@@H](NC(=O)OC(C)(C)C)c1ccc(Br)cc1	BT0939_BT	CCCCCc1ccc(-c2ccc(B(O)O)cc2)cc1	QS2306_QS	O=Cc1cc(O)c(Br)cc1O	CCCCCCCCCc1ccc(B(O)O)cc1	0.68	CCCCCCCCCCCCCCCCCCCCCCO	0.615385
Cc1cccc(CN(CC(C)C)c2ccc(-c3nc4sccn4c3C[N+](C)(C)C)cc2)c1	106665	1	3731	0.399635	0.697222	-3.10492	0.330434	1	real	2230	292200	Cc1cccc(CNCC(C)C)c1	31624	C[N+](C)(C)Cc1c(-c2ccc(Cl)cc2)nc2sccn12			CN(C)c1ccc(C(c2ccc(N(C)C)cc2)c2ccc(N(C)C)cc2)cc1	0.470588	Cc1cc(O)cc(C)c1Cl	0.375
CC(=O)CCCCOC(=O)CCCN1C(=O)C(=Cc2cccs2)SC1=S	114812	3	8243	0.399568	0.849045	-4.89373	0.370107	1	real	1458	141774	O=C(O)CCCN1C(=O)C(=Cc2cccs2)SC1=S	2986667	CC(=O)CCCCBr			Cc1ccc(/C=C2\SC(=S)N(CCCCCC(=O)Nc3ccc(C(=O)O)c(O)c3)C2=O)cc1	0.5	Clc1ccc([I+]c2cccs2)cc1	0.391304
CC(C)(C)c1cc(Br)cc(NC(=O)C(=O)c2ccc(SC(F)(F)F)cc2)c1O	110896	1	6109	0.399537	0.955947	-6.15306	0.303187	1	real	22	15159614	CC(C)(C)c1cc(Br)cc(N)c1O	26197281	O=C(O)C(=O)c1ccc(SC(F)(F)F)cc1			CC(C)(C)c1cc(O)ccc1O	0.6	CC(=O)Nc1ccc(S(=O)(=O)c2ccc(NC(C)=O)cc2)cc1	0.391304
Cc1ccc(C(Nc2ccc(-c3nc4sccn4c3C[N+](C)(C)C)cc2)c2ccccc2)cc1	108807	1	4949	0.399503	0.743366	-3.65003	0.361688	1	real	2230	221557	Cc1ccc(C(N)c2ccccc2)cc1	31624	C[N+](C)(C)Cc1c(-c2ccc(Cl)cc2)nc2sccn12			CN(C)c1ccc(C(c2ccccc2)c2ccc(N(C)C)cc2)cc1	0.52381	O=C(O)C(O)c1ccccc1	0.555556
O=C(Nc1ccc(-c2ccc(F)cc2C(F)(F)F)cc1F)c1cc(Br)cc(Br)c1O	112173	1	6822	0.39908	0.96643	-6.28236	0.373382	1	wuxi	9	LN00195390_phase_3_Br_N-Boc	CC(C)(C)OC(=O)Nc1ccc(Br)cc1F	BT0605_BT	OB(O)c1ccc(F)cc1C(F)(F)F	SD1137_SD	O=C(O)c1cc(Br)cc(Br)c1O	O=C(Nc1cc(C(F)(F)F)ccc1C(F)(F)F)c1cc(Br)ccc1O	0.641026	Nc1ccc(C(=O)O)c(O)c1	0.409091
O=C(Nc1ccc(C(F)(F)F)c(Br)c1)c1csc(C(=O)Nc2ccc(O)cc2F)n1	114272	1	7965	0.398892	0.851144	-4.92708	0.381211	1	wuxi	7	LN00160519_phase_2_COOH_COOEt	CCOC(=O)c1nc(C(=O)O)cs1	AG1342_AG	Nc1ccc(C(F)(F)F)c(Br)c1	AG0454_AG	Nc1ccc(O)cc1F	O=C(Nc1ccc(Cl)cc1F)c1ccccc1O	0.588235	Oc1ccc(Cl)cc1	0.615385
CC1COc2c(N3CCN(C)CC3)c(F)cc3c(=O)c(C(=O)Nc4ccc(-c5ccc(N6C[C@H](CO)OC6=O)cc5F)cc4F)cn1c23	100608	2	134	0.398823	0.8876	-5.35729	0.0512893	1	wuxi	9	LN00195390_phase_3_Br_N-Boc	CC(C)(C)OC(=O)Nc1ccc(Br)cc1F	BT3494_BT	CC1(C)OB(c2ccc(N3C[C@H](CO)OC3=O)cc2F)OC1(C)C	SC0229_SC	CC1COc2c(N3CCN(C)CC3)c(F)cc3c(=O)c(C(=O)O)cn1c23	CC1COc2c(N3CCN(C)CC3)c(F)cc3c(=O)c(C(=O)O)cn1c23.CC1COc2c(N3CCN(C)CC3)c(F)cc3c(=O)c(C(=O)O)cn1c23.O	0.903846	CC1COc2c(N3CCN(C)CC3)c(F)cc3c(=O)c(C(=O)O)cn1c23	0.921569
O=C(COC(=O)c1cc(-c2cccc(C(F)(F)F)c2)ccc1O)c1cc2cc(Br)ccc2[nH]1	112334	1	6904	0.398798	0.948713	-6.07731	0.397234	1	real	1458	75615	O=C(O)c1cc(-c2cccc(C(F)(F)F)c2)ccc1O	26031473	O=C(CCl)c1cc2cc(Br)ccc2[nH]1			O=C(Nc1cc(C(F)(F)F)ccc1O)Nc1cc(C(F)(F)F)ccc1O	0.62963	Nc1ccc(C(=O)O)c(O)c1	0.454545
CC(C)(C)c1ccc(-n2cc(C(=O)Nc3c(O)c(Cl)cc(Cl)c3Cl)cn2)cc1	116266	1	9028	0.398785	0.942501	-6.00433	0.468014	1	real	22	7528977	Nc1c(O)c(Cl)cc(Cl)c1Cl	10901184	CC(C)(C)c1ccc(-n2cc(C(=O)O)cn2)cc1			Oc1c(O)c(Cl)c(Cl)c(Cl)c1Cl	0.7	Cc1cc(O)cc(C)c1Cl	0.625
O=C(Nc1ccc(-c2cccc(F)c2O)c(F)c1)c1cc(Br)cc(C(F)(F)F)c1	110150	1	5682	0.398594	0.908242	-5.60331	0.350436	1	wuxi	9	LN01361562_phase_3_Br_N-Boc	CC(C)(C)OC(=O)Nc1ccc(Br)c(F)c1	BT1823_BT	OB(O)c1cccc(F)c1O	SD0425_SD	O=C(O)c1cc(Br)cc(C(F)(F)F)c1	O=C(Nc1ccc(C(O)(C(F)(F)F)C(F)(F)F)cc1)c1ccc(C(F)(F)F)cc1	0.666667	O=C(Nc1ccc(C(=O)O)c(O)c1)c1ccccc1	0.6
CCCCSc1ccc([N+](=O)[O-])cc1C(=O)Nc1cc(F)c(O)cc1Cl	112061	1	6764	0.398526	0.8933	-5.42821	0.432498	1	real	22	3680840	Nc1cc(F)c(O)cc1Cl	7110092	CCCCSc1ccc([N+](=O)[O-])cc1C(=O)O			O=C(Nc1ccc(Cl)cc1F)c1ccccc1O	0.647059	NC(=O)c1cc([N+](=O)[O-])cc([N+](=O)[O-])c1	0.590909
O=C(Nc1ccc(C(F)(F)F)cc1O)c1csc(C(=O)Nc2ccc(Br)cc2OC(F)(F)F)n1	117373	1	9626	0.39851	0.901746	-5.52788	0.362461	1	wuxi	7	LN00160519_phase_2_COOH_COOEt	CCOC(=O)c1nc(C(=O)O)cs1	AG1270_AG	Nc1ccc(C(F)(F)F)cc1O	AG0495_AG	Nc1ccc(Br)cc1OC(F)(F)F	O=C(Nc1cc(C(F)(F)F)ccc1O)Nc1cc(C(F)(F)F)ccc1O	0.740741	NNC(=O)c1ccncc1	0.47619
O=C(Nc1cc(Br)cc(C(F)(F)F)c1)c1ccc(CCN[CH]c2cc(I)cc(I)c2O)cc1	108854	1	4975	0.398506	0.918504	-5.7253	0.377855	1	wuxi	17	WXCD00282838_phase_3_COOH_N-Boc	CC(C)(C)OC(=O)NCCc1ccc(C(=O)O)cc1	AG0391_AG	Nc1cc(Br)cc(C(F)(F)F)c1	QS0038_QS	O=Cc1cc(I)cc(I)c1O	Oc1c(I)cc(I)cc1I	0.928571	O=C(Nc1ccc(C(=O)O)c(O)c1)c1ccccc1	0.533333
O=C(Nc1ccc(-c2cccc(C(F)(F)F)c2)cc1)c1c(O)cc(Cl)cc1F	108537	1	4792	0.39827	0.929226	-5.85458	0.359052	1	real	22	71540	Nc1ccc(-c2cccc(C(F)(F)F)c2)cc1	26463479	O=C(O)c1c(O)cc(Cl)cc1F			O=C(Nc1cc(C(F)(F)F)ccc1O)Nc1cc(C(F)(F)F)ccc1O	0.666667	Oc1ccc(Cl)cc1	0.615385
O=C(Nc1ccc(Br)cc1OC(F)(F)F)c1csc(C(=O)Nc2ccc(C(F)(F)F)cc2O)n1	117374	0	9626	0.398263	0.901942	-5.53335	0	1	wuxi	7	LN00160519_phase_2_COOH_COOEt	CCOC(=O)c1nc(C(=O)O)cs1	AG0495_AG	Nc1ccc(Br)cc1OC(F)(F)F	AG1270_AG	Nc1ccc(C(F)(F)F)cc1O	O=C(Nc1cc(C(F)(F)F)ccc1O)Nc1cc(C(F)(F)F)ccc1O	0.740741	NNC(=O)c1ccncc1	0.47619
O=C(CCCN1C(=O)C(=Cc2cccs2)SC1=S)OC(F)(F)C1CCC(CI)O1	105398	0	2995	0.398261	0.910242	-5.63112	0	1	real	1458	141774	O=C(O)CCCN1C(=O)C(=Cc2cccs2)SC1=S	24552837	FC(F)(F)C1CCC(CI)O1			O=C(O)c1ccc(/C=C2\SC(=S)N(Cc3cccc(C(F)(F)F)c3)C2=O)cc1	0.529412	Clc1ccc([I+]c2cccs2)cc1	0.434783
CCOC(=O)N(c1nnc(S)s1)c1cccc([N+](=O)[O-])c1C(C)=O	112599	1	7047	0.398144	0.758605	-3.84686	0.379289	1	real	27	44512	CCOC(=O)Nc1nnc(S)s1	3590194	CC(=O)c1c(F)cccc1[N+](=O)[O-]			O=C1c2c(O)ccc([N+](=O)[O-])c2C(=O)c2c([N+](=O)[O-])ccc(O)c21	0.5	CC(=O)Nc1ncc([N+](=O)[O-])s1	0.533333
C=C[C@H]1CN(S(=O)(=O)Cc2csc([N+](=O)[O-])c2)C[C@H]1O	114427	4	8035	0.398127	0.643895	-2.49618	0.38226	1	real	40	27276845	C=C[C@H]1CNC[C@H]1O	4760458	O=[N+]([O-])c1cc(CS(=O)(=O)Cl)cs1			O=C1c2c(O)ccc([N+](=O)[O-])c2C(=O)c2c([N+](=O)[O-])ccc(O)c21	0.416667	NC(=O)c1cc([N+](=O)[O-])cc([N+](=O)[O-])c1	0.454545
O=C(Nc1cc(Cl)cc([N+](=O)[O-])c1O)c1csc(C(=O)Nc2ccc(Cl)c(C(F)(F)F)c2Cl)n1	107777	0	4352	0.398083	0.946594	-6.0615	0	1	wuxi	7	LN00160519_phase_2_COOH_COOEt	CCOC(=O)c1nc(C(=O)O)cs1	AG2348_AG	Nc1cc(Cl)cc([N+](=O)[O-])c1O	AG00216_AG	Nc1ccc(Cl)c(C(F)(F)F)c1Cl	Oc1c(O)c(Cl)c(Cl)c(Cl)c1Cl	0.7	Oc1ccc(Cl)cc1	0.615385
O=C(Nc1cc(Cl)cc(Cl)c1O)c1cnc(-c2ccc(Cl)cc2)s1	117779	1	9852	0.397954	0.906033	-5.58549	0.370829	1	real	22	191723	Nc1cc(Cl)cc(Cl)c1O	7771556	O=C(O)c1cnc(-c2ccc(Cl)cc2)s1			O=C(Nc1cc(Cl)cc(Cl)c1O)c1c(O)c(Cl)cc(Cl)c1Cl	0.741935	Oc1ccc(Cl)cc1	0.769231
O=C(Nc1c(Br)cc(O)c2c1C(=O)c1ccccc1C2=O)c1csc(C(=O)Nc2cc(Cl)ccc2C(F)(F)F)n1	112564	0	7031	0.397885	0.924709	-5.80631	0	1	wuxi	7	LN00160519_phase_2_COOH_COOEt	CCOC(=O)c1nc(C(=O)O)cs1	AG3895_AG	Nc1c(Br)cc(O)c2c1C(=O)c1ccccc1C2=O	AG1120_AG	Nc1cc(Cl)ccc1C(F)(F)F	O=C1c2ccccc2C(=O)c2c(O)cc(O)cc21	0.76	Oc1ccc(Cl)cc1	0.692308
CC=C1CN(c2c[n+]([O-])ccc2[N+](=O)[O-])C1	104386	1	2402	0.397768	0.605286	-2.04607	0.334579	1	real	27	26565090	CC=C1CNC1	2990197	O=[N+]([O-])c1cc[n+]([O-])cc1F			O=C1c2c(O)ccc([N+](=O)[O-])c2C(=O)c2c([N+](=O)[O-])ccc(O)c21	0.458333	[O-][n+]1cc[n+]([O-])c2ccccc21	0.466667
CC[C@H](NC(=O)CCCN1C(=O)C(=Cc2cccs2)SC1=S)C(F)(F)F	107372	1	4127	0.397748	0.833653	-4.73572	0.330516	1	real	22	3871630	CC[C@H](N)C(F)(F)F	141774	O=C(O)CCCN1C(=O)C(=Cc2cccs2)SC1=S			Cc1ccc(/C=C2\SC(=S)N(CCCCCC(=O)Nc3ccc(C(=O)O)c(O)c3)C2=O)cc1	0.533333	O=C(O)C(O)c1ccccc1	0.444444
O=[N+]([O-])c1cc[n+]([O-])cc1N1CC([N+](=O)[O-])C1	100425	1	30	0.397448	0.62543	-2.2874	-1.22319	1	real	27	26469544	O=[N+]([O-])C1CNC1	2990197	O=[N+]([O-])c1cc[n+]([O-])cc1F			O=C1c2c(O)ccc([N+](=O)[O-])c2C(=O)c2c([N+](=O)[O-])ccc(O)c21	0.458333	[O-][n+]1cc[n+]([O-])c2ccccc21	0.466667
CCC(CC)(NS(=O)(=O)c1c(O)c(Cl)cc(Cl)c1Cl)c1ccc(Cl)cc1	103896	1	2100	0.397245	0.89118	-5.41961	0.352086	1	real	40	2140497	CCC(N)(CC)c1ccc(Cl)cc1	15142983	O=S(=O)(Cl)c1c(O)c(Cl)cc(Cl)c1Cl			Oc1c(O)c(Cl)c(Cl)c(Cl)c1Cl	0.7	Oc1ccc(Cl)cc1	0.769231
O=S(=O)(Nc1cc(O)c(Cl)cc1Cl)c1ccc(Br)cc1C(F)(F)F	102110	0	1051	0.397159	0.820449	-4.58774	0	1	wuxi	2	AG3998_AG	Nc1cc(O)c(Cl)cc1Cl	HU0247_HU	O=S(=O)(Cl)c1ccc(Br)cc1C(F)(F)F			O=C(Nc1cc(C(F)(F)F)ccc1C(F)(F)F)c1cc(Br)ccc1O	0.538462	Oc1ccc(Cl)cc1	0.538462
O=C(NCc1ccc(Cl)cc1O)Nc1ccc(-c2ccccc2)c(C(F)(F)F)c1	113707	1	7658	0.3971	0.903326	-5.56451	0.411221	1	real	2430	2014600	Nc1ccc(-c2ccccc2)c(C(F)(F)F)c1	26734930	NCc1ccc(Cl)cc1O			O=C(Nc1ccc(Cl)cc1)Nc1ccc(Cl)c(Cl)c1	0.692308	Oc1ccc(Cl)cc1	0.692308
O=C1N(S(=O)(=O)Cc2csc([N+](=O)[O-])c2)CCNCC1(F)F	106192	8	3456	0.397086	0.686745	-3.01411	0.355772	1	real	40	24784652	O=C1NCCNCC1(F)F	4760458	O=[N+]([O-])c1cc(CS(=O)(=O)Cl)cs1			O=C1c2c(O)ccc([N+](=O)[O-])c2C(=O)c2c([N+](=O)[O-])ccc(O)c21	0.416667	NC(=O)c1cc([N+](=O)[O-])cc([N+](=O)[O-])c1	0.409091
O=C(Nc1ccc(Cl)c(Oc2ncc(C(F)(F)F)cc2Cl)c1)c1cc(Cl)cc(Cl)c1O	114861	0	8273	0.397081	0.942475	-6.02579	0	1	wuxi	1	AG1903_AG	Nc1ccc(Cl)c(Oc2ncc(C(F)(F)F)cc2Cl)c1	SD0241_SD	O=C(O)c1cc(Cl)cc(Cl)c1O			O=C(Nc1ccc(Cl)cc1)Nc1ccc(Cl)c(Cl)c1	0.653846	Oc1ccc(Cl)cc1	0.615385
O=C(C=Cc1cc(F)c(F)c(F)c1)Nc1cccc(C(=O)Nc2cc(Cl)c(O)c(Cl)c2)c1	117248	1	9553	0.397015	0.897984	-5.50269	0.352226	1	wuxi	6	WXCD00303228_phase_3_COOH_N-Boc	CC(C)(C)OC(=O)Nc1cccc(C(=O)O)c1	AG1779_AG	Nc1cc(Cl)c(O)c(Cl)c1	SB7333_SB	O=C(O)C=Cc1cc(F)c(F)c(F)c1	O=C(Nc1cccc(NC(=O)c2cccc(O)c2O)c1)c1cccc(O)c1O	0.666667	O=C(Nc1ccc(C(=O)O)c(O)c1)c1ccccc1	0.6
O=C(Nc1cc(Cl)ccc1C(F)(F)F)c1csc(C(=O)Nc2c(Br)cc(O)c3c2C(=O)c2ccccc2C3=O)n1	112565	1	7031	0.396982	0.923031	-5.79807	0.429167	1	wuxi	7	LN00160519_phase_2_COOH_COOEt	CCOC(=O)c1nc(C(=O)O)cs1	AG1120_AG	Nc1cc(Cl)ccc1C(F)(F)F	AG3895_AG	Nc1c(Br)cc(O)c2c1C(=O)c1ccccc1C2=O	O=C1c2ccccc2C(=O)c2c(O)cc(O)cc21	0.76	Oc1ccc(Cl)cc1	0.692308
O=C(Nc1cccc(OC(F)(F)F)c1)c1csc(C(=O)Nc2cc(Cl)c(Cl)cc2O)n1	103627	0	1943	0.39687	0.913262	-5.68446	0	1	wuxi	7	LN00160519_phase_2_COOH_COOEt	CCOC(=O)c1nc(C(=O)O)cs1	AG0321_AG	Nc1cccc(OC(F)(F)F)c1	AG1333_AG	Nc1cc(Cl)c(Cl)cc1O	O=C(Nc1cccc(NC(=O)c2cccc(O)c2O)c1)c1cccc(O)c1O	0.666667	Oc1ccc(Cl)cc1	0.538462
O=C(Nc1cc(Br)cc(Cl)c1O)c1ccc(-c2cccc(OC(F)(F)F)c2)s1	116008	1	8890	0.396636	0.949358	-6.11253	0.343185	1	real	527	4902305	Nc1cc(Br)cc(Cl)c1O	5475323	O=C(O)c1ccc(-c2cccc(OC(F)(F)F)c2)s1			O=C(Nc1cc(Cl)cc(Cl)c1O)c1c(O)c(Cl)cc(Cl)c1Cl	0.612903	Oc1ccc(Cl)cc1	0.538462
CCCCCN(Cc1ccc(Cl)cc1)S(=O)(=O)c1c(O)c(Cl)cc(Cl)c1Cl	105254	1	2914	0.396523	0.900419	-5.53765	0.318491	1	real	40	31330	CCCCCNCc1ccc(Cl)cc1	15142983	O=S(=O)(Cl)c1c(O)c(Cl)cc(Cl)c1Cl			Oc1c(O)c(Cl)c(Cl)c(Cl)c1Cl	0.7	Oc1ccc(Cl)cc1	0.769231
C[N+](C)(C)CCOC(=O)c1c2c(nc3ccccc13)C(=Cc1ccc(Cl)c(Cl)c1)CCC2	104114	6	2246	0.396493	0.813762	-4.5175	0.364357	1	real	1458	6012	O=C(O)c1c2c(nc3ccccc13)C(=Cc1ccc(Cl)c(Cl)c1)CCC2	50313	C[N+](C)(C)CCBr			C[N+](C)(C)CCC(=O)c1cccc2ccccc12	0.6	Cc1cc(O)cc(C)c1Cl	0.5
COC(C)COC(=O)CCCN1C(=O)C(=Cc2cccs2)SC1=S	104895	1	2711	0.396397	0.823476	-4.63314	0.357055	1	real	1458	141774	O=C(O)CCCN1C(=O)C(=Cc2cccs2)SC1=S	11301378	COC(C)CI			CC(C)C(C(=O)O)N1C(=O)/C(=C\c2ccc(Br)cc2)SC1=S	0.536585	O=C(O)C(O)c1ccccc1	0.444444
CC(C)(C)c1ccc(C(=O)N(c2ccc(O)cc2)S(=O)(=O)c2c(O)c(Cl)cc(Cl)c2Cl)cc1	101218	1	490	0.39636	0.900264	-5.5379	0.307369	1	real	40	7546	CC(C)(C)c1ccc(C(=O)Nc2ccc(O)cc2)cc1	15142983	O=S(=O)(Cl)c1c(O)c(Cl)cc(Cl)c1Cl			Oc1c(O)c(Cl)c(Cl)c(Cl)c1Cl	0.7	Oc1ccc(Cl)cc1	0.769231
COCCN(c1ccc([N+](=O)[O-])s1)c1nnc(S)s1	101255	2	510	0.39627	0.773194	-4.04261	0.305734	1	real	27	12913	COCCNc1nnc(S)s1	61330	O=[N+]([O-])c1ccc(Br)s1			CCOc1ccc(C(=O)Nc2ncc([N+](=O)[O-])s2)cc1	0.428571	CC(=O)Nc1ncc([N+](=O)[O-])s1	0.466667
O=C(Nc1c(O)c(Cl)cc(Cl)c1Cl)C1(O)CCc2cc(Br)ccc2C1	109838	1	5521	0.396235	0.893212	-5.45645	0.290446	1	real	22	7528977	Nc1c(O)c(Cl)cc(Cl)c1Cl	4731016	O=C(O)C1(O)CCc2cc(Br)ccc2C1			Oc1c(O)c(Cl)c(Cl)c(Cl)c1Cl	0.7	Cc1cc(O)cc(C)c1Cl	0.5625
O=C(Nc1ccc(O)c(C(F)(F)F)c1)c1cc(Br)cc([N+](=O)[O-])c1Cl	103369	1	1791	0.396151	0.882002	-5.3255	0.415999	1	real	527	3831709	Nc1ccc(O)c(C(F)(F)F)c1	4571780	O=C(O)c1cc(Br)cc([N+](=O)[O-])c1Cl			O=C(Nc1ccc(Cl)cc1)c1cc(Br)ccc1O	0.75	O=C(Nc1ccc(C(=O)O)c(O)c1)c1ccccc1	0.566667
Cc1ccc(Cl)c(C(=O)Nc2cc(I)cc(C(F)(F)F)c2)c1O	109603	1	5392	0.396033	0.8944	-5.47302	0.45154	1	real	22	6957541	Nc1cc(I)cc(C(F)(F)F)c1	3753677	Cc1ccc(Cl)c(C(=O)O)c1O			Oc1c(I)cc(I)cc1I	0.785714	Cc1cc(O)cc(C)c1Cl	0.625
CN1C(=O)C(CC(=O)OCC(=O)c2ccccc2OC(F)F)SC1=S	114851	0	8265	0.395988	0.804256	-4.41201	0	1	real	1458	4138623	CN1C(=O)C(CC(=O)O)SC1=S	69748	O=C(CBr)c1ccccc1OC(F)F			O=c1cccccc1O	0.5	O=C(O)C(O)c1ccccc1	0.555556
C[N+](C)(C)CCCCNc1cccc(-c2nc(Cl)nc3ccccc23)c1	104417	1	2418	0.395978	0.703436	-3.22483	0.310964	1	real	27	19267891	C[N+](C)(C)CCCCN	26049950	Clc1nc(-c2cccc(Br)c2)c2ccccc2n1			CCCCCCCCCCCCCC[N+](C)(C)C	0.733333	Cc1cc(NCCCCCCCCCCNc2cc(C)nc3ccccc23)c2ccccc2n1	0.677419
CCOC(=O)N(c1nnc(S)s1)c1ccc([N+](=O)[O-])cc1Br	103237	1	1728	0.395926	0.772159	-4.03481	0.431743	1	real	27	44512	CCOC(=O)Nc1nnc(S)s1	3913867	O=[N+]([O-])c1ccc(Br)c(Br)c1			O=C(Nc1ccc([N+](=O)[O-])cc1O)Nc1ccccc1Br	0.513514	NC(=O)c1cc([N+](=O)[O-])cc([N+](=O)[O-])c1	0.590909
O=C(Nc1c(O)c(Cl)cc(Cl)c1Cl)c1cccc2cccc(Br)c12	110358	1	5804	0.395895	0.944159	-6.06077	0.292019	1	real	22	7528977	Nc1c(O)c(Cl)cc(Cl)c1Cl	76432	O=C(O)c1cccc2cccc(Br)c12			Oc1c(O)c(Cl)c(Cl)c(Cl)c1Cl	0.7	Cc1cc(O)cc(C)c1Cl	0.5625
C[N+](C)(C)CCOC(=O)c1c2c(nc3ccccc13)C(=Cc1ccc(Cl)c(Cl)c1)CC2	110430	4	5837	0.395796	0.808862	-4.46871	0.3494	1	real	1458	5352	O=C(O)c1c2c(nc3ccccc13)C(=Cc1ccc(Cl)c(Cl)c1)CC2	50313	C[N+](C)(C)CCBr			C[N+](C)(C)CCC(=O)c1cccc2ccccc12	0.6	O=C(O)C(O)c1ccccc1	0.5
CC(C(=O)N1CCc2ccc([N+](=O)[O-])cc21)N1C(=O)/C(=C\c2ccco2)SC1=S	110731	1	6020	0.395723	0.904804	-5.59951	0.355064	1	real	22	42830	O=[N+]([O-])c1ccc2c(c1)NCC2	23789653	CC(C(=O)O)N1C(=O)/C(=C\c2ccco2)SC1=S			CC(C)C(C(=O)O)N1C(=O)/C(=C\c2ccc(Br)cc2)SC1=S	0.609756	NC(=O)c1cc([N+](=O)[O-])cc([N+](=O)[O-])c1	0.636364
O=C(CCCOc1cccc(Cl)c1Cl)Nc1cc(Br)cc(C(F)(F)F)c1O	106074	1	3391	0.395647	0.903522	-5.58538	0.288434	1	real	22	22557662	Nc1cc(Br)cc(C(F)(F)F)c1O	2035724	O=C(O)CCCOc1cccc(Cl)c1Cl			Oc1c(O)c(Cl)c(Cl)c(Cl)c1Cl	0.7	Oc1ccc(Cl)cc1	0.538462
O=S(=O)(NCCC=Cc1ccc(Br)cc1)c1c(O)c(Cl)cc(Cl)c1Cl	105434	1	3017	0.395539	0.86115	-5.08776	0.288907	1	real	40	24210277	NCCC=Cc1ccc(Br)cc1	15142983	O=S(=O)(Cl)c1c(O)c(Cl)cc(Cl)c1Cl			Oc1cc(O)cc(/C=C/c2ccc(Br)cc2)c1	0.772727	Oc1ccc(Cl)cc1	0.538462
O=C(Nc1ccc(O)cc1F)c1csc(C(=O)Nc2ccc(C(F)(F)F)c(Br)c2)n1	114273	0	7965	0.395535	0.848216	-4.93549	0	1	wuxi	7	LN00160519_phase_2_COOH_COOEt	CCOC(=O)c1nc(C(=O)O)cs1	AG0454_AG	Nc1ccc(O)cc1F	AG1342_AG	Nc1ccc(C(F)(F)F)c(Br)c1	O=C(Nc1ccc(Cl)cc1F)c1ccccc1O	0.588235	Oc1ccc(Cl)cc1	0.615385
O=[N+]([O-])c1cc[n+]([O-])cc1N1CCC[C@H]1CO	102992	1	1580	0.395375	0.581143	-1.79234	0.373186	1	real	27	2017755	OC[C@@H]1CCCN1	2990197	O=[N+]([O-])c1cc[n+]([O-])cc1F			O=C1c2c(O)ccc([N+](=O)[O-])c2C(=O)c2c([N+](=O)[O-])ccc(O)c21	0.5	[O-][n+]1cc[n+]([O-])c2ccccc21	0.466667
O=C(Nc1cc(Cl)c(Cl)cc1O)c1csc(C(=O)Nc2cccc(OC(F)(F)F)c2)n1	103626	1	1943	0.395332	0.912224	-5.69189	0.210968	1	wuxi	7	LN00160519_phase_2_COOH_COOEt	CCOC(=O)c1nc(C(=O)O)cs1	AG1333_AG	Nc1cc(Cl)c(Cl)cc1O	AG0321_AG	Nc1cccc(OC(F)(F)F)c1	O=C(Nc1cccc(NC(=O)c2cccc(O)c2O)c1)c1cccc(O)c1O	0.666667	Oc1ccc(Cl)cc1	0.538462
O=C(Nc1cc(Br)cc(C(F)(F)F)c1O)c1ccc2c(c1)C(=O)CCS2	106448	1	3617	0.395146	0.904145	-5.59913	0.412665	1	real	22	22557662	Nc1cc(Br)cc(C(F)(F)F)c1O	11423028	O=C(O)c1ccc2c(c1)C(=O)CCS2			O=C(Nc1cc(C(F)(F)F)ccc1C(F)(F)F)c1cc(Br)ccc1O	0.564103	O=C(Nc1ccc(C(=O)O)c(O)c1)c1ccccc1	0.433333
Cc1c(C(=O)Nc2cc(C(F)(F)F)ccc2I)ccc(-c2ccc(F)c(O)c2)c1F	113242	1	7416	0.395104	0.909332	-5.66073	0.277238	1	wuxi	8	WXCD00261747_phase_3_Br_COOH	Cc1c(C(=O)O)ccc(Br)c1F	BT2177_BT	OB(O)c1ccc(F)c(O)c1	AG1790_AG	Nc1cc(C(F)(F)F)ccc1I	O=C(Nc1cc(C(F)(F)F)ccc1O)Nc1cc(C(F)(F)F)ccc1O	0.777778	Nc1ccc(C(=O)O)c(O)c1	0.5
O=C(Nc1cc(C(F)(F)F)c(F)cc1O)c1csc(-c2ccccc2)n1	117490	1	9697	0.395047	0.862412	-5.10891	0.393908	1	real	22	3834559	Nc1cc(C(F)(F)F)c(F)cc1O	33573	O=C(O)c1csc(-c2ccccc2)n1			O=C(Nc1cc(C(F)(F)F)ccc1O)Nc1cc(C(F)(F)F)ccc1O	0.62963	O=C(Nc1ccc(C(=O)O)c(O)c1)c1ccccc1	0.5
O=C(c1cc(Cl)ccc1O)N(c1ccccc1)S(=O)(=O)c1c(O)c(Cl)cc(Cl)c1Cl	101017	5	393	0.394996	0.849875	-4.96192	0.358446	1	real	40	16398	O=C(Nc1ccccc1)c1cc(Cl)ccc1O	15142983	O=S(=O)(Cl)c1c(O)c(Cl)cc(Cl)c1Cl			Oc1c(O)c(Cl)c(Cl)c(Cl)c1Cl	0.7	Oc1ccc(Cl)cc1	0.692308
C[N+](C)(C)CCCCNc1nnc(-c2ccc(O)cc2)s1	106438	1	3613	0.394825	0.659987	-2.72787	0.40159	1	real	27	19267891	C[N+](C)(C)CCCCN	7014277	Oc1ccc(-c2nnc(Br)s2)cc1			CCCCCCCCCCCCCC[N+](C)(C)C	0.666667	Oc1ccc(Cl)cc1	0.615385
O=S(=O)(NC(CF)c1ccc(C(F)(F)F)cc1)c1c(O)c(Cl)cc(Cl)c1Cl	101930	1	953	0.394752	0.806353	-4.45249	0.189551	1	real	40	26710510	NC(CF)c1ccc(C(F)(F)F)cc1	15142983	O=S(=O)(Cl)c1c(O)c(Cl)cc(Cl)c1Cl			Oc1c(O)c(Cl)c(Cl)c(Cl)c1Cl	0.7	Oc1ccc(Cl)cc1	0.538462
O=C(Nc1cc(Cl)c(O)c2ccccc12)c1ccccc1-c1ccc(C(F)(F)F)cc1	104428	1	2423	0.394664	0.955588	-6.2111	0.244249	1	real	527	3869519	Nc1cc(Cl)c(O)c2ccccc12	808	O=C(O)c1ccccc1-c1ccc(C(F)(F)F)cc1			O=C(Nc1cc(C(F)(F)F)ccc1O)Nc1cc(C(F)(F)F)ccc1O	0.666667	Oc1ccc(Cl)cc1	0.538462
O=C(CCc1ccc(C(=O)Nc2cc(C(F)(F)F)cc(C(F)(F)F)c2Cl)[nH]1)Nc1cc(F)c(O)cc1Cl	115157	0	8429	0.39461	0.89811	-5.5349	0	1	wuxi	7	LN05340749_phase_2_COOH_COOMe	COC(=O)c1ccc(CCC(=O)O)[nH]1	AG00073_AG	Nc1cc(F)c(O)cc1Cl	AG1513_AG	Nc1cc(C(F)(F)F)cc(C(F)(F)F)c1Cl	O=C(Nc1cc(C(F)(F)F)ccc1O)Nc1cc(C(F)(F)F)ccc1O	0.740741	Oc1ccc(Cl)cc1	0.538462
O=C(Nc1ccc(-c2cccc(C(F)(F)F)c2)cc1)c1cc(Cl)c(F)cc1O	110603	1	5941	0.394598	0.951444	-6.16314	0.38999	1	real	22	71540	Nc1ccc(-c2cccc(C(F)(F)F)c2)cc1	3732538	O=C(O)c1cc(Cl)c(F)cc1O			O=C(Nc1cc(C(F)(F)F)ccc1O)Nc1cc(C(F)(F)F)ccc1O	0.666667	O=C(Nc1ccc(C(=O)O)c(O)c1)c1ccccc1	0.6
CN(C)c1ccc(C(CNc2ccc3c(n2)CCC=C3Cl)c2c[nH]c3ccccc23)cc1	104672	1	2583	0.394468	0.798789	-4.36706	0.305672	1	real	27	10938	CN(C)c1ccc(C(CN)c2c[nH]c3ccccc23)cc1	8850762	ClC1=CCCc2nc(Cl)ccc21			CN(C)c1ccc(C(c2ccc(N(C)C)cc2)c2ccc(N(C)C)cc2)cc1	0.823529	Cc1cc(NCCCCCCCCCCNc2cc(C)nc3ccccc23)c2ccccc2n1	0.451613
CCOC(=O)N(c1nnc(S)s1)c1ncc(Cl)cc1[N+](=O)[O-]	104925	0	2726	0.394267	0.750112	-3.79637	0	1	real	27	44512	CCOC(=O)Nc1nnc(S)s1	2799004	O=[N+]([O-])c1cc(Cl)cnc1Cl			O=[N+]([O-])c1ccc(Cl)c2nonc12	0.518519	CC(=O)Nc1ncc([N+](=O)[O-])s1	0.533333
O=S(=O)(NC(c1cccc(Cl)c1)c1ccccc1C(F)(F)F)c1c(O)cc(Cl)cc1Cl	101436	1	606	0.394118	0.864672	-5.1474	0.0348887	1	real	40	26059068	NC(c1cccc(Cl)c1)c1ccccc1C(F)(F)F	17633459	O=S(=O)(Cl)c1c(O)cc(Cl)cc1Cl			O=c1cccccc1O	0.5625	Oc1ccc(Cl)cc1	0.615385
CCc1ccc(C(=O)N[C@H](CC(=O)O)c2ccc(-c3cc(F)cc(F)c3O)cc2)cc1Br	113186	1	7385	0.394096	0.846415	-4.93267	0.312236	1	wuxi	9	LN01375002_phase_3_Br_N-Boc	CC(C)(C)OC(=O)N[C@H](CC(=O)O)c1ccc(Br)cc1	BT3353_BT	CC(C)(O)C(C)(C)OB(O)c1cc(F)cc(F)c1O	SD1258_SD	CCc1ccc(C(=O)O)cc1Br	CC[C@H](c1ccc(O)cc1)[C@@H](CC)c1ccc(O)cc1	0.631579	NNC(=O)c1ccncc1	0.52381
O=C(CCN1C(=O)C(=Cc2ccc(F)cc2)SC1=S)OCC(=O)c1ccc(C(F)(F)F)nc1	105507	1	3059	0.393942	0.930105	-5.92022	0.320149	1	real	1458	43186	O=C(O)CCN1C(=O)C(=Cc2ccc(F)cc2)SC1=S	22971310	O=C(CBr)c1ccc(C(F)(F)F)nc1			O=C(O)c1ccc(/C=C2\SC(=S)N(Cc3cccc(C(F)(F)F)c3)C2=O)cc1	0.647059	NC(=O)c1cnccn1	0.428571
O=C(Cc1ccccc1NC(=O)c1cccc(OC(F)(F)F)c1O)Nc1ccc(Br)cc1C(F)(F)F	107643	1	4269	0.393869	0.928872	-5.90663	0.38623	1	wuxi	6	WXCD00907386_phase_3_COOH_N-Boc	CC(C)(C)OC(=O)Nc1ccccc1CC(=O)O	AG0390_AG	Nc1ccc(Br)cc1C(F)(F)F	SD0957_SD	O=C(O)c1cccc(OC(F)(F)F)c1O	O=C(Nc1cc(C(F)(F)F)ccc1C(F)(F)F)c1cc(Br)ccc1O	0.717949	O=C(Nc1ccc(C(=O)O)c(O)c1)c1ccccc1	0.466667
C[N+](C)(C)Cc1c(-c2ccc(N(CC3(Cc4ccccc4)CC4CCC3C4)C3CC3)cc2)nc2sccn12	108469	2	4753	0.393855	0.751432	-3.81718	0.373324	1	real	2230	9327476	c1ccc(CC2(CNC3CC3)CC3CCC2C3)cc1	31624	C[N+](C)(C)Cc1c(-c2ccc(Cl)cc2)nc2sccn12			CCCCCCCCCCCCCCCCCC[N+](C)(C)Cc1ccccc1	0.5	C1N2CN3CN1CN(C2)C3	0.5
C[N+](C)(C)CCOC(=O)c1c2c(nc3ccccc13)C(=Cc1ccccc1Cl)CCC2	104226	4	2314	0.393734	0.766619	-3.99758	0.3252	1	real	1458	5624	O=C(O)c1c2c(nc3ccccc13)C(=Cc1ccccc1Cl)CCC2	50313	C[N+](C)(C)CCBr			C[N+](C)(C)CCC(=O)c1cccc2ccccc12	0.6	O=C(O)C(O)c1ccccc1	0.5
CCOc1ccc(C(F)(F)F)cc1-c1ccc([C@@H](CC(=O)O)N[CH]c2cc(C(=O)CBr)ccc2O)cc1	116401	1	9098	0.393527	0.91208	-5.71325	0.344242	1	wuxi	13	LN01375002_phase_3_Br_N-Boc	CC(C)(C)OC(=O)N[C@H](CC(=O)O)c1ccc(Br)cc1	BT4162_BT	CCOc1ccc(C(F)(F)F)cc1B(O)O	QS1542_QS	O=Cc1cc(C(=O)CBr)ccc1O	O=C(Nc1cc(C(F)(F)F)ccc1O)Nc1cc(C(F)(F)F)ccc1O	0.740741	O=C(O)C(O)c1ccccc1	0.5
O=C(Cc1cccc(CC(F)(F)F)c1)Nc1cc(Cl)c(O)c2ccccc12	108650	1	4860	0.39342	0.908755	-5.67546	0.338575	1	real	527	3869519	Nc1cc(Cl)c(O)c2ccccc12	10912224	O=C(O)Cc1cccc(CC(F)(F)F)c1			Oc1c(O)c(Cl)c(Cl)c(Cl)c1Cl	0.6	Oc1ccc(Cl)cc1	0.538462
Cn1cc(NC(=O)c2c(O)c(Cl)cc(Cl)c2Cl)cc1C(=O)Nc1ccc(Cl)c(C(F)(F)F)c1Cl	111597	2	6509	0.393391	0.962618	-6.31015	0.377035	1	wuxi	6	WXCD00300025_phase_3_COOH_N-Boc	Cn1cc(NC(=O)OC(C)(C)C)cc1C(=O)O	AG00216_AG	Nc1ccc(Cl)c(C(F)(F)F)c1Cl	SD1161_SD	O=C(O)c1c(O)c(Cl)cc(Cl)c1Cl	O=C(Nc1cc(Cl)cc(Cl)c1O)c1c(O)c(Cl)cc(Cl)c1Cl	0.806452	Cc1cc(O)cc(C)c1Cl	0.5625
CCc1ccc(O)c(C(=O)Nc2ccc(/C=C/C(F)(F)F)cc2)c1	108282	1	4650	0.393387	0.869658	-5.21545	0.378093	1	real	22	24078682	Nc1ccc(/C=C/C(F)(F)F)cc1	2071413	CCc1ccc(O)c(C(=O)O)c1			O=C(Nc1ccc(Cl)cc1)c1cc(Br)ccc1O	0.65625	O=C(Nc1ccc(C(=O)O)c(O)c1)c1ccccc1	0.533333
CC(C)(C)c1ccc(O)c(NC(=O)c2nc(C(=O)Nc3cccc(SC(F)(F)F)c3)cs2)c1	116649	0	9229	0.39336	0.919287	-5.80026	0	1	wuxi	7	LN00160519_phase_2_COOH_COOEt	CCOC(=O)c1nc(C(=O)O)cs1	AG0536_AG	Nc1cccc(SC(F)(F)F)c1	AG1939_AG	CC(C)(C)c1ccc(O)c(N)c1	O=C(Nc1cc(C(F)(F)F)ccc1O)Nc1cc(C(F)(F)F)ccc1O	0.777778	O=C(Nc1ccc(C(=O)O)c(O)c1)c1ccccc1	0.566667
C[N+](C)(C)CCOC(=O)c1c2c(nc3ccccc13)C(=Cc1ccccc1Cl)CC2	104343	5	2378	0.393244	0.756873	-3.88906	0.324562	1	real	1458	5623	O=C(O)c1c2c(nc3ccccc13)C(=Cc1ccccc1Cl)CC2	50313	C[N+](C)(C)CCBr			C[N+](C)(C)CCC(=O)c1cccc2ccccc12	0.6	O=C(O)C(O)c1ccccc1	0.5
Cc1cccc(-c2ccc(CNS(=O)(=O)c3c(O)c(Cl)cc(Cl)c3Cl)cc2)c1	102259	1	1120	0.39321	0.906127	-5.64719	0.239099	1	real	40	3532511	Cc1cccc(-c2ccc(CN)cc2)c1	15142983	O=S(=O)(Cl)c1c(O)c(Cl)cc(Cl)c1Cl			Oc1c(O)c(Cl)c(Cl)c(Cl)c1Cl	0.7	Cc1cc(O)cc(C)c1Cl	0.625
CC(=O)NC[C@H]1CN(c2ccc(N3CCN(C(=O)c4csc(C(=O)Nc5cc(C(C)(C)C)no5)n4)CC3)c(F)c2)C(=O)O1	102540	1	1317	0.393149	0.841873	-4.89128	0.370279	1	wuxi	7	LN00160519_phase_2_COOH_COOEt	CCOC(=O)c1nc(C(=O)O)cs1	AN00795_AN	CC(=O)NC[C@H]1CN(c2ccc(N3CCNCC3)c(F)c2)C(=O)O1	AF0612_AF	CC(C)(C)c1cc(N)on1	CC(=O)NCC1CN(c2ccc(N3CCSCC3)c(F)c2)C(=O)O1	0.901961	CC(=O)NC[C@H]1CN(c2ccc(N3CCOCC3)c(F)c2)C(=O)O1	0.92
CC(C)C(C)(Nc1ccc(-c2nc3sccn3c2C[N+](C)(C)C)cc1)c1ccc(Br)cc1	110422	1	5833	0.393008	0.727101	-3.54147	0.308154	1	real	2230	17094979	CC(C)C(C)(N)c1ccc(Br)cc1	31624	C[N+](C)(C)Cc1c(-c2ccc(Cl)cc2)nc2sccn12			Cn1nc(-c2ccc(C(F)(F)F)cc2)nc2c(=O)n(C)c(=O)nc1-2	0.384615	CC(=O)Nc1ccc(S(=O)(=O)c2ccc(NC(C)=O)cc2)cc1	0.391304
O=C(Nc1cc(O)c(Cl)cc1F)c1cccc2sc(C(F)(F)F)nc12	114491	1	8067	0.392961	0.863249	-5.14543	0.334508	1	real	22	199364	Nc1cc(O)c(Cl)cc1F	22129741	O=C(O)c1cccc2sc(C(F)(F)F)nc12			O=C(Nc1ccc(Cl)cc1F)c1ccccc1O	0.705882	Oc1ccc(Cl)cc1	0.538462
C[N+](C)(C)CCOC(=O)CSc1ccc(Cl)cc1[N+](=O)[O-]	102474	8	1272	0.392857	0.693554	-3.14832	0.352347	1	real	1458	8601909	O=C(O)CSc1ccc(Cl)cc1[N+](=O)[O-]	50313	C[N+](C)(C)CCBr			O=C1c2c(O)ccc([N+](=O)[O-])c2C(=O)c2c([N+](=O)[O-])ccc(O)c21	0.5	Oc1ccc(Cl)cc1	0.615385
Cc1cn2nc(NCCCC[N+](C)(C)C)sc2n1	100453	2	48	0.392814	0.492612	-0.782459	0.0305106	1	real	27	19267891	C[N+](C)(C)CCCCN	44588	Cc1cn2nc(Br)sc2n1			CCCCCCCCCCCCCC[N+](C)(C)C	0.666667	Cc1cc(NCCCCCCCCCCNc2cc(C)nc3ccccc23)c2ccccc2n1	0.451613
O=[N+]([O-])c1cc(CS(=O)(=O)N2C[C@@H]3[C@H](CO)CO[C@@H]3C2)cs1	116787	4	9310	0.392639	0.679732	-2.98834	0.387932	1	real	40	26535940	OC[C@@H]1CO[C@@H]2CNC[C@H]12	4760458	O=[N+]([O-])c1cc(CS(=O)(=O)Cl)cs1			O=C1c2c(O)ccc([N+](=O)[O-])c2C(=O)c2c([N+](=O)[O-])ccc(O)c21	0.416667	Cc1ncc([N+](=O)[O-])n1CCO	0.466667
Cc1ccc(C(=O)COC(=O)CCCN2C(=O)C(=Cc3cccs3)SC2=S)c(C)c1	106129	1	3422	0.392601	0.931187	-5.95009	0.302048	1	real	1458	141774	O=C(O)CCCN1C(=O)C(=Cc2cccs2)SC1=S	7578	Cc1ccc(C(=O)CCl)c(C)c1			Cc1ccc(/C=C2\SC(=S)N(CCCCCC(=O)Nc3ccc(C(=O)O)c(O)c3)C2=O)cc1	0.583333	Cc1cc(O)cc(C)c1Cl	0.4375
CN1CN(c2ccc([N+](=O)[O-])s2)C(=O)C12CNC2	101481	0	678	0.39256	0.632732	-2.43584	0	1	real	27	3778763	CN1CNC(=O)C12CNC2	2018354	O=[N+]([O-])c1ccc(Cl)s1			O=C1NC(=S)S/C1=C/c1ccccc1[N+](=O)[O-]	0.416667	C1N2CN3CN1CN(C2)C3	0.5
O=C1C(=Cc2cccs2)SC(=S)N1CCCC(=O)N(C(=O)C(F)(F)F)C1CNC1	103933	0	2120	0.392424	0.82573	-4.71043	0	1	real	22	26272900	O=C(NC1CNC1)C(F)(F)F	141774	O=C(O)CCCN1C(=O)C(=Cc2cccs2)SC1=S			O=C(O)c1ccc(/C=C2\SC(=S)N(Cc3cccc(C(F)(F)F)c3)C2=O)cc1	0.54902	Clc1ccc([I+]c2cccs2)cc1	0.434783
O=C(Nc1ccc(-c2cccc(C(F)(F)F)c2)cc1)c1cc(F)cc(Br)c1O	113988	1	7808	0.392395	0.940563	-6.06314	0.287897	1	real	22	71540	Nc1ccc(-c2cccc(C(F)(F)F)c2)cc1	8936848	O=C(O)c1cc(F)cc(Br)c1O			O=C(Nc1cccc(NC(=O)c2cccc(O)c2O)c1)c1cccc(O)c1O	0.666667	O=C(Nc1ccc(C(=O)O)c(O)c1)c1ccccc1	0.533333
O=C(Nc1ccc(/C=C/C(F)(F)F)cc1)c1cc(O)cc(Br)c1	116522	2	9163	0.392391	0.827584	-4.7327	0.313449	1	real	22	24078682	Nc1ccc(/C=C/C(F)(F)F)cc1	2798261	O=C(O)c1cc(O)cc(Br)c1			Oc1cc(O)cc(/C=C/c2ccc(Br)cc2)c1	0.727273	O=C(Nc1ccc(C(=O)O)c(O)c1)c1ccccc1	0.533333
CC(C)(C)c1cc(Br)cc(NC(=O)c2ccc(C(F)F)c(Cl)c2)c1O	111911	1	6677	0.392267	0.921052	-5.83501	0.287122	1	real	22	15159614	CC(C)(C)c1cc(Br)cc(N)c1O	24676383	O=C(O)c1ccc(C(F)F)c(Cl)c1			CC(C)(C)c1cc(O)ccc1O	0.6	Oc1ccc(Cl)cc1	0.538462
O=S(=O)(NCC(OCC(F)(F)F)c1cccc(Cl)c1)c1c(O)c(Cl)cc(Cl)c1Cl	108017	1	4490	0.392161	0.873914	-5.28123	0.307804	1	real	40	8294396	NCC(OCC(F)(F)F)c1cccc(Cl)c1	15142983	O=S(=O)(Cl)c1c(O)c(Cl)cc(Cl)c1Cl			Oc1c(O)c(Cl)c(Cl)c(Cl)c1Cl	0.7	Oc1ccc(Cl)cc1	0.615385
O=C(Nc1cc(Br)cc(C(F)(F)F)c1O)c1cccc(-c2c(F)cccc2F)c1	106861	1	3843	0.392123	0.890843	-5.48109	0.332974	1	real	22	22557662	Nc1cc(Br)cc(C(F)(F)F)c1O	9065314	O=C(O)c1cccc(-c2c(F)cccc2F)c1			O=C(Nc1cc(C(F)(F)F)ccc1C(F)(F)F)c1cc(Br)ccc1O	0.564103	O=C(Nc1ccc(C(=O)O)c(O)c1)c1ccccc1	0.5
CCc1ccc(O)c(C(=O)Nc2cc(I)cc(C(F)(F)F)c2)c1	107088	1	3967	0.39212	0.878611	-5.33707	0.347135	1	real	22	6957541	Nc1cc(I)cc(C(F)(F)F)c1	2071413	CCc1ccc(O)c(C(=O)O)c1			Oc1c(I)cc(I)cc1I	0.714286	O=C(Nc1ccc(C(=O)O)c(O)c1)c1ccccc1	0.5
O=C(CCCN1C(=O)C(=Cc2cccs2)SC1=S)OCc1ccc([N+](=O)[O-])cc1F	112795	3	7159	0.392106	0.893126	-5.50819	0.392125	1	real	1458	141774	O=C(O)CCCN1C(=O)C(=Cc2cccs2)SC1=S	3575775	O=[N+]([O-])c1ccc(CBr)c(F)c1			O=C(CCN1C(=O)/C(=C/c2ccc(-c3ccc([N+](=O)[O-])cc3)o2)SC1=S)O[K]	0.642857	NC(=O)c1cc([N+](=O)[O-])cc([N+](=O)[O-])c1	0.590909
O=C(Nc1cc(C(F)(F)F)c(Cl)cc1O)c1csc(I)n1	111896	1	6668	0.392038	0.794247	-4.34461	0.297633	1	real	22	11656874	Nc1cc(C(F)(F)F)c(Cl)cc1O	8627451	O=C(O)c1csc(I)n1			O=C(Nc1cc(C(F)(F)F)ccc1O)Nc1cc(C(F)(F)F)ccc1O	0.592593	Oc1ccc(Cl)cc1	0.461538
O=C(CSc1ccsc1[N+](=O)[O-])NCC(F)(F)F	104582	1	2525	0.392004	0.690496	-3.12321	0.371353	1	real	22	221274	NCC(F)(F)F	971382	O=C(O)CSc1ccsc1[N+](=O)[O-]			O=C1c2c(O)ccc([N+](=O)[O-])c2C(=O)c2c([N+](=O)[O-])ccc(O)c21	0.416667	NC(=O)c1cc([N+](=O)[O-])cc([N+](=O)[O-])c1	0.454545
O=C(Nc1ccc(-c2ccc(C(F)(F)F)cc2)cc1)c1ccc(I)c(O)c1	108765	0	4924	0.391977	0.927423	-5.91375	0	1	wuxi	1	AG4205_AG	Nc1ccc(-c2ccc(C(F)(F)F)cc2)cc1	SD0354_SD	O=C(O)c1ccc(I)c(O)c1			O=C(Nc1ccc(C(O)(C(F)(F)F)C(F)(F)F)cc1)c1ccc(C(F)(F)F)cc1	0.8	O=C(Nc1ccc(C(=O)O)c(O)c1)c1ccccc1	0.6
CC(C(=O)N1CCc2cc([N+](=O)[O-])ccc21)N1C(=O)/C(=C\c2ccco2)SC1=S	109731	3	5452	0.391966	0.89215	-5.49849	0.342992	1	real	22	39516	O=[N+]([O-])c1ccc2c(c1)CCN2	23789653	CC(C(=O)O)N1C(=O)/C(=C\c2ccco2)SC1=S			CC(C)C(C(=O)O)N1C(=O)/C(=C\c2ccc(Br)cc2)SC1=S	0.609756	NC(=O)c1cc([N+](=O)[O-])cc([N+](=O)[O-])c1	0.636364
O=C(Nc1cccc2cccc(O)c12)c1csc(-c2cccc(C(F)(F)F)c2)n1	110827	1	6070	0.391704	0.896435	-5.5523	0.35483	1	real	22	3844178	Nc1cccc2cccc(O)c12	75700	O=C(O)c1csc(-c2cccc(C(F)(F)F)c2)n1			O=C(Nc1cc(C(F)(F)F)ccc1O)Nc1cc(C(F)(F)F)ccc1O	0.703704	Oc1ccc(Cl)cc1	0.461538
O=C(Nc1cc(Br)cc(Cl)c1O)c1cc(-c2cc(F)c(Cl)cc2Cl)on1	115072	1	8381	0.391665	0.936087	-6.01976	0.36829	1	wuxi	1	AG3730_AG	Nc1cc(Br)cc(Cl)c1O	SC1498_SC	O=C(O)c1cc(-c2cc(F)c(Cl)cc2Cl)on1			O=C(Nc1cc(Cl)cc(Cl)c1O)c1c(O)c(Cl)cc(Cl)c1Cl	0.645161	Oc1ccc(Cl)cc1	0.461538
C=CC1(O)CCN(c2c[n+]([O-])ccc2[N+](=O)[O-])C1	106648	2	3719	0.391453	0.594124	-1.99532	0.360001	1	real	27	27924875	C=CC1(O)CCNC1	2990197	O=[N+]([O-])c1cc[n+]([O-])cc1F			O=C1c2c(O)ccc([N+](=O)[O-])c2C(=O)c2c([N+](=O)[O-])ccc(O)c21	0.5	[O-][n+]1cc[n+]([O-])c2ccccc21	0.466667
CC(C)(C)c1ccc(O)c(NC(=O)Nc2cccc(SC(F)(F)F)c2)c1	116646	0	9229	0.391436	0.906996	-5.68009	0	1	real	2430	55772	Nc1cccc(SC(F)(F)F)c1	10355	CC(C)(C)c1ccc(O)c(N)c1			O=C(Nc1cc(C(F)(F)F)ccc1O)Nc1cc(C(F)(F)F)ccc1O	0.888889	O=C(Nc1ccc(C(=O)O)c(O)c1)c1ccccc1	0.5
O=C(CCN1C(=O)C(=Cc2ccc(F)cc2)SC1=S)OCC(=O)c1ccc(F)cc1F	113502	2	7555	0.391435	0.931361	-5.96704	0.349513	1	real	1458	43186	O=C(O)CCN1C(=O)C(=Cc2ccc(F)cc2)SC1=S	10834	O=C(CCl)c1ccc(F)cc1F			O=C(O)c1ccc(/C=C2\SC(=S)N(Cc3cccc(C(F)(F)F)c3)C2=O)cc1	0.568627	Nc1ccc(C(=O)O)c(O)c1	0.409091
COC(=O)c1cscc1C(=O)COC(=O)CCCN1C(=O)C(=Cc2cccs2)SC1=S	111534	1	6476	0.391376	0.895493	-5.5454	0.331795	1	real	1458	141774	O=C(O)CCCN1C(=O)C(=Cc2cccs2)SC1=S	26031482	COC(=O)c1cscc1C(=O)CBr			Cc1ccc(/C=C2\SC(=S)N(CCCCCC(=O)Nc3ccc(C(=O)O)c(O)c3)C2=O)cc1	0.516667	NNC(=O)c1ccncc1	0.428571
O=C(NCc1cc(Cl)cc(Cl)c1O)C(=O)Nc1ccc(-c2ccccc2)c(C(F)(F)F)c1	112894	0	7219	0.391323	0.915633	-5.78325	0	1	real	2718	18829486	NCc1cc(Cl)cc(Cl)c1O	2014600	Nc1ccc(-c2ccccc2)c(C(F)(F)F)c1			O=S(c1cc(Cl)cc(Cl)c1O)c1cc(Cl)cc(Cl)c1O	0.636364	Oc1ccc(Cl)cc1	0.615385
CCc1ccc(C(NS(=O)(=O)c2c(O)c(Cl)cc(Cl)c2Cl)c2cccc(F)c2)cc1	110345	1	5793	0.391304	0.893991	-5.52863	0.303695	1	real	40	32862	CCc1ccc(C(N)c2cccc(F)c2)cc1	15142983	O=S(=O)(Cl)c1c(O)c(Cl)cc(Cl)c1Cl			Oc1c(O)c(Cl)c(Cl)c(Cl)c1Cl	0.7	Cc1cc(O)cc(C)c1Cl	0.5625
O=C(Nc1cc(SC(F)(F)F)ccc1O)c1cc2ccccc2c(Br)c1O	104936	0	2732	0.391272	0.94432	-6.12174	0	1	wuxi	1	AG5339_AG	Nc1cc(SC(F)(F)F)ccc1O	SE1117_SD	O=C(O)c1cc2ccccc2c(Br)c1O			O=C(Nc1cc(C(F)(F)F)ccc1O)Nc1cc(C(F)(F)F)ccc1O	0.666667	O=C(Nc1ccc(C(=O)O)c(O)c1)c1ccccc1	0.5
O=C(CCN1C(=O)C(=Cc2ccc(F)cc2)SC1=S)OC(F)(F)S(=O)(=O)OCCC(F)(F)F	108215	0	4611	0.39125	0.852624	-5.04215	0	1	real	1458	43186	O=C(O)CCN1C(=O)C(=Cc2ccc(F)cc2)SC1=S	17406679	O=S(=O)(OCCC(F)(F)F)C(F)(F)F			O=C(O)c1ccc(/C=C2\SC(=S)N(Cc3cccc(C(F)(F)F)c3)C2=O)cc1	0.588235	NNC(=O)c1ccncc1	0.380952
O=C(Nc1c(O)c(Cl)cc(Cl)c1Cl)c1cc2c(Br)c(Cl)ccc2s1	109771	1	5475	0.391245	0.937523	-6.04204	0.341723	1	real	22	7528977	Nc1c(O)c(Cl)cc(Cl)c1Cl	23326207	O=C(O)c1cc2c(Br)c(Cl)ccc2s1			Oc1c(O)c(Cl)c(Cl)c(Cl)c1Cl	0.7	Cc1cc(O)cc(C)c1Cl	0.5625
O=C(Cc1c(Cl)ccc(O)c1Cl)Nc1ccc(-c2cccc(C(F)(F)F)c2)cc1	106643	2	3715	0.391132	0.937508	-6.04331	0.308215	1	real	22	71540	Nc1ccc(-c2cccc(C(F)(F)F)c2)cc1	22602501	O=C(O)Cc1c(Cl)ccc(O)c1Cl			O=C(Nc1cc(C(F)(F)F)ccc1O)Nc1cc(C(F)(F)F)ccc1O	0.703704	Cc1cc(O)cc(C)c1Cl	0.5625
O=C(Nc1cc(Br)cc(C(F)(F)F)c1O)c1cc(=O)c2ccc(F)cc2o1	108860	1	4978	0.391129	0.832981	-4.81237	0.374363	1	real	22	22557662	Nc1cc(Br)cc(C(F)(F)F)c1O	9085830	O=C(O)c1cc(=O)c2ccc(F)cc2o1			O=C(Nc1cc(C(F)(F)F)ccc1C(F)(F)F)c1cc(Br)ccc1O	0.589744	NNC(=O)c1ccncc1	0.428571
O=C(Nc1cc(Br)cc(C(F)(F)F)c1O)c1cc(F)cs1	107123	1	3984	0.391051	0.775551	-4.13704	0.362553	1	real	22	22557662	Nc1cc(Br)cc(C(F)(F)F)c1O	3050742	O=C(O)c1cc(F)cs1			O=C(Nc1cc(C(F)(F)F)ccc1C(F)(F)F)c1cc(Br)ccc1O	0.538462	NNC(=O)c1ccncc1	0.333333
O=C(Nc1ccc(Cl)c(C(F)(F)F)c1Cl)c1nn2ccccc2c1C(=O)Nc1cc(Br)cc(Cl)c1O	113469	0	7534	0.390868	0.925102	-5.90058	0	1	wuxi	7	LN05333710_phase_2_COOH_COOMe	COC(=O)c1c(C(=O)O)nn2ccccc12	AG00216_AG	Nc1ccc(Cl)c(C(F)(F)F)c1Cl	AG3730_AG	Nc1cc(Br)cc(Cl)c1O	O=C(Nc1cc(Cl)cc(Cl)c1O)c1c(O)c(Cl)cc(Cl)c1Cl	0.709677	Oc1ccc(Cl)cc1	0.538462
O=C(CCCN1C(=O)C(=Cc2cccs2)SC1=S)OC(F)(F)c1cc(C(=O)CBr)ccn1	105845	1	3260	0.390576	0.884781	-5.42946	0.338115	1	real	1458	141774	O=C(O)CCCN1C(=O)C(=Cc2cccs2)SC1=S	19196747	O=C(CBr)c1ccnc(C(F)(F)F)c1			O=C(O)c1ccc(/C=C2\SC(=S)N(Cc3cccc(C(F)(F)F)c3)C2=O)cc1	0.568627	NNC(=O)c1ccncc1	0.571429
CC(C)(C(=O)Nc1cc(Cl)c(O)c2ccccc12)c1cccc(C(F)(F)F)c1	111703	2	6561	0.390494	0.919815	-5.8431	0.407014	1	real	527	3869519	Nc1cc(Cl)c(O)c2ccccc12	2175491	CC(C)(C(=O)O)c1cccc(C(F)(F)F)c1			O=C(Nc1cc(C(F)(F)F)ccc1O)Nc1cc(C(F)(F)F)ccc1O	0.666667	Oc1ccc(Cl)cc1	0.538462
C#Cc1ccc(C(=O)Nc2cc(C(F)(F)F)c(Cl)cc2O)c(F)c1Cl	102818	1	1477	0.390368	0.879848	-5.37403	0.342553	1	real	22	11656874	Nc1cc(C(F)(F)F)c(Cl)cc1O	26765543	C#Cc1ccc(C(=O)O)c(F)c1Cl			O=C(Nc1cc(C(F)(F)F)ccc1O)Nc1cc(C(F)(F)F)ccc1O	0.62963	Oc1ccc(Cl)cc1	0.538462
Cc1cc(O)c(NC(=O)CSC(c2ccccc2)c2ccccc2)cc1C(F)(F)F	107607	1	4249	0.390119	0.909473	-5.72609	0.429221	1	real	22	21490581	Cc1cc(O)c(N)cc1C(F)(F)F	13882	O=C(O)CSC(c1ccccc1)c1ccccc1			O=C(Nc1cc(C(F)(F)F)ccc1O)Nc1cc(C(F)(F)F)ccc1O	0.62963	O=C(O)C(O)c1ccccc1	0.666667
O=C(c1ccccc1O)N(c1ccc(Cl)c(C(F)(F)F)c1)S(=O)(=O)Cc1ccc(C(F)F)cc1	106654	2	3724	0.390062	0.892527	-5.52725	0.32291	1	real	40	4061071	O=C(Nc1ccc(Cl)c(C(F)(F)F)c1)c1ccccc1O	13580370	O=S(=O)(Cl)Cc1ccc(C(F)F)cc1			O=c1cccccc1O	0.625	O=C(O)C(O)c1ccccc1	0.555556
O=C(Cc1ccccc1NC(=O)c1c(O)c(Cl)cc(Cl)c1Cl)Nc1cc(Br)ccc1C(F)(F)F	111773	1	6600	0.390054	0.949301	-6.19595	0.371192	1	wuxi	6	WXCD00907386_phase_3_COOH_N-Boc	CC(C)(C)OC(=O)Nc1ccccc1CC(=O)O	AG1202_AG	Nc1cc(Br)ccc1C(F)(F)F	SD1161_SD	O=C(O)c1c(O)c(Cl)cc(Cl)c1Cl	O=C(Nc1cc(Cl)cc(Cl)c1O)c1c(O)c(Cl)cc(Cl)c1Cl	0.806452	Oc1ccc(Cl)cc1	0.538462
COC(=O)c1ccc(C(=O)COC(=O)CN2C(=O)C(=Cc3ccc(Br)cc3)SC2=S)o1	111027	2	6184	0.389992	0.943714	-6.13095	0.333291	1	real	1458	141764	O=C(O)CN1C(=O)C(=Cc2ccc(Br)cc2)SC1=S	11815786	COC(=O)c1ccc(C(=O)CBr)o1			CC(C)C(C(=O)O)N1C(=O)/C(=C\c2ccc(Br)cc2)SC1=S	0.707317	NNC(=O)c1ccncc1	0.380952
CC(C)(C)OC(=O)C(=O)COC(=O)CCCN1C(=O)C(=Cc2cccs2)SC1=S	115195	2	8448	0.389734	0.847737	-5.00397	0.342116	1	real	1458	141774	O=C(O)CCCN1C(=O)C(=Cc2cccs2)SC1=S	7275476	CC(C)(C)OC(=O)C(=O)CBr			O=C(CCN1C(=O)/C(=C/c2ccc(-c3ccc([N+](=O)[O-])cc3)o2)SC1=S)O[K]	0.535714	[O-][n+]1cc[n+]([O-])c2ccccc21	0.4
Cc1ccc(F)c(O)c1C(=O)Nc1ccc(Cl)c(C(F)(F)F)c1	109822	1	5508	0.389691	0.821497	-4.6955	0.31117	1	real	22	2288	Nc1ccc(Cl)c(C(F)(F)F)c1	9479765	Cc1ccc(F)c(O)c1C(=O)O			O=C(Nc1ccc(Cl)cc1)Nc1ccc(Cl)c(Cl)c1	0.653846	Cc1cc(O)cc(C)c1Cl	0.625
O=S(=O)(NC(c1ccc(Cl)cc1)c1ccccc1C(F)(F)F)c1cc(Cl)c(O)c(Cl)c1	101743	1	816	0.389662	0.847429	-5.00126	0.495475	1	real	40	26057505	NC(c1ccc(Cl)cc1)c1ccccc1C(F)(F)F	72711	O=S(=O)(Cl)c1cc(Cl)c(O)c(Cl)c1			Oc1c(O)c(Cl)c(Cl)c(Cl)c1Cl	0.6	Oc1ccc(Cl)cc1	0.769231
O=C(CCCN1C(=O)C(=Cc2cccs2)SC1=S)Nc1cc(F)ccc1N1CC(C(F)(F)F)OC1=O	102105	1	1049	0.389569	0.96711	-6.41189	0.422358	1	real	22	3695212	Nc1cc(F)ccc1N1CC(C(F)(F)F)OC1=O	141774	O=C(O)CCCN1C(=O)C(=Cc2cccs2)SC1=S			Cc1ccc(/C=C2\SC(=S)N(CCCCCC(=O)Nc3ccc(C(=O)O)c(O)c3)C2=O)cc1	0.566667	CC(=O)NC[C@H]1CN(c2ccc(N3CCSCC3)c(F)c2)C(=O)O1	0.470588
O=C(Nc1c(O)cccc1Cl)c1cc(Br)ccc1OC(F)(F)F	114088	1	7866	0.389552	0.879415	-5.37936	0.294932	1	wuxi	1	AG1217_AG	Nc1c(O)cccc1Cl	SD1167_SD	O=C(O)c1cc(Br)ccc1OC(F)(F)F			O=C(Nc1ccc(Cl)cc1)c1cc(Br)ccc1O	0.71875	Oc1ccc(Cl)cc1	0.538462
CC(C)(C)c1ccc(O)c(NC(=O)c2csc(C(=O)Nc3cccc(SC(F)(F)F)c3)n2)c1	116648	1	9229	0.389535	0.918391	-5.83857	0.379899	1	wuxi	7	LN00160519_phase_2_COOH_COOEt	CCOC(=O)c1nc(C(=O)O)cs1	AG1939_AG	CC(C)(C)c1ccc(O)c(N)c1	AG0536_AG	Nc1cccc(SC(F)(F)F)c1	O=C(Nc1cc(C(F)(F)F)ccc1O)Nc1cc(C(F)(F)F)ccc1O	0.777778	O=C(Nc1ccc(C(=O)O)c(O)c1)c1ccccc1	0.566667
Cc1cc(Cl)cc(NC(=O)c2cc(Cl)cc(Br)c2O)c1O	117045	1	9447	0.389508	0.902853	-5.65594	0.311598	1	real	527	3532896	Cc1cc(Cl)cc(N)c1O	4030570	O=C(O)c1cc(Cl)cc(Br)c1O			Cc1cc(O)cc(C)c1O	0.714286	Cc1cc(O)cc(C)c1Cl	0.625
CN(C(=O)OC1CNC1)S(=O)(=O)Cc1csc([N+](=O)[O-])c1	110839	6	6076	0.389189	0.647559	-2.65352	0.357752	1	real	40	24950052	CNC(=O)OC1CNC1	4760458	O=[N+]([O-])c1cc(CS(=O)(=O)Cl)cs1			Cc1cc(O)cc(C)c1O	0.428571	NC(=O)c1cc([N+](=O)[O-])cc([N+](=O)[O-])c1	0.5
NN(C(=O)c1cc(F)cc(C(F)(F)F)c1)c1cc(O)c(Cl)cc1F	114516	0	8082	0.389186	0.718046	-3.48367	0	1	real	22	3120607	NNc1cc(O)c(Cl)cc1F	60110	O=C(O)c1cc(F)cc(C(F)(F)F)c1			O=C(Nc1cc(C(F)(F)F)ccc1O)Nc1cc(C(F)(F)F)ccc1O	0.555556	Oc1ccc(Cl)cc1	0.461538
O=C(Nc1cc(Cl)c(O)c(Cl)c1)C(=Cc1ccc(OC(F)F)cc1)c1ccccc1	105840	1	3258	0.389048	0.950213	-6.21956	0.326581	1	real	22	62237	Nc1cc(Cl)c(O)c(Cl)c1	45528	O=C(O)C(=Cc1ccc(OC(F)F)cc1)c1ccccc1			Oc1c(O)c(Cl)c(Cl)c(Cl)c1Cl	0.6	O=C(O)C(O)c1ccccc1	0.611111
O=C(CN1C(=O)C(=Cc2cccc(Br)c2)SC1=S)N1CC(SCC(F)(F)F)C1	109969	1	5598	0.388916	0.925679	-5.93231	0.327216	1	real	22	34071470	FC(F)(F)CSC1CNC1	2031820	O=C(O)CN1C(=O)C(=Cc2cccc(Br)c2)SC1=S			O=C(O)c1ccc(/C=C2\SC(=S)N(Cc3cccc(C(F)(F)F)c3)C2=O)cc1	0.607843	O=C(O)C(O)c1ccccc1	0.388889
O=C(Nc1cc(Br)cc(C(F)(F)F)c1O)c1ccc(C(F)(F)F)cc1[N+](=O)[O-]	114979	1	8330	0.388888	0.868105	-5.25464	0.385922	1	real	22	22557662	Nc1cc(Br)cc(C(F)(F)F)c1O	54045	O=C(O)c1ccc(C(F)(F)F)cc1[N+](=O)[O-]			O=C(Nc1cc(C(F)(F)F)ccc1C(F)(F)F)c1cc(Br)ccc1O	0.717949	NC(=O)c1cc([N+](=O)[O-])cc([N+](=O)[O-])c1	0.5
CC(=O)Nc1ccc(C(=O)Nc2cc(Br)cc(C(F)(F)F)c2O)c(O)c1	103956	1	2134	0.388823	0.775537	-4.16535	0.299465	1	real	22	22557662	Nc1cc(Br)cc(C(F)(F)F)c1O	3727510	CC(=O)Nc1ccc(C(=O)O)c(O)c1			O=C(Nc1cccc(NC(=O)c2cccc(O)c2O)c1)c1cccc(O)c1O	0.666667	CC(=O)Nc1ccc(S(=O)(=O)c2ccc(NC(C)=O)cc2)cc1	0.652174
C=CCN(c1nnc(S)s1)c1nn2ccnc2s1	100603	3	132	0.388755	0.705442	-3.34074	0.202115	1	real	27	15320	C=CCNc1nnc(S)s1	2014169	Brc1nn2ccnc2s1			c1cc(SSc2ccns2)sn1	0.294118	NC(=O)c1cnccn1	0.285714
CSC(C(=O)OCC(=O)c1ccc([N+](=O)[O-])o1)c1cccc(Cl)c1	113519	1	7565	0.388565	0.87136	-5.29711	0.374549	1	real	1458	11406500	CSC(C(=O)O)c1cccc(Cl)c1	2992756	O=C(CCl)c1ccc([N+](=O)[O-])o1			O=C(Nc1ccc(I)cc1)c1ccc([N+](=O)[O-])o1	0.588235	O=[N+]([O-])c1ccc(/C=[N+](/[O-])CCO)o1	0.580645
C=CCN(c1nnc(S)s1)c1cc(C(=O)OC)sc1[N+](=O)[O-]	105388	6	2989	0.388352	0.79208	-4.36618	0.359948	1	real	27	15320	C=CCNc1nnc(S)s1	4852138	COC(=O)c1cc(Br)c([N+](=O)[O-])s1			CCOc1ccc(C(=O)Nc2ncc([N+](=O)[O-])s2)cc1	0.404762	CC(=O)Nc1ncc([N+](=O)[O-])s1	0.5
O=C(Nc1cc(Br)cc(C(F)(F)F)c1)c1csc(NC(=O)c2cccc3cc(O)ccc23)n1	115479	1	8614	0.388108	0.879646	-5.40052	0.367078	1	wuxi	6	WXCD00301481_phase_3_COOH_N-Boc	CC(C)(C)OC(=O)Nc1nc(C(=O)O)cs1	AG0391_AG	Nc1cc(Br)cc(C(F)(F)F)c1	SE0517_SD	O=C(O)c1cccc2cc(O)ccc12	O=C(Nc1cccc(NC(=O)c2cccc(O)c2O)c1)c1cccc(O)c1O	0.666667	Oc1ccc(Cl)cc1	0.615385
O=C(Nc1cccc(-c2cccc(OC(F)(F)F)c2F)n1)c1c(O)c(Cl)cc(Cl)c1Cl	116406	1	9100	0.388041	0.966204	-6.42074	0.328041	1	wuxi	9	WXCD00304792_phase_3_Br_N-Boc	CC(C)(C)OC(=O)Nc1cccc(Br)n1	BT3421_BT	OB(O)c1cccc(OC(F)(F)F)c1F	SD1161_SD	O=C(O)c1c(O)c(Cl)cc(Cl)c1Cl	O=C(Nc1cc(Cl)cc(Cl)c1O)c1c(O)c(Cl)cc(Cl)c1Cl	0.741935	Oc1ccc(Cl)cc1	0.615385
O=C(Nc1cc(Br)cc(C(F)(F)F)c1)c1cccc2cc(O)ccc12	115477	0	8614	0.387951	0.882533	-5.43654	0	1	real	22	76051	Nc1cc(Br)cc(C(F)(F)F)c1	70428	O=C(O)c1cccc2cc(O)ccc12			O=C(Nc1cccc(NC(=O)c2cccc(O)c2O)c1)c1cccc(O)c1O	0.666667	Oc1ccc(Cl)cc1	0.538462
CCCCn1c(SCC(=O)NCC2CC3c4ccccc4C2c2ccccc23)nc2cc(C(F)(F)F)ccc21	117252	1	9555	0.387824	0.858841	-5.15914	0.341941	1	real	22	32001	NCC1CC2c3ccccc3C1c1ccccc12	37541	CCCCn1c(SCC(=O)O)nc2cc(C(F)(F)F)ccc21			Nc1nc2cc(C(F)(F)F)ccc2n1Cc1ccc(Cl)cc1	0.605263	CCCCCCCCCCCCCCCCCCCCCCO	0.538462
CSc1ccc(C(=O)c2ccccc2C(=O)OCC[N+](C)(C)C)cc1[N+](=O)[O-]	102553	4	1323	0.387697	0.757696	-3.96962	0.364777	1	real	1458	14542	CSc1ccc(C(=O)c2ccccc2C(=O)O)cc1[N+](=O)[O-]	50313	C[N+](C)(C)CCBr			C[N+](C)(C)CCC(=O)c1ccc2ccccc2c1	0.6	NC(=O)c1cc([N+](=O)[O-])cc([N+](=O)[O-])c1	0.545455
Cc1ccc(Cl)c(O)c1C(=O)Nc1ccc(C(O)(C(F)(F)F)C(F)(F)F)cc1	109817	1	5505	0.387666	0.872972	-5.32759	0.304445	1	real	22	999	Nc1ccc(C(O)(C(F)(F)F)C(F)(F)F)cc1	3733816	Cc1ccc(Cl)c(O)c1C(=O)O			O=C(Nc1ccc(C(O)(C(F)(F)F)C(F)(F)F)cc1)c1ccc(C(F)(F)F)cc1	0.8	Cc1cc(O)cc(C)c1Cl	0.6875
CN1CN(c2c[n+]([O-])ccc2[N+](=O)[O-])CC1=O	101423	1	599	0.387547	0.589366	-1.9892	0.231937	1	real	27	3449353	CN1CNCC1=O	2990197	O=[N+]([O-])c1cc[n+]([O-])cc1F			O=C1c2c(O)ccc([N+](=O)[O-])c2C(=O)c2c([N+](=O)[O-])ccc(O)c21	0.5	[O-][n+]1cc[n+]([O-])c2ccccc21	0.533333
Cc1cc(I)c(O)c(C(=O)Nc2cc(-c3ccccc3)cc(C(F)(F)F)c2)c1	114448	1	8045	0.387352	0.93549	-6.06784	0.317246	1	real	22	34058572	Nc1cc(-c2ccccc2)cc(C(F)(F)F)c1	26045362	Cc1cc(I)c(O)c(C(=O)O)c1			Oc1c(I)cc(I)cc1I	0.785714	O=C(Nc1ccc(C(=O)O)c(O)c1)c1ccccc1	0.566667
CC(C)(C)c1cc(Br)cc(NC(=O)c2ccc(-c3cccc(C(F)(F)F)c3)cc2)c1O	113128	1	7351	0.387293	0.957271	-6.3251	0.327352	1	real	22	15159614	CC(C)(C)c1cc(Br)cc(N)c1O	83746	O=C(O)c1ccc(-c2cccc(C(F)(F)F)c2)cc1			O=C(Nc1cc(C(F)(F)F)ccc1O)Nc1cc(C(F)(F)F)ccc1O	0.703704	O=C(Nc1ccc(C(=O)O)c(O)c1)c1ccccc1	0.5
CC(=O)c1ccc(C(=O)Nc2c(O)c(Cl)cc(Cl)c2Cl)cc1C	105514	1	3066	0.387281	0.892544	-5.56298	0.334303	1	real	22	7528977	Nc1c(O)c(Cl)cc(Cl)c1Cl	3731850	CC(=O)c1ccc(C(=O)O)cc1C			Oc1c(O)c(Cl)c(Cl)c(Cl)c1Cl	0.7	Cc1cc(O)cc(C)c1Cl	0.75
C[C@H](Nc1ccc(-c2nc3sccn3c2C[N+](C)(C)C)cc1)c1ccc(Cl)cc1Cl	112548	1	7026	0.38724	0.733478	-3.69026	0.413488	1	real	2230	3899012	C[C@H](N)c1ccc(Cl)cc1Cl	31624	C[N+](C)(C)Cc1c(-c2ccc(Cl)cc2)nc2sccn12			O=C(Nc1ccc(Cl)cc1)Nc1ccc(Cl)c(Cl)c1	0.5	Oc1ccc(Cl)cc1	0.538462
CN(Cc1ccc(C(F)(F)F)cc1F)C(=O)CN1C(=O)C(=Cc2ccc(Br)cc2)SC1=S	112669	2	7091	0.387226	0.937323	-6.09103	0.309215	1	real	22	11585786	CNCc1ccc(C(F)(F)F)cc1F	141764	O=C(O)CN1C(=O)C(=Cc2ccc(Br)cc2)SC1=S			CC(C)C(C(=O)O)N1C(=O)/C(=C\c2ccc(Br)cc2)SC1=S	0.707317	NNC(=O)c1ccncc1	0.380952
O=C1OCCN1CC1CCN(S(=O)(=O)Cc2csc([N+](=O)[O-])c2)C1	111281	10	6324	0.387215	0.698362	-3.27703	0.363508	1	real	40	19199967	O=C1OCCN1CC1CCNC1	4760458	O=[N+]([O-])c1cc(CS(=O)(=O)Cl)cs1			O=C1c2c(O)ccc([N+](=O)[O-])c2C(=O)c2c([N+](=O)[O-])ccc(O)c21	0.416667	NC(=O)c1cc([N+](=O)[O-])cc([N+](=O)[O-])c1	0.409091
O=C(Nc1cc(Cl)c(O)c2ccccc12)c1c(C(F)(F)F)oc2ccccc12	112098	1	6785	0.387197	0.930153	-6.00697	0.422125	1	real	527	3869519	Nc1cc(Cl)c(O)c2ccccc12	24764081	O=C(O)c1c(C(F)(F)F)oc2ccccc12			O=C(Nc1cc(Cl)cc(Cl)c1O)c1c(O)c(Cl)cc(Cl)c1Cl	0.612903	Oc1ccc(Cl)cc1	0.538462
O=C(Nc1cc(Br)cc(Cl)c1O)c1nn2ccccc2c1C(=O)Nc1ccc(Cl)c(C(F)(F)F)c1Cl	113470	1	7534	0.387191	0.923384	-5.92732	0.369113	1	wuxi	7	LN05333710_phase_2_COOH_COOMe	COC(=O)c1c(C(=O)O)nn2ccccc12	AG3730_AG	Nc1cc(Br)cc(Cl)c1O	AG00216_AG	Nc1ccc(Cl)c(C(F)(F)F)c1Cl	O=C(Nc1cc(Cl)cc(Cl)c1O)c1c(O)c(Cl)cc(Cl)c1Cl	0.709677	Oc1ccc(Cl)cc1	0.538462
O=C(CCCN1C(=O)C(=Cc2cccs2)SC1=S)OCC(=O)c1ccnc(C(F)(F)F)c1	105844	2	3260	0.387083	0.876994	-5.38238	0.337544	1	real	1458	141774	O=C(O)CCCN1C(=O)C(=Cc2cccs2)SC1=S	19196747	O=C(CBr)c1ccnc(C(F)(F)F)c1			O=C(O)c1ccc(/C=C2\SC(=S)N(Cc3cccc(C(F)(F)F)c3)C2=O)cc1	0.588235	NNC(=O)c1ccncc1	0.571429
CN1C[C@@H](CNc2cc([N+](=O)[O-])cc([N+](=O)[O-])c2)OC1=O	106667	1	3733	0.387053	0.687228	-3.14798	0.315797	1	real	27	24116224	CN1C[C@@H](CN)OC1=O	75033	O=[N+]([O-])c1cc(I)cc([N+](=O)[O-])c1			CC(=O)NC[C@H]1CN(c2ccc(C(C)=O)cc2)C(=O)O1	0.461538	NC(=O)c1cc([N+](=O)[O-])cc([N+](=O)[O-])c1	0.590909
C[N+](C)(C)CCOC(=O)c1ccc(Cl)cc1NC(=O)CSc1nc2ccc([N+](=O)[O-])cc2s1	102738	5	1426	0.387038	0.739599	-3.76492	0.325072	1	real	1458	12417	O=C(CSc1nc2ccc([N+](=O)[O-])cc2s1)Nc1cc(Cl)ccc1C(=O)O	50313	C[N+](C)(C)CCBr			O=[N+]([O-])c1ccc2nc(-c3ccc(Cl)cc3)[nH]c2c1	0.611111	Oc1ccc(Cl)cc1	0.615385
O=C1C(=Cc2ccc(F)cc2)SC(=S)N1CCC(=O)N(C(=O)C(F)(F)F)C1CNC1	102824	1	1480	0.38694	0.843558	-4.99045	0.334235	1	real	22	26272900	O=C(NC1CNC1)C(F)(F)F	43186	O=C(O)CCN1C(=O)C(=Cc2ccc(F)cc2)SC1=S			O=C(O)c1ccc(/C=C2\SC(=S)N(Cc3cccc(C(F)(F)F)c3)C2=O)cc1	0.607843	O=C(O)C1=CC[C@@H]2CC(=O)N12	0.346154
O=C(CC(c1ccccc1)C(F)(F)F)Nc1cc(Cl)c(O)c2ccccc12	116304	1	9050	0.386533	0.870211	-5.30955	0.472949	1	real	527	3869519	Nc1cc(Cl)c(O)c2ccccc12	2229462	O=C(O)CC(c1ccccc1)C(F)(F)F			O=c1cccccc1O	0.625	O=C(O)C(O)c1ccccc1	0.666667
O=C(Nc1ccc(OC(F)(F)F)c(Cl)c1)c1csc(C(=O)Nc2ccc(F)c(Br)c2O)n1	107621	2	4257	0.386432	0.918065	-5.87439	0.382002	1	wuxi	7	LN00160519_phase_2_COOH_COOEt	CCOC(=O)c1nc(C(=O)O)cs1	AG0113_AG	Nc1ccc(OC(F)(F)F)c(Cl)c1	AG2614_AG	Nc1ccc(F)c(Br)c1O	O=C(Nc1ccc(Cl)cc1)Nc1ccc(Cl)c(Cl)c1	0.653846	Oc1ccc(Cl)cc1	0.615385
CC(=O)N(c1ccc([N+](=O)[O-])s1)c1nnc(S)s1	107052	11	3945	0.386272	0.71001	-3.42625	0.367316	1	real	27	45052	CC(=O)Nc1nnc(S)s1	2018354	O=[N+]([O-])c1ccc(Cl)s1			O=C1c2c(O)ccc([N+](=O)[O-])c2C(=O)c2c([N+](=O)[O-])ccc(O)c21	0.458333	CC(=O)Nc1ncc([N+](=O)[O-])s1	0.566667
C=C1Cn2c(nnc2C(=O)N2C[C@@H]3CNC[C@@H]3C2=O)S1	108877	0	4991	0.386231	0.717125	-3.51058	0	1	real	22	22241801	O=C1NC[C@@H]2CNC[C@H]12	26393000	C=C1Cn2c(nnc2C(=O)O)S1			O=C(O)CNC(=O)C1C(=O)N(C2CCCCC2)C(=O)N(C2CCCCC2)C1=O	0.30303	C1N2CN3CN1CN(C2)C3	0.333333
O=C(Nc1cc(Br)cc(C(F)(F)F)c1O)c1ccsc1C(F)(F)F	108702	1	4893	0.386132	0.791172	-4.38385	0.308178	1	real	22	22557662	Nc1cc(Br)cc(C(F)(F)F)c1O	3768143	O=C(O)c1ccsc1C(F)(F)F			O=C(Nc1cc(C(F)(F)F)ccc1C(F)(F)F)c1cc(Br)ccc1O	0.615385	Nc1ccc(C(=O)O)c(O)c1	0.409091
Cc1nc(-c2ccc3c(c2)C(C)(C)c2ccccc2-3)sc1NC(=O)c1cc(F)c(F)cc1O	116597	1	9202	0.386045	0.914306	-5.83506	0.356115	1	wuxi	9	LN00004067_phase_3_Br_N-Boc	Cc1nc(Br)sc1NC(=O)OC(C)(C)C	BT0832_BT	CC1(C)c2ccccc2-c2ccc(B(O)O)cc21	SD00058_SD	O=C(O)c1cc(F)c(F)cc1O	O=c1cccccc1O	0.5625	O=C(Nc1ccc(C(=O)O)c(O)c1)c1ccccc1	0.533333
O=C(Nc1ccccc1-c1ccc(C(F)(F)F)cc1)c1c(O)cccc1I	112718	1	7120	0.385869	0.892316	-5.57835	0.273413	1	real	22	76877	Nc1ccccc1-c1ccc(C(F)(F)F)cc1	5188044	O=C(O)c1c(O)cccc1I			O=C(Nc1cc(C(F)(F)F)ccc1O)Nc1cc(C(F)(F)F)ccc1O	0.666667	NNC(=O)c1ccncc1	0.47619
C[N+](C)(C)CCOC(=O)c1c2c(nc3ccccc13)C(=Cc1cccc(Cl)c1Cl)CCC2	106061	5	3385	0.38578	0.794499	-4.42752	0.337557	1	real	1458	5199	O=C(O)c1c2c(nc3ccccc13)C(=Cc1cccc(Cl)c1Cl)CCC2	50313	C[N+](C)(C)CCBr			C[N+](C)(C)CCC(=O)c1cccc2ccccc12	0.633333	Cc1cc(O)cc(C)c1Cl	0.5
O=C(Nc1cc(F)cc(Cl)c1O)c1cc2ccc(F)cc2s1	117163	1	9510	0.385557	0.845622	-5.03243	0.336633	1	real	22	3838116	Nc1cc(F)cc(Cl)c1O	33344	O=C(O)c1cc2ccc(F)cc2s1			O=C(Nc1cc(Cl)cc(Cl)c1O)c1c(O)c(Cl)cc(Cl)c1Cl	0.612903	Oc1ccc(Cl)cc1	0.538462
Oc1ccc2nc(Nc3ccc(-c4ccccc4)c(C(F)(F)F)c3)sc2c1	115710	2	8734	0.385555	0.891939	-5.57791	0.334182	1	real	27	2014600	Nc1ccc(-c2ccccc2)c(C(F)(F)F)c1	4667321	Oc1ccc2nc(Br)sc2c1			CC(C)(C)c1cc(O)ccc1O	0.55	Oc1ccc(Cl)cc1	0.538462
O=C(c1ccc([N+](=O)[O-])s1)N1CCN(c2c[n+]([O-])ccc2[N+](=O)[O-])CC1	101168	1	461	0.385516	0.774595	-4.19651	0.390422	1	real	27	706385	O=C(c1ccc([N+](=O)[O-])s1)N1CCNCC1	2990197	O=[N+]([O-])c1cc[n+]([O-])cc1F			O=C1c2c(O)ccc([N+](=O)[O-])c2C(=O)c2c([N+](=O)[O-])ccc(O)c21	0.5	CC(=O)Nc1ncc([N+](=O)[O-])s1	0.466667
O=C(Nc1cc(-c2ccccc2)cc(C(F)(F)F)c1)c1cc(Br)c2ccccc2c1O	110694	1	5997	0.385467	0.956335	-6.33741	0.372906	1	real	22	34058572	Nc1cc(-c2ccccc2)cc(C(F)(F)F)c1	3902251	O=C(O)c1cc(Br)c2ccccc2c1O			O=C(Nc1cccc(NC(=O)c2cccc(O)c2O)c1)c1cccc(O)c1O	0.62963	O=C(Nc1ccc(C(=O)O)c(O)c1)c1ccccc1	0.566667
CN1C(=O)C(CC(=O)OCCOCCN2C(=O)c3ccccc3C2=O)SC1=S	101890	2	925	0.385435	0.80211	-4.52156	0.291125	1	real	1458	4138623	CN1C(=O)C(CC(=O)O)SC1=S	9530533	O=C1c2ccccc2C(=O)N1CCOCCBr			c1ccc2c(c1)[IH2+3]c1ccccc1-2	0.571429	O=C(O)C(O)c1ccccc1	0.5
O=C(Nc1ccc(C(F)(F)F)cc1I)C1CN(C(=O)c2cccc(OC(F)(F)F)c2O)CCS1	109416	1	5293	0.385333	0.901953	-5.69869	0.293271	1	wuxi	6	WXCD00198495_phase_3_COOH_N-Boc	CC(C)(C)OC(=O)N1CCSC(C(=O)O)C1	AG0416_AG	Nc1ccc(C(F)(F)F)cc1I	SD0957_SD	O=C(O)c1cccc(OC(F)(F)F)c1O	O=C(Nc1cc(C(F)(F)F)ccc1O)Nc1cc(C(F)(F)F)ccc1O	0.703704	O=C(Nc1ccc(C(=O)O)c(O)c1)c1ccccc1	0.466667
O=C1OCCN1c1cc(Nc2nc3ccccn3c(=O)c2[N+](=O)[O-])ccc1F	100565	1	115	0.385254	0.846586	-5.04766	-0.606344	1	real	27	8904107	Nc1ccc(F)c(N2CCOC2=O)c1	45486	O=c1c([N+](=O)[O-])c(Cl)nc2ccccn12			Fc1ccc(Nc2nc3ccccc3nc2Nc2ccc(F)cc2)cc1	0.625	Nc1ccc(S(=O)(=O)Nc2ccccc2)cc1	0.44
O=C(COc1cc(Cl)ccc1Cl)Nc1cc(C(F)(F)F)c(Cl)cc1O	106597	1	3684	0.385127	0.834889	-4.91153	0.323316	1	real	22	11656874	Nc1cc(C(F)(F)F)c(Cl)cc1O	39690	O=C(O)COc1cc(Cl)ccc1Cl			O=C(Nc1cc(Cl)ccc1O)Nc1cc(C(F)(F)F)ccc1Cl	0.648649	Oc1ccc(Cl)cc1	0.692308
O=[N+]([O-])c1ccc(N2CC[C@H](O)C2)s1	107457	1	4172	0.385117	0.575799	-1.86046	0.377918	1	real	27	222900	O[C@H]1CCNC1	61330	O=[N+]([O-])c1ccc(Br)s1			O=C1c2c(O)ccc([N+](=O)[O-])c2C(=O)c2c([N+](=O)[O-])ccc(O)c21	0.416667	CC(=O)Nc1ncc([N+](=O)[O-])s1	0.433333
O=C(Nc1cc(Br)cc(C(F)(F)F)c1O)c1c(Cl)ccc(Br)c1F	105293	1	2935	0.385116	0.846807	-5.05203	0.2907	1	real	22	22557662	Nc1cc(Br)cc(C(F)(F)F)c1O	8851706	O=C(O)c1c(Cl)ccc(Br)c1F			O=C(Nc1cc(Cl)cc(Cl)c1O)c1c(O)c(Cl)cc(Cl)c1Cl	0.645161	Oc1ccc(Cl)cc1	0.538462
Cc1c(C(=O)Nc2ccc(S(F)(F)(F)(F)F)cc2)[nH]c2cc(C(=O)Nc3cc(Br)cc(Cl)c3O)ccc12	117037	0	9442	0.385077	0.9213	-5.9298	0	1	wuxi	7	LN02135343_phase_2_COOH_COOMe	COC(=O)c1ccc2c(C)c(C(=O)O)[nH]c2c1	AG4091_AG	Nc1ccc(S(F)(F)(F)(F)F)cc1	AG3730_AG	Nc1cc(Br)cc(Cl)c1O	Cc1cc(O)cc(C)c1O	0.642857	Cc1cc(O)cc(C)c1Cl	0.625
C[N+](C)(C)CCOC(=O)c1ccc(NC(=O)c2cc(Cl)cc(Cl)c2)cc1O	104636	8	2564	0.384968	0.742472	-3.82521	0.339714	1	real	1458	94691	O=C(Nc1ccc(C(=O)O)c(O)c1)c1cc(Cl)cc(Cl)c1	50313	C[N+](C)(C)CCBr			O=C(Nc1cccc(NC(=O)c2cccc(O)c2O)c1)c1cccc(O)c1O	0.666667	O=C(Nc1ccc(C(=O)O)c(O)c1)c1ccccc1	0.733333
O=C(Nc1ccc(Cl)c(C(F)(F)F)c1)c1ccc(-n2cccc2)cc1O	112974	1	7270	0.384935	0.853463	-5.13272	0.318115	1	real	22	2288	Nc1ccc(Cl)c(C(F)(F)F)c1	2017216	O=C(O)c1ccc(-n2cccc2)cc1O			O=C(Nc1cccc(NC(=O)c2cccc(O)c2O)c1)c1cccc(O)c1O	0.703704	O=C(Nc1ccc(C(=O)O)c(O)c1)c1ccccc1	0.666667
O=C(c1ccccc1O)N(c1ccc(Cl)c(C(F)(F)F)c1)S(=O)(=O)c1nc(Cl)cs1	104210	1	2306	0.384864	0.851245	-5.10751	0.375781	1	real	40	4061071	O=C(Nc1ccc(Cl)c(C(F)(F)F)c1)c1ccccc1O	24649374	O=S(=O)(F)c1nc(Cl)cs1			O=c1cccccc1O	0.625	Oc1ccc(Cl)cc1	0.538462
O=C(CCCN1C(=O)C(=Cc2cccs2)SC1=S)OC(F)(F)CCCBr	107402	1	4142	0.384758	0.898068	-5.66028	0.337598	1	real	1458	141774	O=C(O)CCCN1C(=O)C(=Cc2cccs2)SC1=S	62632	FC(F)(F)CCCBr			O=C(O)c1ccc(/C=C2\SC(=S)N(Cc3cccc(C(F)(F)F)c3)C2=O)cc1	0.529412	Clc1ccc([I+]c2cccs2)cc1	0.391304
Cc1c(C(=O)Nc2cc(Br)cc(Cl)c2O)[nH]c2cc(C(=O)Nc3ccc(S(F)(F)(F)(F)F)cc3)ccc12	117036	1	9442	0.384752	0.92041	-5.92347	0.311069	1	wuxi	7	LN02135343_phase_2_COOH_COOMe	COC(=O)c1ccc2c(C)c(C(=O)O)[nH]c2c1	AG3730_AG	Nc1cc(Br)cc(Cl)c1O	AG4091_AG	Nc1ccc(S(F)(F)(F)(F)F)cc1	Cc1cc(O)cc(C)c1O	0.642857	Cc1cc(O)cc(C)c1Cl	0.625
C=C(C)Cn1c(SCC(=O)OCC[N+](C)(C)C)nnc1-c1ccco1	106525	2	3653	0.38463	0.691224	-3.226	0.375783	1	real	1458	4044833	C=C(C)Cn1c(SCC(=O)O)nnc1-c1ccco1	50313	C[N+](C)(C)CCBr			CCCCCCCCCCCCCC[N+](C)(C)C	0.533333	CC(=O)NS(=O)(=O)c1ccc(N)cc1	0.4
O=C(Nc1cccc(CC(F)(F)F)c1)c1cc(F)c(Br)cc1O	103590	1	1925	0.384611	0.826419	-4.81837	0.251062	1	real	22	3587207	Nc1cccc(CC(F)(F)F)c1	14579409	O=C(O)c1cc(F)c(Br)cc1O			O=C(Nc1cccc(NC(=O)c2cccc(O)c2O)c1)c1cccc(O)c1O	0.777778	O=C(Nc1ccc(C(=O)O)c(O)c1)c1ccccc1	0.6
O=C(Nc1ccc(Cl)cc1-c1ccc(C(F)(F)F)cc1)c1cc(Br)c2ccccc2c1O	105983	1	3345	0.384492	0.969578	-6.50582	0.297836	1	real	22	7171334	Nc1ccc(Cl)cc1-c1ccc(C(F)(F)F)cc1	3902251	O=C(O)c1cc(Br)c2ccccc2c1O			O=C(Nc1ccc(Cl)cc1F)c1ccccc1O	0.705882	Oc1ccc(Cl)cc1	0.692308
O=C(Nc1ccc(F)c(Br)c1O)c1csc(C(=O)Nc2ccc(OC(F)(F)F)c(Cl)c2)n1	107620	0	4257	0.384476	0.916619	-5.88234	0	1	wuxi	7	LN00160519_phase_2_COOH_COOEt	CCOC(=O)c1nc(C(=O)O)cs1	AG2614_AG	Nc1ccc(F)c(Br)c1O	AG0113_AG	Nc1ccc(OC(F)(F)F)c(Cl)c1	O=C(Nc1ccc(Cl)cc1)Nc1ccc(Cl)c(Cl)c1	0.653846	Oc1ccc(Cl)cc1	0.615385
O=C(Nc1cc(Cl)cc(Cl)c1O)C(F)(Cl)c1ccccc1	113963	1	7797	0.384327	0.805304	-4.57335	0.315758	1	real	22	191723	Nc1cc(Cl)cc(Cl)c1O	3740330	O=C(O)C(F)(Cl)c1ccccc1			O=C(Nc1cc(Cl)cc(Cl)c1O)c1c(O)c(Cl)cc(Cl)c1Cl	0.677419	Oc1ccc(Cl)cc1	0.615385
O=C(Nc1c(O)cccc1Cl)c1c(C(F)(F)F)oc2ccccc12	117442	1	9668	0.384291	0.840646	-4.99001	0.393855	1	real	22	21928694	Nc1c(O)cccc1Cl	24764081	O=C(O)c1c(C(F)(F)F)oc2ccccc12			O=c1cccccc1O	0.625	Oc1ccc(Cl)cc1	0.538462
O=C(c1ccccc1O)N(c1ccc(Cl)c(C(F)(F)F)c1)S(=O)(=O)Cc1cc(Cl)cc(Cl)c1	107670	1	4282	0.384275	0.912107	-5.83178	0.327761	1	real	40	4061071	O=C(Nc1ccc(Cl)c(C(F)(F)F)c1)c1ccccc1O	200460	O=S(=O)(Cl)Cc1cc(Cl)cc(Cl)c1			O=c1cccccc1O	0.625	Oc1ccc(Cl)cc1	0.615385
CCCCN(CCCC)c1ccc(C(=O)c2ccccc2C(=O)Nc2c(Cl)cc(Cl)cc2C(F)(F)F)c(O)c1	115102	0	8400	0.384217	0.949086	-6.268	0	1	wuxi	1	AG0184_AG	Nc1c(Cl)cc(Cl)cc1C(F)(F)F	SD1116_SD	CCCCN(CCCC)c1ccc(C(=O)c2ccccc2C(=O)O)c(O)c1			O=C(Nc1cccc(NC(=O)c2cccc(O)c2O)c1)c1cccc(O)c1O	0.666667	Oc1ccc(Cl)cc1	0.615385
O=C(Nc1ccc(-c2ccc(F)c(OCC(F)(F)F)c2)c(F)c1)c1cc(Br)cc(Br)c1O	117481	1	9691	0.384158	0.951111	-6.29261	0.387021	1	wuxi	9	LN01361562_phase_3_Br_N-Boc	CC(C)(C)OC(=O)Nc1ccc(Br)c(F)c1	BT4737_BT	OB(O)c1ccc(F)c(OCC(F)(F)F)c1	SD1137_SD	O=C(O)c1cc(Br)cc(Br)c1O	O=C(Nc1cccc(NC(=O)c2cccc(O)c2O)c1)c1cccc(O)c1O	0.666667	O=C(Nc1ccc(C(=O)O)c(O)c1)c1ccccc1	0.533333
CC1(C)CN(c2ccc(-c3nc4sccn4c3C[N+](C)(C)C)cc2)c2cccc(Cl)c21	111690	1	6554	0.384153	0.727653	-3.6611	0.411945	1	real	2230	9549985	CC1(C)CNc2cccc(Cl)c21	31624	C[N+](C)(C)Cc1c(-c2ccc(Cl)cc2)nc2sccn12			Nc1cc2ccccc2cc1N	0.428571	C1N2CN3CN1CN(C2)C3	0.5
O=C(c1cc(Br)cc(F)c1O)N1Cc2ccc(-c3ccc(F)cc3C(F)(F)F)cc2C1	112561	1	7030	0.383861	0.918335	-5.91042	0.418726	1	wuxi	9	LN00175080_phase_3_Br_N-Boc	CC(C)(C)OC(=O)N1Cc2ccc(Br)cc2C1	BT0605_BT	OB(O)c1ccc(F)cc1C(F)(F)F	SD1881_SD	O=C(O)c1cc(Br)cc(F)c1O	O=C(Nc1cc(C(F)(F)F)ccc1C(F)(F)F)c1cc(Br)ccc1O	0.487179	Nc1ccc(C(=O)O)c(O)c1	0.409091
Cc1cc(C(=O)COC(=O)CN2C(=O)C(=Cc3ccc(Br)cc3)SC2=S)c(F)cc1F	112641	1	7075	0.38374	0.958685	-6.38714	0.235372	1	real	1458	141764	O=C(O)CN1C(=O)C(=Cc2ccc(Br)cc2)SC1=S	9319228	Cc1cc(C(=O)CCl)c(F)cc1F			CC(C)C(C(=O)O)N1C(=O)/C(=C\c2ccc(Br)cc2)SC1=S	0.707317	Cc1cc(O)cc(C)c1Cl	0.4375
O=C(Nc1cccc(CC(F)(F)F)c1)c1c(O)cc(Cl)cc1Cl	108320	1	4677	0.383552	0.804955	-4.57913	0.411348	1	real	527	3587207	Nc1cccc(CC(F)(F)F)c1	2019720	O=C(O)c1c(O)cc(Cl)cc1Cl			O=C(Nc1cccc(NC(=O)c2cccc(O)c2O)c1)c1cccc(O)c1O	0.703704	Oc1ccc(Cl)cc1	0.615385
O=C(Nc1ccc(Br)cc1C(F)(F)F)c1ccc2[nH]c(C(=O)Nc3cc(O)c(Cl)cc3F)cc2c1	110962	1	6151	0.383479	0.926	-6.00556	0.292785	1	wuxi	7	LN00246883_phase_2_COOH_COOEt	CCOC(=O)c1cc2cc(C(=O)O)ccc2[nH]1	AG0390_AG	Nc1ccc(Br)cc1C(F)(F)F	AG0820_AG	Nc1cc(O)c(Cl)cc1F	O=C(Nc1cc(C(F)(F)F)ccc1C(F)(F)F)c1cc(Br)ccc1O	0.666667	Oc1ccc(Cl)cc1	0.538462
O=C1C(=Cc2ccc(F)cc2)SC(=S)N1CCC(=O)N1C[C@@H](F)C[C@@H]1C(F)(F)F	102603	1	1354	0.383444	0.88187	-5.48631	0.340094	1	real	22	26038004	F[C@@H]1CN[C@@H](C(F)(F)F)C1	43186	O=C(O)CCN1C(=O)C(=Cc2ccc(F)cc2)SC1=S			O=C(O)c1ccc(/C=C2\SC(=S)N(Cc3cccc(C(F)(F)F)c3)C2=O)cc1	0.588235	O=C(O)C1=CC[C@@H]2CC(=O)N12	0.346154
O=C(Cc1cccc(OC(F)(F)F)c1)Nc1cc(C(F)(F)F)c(Cl)cc1O	102757	1	1436	0.38335	0.865713	-5.29724	0.406373	1	real	22	11656874	Nc1cc(C(F)(F)F)c(Cl)cc1O	65942	O=C(O)Cc1cccc(OC(F)(F)F)c1			O=C(Nc1cc(C(F)(F)F)ccc1O)Nc1cc(C(F)(F)F)ccc1O	0.62963	Oc1ccc(Cl)cc1	0.538462
O=C(CN1C(=O)C(=Cc2ccc(Br)cc2)SC1=S)OC(F)(F)c1ccccc1C(=O)CBr	107496	0	4194	0.383143	0.943892	-6.22057	0	1	real	1458	141764	O=C(O)CN1C(=O)C(=Cc2ccc(Br)cc2)SC1=S	70170	O=C(CBr)c1ccccc1C(F)(F)F			CC(C)C(C(=O)O)N1C(=O)/C(=C\c2ccc(Br)cc2)SC1=S	0.682927	O=C(O)C(O)c1ccccc1	0.444444
Cc1cc(F)c(C(=O)COC(=O)CN2C(=O)C(=Cc3ccc(Br)cc3)SC2=S)cc1F	113277	1	7430	0.383105	0.959343	-6.403	0.263704	1	real	1458	141764	O=C(O)CN1C(=O)C(=Cc2ccc(Br)cc2)SC1=S	4858926	Cc1cc(F)c(C(=O)CCl)cc1F			CC(C)C(C(=O)O)N1C(=O)/C(=C\c2ccc(Br)cc2)SC1=S	0.707317	Cc1cc(O)cc(C)c1Cl	0.4375
Oc1ccc(C(F)(F)F)c(CNc2nc(-c3ccccc3C(F)(F)F)cs2)c1	114082	1	7863	0.383019	0.839118	-4.98826	0.296467	1	real	27	3618444	NCc1cc(O)ccc1C(F)(F)F	8950659	FC(F)(F)c1ccccc1-c1csc(Cl)n1			CC(C)(C)c1cc(O)ccc1O	0.6	Oc1ccc(Cl)cc1	0.538462
Cc1cc(Cl)cc(C(=O)Nc2cc(Cl)c(O)c3ccccc23)c1O	116930	1	9382	0.382924	0.926283	-6.01598	0.37976	1	real	527	3869519	Nc1cc(Cl)c(O)c2ccccc12	3738586	Cc1cc(Cl)cc(C(=O)O)c1O			Cc1cc(O)cc(C)c1O	0.714286	Cc1cc(O)cc(C)c1Cl	0.625
CN1C(=O)C(CC(=O)N2CCc3cc([N+](=O)[O-])ccc32)SC1=S	108664	1	4868	0.382835	0.819707	-4.76202	0.322462	1	real	22	39516	O=[N+]([O-])c1ccc2c(c1)CCN2	4138623	CN1C(=O)C(CC(=O)O)SC1=S			O=[N+]([O-])c1ccc2c(c1)S(=O)(=O)C=C2	0.5	NC(=O)c1cc([N+](=O)[O-])cc([N+](=O)[O-])c1	0.590909
O=C(Nc1cccc(-c2ccc(C(F)(F)F)cc2)c1)c1cc(Br)c2ccccc2c1O	106709	1	3761	0.382829	0.960758	-6.42319	0.236749	1	real	22	71993	Nc1cccc(-c2ccc(C(F)(F)F)cc2)c1	3902251	O=C(O)c1cc(Br)c2ccccc2c1O			O=C(Nc1cccc(NC(=O)c2cccc(O)c2O)c1)c1cccc(O)c1O	0.740741	O=C(Nc1ccc(C(=O)O)c(O)c1)c1ccccc1	0.6
O=C(Nc1cc(Cl)c(O)c2ccccc12)c1nn(-c2c(Cl)cc(Cl)cc2Cl)cc1O	115574	1	8664	0.382807	0.905167	-5.76881	0.422238	1	real	527	3869519	Nc1cc(Cl)c(O)c2ccccc12	2247473	O=C(O)c1nn(-c2c(Cl)cc(Cl)cc2Cl)cc1O			O=C(Nc1cc(Cl)cc(Cl)c1O)c1c(O)c(Cl)cc(Cl)c1Cl	0.645161	Oc1ccc(Cl)cc1	0.615385
CCCCCCOc1ccc(-c2ccc([C@@H](CC(=O)O)NC(=O)c3c(O)cccc3Br)cc2)c(F)c1F	111383	1	6385	0.382782	0.896059	-5.66187	0.258998	1	wuxi	9	LN01375002_phase_3_Br_N-Boc	CC(C)(C)OC(=O)N[C@H](CC(=O)O)c1ccc(Br)cc1	BT0556_BT	CCCCCCOc1ccc(B(O)O)c(F)c1F	SD1602_SD	O=C(O)c1c(O)cccc1Br	CCCCCCCCCCCCCc1cccc(O)c1C(=O)O	0.741935	CCCCCCCCCCCCCCCCCCCCCCO	0.769231
Cc1ccc(NC(=O)C=Cc2cccc(OC(F)(F)F)c2)c(Cl)c1O	104103	0	2240	0.382767	0.906967	-5.79051	0	1	wuxi	1	AG1721_AG	Cc1ccc(N)c(Cl)c1O	SB1321_SB	O=C(O)C=Cc1cccc(OC(F)(F)F)c1			Oc1c(O)c(Cl)c(Cl)c(Cl)c1Cl	0.7	Cc1cc(O)cc(C)c1Cl	0.6875
O=C(CCc1ccc(C(=O)Nc2cc(F)c(O)cc2Cl)[nH]1)Nc1cc(C(F)(F)F)cc(C(F)(F)F)c1Cl	115158	1	8429	0.382732	0.889305	-5.58296	0.324322	1	wuxi	7	LN05340749_phase_2_COOH_COOMe	COC(=O)c1ccc(CCC(=O)O)[nH]1	AG1513_AG	Nc1cc(C(F)(F)F)cc(C(F)(F)F)c1Cl	AG00073_AG	Nc1cc(F)c(O)cc1Cl	O=C(Nc1cc(C(F)(F)F)ccc1O)Nc1cc(C(F)(F)F)ccc1O	0.740741	Oc1ccc(Cl)cc1	0.538462
O=C(/C=C/c1ccc(OC(F)F)cc1OC(F)F)Nc1cc(Cl)c(O)cc1F	108054	1	4513	0.382215	0.89166	-5.6173	0.226453	1	real	22	3573480	Nc1cc(Cl)c(O)cc1F	23980021	O=C(O)/C=C/c1ccc(OC(F)F)cc1OC(F)F			O=C(Nc1ccc(Cl)cc1F)c1ccccc1O	0.529412	Oc1ccc(Cl)cc1	0.538462
C#Cc1cccc(N(Cc2cccc(Br)c2)c2ccc(-c3nc4sccn4c3C[N+](C)(C)C)cc2)c1	115867	1	8804	0.38218	0.789638	-4.41628	0.308421	1	real	2230	34393576	C#Cc1cccc(NCc2cccc(Br)c2)c1	31624	C[N+](C)(C)Cc1c(-c2ccc(Cl)cc2)nc2sccn12			C#Cc1cccc(Nc2nc3ccccc3nc2Nc2cccc(C#C)c2)c1	0.533333	NCc1ccc(S(N)(=O)=O)cc1	0.35
CCCOc1ccc(-c2ccc(NC(=O)c3cc(Br)cc(Br)c3O)c(F)c2)c(F)c1F	116247	1	9018	0.381993	0.933767	-6.11603	0.419838	1	wuxi	9	LN00195390_phase_3_Br_N-Boc	CC(C)(C)OC(=O)Nc1ccc(Br)cc1F	BT1505_BT	CCCOc1ccc(B(O)O)c(F)c1F	SD1137_SD	O=C(O)c1cc(Br)cc(Br)c1O	O=C(Nc1ccc(Cl)cc1F)c1ccccc1O	0.617647	NNC(=O)c1ccncc1	0.428571
CCC(=CC(=O)Nc1cc(Cl)c(Cl)cc1O)c1ccc(C)cc1	101842	1	867	0.381962	0.890347	-5.60508	0.375647	1	real	22	3620557	Nc1cc(Cl)c(Cl)cc1O	3606836	CCC(=CC(=O)O)c1ccc(C)cc1			Cc1cc(O)ccc1O	0.529412	Cc1cc(O)cc(C)c1Cl	0.5625
O=C(Nc1cc(C(F)(F)F)c(Cl)cc1O)c1ccccc1SCc1cccs1	103328	1	1771	0.381866	0.864696	-5.30423	0.439893	1	real	22	11656874	Nc1cc(C(F)(F)F)c(Cl)cc1O	32721	O=C(O)c1ccccc1SCc1cccs1			O=C(Nc1ccc(Cl)cc1F)c1ccccc1O	0.676471	Oc1ccc(Cl)cc1	0.615385
CCc1cccc(C(=O)Nc2ccc(/C=C/C(F)(F)F)cc2)c1O	112738	2	7131	0.381861	0.850979	-5.14275	0.313482	1	real	22	24078682	Nc1ccc(/C=C/C(F)(F)F)cc1	546495	CCc1cccc(C(=O)O)c1O			O=C(Nc1cccc(NC(=O)c2cccc(O)c2O)c1)c1cccc(O)c1O	0.703704	CC(=O)Nc1ccc(S(=O)(=O)c2ccc(NC(C)=O)cc2)cc1	0.521739
O=C(Nc1cccc(F)c1C(=O)Nc1ccc(Br)cc1C(F)(F)F)c1cc(Cl)cc(Cl)c1O	109348	1	5253	0.381801	0.932409	-6.10247	0.303749	1	wuxi	6	LN00146931_phase_3_COOH_N-Boc	CC(C)(C)OC(=O)Nc1cccc(F)c1C(=O)O	AG0390_AG	Nc1ccc(Br)cc1C(F)(F)F	SD0241_SD	O=C(O)c1cc(Cl)cc(Cl)c1O	O=C(Nc1cc(Cl)cc(Cl)c1O)c1c(O)c(Cl)cc(Cl)c1Cl	0.709677	Oc1ccc(Cl)cc1	0.615385
CC1(CO)COCCN(S(=O)(=O)Cc2csc([N+](=O)[O-])c2)C1	108972	6	5049	0.381682	0.686882	-3.21253	0.354879	1	real	40	22059079	CC1(CO)CNCCOC1	4760458	O=[N+]([O-])c1cc(CS(=O)(=O)Cl)cs1			S=C(SSC(=S)N1CCOCC1)N1CCOCC1	0.473684	NC(=O)c1cc([N+](=O)[O-])cc([N+](=O)[O-])c1	0.5
O=C(Nc1cc(Cl)c(O)c2ccccc12)c1cnn(-c2cccc(C(F)(F)F)c2)c1C(F)(F)F	105753	1	3211	0.381662	0.910621	-5.84766	0.260542	1	real	527	3869519	Nc1cc(Cl)c(O)c2ccccc12	46560	O=C(O)c1cnn(-c2cccc(C(F)(F)F)c2)c1C(F)(F)F			O=C(Nc1cc(C(F)(F)F)ccc1O)Nc1cc(C(F)(F)F)ccc1O	0.666667	Oc1ccc(Cl)cc1	0.538462
Cc1cc(-c2ccc([C@@H](CC(=O)O)NC(=O)c3cc(Cl)c(C(F)(F)F)cc3F)cc2)cc(C)c1O	108896	1	5003	0.381591	0.889914	-5.60471	0.341409	1	wuxi	9	LN01375002_phase_3_Br_N-Boc	CC(C)(C)OC(=O)N[C@H](CC(=O)O)c1ccc(Br)cc1	BT2265_BT	Cc1cc(B(O)O)cc(C)c1O	SD00067_SD	O=C(O)c1cc(Cl)c(C(F)(F)F)cc1F	Cc1cc(O)cc(C)c1O	0.785714	Cc1cc(O)cc(C)c1Cl	0.625
O=C(CCCCc1ccc(Br)cc1)Nc1cc(C(F)(F)F)c(Cl)cc1O	102412	1	1242	0.381574	0.903005	-5.7591	0.310834	1	real	22	11656874	Nc1cc(C(F)(F)F)c(Cl)cc1O	475512	O=C(O)CCCCc1ccc(Br)cc1			O=C(Nc1cc(C(F)(F)F)ccc1O)Nc1cc(C(F)(F)F)ccc1O	0.62963	Oc1ccc(Cl)cc1	0.538462
CCCCOc1cc(-c2ccc([C@@H](CC(=O)O)N[CH]c3c(O)ccc(F)c3F)cc2)cc(C(F)(F)F)c1	114531	1	8091	0.381367	0.908041	-5.82105	0.311482	1	wuxi	13	LN01375002_phase_3_Br_N-Boc	CC(C)(C)OC(=O)N[C@H](CC(=O)O)c1ccc(Br)cc1	BT6015_BT	CCCCOc1cc(B(O)O)cc(C(F)(F)F)c1	QS2052_QS	O=Cc1c(O)ccc(F)c1F	O=C(Nc1cc(C(F)(F)F)ccc1O)Nc1cc(C(F)(F)F)ccc1O	0.666667	CCCCCCCCCCCCCCCCCCCCCCO	0.538462
O=C(Nc1cc(Cl)c(O)c2ccccc12)C(Sc1ccc(F)c(F)c1)c1ccccc1	105101	2	2821	0.381296	0.905013	-5.78631	0.315516	1	real	527	3869519	Nc1cc(Cl)c(O)c2ccccc12	2487483	O=C(O)C(Sc1ccc(F)c(F)c1)c1ccccc1			O=c1cccccc1O	0.625	O=C(O)C(O)c1ccccc1	0.666667
C[N+](C)(C)CCOC(=O)CSc1ccc([N+](=O)[O-])cc1	101932	6	954	0.381258	0.63189	-2.57033	0.335554	1	real	1458	7233	O=C(O)CSc1ccc([N+](=O)[O-])cc1	50313	C[N+](C)(C)CCBr			CCCCCCCCCCCCCC[N+](C)(C)C	0.466667	NC(=O)c1cc([N+](=O)[O-])cc([N+](=O)[O-])c1	0.545455
O=C(Nc1c(O)c(Cl)cc(Cl)c1Cl)c1ccc(C2CC2)c(Cl)c1	102403	1	1238	0.381046	0.926326	-6.04049	0.29659	1	real	22	7528977	Nc1c(O)c(Cl)cc(Cl)c1Cl	11434544	O=C(O)c1ccc(C2CC2)c(Cl)c1			Oc1c(O)c(Cl)c(Cl)c(Cl)c1Cl	0.7	Cc1cc(O)cc(C)c1Cl	0.5625
CCCOc1c(F)cc(-c2ccc([C@@H](CC(=O)O)NC(=O)c3cc(Br)cc(Br)c3O)cc2)cc1F	113694	2	7652	0.381024	0.898635	-5.71467	0.407592	1	wuxi	9	LN01375002_phase_3_Br_N-Boc	CC(C)(C)OC(=O)N[C@H](CC(=O)O)c1ccc(Br)cc1	BT6965_BT	CCCOc1c(F)cc(B(O)O)cc1F	SD1137_SD	O=C(O)c1cc(Br)cc(Br)c1O	CC[C@H](c1ccc(O)cc1)[C@@H](CC)c1ccc(O)cc1	0.578947	O=C(O)C(O)c1ccccc1	0.5
O=C(Nc1cc2c(cc1O)C(=O)c1ccccc1C2=O)c1csc(C(=O)NCc2ccc(Cl)cc2C(F)(F)F)n1	112451	0	6974	0.380886	0.872097	-5.40391	0	1	wuxi	7	LN00160519_phase_2_COOH_COOEt	CCOC(=O)c1nc(C(=O)O)cs1	AG1415_AG	Nc1cc2c(cc1O)C(=O)c1ccccc1C2=O	AK2167_AK	NCc1ccc(Cl)cc1C(F)(F)F	O=C1c2ccccc2C(=O)c2c(O)cc(O)cc21	0.68	Oc1ccc(Cl)cc1	0.692308
O=C(Cc1cc(Cl)c(Br)cc1F)Nc1cc(Br)cc(F)c1O	101789	1	844	0.380687	0.858421	-5.24539	0.458684	1	real	22	76050	Nc1cc(Br)cc(F)c1O	17427166	O=C(O)Cc1cc(Cl)c(Br)cc1F			Oc1c(O)c(Cl)c(Cl)c(Cl)c1Cl	0.6	Oc1ccc(Cl)cc1	0.461538
O=C(CBr)CCNC(=O)C(F)(F)OC(=O)CCN1C(=O)C(=Cc2ccc(F)cc2)SC1=S	107510	0	4202	0.380682	0.831176	-4.9246	0	1	real	1458	43186	O=C(O)CCN1C(=O)C(=Cc2ccc(F)cc2)SC1=S	15828379	O=C(CBr)CCNC(=O)C(F)(F)F			O=C(O)c1ccc(/C=C2\SC(=S)N(Cc3cccc(C(F)(F)F)c3)C2=O)cc1	0.588235	NNC(=O)c1ccncc1	0.380952
O=C(Nc1c(O)c(Cl)cc(Cl)c1Cl)c1ccc(-c2ccc(F)cc2)[nH]1	110360	1	5805	0.380679	0.928814	-6.07447	0.275895	1	real	22	7528977	Nc1c(O)c(Cl)cc(Cl)c1Cl	7772386	O=C(O)c1ccc(-c2ccc(F)cc2)[nH]1			Oc1c(O)c(Cl)c(Cl)c(Cl)c1Cl	0.7	Cc1cc(O)cc(C)c1Cl	0.5625
Oc1nc(NCCCOC2CCCc3ccccc32)nc2cc(Cl)ccc12	116759	0	9299	0.380654	0.781833	-4.34385	0	1	real	27	2810674	NCCCOC1CCCc2ccccc21	8837316	Oc1nc(Cl)nc2cc(Cl)ccc12			c1ccc(CNc2nc(NCc3ccccc3)c3ccccc3n2)cc1	0.535714	Oc1ccc(Cl)cc1	0.692308
C=CCCOC(=O)CCCN1C(=O)C(=Cc2cccs2)SC1=S	102586	2	1344	0.38063	0.840417	-5.03408	0.313559	1	real	1458	141774	O=C(O)CCCN1C(=O)C(=Cc2cccs2)SC1=S	3632926	C=CCCI			O=C(CCN1C(=O)/C(=C/c2ccc(-c3ccc([N+](=O)[O-])cc3)o2)SC1=S)O[K]	0.5	O=C(O)C(O)c1ccccc1	0.444444
O=S(=O)(NCc1cccc(C(F)(F)F)c1)c1c(O)c(Cl)cc(Cl)c1Cl	103346	1	1779	0.380544	0.781911	-4.34618	0.420027	1	real	40	10467	NCc1cccc(C(F)(F)F)c1	15142983	O=S(=O)(Cl)c1c(O)c(Cl)cc(Cl)c1Cl			Oc1c(O)c(Cl)c(Cl)c(Cl)c1Cl	0.7	Oc1ccc(Cl)cc1	0.538462
CC(C)(C)c1ccc(C(O)CCC(=O)Nc2c(O)c(Cl)cc(Cl)c2Cl)cc1	115945	1	8855	0.380316	0.880727	-5.51282	0.361758	1	real	22	7528977	Nc1c(O)c(Cl)cc(Cl)c1Cl	2128489	CC(C)(C)c1ccc(C(O)CCC(=O)O)cc1			Oc1c(O)c(Cl)c(Cl)c(Cl)c1Cl	0.7	Cc1cc(O)cc(C)c1Cl	0.625
CC(C)c1ccc2c(c1)CC[C@H]1[C@](C)(CNS(=O)(=O)c3c(O)c(Cl)cc(Cl)c3Cl)CCC[C@]21C	109356	1	5258	0.380169	0.970774	-6.57514	0.288325	1	real	40	3556093	CC(C)c1ccc2c(c1)CC[C@H]1[C@](C)(CN)CCC[C@]21C	15142983	O=S(=O)(Cl)c1c(O)c(Cl)cc(Cl)c1Cl			Oc1c(O)c(Cl)c(Cl)c(Cl)c1Cl	0.7	Cc1cc(O)cc(C)c1Cl	0.5625
O=C(Nc1cc(O)c(Cl)cc1F)c1ccc2[nH]c(C(=O)Nc3ccc(Br)cc3C(F)(F)F)cc2c1	110963	0	6151	0.380147	0.92736	-6.06415	0	1	wuxi	7	LN00246883_phase_2_COOH_COOEt	CCOC(=O)c1cc2cc(C(=O)O)ccc2[nH]1	AG0820_AG	Nc1cc(O)c(Cl)cc1F	AG0390_AG	Nc1ccc(Br)cc1C(F)(F)F	O=C(Nc1cc(C(F)(F)F)ccc1C(F)(F)F)c1cc(Br)ccc1O	0.666667	Oc1ccc(Cl)cc1	0.538462
O=C(Nc1c(O)c(Cl)cc(Cl)c1Cl)c1cc(SC(F)(F)F)cc(SC(F)(F)F)c1	111374	1	6380	0.380133	0.928136	-6.07346	0.248511	1	real	240690	7528977	Nc1c(O)c(Cl)cc(Cl)c1Cl	3986460	O=C(O)c1cc(SC(F)(F)F)cc(SC(F)(F)F)c1			Oc1c(O)c(Cl)c(Cl)c(Cl)c1Cl	0.7	Cc1cc(O)cc(C)c1Cl	0.5625
O=C(Nc1cc(F)cc(Cl)c1O)c1cccc2nc(C(F)F)sc12	117261	1	9559	0.380132	0.849503	-5.14745	0.324966	1	real	22	3838116	Nc1cc(F)cc(Cl)c1O	22387332	O=C(O)c1cccc2nc(C(F)F)sc12			O=C(Nc1ccc(Cl)cc1F)c1ccccc1O	0.647059	Oc1ccc(Cl)cc1	0.538462
CCOc1cc(-c2ccccc2)sc1C(=O)Nc1c(O)c(Cl)cc(Cl)c1Cl	113335	1	7461	0.380124	0.885458	-5.57099	0.308433	1	real	22	7528977	Nc1c(O)c(Cl)cc(Cl)c1Cl	1354528	CCOc1cc(-c2ccccc2)sc1C(=O)O			Oc1c(O)c(Cl)c(Cl)c(Cl)c1Cl	0.7	Cc1cc(O)cc(C)c1Cl	0.625
Cc1ccc(NS(=O)(=O)c2ccc(Br)cc2OC(F)(F)F)c(Cl)c1O	101831	0	862	0.380063	0.883077	-5.54372	0	1	wuxi	2	AG1721_AG	Cc1ccc(N)c(Cl)c1O	HU0182_HU	O=S(=O)(Cl)c1ccc(Br)cc1OC(F)(F)F			Oc1c(O)c(Cl)c(Cl)c(Cl)c1Cl	0.7	Cc1cc(O)cc(C)c1Cl	0.6875
O=C1CN(c2ccc([N+](=O)[O-])s2)CN1	106457	1	3621	0.379944	0.634641	-2.61951	0.330928	1	real	27	10993868	O=C1CNCN1	61330	O=[N+]([O-])c1ccc(Br)s1			O=C1c2c(O)ccc([N+](=O)[O-])c2C(=O)c2c([N+](=O)[O-])ccc(O)c21	0.416667	NC(=O)c1cc([N+](=O)[O-])cc([N+](=O)[O-])c1	0.409091
C[N+](C)(C)CCOC(=O)c1c2c(nc3ccccc13)C(=Cc1ccc(Cl)cc1)CCC2	103832	5	2064	0.379704	0.759286	-4.09047	0.319402	1	real	1458	5198	O=C(O)c1c2c(nc3ccccc13)C(=Cc1ccc(Cl)cc1)CCC2	50313	C[N+](C)(C)CCBr			C[N+](C)(C)CCC(=O)c1cccc2ccccc12	0.6	Oc1ccc(Cl)cc1	0.692308
CN1C[C@@H](CNC(=O)Cc2c(F)cc([N+](=O)[O-])cc2F)OC1=O	105287	1	2932	0.379581	0.585752	-2.0484	0.338465	1	real	22	24116224	CN1C[C@@H](CN)OC1=O	8829286	O=C(O)Cc1c(F)cc([N+](=O)[O-])cc1F			CC(=O)NC[C@H]1CN(c2ccc(C(C)=O)cc2)C(=O)O1	0.564103	NC(=O)c1cc([N+](=O)[O-])cc([N+](=O)[O-])c1	0.636364
O=C(/C=C/c1cc(Br)ccc1OC(F)F)Nc1cc(O)cc(C(F)(F)F)c1	117908	1	9917	0.37954	0.850712	-5.16925	0.285129	1	real	22	3059359	Nc1cc(O)cc(C(F)(F)F)c1	23909630	O=C(O)/C=C/c1cc(Br)ccc1OC(F)F			Oc1cc(O)cc(/C=C/c2ccc(Br)cc2)c1	0.681818	Oc1ccc(Cl)cc1	0.461538
O=C(Nc1c(O)cccc1Cl)c1ccc(Cl)cc1C(F)(F)F	109605	1	5393	0.379524	0.76812	-4.1968	0.422361	1	real	22	21928694	Nc1c(O)cccc1Cl	74286	O=C(O)c1ccc(Cl)cc1C(F)(F)F			O=C(Nc1cccc(NC(=O)c2cccc(O)c2O)c1)c1cccc(O)c1O	0.666667	Oc1ccc(Cl)cc1	0.692308
O=C(Nc1ccc(F)c(Br)c1O)c1csc(C(=O)Nc2c(Br)cc(Cl)cc2OC(F)(F)F)n1	114739	1	8209	0.379492	0.912242	-5.89448	0.393509	1	wuxi	7	LN00160519_phase_2_COOH_COOEt	CCOC(=O)c1nc(C(=O)O)cs1	AG2614_AG	Nc1ccc(F)c(Br)c1O	AG3125_AG	Nc1c(Br)cc(Cl)cc1OC(F)(F)F	Oc1c(O)c(Cl)c(Cl)c(Cl)c1Cl	0.6	Oc1ccc(Cl)cc1	0.615385
CC(C)(C)c1cc(Br)cc(NC(=O)c2cccc(Cl)c2C(F)F)c1O	109452	1	5310	0.379418	0.897752	-5.72478	0.285954	1	real	22	15159614	CC(C)(C)c1cc(Br)cc(N)c1O	22382034	O=C(O)c1cccc(Cl)c1C(F)F			O=C(Nc1cccc(NC(=O)c2cccc(O)c2O)c1)c1cccc(O)c1O	0.62963	Oc1ccc(Cl)cc1	0.538462
O=C(Cc1c(Cl)cc(O)cc1Cl)Nc1ccc(Cl)cc1-c1ccc(C(F)(F)F)cc1	104266	1	2335	0.379257	0.940693	-6.23254	0.335497	1	real	22	7171334	Nc1ccc(Cl)cc1-c1ccc(C(F)(F)F)cc1	22110321	O=C(O)Cc1c(Cl)cc(O)cc1Cl			O=C(Nc1cc(C(F)(F)F)ccc1O)Nc1cc(C(F)(F)F)ccc1O	0.666667	Oc1ccc(Cl)cc1	0.769231
C[N+](C)(C)Cc1c(-c2ccc(NC3(c4ccccc4Br)CC3)cc2)nc2sccn12	116616	1	9213	0.379254	0.669287	-3.03634	0.365917	1	real	2230	8086054	NC1(c2ccccc2Br)CC1	31624	C[N+](C)(C)Cc1c(-c2ccc(Cl)cc2)nc2sccn12			C[n+]1c2ccccc2nc2ccccc21	0.473684	C1N2CN3CN1CN(C2)C3	0.5
O=C(CCc1ccc(OC(F)(F)F)cc1)Nc1cc(Br)cc(C(F)(F)F)c1O	102954	1	1555	0.37919	0.884585	-5.57264	0.268959	1	real	22	22557662	Nc1cc(Br)cc(C(F)(F)F)c1O	2149504	O=C(O)CCc1ccc(OC(F)(F)F)cc1			O=C(Nc1cc(C(F)(F)F)ccc1O)Nc1cc(C(F)(F)F)ccc1O	0.555556	Oc1ccc(Cl)cc1	0.384615
O=C(CSc1ccccc1C(=O)Nc1cc(C(F)(F)F)c(Cl)cc1O)Nc1ccccc1OC(F)F	103884	1	2092	0.378991	0.913483	-5.91549	0.340952	1	real	22	11656874	Nc1cc(C(F)(F)F)c(Cl)cc1O	14826	O=C(CSc1ccccc1C(=O)O)Nc1ccccc1OC(F)F			O=C(Nc1ccc(Cl)cc1F)c1ccccc1O	0.676471	Oc1ccc(Cl)cc1	0.538462
CCN1CC(CNc2c[n+]([O-])ccc2[N+](=O)[O-])OC1=O	103898	1	2101	0.378982	0.613218	-2.37952	0.356972	1	real	27	22975582	CCN1CC(CN)OC1=O	2990197	O=[N+]([O-])c1cc[n+]([O-])cc1F			O=C1c2c(O)ccc([N+](=O)[O-])c2C(=O)c2c([N+](=O)[O-])ccc(O)c21	0.5	CSCC1CN(/N=C/c2ccc([N+](=O)[O-])o2)C(=O)O1	0.468085
COc1ccc(/C=C(/C(=O)Nc2cc(Br)cc(C(F)(F)F)c2O)C(F)(F)F)cc1	105594	1	3120	0.37894	0.870538	-5.41039	0.346955	1	real	22	22557662	Nc1cc(Br)cc(C(F)(F)F)c1O	26570117	COc1ccc(/C=C(/C(=O)O)C(F)(F)F)cc1			[C-]#[N+]C(=C\c1ccc(OC)cc1)/C(=C/c1ccc(OC)cc1)[N+]#[C-]	0.68	CC(=O)Nc1ccc(S(=O)(=O)c2ccc(NC(C)=O)cc2)cc1	0.391304
CCOc1c(-c2ccc([C@@H](CC(=O)O)N[CH]c3cc(C(=O)CBr)ccc3O)cc2)ccc(F)c1F	114389	1	8016	0.378862	0.88771	-5.61362	0.314662	1	wuxi	13	LN01375002_phase_3_Br_N-Boc	CC(C)(C)OC(=O)N[C@H](CC(=O)O)c1ccc(Br)cc1	BT2897_BT	CCOc1c(B(O)O)ccc(F)c1F	QS1542_QS	O=Cc1cc(C(=O)CBr)ccc1O	CC[C@H](c1ccc(O)cc1)[C@@H](CC)c1ccc(O)cc1	0.631579	O=C(O)C(O)c1ccccc1	0.5
CC(=O)C(Cc1ccc(F)c(F)c1F)OC(=O)CN1C(=O)C(=Cc2ccc(Br)cc2)SC1=S	114034	2	7840	0.378848	0.930191	-6.11409	0.355113	1	real	1458	141764	O=C(O)CN1C(=O)C(=Cc2ccc(Br)cc2)SC1=S	4913582	CC(=O)C(Br)Cc1ccc(F)c(F)c1F			CC(C)C(C(=O)O)N1C(=O)/C(=C\c2ccc(Br)cc2)SC1=S	0.731707	O=C(O)C(O)c1ccccc1	0.388889
O=C(Nc1cc(Cl)cc(Cl)c1O)c1cc(F)c(F)cc1C(=O)c1ccccc1	102776	1	1446	0.378803	0.903638	-5.80196	0.397028	1	real	22	191723	Nc1cc(Cl)cc(Cl)c1O	9995951	O=C(O)c1cc(F)c(F)cc1C(=O)c1ccccc1			O=C(Nc1cc(Cl)cc(Cl)c1O)c1c(O)c(Cl)cc(Cl)c1Cl	0.741935	Oc1ccc(Cl)cc1	0.615385
O=C(Nc1c(Br)cc(Cl)cc1OC(F)(F)F)c1csc(C(=O)Nc2ccc(F)c(Br)c2O)n1	114740	0	8209	0.378675	0.912192	-5.90433	0	1	wuxi	7	LN00160519_phase_2_COOH_COOEt	CCOC(=O)c1nc(C(=O)O)cs1	AG3125_AG	Nc1c(Br)cc(Cl)cc1OC(F)(F)F	AG2614_AG	Nc1ccc(F)c(Br)c1O	Oc1c(O)c(Cl)c(Cl)c(Cl)c1Cl	0.6	Oc1ccc(Cl)cc1	0.615385
O=C(CCN1C(=O)C(=Cc2ccc(F)cc2)SC1=S)OC(F)(F)CCOS(=O)(=O)C(F)(F)F	108214	1	4611	0.378601	0.807884	-4.67689	0.313928	1	real	1458	43186	O=C(O)CCN1C(=O)C(=Cc2ccc(F)cc2)SC1=S	17406679	O=S(=O)(OCCC(F)(F)F)C(F)(F)F			O=C(O)c1ccc(/C=C2\SC(=S)N(Cc3cccc(C(F)(F)F)c3)C2=O)cc1	0.607843	O=C(O)C(O)c1ccccc1	0.388889
CCCCN(CCOC)C(=O)CN1C(=O)C(=Cc2cccc(Br)c2)SC1=S	109273	1	5214	0.378576	0.812644	-4.73326	0.354331	1	real	22	2785898	CCCCNCCOC	2031820	O=C(O)CN1C(=O)C(=Cc2cccc(Br)c2)SC1=S			CC(C)C(C(=O)O)N1C(=O)/C(=C\c2ccc(Br)cc2)SC1=S	0.609756	CCCCCCCCCCCCCCCCCCCCCCO	0.538462
O=S(=O)(NC(Cc1ccc(Cl)cc1)c1ccc(F)c(C(F)(F)F)c1)c1c(O)c(Cl)cc(Cl)c1Cl	102143	1	1065	0.378504	0.921298	-6.01374	0.398477	1	real	40	26385328	NC(Cc1ccc(Cl)cc1)c1ccc(F)c(C(F)(F)F)c1	15142983	O=S(=O)(Cl)c1c(O)c(Cl)cc(Cl)c1Cl			Oc1c(O)c(Cl)c(Cl)c(Cl)c1Cl	0.7	Oc1ccc(Cl)cc1	0.769231
CSc1ccc(C(=O)Nc2c(O)c(Cl)cc(Cl)c2Cl)s1	103528	1	1879	0.378393	0.839658	-5.05373	0.269403	1	real	22	7528977	Nc1c(O)c(Cl)cc(Cl)c1Cl	194865	CSc1ccc(C(=O)O)s1			Oc1c(O)c(Cl)c(Cl)c(Cl)c1Cl	0.7	Cc1cc(O)cc(C)c1Cl	0.6875
CC(C)(C)c1cc(Br)cc(NC(=O)CSCC(=O)c2ccccc2)c1O	108324	1	4679	0.378313	0.858404	-5.27551	0.412473	1	real	22	15159614	CC(C)(C)c1cc(Br)cc(N)c1O	2067483	O=C(O)CSCC(=O)c1ccccc1			CC(C)(C)c1cc(O)ccc1O	0.6	O=C(Nc1ccc(C(=O)O)c(O)c1)c1ccccc1	0.5
O=C(Nc1cc(C(F)(F)F)c(Cl)cc1O)c1nnn(-c2ccc(Br)cc2)c1C(F)(F)F	107952	1	4447	0.378298	0.901827	-5.78707	0.396069	1	real	22	11656874	Nc1cc(C(F)(F)F)c(Cl)cc1O	2071511	O=C(O)c1nnn(-c2ccc(Br)cc2)c1C(F)(F)F			O=C(Nc1cc(C(F)(F)F)ccc1O)Nc1cc(C(F)(F)F)ccc1O	0.62963	Oc1ccc(Cl)cc1	0.538462
CC(=O)NC[C@H]1CN(c2ccc(N3CCN(C(=O)C4CN(C(=O)C5(F)CCOCC5)CCS4)CC3)c(F)c2)C(=O)O1	115799	1	8774	0.378289	0.762871	-4.15076	0.299917	1	wuxi	6	WXCD00198495_phase_3_COOH_N-Boc	CC(C)(C)OC(=O)N1CCSC(C(=O)O)C1	AN00795_AN	CC(=O)NC[C@H]1CN(c2ccc(N3CCNCC3)c(F)c2)C(=O)O1	SB0023_SB	O=C(O)C1(F)CCOCC1	CC(=O)NCC1CN(c2ccc(N3CCSCC3)c(F)c2)C(=O)O1	0.921569	CC(=O)NC[C@H]1CN(c2ccc(N3CCOCC3)c(F)c2)C(=O)O1	0.96
C[C@@H](Nc1ccc(-c2nc3sccn3c2C[N+](C)(C)C)cc1)c1ccc2c(c1)CCC2	109208	1	5176	0.377936	0.654571	-2.87988	0.369084	1	real	2230	11915402	C[C@@H](N)c1ccc2c(c1)CCC2	31624	C[N+](C)(C)Cc1c(-c2ccc(Cl)cc2)nc2sccn12			CC[C@H](c1ccc(O)cc1)[C@@H](CC)c1ccc(O)cc1	0.421053	C1N2CN3CN1CN(C2)C3	0.5
CC(C)c1ccc(S(=O)(=O)N(C(=O)c2ccccc2O)c2ccc(Cl)c(C(F)(F)F)c2)cc1Cl	117483	1	9692	0.377905	0.894946	-5.71107	0.380003	1	real	40	4061071	O=C(Nc1ccc(Cl)c(C(F)(F)F)c1)c1ccccc1O	22390094	CC(C)c1ccc(S(=O)(=O)Cl)cc1Cl			O=c1cccccc1O	0.625	Oc1ccc(Cl)cc1	0.538462
O=C(Nc1cccc(-c2ccc(C(F)(F)F)cc2)c1)c1cc(-c2ccccc2)cc(Cl)c1O	108846	1	4972	0.377854	0.956738	-6.43941	0.352568	1	real	22	71993	Nc1cccc(-c2ccc(C(F)(F)F)cc2)c1	8936860	O=C(O)c1cc(-c2ccccc2)cc(Cl)c1O			O=C(Nc1cccc(NC(=O)c2cccc(O)c2O)c1)c1cccc(O)c1O	0.740741	O=C(Nc1ccc(C(=O)O)c(O)c1)c1ccccc1	0.633333
O=C(CCCCc1ccc(F)c(Br)c1F)Nc1cc(Br)cc(C(F)(F)F)c1O	104588	1	2531	0.377703	0.883563	-5.5796	0.332471	1	real	22	22557662	Nc1cc(Br)cc(C(F)(F)F)c1O	26612073	O=C(O)CCCCc1ccc(F)c(Br)c1F			O=C(Nc1cc(C(F)(F)F)ccc1O)Nc1cc(C(F)(F)F)ccc1O	0.555556	Oc1ccc(Cl)cc1	0.461538
O=C(Nc1cc(Br)cc(C(F)(F)F)c1O)C(Oc1ccc(Br)cc1F)c1ccccc1	107418	1	4151	0.377685	0.911851	-5.91296	0.340502	1	real	22	22557662	Nc1cc(Br)cc(C(F)(F)F)c1O	2492478	O=C(O)C(Oc1ccc(Br)cc1F)c1ccccc1			O=C(Nc1cc(C(F)(F)F)ccc1O)Nc1cc(C(F)(F)F)ccc1O	0.592593	O=C(O)C(O)c1ccccc1	0.666667
CN1C[C@@H](CNc2ccc3cc(F)cc([N+](=O)[O-])c3n2)OC1=O	106540	1	3658	0.377675	0.776464	-4.31869	0.368031	1	real	27	24116224	CN1C[C@@H](CN)OC1=O	15159304	O=[N+]([O-])c1cc(F)cc2ccc(Cl)nc12			O=[N+]([O-])c1ccc(Cl)c2nonc12	0.555556	CSCC1CN(/N=C/c2ccc([N+](=O)[O-])o2)C(=O)O1	0.468085
CCCCOc1ccc(-c2ccc([C@@H](CC(=O)O)NC(=O)c3cc(Br)ccc3O)cc2)cc1F	115892	1	8819	0.377502	0.897374	-5.74481	0.319086	1	wuxi	9	LN01375002_phase_3_Br_N-Boc	CC(C)(C)OC(=O)N[C@H](CC(=O)O)c1ccc(Br)cc1	BT2227_BT	CCCCOc1ccc(B(O)O)cc1F	SD0028_SD	O=C(O)c1cc(Br)ccc1O	O=C(Nc1ccc(Cl)cc1)c1cc(Br)ccc1O	0.65625	CCCCCCCCCCCCCCCCCCCCCCO	0.538462
O=C(Nc1ccc([N+](=O)[O-])c(F)c1)c1csc(C(=O)Nc2cc(Cl)c(Cl)cc2O)n1	102020	0	1001	0.377438	0.880862	-5.55117	0	1	wuxi	7	LN00160519_phase_2_COOH_COOEt	CCOC(=O)c1nc(C(=O)O)cs1	AG0320_AG	Nc1ccc([N+](=O)[O-])c(F)c1	AG1333_AG	Nc1cc(Cl)c(Cl)cc1O	O=C(Nc1ccc(F)cc1)Nc1ccc(Cl)c([N+](=O)[O-])c1	0.685714	Oc1ccc(Cl)cc1	0.538462
Cc1sc(C(=O)Nc2c(O)c(Cl)cc(Cl)c2Cl)cc1-c1ccc(F)cc1	106366	1	3567	0.37741	0.896652	-5.73749	0.295796	1	real	22	7528977	Nc1c(O)c(Cl)cc(Cl)c1Cl	5478260	Cc1sc(C(=O)O)cc1-c1ccc(F)cc1			Oc1c(O)c(Cl)c(Cl)c(Cl)c1Cl	0.7	Cc1cc(O)cc(C)c1Cl	0.6875
O=C(Cc1ccc(Br)cc1O)Nc1ccc(/C=C/C(F)(F)F)cc1	111415	1	6404	0.377398	0.818666	-4.81923	0.274177	1	real	22	24078682	Nc1ccc(/C=C/C(F)(F)F)cc1	7126546	O=C(O)Cc1ccc(Br)cc1O			Oc1cc(O)cc(/C=C/c2ccc(Br)cc2)c1	0.681818	CC(=O)Nc1ccc(S(=O)(=O)c2ccc(NC(C)=O)cc2)cc1	0.478261
CC(C)(C)c1cc(C(=O)Nc2cccc(C(=O)Nc3cc(Br)ccc3C(F)(F)F)c2)c(O)c(C(C)(C)C)c1	108373	1	4704	0.377337	0.943762	-6.29321	0.430736	1	wuxi	6	WXCD00303228_phase_3_COOH_N-Boc	CC(C)(C)OC(=O)Nc1cccc(C(=O)O)c1	AG1202_AG	Nc1cc(Br)ccc1C(F)(F)F	SD1125_SD	CC(C)(C)c1cc(C(=O)O)c(O)c(C(C)(C)C)c1	O=C(Nc1cc(C(F)(F)F)ccc1C(F)(F)F)c1cc(Br)ccc1O	0.769231	O=C(Nc1ccc(C(=O)O)c(O)c1)c1ccccc1	0.633333
CC(=O)CCCCCOC(=O)CCCN1C(=O)C(=Cc2cccs2)SC1=S	108955	3	5040	0.377292	0.842497	-5.10123	0.320259	1	real	1458	141774	O=C(O)CCCN1C(=O)C(=Cc2cccs2)SC1=S	3696432	CC(=O)CCCCCBr			CCCCCCCCCCCCOC(=O)CS(=O)(=O)[O-]	0.518519	Clc1ccc([I+]c2cccs2)cc1	0.391304
CC(=O)c1ccc(C(=O)Nc2cc(C(F)(F)F)c(Cl)cc2O)o1	111428	1	6414	0.377252	0.77644	-4.32382	0.281817	1	real	22	11656874	Nc1cc(C(F)(F)F)c(Cl)cc1O	3598687	CC(=O)c1ccc(C(=O)O)o1			O=C(Nc1cc(C(F)(F)F)ccc1O)Nc1cc(C(F)(F)F)ccc1O	0.62963	Oc1ccc(Cl)cc1	0.538462
O=C(Nc1ccc(O)c(C(=O)Nc2ccc(-c3cccc(C(F)(F)F)c3)cc2)c1)c1cc(Cl)cc(Cl)c1	112569	1	7033	0.377209	0.953939	-6.41469	0.407169	1	real	22	71540	Nc1ccc(-c2cccc(C(F)(F)F)c2)cc1	92553	O=C(Nc1ccc(O)c(C(=O)O)c1)c1cc(Cl)cc(Cl)c1			O=C(Nc1ccc(Cl)cc1)c1cc(Br)ccc1O	0.75	O=C(Nc1ccc(C(=O)O)c(O)c1)c1ccccc1	0.666667
O=C(CN1C(=O)C(=Cc2cccc(Br)c2)SC1=S)Nc1ccc(F)c(N2CCOC2=O)c1	101840	1	866	0.377135	0.955299	-6.43166	0.375532	1	real	22	8904107	Nc1ccc(F)c(N2CCOC2=O)c1	2031820	O=C(O)CN1C(=O)C(=Cc2cccc(Br)c2)SC1=S			O=C(O)c1ccc(/C=C2\SC(=S)N(Cc3cccc(C(F)(F)F)c3)C2=O)cc1	0.588235	CC(=O)Nc1ccc(S(=O)(=O)c2ccc(NC(C)=O)cc2)cc1	0.434783
O=C(CBr)c1ccccc1C(F)(F)OC(=O)c1cc(Cl)cc(F)c1O	108106	0	4544	0.377084	0.839665	-5.07054	0	1	real	1458	3679402	O=C(O)c1cc(Cl)cc(F)c1O	70170	O=C(CBr)c1ccccc1C(F)(F)F			Oc1c(O)c(Cl)c(Cl)c(Cl)c1Cl	0.6	Oc1ccc(Cl)cc1	0.615385
COC(CNS(=O)(=O)c1c(O)c(Cl)cc(Cl)c1Cl)c1ccc(C(F)(F)F)cc1	102723	1	1418	0.377075	0.847017	-5.15723	0.396932	1	real	40	7219354	COC(CN)c1ccc(C(F)(F)F)cc1	15142983	O=S(=O)(Cl)c1c(O)c(Cl)cc(Cl)c1Cl			Oc1c(O)c(Cl)c(Cl)c(Cl)c1Cl	0.7	Cc1cc(O)cc(C)c1Cl	0.5625
CCCCNc1ccc(C(F)(F)F)cc1NC(=O)c1ccc(O)c(F)c1	113032	1	7302	0.377059	0.793779	-4.53048	0.354502	1	real	22	221262	CCCCNc1ccc(C(F)(F)F)cc1N	65651	O=C(O)c1ccc(O)c(F)c1			O=C(Nc1cc(C(F)(F)F)ccc1O)Nc1cc(C(F)(F)F)ccc1O	0.814815	CCCCCCCCCCCCCCCCCCCCCCO	0.538462
O=C(CN1C(=O)C(=Cc2ccc(Br)cc2)SC1=S)OCC(=O)c1cccc(C(F)(F)F)c1	109159	2	5147	0.37704	0.948462	-6.35235	0.390752	1	real	1458	141764	O=C(O)CN1C(=O)C(=Cc2ccc(Br)cc2)SC1=S	3762	O=C(CBr)c1cccc(C(F)(F)F)c1			O=C(O)c1ccc(/C=C2\SC(=S)N(Cc3cccc(C(F)(F)F)c3)C2=O)cc1	0.764706	O=C(O)C(O)c1ccccc1	0.388889
O=C(/C=C/c1ccc(F)c(F)c1)Nc1csc([N+](=O)[O-])c1	115626	1	8687	0.377031	0.799697	-4.60052	0.394158	1	real	11	27030386	Nc1csc([N+](=O)[O-])c1	23692517	O=C(O)/C=C/c1ccc(F)c(F)c1			O=C(Nc1ccc(F)cc1)Nc1ccc(Cl)c([N+](=O)[O-])c1	0.485714	CC(=O)Nc1ncc([N+](=O)[O-])s1	0.5
O=C(Nc1cc(C(F)(F)F)c(Cl)cc1O)C1=Cc2cc(Br)ccc2OC1	113929	1	7779	0.37702	0.923511	-6.05876	0.317479	1	real	22	11656874	Nc1cc(C(F)(F)F)c(Cl)cc1O	44308	O=C(O)C1=Cc2cc(Br)ccc2OC1			O=C(Nc1cc(C(F)(F)F)ccc1C(F)(F)F)c1cc(Br)ccc1O	0.641026	Oc1ccc(Cl)cc1	0.538462
Cc1cc(C(F)(F)F)sc1C(=O)Nc1cc(Cl)cc([N+](=O)[O-])c1O	108034	1	4499	0.376747	0.859905	-5.3132	0.266839	1	real	22	2239988	Nc1cc(Cl)cc([N+](=O)[O-])c1O	26608760	Cc1cc(C(F)(F)F)sc1C(=O)O			Cc1cc(O)cc(C)c1O	0.642857	Cc1cc(O)cc(C)c1Cl	0.625
O=C(Nc1cc(Br)cc(C(F)(F)F)c1)c1ccc2[nH]c(C(=O)Nc3cc(C(F)(F)F)cc(C(F)(F)F)c3Cl)cc2c1	117062	0	9455	0.376744	0.904385	-5.83706	0	1	wuxi	7	LN00246883_phase_2_COOH_COOEt	CCOC(=O)c1cc2cc(C(=O)O)ccc2[nH]1	AG0391_AG	Nc1cc(Br)cc(C(F)(F)F)c1	AG1513_AG	Nc1cc(C(F)(F)F)cc(C(F)(F)F)c1Cl	O=C(Nc1ccc(C(O)(C(F)(F)F)C(F)(F)F)cc1)c1ccc(C(F)(F)F)cc1	0.733333	O=C(Nc1ccc(C(=O)O)c(O)c1)c1ccccc1	0.5
Cc1cc(I)c(O)c(C(=O)Nc2ccccc2-c2ccc(C(F)(F)F)cc2)c1	111655	2	6536	0.376717	0.926518	-6.09806	0.353168	1	real	22	76877	Nc1ccccc1-c1ccc(C(F)(F)F)cc1	26045362	Cc1cc(I)c(O)c(C(=O)O)c1			Oc1c(I)cc(I)cc1I	0.785714	O=C(Nc1ccc(C(=O)O)c(O)c1)c1ccccc1	0.5
O=C(c1cc(Cl)ccc1O)N(c1ccc(Br)cc1Cl)S(=O)(=O)c1ccc(C(F)(F)F)cc1Cl	105913	1	3298	0.37662	0.906516	-5.86374	0.323994	1	real	40	7010335	O=C(Nc1ccc(Br)cc1Cl)c1cc(Cl)ccc1O	60682	O=S(=O)(Cl)c1ccc(C(F)(F)F)cc1Cl			O=C(Nc1cc(C(F)(F)F)ccc1O)Nc1cc(C(F)(F)F)ccc1O	0.666667	Oc1ccc(Cl)cc1	0.692308
O=C1OCCN1C1CN(S(=O)(=O)Cc2csc([N+](=O)[O-])c2)C1	106720	5	3767	0.37659	0.685519	-3.26154	0.325741	1	real	40	22951344	O=C1OCCN1C1CNC1	4760458	O=[N+]([O-])c1cc(CS(=O)(=O)Cl)cs1			O=C1c2c(O)ccc([N+](=O)[O-])c2C(=O)c2c([N+](=O)[O-])ccc(O)c21	0.416667	NC(=O)c1cc([N+](=O)[O-])cc([N+](=O)[O-])c1	0.409091
CCOC(=O)N(c1nnc(S)s1)c1cc([N+](=O)[O-])ccc1Br	103238	0	1728	0.37656	0.752506	-4.0508	0	1	real	27	44512	CCOC(=O)Nc1nnc(S)s1	3913867	O=[N+]([O-])c1ccc(Br)c(Br)c1			O=C(Nc1ccc([N+](=O)[O-])cc1O)Nc1ccccc1Br	0.513514	NC(=O)c1cc([N+](=O)[O-])cc([N+](=O)[O-])c1	0.590909
O=C(CSc1ccc(Cl)cc1[N+](=O)[O-])Nc1cc(Cl)cc([N+](=O)[O-])c1O	103749	1	2024	0.376313	0.869652	-5.43352	0.31312	1	real	22	2239988	Nc1cc(Cl)cc([N+](=O)[O-])c1O	8601909	O=C(O)CSc1ccc(Cl)cc1[N+](=O)[O-]			Oc1c(O)c(Cl)c(Cl)c(Cl)c1Cl	0.6	Oc1ccc(Cl)cc1	0.692308
O=C(O)C[C@@H](NC(=O)c1cccc(Oc2ccc(C(F)(F)F)cc2Cl)c1)c1ccc(-c2cccc(F)c2O)cc1	112000	1	6726	0.376266	0.888188	-5.65241	0.403553	1	wuxi	9	LN01375002_phase_3_Br_N-Boc	CC(C)(C)OC(=O)N[C@H](CC(=O)O)c1ccc(Br)cc1	BT1823_BT	OB(O)c1cccc(F)c1O	SD2053_SD	O=C(O)c1cccc(Oc2ccc(C(F)(F)F)cc2Cl)c1	O=C(Nc1cc(C(F)(F)F)ccc1O)Nc1cc(C(F)(F)F)ccc1O	0.666667	CC(NNC(=O)c1ccccc1)c1ccccc1	0.555556
C[N+](C)(C)Cc1c(-c2ccc(NC(c3cccc(Cl)c3)c3ccccc3F)cc2)nc2sccn12	107142	2	3993	0.376247	0.770614	-4.26805	0.337646	1	real	2230	8711389	NC(c1cccc(Cl)c1)c1ccccc1F	31624	C[N+](C)(C)Cc1c(-c2ccc(Cl)cc2)nc2sccn12			Fc1ccc(Nc2nc3ccccc3nc2Nc2ccc(F)cc2)cc1	0.5	O=C(O)C(O)c1ccccc1	0.5
CC(C)(C)c1cc(C(=O)Nc2cc(C(F)(F)F)cc(C(F)(F)F)c2Cl)c(O)c(C(C)(C)C)c1	109261	1	5208	0.376013	0.954024	-6.43099	0.348093	1	wuxi	1	AG1513_AG	Nc1cc(C(F)(F)F)cc(C(F)(F)F)c1Cl	SD1125_SD	CC(C)(C)c1cc(C(=O)O)c(O)c(C(C)(C)C)c1			Oc1c(O)c(Cl)c(Cl)c(Cl)c1Cl	0.7	Cc1cc(O)cc(C)c1Cl	0.5625
O=[N+]([O-])c1ccc(N2CCNC(CO)C2)s1	110247	0	5743	0.375722	0.608585	-2.36661	0	1	real	27	3048124	OCC1CNCCN1	2018354	O=[N+]([O-])c1ccc(Cl)s1			O=C1c2c(O)ccc([N+](=O)[O-])c2C(=O)c2c([N+](=O)[O-])ccc(O)c21	0.416667	CC(=O)Nc1ncc([N+](=O)[O-])s1	0.466667
O=C(Nc1cc(C(F)(F)F)c(Cl)cc1O)c1c[nH]c2cc(Br)ccc12	107899	1	4415	0.37543	0.909918	-5.91901	0.40463	1	real	22	11656874	Nc1cc(C(F)(F)F)c(Cl)cc1O	7283197	O=C(O)c1c[nH]c2cc(Br)ccc12			O=C(Nc1cc(C(F)(F)F)ccc1C(F)(F)F)c1cc(Br)ccc1O	0.692308	Oc1ccc(Cl)cc1	0.538462
C[N+](C)(C)CCOC(=O)c1cc([N+](=O)[O-])ccc1SC1CCCC1	106066	2	3387	0.375337	0.728784	-3.78705	0.306462	1	real	1458	5673027	O=C(O)c1cc([N+](=O)[O-])ccc1SC1CCCC1	50313	C[N+](C)(C)CCBr			O=[N+]([O-])c1ccc2c(c1)S(=O)(=O)C=C2	0.5	NC(=O)c1cc([N+](=O)[O-])cc([N+](=O)[O-])c1	0.590909
O=C(NC(c1ccc(Cl)cc1)c1ccc(Cl)c(C(F)(F)F)c1)c1ccc2c(c1O)CCC2	117935	1	9929	0.375279	0.944767	-6.33134	0.278726	1	real	22	26278862	NC(c1ccc(Cl)cc1)c1ccc(Cl)c(C(F)(F)F)c1	3738608	O=C(O)c1ccc2c(c1O)CCC2			Oc1c(O)c(Cl)c(Cl)c(Cl)c1Cl	0.6	Oc1ccc(Cl)cc1	0.769231
O=C(Nc1cc(C(F)(F)F)cc(C(F)(F)F)c1Cl)c1ccc2[nH]c(C(=O)Nc3cc(Br)cc(C(F)(F)F)c3)cc2c1	117063	1	9455	0.375126	0.906583	-5.88362	0.276649	1	wuxi	7	LN00246883_phase_2_COOH_COOEt	CCOC(=O)c1cc2cc(C(=O)O)ccc2[nH]1	AG1513_AG	Nc1cc(C(F)(F)F)cc(C(F)(F)F)c1Cl	AG0391_AG	Nc1cc(Br)cc(C(F)(F)F)c1	O=C(Nc1ccc(C(O)(C(F)(F)F)C(F)(F)F)cc1)c1ccc(C(F)(F)F)cc1	0.733333	O=C(Nc1ccc(C(=O)O)c(O)c1)c1ccccc1	0.5
O=C(CCCN1C(=O)C(=Cc2cccs2)SC1=S)OCC1CCC(C(F)(F)F)O1	105399	1	2995	0.37496	0.847925	-5.19495	0.269588	1	real	1458	141774	O=C(O)CCCN1C(=O)C(=Cc2cccs2)SC1=S	24552837	FC(F)(F)C1CCC(CI)O1			O=C(O)c1ccc(/C=C2\SC(=S)N(Cc3cccc(C(F)(F)F)c3)C2=O)cc1	0.529412	Clc1ccc([I+]c2cccs2)cc1	0.434783
CC(C)(C)c1cccc(NC(=O)Nc2cc(C(F)(F)F)ccc2Oc2ccc(Br)cc2)c1O	111982	1	6713	0.374717	0.95636	-6.47504	0.374013	1	real	2430	6923	Nc1cc(C(F)(F)F)ccc1Oc1ccc(Br)cc1	15158727	CC(C)(C)c1cccc(N)c1O			O=C(Nc1cc(C(F)(F)F)ccc1O)Nc1cc(C(F)(F)F)ccc1O	0.851852	O=C(Nc1ccc(C(=O)O)c(O)c1)c1ccccc1	0.4
O=C(Nc1cc(Cl)c(Cl)cc1O)c1csc(C(=O)Nc2ccc([N+](=O)[O-])c(F)c2)n1	102019	1	1001	0.374712	0.878648	-5.55993	0.232721	1	wuxi	7	LN00160519_phase_2_COOH_COOEt	CCOC(=O)c1nc(C(=O)O)cs1	AG1333_AG	Nc1cc(Cl)c(Cl)cc1O	AG0320_AG	Nc1ccc([N+](=O)[O-])c(F)c1	O=C(Nc1ccc(F)cc1)Nc1ccc(Cl)c([N+](=O)[O-])c1	0.685714	Oc1ccc(Cl)cc1	0.538462
C[N+](C)(C)CCOC(=O)c1c2c(nc3ccccc13)C(=Cc1ccc(Cl)cc1)CC2	109858	1	5534	0.374707	0.746456	-4.00321	0.292471	1	real	1458	6061	O=C(O)c1c2c(nc3ccccc13)C(=Cc1ccc(Cl)cc1)CC2	50313	C[N+](C)(C)CCBr			C[N+](C)(C)CCC(=O)c1cccc2ccccc12	0.6	Oc1ccc(Cl)cc1	0.692308
C=C1Cn2c(nnc2C(=O)N(C(=O)C(F)(F)F)C2CNC2)S1	102661	1	1388	0.374551	0.707042	-3.54105	0.358529	1	real	22	26272900	O=C(NC1CNC1)C(F)(F)F	26393000	C=C1Cn2c(nnc2C(=O)O)S1			O=C(Nc1ccc(C(O)(C(F)(F)F)C(F)(F)F)cc1)c1ccc(C(F)(F)F)cc1	0.3	C1N2CN3CN1CN(C2)C3	0.333333
O=C(c1cc(Cl)ccc1O)N(c1ccc(Br)cc1Cl)S(=O)(=O)c1ccc(Br)cc1OC(F)(F)F	101380	1	574	0.374393	0.930998	-6.18051	-0.0572504	1	real	40	7010335	O=C(Nc1ccc(Br)cc1Cl)c1cc(Cl)ccc1O	22214854	O=S(=O)(F)c1ccc(Br)cc1OC(F)(F)F			O=C(Nc1ccc(Cl)cc1)c1cc(Br)ccc1O	0.6875	Oc1ccc(Cl)cc1	0.692308
CC(C(=O)NCC(=O)c1cc2ccccc2s1)N1C(=O)/C(=C\c2ccco2)SC1=S	109932	1	5581	0.374212	0.907013	-5.90036	0.299427	1	real	22	24365188	NCC(=O)c1cc2ccccc2s1	23789653	CC(C(=O)O)N1C(=O)/C(=C\c2ccco2)SC1=S			CC(C)C(C(=O)O)N1C(=O)/C(=C\c2ccc(Br)cc2)SC1=S	0.609756	O=C(O)C(O)c1ccccc1	0.5
O=C(Nc1ccccc1N1CCOC1=O)c1ccc([N+](=O)[O-])s1	117732	1	9818	0.374181	0.805077	-4.70029	0.337941	1	real	22	2061627	Nc1ccccc1N1CCOC1=O	5385	O=C(O)c1ccc([N+](=O)[O-])s1			CCOC(=O)NC(=O)c1ccsc1NC(=O)c1ccc([N+](=O)[O-])s1	0.553191	CC(=O)Nc1ncc([N+](=O)[O-])s1	0.533333
O=C(CCN1C(=O)C(=Cc2ccc(F)cc2)SC1=S)OC(F)(F)c1ccc(C(=O)CBr)cn1	105508	1	3059	0.374176	0.911678	-5.95576	0.340001	1	real	1458	43186	O=C(O)CCN1C(=O)C(=Cc2ccc(F)cc2)SC1=S	22971310	O=C(CBr)c1ccc(C(F)(F)F)nc1			O=C(O)c1ccc(/C=C2\SC(=S)N(Cc3cccc(C(F)(F)F)c3)C2=O)cc1	0.627451	NC(=O)c1cnccn1	0.428571
O=C(Nc1cc(Cl)c(O)c2ccccc12)c1cccc(SC(F)(F)F)c1	103724	1	2003	0.374154	0.917998	-6.03046	0.276261	1	real	527	3869519	Nc1cc(Cl)c(O)c2ccccc12	57069	O=C(O)c1cccc(SC(F)(F)F)c1			Oc1c(O)c(Cl)c(Cl)c(Cl)c1Cl	0.6	Oc1ccc(Cl)cc1	0.538462
O=C(CCCc1ccc(C(F)(F)F)cc1)Nc1cc(Cl)c(O)c2ccccc12	103629	1	1944	0.373781	0.91151	-5.95883	0.180502	1	real	527	3869519	Nc1cc(Cl)c(O)c2ccccc12	7691823	O=C(O)CCCc1ccc(C(F)(F)F)cc1			O=C(Nc1cc(C(F)(F)F)ccc1O)Nc1cc(C(F)(F)F)ccc1O	0.666667	Oc1ccc(Cl)cc1	0.538462
C=C(c1ccc(C(=O)Nc2nc(-c3cccc(F)c3O)cs2)cc1)c1cc2c(cc1C)C(C)(C)CCC2(C)C	116544	1	9174	0.373753	0.931121	-6.19012	0.306916	1	wuxi	9	LN00171853_phase_3_Br_N-Boc	CC(C)(C)OC(=O)Nc1nc(Br)cs1	BT1823_BT	OB(O)c1cccc(F)c1O	SD1405_SD	C=C(c1ccc(C(=O)O)cc1)c1cc2c(cc1C)C(C)(C)CCC2(C)C	C=C(c1ccc(C(=O)O)cc1)c1cc2c(cc1C)C(C)(C)CCC2(C)C	0.882353	O=C(Nc1ccc(C(=O)O)c(O)c1)c1ccccc1	0.533333
Cc1cc(Cl)cc(NC(=O)c2ccc(Br)cc2OC(F)(F)F)c1O	106751	2	3779	0.373342	0.936289	-6.25624	0.286322	1	real	22	3532896	Cc1cc(Cl)cc(N)c1O	6970182	O=C(O)c1ccc(Br)cc1OC(F)(F)F			Cc1cc(O)cc(C)c1O	0.714286	Cc1cc(O)cc(C)c1Cl	0.625
O=C(Nc1c(Cl)cc(OC(F)(F)F)cc1Br)c1cc(OC(F)(F)F)ccc1O	117079	0	9464	0.37329	0.923782	-6.10963	0	1	wuxi	1	AG4917_AG	Nc1c(Cl)cc(OC(F)(F)F)cc1Br	SD1354_SD	O=C(O)c1cc(OC(F)(F)F)ccc1O			O=C(Nc1ccc(Cl)cc1)c1cc(Br)ccc1O	0.65625	Oc1ccc(Cl)cc1	0.538462
O=C(Nc1ccc(-n2nc(C(F)(F)F)cc2C(F)(F)F)cc1)c1ccc2[nH]c(C(=O)Nc3cc(Cl)c(Cl)cc3O)cc2c1	116532	0	9168	0.373264	0.87021	-5.47906	0	1	wuxi	7	LN00246883_phase_2_COOH_COOEt	CCOC(=O)c1cc2cc(C(=O)O)ccc2[nH]1	AG1078_AG	Nc1ccc(-n2nc(C(F)(F)F)cc2C(F)(F)F)cc1	AG1333_AG	Nc1cc(Cl)c(Cl)cc1O	O=C(Nc1ccc(C(O)(C(F)(F)F)C(F)(F)F)cc1)c1ccc(C(F)(F)F)cc1	0.7	O=C(Nc1ccc(C(=O)O)c(O)c1)c1ccccc1	0.6
COc1cccc(C=CC(=O)C(=O)Nc2c(O)c(Cl)cc(Cl)c2Cl)c1	117421	1	9652	0.373167	0.875005	-5.53676	0.380888	1	real	22	7528977	Nc1c(O)c(Cl)cc(Cl)c1Cl	3906670	COc1cccc(C=CC(=O)C(=O)O)c1			Oc1c(O)c(Cl)c(Cl)c(Cl)c1Cl	0.7	Cc1cc(O)cc(C)c1Cl	0.625
O=C(c1ccccc1O)N(c1ccc(Cl)c(C(F)(F)F)c1)S(=O)(=O)c1cccc(Cl)c1F	102656	1	1385	0.373068	0.864718	-5.41689	0.346485	1	real	40	4061071	O=C(Nc1ccc(Cl)c(C(F)(F)F)c1)c1ccccc1O	74081	O=S(=O)(Cl)c1cccc(Cl)c1F			O=c1cccccc1O	0.625	Oc1ccc(Cl)cc1	0.538462
CN1C(=O)C(CC(=O)Oc2cc([N+](=O)[O-])ccc2CBr)SC1=S	109725	2	5447	0.372907	0.82532	-4.95498	0.310824	1	real	1458	4138623	CN1C(=O)C(CC(=O)O)SC1=S	3575775	O=[N+]([O-])c1ccc(CBr)c(F)c1			O=[N+]([O-])c1ccc2c(c1)S(=O)(=O)C=C2	0.5	NC(=O)c1cc([N+](=O)[O-])cc([N+](=O)[O-])c1	0.590909
O=C(Nc1cc(Br)cc(C(F)(F)F)c1O)C1=Cc2cccc(Br)c2OC1	107799	1	4363	0.37278	0.914912	-6.01168	0.295002	1	real	22	22557662	Nc1cc(Br)cc(C(F)(F)F)c1O	8018855	O=C(O)C1=Cc2cccc(Br)c2OC1			O=C(Nc1cc(C(F)(F)F)ccc1C(F)(F)F)c1cc(Br)ccc1O	0.564103	O=C(Nc1ccc(C(=O)O)c(O)c1)c1ccccc1	0.4
C[N+](C)(C)CCOC(=O)c1ccc(Sc2nc3ccccc3s2)c([N+](=O)[O-])c1	103846	3	2071	0.372697	0.731189	-3.84911	0.343901	1	real	1458	4546	O=C(O)c1ccc(Sc2nc3ccccc3s2)c([N+](=O)[O-])c1	50313	C[N+](C)(C)CCBr			Nc1ccc(Sc2nc3ccccc3s2)c(Cl)c1	0.694444	NC(=O)c1cc([N+](=O)[O-])cc([N+](=O)[O-])c1	0.545455
O=C(Nc1cc(C(F)(F)F)ccc1I)c1csc(C(=O)Nc2ccc(O)c3c2C(=O)c2ccccc2C3=O)n1	113406	0	7497	0.372679	0.894148	-5.76844	0	1	wuxi	7	LN00160519_phase_2_COOH_COOEt	CCOC(=O)c1nc(C(=O)O)cs1	AG1790_AG	Nc1cc(C(F)(F)F)ccc1I	AG2284_AG	Nc1ccc(O)c2c1C(=O)c1ccccc1C2=O	O=C(Nc1cc(C(F)(F)F)ccc1O)Nc1cc(C(F)(F)F)ccc1O	0.814815	O=C1c2c(O)ccc(O)c2C(=O)c2c(NCCNCCO)ccc(NCCNCCO)c21	0.548387
O=C(Nc1cc(Br)cc(C(F)(F)F)c1O)c1cnn(-c2ccccc2)c1C(F)(F)F	106432	1	3610	0.372646	0.839903	-5.13005	0.381776	1	real	22	22557662	Nc1cc(Br)cc(C(F)(F)F)c1O	41486	O=C(O)c1cnn(-c2ccccc2)c1C(F)(F)F			O=C(Nc1cc(C(F)(F)F)ccc1C(F)(F)F)c1cc(Br)ccc1O	0.615385	O=C(Nc1ccc(C(=O)O)c(O)c1)c1ccccc1	0.5
CCCCOc1ccc2cc(C(=O)Nc3cc(Br)cc(C(F)(F)F)c3O)[nH]c2c1	105713	1	3192	0.372552	0.922885	-6.10848	0.244608	1	real	22	22557662	Nc1cc(Br)cc(C(F)(F)F)c1O	1113673	CCCCOc1ccc2cc(C(=O)O)[nH]c2c1			O=C(Nc1cc(C(F)(F)F)ccc1O)Nc1cc(C(F)(F)F)ccc1O	0.592593	CCCCCCCCCCCCCCCCCCCCCCO	0.538462
O=C(NCc1ccc(O)cc1Cl)NC(c1ccc(Cl)cc1)c1ccccc1C(F)(F)F	117449	2	9672	0.372526	0.857675	-5.34087	0.357452	1	real	2708	3848829	NCc1ccc(O)cc1Cl	26057505	NC(c1ccc(Cl)cc1)c1ccccc1C(F)(F)F			O=C(Nc1ccc(Cl)cc1)Nc1ccc(Cl)c(Cl)c1	0.615385	Oc1ccc(Cl)cc1	0.923077
CN1C(=O)C(CC(=O)N2CCc3ccc([N+](=O)[O-])cc32)SC1=S	110428	1	5836	0.372509	0.809095	-4.76899	0.256848	1	real	22	42830	O=[N+]([O-])c1ccc2c(c1)NCC2	4138623	CN1C(=O)C(CC(=O)O)SC1=S			O=[N+]([O-])c1ccc2c(c1)S(=O)(=O)C=C2	0.5	NC(=O)c1cc([N+](=O)[O-])cc([N+](=O)[O-])c1	0.590909
O=C(Nc1c(O)cccc1Cl)c1cc2ccc(-c3c(F)cccc3C(F)(F)F)cc2[nH]1	107904	1	4417	0.372484	0.910215	-5.96015	0.405835	1	wuxi	8	WXCD00901366_phase_3_Br_COOH	O=C(O)c1cc2ccc(Br)cc2[nH]1	BT1796_BT	OB(O)c1c(F)cccc1C(F)(F)F	AG1217_AG	Nc1c(O)cccc1Cl	O=C(Nc1cc(C(F)(F)F)ccc1O)Nc1cc(C(F)(F)F)ccc1O	0.592593	Oc1ccc(Cl)cc1	0.615385
O=C(Nc1ccc(O)c2c1C(=O)c1ccccc1C2=O)c1csc(C(=O)Nc2cc(C(F)(F)F)ccc2I)n1	113405	1	7497	0.372479	0.894361	-5.77349	0.351949	1	wuxi	7	LN00160519_phase_2_COOH_COOEt	CCOC(=O)c1nc(C(=O)O)cs1	AG2284_AG	Nc1ccc(O)c2c1C(=O)c1ccccc1C2=O	AG1790_AG	Nc1cc(C(F)(F)F)ccc1I	O=C(Nc1cc(C(F)(F)F)ccc1O)Nc1cc(C(F)(F)F)ccc1O	0.814815	O=C1c2c(O)ccc(O)c2C(=O)c2c(NCCNCCO)ccc(NCCNCCO)c21	0.548387
O=C(Nc1ccccc1-c1ccc(C(F)(F)F)cc1)c1cccc(F)c1O	111492	1	6450	0.372411	0.854361	-5.30331	0.280874	1	real	22	76877	Nc1ccccc1-c1ccc(C(F)(F)F)cc1	75634	O=C(O)c1cccc(F)c1O			O=C(Nc1cc(C(F)(F)F)ccc1O)Nc1cc(C(F)(F)F)ccc1O	0.62963	NNC(=O)c1ccncc1	0.52381
CCSc1cc(C(F)(F)F)ccc1NC(=O)C(=O)NCc1cc(Cl)cc(Cl)c1O	114664	1	8167	0.372348	0.855511	-5.31766	0.339009	1	real	2718	18829486	NCc1cc(Cl)cc(Cl)c1O	11875942	CCSc1cc(C(F)(F)F)ccc1N			O=C(Nc1cc(C(F)(F)F)ccc1O)Nc1cc(C(F)(F)F)ccc1O	0.703704	Oc1ccc(Cl)cc1	0.615385
O=C(CSc1nnc(S)s1)N1[C@@H]2CC[C@H]1[C@H](CO)C2	106967	1	3906	0.372342	0.636516	-2.73872	0.316793	1	real	22	26302656	OC[C@@H]1C[C@H]2CC[C@@H]1N2	46484	O=C(O)CSc1nnc(S)s1			OCc1ccc(-c2ccc(-c3ccc(CO)s3)o2)s1	0.318182	C1N2CN3CN1CN(C2)C3	0.333333
O=C(Nc1cc(Br)cc(Cl)c1O)c1cc2cc(-c3ccc(C(F)F)c(F)c3)ccc2oc1=O	113562	1	7583	0.372306	0.962701	-6.58052	0.358526	1	wuxi	8	LN00132115_phase_3_Br_COOH	O=C(O)c1cc2cc(Br)ccc2oc1=O	BT0098_BT	OB(O)c1ccc(C(F)F)c(F)c1	AG3730_AG	Nc1cc(Br)cc(Cl)c1O	O=C(Nc1cc(Cl)cc(Cl)c1O)c1c(O)c(Cl)cc(Cl)c1Cl	0.612903	Oc1ccc(Cl)cc1	0.538462
O=C(CCCN1C(=O)C(=Cc2cccs2)SC1=S)NCCN1CC=CC1	104777	1	2641	0.372036	0.696575	-3.44992	0.301141	1	real	22	3273720	NCCN1CC=CC1	141774	O=C(O)CCCN1C(=O)C(=Cc2cccs2)SC1=S			Cc1ccc(/C=C2\SC(=S)N(CCCCCC(=O)Nc3ccc(C(=O)O)c(O)c3)C2=O)cc1	0.516667	NNC(=O)c1ccncc1	0.428571
Cc1c(C(=O)Nc2cc(Br)ccc2C(F)(F)F)[nH]c2cc(C(=O)Nc3cc(Cl)cc(Cl)c3O)ccc12	111257	0	6310	0.371884	0.935807	-6.26919	0	1	wuxi	7	LN02135343_phase_2_COOH_COOMe	COC(=O)c1ccc2c(C)c(C(=O)O)[nH]c2c1	AG1202_AG	Nc1cc(Br)ccc1C(F)(F)F	AG1183_AG	Nc1cc(Cl)cc(Cl)c1O	O=C(Nc1cc(Cl)cc(Cl)c1O)c1c(O)c(Cl)cc(Cl)c1Cl	0.741935	Oc1ccc(Cl)cc1	0.615385
O=C(Nc1cc([N+](=O)[O-])cc(Cl)c1O)c1csc(C(=O)Nc2c(Br)cc(Cl)cc2OC(F)(F)F)n1	102574	1	1338	0.371845	0.9146	-6.01995	0.333508	1	wuxi	7	LN00160519_phase_2_COOH_COOEt	CCOC(=O)c1nc(C(=O)O)cs1	AG0423_AG	Nc1cc([N+](=O)[O-])cc(Cl)c1O	AG3125_AG	Nc1c(Br)cc(Cl)cc1OC(F)(F)F	O=C(Nc1cc(Cl)cc(Cl)c1O)c1c(O)c(Cl)cc(Cl)c1Cl	0.677419	NC(=O)c1cc([N+](=O)[O-])cc([N+](=O)[O-])c1	0.636364
O=C(Nc1ccc(Br)c(OC(F)(F)F)c1)c1csc(C(=O)Nc2cc([N+](=O)[O-])cc(Cl)c2O)n1	103828	0	2062	0.371697	0.895459	-5.79643	0	1	wuxi	7	LN00160519_phase_2_COOH_COOEt	CCOC(=O)c1nc(C(=O)O)cs1	AG2648_AG	Nc1ccc(Br)c(OC(F)(F)F)c1	AG0423_AG	Nc1cc([N+](=O)[O-])cc(Cl)c1O	O=C(Nc1cc(Cl)cc(Cl)c1O)c1c(O)c(Cl)cc(Cl)c1Cl	0.612903	NC(=O)c1cc([N+](=O)[O-])cc([N+](=O)[O-])c1	0.636364
CCN(c1nnc(S)s1)c1ccsc1[N+](=O)[O-]	106243	2	3493	0.371377	0.765292	-4.26759	0.338797	1	real	27	37959	CCNc1nnc(S)s1	2993281	O=[N+]([O-])c1sccc1Cl			O=C1c2c(O)ccc([N+](=O)[O-])c2C(=O)c2c([N+](=O)[O-])ccc(O)c21	0.375	CC(=O)Nc1ncc([N+](=O)[O-])s1	0.4
O=C(CCN1C(=O)C(=Cc2ccc(F)cc2)SC1=S)Nc1csc([N+](=O)[O-])c1	101386	2	577	0.371345	0.936472	-6.28392	0.172768	1	real	11	27030386	Nc1csc([N+](=O)[O-])c1	43186	O=C(O)CCN1C(=O)C(=Cc2ccc(F)cc2)SC1=S			Cc1ccc(/C=C2\SC(=S)N(CCCCCC(=O)Nc3ccc(C(=O)O)c(O)c3)C2=O)cc1	0.616667	CC(=O)Nc1ncc([N+](=O)[O-])s1	0.5
O=C(Nc1c(Cl)ccc(O)c1Cl)c1ccccc1C(=O)c1ccc(Cl)c(Cl)c1	102791	0	1454	0.371286	0.916814	-6.05317	0	1	wuxi	1	AG00136_AG	Nc1c(Cl)ccc(O)c1Cl	SD3394_SD	O=C(O)c1ccccc1C(=O)c1ccc(Cl)c(Cl)c1			Oc1c(O)c(Cl)c(Cl)c(Cl)c1Cl	0.6	Cc1cc(O)cc(C)c1Cl	0.5625
O=C(c1ccccc1O)N(c1ccc(Cl)c(C(F)(F)F)c1)S(=O)(=O)c1ccc(Br)cc1Cl	108827	1	4960	0.371283	0.892442	-5.76619	0.330459	1	real	40	4061071	O=C(Nc1ccc(Cl)c(C(F)(F)F)c1)c1ccccc1O	11126	O=S(=O)(Cl)c1ccc(Br)cc1Cl			O=c1cccccc1O	0.625	Oc1ccc(Cl)cc1	0.538462
O=C(NNc1cc(O)c(Cl)cc1F)c1sc(C(F)(F)F)nc1-c1ccccc1	112362	1	6922	0.371267	0.864151	-5.43323	0.364292	1	real	22	3120607	NNc1cc(O)c(Cl)cc1F	14468590	O=C(O)c1sc(C(F)(F)F)nc1-c1ccccc1			O=c1cccccc1O	0.625	Oc1ccc(Cl)cc1	0.615385
O=C(O)C[C@@H](N[CH]c1c(O)cccc1Cl)c1ccc(-c2cc(F)c(OCc3ccccc3)c(F)c2)cc1	115393	1	8573	0.371188	0.867936	-5.4788	0.26555	1	wuxi	13	LN01375002_phase_3_Br_N-Boc	CC(C)(C)OC(=O)N[C@H](CC(=O)O)c1ccc(Br)cc1	BT1755_BT	OB(O)c1cc(F)c(OCc2ccccc2)c(F)c1	QS1038_QS	O=Cc1c(O)cccc1Cl	O=c1cccccc1O	0.6875	Oc1ccc(Cl)cc1	0.615385
CC(=O)c1cc(C(=O)N2CCSC(C(=O)Nc3cc(Br)cc(C(F)(F)F)c3)C2)ccc1O	111296	1	6330	0.371136	0.840194	-5.15275	0.354821	1	wuxi	6	WXCD00198495_phase_3_COOH_N-Boc	CC(C)(C)OC(=O)N1CCSC(C(=O)O)C1	AG0391_AG	Nc1cc(Br)cc(C(F)(F)F)c1	SD0194_SD	CC(=O)c1cc(C(=O)O)ccc1O	O=C(Nc1cc(C(F)(F)F)ccc1O)Nc1cc(C(F)(F)F)ccc1O	0.666667	O=C(Nc1ccc(C(=O)O)c(O)c1)c1ccccc1	0.533333
Cc1c(C(=O)Nc2cc(Cl)cc(Cl)c2O)[nH]c2cc(C(=O)Nc3cc(Br)ccc3C(F)(F)F)ccc12	111258	1	6310	0.371111	0.934605	-6.26492	0.354839	1	wuxi	7	LN02135343_phase_2_COOH_COOMe	COC(=O)c1ccc2c(C)c(C(=O)O)[nH]c2c1	AG1183_AG	Nc1cc(Cl)cc(Cl)c1O	AG1202_AG	Nc1cc(Br)ccc1C(F)(F)F	O=C(Nc1cc(Cl)cc(Cl)c1O)c1c(O)c(Cl)cc(Cl)c1Cl	0.741935	Oc1ccc(Cl)cc1	0.615385
O=C(c1ccccc1O)N(c1ccc(Cl)c(C(F)(F)F)c1)S(=O)(=O)Cc1ccc(C(F)(F)F)cc1	115628	2	8688	0.37099	0.887004	-5.70588	0.361861	1	real	40	4061071	O=C(Nc1ccc(Cl)c(C(F)(F)F)c1)c1ccccc1O	2243461	O=S(=O)(Cl)Cc1ccc(C(F)(F)F)cc1			O=c1cccccc1O	0.625	Oc1ccc(Cl)cc1	0.538462
O=C(/C=C/c1ccc(C(F)(F)F)c(O)c1)Nc1cccc(-c2ccc(C(F)(F)F)cc2)c1	108925	1	5020	0.370985	0.928182	-6.1909	0.298218	1	real	22	71993	Nc1cccc(-c2ccc(C(F)(F)F)cc2)c1	24050872	O=C(O)/C=C/c1ccc(C(F)(F)F)c(O)c1			O=C(Nc1cc(C(F)(F)F)ccc1O)Nc1cc(C(F)(F)F)ccc1O	0.666667	O=C(Nc1ccc(C(=O)O)c(O)c1)c1ccccc1	0.5
O=C(Nc1c(O)cc(Br)cc1Cl)c1cc(-c2ccc(Cl)c(Cl)c2)ns1	109014	1	5069	0.370899	0.922874	-6.12948	0.263458	1	real	22	17656953	Nc1c(O)cc(Br)cc1Cl	9940063	O=C(O)c1cc(-c2ccc(Cl)c(Cl)c2)ns1			O=C(Nc1ccc(Cl)cc1)Nc1ccc(Cl)c(Cl)c1	0.576923	Oc1ccc(Cl)cc1	0.538462
O=C(/C=C/I)Nc1c(O)c(Cl)cc(Cl)c1Cl	110432	1	5839	0.370832	0.754962	-4.1529	0.263118	1	real	22	7528977	Nc1c(O)c(Cl)cc(Cl)c1Cl	23995880	O=C(O)/C=C/I			Oc1c(O)c(Cl)c(Cl)c(Cl)c1Cl	0.7	Cc1cc(O)cc(C)c1Cl	0.5625
O=C(Nc1cc(C(F)(F)F)c(Cl)cc1O)c1c(F)c(F)c(Br)c(F)c1F	103614	1	1936	0.370786	0.846347	-5.22969	0.213163	1	real	22	11656874	Nc1cc(C(F)(F)F)c(Cl)cc1O	88471	O=C(O)c1c(F)c(F)c(Br)c(F)c1F			O=C(Nc1cc(C(F)(F)F)ccc1O)Nc1cc(C(F)(F)F)ccc1O	0.592593	Oc1ccc(Cl)cc1	0.461538
COc1cc(O)c(C(=O)Nc2c(O)c(Cl)cc(Cl)c2Cl)cc1Br	116920	1	9375	0.37076	0.8727	-5.54037	0.368501	1	real	22	7528977	Nc1c(O)c(Cl)cc(Cl)c1Cl	2796869	COc1cc(O)c(C(=O)O)cc1Br			Oc1c(O)c(Cl)c(Cl)c(Cl)c1Cl	0.7	Cc1cc(O)cc(C)c1Cl	0.625
O=C(Nc1cc(Br)cc(C(F)(F)F)c1O)C1(c2cccc(C(F)(F)F)c2)CCCCC1	105767	1	3219	0.370467	0.913295	-6.02219	0.252616	1	real	22	22557662	Nc1cc(Br)cc(C(F)(F)F)c1O	3693615	O=C(O)C1(c2cccc(C(F)(F)F)c2)CCCCC1			O=C(Nc1cc(C(F)(F)F)ccc1O)Nc1cc(C(F)(F)F)ccc1O	0.666667	N#CC(CCN1CCC(C(=O)O)(c2ccccc2)CC1)(c1ccccc1)c1ccccc1	0.414634
O=C(Nc1ccc(Cl)c(C(F)(F)F)c1Cl)c1ccc2[nH]c(C(=O)Nc3cc(C(F)(F)F)cc(C(F)(F)F)c3Cl)cc2c1	111789	1	6608	0.37044	0.922872	-6.13532	0.327385	1	wuxi	7	LN00246883_phase_2_COOH_COOEt	CCOC(=O)c1cc2cc(C(=O)O)ccc2[nH]1	AG00216_AG	Nc1ccc(Cl)c(C(F)(F)F)c1Cl	AG1513_AG	Nc1cc(C(F)(F)F)cc(C(F)(F)F)c1Cl	O=C(Nc1cc(C(F)(F)F)ccc1O)Nc1cc(C(F)(F)F)ccc1O	0.666667	NNC(=O)c1ccncc1	0.47619
O=C(Nc1cc(Cl)cc(C(F)(F)F)c1)c1ccc(CCN[CH]c2cc3ccccc3cc2O)cc1	115028	1	8355	0.370368	0.934165	-6.26923	0.362218	1	wuxi	17	WXCD00282838_phase_3_COOH_N-Boc	CC(C)(C)OC(=O)NCCc1ccc(C(=O)O)cc1	AG0147_AG	Nc1cc(Cl)cc(C(F)(F)F)c1	QS2321_QS	O=Cc1cc2ccccc2cc1O	O=C(Nc1ccc(C(O)(C(F)(F)F)C(F)(F)F)cc1)c1ccc(C(F)(F)F)cc1	0.7	O=C(Nc1ccc(C(=O)O)c(O)c1)c1ccccc1	0.633333
CC1(C)COC(COC(=O)CCCN2C(=O)C(=Cc3cccs3)SC2=S)C1	103730	1	2008	0.370297	0.856528	-5.35585	0.292821	1	real	1458	141774	O=C(O)CCCN1C(=O)C(=Cc2cccs2)SC1=S	3720911	CC1(C)COC(CBr)C1			O=C(CCN1C(=O)/C(=C/c2ccc(-c3ccc([N+](=O)[O-])cc3)o2)SC1=S)O[K]	0.535714	Clc1ccc([I+]c2cccs2)cc1	0.434783
Cc1c(C(=O)Nc2cc(Br)cc(Cl)c2O)[nH]c2cc(C(=O)Nc3cc(Br)ccc3C(F)(F)F)ccc12	111624	0	6522	0.370199	0.935504	-6.28716	0	1	wuxi	7	LN02135343_phase_2_COOH_COOMe	COC(=O)c1ccc2c(C)c(C(=O)O)[nH]c2c1	AG3730_AG	Nc1cc(Br)cc(Cl)c1O	AG1202_AG	Nc1cc(Br)ccc1C(F)(F)F	O=C(Nc1cc(C(F)(F)F)ccc1C(F)(F)F)c1cc(Br)ccc1O	0.692308	Cc1cc(O)cc(C)c1Cl	0.5625
CN(c1nnc(S)s1)c1cc([N+](=O)[O-])ccc1F	107549	2	4221	0.370132	0.704762	-3.57067	0.384986	1	real	27	33540	CNc1nnc(S)s1	8102449	O=[N+]([O-])c1ccc(F)c(I)c1			O=[N+]([O-])c1ccc2c(c1)S(=O)(=O)C=C2	0.5	NC(=O)c1cc([N+](=O)[O-])cc([N+](=O)[O-])c1	0.5
CC(C)(C)c1ccc(O)c(NC(=O)Nc2cc(Cl)ccc2Sc2ccccc2)c1	116223	1	9006	0.370112	0.956722	-6.53813	0.363037	1	real	2430	10609	Nc1cc(Cl)ccc1Sc1ccccc1	10355	CC(C)(C)c1ccc(O)c(N)c1			O=C(Nc1cc(C(F)(F)F)ccc1O)Nc1cc(C(F)(F)F)ccc1O	0.814815	Oc1ccc(Cl)cc1	0.692308
O=C(CCCN1C(=O)C(=Cc2cccs2)SC1=S)OCC(=O)c1ccc(I)cc1	106786	0	3803	0.370057	0.918463	-6.08828	0	1	real	1458	141774	O=C(O)CCCN1C(=O)C(=Cc2cccs2)SC1=S	17313	O=C(CCl)c1ccc(I)cc1			O=C(O)c1ccc(-c2ccc(/C=C3\SC(=S)N(Cc4ccccc4)C3=O)o2)cc1	0.52	NNC(=O)c1ccncc1	0.428571
CC(=O)C(NC(=O)COC(=O)CCCN1C(=O)C(=Cc2cccs2)SC1=S)C(C)C	116982	1	9409	0.369842	0.788172	-4.55665	0.342266	1	real	1458	141774	O=C(O)CCCN1C(=O)C(=Cc2cccs2)SC1=S	43000	CC(=O)C(NC(=O)CCl)C(C)C			CC(C)C(C(=O)O)N1C(=O)/C(=C\c2ccc(Br)cc2)SC1=S	0.560976	O=C(O)C(O)c1ccccc1	0.444444
CC(C)(C)c1cc(Br)cc(NC(=O)c2cc3c(F)ccc(F)c3[nH]2)c1O	114152	1	7905	0.36979	0.905568	-5.93984	0.266484	1	real	22	15159614	CC(C)(C)c1cc(Br)cc(N)c1O	3341645	O=C(O)c1cc2c(F)ccc(F)c2[nH]1			CC(C)(C)c1cc(O)ccc1O	0.6	Oc1ccc(Cl)cc1	0.461538
O=C(Nc1cc(Cl)cc(Cl)c1O)c1c(Cl)cc(Br)cc1[N+](=O)[O-]	104145	1	2268	0.369787	0.885398	-5.70235	0.329547	1	real	22	191723	Nc1cc(Cl)cc(Cl)c1O	26055083	O=C(O)c1c(Cl)cc(Br)cc1[N+](=O)[O-]			O=C(Nc1cc(Cl)cc(Cl)c1O)c1c(O)c(Cl)cc(Cl)c1Cl	0.806452	Oc1ccc(Cl)cc1	0.538462
O=C(Nc1cc(Br)cc(Cl)c1O)c1csc(C(=O)Nc2c(Br)cc(Cl)cc2[N+](=O)[O-])n1	114442	1	8043	0.369632	0.887155	-5.72502	0.302385	1	wuxi	7	LN00160519_phase_2_COOH_COOEt	CCOC(=O)c1nc(C(=O)O)cs1	AG3730_AG	Nc1cc(Br)cc(Cl)c1O	AG1090_AG	Nc1c(Br)cc(Cl)cc1[N+](=O)[O-]	O=C(Nc1cc(Cl)cc(Cl)c1O)c1c(O)c(Cl)cc(Cl)c1Cl	0.677419	Oc1ccc(Cl)cc1	0.538462
CN(CC(F)(F)Br)C(=O)CCN1C(=O)C(=Cc2ccc(F)cc2)SC1=S	103027	3	1601	0.369509	0.877468	-5.61251	0.35132	1	real	22	19196702	CNCC(F)(F)Br	43186	O=C(O)CCN1C(=O)C(=Cc2ccc(F)cc2)SC1=S			CC(C)C(C(=O)O)N1C(=O)/C(=C\c2ccc(Br)cc2)SC1=S	0.609756	NNC(=O)c1ccncc1	0.333333
O=C(Nc1c(Br)cc(Cl)cc1OC(F)(F)F)c1csc(C(=O)Nc2cc([N+](=O)[O-])cc(Cl)c2O)n1	102575	0	1338	0.369489	0.913865	-6.0414	0	1	wuxi	7	LN00160519_phase_2_COOH_COOEt	CCOC(=O)c1nc(C(=O)O)cs1	AG3125_AG	Nc1c(Br)cc(Cl)cc1OC(F)(F)F	AG0423_AG	Nc1cc([N+](=O)[O-])cc(Cl)c1O	O=C(Nc1cc(Cl)cc(Cl)c1O)c1c(O)c(Cl)cc(Cl)c1Cl	0.677419	NC(=O)c1cc([N+](=O)[O-])cc([N+](=O)[O-])c1	0.636364
COc1ccccc1-c1ccc(C(C)Nc2ccc(-c3nc4sccn4c3C[N+](C)(C)C)cc2)cc1	107875	2	4404	0.369395	0.756687	-4.19158	0.338323	1	real	2230	3684752	COc1ccccc1-c1ccc(C(C)N)cc1	31624	C[N+](C)(C)Cc1c(-c2ccc(Cl)cc2)nc2sccn12			c1ccc2c(c1)[IH2+3]c1ccccc1-2	0.5	CC(NNC(=O)c1ccccc1)c1ccccc1	0.481481
O=C(Nc1cc(Cl)c(Br)c(C(F)(F)F)c1)c1ccc2[nH]c(C(=O)Nc3cc(SC(F)(F)F)ccc3O)cc2c1	117607	0	9750	0.369361	0.90464	-5.93439	0	1	wuxi	7	LN00246883_phase_2_COOH_COOEt	CCOC(=O)c1cc2cc(C(=O)O)ccc2[nH]1	AG3425_AG	Nc1cc(Cl)c(Br)c(C(F)(F)F)c1	AG5339_AG	Nc1cc(SC(F)(F)F)ccc1O	O=C(Nc1cc(C(F)(F)F)ccc1O)Nc1cc(C(F)(F)F)ccc1O	0.740741	O=C(Nc1ccc(C(=O)O)c(O)c1)c1ccccc1	0.566667
Cc1c(C(=O)Nc2cc(Br)ccc2C(F)(F)F)[nH]c2cc(C(=O)Nc3cc(Br)cc(Cl)c3O)ccc12	111623	1	6522	0.369334	0.935273	-6.29549	0.441003	1	wuxi	7	LN02135343_phase_2_COOH_COOMe	COC(=O)c1ccc2c(C)c(C(=O)O)[nH]c2c1	AG1202_AG	Nc1cc(Br)ccc1C(F)(F)F	AG3730_AG	Nc1cc(Br)cc(Cl)c1O	O=C(Nc1cc(C(F)(F)F)ccc1C(F)(F)F)c1cc(Br)ccc1O	0.692308	Cc1cc(O)cc(C)c1Cl	0.5625
O=C(Nc1cc([N+](=O)[O-])cc(Cl)c1O)c1csc(C(=O)Nc2ccc(Br)c(OC(F)(F)F)c2)n1	103827	1	2062	0.369309	0.893682	-5.806	0.338216	1	wuxi	7	LN00160519_phase_2_COOH_COOEt	CCOC(=O)c1nc(C(=O)O)cs1	AG0423_AG	Nc1cc([N+](=O)[O-])cc(Cl)c1O	AG2648_AG	Nc1ccc(Br)c(OC(F)(F)F)c1	O=C(Nc1cc(Cl)cc(Cl)c1O)c1c(O)c(Cl)cc(Cl)c1Cl	0.612903	NC(=O)c1cc([N+](=O)[O-])cc([N+](=O)[O-])c1	0.636364
CC(Br)c1cc([N+](=O)[O-])ccc1OC(=O)CC1SC(=S)N(C)C1=O	109441	0	5305	0.369168	0.848962	-5.28116	0	1	real	1458	4138623	CN1C(=O)C(CC(=O)O)SC1=S	26698346	CC(Br)c1cc([N+](=O)[O-])ccc1F			O=[N+]([O-])c1ccc2c(c1)S(=O)(=O)C=C2	0.5	NC(=O)c1cc([N+](=O)[O-])cc([N+](=O)[O-])c1	0.590909
O=C(/C=C/c1ccc(C(F)(F)F)c(O)c1)Nc1ccccc1-c1ccc(C(F)(F)F)cc1	113774	1	7695	0.369088	0.916476	-6.07727	0.276084	1	real	22	76877	Nc1ccccc1-c1ccc(C(F)(F)F)cc1	24050872	O=C(O)/C=C/c1ccc(C(F)(F)F)c(O)c1			O=C(Nc1cc(C(F)(F)F)ccc1O)Nc1cc(C(F)(F)F)ccc1O	0.703704	O=C(Nc1ccc(C(=O)O)c(O)c1)c1ccccc1	0.466667
CC(C)OC(=O)N(c1ccc(O)c(Cl)c1)S(=O)(=O)c1cc(Br)cc(Cl)c1O	105861	1	3269	0.369086	0.827404	-5.02833	0.320189	1	real	40	9464650	CC(C)OC(=O)Nc1ccc(O)c(Cl)c1	13683090	O=S(=O)(Cl)c1cc(Br)cc(Cl)c1O			Oc1c(O)c(Cl)c(Cl)c(Cl)c1Cl	0.6	Oc1ccc(Cl)cc1	0.538462
O=C(Nc1cc(Cl)c(O)c(Cl)c1)c1csc(C(=O)Nc2ncc(I)cc2[N+](=O)[O-])n1	117147	1	9500	0.369072	0.844823	-5.23365	0.298771	1	wuxi	7	LN00160519_phase_2_COOH_COOEt	CCOC(=O)c1nc(C(=O)O)cs1	AG1779_AG	Nc1cc(Cl)c(O)c(Cl)c1	AF1456_AF	Nc1ncc(I)cc1[N+](=O)[O-]	Oc1c(I)cc(I)cc1I	0.642857	CC(=O)Nc1ncc([N+](=O)[O-])s1	0.533333
C[C@H](NC(=O)c1nc(C(=O)Nc2ccc(-c3ccc(C(F)(F)F)cc3)cc2)cs1)c1cc(Cl)ccc1O	113340	1	7464	0.369061	0.884159	-5.69703	0.300512	1	wuxi	7	LN00160519_phase_2_COOH_COOEt	CCOC(=O)c1nc(C(=O)O)cs1	AG4205_AG	Nc1ccc(-c2ccc(C(F)(F)F)cc2)cc1	AK00610_AK	C[C@H](N)c1cc(Cl)ccc1O	O=C(Nc1cc(C(F)(F)F)ccc1O)Nc1cc(C(F)(F)F)ccc1O	0.740741	Oc1ccc(Cl)cc1	0.692308
O=C(Nc1c(O)cccc1Cl)c1ccc(OC(F)(F)F)cc1C(F)(F)F	112903	1	7225	0.369048	0.817454	-4.91163	0.358076	1	real	22	21928694	Nc1c(O)cccc1Cl	24351387	O=C(O)c1ccc(OC(F)(F)F)cc1C(F)(F)F			O=C(Nc1cccc(NC(=O)c2cccc(O)c2O)c1)c1cccc(O)c1O	0.666667	Oc1ccc(Cl)cc1	0.538462
C[N+](C)(C)CCCCNC(Cl)(Cl)c1nc(Cl)c2ccccc2n1	102688	0	1398	0.368789	0.698571	-3.51492	0	1	real	27	19267891	C[N+](C)(C)CCCCN	201166	Clc1nc(C(Cl)(Cl)Cl)nc2ccccc12			CCCCCCCCCCCCCC[N+](C)(C)C	0.666667	Cc1cc(NCCCCCCCCCCNc2cc(C)nc3ccccc23)c2ccccc2n1	0.580645
O=C(Nc1cc(Cl)c(O)c2ccccc12)c1ccc(-c2cccc(C(F)(F)F)c2)o1	117254	1	9556	0.368789	0.937768	-6.33184	0.310915	1	real	527	3869519	Nc1cc(Cl)c(O)c2ccccc12	13491	O=C(O)c1ccc(-c2cccc(C(F)(F)F)c2)o1			O=C(Nc1cc(C(F)(F)F)ccc1O)Nc1cc(C(F)(F)F)ccc1O	0.666667	Oc1ccc(Cl)cc1	0.538462
O=C(NCc1ccc(Cl)cc1C(F)(F)F)c1csc(C(=O)Nc2cc3c(cc2O)C(=O)c2ccccc2C3=O)n1	112452	1	6974	0.368774	0.860235	-5.41896	0.367936	1	wuxi	7	LN00160519_phase_2_COOH_COOEt	CCOC(=O)c1nc(C(=O)O)cs1	AK2167_AK	NCc1ccc(Cl)cc1C(F)(F)F	AG1415_AG	Nc1cc2c(cc1O)C(=O)c1ccccc1C2=O	O=C1c2ccccc2C(=O)c2c(O)cc(O)cc21	0.68	Oc1ccc(Cl)cc1	0.692308
O=C(Nc1ccc(C(=O)Nc2cc(C(F)F)c(Br)c(C(F)F)c2)c(O)c1)c1cccc(Br)c1	111618	1	6520	0.36869	0.869001	-5.52326	0.429123	1	real	22	26781185	Nc1cc(C(F)F)c(Br)c(C(F)F)c1	237652	O=C(Nc1ccc(C(=O)O)c(O)c1)c1cccc(Br)c1			O=C(Nc1cccc(NC(=O)c2cccc(O)c2O)c1)c1cccc(O)c1O	0.740741	O=C(Nc1ccc(C(=O)O)c(O)c1)c1ccccc1	0.8
O=C(Nc1ccc(O)c(C(=O)Nc2cscc2C(F)(F)F)c1)c1cc(Cl)cc(Cl)c1	117388	1	9633	0.368531	0.849577	-5.29655	0.343627	1	real	22	34085090	Nc1cscc1C(F)(F)F	92553	O=C(Nc1ccc(O)c(C(=O)O)c1)c1cc(Cl)cc(Cl)c1			O=C(Nc1ccc(Cl)cc1)c1cc(Br)ccc1O	0.71875	O=C(Nc1ccc(C(=O)O)c(O)c1)c1ccccc1	0.633333
O=C(Nc1cc(SC(F)(F)F)ccc1O)c1ccc2[nH]c(C(=O)Nc3cc(Cl)c(Br)c(C(F)(F)F)c3)cc2c1	117608	1	9750	0.368507	0.904291	-5.9412	0.273298	1	wuxi	7	LN00246883_phase_2_COOH_COOEt	CCOC(=O)c1cc2cc(C(=O)O)ccc2[nH]1	AG5339_AG	Nc1cc(SC(F)(F)F)ccc1O	AG3425_AG	Nc1cc(Cl)c(Br)c(C(F)(F)F)c1	O=C(Nc1cc(C(F)(F)F)ccc1O)Nc1cc(C(F)(F)F)ccc1O	0.740741	O=C(Nc1ccc(C(=O)O)c(O)c1)c1ccccc1	0.566667
O=C(Nc1ccc(C(=O)Nc2ccc(C(O)(C(F)(F)F)C(F)(F)F)cc2)c(O)c1)c1cc(Cl)cc(Cl)c1	108117	1	4549	0.36837	0.906935	-5.97409	0.198837	1	real	22	999	Nc1ccc(C(O)(C(F)(F)F)C(F)(F)F)cc1	94691	O=C(Nc1ccc(C(=O)O)c(O)c1)c1cc(Cl)cc(Cl)c1			O=C(Nc1ccc(C(O)(C(F)(F)F)C(F)(F)F)cc1)c1ccc(C(F)(F)F)cc1	0.866667	O=C(Nc1ccc(C(=O)O)c(O)c1)c1ccccc1	0.766667
CCCCOc1ccc(-c2ccc([C@@H](CC(=O)O)NC(=O)c3cc4ccccc4cc3O)cc2)c(F)c1F	115068	2	8377	0.368278	0.877522	-5.62887	0.356951	1	wuxi	9	LN01375002_phase_3_Br_N-Boc	CC(C)(C)OC(=O)N[C@H](CC(=O)O)c1ccc(Br)cc1	BT1183_BT	CCCCOc1ccc(B(O)O)c(F)c1F	SE0542_SD	O=C(O)c1cc2ccccc2cc1O	Nc1cc2ccccc2cc1N	0.642857	CCCCCCCCCCCCCCCCCCCCCCO	0.615385
O=C(Nc1ccc(-c2ccc(C(F)(F)F)cc2)cc1)c1cc2cc(Br)ccc2cc1O	111333	0	6349	0.368068	0.965476	-6.66736	0	1	wuxi	1	AG4205_AG	Nc1ccc(-c2ccc(C(F)(F)F)cc2)cc1	WXCD00612161_phase_3_Br_COOH	O=C(O)c1cc2cc(Br)ccc2cc1O			O=C(Nc1ccc(Cl)cc1)c1cc(Br)ccc1O	0.75	O=C(Nc1ccc(C(=O)O)c(O)c1)c1ccccc1	0.6
O=C(CCc1ccc(O)c(Cl)c1)Nc1ccc(-c2ccccc2)c(C(F)(F)F)c1	110473	2	5866	0.368025	0.906988	-5.97911	0.249774	1	real	22	2014600	Nc1ccc(-c2ccccc2)c(C(F)(F)F)c1	8312910	O=C(O)CCc1ccc(O)c(Cl)c1			O=c1cccccc1O	0.625	O=C(Nc1ccc(C(=O)O)c(O)c1)c1ccccc1	0.566667
Cc1ccc(NC(=O)c2csc(NS(=O)(=O)c3ccc(Br)cc3OC(F)(F)F)n2)c(Cl)c1O	101833	1	862	0.36782	0.895496	-5.8464	0.386766	1	wuxi	16	WXCD00301481_phase_3_COOH_N-Boc	CC(C)(C)OC(=O)Nc1nc(C(=O)O)cs1	AG1721_AG	Cc1ccc(N)c(Cl)c1O	HU0182_HU	O=S(=O)(Cl)c1ccc(Br)cc1OC(F)(F)F	Oc1c(O)c(Cl)c(Cl)c(Cl)c1Cl	0.7	Cc1cc(O)cc(C)c1Cl	0.6875
O=C(c1ccccc1O)N(c1ccc(Cl)c(C(F)(F)F)c1)S(=O)(=O)c1cc(C(F)(F)F)ccc1Cl	113162	1	7374	0.367772	0.884972	-5.72308	0.294725	1	real	40	4061071	O=C(Nc1ccc(Cl)c(C(F)(F)F)c1)c1ccccc1O	7219	O=S(=O)(Cl)c1cc(C(F)(F)F)ccc1Cl			O=C(Nc1cc(C(F)(F)F)ccc1O)Nc1cc(C(F)(F)F)ccc1O	0.62963	Oc1ccc(Cl)cc1	0.538462
CSc1ncc(C(=O)Nc2c(O)c(Cl)cc(Cl)c2Cl)s1	102559	1	1327	0.367568	0.802432	-4.75365	0.343005	1	real	22	7528977	Nc1c(O)c(Cl)cc(Cl)c1Cl	10932083	CSc1ncc(C(=O)O)s1			Oc1c(O)c(Cl)c(Cl)c(Cl)c1Cl	0.7	Cc1cc(O)cc(C)c1Cl	0.625
C#Cc1cc(C(=O)Nc2cc(C(F)(F)F)c(Cl)cc2O)cc(C(F)(F)F)c1	111778	1	6602	0.367508	0.857099	-5.39821	0.346746	1	real	22	11656874	Nc1cc(C(F)(F)F)c(Cl)cc1O	26768639	C#Cc1cc(C(=O)O)cc(C(F)(F)F)c1			O=C(Nc1cc(C(F)(F)F)ccc1O)Nc1cc(C(F)(F)F)ccc1O	0.666667	Oc1ccc(Cl)cc1	0.461538
O=C(CSc1ccc2ccccc2c1Br)Nc1cc(F)cc(Cl)c1O	108684	1	4882	0.367473	0.866464	-5.50893	0.279776	1	real	22	3838116	Nc1cc(F)cc(Cl)c1O	1414	O=C(O)CSc1ccc2ccccc2c1Br			Oc1c(O)c(Cl)c(Cl)c(Cl)c1Cl	0.6	Oc1ccc(Cl)cc1	0.538462
O=C(CCCN1C(=O)C(=Cc2cccs2)SC1=S)OCc1ccc([N+](=O)[O-])cc1	103586	1	1923	0.367427	0.890868	-5.79691	0.2119	1	real	1458	141774	O=C(O)CCCN1C(=O)C(=Cc2cccs2)SC1=S	1119	O=[N+]([O-])c1ccc(CCl)cc1			O=C(CCN1C(=O)/C(=C/c2ccc(-c3ccc([N+](=O)[O-])cc3)o2)SC1=S)O[K]	0.660714	NC(=O)c1cc([N+](=O)[O-])cc([N+](=O)[O-])c1	0.545455
O=C(Nc1c(Br)cc(Cl)cc1[N+](=O)[O-])c1csc(C(=O)Nc2cc(Br)cc(Cl)c2O)n1	114443	0	8043	0.367373	0.885253	-5.73149	0	1	wuxi	7	LN00160519_phase_2_COOH_COOEt	CCOC(=O)c1nc(C(=O)O)cs1	AG1090_AG	Nc1c(Br)cc(Cl)cc1[N+](=O)[O-]	AG3730_AG	Nc1cc(Br)cc(Cl)c1O	O=C(Nc1cc(Cl)cc(Cl)c1O)c1c(O)c(Cl)cc(Cl)c1Cl	0.677419	Oc1ccc(Cl)cc1	0.538462
COC(=O)c1ccc(C(=O)COC(=O)CCN2C(=O)C(=Cc3ccc(F)cc3)SC2=S)o1	110985	1	6160	0.367152	0.908394	-6.00683	0.286323	1	real	1458	43186	O=C(O)CCN1C(=O)C(=Cc2ccc(F)cc2)SC1=S	11815786	COC(=O)c1ccc(C(=O)CBr)o1			CCc1ccc(/C=C2/SC(=S)NC2=O)cc1	0.636364	NNC(=O)c1ccncc1	0.380952
CCCSc1ccc([N+](=O)[O-])cc1C(=O)OCC[N+](C)(C)C	105781	2	3226	0.367125	0.673848	-3.24501	0.345014	1	real	1458	8875052	CCCSc1ccc([N+](=O)[O-])cc1C(=O)O	50313	C[N+](C)(C)CCBr			CCCCCCCCCCCCCC[N+](C)(C)C	0.6	NC(=O)c1cc([N+](=O)[O-])cc([N+](=O)[O-])c1	0.590909
COc1ccc(C2(Nc3ccc(-c4nc5sccn5c4C[N+](C)(C)C)cc3)CCCCCC2)cc1	107426	1	4156	0.367122	0.721241	-3.80318	0.3442	1	real	2230	2152482	COc1ccc(C2(N)CCCCCC2)cc1	31624	C[N+](C)(C)Cc1c(-c2ccc(Cl)cc2)nc2sccn12			[C-]#[N+]C(=C\c1ccc(OC)cc1)/C(=C/c1ccc(OC)cc1)[N+]#[C-]	0.48	C1N2CN3CN1CN(C2)C3	0.5
Cc1cc(O)c(C(=O)CCC(=O)Nc2cc(Br)cc(C(F)(F)F)c2)cc1Br	108522	1	4777	0.367106	0.89529	-5.8531	0.355098	1	real	22	76051	Nc1cc(Br)cc(C(F)(F)F)c1	25965961	Cc1cc(O)c(C(=O)CCC(=O)O)cc1Br			O=C(Nc1cc(C(F)(F)F)ccc1O)Nc1cc(C(F)(F)F)ccc1O	0.592593	Cc1cc(O)cc(C)c1Cl	0.5
O=C(CCCN1C(=O)C(=Cc2cccs2)SC1=S)OCC1=CCCC1	106852	1	3838	0.366981	0.842673	-5.23505	0.303138	1	real	1458	141774	O=C(O)CCCN1C(=O)C(=Cc2cccs2)SC1=S	3609185	BrCC1=CCCC1			O=C(CCN1C(=O)/C(=C/c2ccc(-c3ccc([N+](=O)[O-])cc3)o2)SC1=S)O[K]	0.5	Clc1ccc([I+]c2cccs2)cc1	0.391304
O=C(Nc1cc(Br)cc(Br)c1O)C(F)(F)c1ccc(Cl)cc1	102090	1	1041	0.366793	0.830862	-5.09836	0.384923	1	real	22	15136427	Nc1cc(Br)cc(Br)c1O	414677	O=C(O)C(F)(F)c1ccc(Cl)cc1			O=C(Nc1cc(C(F)(F)F)ccc1O)Nc1cc(C(F)(F)F)ccc1O	0.62963	Oc1ccc(Cl)cc1	0.769231
C[N+](C)(C)CCOC(=O)c1ccc(-n2nc(SCc3ccccc3)sc2=S)cc1	115546	1	8647	0.366759	0.825584	-5.03663	0.388426	1	real	1458	12987	O=C(O)c1ccc(-n2nc(SCc3ccccc3)sc2=S)cc1	50313	C[N+](C)(C)CCBr			C[N+](C)(C)CCC(=O)c1ccc2ccccc2c1	0.566667	O=C(O)C(O)c1ccccc1	0.5
O=C(Nc1cc(Br)c(O)cc1F)c1cc(Br)c(C(F)(F)F)cc1F	112154	1	6814	0.366717	0.824794	-5.02786	0.365269	1	real	22	10916805	Nc1cc(Br)c(O)cc1F	23551641	O=C(O)c1cc(Br)c(C(F)(F)F)cc1F			O=C(Nc1cc(C(F)(F)F)ccc1C(F)(F)F)c1cc(Br)ccc1O	0.589744	Nc1ccc(C(=O)O)c(O)c1	0.409091
CC(C(=O)N1CCn2nccc2C1)N1C(=O)/C(=C\c2ccco2)SC1=S	104475	1	2456	0.366696	0.779396	-4.49349	0.303071	1	real	22	3039843	c1cc2n(n1)CCNC2	23789653	CC(C(=O)O)N1C(=O)/C(=C\c2ccco2)SC1=S			CC(C)C(C(=O)O)N1C(=O)/C(=C\c2ccc(Br)cc2)SC1=S	0.609756	O=C(O)C(O)c1ccccc1	0.444444
CCCCSc1ccc([N+](=O)[O-])cc1C(=O)Nc1ccc(O)c(C(F)(F)F)c1	103571	1	1916	0.366537	0.873142	-5.59953	0.227592	1	real	22	3831709	Nc1ccc(O)c(C(F)(F)F)c1	7110092	CCCCSc1ccc([N+](=O)[O-])cc1C(=O)O			O=C(Nc1cccc(NC(=O)c2cccc(O)c2O)c1)c1cccc(O)c1O	0.666667	NC(=O)c1cc([N+](=O)[O-])cc([N+](=O)[O-])c1	0.590909
Cc1c(C(=O)Nc2cc(Cl)c(O)c(Cl)c2)[nH]c2cc(C(=O)Nc3c(Br)cc(Cl)cc3C(F)(F)F)ccc12	105326	0	2953	0.366501	0.928687	-6.25413	0	1	wuxi	7	LN02135343_phase_2_COOH_COOMe	COC(=O)c1ccc2c(C)c(C(=O)O)[nH]c2c1	AG1779_AG	Nc1cc(Cl)c(O)c(Cl)c1	AG2641_AG	Nc1c(Br)cc(Cl)cc1C(F)(F)F	O=C(Nc1ccc(C(O)(C(F)(F)F)C(F)(F)F)cc1)c1ccc(C(F)(F)F)cc1	0.6	Cc1cc(O)cc(C)c1Cl	0.625
O=C(Nc1cc(O)c(Cl)cc1Cl)c1sccc1NS(=O)(=O)c1ccc(Br)cc1C(F)(F)F	102112	1	1051	0.36643	0.817436	-4.94487	0.392202	1	wuxi	16	LN00163610_phase_3_COOH_N-Boc	CC(C)(C)OC(=O)Nc1ccsc1C(=O)O	AG3998_AG	Nc1cc(O)c(Cl)cc1Cl	HU0247_HU	O=S(=O)(Cl)c1ccc(Br)cc1C(F)(F)F	O=C(Nc1cc(C(F)(F)F)ccc1C(F)(F)F)c1cc(Br)ccc1O	0.641026	Oc1ccc(Cl)cc1	0.538462
O=C(Nc1cc(Cl)cc(OC(F)(F)F)c1)c1csc(C(=O)Nc2ccc(O)c3c2C(=O)c2ccccc2C3=O)n1	113580	1	7593	0.366262	0.930431	-6.27772	0.3708	1	wuxi	7	LN00160519_phase_2_COOH_COOEt	CCOC(=O)c1nc(C(=O)O)cs1	AG1604_AG	Nc1cc(Cl)cc(OC(F)(F)F)c1	AG2284_AG	Nc1ccc(O)c2c1C(=O)c1ccccc1C2=O	O=C1c2ccccc2C(=O)c2c(O)cc(O)cc21	0.72	Oc1ccc(Cl)cc1	0.615385
Cc1ccc(-c2ccc(C(C)(C)C)cc2)cc1C(=O)Nc1cc(Br)cc(C(F)(F)F)c1O	114719	1	8198	0.3662	0.967504	-6.7151	0.381089	1	real	22	22557662	Nc1cc(Br)cc(C(F)(F)F)c1O	27274848	Cc1ccc(-c2ccc(C(C)(C)C)cc2)cc1C(=O)O			O=C(Nc1cc(C(F)(F)F)ccc1C(F)(F)F)c1cc(Br)ccc1O	0.666667	Cc1cc(O)cc(C)c1Cl	0.5
Cc1cc(Cl)cc(NC(=O)/C=C/c2ccc(C(C)(C)C)cc2)c1O	101781	1	839	0.366194	0.914582	-6.09195	0.466561	1	real	22	3532896	Cc1cc(Cl)cc(N)c1O	23026596	CC(C)(C)c1ccc(/C=C/C(=O)O)cc1			Cc1cc(O)cc(C)c1O	0.714286	Cc1cc(O)cc(C)c1Cl	0.625
O=C(CSc1ccc(C(F)(F)F)cc1[N+](=O)[O-])Nc1nnc(SC2CCOC2=O)s1	116540	1	9171	0.36618	0.869376	-5.55975	0.303147	1	real	11	7709737	Nc1nnc(SC2CCOC2=O)s1	6621	O=C(O)CSc1ccc(C(F)(F)F)cc1[N+](=O)[O-]			O=C(Nc1cc(C(F)(F)F)ccc1O)Nc1cc(C(F)(F)F)ccc1O	0.62963	CC(=O)Nc1ncc([N+](=O)[O-])s1	0.533333
Cc1c(C(=O)Nc2c(Br)cc(Cl)cc2C(F)(F)F)[nH]c2cc(C(=O)Nc3cc(Cl)c(O)c(Cl)c3)ccc12	105327	1	2953	0.366131	0.924153	-6.20546	0.242229	1	wuxi	7	LN02135343_phase_2_COOH_COOMe	COC(=O)c1ccc2c(C)c(C(=O)O)[nH]c2c1	AG2641_AG	Nc1c(Br)cc(Cl)cc1C(F)(F)F	AG1779_AG	Nc1cc(Cl)c(O)c(Cl)c1	O=C(Nc1ccc(C(O)(C(F)(F)F)C(F)(F)F)cc1)c1ccc(C(F)(F)F)cc1	0.6	Cc1cc(O)cc(C)c1Cl	0.625
CC(C)(C)c1cccc(NC(=O)Nc2cccc(C(=O)C(F)(F)F)c2)c1O	107822	1	4376	0.365937	0.840091	-5.21798	0.333708	1	real	2430	3611237	Nc1cccc(C(=O)C(F)(F)F)c1	15158727	CC(C)(C)c1cccc(N)c1O			O=C(Nc1cc(C(F)(F)F)ccc1O)Nc1cc(C(F)(F)F)ccc1O	0.62963	O=C(Nc1ccc(C(=O)O)c(O)c1)c1ccccc1	0.5
O=C(Nc1ccc(S(F)(F)(F)(F)F)cc1)c1ccc2[nH]c(C(=O)Nc3cc(C(F)(F)F)cc(C(F)(F)F)c3Cl)cc2c1	109339	0	5249	0.365895	0.881684	-5.70834	0	1	wuxi	7	LN00246883_phase_2_COOH_COOEt	CCOC(=O)c1cc2cc(C(=O)O)ccc2[nH]1	AG4091_AG	Nc1ccc(S(F)(F)(F)(F)F)cc1	AG1513_AG	Nc1cc(C(F)(F)F)cc(C(F)(F)F)c1Cl	O=C(Nc1ccc(C(O)(C(F)(F)F)C(F)(F)F)cc1)c1ccc(C(F)(F)F)cc1	0.8	O=C(Nc1ccc(C(=O)O)c(O)c1)c1ccccc1	0.533333
O=C(Nc1cc(Br)ccc1C(F)(F)F)c1cc(OCc2ccccc2)ccc1O	114454	0	8049	0.365821	0.890171	-5.80923	0	1	wuxi	1	AG1202_AG	Nc1cc(Br)ccc1C(F)(F)F	SD2054_SD	O=C(O)c1cc(OCc2ccccc2)ccc1O			O=C(Nc1cc(C(F)(F)F)ccc1C(F)(F)F)c1cc(Br)ccc1O	0.846154	O=C(Nc1ccc(C(=O)O)c(O)c1)c1ccccc1	0.533333
CC(C)(C)c1ccc(C(=O)N(c2ccc(O)cc2)S(=O)(=O)c2cc(Cl)cc(Cl)c2O)cc1	101473	1	670	0.36581	0.841873	-5.24059	0.0369192	1	real	40	7546	CC(C)(C)c1ccc(C(=O)Nc2ccc(O)cc2)cc1	50760	O=S(=O)(Cl)c1cc(Cl)cc(Cl)c1O			O=S(c1cc(Cl)cc(Cl)c1O)c1cc(Cl)cc(Cl)c1O	0.636364	Oc1ccc(Cl)cc1	0.846154
O=C(Nc1ncc(I)cc1[N+](=O)[O-])c1csc(C(=O)Nc2cc(Cl)c(O)c(Cl)c2)n1	117148	0	9500	0.365783	0.841293	-5.2341	0	1	wuxi	7	LN00160519_phase_2_COOH_COOEt	CCOC(=O)c1nc(C(=O)O)cs1	AF1456_AF	Nc1ncc(I)cc1[N+](=O)[O-]	AG1779_AG	Nc1cc(Cl)c(O)c(Cl)c1	Oc1c(I)cc(I)cc1I	0.642857	CC(=O)Nc1ncc([N+](=O)[O-])s1	0.533333
Cc1ccccc1C(C)N(CC(C)C)c1ccc(-c2nc3sccn3c2C[N+](C)(C)C)cc1	112891	1	7218	0.365781	0.672594	-3.24742	0.365	1	real	2230	8878241	Cc1ccccc1C(C)NCC(C)C	31624	C[N+](C)(C)Cc1c(-c2ccc(Cl)cc2)nc2sccn12			CN(C)c1ccc(C(c2ccccc2)c2ccc(N(C)C)cc2)cc1	0.47619	O=C(O)C(O)c1ccccc1	0.388889
O=C(Nc1cc(Cl)cc([N+](=O)[O-])c1O)c1ccc(-c2cccc(OC(F)(F)F)c2)s1	105696	1	3180	0.365715	0.936185	-6.35247	0.251216	1	real	22	2239988	Nc1cc(Cl)cc([N+](=O)[O-])c1O	5475323	O=C(O)c1ccc(-c2cccc(OC(F)(F)F)c2)s1			O=C(Nc1cc(Cl)cc(Cl)c1O)c1c(O)c(Cl)cc(Cl)c1Cl	0.612903	Oc1ccc(Cl)cc1	0.615385
O=C(c1ccccc1O)N(c1ccc(Cl)c(C(F)(F)F)c1)S(=O)(=O)c1cccc(Cl)c1Br	102088	1	1040	0.365648	0.871216	-5.58821	0.383444	1	real	40	4061071	O=C(Nc1ccc(Cl)c(C(F)(F)F)c1)c1ccccc1O	7124686	O=S(=O)(Cl)c1cccc(Cl)c1Br			O=c1cccccc1O	0.625	Oc1ccc(Cl)cc1	0.538462
CC(=O)c1cc(Cl)c(NC(=O)Cc2ccc(-c3cc(C)ccc3O)c(F)c2)c(C(F)(F)F)c1	109662	1	5419	0.36557	0.940348	-6.40334	0.42182	1	wuxi	8	WXCD02502779_phase_3_Br_COOH	O=C(O)Cc1ccc(Br)c(F)c1	BT2739_BT	Cc1ccc(O)c(B(O)O)c1	AG1784_AG	CC(=O)c1cc(Cl)c(N)c(C(F)(F)F)c1	Cc1cc(O)ccc1O	0.647059	Cc1cc(O)cc(C)c1Cl	0.625
O=C(CN1C(=O)C(=Cc2ccc(Br)cc2)SC1=S)OC(F)(F)c1cccc(C(=O)CBr)c1	109160	2	5147	0.36546	0.935206	-6.3442	0.311018	1	real	1458	141764	O=C(O)CN1C(=O)C(=Cc2ccc(Br)cc2)SC1=S	3762	O=C(CBr)c1cccc(C(F)(F)F)c1			O=C(O)c1ccc(/C=C2\SC(=S)N(Cc3cccc(C(F)(F)F)c3)C2=O)cc1	0.705882	O=C(O)C(O)c1ccccc1	0.388889
CSc1cc(F)c(C(=O)Nc2cc(C(F)(F)F)c(Cl)cc2O)cc1N	116215	1	9002	0.365442	0.804076	-4.80016	0.347238	1	real	22	11656874	Nc1cc(C(F)(F)F)c(Cl)cc1O	26533624	CSc1cc(F)c(C(=O)O)cc1N			O=C(Nc1ccc(Cl)cc1F)c1ccccc1O	0.617647	Cc1cc(O)cc(C)c1Cl	0.5
O=C(c1ccccc1O)N(c1ccc(Cl)c(C(F)(F)F)c1)S(=O)(=O)c1cc(Cl)cc(Cl)c1	101879	1	913	0.365409	0.86969	-5.57329	0.171045	1	real	40	4061071	O=C(Nc1ccc(Cl)c(C(F)(F)F)c1)c1ccccc1O	11715	O=S(=O)(Cl)c1cc(Cl)cc(Cl)c1			O=c1cccccc1O	0.625	Oc1ccc(Cl)cc1	0.615385
O=C(Nc1cc(O)c(Cl)cc1Cl)c1ccc(C(F)(F)CF)cc1	102153	1	1071	0.36539	0.801822	-4.77429	0.375027	1	real	240690	74832	Nc1cc(O)c(Cl)cc1Cl	26046908	O=C(O)c1ccc(C(F)(F)CF)cc1			O=C(Nc1cc(C(F)(F)F)ccc1O)Nc1cc(C(F)(F)F)ccc1O	0.62963	Oc1ccc(Cl)cc1	0.538462
C[C@H]1COc2c(N3CCN(C)CC3)c(F)cc3c(=O)c(C(=O)Nc4cc(N5CCOC5=O)ccc4F)cn1c23	100392	2	4	0.365309	0.80332	-4.79297	-0.953386	1	real	22	2017044	Nc1cc(N2CCOC2=O)ccc1F	3557400	C[C@H]1COc2c(N3CCN(C)CC3)c(F)cc3c(=O)c(C(=O)O)cn1c23			CC1COc2c(N3CCN(C)CC3)c(F)cc3c(=O)c(C(=O)O)cn1c23.CC1COc2c(N3CCN(C)CC3)c(F)cc3c(=O)c(C(=O)O)cn1c23.O	0.903846	CC1COc2c(N3CCN(C)CC3)c(F)cc3c(=O)c(C(=O)O)cn1c23	0.921569
FC(F)(F)c1ccc(C(NCCCOc2cccc3ccccc23)c2ccc(Cl)cc2)cc1	101777	1	837	0.365283	0.916794	-6.12963	0.469773	1	real	2230	7079994	NC(c1ccc(Cl)cc1)c1ccc(C(F)(F)F)cc1	2015756	BrCCCOc1cccc2ccccc12			C[C@@H](NCCCc1cccc(C(F)(F)F)c1)c1cccc2ccccc12	0.55814	Oc1ccc(Cl)cc1	0.615385
O=C(Nc1cc(Cl)c(Cl)cc1O)c1nc2cc(-c3cc(F)cc(F)c3F)ccc2[nH]1	103262	1	1740	0.365222	0.895413	-5.87861	0.436216	1	wuxi	8	WXCD00131339_phase_3_Br_COOH	O=C(O)c1nc2cc(Br)ccc2[nH]1	BT1651_BT	OB(O)c1cc(F)cc(F)c1F	AG1333_AG	Nc1cc(Cl)c(Cl)cc1O	O=C(Nc1ccc(Cl)cc1F)c1ccccc1O	0.588235	Oc1ccc(Cl)cc1	0.538462
O=C(Nc1c(O)c(Cl)cc(Cl)c1Cl)C(Oc1ccc(Br)cc1)c1ccccc1	112873	1	7209	0.365131	0.887587	-5.7876	0.374094	1	real	22	7528977	Nc1c(O)c(Cl)cc(Cl)c1Cl	179213	O=C(O)C(Oc1ccc(Br)cc1)c1ccccc1			Oc1c(O)c(Cl)c(Cl)c(Cl)c1Cl	0.7	O=C(O)C(O)c1ccccc1	0.666667
CN(CCOC1CC1)C(=O)CN1C(=O)C(=Cc2cccc(Br)c2)SC1=S	106822	1	3820	0.365075	0.755094	-4.22801	0.294363	1	real	22	17644555	CNCCOC1CC1	2031820	O=C(O)CN1C(=O)C(=Cc2cccc(Br)c2)SC1=S			CC(C)C(C(=O)O)N1C(=O)/C(=C\c2ccc(Br)cc2)SC1=S	0.609756	O=C(O)C(O)c1ccccc1	0.388889
C[N+](C)(C)CCCCNc1cccc2c1Cc1cc(Cl)nnc1-2	106444	1	3615	0.365032	0.573142	-2.08579	0.310615	1	real	27	19267891	C[N+](C)(C)CCCCN	20222352	Clc1cc2c(nn1)-c1cccc(Br)c1C2			CCCCCCCCCCCCCC[N+](C)(C)C	0.666667	Cc1cc(NCCCCCCCCCCNc2cc(C)nc3ccccc23)c2ccccc2n1	0.516129
O=S(=O)(NCCc1cccc(C(F)(F)F)c1)c1c(O)c(Cl)cc(Cl)c1Cl	107835	2	4383	0.364929	0.781866	-4.54515	0.364362	1	real	40	76194	NCCc1cccc(C(F)(F)F)c1	15142983	O=S(=O)(Cl)c1c(O)c(Cl)cc(Cl)c1Cl			Oc1c(O)c(Cl)c(Cl)c(Cl)c1Cl	0.7	Oc1ccc(Cl)cc1	0.538462
Cc1c(C(=O)Nc2cc(O)c(C(C)(C)C)cc2C(C)(C)C)[nH]c2cc(C(=O)Nc3cc(C(F)(F)F)cc(C(F)(F)F)c3Cl)ccc12	113052	2	7311	0.364917	0.949124	-6.51505	0.308642	1	wuxi	7	LN02135343_phase_2_COOH_COOMe	COC(=O)c1ccc2c(C)c(C(=O)O)[nH]c2c1	AG2478_AG	CC(C)(C)c1cc(C(C)(C)C)c(O)cc1N	AG1513_AG	Nc1cc(C(F)(F)F)cc(C(F)(F)F)c1Cl	O=C(Nc1cc(C(F)(F)F)ccc1O)Nc1cc(C(F)(F)F)ccc1O	0.740741	Cc1cc(O)cc(C)c1Cl	0.625
Cc1ccc(Cl)c(C(=O)Nc2cccc(-c3ccc(C(F)(F)F)cc3)c2)c1O	108508	2	4770	0.364722	0.935576	-6.35798	0.371911	1	real	22	71993	Nc1cccc(-c2ccc(C(F)(F)F)cc2)c1	3753677	Cc1ccc(Cl)c(C(=O)O)c1O			O=C(Nc1cccc(NC(=O)c2cccc(O)c2O)c1)c1cccc(O)c1O	0.666667	Cc1cc(O)cc(C)c1Cl	0.625
O=C(Nc1ccc(O)c2c1C(=O)c1ccccc1C2=O)c1csc(C(=O)Nc2cc(Cl)cc(OC(F)(F)F)c2)n1	113579	1	7593	0.364679	0.929583	-6.28797	0.324958	1	wuxi	7	LN00160519_phase_2_COOH_COOEt	CCOC(=O)c1nc(C(=O)O)cs1	AG2284_AG	Nc1ccc(O)c2c1C(=O)c1ccccc1C2=O	AG1604_AG	Nc1cc(Cl)cc(OC(F)(F)F)c1	O=C1c2ccccc2C(=O)c2c(O)cc(O)cc21	0.72	Oc1ccc(Cl)cc1	0.615385
CCC(CNS(=O)(=O)c1c(O)c(Cl)cc(Cl)c1Cl)c1ccc(Cl)cc1	113812	1	7712	0.364613	0.857194	-5.43631	0.24144	1	real	40	3060130	CCC(CN)c1ccc(Cl)cc1	15142983	O=S(=O)(Cl)c1c(O)c(Cl)cc(Cl)c1Cl			Oc1c(O)c(Cl)c(Cl)c(Cl)c1Cl	0.7	Oc1ccc(Cl)cc1	0.769231
C[C@H](NS(=O)(=O)c1c(O)c(Cl)cc(Cl)c1Cl)c1cc(Cl)cc(C(F)(F)F)c1	101421	1	598	0.364545	0.809984	-4.8812	0.0211619	1	real	40	13866633	C[C@H](N)c1cc(Cl)cc(C(F)(F)F)c1	15142983	O=S(=O)(Cl)c1c(O)c(Cl)cc(Cl)c1Cl			Oc1c(O)c(Cl)c(Cl)c(Cl)c1Cl	0.7	Cc1cc(O)cc(C)c1Cl	0.5625
O=C1OCCN1c1cc([N+](=O)[O-])ccc1N(Cc1cccs1)c1nnc(S)s1	101814	1	855	0.364509	0.821056	-5.01204	0.408926	1	real	27	9055140	Sc1nnc(NCc2cccs2)s1	3896535	O=C1OCCN1c1cc([N+](=O)[O-])ccc1Cl			O=C1CC(c2ccc([N+](=O)[O-])cc2)=NN1c1ccccc1	0.5	NC(=O)c1cc([N+](=O)[O-])cc([N+](=O)[O-])c1	0.5
O=C(Nc1cc(C(F)(F)F)cc(C(F)(F)F)c1Cl)c1ccc2[nH]c(C(=O)Nc3ccc(Cl)c(C(F)(F)F)c3Cl)cc2c1	111790	0	6608	0.36448	0.921352	-6.19356	0	1	wuxi	7	LN00246883_phase_2_COOH_COOEt	CCOC(=O)c1cc2cc(C(=O)O)ccc2[nH]1	AG1513_AG	Nc1cc(C(F)(F)F)cc(C(F)(F)F)c1Cl	AG00216_AG	Nc1ccc(Cl)c(C(F)(F)F)c1Cl	O=C(Nc1cc(C(F)(F)F)ccc1O)Nc1cc(C(F)(F)F)ccc1O	0.666667	NNC(=O)c1ccncc1	0.47619
CC(C)C(Cc1ccc(Cl)cc1)NS(=O)(=O)c1c(O)c(Cl)cc(Cl)c1Cl	103966	1	2150	0.36442	0.834486	-5.17135	0.228005	1	real	40	2106594	CC(C)C(N)Cc1ccc(Cl)cc1	15142983	O=S(=O)(Cl)c1c(O)c(Cl)cc(Cl)c1Cl			Oc1c(O)c(Cl)c(Cl)c(Cl)c1Cl	0.7	Oc1ccc(Cl)cc1	0.769231
O=C(O)C[C@@H](N[CH]c1ccc2ccccc2c1O)c1ccc(-c2ccc(F)c(OCC(F)(F)F)c2)cc1	115100	1	8399	0.364409	0.895292	-5.88758	0.323726	1	wuxi	13	LN01375002_phase_3_Br_N-Boc	CC(C)(C)OC(=O)N[C@H](CC(=O)O)c1ccc(Br)cc1	BT4737_BT	OB(O)c1ccc(F)c(OCC(F)(F)F)c1	QS1660_QS	O=Cc1ccc2ccccc2c1O	Nc1cc2ccccc2cc1N	0.571429	O=C(O)C(O)c1ccccc1	0.611111
O=C(CCCN1C(=O)C(=Cc2cccs2)SC1=S)OCC(=O)c1cccc(F)c1	103343	1	1778	0.364397	0.861349	-5.488	0.41515	1	real	1458	141774	O=C(O)CCCN1C(=O)C(=Cc2cccs2)SC1=S	38071	O=C(CBr)c1cccc(F)c1			O=C(O)c1ccc(/C=C2\SC(=S)N(Cc3cccc(C(F)(F)F)c3)C2=O)cc1	0.54902	NNC(=O)c1ccncc1	0.428571
Cc1ccc(-c2ccc(C(=O)Nc3cc(Cl)c(O)c(Cl)c3)c(F)c2)cc1	116905	1	9366	0.364266	0.898318	-5.92504	0.360851	1	real	22	62237	Nc1cc(Cl)c(O)c(Cl)c1	2592474	Cc1ccc(-c2ccc(C(=O)O)c(F)c2)cc1			O=C(Nc1cccc(NC(=O)c2cccc(O)c2O)c1)c1cccc(O)c1O	0.62963	Cc1cc(O)cc(C)c1Cl	0.5625
O=C(Nc1cc(Cl)ccc1C(F)(F)F)c1ccc(Br)c(O)c1Br	108871	0	4989	0.364244	0.811805	-4.9065	0	1	wuxi	1	AG1120_AG	Nc1cc(Cl)ccc1C(F)(F)F	SD00096_SD	O=C(O)c1ccc(Br)c(O)c1Br			O=C(Nc1cc(C(F)(F)F)ccc1C(F)(F)F)c1cc(Br)ccc1O	0.666667	Oc1ccc(Cl)cc1	0.692308
CN(C)[C@@H]1CN(c2ccc([N+](=O)[O-])s2)C[C@@H]1O	104022	1	2195	0.364131	0.528267	-1.56883	0.316079	1	real	27	22693909	CN(C)[C@@H]1CNC[C@@H]1O	61330	O=[N+]([O-])c1ccc(Br)s1			O=C1c2c(O)ccc([N+](=O)[O-])c2C(=O)c2c([N+](=O)[O-])ccc(O)c21	0.416667	CC(=O)Nc1ncc([N+](=O)[O-])s1	0.5
Cc1c(C(=O)Nc2cc(C(F)(F)F)cc(C(F)(F)F)c2Cl)[nH]c2cc(C(=O)Nc3cc(O)c(C(C)(C)C)cc3C(C)(C)C)ccc12	113053	0	7311	0.363871	0.951257	-6.55353	0	1	wuxi	7	LN02135343_phase_2_COOH_COOMe	COC(=O)c1ccc2c(C)c(C(=O)O)[nH]c2c1	AG1513_AG	Nc1cc(C(F)(F)F)cc(C(F)(F)F)c1Cl	AG2478_AG	CC(C)(C)c1cc(C(C)(C)C)c(O)cc1N	O=C(Nc1cc(C(F)(F)F)ccc1O)Nc1cc(C(F)(F)F)ccc1O	0.740741	Cc1cc(O)cc(C)c1Cl	0.625
O=C(Nc1cc(Br)cc(C(F)(F)F)c1O)c1ccccc1Sc1ccc(C(F)(F)F)cc1[N+](=O)[O-]	117828	1	9875	0.363836	0.927966	-6.27968	0.284212	1	real	22	22557662	Nc1cc(Br)cc(C(F)(F)F)c1O	6934	O=C(O)c1ccccc1Sc1ccc(C(F)(F)F)cc1[N+](=O)[O-]			O=C(Nc1cc(C(F)(F)F)ccc1C(F)(F)F)c1cc(Br)ccc1O	0.717949	NC(=O)c1cc([N+](=O)[O-])cc([N+](=O)[O-])c1	0.5
O=C(Nc1cc(F)cc(Cl)c1O)c1csc(-c2cccc(Cl)c2)n1	111008	1	6173	0.363698	0.86065	-5.4887	0.297559	1	real	22	3838116	Nc1cc(F)cc(Cl)c1O	33572	O=C(O)c1csc(-c2cccc(Cl)c2)n1			O=C(Nc1cc(Cl)cc(Cl)c1O)c1c(O)c(Cl)cc(Cl)c1Cl	0.645161	Oc1ccc(Cl)cc1	0.615385
Cc1ccc(C(F)CNS(=O)(=O)c2c(O)c(Cl)cc(Cl)c2Cl)cc1C	107664	1	4279	0.363666	0.877442	-5.68686	0.320373	1	real	40	15260782	Cc1ccc(C(F)CN)cc1C	15142983	O=S(=O)(Cl)c1c(O)c(Cl)cc(Cl)c1Cl			Oc1c(O)c(Cl)c(Cl)c(Cl)c1Cl	0.7	Cc1cc(O)cc(C)c1Cl	0.6875
O=C(Nc1cc(C(F)(F)F)cc(C(F)(F)F)c1Cl)c1ccc2[nH]c(C(=O)Nc3ccc(S(F)(F)(F)(F)F)cc3)cc2c1	109340	1	5249	0.363638	0.87746	-5.68742	0.296605	1	wuxi	7	LN00246883_phase_2_COOH_COOEt	CCOC(=O)c1cc2cc(C(=O)O)ccc2[nH]1	AG1513_AG	Nc1cc(C(F)(F)F)cc(C(F)(F)F)c1Cl	AG4091_AG	Nc1ccc(S(F)(F)(F)(F)F)cc1	O=C(Nc1ccc(C(O)(C(F)(F)F)C(F)(F)F)cc1)c1ccc(C(F)(F)F)cc1	0.8	O=C(Nc1ccc(C(=O)O)c(O)c1)c1ccccc1	0.533333
O=[N+]([O-])c1ccc(Nn2c(S)nnc2-c2cccs2)s1	107936	7	4438	0.363574	0.751659	-4.20673	0.349184	1	real	27	8539	Nn1c(S)nnc1-c1cccs1	2018354	O=[N+]([O-])c1ccc(Cl)s1			CCOC(=O)NC(=O)c1ccsc1NC(=O)c1ccc([N+](=O)[O-])s1	0.425532	CC(=O)Nc1ncc([N+](=O)[O-])s1	0.466667
O=C(c1ccccc1O)N(c1ccc(Cl)c(C(F)(F)F)c1)S(=O)(=O)c1ccc(C(F)(F)F)cc1Cl	112589	1	7042	0.363561	0.879854	-5.7166	0.359698	1	real	40	4061071	O=C(Nc1ccc(Cl)c(C(F)(F)F)c1)c1ccccc1O	60682	O=S(=O)(Cl)c1ccc(C(F)(F)F)cc1Cl			O=C(Nc1cc(C(F)(F)F)ccc1O)Nc1cc(C(F)(F)F)ccc1O	0.62963	Oc1ccc(Cl)cc1	0.538462
Cc1c(-c2ccnc(C(=O)Nc3cc(O)c(Cl)cc3Cl)c2)cccc1C(F)(F)F	101925	1	951	0.363543	0.883169	-5.75587	0.104311	1	wuxi	8	WXCD00614145_phase_3_Br_COOH	O=C(O)c1cc(Br)ccn1	BT5020_BT	Cc1c(B(O)O)cccc1C(F)(F)F	AG3998_AG	Nc1cc(O)c(Cl)cc1Cl	O=C(Nc1cc(C(F)(F)F)ccc1O)Nc1cc(C(F)(F)F)ccc1O	0.592593	Cc1cc(O)cc(C)c1Cl	0.5625
O=C(Nc1cc(Cl)cc([N+](=O)[O-])c1O)c1ccc([N+](=O)[O-])c(F)c1F	102744	0	1429	0.363496	0.766993	-4.38832	0	1	wuxi	1	AG2348_AG	Nc1cc(Cl)cc([N+](=O)[O-])c1O	SD3304_SD	O=C(O)c1ccc([N+](=O)[O-])c(F)c1F			O=C1c2c(O)ccc([N+](=O)[O-])c2C(=O)c2c([N+](=O)[O-])ccc(O)c21	0.666667	Oc1ccc(Cl)cc1	0.615385
CC(C)(C)c1ccc(O)c(NC(=O)Nc2cccc(Cl)c2OCC(F)F)c1	111154	1	6261	0.36341	0.894629	-5.89253	0.359231	1	real	2430	13634133	Nc1cccc(Cl)c1OCC(F)F	10355	CC(C)(C)c1ccc(O)c(N)c1			O=C(Nc1cc(C(F)(F)F)ccc1O)Nc1cc(C(F)(F)F)ccc1O	0.851852	Oc1ccc(Cl)cc1	0.538462
O=C(Nc1cc(Cl)c(O)c2ccccc12)C(Sc1cc(Cl)ccc1Cl)c1ccccc1	106178	1	3445	0.36336	0.915959	-6.14436	0.28196	1	real	527	3869519	Nc1cc(Cl)c(O)c2ccccc12	2492506	O=C(O)C(Sc1cc(Cl)ccc1Cl)c1ccccc1			O=c1cccccc1O	0.625	Oc1ccc(Cl)cc1	0.692308
O=C(c1ccccc1O)N(c1ccc(Cl)c(C(F)(F)F)c1)S(=O)(=O)c1ccc(Br)c(Cl)c1Cl	109566	1	5370	0.363293	0.903886	-6.00304	0.410653	1	real	40	4061071	O=C(Nc1ccc(Cl)c(C(F)(F)F)c1)c1ccccc1O	9147535	O=S(=O)(Cl)c1ccc(Br)c(Cl)c1Cl			O=c1cccccc1O	0.625	Oc1ccc(Cl)cc1	0.538462
FC(F)(F)c1cc(C(NCCCOc2cccc3ccccc23)c2ccc(Cl)cc2)ccc1Cl	101056	1	411	0.363163	0.927568	-6.28361	0.398887	1	real	2230	26278862	NC(c1ccc(Cl)cc1)c1ccc(Cl)c(C(F)(F)F)c1	2015756	BrCCCOc1cccc2ccccc12			Nc1cc2ccccc2cc1N	0.571429	Oc1ccc(Cl)cc1	0.615385
CN1C(=O)C(=O)N(CC(=O)OCC[N+](C)(C)C)C1=O	103798	9	2046	0.362906	0.399664	-0.0699774	0.357106	1	real	1458	2809236	CN1C(=O)C(=O)N(CC(=O)O)C1=O	50313	C[N+](C)(C)CCBr			CCCCCCCCCCCCCC[N+](C)(C)C	0.533333	O=C(O)C1=CC[C@@H]2CC(=O)N12	0.269231
O=C1OCCN1C1CN(c2c[n+]([O-])ccc2[N+](=O)[O-])C1	100429	3	33	0.362824	0.579582	-2.18984	-0.230592	1	real	27	22951344	O=C1OCCN1C1CNC1	2990197	O=[N+]([O-])c1cc[n+]([O-])cc1F			O=C1c2c(O)ccc([N+](=O)[O-])c2C(=O)c2c([N+](=O)[O-])ccc(O)c21	0.5	[O-][n+]1cc[n+]([O-])c2ccccc21	0.466667
CCN(CC)C(=O)COC(=O)CCN1C(=O)C(=Cc2ccc(F)cc2)SC1=S	110189	2	5703	0.362815	0.769355	-4.42484	0.267238	1	real	1458	43186	O=C(O)CCN1C(=O)C(=Cc2ccc(F)cc2)SC1=S	2797772	CCN(CC)C(=O)CBr			CC(C)C(C(=O)O)N1C(=O)/C(=C\c2ccc(Br)cc2)SC1=S	0.585366	CCCCC(=O)OC1C(C=O)=CC(O)C(O)C1O	0.333333
CC(N(C)C(=O)CCN1C(=O)C(=Cc2ccc(F)cc2)SC1=S)C(F)(F)F	113784	3	7700	0.362813	0.828304	-5.11908	0.30204	1	real	11	26000507	CNC(C)C(F)(F)F	43186	O=C(O)CCN1C(=O)C(=Cc2ccc(F)cc2)SC1=S			CC(C)C(C(=O)O)N1C(=O)/C(=C\c2ccc(Br)cc2)SC1=S	0.682927	O=C(O)C(O)c1ccccc1	0.388889
CN1C(=O)CN(C(=O)CN2C(=O)C(=Cc3cccc(Br)c3)SC2=S)c2ccc(C(F)(F)F)cc21	104540	2	2500	0.362562	0.921749	-6.22275	0.349493	1	real	11	24623660	CN1C(=O)CNc2ccc(C(F)(F)F)cc21	2031820	O=C(O)CN1C(=O)C(=Cc2cccc(Br)c2)SC1=S			O=C1NC(=O)/C(=C\c2cccc(C(F)(F)F)c2)S1	0.714286	O=C(O)C(O)c1ccccc1	0.388889
COC(=O)CC=CCNC(=O)CCCN1C(=O)C(=Cc2cccs2)SC1=S	105917	1	3300	0.362499	0.744872	-4.14055	0.324881	1	real	22	27187082	COC(=O)CC=CCN	141774	O=C(O)CCCN1C(=O)C(=Cc2cccs2)SC1=S			Cc1ccc(/C=C2\SC(=S)N(CCCCCC(=O)Nc3ccc(C(=O)O)c(O)c3)C2=O)cc1	0.566667	NNC(=O)c1ccncc1	0.428571
O=C(Nc1cc(O)c(F)cc1F)c1csc(C(=O)Nc2c(Cl)cc(OC(F)(F)F)cc2Br)n1	116329	0	9062	0.362404	0.88006	-5.73381	0	1	wuxi	7	LN00160519_phase_2_COOH_COOEt	CCOC(=O)c1nc(C(=O)O)cs1	AG0807_AG	Nc1cc(O)c(F)cc1F	AG4917_AG	Nc1c(Cl)cc(OC(F)(F)F)cc1Br	O=C(Nc1ccc(Cl)cc1F)c1ccccc1O	0.558824	Cc1cc(O)cc(C)c1Cl	0.5
O=C(c1ccc([N+](=O)[O-])s1)N1CCC(SC(F)F)C1	103993	1	2179	0.362347	0.756513	-4.27958	0.23725	1	real	240690	27218533	FC(F)SC1CCNC1	5385	O=C(O)c1ccc([N+](=O)[O-])s1			Nc1nnc(Sc2ncc([N+](=O)[O-])s2)s1	0.454545	CC(=O)Nc1ncc([N+](=O)[O-])s1	0.466667
CC(=O)Nc1ccc(/C=C/C(=O)Nc2c(O)c(Cl)cc(Cl)c2Cl)cc1	103640	1	1954	0.362304	0.843542	-5.30504	0.178361	1	real	22	7528977	Nc1c(O)c(Cl)cc(Cl)c1Cl	23026505	CC(=O)Nc1ccc(/C=C/C(=O)O)cc1			Oc1c(O)c(Cl)c(Cl)c(Cl)c1Cl	0.7	CC(=O)Nc1ccc(S(=O)(=O)c2ccc(NC(C)=O)cc2)cc1	0.695652
CCCCN(c1cc([N+](=O)[O-])cc([N+](=O)[O-])c1)c1nnc(S)s1	106820	1	3819	0.362234	0.822906	-5.0629	0.277909	1	real	27	6828	CCCCNc1nnc(S)s1	75033	O=[N+]([O-])c1cc(I)cc([N+](=O)[O-])c1			O=[N+]([O-])c1cc([N+](=O)[O-])c(NN(c2ccccc2)c2ccccc2)c([N+](=O)[O-])c1	0.451613	NC(=O)c1cc([N+](=O)[O-])cc([N+](=O)[O-])c1	0.590909
CN1C(=O)C(CC(=O)OCC(=O)N2CCc3ccc([N+](=O)[O-])cc32)SC1=S	109807	2	5498	0.36216	0.810637	-4.91936	0.335007	1	real	1458	4138623	CN1C(=O)C(CC(=O)O)SC1=S	46385	O=C(CCl)N1CCc2ccc([N+](=O)[O-])cc21			O=[N+]([O-])c1ccc2c(c1)S(=O)(=O)C=C2	0.5	NC(=O)c1cc([N+](=O)[O-])cc([N+](=O)[O-])c1	0.590909
O=C(Nc1cc(C(F)(F)F)c(Cl)cc1O)c1cc(OCC(F)(F)F)cc(OCC(F)(F)F)c1	110076	1	5648	0.362136	0.861142	-5.51446	0.354994	1	real	22	11656874	Nc1cc(C(F)(F)F)c(Cl)cc1O	2020651	O=C(O)c1cc(OCC(F)(F)F)cc(OCC(F)(F)F)c1			O=C(Nc1cc(C(F)(F)F)ccc1O)Nc1cc(C(F)(F)F)ccc1O	0.592593	Oc1ccc(Cl)cc1	0.461538
O=S(=O)(NC(c1ccc(Cl)cc1)c1ccc(C(F)(F)F)cc1)c1cccc(Cl)c1O	111319	1	6341	0.362135	0.808845	-4.89857	0.327567	1	real	40	7079994	NC(c1ccc(Cl)cc1)c1ccc(C(F)(F)F)cc1	3111174	O=S(=O)(Cl)c1cccc(Cl)c1O			Oc1c(O)c(Cl)c(Cl)c(Cl)c1Cl	0.6	Oc1ccc(Cl)cc1	0.769231
CC1(C)Cc2ccc(Br)cc2C1NS(=O)(=O)c1c(O)c(Cl)cc(Cl)c1Cl	106188	1	3450	0.362094	0.866266	-5.57532	0.287389	1	real	40	18829536	CC1(C)Cc2ccc(Br)cc2C1N	15142983	O=S(=O)(Cl)c1c(O)c(Cl)cc(Cl)c1Cl			Oc1c(O)c(Cl)c(Cl)c(Cl)c1Cl	0.7	Cc1cc(O)cc(C)c1Cl	0.5625
CCOc1ccc(-c2ccc([C@@H](CC(=O)O)N[CH]c3cc(C(=O)CBr)ccc3O)cc2)c(F)c1F	115598	1	8673	0.362059	0.870382	-5.62424	0.398476	1	wuxi	13	LN01375002_phase_3_Br_N-Boc	CC(C)(C)OC(=O)N[C@H](CC(=O)O)c1ccc(Br)cc1	BT0638_BT	CCOc1ccc(B(O)O)c(F)c1F	QS1542_QS	O=Cc1cc(C(=O)CBr)ccc1O	CC[C@H](c1ccc(O)cc1)[C@@H](CC)c1ccc(O)cc1	0.631579	O=C(O)C(O)c1ccccc1	0.5
Cc1ccc(Cl)c(C(=O)Nc2ccccc2-c2ccc(C(F)(F)F)cc2)c1O	113933	2	7782	0.361893	0.919737	-6.20761	0.298491	1	real	22	76877	Nc1ccccc1-c1ccc(C(F)(F)F)cc1	3753677	Cc1ccc(Cl)c(C(=O)O)c1O			O=C(Nc1cc(C(F)(F)F)ccc1O)Nc1cc(C(F)(F)F)ccc1O	0.62963	Cc1cc(O)cc(C)c1Cl	0.5625
O=C(Nc1cc(Cl)c(Cl)cc1O)c1ccc2[nH]c(C(=O)Nc3ccc(-n4nc(C(F)(F)F)cc4C(F)(F)F)cc3)cc2c1	116531	1	9168	0.361693	0.868366	-5.60518	0.293397	1	wuxi	7	LN00246883_phase_2_COOH_COOEt	CCOC(=O)c1cc2cc(C(=O)O)ccc2[nH]1	AG1333_AG	Nc1cc(Cl)c(Cl)cc1O	AG1078_AG	Nc1ccc(-n2nc(C(F)(F)F)cc2C(F)(F)F)cc1	O=C(Nc1ccc(C(O)(C(F)(F)F)C(F)(F)F)cc1)c1ccc(C(F)(F)F)cc1	0.7	O=C(Nc1ccc(C(=O)O)c(O)c1)c1ccccc1	0.6
O=C(CCCN1C(=O)C(=Cc2cccs2)SC1=S)OCCCC(F)(F)F	107403	0	4142	0.361625	0.837293	-5.24012	0	1	real	1458	141774	O=C(O)CCCN1C(=O)C(=Cc2cccs2)SC1=S	62632	FC(F)(F)CCCBr			O=C(O)c1ccc(/C=C2\SC(=S)N(Cc3cccc(C(F)(F)F)c3)C2=O)cc1	0.529412	Clc1ccc([I+]c2cccs2)cc1	0.391304
CCOC(=O)CC(OC(=O)CC1SC(=S)N(C)C1=O)C(C)=O	115267	8	8489	0.361615	0.673951	-3.31664	0.309048	1	real	1458	4138623	CN1C(=O)C(CC(=O)O)SC1=S	8025453	CCOC(=O)CC(Br)C(C)=O			CCCCN1C(=O)C(=C/C=C/C2C(=O)N(CCCC)C(=O)N(CCCC)C2=O)C(=O)N(CCCC)C1=O	0.363636	C[C@@H](O)[C@H]1C(=O)N2C(C(=O)O)=C(COC(N)=O)S[C@H]12	0.365854
CCCOc1cc(C(F)(F)F)ccc1-c1ccc([C@@H](CC(=O)O)N[C](CBr)c2ccc(O)c(C=O)c2)cc1	117206	0	9531	0.361567	0.928699	-6.31731	0	1	wuxi	13	LN01375002_phase_3_Br_N-Boc	CC(C)(C)OC(=O)N[C@H](CC(=O)O)c1ccc(Br)cc1	BT7092_BT	CCCOc1cc(C(F)(F)F)ccc1B(O)O	QS1542_QS	O=Cc1cc(C(=O)CBr)ccc1O	O=C(Nc1cc(C(F)(F)F)ccc1O)Nc1cc(C(F)(F)F)ccc1O	0.740741	NNC(=O)c1ccncc1	0.52381
O=C(Nc1cccc(F)c1O)c1csc(C(=O)Nc2c(Cl)cc(OC(F)(F)F)cc2Br)n1	117210	0	9533	0.361545	0.875044	-5.68573	0	1	wuxi	7	LN00160519_phase_2_COOH_COOEt	CCOC(=O)c1nc(C(=O)O)cs1	AG1122_AG	Nc1cccc(F)c1O	AG4917_AG	Nc1c(Cl)cc(OC(F)(F)F)cc1Br	Oc1c(O)c(Cl)c(Cl)c(Cl)c1Cl	0.6	Oc1ccc(Cl)cc1	0.538462
C[N+](C)(C)CCOC(=O)c1cc([N+](=O)[O-])ccc1SCC1CCCC1	105898	6	3289	0.361171	0.721387	-3.88094	0.334003	1	real	1458	4879772	O=C(O)c1cc([N+](=O)[O-])ccc1SCC1CCCC1	50313	C[N+](C)(C)CCBr			O=[N+]([O-])c1ccc2c(c1)S(=O)(=O)C=C2	0.5	NC(=O)c1cc([N+](=O)[O-])cc([N+](=O)[O-])c1	0.590909
[truncated: 7,758 more rows]

## Sheet: RL-MLP Filtering
num_molecules	num_hits	percent_hits	num_novel_hits	percent_novel_hits	novel_hits_average_maximum_similarity	novel_hits_maximum_independent_set_size
[truncated: 1 more rows]

## Sheet: RL-MLP Novel Diverse Hits
smiles	node_id	num_expansions	rollout_num	score	S. aureus	Solubility	Q_value	num_reactions	reaction_1_chemical_space	reaction_1_id	building_block_1_1_id	building_block_1_1_smiles	building_block_1_2_id	building_block_1_2_smiles	building_block_1_3_id	building_block_1_3_smiles	train_hits_tversky_nearest_neighbor	train_hits_tversky_nearest_neighbor_similarity	chembl_tversky_nearest_neighbor	chembl_tversky_nearest_neighbor_similarity	molecular_weight	logP	hydrogen_bond_acceptors	hydrogen_bond_donors	Lipinski	QED	stereo_centers	tpsa	AMES	BBB_Martins	Bioavailability_Ma	CYP1A2_Veith	CYP2C19_Veith	CYP2C9_Substrate_CarbonMangels	CYP2C9_Veith	CYP2D6_Substrate_CarbonMangels	CYP2D6_Veith	CYP3A4_Substrate_CarbonMangels	CYP3A4_Veith	Carcinogens_Lagunin	ClinTox	DILI	HIA_Hou	NR-AR-LBD	NR-AR	NR-AhR	NR-Aromatase	NR-ER-LBD	NR-ER
[truncated: 150 more rows]
[truncated: 69 more columns]
