# Supplementary material for: SyntheMol-RL: a flexible reinforcement learning framework for designing easily synthesizable antibiotics
Source: Mol Syst Biol. 2026 Apr 23;22(6):833–67. doi: 10.1038/s44320-026-00206-9 (PMC13230741; doi:10.1038/s44320-026-00206-9)
Supplement: Supplementary file 10 — Dataset EV8 [file 44320_2026_206_MOESM10_ESM.xlsx]

## Sheet: Info
Dataset EV8. SyntheMol-MCTS generated molecules.
Tabs
	Molecules generated by SyntheMol-MCTS
	Statistics from the filtering steps that reduce the SyntheMol-MCTS generated molecules to novel, diverse hit compounds.
	The top 150 novel, diverse hit compounds generated by SyntheMol-MCTS (sorted by "S. aureus" predicted antibacterial activity).

## Sheet: MCTS Generated
smiles	node_id	num_expansions	rollout_num	score	S. aureus	Solubility	Q_value	num_reactions	reaction_1_chemical_space	reaction_1_id	building_block_1_1_id	building_block_1_1_smiles	building_block_1_2_id	building_block_1_2_smiles	building_block_1_3_id	building_block_1_3_smiles	train_hits_tversky_nearest_neighbor	train_hits_tversky_nearest_neighbor_similarity	chembl_tversky_nearest_neighbor	chembl_tversky_nearest_neighbor_similarity
O=C(CCN1C(=O)C(=Cc2ccc(F)cc2)SC1=S)OCC(=O)c1cc(F)ccc1O	103313	1	1226	0.857634	0.974968	-5.2961	0.527754	1	real	1458	43186	O=C(O)CCN1C(=O)C(=Cc2ccc(F)cc2)SC1=S	1034684	O=C(CCl)c1cc(F)ccc1O			O=C(O)c1ccc(/C=C2\SC(=S)N(Cc3cccc(C(F)(F)F)c3)C2=O)cc1	0.568627	Nc1ccc(C(=O)O)c(O)c1	0.454545
O=C(CCN1C(=O)C(=Cc2ccc(F)cc2)SC1=S)OCC(=O)c1ccc(O)cc1O	110599	1	4266	0.856612	0.966286	-4.89537	0.648471	1	real	1458	43186	O=C(O)CCN1C(=O)C(=Cc2ccc(F)cc2)SC1=S	8869	O=C(CCl)c1ccc(O)cc1O			Cc1ccc(/C=C2\SC(=S)N(CCCCCC(=O)Nc3ccc(C(=O)O)c(O)c3)C2=O)cc1	0.6	Nc1ccc(C(=O)O)c(O)c1	0.545455
O=C(CCCN1C(=O)C(=Cc2cccs2)SC1=S)OCC(=O)c1ccc([N+](=O)[O-])o1	105726	2	2233	0.856593	0.987581	-6.0132	0.694704	1	real	1458	141774	O=C(O)CCCN1C(=O)C(=Cc2cccs2)SC1=S	2992756	O=C(CCl)c1ccc([N+](=O)[O-])o1			O=C(CCN1C(=O)/C(=C/c2ccc(-c3ccc([N+](=O)[O-])cc3)o2)SC1=S)O[K]	0.625	O=[N+]([O-])c1ccc(/C=[N+](/[O-])CCO)o1	0.580645
CC(=O)c1cc(Cl)cc(CNC(c2ccc(Cl)cc2)c2ccc(Cl)c(C(F)(F)F)c2)c1O	102707	1	973	0.855045	0.976352	-5.50705	0.493046	1	real	2230	26278862	NC(c1ccc(Cl)cc1)c1ccc(Cl)c(C(F)(F)F)c1	7798	CC(=O)c1cc(Cl)cc(CCl)c1O			Oc1c(O)c(Cl)c(Cl)c(Cl)c1Cl	0.6	Oc1ccc(Cl)cc1	0.769231
Cc1cc2c(cc1-c1ccc([C@@H](CC(=O)O)N[CH]c3ccc(-c4ccc(C5=S=CC=C5)s4)s3)cc1)C(C)(C)CCC2(C)C	109225	2	3702	0.854147	0.965492	-4.98544	0.69307	1	wuxi	13	LN01375002_phase_3_Br_N-Boc	CC(C)(C)OC(=O)N[C@H](CC(=O)O)c1ccc(Br)cc1	BT1024_BT	Cc1cc2c(cc1B(O)O)C(C)(C)CCC2(C)C	QS1250_QS	O=Cc1ccc(-c2ccc(C3=S=CC=C3)s2)s1	Cc1cc2c(cc1C(=O)c1ccc(C(=O)O)cc1)C(C)(C)CCC2(C)C	0.65625	O=C(O)C(O)c1ccccc1	0.5
O=C(CCN1C(=O)C(=Cc2ccc(F)cc2)SC1=S)OCC(=O)c1ccc([N+](=O)[O-])o1	101056	2	282	0.853502	0.984172	-5.9996	0.491485	1	real	1458	43186	O=C(O)CCN1C(=O)C(=Cc2ccc(F)cc2)SC1=S	2992756	O=C(CCl)c1ccc([N+](=O)[O-])o1			O=C(CCN1C(=O)/C(=C/c2ccc(-c3ccc([N+](=O)[O-])cc3)o2)SC1=S)O[K]	0.660714	O=[N+]([O-])c1ccc(/C=[N+](/[O-])CCO)o1	0.580645
O=C(CN1C(=O)C(=Cc2ccc(Br)cc2)SC1=S)OCC1(CO)COC1	109110	1	3652	0.852886	0.967387	-5.15223	0.619407	1	real	1458	141764	O=C(O)CN1C(=O)C(=Cc2ccc(Br)cc2)SC1=S	2802617	OCC1(CBr)COC1			CC(C)C(C(=O)O)N1C(=O)/C(=C\c2ccc(Br)cc2)SC1=S	0.682927	C1N2CN3CN1CN(C2)C3	0.333333
O=C(CN1C(=O)C(=Cc2ccc(Br)cc2)SC1=S)OCC(=O)c1ccc([N+](=O)[O-])o1	101651	2	532	0.852684	0.989818	-6.33947	0.543596	1	real	1458	141764	O=C(O)CN1C(=O)C(=Cc2ccc(Br)cc2)SC1=S	2992756	O=C(CCl)c1ccc([N+](=O)[O-])o1			CC(C)C(C(=O)O)N1C(=O)/C(=C\c2ccc(Br)cc2)SC1=S	0.682927	O=[N+]([O-])c1ccc(/C=[N+](/[O-])CCO)o1	0.580645
CCOC(=O)c1nnc(S(=O)(=O)N2CCCSC2=C[N+](=O)[O-])s1	122617	1	9181	0.850912	0.946888	-4.18266	0.707237	1	real	40	3082135	O=[N+]([O-])C=C1NCCCS1	26334489	CCOC(=O)c1nnc(S(=O)(=O)F)s1			CCCCCCCCCCCCOC(=O)CS(=O)(=O)[O-]	0.407407	CC(=O)Nc1ncc([N+](=O)[O-])s1	0.433333
O=C(O)C[C@@H](N[CH]c1cc(I)cc(I)c1O)c1ccc(-c2ccc(-c3ccccc3)cc2C(F)(F)F)cc1	109562	2	3837	0.84652	0.974459	-5.86342	0.671206	1	wuxi	13	LN01375002_phase_3_Br_N-Boc	CC(C)(C)OC(=O)N[C@H](CC(=O)O)c1ccc(Br)cc1	BT3145_BT	OB(O)c1ccc(-c2ccccc2)cc1C(F)(F)F	QS0038_QS	O=Cc1cc(I)cc(I)c1O	Oc1c(I)cc(I)cc1I	0.928571	O=C(O)C(O)c1ccccc1	0.611111
CC(=O)c1cc(NC(c2ccc(Cl)cc2)c2ccc(Cl)c(C(F)(F)F)c2)cc(CCl)c1O	102706	0	973	0.845953	0.979438	-6.15483	0	1	real	2230	26278862	NC(c1ccc(Cl)cc1)c1ccc(Cl)c(C(F)(F)F)c1	7798	CC(=O)c1cc(Cl)cc(CCl)c1O			O=C(Nc1ccc(Cl)cc1)Nc1ccc(Cl)c(Cl)c1	0.615385	Oc1ccc(Cl)cc1	0.769231
CC(=O)c1cc(F)cc(CNC(c2ccc(Cl)cc2)c2ccc(Cl)c(C(F)(F)F)c2)c1O	117074	1	6925	0.844119	0.968875	-5.69887	0.637632	1	real	2230	26278862	NC(c1ccc(Cl)cc1)c1ccc(Cl)c(C(F)(F)F)c1	7366	CC(=O)c1cc(F)cc(CCl)c1O			Oc1c(O)c(Cl)c(Cl)c(Cl)c1Cl	0.6	Oc1ccc(Cl)cc1	0.769231
O=C1CC(=O)N(c2ccc(F)cc2)N=C1C(=O)Nc1c(O)c(Cl)cc(Cl)c1Cl	107477	2	2967	0.844067	0.958622	-5.16389	0.616027	1	real	22	7528977	Nc1c(O)c(Cl)cc(Cl)c1Cl	17586772	O=C(O)C1=NN(c2ccc(F)cc2)C(=O)CC1=O			Oc1c(O)c(Cl)c(Cl)c(Cl)c1Cl	0.7	Cc1cc(O)cc(C)c1Cl	0.5625
O=C(CCN1C(=O)C(=Cc2ccc(F)cc2)SC1=S)Nc1cc(F)c(C(F)(F)F)cc1O	105283	1	2052	0.843274	0.968892	-5.74494	0.537985	1	real	22	22612078	Nc1cc(F)c(C(F)(F)F)cc1O	43186	O=C(O)CCN1C(=O)C(=Cc2ccc(F)cc2)SC1=S			O=C(Nc1cc(C(F)(F)F)ccc1O)Nc1cc(C(F)(F)F)ccc1O	0.62963	Nc1ccc(C(=O)O)c(O)c1	0.409091
O=C(CN1C(=O)C(=Cc2ccc(Br)cc2)SC1=S)OCC(=O)c1ccc([N+](=O)[O-])cc1F	107528	1	2989	0.843154	0.97026	-5.82311	0.565549	1	real	1458	141764	O=C(O)CN1C(=O)C(=Cc2ccc(Br)cc2)SC1=S	13202122	O=C(CCl)c1ccc([N+](=O)[O-])cc1F			CC(C)C(C(=O)O)N1C(=O)/C(=C\c2ccc(Br)cc2)SC1=S	0.682927	NC(=O)c1cc([N+](=O)[O-])cc([N+](=O)[O-])c1	0.590909
CC(=O)c1cc(Cl)cc(CNC(c2ccc(Cl)cc2)c2ccc(OC(F)(F)F)cc2)c1O	105173	1	2006	0.840781	0.973151	-6.10152	0.51768	1	real	2230	26056994	NC(c1ccc(Cl)cc1)c1ccc(OC(F)(F)F)cc1	7798	CC(=O)c1cc(Cl)cc(CCl)c1O			Oc1c(O)c(Cl)c(Cl)c(Cl)c1Cl	0.6	Oc1ccc(Cl)cc1	0.769231
CCCCC[C@H]1CC[C@H](c2ccc(-c3ccc([C@@H](CC(=O)O)N[CH]c4cc([N+](=O)[O-])cc(CCl)c4O)cc3)cc2)CC1	110332	2	4158	0.840637	0.968235	-5.85136	0.661239	1	wuxi	13	LN01375002_phase_3_Br_N-Boc	CC(C)(C)OC(=O)N[C@H](CC(=O)O)c1ccc(Br)cc1	BT2016_BT	CCCCC[C@H]1CC[C@H](c2ccc(B(O)O)cc2)CC1	QS2406_QS	O=Cc1cc([N+](=O)[O-])cc(CCl)c1O	CCCCC/C=C\C/C=C\C/C=C\C/C=C\CCCC(=O)O	0.64	NC(=O)c1cc([N+](=O)[O-])cc([N+](=O)[O-])c1	0.636364
O=C(CN1C(=O)C(=Cc2ccc(Br)cc2)SC1=S)Nc1c(O)c(Cl)cc(Cl)c1Cl	106645	2	2621	0.840352	0.979313	-6.4476	0.609632	1	real	22	7528977	Nc1c(O)c(Cl)cc(Cl)c1Cl	141764	O=C(O)CN1C(=O)C(=Cc2ccc(Br)cc2)SC1=S			Oc1c(O)c(Cl)c(Cl)c(Cl)c1Cl	0.7	Cc1cc(O)cc(C)c1Cl	0.5625
O=C(CCN1C(=O)C(=Cc2ccc(F)cc2)SC1=S)Oc1ccc(O)c(C(=O)CCl)c1	103314	0	1226	0.838782	0.969341	-6.00854	0	1	real	1458	43186	O=C(O)CCN1C(=O)C(=Cc2ccc(F)cc2)SC1=S	1034684	O=C(CCl)c1cc(F)ccc1O			O=C1C=CC(=O)c2c(O)ccc(O)c21	0.625	Oc1ccc(Cl)cc1	0.461538
CCCCCCC1(CCCCCC)c2ccccc2-c2ccc(-c3csc(C(=O)Nc4cccc(O)c4Cl)n3)cc21	102428	1	851	0.834276	0.970159	-6.29227	0.415997	1	wuxi	8	WXCD00904104_phase_3_Br_COOH	O=C(O)c1nc(Br)cs1	BT1302_BT	CCCCCCC1(CCCCCC)c2ccccc2-c2ccc(B(O)O)cc21	AG1574_AG	Nc1cccc(O)c1Cl	O=c1cccccc1O	0.625	CCCCCCCCCCCCCCCCCCCCCCO	0.692308
CC(=O)c1cc(NC(c2ccc(Cl)cc2)c2ccc(OC(F)(F)F)cc2)cc(CCl)c1O	105172	0	2006	0.834157	0.9759	-6.59974	0	1	real	2230	26056994	NC(c1ccc(Cl)cc1)c1ccc(OC(F)(F)F)cc1	7798	CC(=O)c1cc(Cl)cc(CCl)c1O			Oc1c(O)c(Cl)c(Cl)c(Cl)c1Cl	0.6	Oc1ccc(Cl)cc1	0.769231
O=C(Nc1cc(Br)cc(Cl)c1O)c1cc(-c2ccc(-c3ccc(C(F)(F)F)cc3)cc2)cs1	120339	2	8267	0.834128	0.967402	-6.15554	0.63104	1	wuxi	8	WXCD00196407_phase_3_Br_COOH	O=C(O)c1cc(Br)cs1	BT1484_BT	OB(O)c1ccc(-c2ccc(C(F)(F)F)cc2)cc1	AG3730_AG	Nc1cc(Br)cc(Cl)c1O	O=C(Nc1cc(C(F)(F)F)ccc1O)Nc1cc(C(F)(F)F)ccc1O	0.666667	Oc1ccc(Cl)cc1	0.538462
CCCCCc1ccc(-c2ccc(-c3csc(C(=O)Nc4cc(Cl)c(O)cc4Cl)n3)cc2)cc1	124202	1	9825	0.831659	0.970334	-6.44127	0.624887	1	wuxi	8	WXCD00904104_phase_3_Br_COOH	O=C(O)c1nc(Br)cs1	BT0939_BT	CCCCCc1ccc(-c2ccc(B(O)O)cc2)cc1	AG1187_AG	Nc1cc(Cl)c(O)cc1Cl	CCCCCCCCCc1ccc(B(O)O)cc1	0.68	CCCCCCCCCCCCCCCCCCCCCCO	0.615385
O=C(Nc1cc(Cl)cc(Cl)c1O)c1csc(-c2ccc(F)cc2C(F)(F)F)n1	103214	1	1185	0.830045	0.952311	-5.58233	0.484269	1	wuxi	8	WXCD00614040_phase_3_Br_COOH	O=C(O)c1csc(Br)n1	BT0605_BT	OB(O)c1ccc(F)cc1C(F)(F)F	AG1183_AG	Nc1cc(Cl)cc(Cl)c1O	O=C(Nc1cc(Cl)cc(Cl)c1O)c1c(O)c(Cl)cc(Cl)c1Cl	0.741935	Oc1ccc(Cl)cc1	0.615385
O=C(Nc1cc(Cl)c(Cl)cc1O)c1cc(-c2ccc(-c3ccc(C(F)(F)F)cc3)cc2)cs1	109021	1	3613	0.829299	0.967393	-6.4132	0.548146	1	wuxi	8	WXCD00196407_phase_3_Br_COOH	O=C(O)c1cc(Br)cs1	BT1484_BT	OB(O)c1ccc(-c2ccc(C(F)(F)F)cc2)cc1	AG1333_AG	Nc1cc(Cl)c(Cl)cc1O	O=C(Nc1cc(C(F)(F)F)ccc1O)Nc1cc(C(F)(F)F)ccc1O	0.740741	Oc1ccc(Cl)cc1	0.538462
Cc1cc2c(cc1-c1cc(C(F)(F)F)ccc1C(=O)Nc1ccc(O)c(Cl)c1)C(C)(C)CCC2(C)C	112001	1	4845	0.828901	0.980929	-7.1444	0.54673	1	wuxi	8	WXCD00901704_phase_3_Br_COOH	O=C(O)c1ccc(C(F)(F)F)cc1Br	BT1024_BT	Cc1cc2c(cc1B(O)O)C(C)(C)CCC2(C)C	AG1205_AG	Nc1ccc(O)c(Cl)c1	O=C(Nc1cc(C(F)(F)F)ccc1O)Nc1cc(C(F)(F)F)ccc1O	0.740741	O=C(Nc1ccc(C(=O)O)c(O)c1)c1ccccc1	0.633333
O=C(CN1C(=O)C(=Cc2ccc(Br)cc2)SC1=S)Nc1cc(F)ccc1N1CC(C(F)(F)F)OC1=O	106156	1	2412	0.827947	0.979177	-7.10347	0.479241	1	real	22	3695212	Nc1cc(F)ccc1N1CC(C(F)(F)F)OC1=O	141764	O=C(O)CN1C(=O)C(=Cc2ccc(Br)cc2)SC1=S			CC(C)C(C(=O)O)N1C(=O)/C(=C\c2ccc(Br)cc2)SC1=S	0.682927	CC(=O)NC[C@H]1CN(c2ccc(N3CCSCC3)c(F)c2)C(=O)O1	0.470588
CC(=O)c1cc(F)cc(CNC(c2ccc(Cl)cc2)c2ccc(OC(F)(F)F)cc2)c1O	108976	1	3593	0.827824	0.959285	-6.06679	0.561379	1	real	2230	26056994	NC(c1ccc(Cl)cc1)c1ccc(OC(F)(F)F)cc1	7366	CC(=O)c1cc(F)cc(CCl)c1O			Oc1c(O)c(Cl)c(Cl)c(Cl)c1Cl	0.6	Oc1ccc(Cl)cc1	0.769231
O=C(CCN1C(=O)C(=Cc2ccc(F)cc2)SC1=S)Nc1cc(F)ccc1N1CC(C(F)(F)F)OC1=O	103818	1	1441	0.825376	0.973304	-6.93286	0.427043	1	real	22	3695212	Nc1cc(F)ccc1N1CC(C(F)(F)F)OC1=O	43186	O=C(O)CCN1C(=O)C(=Cc2ccc(F)cc2)SC1=S			O=C(O)c1ccc(/C=C2\SC(=S)N(Cc3cccc(C(F)(F)F)c3)C2=O)cc1	0.607843	CC(=O)NC[C@H]1CN(c2ccc(N3CCSCC3)c(F)c2)C(=O)O1	0.470588
O=C1OCC2(CNC2)N1c1ncc([N+](=O)[O-])s1	110353	1	4167	0.825371	0.883966	-2.24772	0.70978	1	real	27	26045809	O=C1NC2(CNC2)CO1	3035315	O=[N+]([O-])c1cnc(Cl)s1			Nc1nnc(Sc2ncc([N+](=O)[O-])s2)s1	0.515152	CC(=O)Nc1ncc([N+](=O)[O-])s1	0.566667
CSc1cc(F)ccc1-c1cc(C(F)(F)F)ccc1C(=O)Nc1cccc(O)c1Cl	112138	1	4904	0.824326	0.952441	-5.89482	0.587011	1	wuxi	8	WXCD00901704_phase_3_Br_COOH	O=C(O)c1ccc(C(F)(F)F)cc1Br	BT6300_BT	CSc1cc(F)ccc1B(O)O	AG1574_AG	Nc1cccc(O)c1Cl	O=C(Nc1cc(C(F)(F)F)ccc1O)Nc1cc(C(F)(F)F)ccc1O	0.740741	Cc1cc(O)cc(C)c1Cl	0.5625
O=C(CN1C(=O)C(=Cc2ccc(Br)cc2)SC1=S)Nc1csc([N+](=O)[O-])c1	108852	1	3543	0.823344	0.966794	-6.70006	0.530105	1	real	11	27030386	Nc1csc([N+](=O)[O-])c1	141764	O=C(O)CN1C(=O)C(=Cc2ccc(Br)cc2)SC1=S			CC(C)C(C(=O)O)N1C(=O)/C(=C\c2ccc(Br)cc2)SC1=S	0.682927	CC(=O)Nc1ncc([N+](=O)[O-])s1	0.5
CC1(C)CCC(C)(C)c2cc(-c3ccc4c(C(=O)Nc5c(Br)cc(O)c6c5C(=O)c5ccccc5C6=O)nsc4c3)ccc21	114281	1	5778	0.821829	0.95298	-6.05653	0.596383	1	wuxi	8	WXCD02502139_phase_3_Br_COOH	O=C(O)c1nsc2cc(Br)ccc12	BT4166_BT	CC1(C)CCC(C)(C)c2cc(B(O)O)ccc21	AG3895_AG	Nc1c(Br)cc(O)c2c1C(=O)c1ccccc1C2=O	O=C1c2ccccc2C(=O)c2c(O)cc(O)cc21	0.76	O=C(O)C(O)c1ccccc1	0.5
O=C1CC(=O)N(c2ccc(F)cc2)N=C1C(=O)Nc1cc(Br)cc(C(F)(F)F)c1O	106868	2	2718	0.821608	0.932926	-5.01657	0.683228	1	real	22	22557662	Nc1cc(Br)cc(C(F)(F)F)c1O	17586772	O=C(O)C1=NN(c2ccc(F)cc2)C(=O)CC1=O			O=C(Nc1cc(C(F)(F)F)ccc1C(F)(F)F)c1cc(Br)ccc1O	0.564103	NNC(=O)c1ccncc1	0.428571
Cc1cc(O)c(F)cc1NC(=O)Nc1ccc(Cl)cc1-c1ccc(C(F)(F)F)cc1	118161	1	7375	0.821271	0.954868	-6.18535	0.604956	1	real	2430	7171334	Nc1ccc(Cl)cc1-c1ccc(C(F)(F)F)cc1	26036686	Cc1cc(O)c(F)cc1N			O=C(Nc1cc(C(F)(F)F)ccc1O)Nc1cc(C(F)(F)F)ccc1O	0.814815	Oc1ccc(Cl)cc1	0.692308
O=C1CC(=O)N(c2ccc(F)cc2)N=C1C(=O)Nc1cc(C(F)(F)F)c(Cl)cc1O	107733	1	3076	0.82121	0.930116	-4.89046	0.586634	1	real	22	11656874	Nc1cc(C(F)(F)F)c(Cl)cc1O	17586772	O=C(O)C1=NN(c2ccc(F)cc2)C(=O)CC1=O			O=C(Nc1cc(C(F)(F)F)ccc1O)Nc1cc(C(F)(F)F)ccc1O	0.62963	Oc1ccc(Cl)cc1	0.538462
CCCCSc1ccc(-c2nc(C(=O)Nc3cc(Cl)cc(Cl)c3O)cs2)cc1	102935	1	1068	0.821009	0.949561	-5.92106	0.449475	1	wuxi	8	WXCD00614040_phase_3_Br_COOH	O=C(O)c1csc(Br)n1	BT4176_BT	CCCCSc1ccc(B(O)O)cc1	AG1183_AG	Nc1cc(Cl)cc(Cl)c1O	O=C(Nc1cc(Cl)cc(Cl)c1O)c1c(O)c(Cl)cc(Cl)c1Cl	0.741935	Oc1ccc(Cl)cc1	0.615385
CCCCCCc1ccc(-c2csc(C(=O)Nc3cc(Cl)c(O)cc3Cl)n2)cc1	101684	1	547	0.820427	0.949287	-5.93778	0.374713	1	wuxi	8	WXCD00904104_phase_3_Br_COOH	O=C(O)c1nc(Br)cs1	BT1187_BT	CCCCCCc1ccc(B(O)O)cc1	AG1187_AG	Nc1cc(Cl)c(O)cc1Cl	CCCCCCCCCc1ccc(B(O)O)cc1	0.72	CCCCCCCCCCCCCCCCCCCCCCO	0.692308
O=C(Nc1cc(Cl)c(O)cc1Cl)c1csc(-c2cc(F)c(F)c(C(F)(F)F)c2)n1	107266	1	2879	0.819985	0.94312	-5.63799	0.548914	1	wuxi	8	WXCD00614040_phase_3_Br_COOH	O=C(O)c1csc(Br)n1	BT4561_BT	OB(O)c1cc(F)c(F)c(C(F)(F)F)c1	AG1187_AG	Nc1cc(Cl)c(O)cc1Cl	O=C(Nc1ccc(Cl)cc1F)c1ccccc1O	0.558824	Oc1ccc(Cl)cc1	0.461538
C[Si](C)(C)c1ccc(-c2cccc([C@@H](CC(=O)O)N[CH]c3cc([N+](=O)[O-])cc(CCl)c3O)c2)cc1	115552	2	6305	0.81995	0.941168	-5.53746	0.619013	1	wuxi	13	LN01374998_phase_3_Br_N-Boc	CC(C)(C)OC(=O)N[C@H](CC(=O)O)c1cccc(Br)c1	BT0835_BT	C[Si](C)(C)c1ccc(B(O)O)cc1	QS2406_QS	O=Cc1cc([N+](=O)[O-])cc(CCl)c1O	O=C(O)[C@H](Cc1ccc(-c2ccccc2)cc1)Oc1ccc(-c2ccccc2)cc1	0.533333	NC(=O)c1cc([N+](=O)[O-])cc([N+](=O)[O-])c1	0.636364
CCCCCCc1ccc(-c2nc(C(=O)Nc3cc(O)c(Cl)cc3Cl)cs2)cc1	122742	1	9233	0.81966	0.954218	-6.23743	0.615145	1	wuxi	8	WXCD00614040_phase_3_Br_COOH	O=C(O)c1csc(Br)n1	BT1187_BT	CCCCCCc1ccc(B(O)O)cc1	AG3998_AG	Nc1cc(O)c(Cl)cc1Cl	CCCCCCCCCc1ccc(B(O)O)cc1	0.72	CCCCCCCCCCCCCCCCCCCCCCO	0.692308
CCCCCCc1ccc(-c2nc(C(=O)Nc3ccc(F)c(F)c3O)cs2)cc1	103255	1	1202	0.817716	0.940099	-5.60081	0.473609	1	wuxi	8	WXCD00614040_phase_3_Br_COOH	O=C(O)c1csc(Br)n1	BT1187_BT	CCCCCCc1ccc(B(O)O)cc1	AG2739_AG	Nc1ccc(F)c(F)c1O	CCCCCCCCCc1ccc(B(O)O)cc1	0.72	CCCCCCCCCCCCCCCCCCCCCCO	0.692308
O=C(Nc1cc(Cl)cc(F)c1O)c1nn(-c2cc(Cl)c(Cl)cc2Cl)cc1O	122555	1	9156	0.817671	0.936656	-5.42262	0.637766	1	real	22	3680903	Nc1cc(Cl)cc(F)c1O	2103544	O=C(O)c1nn(-c2cc(Cl)c(Cl)cc2Cl)cc1O			O=C(Nc1cc(Cl)cc(Cl)c1O)c1c(O)c(Cl)cc(Cl)c1Cl	0.677419	Oc1ccc(Cl)cc1	0.538462
CCCc1ccc(-c2ccc(-c3ccc([C@@H](CC(=O)O)N[CH]c4cccc(OC(F)(F)F)c4O)cc3)c(F)c2)cc1	118312	1	7436	0.817358	0.973314	-7.36191	0.580359	1	wuxi	13	LN01375002_phase_3_Br_N-Boc	CC(C)(C)OC(=O)N[C@H](CC(=O)O)c1ccc(Br)cc1	BT1049_BT	CCCc1ccc(-c2ccc(B(O)O)c(F)c2)cc1	QS2103_QS	O=Cc1cccc(OC(F)(F)F)c1O	CC[C@H](c1ccc(O)cc1)[C@@H](CC)c1ccc(O)cc1	0.578947	O=C(O)C(O)c1ccccc1	0.555556
O=C(Nc1c(O)c(Cl)cc(Cl)c1Cl)c1cn(C2CC2)c2cc(F)c(F)cc2c1=O	101771	2	583	0.816925	0.957322	-6.54637	0.51081	1	real	22	7528977	Nc1c(O)c(Cl)cc(Cl)c1Cl	4073707	O=C(O)c1cn(C2CC2)c2cc(F)c(F)cc2c1=O			O=C(O)c1cn(C2CC2)c2cc(Cl)c(F)cc2c1=O	0.820513	O=C(O)c1cn(C2CC2)c2cc(N3CCNCC3)c(F)cc2c1=O	0.630435
O=C(Nc1cc(Cl)cc(Br)c1O)c1nn(-c2cc(Cl)c(Cl)cc2Cl)cc1O	118744	1	7615	0.816141	0.938027	-5.57632	0.620541	1	real	22	4785251	Nc1cc(Cl)cc(Br)c1O	2103544	O=C(O)c1nn(-c2cc(Cl)c(Cl)cc2Cl)cc1O			O=C(Nc1cc(Cl)cc(Cl)c1O)c1c(O)c(Cl)cc(Cl)c1Cl	0.677419	Oc1ccc(Cl)cc1	0.538462
CC1(C)CCC(C)(C)c2cc(-c3ccc4c(CC(=O)Nc5cc(Br)cc(Cl)c5O)n[nH]c4c3)ccc21	109283	1	3725	0.815968	0.946054	-6.00656	0.552709	1	wuxi	8	LN01366295_phase_3_Br_COOH	O=C(O)Cc1n[nH]c2cc(Br)ccc12	BT4166_BT	CC1(C)CCC(C)(C)c2cc(B(O)O)ccc21	AG3730_AG	Nc1cc(Br)cc(Cl)c1O	CC1(C)CCC(C)(C)c2cc(C(=O)Nc3ccc(C(=O)O)cc3)ccc21	0.6	Oc1ccc(Cl)cc1	0.538462
CCCCCc1ccc(-c2ccc(-c3cnc(C(=O)Nc4cc(Br)cc(Cl)c4O)nc3)cc2)cc1	101222	1	353	0.815613	0.954927	-6.49087	0.281703	1	wuxi	8	WXCD00614067_phase_3_Br_COOH	O=C(O)c1ncc(Br)cn1	BT0939_BT	CCCCCc1ccc(-c2ccc(B(O)O)cc2)cc1	AG3730_AG	Nc1cc(Br)cc(Cl)c1O	CCCCCCCCCc1ccc(B(O)O)cc1	0.68	CCCCCCCCCCCCCCCCCCCCCCO	0.615385
Cc1cc(O)c(NC(=O)CN2C(=O)C(=Cc3ccc(Br)cc3)SC2=S)cc1Cl	111977	1	4836	0.815231	0.957817	-6.66286	0.548662	1	real	22	3019891	Cc1cc(O)c(N)cc1Cl	141764	O=C(O)CN1C(=O)C(=Cc2ccc(Br)cc2)SC1=S			CC(C)C(C(=O)O)N1C(=O)/C(=C\c2ccc(Br)cc2)SC1=S	0.707317	Cc1cc(O)cc(C)c1Cl	0.625
O=C(CN1C(=O)C(=Cc2ccc(Br)cc2)SC1=S)OCc1csc([N+](=O)[O-])c1	106042	1	2368	0.814799	0.954791	-6.52725	0.493985	1	real	1458	141764	O=C(O)CN1C(=O)C(=Cc2ccc(Br)cc2)SC1=S	530735	O=[N+]([O-])c1cc(CCl)cs1			CC(C)C(C(=O)O)N1C(=O)/C(=C\c2ccc(Br)cc2)SC1=S	0.682927	NC(=O)c1cc([N+](=O)[O-])cc([N+](=O)[O-])c1	0.5
CCOC(=O)N(c1ccc([N+](=O)[O-])s1)c1nnc(S)s1	101461	1	453	0.814689	0.894418	-3.36678	0.528041	1	real	27	44512	CCOC(=O)Nc1nnc(S)s1	2018354	O=[N+]([O-])c1ccc(Cl)s1			CCOC(=O)NC(=O)c1ccsc1NC(=O)c1ccc([N+](=O)[O-])s1	0.510638	CC(=O)Nc1ncc([N+](=O)[O-])s1	0.533333
CCCCCOc1ccc(-c2ccc(-c3cnc(C(=O)Nc4cc(Cl)cc(Cl)c4O)c(C(F)(F)F)c3)cc2)cc1	101959	2	657	0.813629	0.963383	-7.04038	0.454571	1	wuxi	8	WXCD01001445_phase_3_Br_COOH	O=C(O)c1ncc(Br)cc1C(F)(F)F	BT1445_BT	CCCCCOc1ccc(-c2ccc(B(O)O)cc2)cc1	AG1183_AG	Nc1cc(Cl)cc(Cl)c1O	O=C(Nc1cc(Cl)cc(Cl)c1O)c1c(O)c(Cl)cc(Cl)c1Cl	0.741935	CCCCCCCCCCCCCCCCCCCCCCO	0.615385
O=C(Nc1cc(Br)cc(Cl)c1O)c1cscc1-c1ccc(C(F)(F)F)cc1O	109392	1	3771	0.813516	0.925893	-5.08021	0.587018	1	wuxi	8	WXCD00302715_phase_3_Br_COOH	O=C(O)c1cscc1Br	BT2376_BT	OB(O)c1ccc(C(F)(F)F)cc1O	AG3730_AG	Nc1cc(Br)cc(Cl)c1O	O=C(Nc1cc(C(F)(F)F)ccc1O)Nc1cc(C(F)(F)F)ccc1O	0.777778	Oc1ccc(Cl)cc1	0.538462
CCCCCCc1ccc(-c2nc(C(=O)Nc3cc(Cl)c(O)cc3Cl)cs2)cc1	109013	1	3610	0.813455	0.947288	-6.20555	0.540339	1	wuxi	8	WXCD00614040_phase_3_Br_COOH	O=C(O)c1csc(Br)n1	BT1187_BT	CCCCCCc1ccc(B(O)O)cc1	AG1187_AG	Nc1cc(Cl)c(O)cc1Cl	CCCCCCCCCc1ccc(B(O)O)cc1	0.72	CCCCCCCCCCCCCCCCCCCCCCO	0.692308
CC(C)COc1cc(C(F)(F)F)ccc1-c1nc(C(=O)Nc2cc(Cl)cc(Cl)c2O)ccc1F	116355	1	6635	0.812905	0.949881	-6.37093	0.58496	1	wuxi	8	WXCD02502777_phase_3_Br_COOH	O=C(O)c1ccc(F)c(Br)n1	BT7253_BT	CC(C)COc1cc(C(F)(F)F)ccc1B(O)O	AG1183_AG	Nc1cc(Cl)cc(Cl)c1O	O=C(Nc1cc(Cl)cc(Cl)c1O)c1c(O)c(Cl)cc(Cl)c1Cl	0.741935	Oc1ccc(Cl)cc1	0.615385
O=C(Nc1cc(O)c(Cl)cc1Cl)c1cc(-c2ccc(-c3ccc(C(F)(F)F)cc3)cc2)n[nH]1	104068	1	1547	0.81221	0.94865	-6.34357	0.451036	1	wuxi	8	WXCD00191766_phase_3_Br_COOH	O=C(O)c1cc(Br)n[nH]1	BT1484_BT	OB(O)c1ccc(-c2ccc(C(F)(F)F)cc2)cc1	AG3998_AG	Nc1cc(O)c(Cl)cc1Cl	O=C(Nc1cc(C(F)(F)F)ccc1O)Nc1cc(C(F)(F)F)ccc1O	0.703704	Oc1ccc(Cl)cc1	0.538462
CCCCC[C@H]1CC[C@H](c2ccc(-c3cccc([C@@H](CC(=O)O)N[CH]c4cc([N+](=O)[O-])cc(CCl)c4O)c3)c(F)c2)CC1	115046	2	6093	0.810725	0.962131	-7.12997	0.634504	1	wuxi	13	LN01374998_phase_3_Br_N-Boc	CC(C)(C)OC(=O)N[C@H](CC(=O)O)c1cccc(Br)c1	BT0491_BT	CCCCC[C@H]1CC[C@H](c2ccc(B(O)O)c(F)c2)CC1	QS2406_QS	O=Cc1cc([N+](=O)[O-])cc(CCl)c1O	CCCCC/C=C\C/C=C\C/C=C\C/C=C\CCCC(=O)O	0.64	NC(=O)c1cc([N+](=O)[O-])cc([N+](=O)[O-])c1	0.636364
Cc1cc(Br)c(O)c(NC(=O)CN2C(=O)C(=Cc3ccc(Br)cc3)SC2=S)c1	111959	1	4828	0.810141	0.946345	-6.3332	0.555531	1	real	22	3684817	Cc1cc(N)c(O)c(Br)c1	141764	O=C(O)CN1C(=O)C(=Cc2ccc(Br)cc2)SC1=S			CC(C)C(C(=O)O)N1C(=O)/C(=C\c2ccc(Br)cc2)SC1=S	0.707317	Cc1cc(O)cc(C)c1Cl	0.4375
O=C(NCc1cc(Cl)cc(Cl)c1O)Nc1cc(C(F)(F)F)ccc1Oc1ccc(Br)cc1	123597	1	9586	0.810082	0.945751	-6.30524	0.607572	1	real	2430	6923	Nc1cc(C(F)(F)F)ccc1Oc1ccc(Br)cc1	18829486	NCc1cc(Cl)cc(Cl)c1O			O=C(Nc1cc(C(F)(F)F)ccc1O)Nc1cc(C(F)(F)F)ccc1O	0.814815	Oc1ccc(Cl)cc1	0.615385
O=C(c1cc(Cl)ccc1O)N(c1ccc(Br)cc1Cl)S(=O)(=O)c1nc(C(F)(F)F)cs1	104365	4	1671	0.809358	0.928688	-5.44907	0.649334	1	real	40	7010335	O=C(Nc1ccc(Br)cc1Cl)c1cc(Cl)ccc1O	26275513	O=S(=O)(F)c1nc(C(F)(F)F)cs1			O=C(Nc1ccc(Cl)cc1)c1cc(Br)ccc1O	0.65625	Oc1ccc(Cl)cc1	0.692308
O=C(Nc1cc(Cl)cc(Cl)c1O)c1ccc(F)c(C2=Cc3ccccc3C2)n1	116696	1	6772	0.809233	0.936741	-5.87805	0.597243	1	wuxi	8	WXCD02502777_phase_3_Br_COOH	O=C(O)c1ccc(F)c(Br)n1	BT0542_BT	OB(O)C1=Cc2ccccc2C1	AG1183_AG	Nc1cc(Cl)cc(Cl)c1O	O=C(Nc1cc(Cl)cc(Cl)c1O)c1c(O)c(Cl)cc(Cl)c1Cl	0.741935	Oc1ccc(Cl)cc1	0.615385
CCCCCc1ccc(-c2ccc(-c3csc(C(=O)Nc4cc(C(F)(F)F)ccc4O)n3)c(F)c2)cc1	110689	1	4303	0.809205	0.952678	-6.71538	0.542744	1	wuxi	8	WXCD00904104_phase_3_Br_COOH	O=C(O)c1nc(Br)cs1	BT2019_BT	CCCCCc1ccc(-c2ccc(B(O)O)c(F)c2)cc1	AG1327_AG	Nc1cc(C(F)(F)F)ccc1O	O=C(Nc1cc(C(F)(F)F)ccc1O)Nc1cc(C(F)(F)F)ccc1O	0.888889	CCCCCCCCCCCCCCCCCCCCCCO	0.615385
CCc1ccc(-c2ccc(-c3nc(C(=O)Nc4cc(Cl)c(O)cc4Cl)cs3)cc2)cc1	105880	1	2297	0.809195	0.951513	-6.65485	0.476467	1	wuxi	8	WXCD00614040_phase_3_Br_COOH	O=C(O)c1csc(Br)n1	BT0860_BT	CCc1ccc(-c2ccc(B(O)O)cc2)cc1	AG1187_AG	Nc1cc(Cl)c(O)cc1Cl	O=C(Nc1ccc(Cl)cc1F)c1ccccc1O	0.5	Oc1ccc(Cl)cc1	0.538462
CC(C)c1cccc(C(C)C)c1OCc1ccc(-c2cccc([C@@H](CC(=O)O)N[CH]c3cc([N+](=O)[O-])cc(Br)c3O)c2)cc1	123224	1	9430	0.808822	0.924832	-5.27544	0.635207	1	wuxi	13	LN01374998_phase_3_Br_N-Boc	CC(C)(C)OC(=O)N[C@H](CC(=O)O)c1cccc(Br)c1	BT4445_BT	CC(C)c1cccc(C(C)C)c1OCc1ccc(B(O)O)cc1	QS0748_QS	O=Cc1cc([N+](=O)[O-])cc(Br)c1O	O=C(O)[C@H](Cc1ccc(-c2ccccc2)cc1)Oc1ccc(-c2ccccc2)cc1	0.6	NC(=O)c1cc([N+](=O)[O-])cc([N+](=O)[O-])c1	0.636364
C[N+](C)(C)Cc1c(-c2ccc(NC(c3ccc(OC(F)(F)F)cc3)c3cccc(Cl)c3)cc2)nc2sccn12	113914	2	5624	0.808717	0.924144	-5.24499	0.64708	1	real	2230	26056995	NC(c1ccc(OC(F)(F)F)cc1)c1cccc(Cl)c1	31624	C[N+](C)(C)Cc1c(-c2ccc(Cl)cc2)nc2sccn12			FC(F)(F)Oc1ccc(Nc2ccc3cccc(Cl)c3n2)cc1	0.605263	Clc1ccc([I+]c2cccs2)cc1	0.478261
O=C(Nc1cc(Cl)cc(Cl)c1O)c1csc(-c2cccc(OC(F)(F)F)c2)n1	120762	1	8442	0.807586	0.936109	-5.93292	0.607499	1	wuxi	8	WXCD00614040_phase_3_Br_COOH	O=C(O)c1csc(Br)n1	BT0074_BT	OB(O)c1cccc(OC(F)(F)F)c1	AG1183_AG	Nc1cc(Cl)cc(Cl)c1O	O=C(Nc1cc(Cl)cc(Cl)c1O)c1c(O)c(Cl)cc(Cl)c1Cl	0.741935	Oc1ccc(Cl)cc1	0.615385
O=C(Nc1cc(C(F)(F)F)c(F)cc1O)c1cn(C2CC2)c2cc(Cl)c(F)cc2c1=O	102506	1	887	0.807537	0.948457	-6.58319	0.37654	1	real	22	3834559	Nc1cc(C(F)(F)F)c(F)cc1O	59353	O=C(O)c1cn(C2CC2)c2cc(Cl)c(F)cc2c1=O			O=C(O)c1cn(C2CC2)c2cc(Cl)c(F)cc2c1=O	0.897436	O=C(O)c1cn(C2CC2)c2cc(N3CCNCC3)c(F)cc2c1=O	0.652174
O=C(Nc1cc(Cl)c(Cl)cc1O)c1cc(-c2cc(O)ccc2OC(F)(F)F)cs1	110938	1	4413	0.807185	0.934642	-5.87746	0.565096	1	wuxi	8	WXCD00196407_phase_3_Br_COOH	O=C(O)c1cc(Br)cs1	BT5669_BT	OB(O)c1cc(O)ccc1OC(F)(F)F	AG1333_AG	Nc1cc(Cl)c(Cl)cc1O	CC(C)(C)c1cc(O)ccc1O	0.6	Oc1ccc(Cl)cc1	0.692308
CCc1ccc(-c2ccc(-c3nc(C(=O)Nc4cc(Cl)cc(Cl)c4O)ccc3F)cc2)cc1	103493	1	1304	0.80701	0.950385	-6.71245	0.411505	1	wuxi	8	WXCD02502777_phase_3_Br_COOH	O=C(O)c1ccc(F)c(Br)n1	BT0860_BT	CCc1ccc(-c2ccc(B(O)O)cc2)cc1	AG1183_AG	Nc1cc(Cl)cc(Cl)c1O	O=C(Nc1cc(Cl)cc(Cl)c1O)c1c(O)c(Cl)cc(Cl)c1Cl	0.741935	Oc1ccc(Cl)cc1	0.615385
CCCCSc1ccc([N+](=O)[O-])cc1C(=O)OCC(=O)c1ccc([N+](=O)[O-])o1	106187	2	2426	0.807004	0.93057	-5.67354	0.657629	1	real	1458	7110092	CCCCSc1ccc([N+](=O)[O-])cc1C(=O)O	2992756	O=C(CCl)c1ccc([N+](=O)[O-])o1			CCCCCCc1ccc(NC(=O)c2ccc([N+](=O)[O-])o2)cc1	0.634146	NC(=O)c1cc([N+](=O)[O-])cc([N+](=O)[O-])c1	0.590909
CSc1ccc(-c2cc(C(F)(F)F)ccc2C(=O)Nc2cc(O)c(C)cc2Cl)cc1F	114115	1	5709	0.806805	0.946305	-6.50945	0.562675	1	wuxi	8	WXCD00901704_phase_3_Br_COOH	O=C(O)c1ccc(C(F)(F)F)cc1Br	BT2137_BT	CSc1ccc(B(O)O)cc1F	AG2381_AG	Cc1cc(Cl)c(N)cc1O	O=C(Nc1cc(C(F)(F)F)ccc1O)Nc1cc(C(F)(F)F)ccc1O	0.740741	Cc1cc(O)cc(C)c1Cl	0.625
O=C(CN1C(=O)C(=Cc2ccc(Br)cc2)SC1=S)Oc1cc([N+](=O)[O-])ccc1C(=O)CCl	107529	0	2989	0.806625	0.952089	-6.8224	0	1	real	1458	141764	O=C(O)CN1C(=O)C(=Cc2ccc(Br)cc2)SC1=S	13202122	O=C(CCl)c1ccc([N+](=O)[O-])cc1F			CC(C)C(C(=O)O)N1C(=O)/C(=C\c2ccc(Br)cc2)SC1=S	0.707317	NC(=O)c1cc([N+](=O)[O-])cc([N+](=O)[O-])c1	0.590909
NC[C@@H]1CN(c2c([N+](=O)[O-])cc(C(F)(F)F)cc2[N+](=O)[O-])C(=O)O1	121906	1	8896	0.805828	0.884789	-3.33539	0.679892	1	real	27	22357973	NC[C@@H]1CNC(=O)O1	10471	O=[N+]([O-])c1cc(C(F)(F)F)cc([N+](=O)[O-])c1Cl			CC(=O)NC[C@H]1CN(c2ccc(C(C)=O)cc2)C(=O)O1	0.461538	NC(=O)c1cc([N+](=O)[O-])cc([N+](=O)[O-])c1	0.454545
O=C(Nc1cc(F)c(O)cc1Cl)c1nsc2cc(-c3ccc(C(F)F)cc3)ccc12	116644	1	6751	0.805725	0.928925	-5.65566	0.602075	1	wuxi	8	WXCD02502139_phase_3_Br_COOH	O=C(O)c1nsc2cc(Br)ccc12	BT0991_BT	OB(O)c1ccc(C(F)F)cc1	AG00073_AG	Nc1cc(F)c(O)cc1Cl	O=C(Nc1ccc(Cl)cc1F)c1ccccc1O	0.588235	Oc1ccc(Cl)cc1	0.538462
O=C(NC(c1ccc(Cl)cc1)c1ccc(C(F)(F)F)c(Cl)c1)c1cn(C2CC2)c2c(O)c(F)c(F)cc2c1=O	102299	1	799	0.805556	0.951015	-6.82322	0.353042	1	real	240690	26274510	NC(c1ccc(Cl)cc1)c1ccc(C(F)(F)F)c(Cl)c1	15151211	O=C(O)c1cn(C2CC2)c2c(O)c(F)c(F)cc2c1=O			O=C(O)c1cn(C2CC2)c2cc(Cl)c(F)cc2c1=O	0.717949	Oc1ccc(Cl)cc1	0.769231
CCCCCc1ccc(-c2ccc(-c3csc(C(=O)Nc4cc(Cl)c(O)cc4Cl)n3)c(F)c2)cc1	119814	1	8052	0.805375	0.961442	-7.37975	0.558174	1	wuxi	8	WXCD00904104_phase_3_Br_COOH	O=C(O)c1nc(Br)cs1	BT2019_BT	CCCCCc1ccc(-c2ccc(B(O)O)c(F)c2)cc1	AG1187_AG	Nc1cc(Cl)c(O)cc1Cl	CCCCCCCCCc1ccc(B(O)O)cc1	0.68	CCCCCCCCCCCCCCCCCCCCCCO	0.615385
O=C(Nc1cc(Br)cc(C(F)(F)F)c1O)c1c2c(nc3ccccc13)C(=Cc1ccc(Cl)c(Cl)c1)CCC2	104290	1	1638	0.805179	0.94914	-6.74504	0.428819	1	real	22	22557662	Nc1cc(Br)cc(C(F)(F)F)c1O	6012	O=C(O)c1c2c(nc3ccccc13)C(=Cc1ccc(Cl)c(Cl)c1)CCC2			O=C1/C(=C/c2ccc(O)c(Br)c2)CCC/C1=C\c1ccc(O)c(Br)c1	0.677419	Oc1ccc(Cl)cc1	0.538462
CCCCCCc1ccc(-c2ccc(C(=O)N[C@H](CC(=O)O)c3ccc(-c4cc5c(cc4C)C(C)(C)CCC5(C)C)cc3)cc2)cc1	110595	1	4264	0.80475	0.933273	-5.93577	0.559542	1	wuxi	9	LN01375002_phase_3_Br_N-Boc	CC(C)(C)OC(=O)N[C@H](CC(=O)O)c1ccc(Br)cc1	BT1024_BT	Cc1cc2c(cc1B(O)O)C(C)(C)CCC2(C)C	SD2179_SD	CCCCCCc1ccc(-c2ccc(C(=O)O)cc2)cc1	CCCCCCCCCc1ccc(B(O)O)cc1	0.72	CCCCCCCCCCCCCCCCCCCCCCO	0.769231
CCCCC[C@H]1CC[C@H](c2ccc(-c3cccc(C4(C(=O)Nc5ccc(C)c(O)c5Cl)CC4)c3)cc2)CC1	120769	2	8445	0.804377	0.954962	-7.09324	0.578747	1	wuxi	8	WXCD00907437_phase_3_Br_COOH	O=C(O)C1(c2cccc(Br)c2)CC1	BT2016_BT	CCCCC[C@H]1CC[C@H](c2ccc(B(O)O)cc2)CC1	AG1721_AG	Cc1ccc(N)c(Cl)c1O	Oc1c(O)c(Cl)c(Cl)c(Cl)c1Cl	0.7	Cc1cc(O)cc(C)c1Cl	0.6875
O=C(Nc1c(O)c(Cl)cc(Cl)c1Cl)c1cc([N+](=O)[O-])ccc1Sc1ccccc1F	123523	2	9555	0.804353	0.936116	-6.10612	0.614495	1	real	22	7528977	Nc1c(O)c(Cl)cc(Cl)c1Cl	41826	O=C(O)c1cc([N+](=O)[O-])ccc1Sc1ccccc1F			Oc1c(O)c(Cl)c(Cl)c(Cl)c1Cl	0.7	NC(=O)c1cc([N+](=O)[O-])cc([N+](=O)[O-])c1	0.590909
CCCCCOc1ccc(-c2ccc(-c3cnc(C(=O)Nc4cc(Cl)c(O)cc4Cl)c(C(F)(F)F)c3)cc2)cc1	121116	1	8586	0.804322	0.955257	-7.11165	0.568962	1	wuxi	8	WXCD01001445_phase_3_Br_COOH	O=C(O)c1ncc(Br)cc1C(F)(F)F	BT1445_BT	CCCCCOc1ccc(-c2ccc(B(O)O)cc2)cc1	AG1187_AG	Nc1cc(Cl)c(O)cc1Cl	CCCCCCCCCCCCOC(=O)c1cc(O)c(O)c(O)c1	0.6	CCCCCCCCCCCCCCCCCCCCCCO	0.615385
O=C(Nc1cc(F)c(C(F)(F)F)cc1O)c1cn(C2CC2)c2cc(Cl)c(F)cc2c1=O	101786	1	589	0.80419	0.944806	-6.57057	0.326127	1	real	22	22612078	Nc1cc(F)c(C(F)(F)F)cc1O	59353	O=C(O)c1cn(C2CC2)c2cc(Cl)c(F)cc2c1=O			O=C(O)c1cn(C2CC2)c2cc(Cl)c(F)cc2c1=O	0.897436	O=C(O)c1cn(C2CC2)c2cc(N3CCNCC3)c(F)cc2c1=O	0.652174
CC(C)(C)c1ccc(C=C2CCCc3c2nc2ccccc2c3C(=O)Nc2c(O)c(Cl)cc(Cl)c2Cl)cc1	102970	2	1084	0.804081	0.947219	-6.70296	0.522307	1	real	22	7528977	Nc1c(O)c(Cl)cc(Cl)c1Cl	5478	CC(C)(C)c1ccc(C=C2CCCc3c2nc2ccccc2c3C(=O)O)cc1			Oc1c(O)c(Cl)c(Cl)c(Cl)c1Cl	0.7	Cc1cc(O)cc(C)c1Cl	0.6875
CCCCC[C@H]1CC[C@H](c2ccc(-c3nc(C(=O)Nc4cc(Cl)c(O)cc4Cl)ccc3F)c(F)c2)CC1	104897	1	1891	0.803941	0.961648	-7.46719	0.40839	1	wuxi	8	WXCD02502777_phase_3_Br_COOH	O=C(O)c1ccc(F)c(Br)n1	BT0491_BT	CCCCC[C@H]1CC[C@H](c2ccc(B(O)O)c(F)c2)CC1	AG1187_AG	Nc1cc(Cl)c(O)cc1Cl	O=C(Nc1ccc(Cl)cc1F)c1ccccc1O	0.617647	CCCCCCCCCCCCCCCCCCCCCCO	0.615385
CCn1cc(C(=O)Nc2c(O)c(Cl)cc(Cl)c2Cl)c(=O)c2cc(Br)ccc21	105041	1	1952	0.803496	0.938095	-6.25569	0.470163	1	real	22	7528977	Nc1c(O)c(Cl)cc(Cl)c1Cl	3985044	CCn1cc(C(=O)O)c(=O)c2cc(Br)ccc21			Oc1c(O)c(Cl)c(Cl)c(Cl)c1Cl	0.7	CCn1cc(C(=O)O)c(=O)c2cc3c(cc21)OCO3	0.631579
C[Si](C)(C)c1ccc(-c2cccc([C@@H](CC(=O)O)N[CH]c3ccc(-c4ccc(C5=S=CC=C5)s4)s3)c2)cc1	117970	1	7297	0.803482	0.934424	-6.06391	0.592657	1	wuxi	13	LN01374998_phase_3_Br_N-Boc	CC(C)(C)OC(=O)N[C@H](CC(=O)O)c1cccc(Br)c1	BT0835_BT	C[Si](C)(C)c1ccc(B(O)O)cc1	QS1250_QS	O=Cc1ccc(-c2ccc(C3=S=CC=C3)s2)s1	O=C(O)[C@H](Cc1ccc(-c2ccccc2)cc1)Oc1ccc(-c2ccccc2)cc1	0.5	O=C(O)C(O)c1ccccc1	0.611111
COc1nc(-c2ccc3c(c2)C(C)(C)CCC3(C)C)ccc1C(=O)Nc1cc(F)c(O)cc1Cl	106427	1	2528	0.803455	0.951735	-6.97324	0.464813	1	wuxi	8	WXCD02010716_phase_3_Br_COOH	COc1nc(Br)ccc1C(=O)O	BT4166_BT	CC1(C)CCC(C)(C)c2cc(B(O)O)ccc21	AG00073_AG	Nc1cc(F)c(O)cc1Cl	CC1(C)CCC(C)(C)c2cc(C(=O)Nc3ccc(C(=O)O)cc3)ccc21	0.657143	Nc1ccc(C(=O)O)c(O)c1	0.545455
CCCCSc1ccc(-c2cccc(C3(C(=O)Nc4ccc(C)c(O)c4Cl)CC3)c2)cc1	116549	1	6713	0.803383	0.949181	-6.84317	0.560546	1	wuxi	8	WXCD00907437_phase_3_Br_COOH	O=C(O)C1(c2cccc(Br)c2)CC1	BT4176_BT	CCCCSc1ccc(B(O)O)cc1	AG1721_AG	Cc1ccc(N)c(Cl)c1O	Oc1c(O)c(Cl)c(Cl)c(Cl)c1Cl	0.7	Cc1cc(O)cc(C)c1Cl	0.6875
CCn1cc(C(=O)Nc2c(O)c(Cl)cc(Cl)c2Cl)c(=O)c2cc(Cl)ccc21	107698	1	3059	0.803173	0.935703	-6.14751	0.520531	1	real	22	7528977	Nc1c(O)c(Cl)cc(Cl)c1Cl	499094	CCn1cc(C(=O)O)c(=O)c2cc(Cl)ccc21			Oc1c(O)c(Cl)c(Cl)c(Cl)c1Cl	0.7	Oc1ccc(Cl)cc1	0.692308
COc1nc(-c2ccc(-c3ccc(C(F)(F)F)cc3)cc2)ccc1C(=O)Nc1cc(Cl)c(Cl)cc1O	109951	1	4004	0.803009	0.953222	-7.07509	0.503559	1	wuxi	8	WXCD02010716_phase_3_Br_COOH	COc1nc(Br)ccc1C(=O)O	BT1484_BT	OB(O)c1ccc(-c2ccc(C(F)(F)F)cc2)cc1	AG1333_AG	Nc1cc(Cl)c(Cl)cc1O	O=C(Nc1cc(C(F)(F)F)ccc1O)Nc1cc(C(F)(F)F)ccc1O	0.740741	Oc1ccc(Cl)cc1	0.538462
O=C(Nc1cc(Cl)c(Cl)cc1F)c1nc2cc(-c3ccc(OC(F)(F)F)cc3O)ccc2[nH]1	116795	1	6812	0.802729	0.946271	-6.72552	0.56572	1	wuxi	8	WXCD00131339_phase_3_Br_COOH	O=C(O)c1nc2cc(Br)ccc2[nH]1	BT2757_BT	OB(O)c1ccc(OC(F)(F)F)cc1O	AG2157_AG	Nc1cc(Cl)c(Cl)cc1F	O=C(Nc1ccc(Cl)cc1F)c1ccccc1O	0.588235	Oc1ccc(Cl)cc1	0.615385
CCCCc1ccc(-c2ccc(-c3nc(C(=O)Nc4cc(Cl)cc(Cl)c4O)cs3)c(F)c2)cc1	102844	1	1031	0.801473	0.947073	-6.8347	0.376887	1	wuxi	8	WXCD00614040_phase_3_Br_COOH	O=C(O)c1csc(Br)n1	BT2018_BT	CCCCc1ccc(-c2ccc(B(O)O)c(F)c2)cc1	AG1183_AG	Nc1cc(Cl)cc(Cl)c1O	O=C(Nc1cc(Cl)cc(Cl)c1O)c1c(O)c(Cl)cc(Cl)c1Cl	0.741935	Oc1ccc(Cl)cc1	0.615385
O=C(Nc1cc(Cl)cc(Cl)c1O)c1ccc(F)c(-c2cc(OC(F)(F)F)ccc2F)n1	109807	1	3941	0.801085	0.938833	-6.42328	0.526846	1	wuxi	8	WXCD02502777_phase_3_Br_COOH	O=C(O)c1ccc(F)c(Br)n1	BT0920_BT	OB(O)c1cc(OC(F)(F)F)ccc1F	AG1183_AG	Nc1cc(Cl)cc(Cl)c1O	O=C(Nc1cc(Cl)cc(Cl)c1O)c1c(O)c(Cl)cc(Cl)c1Cl	0.741935	Oc1ccc(Cl)cc1	0.615385
CCCCCCc1ccc(-c2ccn3nc(C(=O)Nc4cc(Cl)cc(Cl)c4O)cc3c2)cc1	114248	2	5764	0.801078	0.931782	-6.05387	0.576856	1	wuxi	8	WXCD00908264_phase_3_Br_COOH	O=C(O)c1cc2cc(Br)ccn2n1	BT1187_BT	CCCCCCc1ccc(B(O)O)cc1	AG1183_AG	Nc1cc(Cl)cc(Cl)c1O	O=C(Nc1cc(Cl)cc(Cl)c1O)c1c(O)c(Cl)cc(Cl)c1Cl	0.741935	CCCCCCCCCCCCCCCCCCCCCCO	0.692308
O=C(Nc1cc(Cl)c(O)c2ccccc12)c1nn(-c2cc(Cl)c(Cl)cc2Cl)cc1O	120766	2	8444	0.800907	0.928511	-5.89141	0.624232	1	real	527	3869519	Nc1cc(Cl)c(O)c2ccccc12	2103544	O=C(O)c1nn(-c2cc(Cl)c(Cl)cc2Cl)cc1O			O=c1cccccc1O	0.625	Oc1ccc(Cl)c2cccnc12	0.56
O=C(Nc1c(O)c(Cl)cc(Cl)c1Cl)c1cc([N+](=O)[O-])ccc1Sc1ccc(Cl)cc1	108460	1	3378	0.800681	0.937929	-6.39746	0.514521	1	real	22	7528977	Nc1c(O)c(Cl)cc(Cl)c1Cl	8445	O=C(O)c1cc([N+](=O)[O-])ccc1Sc1ccc(Cl)cc1			Oc1c(O)c(Cl)c(Cl)c(Cl)c1Cl	0.7	Oc1ccc(Cl)cc1	0.769231
O=C(Nc1cc(C(F)(F)F)c(Cl)cc1O)c1ccc(-n2nc(SCc3ccccc3)sc2=S)cc1	117669	1	7172	0.800439	0.935236	-6.26915	0.578558	1	real	22	11656874	Nc1cc(C(F)(F)F)c(Cl)cc1O	12987	O=C(O)c1ccc(-n2nc(SCc3ccccc3)sc2=S)cc1			O=C(Nc1cc(C(F)(F)F)ccc1O)Nc1cc(C(F)(F)F)ccc1O	0.666667	O=C(Nc1ccc(C(=O)O)c(O)c1)c1ccccc1	0.6
CCCCC[C@H]1CC[C@H](c2ccc(-c3ccc(C(=O)Nc4cc(Cl)c(Cl)cc4O)c(OC)n3)c(F)c2)CC1	107172	1	2842	0.800383	0.965598	-7.86452	0.43325	1	wuxi	8	WXCD02010716_phase_3_Br_COOH	COc1nc(Br)ccc1C(=O)O	BT0491_BT	CCCCC[C@H]1CC[C@H](c2ccc(B(O)O)c(F)c2)CC1	AG1333_AG	Nc1cc(Cl)c(Cl)cc1O	O=C(Nc1ccc(Cl)cc1F)c1ccccc1O	0.647059	CCCCCCCCCCCCCCCCCCCCCCO	0.615385
Cc1ccc(NC(=O)C2(c3ccc(-c4ccc(C(F)(F)F)cc4O)cc3)CC2)c(Cl)c1O	116321	1	6621	0.800147	0.952021	-7.16503	0.545482	1	wuxi	8	WXCD00610417_phase_3_Br_COOH	O=C(O)C1(c2ccc(Br)cc2)CC1	BT2376_BT	OB(O)c1ccc(C(F)(F)F)cc1O	AG1721_AG	Cc1ccc(N)c(Cl)c1O	O=C(Nc1cc(C(F)(F)F)ccc1O)Nc1cc(C(F)(F)F)ccc1O	0.740741	Cc1cc(O)cc(C)c1Cl	0.6875
CCCCSc1ccc([N+](=O)[O-])cc1C(=O)Nc1cc(Cl)c(O)c2ccccc12	123373	2	9492	0.79946	0.937382	-6.434	0.622967	1	real	527	3869519	Nc1cc(Cl)c(O)c2ccccc12	7110092	CCCCSc1ccc([N+](=O)[O-])cc1C(=O)O			Oc1c(O)c(Cl)c(Cl)c(Cl)c1Cl	0.6	NC(=O)c1cc([N+](=O)[O-])cc([N+](=O)[O-])c1	0.590909
O=C(Nc1ccc(N2CC(C(F)(F)F)OC2=O)cc1)c1nn(-c2cc(Cl)c(Cl)cc2Cl)cc1O	123063	1	9366	0.799427	0.934013	-6.25906	0.596851	1	real	22	3695208	Nc1ccc(N2CC(C(F)(F)F)OC2=O)cc1	2103544	O=C(O)c1nn(-c2cc(Cl)c(Cl)cc2Cl)cc1O			O=C(Nc1ccc(Cl)cc1)Nc1ccc(Cl)c(Cl)c1	0.615385	Oc1ccc(Cl)cc1	0.538462
O=C(Nc1cc(Br)cc(C(F)(F)F)c1O)c1ccc([N+](=O)[O-])c(Sc2ccc(Cl)cc2)c1	112636	1	5105	0.799417	0.93886	-6.51385	0.544935	1	real	22	22557662	Nc1cc(Br)cc(C(F)(F)F)c1O	11875106	O=C(O)c1ccc([N+](=O)[O-])c(Sc2ccc(Cl)cc2)c1			Oc1c(O)c(Cl)c(Cl)c(Cl)c1Cl	0.6	Oc1ccc(Cl)cc1	0.769231
O=C(CN1C(=O)C(=Cc2ccc(Br)cc2)SC1=S)OCC(=O)c1cn(-c2ccc(F)cc2)nn1	107005	1	2774	0.798864	0.925127	-5.82311	0.518868	1	real	1458	141764	O=C(O)CN1C(=O)C(=Cc2ccc(Br)cc2)SC1=S	9212497	O=C(CCl)c1cn(-c2ccc(F)cc2)nn1			CC(C)C(C(=O)O)N1C(=O)/C(=C\c2ccc(Br)cc2)SC1=S	0.682927	NNC(=O)c1ccncc1	0.380952
O=C(CCl)c1cc(OC(=O)c2cn(C3CC3)c3cc(Cl)c(F)cc3c2=O)ccc1O	100616	0	96	0.798677	0.94134	-6.68345	0	1	real	1458	59353	O=C(O)c1cn(C2CC2)c2cc(Cl)c(F)cc2c1=O	1034684	O=C(CCl)c1cc(F)ccc1O			O=C(O)c1cn(C2CC2)c2cc(Cl)c(F)cc2c1=O	0.897436	O=C(O)c1cn(C2CC2)c2cc(N3CCNCC3)c(F)cc2c1=O	0.630435
CCCCSc1ccc(-c2ccc([C@@H](CC(=O)O)N[CH]c3cc([N+](=O)[O-])cc(Br)c3O)cc2)cc1	109342	1	3749	0.798013	0.911348	-5.14599	0.568197	1	wuxi	13	LN01375002_phase_3_Br_N-Boc	CC(C)(C)OC(=O)N[C@H](CC(=O)O)c1ccc(Br)cc1	BT4176_BT	CCCCSc1ccc(B(O)O)cc1	QS0748_QS	O=Cc1cc([N+](=O)[O-])cc(Br)c1O	CCCCC/C=C\C/C=C\C/C=C\C/C=C\CCCC(=O)O	0.6	NC(=O)c1cc([N+](=O)[O-])cc([N+](=O)[O-])c1	0.636364
CCCc1ccc(-c2ccc(-c3cc(C(F)(F)F)ccc3C(=O)Nc3cc([N+](=O)[O-])cc(Cl)c3O)cc2)cc1	111998	1	4844	0.797553	0.94789	-7.08706	0.518622	1	wuxi	8	WXCD00901704_phase_3_Br_COOH	O=C(O)c1ccc(C(F)(F)F)cc1Br	BT3844_BT	CCCc1ccc(-c2ccc(B(O)O)cc2)cc1	AG0423_AG	Nc1cc([N+](=O)[O-])cc(Cl)c1O	O=C(Nc1cc(C(F)(F)F)ccc1O)Nc1cc(C(F)(F)F)ccc1O	0.703704	NC(=O)c1cc([N+](=O)[O-])cc([N+](=O)[O-])c1	0.636364
CC(C)CCSc1ccc(-c2nc(C(=O)Nc3cc(Cl)c(O)cc3Cl)cs2)cc1	105544	1	2159	0.796731	0.92797	-6.08626	0.483102	1	wuxi	8	WXCD00614040_phase_3_Br_COOH	O=C(O)c1csc(Br)n1	BT5513_BT	CC(C)CCSc1ccc(B(O)O)cc1	AG1187_AG	Nc1cc(Cl)c(O)cc1Cl	O=C(Nc1ccc(Cl)cc1F)c1ccccc1O	0.5	Oc1ccc(Cl)cc1	0.538462
Cc1cc(Cl)c(NC(=O)C2(c3ccc(-c4ccc(C(F)(F)F)cc4O)cc3)CC2)cc1O	120917	1	8505	0.79649	0.946676	-7.08023	0.562076	1	wuxi	8	WXCD00610417_phase_3_Br_COOH	O=C(O)C1(c2ccc(Br)cc2)CC1	BT2376_BT	OB(O)c1ccc(C(F)(F)F)cc1O	AG2381_AG	Cc1cc(Cl)c(N)cc1O	O=C(Nc1cc(C(F)(F)F)ccc1O)Nc1cc(C(F)(F)F)ccc1O	0.740741	Cc1cc(O)cc(C)c1Cl	0.625
Cc1cc(O)c(F)cc1NC(=O)Nc1cc(Cl)c(OC(F)(F)F)cc1F	110612	1	4272	0.795758	0.915714	-5.49546	0.566395	1	real	2430	21234121	Nc1cc(Cl)c(OC(F)(F)F)cc1F	26036686	Cc1cc(O)c(F)cc1N			O=C(Nc1cc(C(F)(F)F)ccc1O)Nc1cc(C(F)(F)F)ccc1O	0.62963	Cc1cc(O)cc(C)c1Cl	0.625
CCCCC[C@H]1CC[C@H](c2ccc(-c3ccc(C4(C(=O)Nc5cc([N+](=O)[O-])cc(Cl)c5O)CCCC4)cc3)cc2)CC1	116368	2	6640	0.795666	0.940705	-6.81109	0.572489	1	wuxi	8	WXCD00610362_phase_3_Br_COOH	O=C(O)C1(c2ccc(Br)cc2)CCCC1	BT2016_BT	CCCCC[C@H]1CC[C@H](c2ccc(B(O)O)cc2)CC1	AG0423_AG	Nc1cc([N+](=O)[O-])cc(Cl)c1O	Oc1c(O)c(Cl)c(Cl)c(Cl)c1Cl	0.6	NC(=O)c1cc([N+](=O)[O-])cc([N+](=O)[O-])c1	0.636364
O=C(Nc1cc(Cl)cc(Cl)c1O)c1ccc(F)c(-c2ccc(OC(F)(F)F)c(CO)c2)n1	117913	1	7273	0.795394	0.924445	-5.97282	0.585854	1	wuxi	8	WXCD02502777_phase_3_Br_COOH	O=C(O)c1ccc(F)c(Br)n1	BT2822_BT	OCc1cc(B(O)O)ccc1OC(F)(F)F	AG1183_AG	Nc1cc(Cl)cc(Cl)c1O	O=C(Nc1cc(Cl)cc(Cl)c1O)c1c(O)c(Cl)cc(Cl)c1Cl	0.741935	Oc1ccc(Cl)cc1	0.615385
CCCCC[C@H]1CC[C@H](c2ccc(-c3cccc(C4(C(=O)Nc5cccc(Cl)c5O)CC4)c3)cc2)CC1	115381	1	6236	0.79535	0.940822	-6.83409	0.552473	1	wuxi	8	WXCD00907437_phase_3_Br_COOH	O=C(O)C1(c2cccc(Br)c2)CC1	BT2016_BT	CCCCC[C@H]1CC[C@H](c2ccc(B(O)O)cc2)CC1	AG0691_AG	Nc1cccc(Cl)c1O	Oc1c(O)c(Cl)c(Cl)c(Cl)c1Cl	0.6	CCCCCCCCCCCCCCCCCCCCCCO	0.615385
CCCCCCCCOc1ccc(-c2cc(C(F)(F)F)ccc2C(=O)Nc2c(Br)cc(O)c3c2C(=O)c2ccccc2C3=O)cc1	121788	1	8850	0.795049	0.948307	-7.24273	0.563112	1	wuxi	8	WXCD00901704_phase_3_Br_COOH	O=C(O)c1ccc(C(F)(F)F)cc1Br	BT0606_BT	CCCCCCCCOc1ccc(B(O)O)cc1	AG3895_AG	Nc1c(Br)cc(O)c2c1C(=O)c1ccccc1C2=O	O=C1c2ccccc2C(=O)c2c(O)cc(O)cc21	0.72	CCCCCCCCCCCCCCCCCCCCCCO	0.769231
O=C(Nc1cc(C(F)(F)F)c(Cl)cc1O)c1ccccc1Sc1ccc(C(F)(F)F)cc1[N+](=O)[O-]	104971	1	1924	0.795037	0.931741	-6.37458	0.453468	1	real	22	11656874	Nc1cc(C(F)(F)F)c(Cl)cc1O	6934	O=C(O)c1ccccc1Sc1ccc(C(F)(F)F)cc1[N+](=O)[O-]			O=C(Nc1cc(C(F)(F)F)ccc1O)Nc1cc(C(F)(F)F)ccc1O	0.777778	Oc1ccc(Cl)cc1	0.538462
CC1(C)CCC(C)(C)c2cc(-c3csc(C(=O)Nc4cccc(O)c4Cl)c3)ccc21	106815	1	2694	0.794768	0.932337	-6.42021	0.491439	1	wuxi	8	WXCD00196407_phase_3_Br_COOH	O=C(O)c1cc(Br)cs1	BT4166_BT	CC1(C)CCC(C)(C)c2cc(B(O)O)ccc21	AG1574_AG	Nc1cccc(O)c1Cl	CC1(C)CCC(C)(C)c2cc(C(=O)Nc3ccc(C(=O)O)cc3)ccc21	0.628571	Cc1cc(O)cc(C)c1Cl	0.5625
O=C(COC(=O)C12CCCN(CC1)S2(=O)=O)c1ccc([N+](=O)[O-])o1	101357	2	410	0.794085	0.877853	-3.59924	0.634007	1	real	1458	26042767	O=C(O)C12CCCN(CC1)S2(=O)=O	2992756	O=C(CCl)c1ccc([N+](=O)[O-])o1			O=C(Nc1ccc(I)cc1)c1ccc([N+](=O)[O-])o1	0.617647	O=[N+]([O-])c1ccc(/C=[N+](/[O-])CCO)o1	0.580645
CCCCCCC1(CCCCCC)c2ccccc2-c2ccc(-c3ccnc(C(=O)Nc4cccc(OC(F)(F)F)c4O)c3)cc21	101956	1	656	0.793898	0.963039	-8.07688	0.247112	1	wuxi	8	WXCD00614145_phase_3_Br_COOH	O=C(O)c1cc(Br)ccn1	BT1302_BT	CCCCCCC1(CCCCCC)c2ccccc2-c2ccc(B(O)O)cc21	AG5002_AG	Nc1cccc(OC(F)(F)F)c1O	O=C1C(=O)c2ncccc2-c2cccnc21	0.578947	CCCCCCCCCCCCCCCCCCCCCCO	0.692308
O=C(CCN1C(=O)C(=Cc2ccc(F)cc2)SC1=S)Nc1ccc(Br)c(F)c1O	108860	1	3547	0.793742	0.915389	-5.58618	0.550407	1	real	22	16334389	Nc1ccc(Br)c(F)c1O	43186	O=C(O)CCN1C(=O)C(=Cc2ccc(F)cc2)SC1=S			CC(C)C(C(=O)O)N1C(=O)/C(=C\c2ccc(Br)cc2)SC1=S	0.609756	O=C(O)C(O)c1ccccc1	0.388889
O=C(O)C[C@@H](N[CH]c1cc([N+](=O)[O-])cc(CCl)c1O)c1cccc(-c2ccc3c4ccccc4c4ccccc4c3c2)c1	114494	1	5867	0.793709	0.905219	-5.05454	0.600813	1	wuxi	13	LN01374998_phase_3_Br_N-Boc	CC(C)(C)OC(=O)N[C@H](CC(=O)O)c1cccc(Br)c1	BT1956_BT	OB(O)c1ccc2c3ccccc3c3ccccc3c2c1	QS2406_QS	O=Cc1cc([N+](=O)[O-])cc(CCl)c1O	O=c1cccccc1O	0.5625	O=C(O)C(O)c1ccccc1	0.666667
C=CCN(c1ncc([N+](=O)[O-])s1)c1nnc(S)s1	104131	3	1572	0.793358	0.882945	-3.90518	0.599597	1	real	27	15320	C=CCNc1nnc(S)s1	82580	O=[N+]([O-])c1cnc(Br)s1			Nc1nnc(Sc2ncc([N+](=O)[O-])s2)s1	0.545455	CC(=O)Nc1ncc([N+](=O)[O-])s1	0.566667
Cc1cc(Cl)c(NC(=O)c2nsc3cc(-c4ccc(-c5ccccc5)cc4C(F)(F)F)ccc23)cc1O	111843	1	4780	0.793262	0.943684	-7.09581	0.511192	1	wuxi	8	WXCD02502139_phase_3_Br_COOH	O=C(O)c1nsc2cc(Br)ccc12	BT3145_BT	OB(O)c1ccc(-c2ccccc2)cc1C(F)(F)F	AG2381_AG	Cc1cc(Cl)c(N)cc1O	Cc1cc(O)ccc1O	0.647059	Cc1cc(O)cc(C)c1Cl	0.625
O=C(Nc1cc(O)c(Cl)cc1F)c1ccc(C(F)(F)F)cc1-c1ccc(F)c(C(F)(F)F)c1	115732	1	6380	0.793178	0.924919	-6.11615	0.57046	1	wuxi	8	WXCD00901704_phase_3_Br_COOH	O=C(O)c1ccc(C(F)(F)F)cc1Br	BT0568_BT	OB(O)c1ccc(F)c(C(F)(F)F)c1	AG0820_AG	Nc1cc(O)c(Cl)cc1F	O=C(Nc1cc(C(F)(F)F)ccc1O)Nc1cc(C(F)(F)F)ccc1O	0.740741	Oc1ccc(Cl)cc1	0.615385
CCCCOc1ccc(-c2cccc(C3(C(=O)Nc4cc(Cl)c(O)c(Cl)c4)CC3)c2)c(OCCCC)c1	114372	1	5817	0.792488	0.933034	-6.57862	0.548303	1	wuxi	8	WXCD00907437_phase_3_Br_COOH	O=C(O)C1(c2cccc(Br)c2)CC1	BT1666_BT	CCCCOc1ccc(B(O)O)c(OCCCC)c1	AG1779_AG	Nc1cc(Cl)c(O)c(Cl)c1	Oc1c(O)c(Cl)c(Cl)c(Cl)c1Cl	0.6	CCCCCCCCCCCCCCCCCCCCCCO	0.538462
Cc1ccc(-c2ccc(-c3ccc(C4(C(=O)Nc5cccc(OC(F)(F)F)c5O)CCCC4)cc3)cc2)cc1	115782	1	6397	0.792138	0.959725	-7.99716	0.510897	1	wuxi	8	WXCD00610362_phase_3_Br_COOH	O=C(O)C1(c2ccc(Br)cc2)CCCC1	BT2672_BT	Cc1ccc(-c2ccc(B(O)O)cc2)cc1	AG5002_AG	Nc1cccc(OC(F)(F)F)c1O	Cc1cc(O)cc(C)c1O	0.5	CC(=O)Nc1ccc(S(=O)(=O)c2ccc(NC(C)=O)cc2)cc1	0.391304
Cc1ccc(Sc2ccc([N+](=O)[O-])cc2C(=O)Nc2c(O)c(Cl)cc(Cl)c2Cl)cc1	110935	2	4412	0.791528	0.927848	-6.35794	0.606637	1	real	22	7528977	Nc1c(O)c(Cl)cc(Cl)c1Cl	9223	Cc1ccc(Sc2ccc([N+](=O)[O-])cc2C(=O)O)cc1			Oc1c(O)c(Cl)c(Cl)c(Cl)c1Cl	0.7	Cc1cc(O)cc(C)c1Cl	0.6875
O=C(Nc1ccc(Cl)cc1-c1ccc(C(F)(F)F)cc1)N[C@H](c1ccc(O)cc1F)C(F)(F)F	121404	1	8698	0.791434	0.920155	-5.95948	0.594307	1	real	2430	7171334	Nc1ccc(Cl)cc1-c1ccc(C(F)(F)F)cc1	13862244	N[C@H](c1ccc(O)cc1F)C(F)(F)F			O=C(Nc1cc(C(F)(F)F)ccc1O)Nc1cc(C(F)(F)F)ccc1O	0.740741	Oc1ccc(Cl)cc1	0.846154
O=C(O)C[C@@H](N[CH]c1cc([N+](=O)[O-])cc(CCl)c1O)c1cccc(-c2c3ccccc3c(-c3ccccc3)c3ccccc23)c1	114092	1	5700	0.791407	0.900028	-4.90535	0.60416	1	wuxi	13	LN01374998_phase_3_Br_N-Boc	CC(C)(C)OC(=O)N[C@H](CC(=O)O)c1cccc(Br)c1	BT0951_BT	OB(O)c1c2ccccc2c(-c2ccccc2)c2ccccc12	QS2406_QS	O=Cc1cc([N+](=O)[O-])cc(CCl)c1O	O=c1cccccc1O	0.5625	O=C(O)C(O)c1ccccc1	0.666667
O=C(Nc1cc(O)c(Cl)cc1F)c1nsc2cc(-c3ccc(C(F)(F)F)cc3O)ccc12	112579	1	5080	0.791076	0.925813	-6.27534	0.54538	1	wuxi	8	WXCD02502139_phase_3_Br_COOH	O=C(O)c1nsc2cc(Br)ccc12	BT2376_BT	OB(O)c1ccc(C(F)(F)F)cc1O	AG0820_AG	Nc1cc(O)c(Cl)cc1F	O=C(Nc1cc(C(F)(F)F)ccc1O)Nc1cc(C(F)(F)F)ccc1O	0.740741	Oc1ccc(Cl)cc1	0.538462
NCC1CN(c2c([N+](=O)[O-])cnc3ccc(I)cc23)C(=O)O1	124230	1	9835	0.791002	0.870125	-3.35865	0.671448	1	real	27	17420190	NCC1CNC(=O)O1	12409980	O=[N+]([O-])c1cnc2ccc(I)cc2c1Cl			O=C1c2c(O)ccc([N+](=O)[O-])c2C(=O)c2c([N+](=O)[O-])ccc(O)c21	0.5	O=[N+]([O-])c1ccc(O)c2ncccc12	0.5
O=C(Nc1cc(Cl)c(O)cc1Cl)c1csc(-c2ccc3c4ccccc4c4ccccc4c3c2)n1	103560	1	1333	0.790837	0.928686	-6.43881	0.412611	1	wuxi	8	WXCD00614040_phase_3_Br_COOH	O=C(O)c1csc(Br)n1	BT1956_BT	OB(O)c1ccc2c3ccccc3c3ccccc3c2c1	AG1187_AG	Nc1cc(Cl)c(O)cc1Cl	O=c1cccccc1O	0.5625	Oc1ccc(Cl)cc1	0.538462
CCCCCc1ccc(-c2ccc(-c3csc(C(=O)Nc4cc(Cl)cc([N+](=O)[O-])c4O)n3)c(F)c2)cc1	124414	1	9910	0.790746	0.95737	-7.94805	0.544798	1	wuxi	8	WXCD00904104_phase_3_Br_COOH	O=C(O)c1nc(Br)cs1	BT2019_BT	CCCCCc1ccc(-c2ccc(B(O)O)c(F)c2)cc1	AG2348_AG	Nc1cc(Cl)cc([N+](=O)[O-])c1O	CCCCCCCCCc1ccc(B(O)O)cc1	0.68	CCCCCCCCCCCCCCCCCCCCCCO	0.615385
O=C1CC(=O)N(c2ccc(F)cc2)N=C1C(=O)Nc1nnc(SCc2ccccc2F)s1	108553	1	3418	0.790622	0.907176	-5.32221	0.547733	1	real	22	8776	Nc1nnc(SCc2ccccc2F)s1	17586772	O=C(O)C1=NN(c2ccc(F)cc2)C(=O)CC1=O			Fc1ccc(Nc2nc3ccccc3nc2Nc2ccc(F)cc2)cc1	0.541667	NNC(=O)c1ccncc1	0.47619
O=C(Nc1cc(Cl)c(Cl)cc1O)c1cc(-c2cc(F)c(F)cc2F)cs1	107888	1	3141	0.79039	0.907164	-5.33396	0.540317	1	wuxi	8	WXCD00196407_phase_3_Br_COOH	O=C(O)c1cc(Br)cs1	BT0587_BT	OB(O)c1cc(F)c(F)cc1F	AG1333_AG	Nc1cc(Cl)c(Cl)cc1O	O=C(Nc1ccc(Cl)cc1F)c1ccccc1O	0.558824	Oc1ccc(Cl)cc1	0.461538
O=C(Nc1cc(Br)cc(F)c1O)c1ccccc1Sc1ccc(C(F)(F)F)cc1[N+](=O)[O-]	106276	1	2465	0.790134	0.920518	-6.048	0.49047	1	real	22	76050	Nc1cc(Br)cc(F)c1O	6934	O=C(O)c1ccccc1Sc1ccc(C(F)(F)F)cc1[N+](=O)[O-]			O=C(Nc1cc(C(F)(F)F)ccc1O)Nc1cc(C(F)(F)F)ccc1O	0.703704	NC(=O)c1cc([N+](=O)[O-])cc([N+](=O)[O-])c1	0.5
O=C(Nc1cc(Cl)cc(Cl)c1O)c1ccc(F)c(-c2cc3ccccc3c3ccccc23)n1	103710	1	1395	0.789583	0.917587	-5.92377	0.443179	1	wuxi	8	WXCD02502777_phase_3_Br_COOH	O=C(O)c1ccc(F)c(Br)n1	BT0611_BT	OB(O)c1cc2ccccc2c2ccccc12	AG1183_AG	Nc1cc(Cl)cc(Cl)c1O	O=C(Nc1cc(Cl)cc(Cl)c1O)c1c(O)c(Cl)cc(Cl)c1Cl	0.741935	Oc1ccc(Cl)cc1	0.615385
CC(C)COc1ccc(-c2ccc(-c3ccccc3C3(C(=O)Nc4cc(Br)cc(Cl)c4O)CC3)cc2)cc1	115312	1	6207	0.789051	0.940496	-7.15362	0.53444	1	wuxi	8	WXCD00907442_phase_3_Br_COOH	O=C(O)C1(c2ccccc2Br)CC1	BT2950_BT	CC(C)COc1ccc(-c2ccc(B(O)O)cc2)cc1	AG3730_AG	Nc1cc(Br)cc(Cl)c1O	Oc1c(O)c(Cl)c(Cl)c(Cl)c1Cl	0.6	Oc1ccc(Cl)cc1	0.538462
O=C(c1ccccc1O)N(c1ccc(Cl)c(C(F)(F)F)c1)S(=O)(=O)c1nc(C(F)(F)F)cs1	104861	4	1875	0.788807	0.901829	-5.13873	0.634214	1	real	40	4061071	O=C(Nc1ccc(Cl)c(C(F)(F)F)c1)c1ccccc1O	26275513	O=S(=O)(F)c1nc(C(F)(F)F)cs1			O=c1cccccc1O	0.625	Oc1ccc(Cl)cc1	0.538462
O=C(Nc1cc(Cl)cc(Cl)c1O)c1ccc(F)c(-c2cc3ccccc3cc2O)n1	117166	1	6963	0.788602	0.913794	-5.77724	0.583029	1	wuxi	8	WXCD02502777_phase_3_Br_COOH	O=C(O)c1ccc(F)c(Br)n1	BT6548_BT	OB(O)c1cc2ccccc2cc1O	AG1183_AG	Nc1cc(Cl)cc(Cl)c1O	O=C(Nc1cc(Cl)cc(Cl)c1O)c1c(O)c(Cl)cc(Cl)c1Cl	0.741935	Oc1ccc(Cl)cc1	0.615385
O=C(Nc1cc(OC(F)(F)F)ccc1O)c1cn(C2CC2)c2cc(Cl)c(F)cc2c1=O	105556	1	2164	0.788343	0.938891	-7.10732	0.428689	1	real	22	74833	Nc1cc(OC(F)(F)F)ccc1O	59353	O=C(O)c1cn(C2CC2)c2cc(Cl)c(F)cc2c1=O			O=C(O)c1cn(C2CC2)c2cc(Cl)c(F)cc2c1=O	0.897436	O=C(O)c1cn(C2CC2)c2cc(N3CCNCC3)c(F)cc2c1=O	0.630435
Cc1cc(O)c(Cl)cc1NC(=O)c1nn(-c2cc(Cl)c(Cl)cc2Cl)cc1O	119853	1	8069	0.788002	0.912672	-5.75046	0.591581	1	real	22	26043389	Cc1cc(O)c(Cl)cc1N	2103544	O=C(O)c1nn(-c2cc(Cl)c(Cl)cc2Cl)cc1O			Cc1cc(O)cc(C)c1O	0.571429	Cc1cc(O)cc(C)c1Cl	0.625
O=C1C(=O)c2cc(NC(=O)c3nn(-c4cc(Cl)c(Cl)cc4Cl)cc3O)ccc2-c2ccccc21	120878	2	8491	0.787775	0.928692	-6.60278	0.628279	1	real	22	12410267	Nc1ccc2c(c1)C(=O)C(=O)c1ccccc1-2	2103544	O=C(O)c1nn(-c2cc(Cl)c(Cl)cc2Cl)cc1O			CC(C)(C)C(=O)Nc1ccc2c(c1)C(=O)C(=O)c1ccccc1-2	0.75	O=C(Nc1ccc(C(=O)O)c(O)c1)c1ccccc1	0.6
CC1(C)c2ccccc2-c2ccc(-c3ccc4[nH]c(C(=O)Nc5ccc(-c6ccc(C(F)(F)F)cc6)cc5)nc4c3)cc21	116488	1	6688	0.787707	0.934683	-6.92063	0.546906	1	wuxi	8	WXCD00131339_phase_3_Br_COOH	O=C(O)c1nc2cc(Br)ccc2[nH]1	BT0832_BT	CC1(C)c2ccccc2-c2ccc(B(O)O)cc21	AG4205_AG	Nc1ccc(-c2ccc(C(F)(F)F)cc2)cc1	O=C(Nc1ccc(C(O)(C(F)(F)F)C(F)(F)F)cc1)c1ccc(C(F)(F)F)cc1	0.7	O=C(Nc1ccc(C(=O)O)c(O)c1)c1ccccc1	0.533333
O=C(Nc1cc(Cl)cc(Cl)c1O)c1ccc(F)c(-c2cc(F)c(F)c(F)c2F)n1	110351	1	4166	0.78763	0.913579	-5.81789	0.540313	1	wuxi	8	WXCD02502777_phase_3_Br_COOH	O=C(O)c1ccc(F)c(Br)n1	BT0503_BT	OB(O)c1cc(F)c(F)c(F)c1F	AG1183_AG	Nc1cc(Cl)cc(Cl)c1O	O=C(Nc1cc(Cl)cc(Cl)c1O)c1c(O)c(Cl)cc(Cl)c1Cl	0.741935	Oc1ccc(Cl)cc1	0.615385
CC1(C)CCC(C)(C)c2cc(NC(=O)c3ccc(C(=O)Nc4cccc(-c5cc(OC(F)(F)F)ccc5O)n4)cc3)ccc21	121710	1	8820	0.78738	0.93961	-7.19651	0.552719	1	wuxi	9	WXCD00304792_phase_3_Br_N-Boc	CC(C)(C)OC(=O)Nc1cccc(Br)n1	BT2756_BT	OB(O)c1cc(OC(F)(F)F)ccc1O	SD0820_SD	CC1(C)CCC(C)(C)c2cc(NC(=O)c3ccc(C(=O)O)cc3)ccc21	CC1(C)CCC(C)(C)c2cc(C(=O)Nc3ccc(C(=O)O)cc3)ccc21	0.8	O=C(Nc1ccc(C(=O)O)c(O)c1)c1ccccc1	0.666667
CCCCCCC1(CCCCCC)c2ccccc2-c2ccc(-c3cncc(F)c3C(=O)Nc3cc(Cl)c(O)cc3Cl)cc21	124126	2	9796	0.786872	0.934936	-6.97853	0.588444	1	wuxi	8	WXCD01006467_phase_3_Br_COOH	O=C(O)c1c(F)cncc1Br	BT1302_BT	CCCCCCC1(CCCCCC)c2ccccc2-c2ccc(B(O)O)cc21	AG1187_AG	Nc1cc(Cl)c(O)cc1Cl	O=C(Nc1ccc(Cl)cc1F)c1ccccc1O	0.647059	CCCCCCCCCCCCCCCCCCCCCCO	0.692308
O=C(Nc1cc(Cl)cc(Cl)c1O)c1ccc(F)c(-c2ccc(C3CCC3)cc2)n1	118838	1	7655	0.785848	0.922988	-6.40662	0.566454	1	wuxi	8	WXCD02502777_phase_3_Br_COOH	O=C(O)c1ccc(F)c(Br)n1	BT3208_BT	OB(O)c1ccc(C2CCC2)cc1	AG1183_AG	Nc1cc(Cl)cc(Cl)c1O	O=C(Nc1cc(Cl)cc(Cl)c1O)c1c(O)c(Cl)cc(Cl)c1Cl	0.741935	Oc1ccc(Cl)cc1	0.615385
N#CC(C(=O)COC(=O)CN1C(=O)C(=Cc2ccc(Br)cc2)SC1=S)=C1Nc2cc(Cl)ccc2S1	112804	1	5172	0.785839	0.96034	-8.36608	0.469017	1	real	1458	141764	O=C(O)CN1C(=O)C(=Cc2ccc(Br)cc2)SC1=S	50229	N#CC(C(=O)CCl)=C1Nc2cc(Cl)ccc2S1			CC(C)C(C(=O)O)N1C(=O)/C(=C\c2ccc(Br)cc2)SC1=S	0.731707	Oc1ccc(Cl)cc1	0.615385
N#CC(C(=O)CCl)=C1Nc2cc(OC(=O)c3cn(C4CC4)c4c(O)c(F)c(F)cc4c3=O)ccc2S1	119592	1	7962	0.785697	0.952558	-7.96553	0.521667	1	real	1458	15151211	O=C(O)c1cn(C2CC2)c2c(O)c(F)c(F)cc2c1=O	50229	N#CC(C(=O)CCl)=C1Nc2cc(Cl)ccc2S1			O=C(O)c1cn(C2CC2)c2cc(Cl)c(F)cc2c1=O	0.717949	NC1CCN(c2c(F)cc3c(=O)c(C(=O)O)cn(C4CC4)c3c2Cl)C1	0.588235
N#CC(C(=O)COC(=O)c1cn(C2CC2)c2c(O)c(F)c(F)cc2c1=O)=C1Nc2cc(Cl)ccc2S1	119591	0	7962	0.785447	0.953701	-8.03883	0	1	real	1458	15151211	O=C(O)c1cn(C2CC2)c2c(O)c(F)c(F)cc2c1=O	50229	N#CC(C(=O)CCl)=C1Nc2cc(Cl)ccc2S1			O=C(O)c1cn(C2CC2)c2cc(Cl)c(F)cc2c1=O	0.717949	Oc1ccc(Cl)cc1	0.692308
CN(C(=O)CN1C(=O)C(=Cc2ccc(Br)cc2)SC1=S)[C@@H]1CC[C@H]2CO[C@@H]1O2	124356	1	9884	0.785059	0.895965	-5.03151	0.619593	1	real	22	27051757	CN[C@@H]1CC[C@H]2CO[C@@H]1O2	141764	O=C(O)CN1C(=O)C(=Cc2ccc(Br)cc2)SC1=S			CC(C)C(C(=O)O)N1C(=O)/C(=C\c2ccc(Br)cc2)SC1=S	0.707317	C[C@@H]1O[C@@H]1P(=O)(O)O	0.375
Cc1cc2c(cc1-c1cnc(Cl)c(C(=O)Nc3cc(Cl)c(O)c(Cl)c3)c1)C(C)(C)CCC2(C)C	108458	1	3377	0.785015	0.933103	-6.98161	0.476042	1	wuxi	8	WXCD00901492_phase_3_Br_COOH	O=C(O)c1cc(Br)cnc1Cl	BT1024_BT	Cc1cc2c(cc1B(O)O)C(C)(C)CCC2(C)C	AG1779_AG	Nc1cc(Cl)c(O)c(Cl)c1	CC1(C)CCC(C)(C)c2cc(C(=O)Nc3ccc(C(=O)O)cc3)ccc21	0.657143	Cc1cc(O)cc(C)c1Cl	0.625
Cc1ccc(NC(=O)C2(c3ccc(-c4ccc(OCC(F)(F)F)c(F)c4)cc3)CC2)c(Cl)c1O	123257	1	9444	0.784991	0.937988	-7.23914	0.555068	1	wuxi	8	WXCD00610417_phase_3_Br_COOH	O=C(O)C1(c2ccc(Br)cc2)CC1	BT4703_BT	OB(O)c1ccc(OCC(F)(F)F)c(F)c1	AG1721_AG	Cc1ccc(N)c(Cl)c1O	Oc1c(O)c(Cl)c(Cl)c(Cl)c1Cl	0.7	Cc1cc(O)cc(C)c1Cl	0.6875
Cc1cc2c(cc1-c1cnc3c(C(=O)Nc4cc(Cl)c(Cl)cc4O)cccn13)C(C)(C)CCC2(C)C	104924	1	1903	0.784927	0.929085	-6.77561	0.425005	1	wuxi	8	LN00217393_phase_3_Br_COOH	O=C(O)c1cccn2c(Br)cnc12	BT1024_BT	Cc1cc2c(cc1B(O)O)C(C)(C)CCC2(C)C	AG1333_AG	Nc1cc(Cl)c(Cl)cc1O	Cc1cc2c(cc1C(=O)c1ccc(C(=O)O)cc1)C(C)(C)CCC2(C)C	0.65625	Cc1cc(O)cc(C)c1Cl	0.625
CCCCCCCOc1ccc(-c2ccc(C3(C(=O)Nc4cccc(OC(F)(F)F)c4O)CC3)cc2)cc1	113185	1	5324	0.784903	0.945105	-7.6171	0.496964	1	wuxi	8	WXCD00610417_phase_3_Br_COOH	O=C(O)C1(c2ccc(Br)cc2)CC1	BT0659_BT	CCCCCCCOc1ccc(B(O)O)cc1	AG5002_AG	Nc1cccc(OC(F)(F)F)c1O	N=C(N)c1ccc(OCCCCCCCOc2ccc(C(=N)N)cc2)cc1	0.625	CCCCCCCCCCCCCCCCCCCCCCO	0.692308
Cc1cc(O)c(NC(=O)c2c3c(nc4ccccc24)C(=Cc2ccc(C(C)(C)C)cc2)CCC3)cc1C(F)(F)F	110517	1	4232	0.784708	0.937845	-7.24678	0.509725	1	real	22	21490581	Cc1cc(O)c(N)cc1C(F)(F)F	5478	CC(C)(C)c1ccc(C=C2CCCc3c2nc2ccccc2c3C(=O)O)cc1			O=C(Nc1cc(C(F)(F)F)ccc1O)Nc1cc(C(F)(F)F)ccc1O	0.740741	Cc1cc(NCCCCCCCCCCNc2cc(C)nc3ccccc23)c2ccccc2n1	0.548387
CN(c1ncc([N+](=O)[O-])s1)c1nnc(S)s1	103986	3	1512	0.784669	0.86434	-3.3938	0.599549	1	real	27	33540	CNc1nnc(S)s1	3035315	O=[N+]([O-])c1cnc(Cl)s1			Nc1nnc(Sc2ncc([N+](=O)[O-])s2)s1	0.545455	CC(=O)Nc1ncc([N+](=O)[O-])s1	0.6
O=C(Nc1cc(O)c(Cl)cc1Cl)c1cc(-c2cc(C(F)(F)F)ccc2C(F)(F)F)n[nH]1	116379	1	6644	0.784629	0.905361	-5.54725	0.585095	1	wuxi	8	WXCD00191766_phase_3_Br_COOH	O=C(O)c1cc(Br)n[nH]1	BT2173_BT	OB(O)c1cc(C(F)(F)F)ccc1C(F)(F)F	AG3998_AG	Nc1cc(O)c(Cl)cc1Cl	O=C(Nc1cc(C(F)(F)F)ccc1O)Nc1cc(C(F)(F)F)ccc1O	0.740741	Oc1ccc(Cl)cc1	0.538462
O=C(Nc1cccc(OC(F)(F)F)c1O)c1ccc2ccc(-c3c4ccccc4cc4ccccc34)cc2n1	121396	1	8695	0.784589	0.938366	-7.28044	0.546227	1	wuxi	8	WXCD01004316_phase_3_Br_COOH	O=C(O)c1ccc2ccc(Br)cc2n1	BT0735_BT	OB(O)c1c2ccccc2cc2ccccc12	AG5002_AG	Nc1cccc(OC(F)(F)F)c1O	Nc1cc2ccccc2cc1N	0.571429	Oc1ccc(Cl)cc1	0.461538
CCCCCCCCOc1ccc(-c2cc(C(F)(F)F)ccc2C(=O)Nc2ccc(C)c(O)c2Cl)cc1	120791	1	8455	0.784416	0.947985	-7.79416	0.526652	1	wuxi	8	WXCD00901704_phase_3_Br_COOH	O=C(O)c1ccc(C(F)(F)F)cc1Br	BT0606_BT	CCCCCCCCOc1ccc(B(O)O)cc1	AG1721_AG	Cc1ccc(N)c(Cl)c1O	O=C(Nc1cc(C(F)(F)F)ccc1O)Nc1cc(C(F)(F)F)ccc1O	0.703704	CCCCCCCCCCCCCCCCCCCCCCO	0.769231
CCC[C@H]1CC[C@H](c2ccc(-c3nc(C(=O)Nc4cc(Cl)cc(Cl)c4O)c(C)s3)cc2)CC1	120375	1	8281	0.784391	0.926836	-6.68632	0.561654	1	wuxi	8	WXCD02012886_phase_3_Br_COOH	Cc1sc(Br)nc1C(=O)O	BT0150_BT	CCC[C@H]1CC[C@H](c2ccc(B(O)O)cc2)CC1	AG1183_AG	Nc1cc(Cl)cc(Cl)c1O	O=C(Nc1cc(Cl)cc(Cl)c1O)c1c(O)c(Cl)cc(Cl)c1Cl	0.741935	Oc1ccc(Cl)cc1	0.615385
Cc1ccc(NC(=O)Cc2ccc(-c3cc(OC(F)(F)F)ccc3F)c(F)c2)c(Cl)c1O	119956	1	8112	0.7839	0.933581	-7.06632	0.550788	1	wuxi	8	WXCD02502779_phase_3_Br_COOH	O=C(O)Cc1ccc(Br)c(F)c1	BT0920_BT	OB(O)c1cc(OC(F)(F)F)ccc1F	AG1721_AG	Cc1ccc(N)c(Cl)c1O	Oc1c(O)c(Cl)c(Cl)c(Cl)c1Cl	0.7	Cc1cc(O)cc(C)c1Cl	0.6875
Cc1nc(-c2ccc(N3C[C@H](CO)OC3=O)cc2F)ccc1C(=O)Nc1cc(Cl)c(Cl)cc1O	106154	1	2411	0.78366	0.908888	-5.78407	0.495122	1	wuxi	8	WXCD02010855_phase_3_Br_COOH	Cc1nc(Br)ccc1C(=O)O	BT3494_BT	CC1(C)OB(c2ccc(N3C[C@H](CO)OC3=O)cc2F)OC1(C)C	AG1333_AG	Nc1cc(Cl)c(Cl)cc1O	Cn1nnc(-c2ccc(-c3ccc(N4C[C@H](CO)OC4=O)cc3F)cn2)n1	0.684211	Cn1nnc(-c2ccc(-c3ccc(N4C[C@H](CO)OC4=O)cc3F)cn2)n1	0.684211
CCCCCOc1ccc(-c2ccc(-c3cc(C(=O)Nc4cc(Cl)c(O)cc4Cl)c(=O)n(C)c3)cc2)cc1	108806	1	3522	0.78365	0.923255	-6.53814	0.497392	1	wuxi	8	LN00169958_phase_3_Br_COOH	Cn1cc(Br)cc(C(=O)O)c1=O	BT1445_BT	CCCCCOc1ccc(-c2ccc(B(O)O)cc2)cc1	AG1187_AG	Nc1cc(Cl)c(O)cc1Cl	CCCCCCCCCCCCOC(=O)c1cc(O)c(O)c(O)c1	0.6	CCCCCCCCCCCCCCCCCCCCCCO	0.615385
Cc1c(C(=O)Nc2cc(Br)cc(C(F)(F)F)c2O)nn(-c2ccc(Cl)cc2Cl)c1-c1ccc(Cl)cc1	119409	1	7887	0.783493	0.92242	-6.50271	0.567452	1	real	22	22557662	Nc1cc(Br)cc(C(F)(F)F)c1O	7560394	Cc1c(C(=O)O)nn(-c2ccc(Cl)cc2Cl)c1-c1ccc(Cl)cc1			O=C(Nc1cc(Cl)cc(Cl)c1O)c1c(O)c(Cl)cc(Cl)c1Cl	0.645161	Oc1ccc(Cl)cc1	0.769231
Cc1cc(Cl)c(NC(=O)C2(c3ccccc3-c3ccc(N4C[C@H](CO)OC4=O)cc3F)CC2)cc1O	109246	1	3710	0.783469	0.913271	-6.0242	0.522839	1	wuxi	8	WXCD00907442_phase_3_Br_COOH	O=C(O)C1(c2ccccc2Br)CC1	BT3494_BT	CC1(C)OB(c2ccc(N3C[C@H](CO)OC3=O)cc2F)OC1(C)C	AG2381_AG	Cc1cc(Cl)c(N)cc1O	CN1CCN(c2ccc(N3C[C@H](CO)OC3=O)cc2F)C=N1	0.66	CN1CCN(c2ccc(N3C[C@H](CO)OC3=O)cc2F)C=N1	0.66
CC1COc2c(F)c(F)cc3c(=O)c(C(=O)Nc4c(O)c(Cl)cc(Cl)c4Cl)cn1c23	120989	1	8535	0.783326	0.91541	-6.14396	0.57736	1	real	22	7528977	Nc1c(O)c(Cl)cc(Cl)c1Cl	58404	CC1COc2c(F)c(F)cc3c(=O)c(C(=O)O)cn1c23			Oc1c(O)c(Cl)c(Cl)c(Cl)c1Cl	0.7	C[C@H]1COc2c(C3(N)CC3)c(F)cc3c(=O)c(C(=O)O)cn1c23	0.7
Cc1cc(Cl)c(NC(=O)Cc2ccc(-c3ccc(C(F)(F)F)cc3O)c(F)c2)cc1O	118668	1	7582	0.78332	0.917643	-6.2614	0.566969	1	wuxi	8	WXCD02502779_phase_3_Br_COOH	O=C(O)Cc1ccc(Br)c(F)c1	BT2376_BT	OB(O)c1ccc(C(F)(F)F)cc1O	AG2381_AG	Cc1cc(Cl)c(N)cc1O	O=C(Nc1cc(C(F)(F)F)ccc1O)Nc1cc(C(F)(F)F)ccc1O	0.777778	Cc1cc(O)cc(C)c1Cl	0.625
O=C1CC(=O)N(c2ccc(F)cc2)N=C1C(=O)Nc1ccc(N2CC(C(F)(F)F)OC2=O)cc1	112056	1	4869	0.783294	0.909185	-5.81923	0.549944	1	real	22	3695208	Nc1ccc(N2CC(C(F)(F)F)OC2=O)cc1	17586772	O=C(O)C1=NN(c2ccc(F)cc2)C(=O)CC1=O			CC(=O)NC[C@H]1CN(c2ccc(C(C)=O)cc2)C(=O)O1	0.538462	CC(=O)Nc1ccc(S(=O)(=O)c2ccc(NC(C)=O)cc2)cc1	0.478261
CSc1c(F)cc(F)cc1-c1ccc(CC(=O)Nc2cccc(OC(F)(F)F)c2O)cc1F	112481	1	5039	0.783149	0.915663	-6.16671	0.541503	1	wuxi	8	WXCD02502779_phase_3_Br_COOH	O=C(O)Cc1ccc(Br)c(F)c1	BT2905_BT	CSc1c(F)cc(F)cc1B(O)O	AG5002_AG	Nc1cccc(OC(F)(F)F)c1O	O=C(Nc1cc(C(F)(F)F)ccc1O)Nc1cc(C(F)(F)F)ccc1O	0.518519	NCc1ccc(S(N)(=O)=O)cc1	0.4
O=C(CCN1C(=O)C(=Cc2ccc(F)cc2)SC1=S)OCC(=O)c1cn(-c2ccc(F)cc2)nn1	104381	1	1678	0.783026	0.906801	-5.7085	0.463384	1	real	1458	43186	O=C(O)CCN1C(=O)C(=Cc2ccc(F)cc2)SC1=S	9212497	O=C(CCl)c1cn(-c2ccc(F)cc2)nn1			CC(C)C(C(=O)O)N1C(=O)/C(=C\c2ccc(Br)cc2)SC1=S	0.560976	NNC(=O)c1ccncc1	0.380952
O=C(Nc1cc(O)c(Cl)cc1F)c1ccc(C(F)(F)F)cc1-c1ccc(F)c(-c2ccccc2)c1	120902	1	8500	0.782999	0.926996	-6.76905	0.561369	1	wuxi	8	WXCD00901704_phase_3_Br_COOH	O=C(O)c1ccc(C(F)(F)F)cc1Br	BT3087_BT	OB(O)c1ccc(F)c(-c2ccccc2)c1	AG0820_AG	Nc1cc(O)c(Cl)cc1F	O=C(Nc1cc(C(F)(F)F)ccc1O)Nc1cc(C(F)(F)F)ccc1O	0.740741	Oc1ccc(Cl)cc1	0.615385
CC(C)CCOc1ccc2ccccc2c1-c1cc(C(F)(F)F)ccc1C(=O)Nc1cc(O)c(Cl)cc1F	119623	1	7974	0.782584	0.931645	-7.03509	0.547865	1	wuxi	8	WXCD00901704_phase_3_Br_COOH	O=C(O)c1ccc(C(F)(F)F)cc1Br	BT9698_BT	CC(C)CCOc1ccc2ccccc2c1B(O)O	AG0820_AG	Nc1cc(O)c(Cl)cc1F	O=C(Nc1cc(C(F)(F)F)ccc1O)Nc1cc(C(F)(F)F)ccc1O	0.740741	O=C(Nc1ccc(C(=O)O)c(O)c1)c1ccccc1	0.566667
O=C(Nc1cc(Cl)c(F)cc1Cl)c1cn(C2CC2)c2c(O)c(F)c(F)cc2c1=O	103414	1	1269	0.782551	0.920664	-6.46096	0.401934	1	real	22	11635159	Nc1cc(Cl)c(F)cc1Cl	15151211	O=C(O)c1cn(C2CC2)c2c(O)c(F)c(F)cc2c1=O			O=C(O)c1cn(C2CC2)c2cc(Cl)c(F)cc2c1=O	0.769231	NC1CCN(c2c(F)cc3c(=O)c(C(=O)O)cn(C4CC4)c3c2Cl)C1	0.588235
Cc1cc(-c2ccc3c(C(=O)Nc4cc(F)c(O)cc4Cl)nsc3c2)ccc1OC(F)(F)F	121113	1	8585	0.782386	0.930458	-6.98341	0.551907	1	wuxi	8	WXCD02502139_phase_3_Br_COOH	O=C(O)c1nsc2cc(Br)ccc12	BT5191_BT	Cc1cc(B(O)O)ccc1OC(F)(F)F	AG00073_AG	Nc1cc(F)c(O)cc1Cl	Cc1cc(O)ccc1O	0.588235	Cc1cc(O)cc(C)c1Cl	0.625
O=C(CCN1C(=O)C(=Cc2ccc(F)cc2)SC1=S)OCc1ccc([N+](=O)[O-])cc1[N+](=O)[O-]	105824	1	2274	0.782316	0.908984	-5.86094	0.485652	1	real	1458	43186	O=C(O)CCN1C(=O)C(=Cc2ccc(F)cc2)SC1=S	73300	O=[N+]([O-])c1ccc(CBr)c([N+](=O)[O-])c1			O=C(CCN1C(=O)/C(=C/c2ccc(-c3ccc([N+](=O)[O-])cc3)o2)SC1=S)O[K]	0.678571	NC(=O)c1cc([N+](=O)[O-])cc([N+](=O)[O-])c1	0.590909
CC1CCc2cc(F)cc3c(=O)c(C(=O)Nc4cc(Br)cc(C(F)(F)F)c4O)cn1c23	102183	1	750	0.78228	0.905412	-5.67551	0.389097	1	real	22	22557662	Nc1cc(Br)cc(C(F)(F)F)c1O	61717	CC1CCc2cc(F)cc3c(=O)c(C(=O)O)cn1c23			O=C(Nc1cc(C(F)(F)F)ccc1C(F)(F)F)c1cc(Br)ccc1O	0.589744	CC1CCc2cc(F)cc3c(=O)c(C(=O)O)cn1c23	0.902439
CCCc1ccc(-c2ccc(-c3csc(C(=O)Nc4cc(Br)cc(Cl)c4O)c3)cc2)cc1	106871	1	2719	0.782272	0.92263	-6.57898	0.467092	1	wuxi	8	WXCD00196407_phase_3_Br_COOH	O=C(O)c1cc(Br)cs1	BT3844_BT	CCCc1ccc(-c2ccc(B(O)O)cc2)cc1	AG3730_AG	Nc1cc(Br)cc(Cl)c1O	O=C(Nc1cc(Cl)cc(Cl)c1O)c1c(O)c(Cl)cc(Cl)c1Cl	0.612903	Oc1ccc(Cl)cc1	0.538462
O=C(COC(=O)c1cn(C2CC2)c2cc(Cl)c(F)cc2c1=O)c1cc(F)ccc1O	100615	1	96	0.782167	0.91528	-6.19911	0.281074	1	real	1458	59353	O=C(O)c1cn(C2CC2)c2cc(Cl)c(F)cc2c1=O	1034684	O=C(CCl)c1cc(F)ccc1O			O=C(O)c1cn(C2CC2)c2cc(Cl)c(F)cc2c1=O	0.897436	O=C(O)c1cn(C2CC2)c2cc(N3CCNCC3)c(F)cc2c1=O	0.630435
O=C(Nc1ccc(NC(=O)c2cn(C3CC3)c3cc(F)c(F)cc3c2=O)cc1Cl)c1cc(Cl)ccc1O	101921	1	644	0.781753	0.909481	-5.91708	0.362854	1	real	22	3990074	Nc1ccc(NC(=O)c2cc(Cl)ccc2O)c(Cl)c1	4073707	O=C(O)c1cn(C2CC2)c2cc(F)c(F)cc2c1=O			O=C(O)c1cn(C2CC2)c2cc(Cl)c(F)cc2c1=O	0.820513	Oc1ccc(Cl)cc1	0.692308
C[C@H]1COc2c(N3CCN(C)CC3)c(F)cc3c(=O)c(C(=O)Nc4c(O)c(Cl)cc(Cl)c4Cl)cn1c23	100542	2	66	0.781722	0.907661	-5.82329	0.455597	1	real	22	7528977	Nc1c(O)c(Cl)cc(Cl)c1Cl	3557400	C[C@H]1COc2c(N3CCN(C)CC3)c(F)cc3c(=O)c(C(=O)O)cn1c23			CC1COc2c(N3CCN(C)CC3)c(F)cc3c(=O)c(C(=O)O)cn1c23.CC1COc2c(N3CCN(C)CC3)c(F)cc3c(=O)c(C(=O)O)cn1c23.O	0.903846	CC1COc2c(N3CCN(C)CC3)c(F)cc3c(=O)c(C(=O)O)cn1c23	0.921569
C[N+](C)(C)Cc1c(-c2ccc(NC(c3ccc(Cl)cc3)c3ccc(F)c(C(F)(F)F)c3)cc2)nc2sccn12	122266	2	9043	0.780915	0.895747	-5.24161	0.640097	1	real	2230	26285142	NC(c1ccc(Cl)cc1)c1ccc(F)c(C(F)(F)F)c1	31624	C[N+](C)(C)Cc1c(-c2ccc(Cl)cc2)nc2sccn12			O=C(Nc1ccc(Cl)cc1)Nc1ccc(Cl)c(Cl)c1	0.5	Oc1ccc(Cl)cc1	0.615385
C=C1CN(c2ncc([N+](=O)[O-])s2)C1	108089	1	3225	0.780845	0.849016	-2.79446	0.635335	1	real	27	23024000	C=C1CNC1	3035315	O=[N+]([O-])c1cnc(Cl)s1			Nc1nnc(Sc2ncc([N+](=O)[O-])s2)s1	0.515152	CC(=O)Nc1ncc([N+](=O)[O-])s1	0.566667
O=C(Nc1cc(Cl)c(Cl)cc1F)c1nc2cc(-c3cc(F)cc(F)c3O)ccc2[nH]1	117051	1	6915	0.780565	0.907704	-5.88738	0.571153	1	wuxi	8	WXCD00131339_phase_3_Br_COOH	O=C(O)c1nc2cc(Br)ccc2[nH]1	BT2342_BT	OB(O)c1cc(F)cc(F)c1O	AG2157_AG	Nc1cc(Cl)c(Cl)cc1F	Oc1c(O)c(Cl)c(Cl)c(Cl)c1Cl	0.6	Oc1ccc(Cl)cc1	0.538462
CSc1ccc(F)cc1-c1nc(C(=O)Nc2cc(Cl)cc(Cl)c2O)ccc1F	108048	1	3208	0.780415	0.905783	-5.79464	0.513914	1	wuxi	8	WXCD02502777_phase_3_Br_COOH	O=C(O)c1ccc(F)c(Br)n1	BT2901_BT	CSc1ccc(F)cc1B(O)O	AG1183_AG	Nc1cc(Cl)cc(Cl)c1O	O=C(Nc1cc(Cl)cc(Cl)c1O)c1c(O)c(Cl)cc(Cl)c1Cl	0.741935	Oc1ccc(Cl)cc1	0.615385
CCCCCCC1(CCCCCC)c2ccccc2-c2ccc(-c3nn4ccnc4s3)cc21	111429	1	4614	0.780278	0.908189	-5.92812	0.541115	1	wuxi	4	LR0603_LR	Brc1nn2ccnc2s1	BT1302_BT	CCCCCCC1(CCCCCC)c2ccccc2-c2ccc(B(O)O)cc21			CCCCCCCCCCCCn1ccnc1	0.541667	CCCCCCCCCCCCCCCCCCCCCCO	0.615385
O=C(Nc1cc(Br)cc(Cl)c1O)c1csc(-c2ccc(F)c3ccccc23)n1	103003	1	1098	0.780113	0.911522	-6.1118	0.403592	1	wuxi	8	WXCD00614040_phase_3_Br_COOH	O=C(O)c1csc(Br)n1	BT0966_BT	OB(O)c1ccc(F)c2ccccc12	AG3730_AG	Nc1cc(Br)cc(Cl)c1O	O=C(Nc1cc(Cl)cc(Cl)c1O)c1c(O)c(Cl)cc(Cl)c1Cl	0.645161	Oc1ccc(Cl)cc1	0.615385
O=C(Nc1cc(F)c(O)cc1Cl)c1nsc2cc(-c3cc(O)ccc3OC(F)(F)F)ccc12	116274	1	6603	0.780092	0.914684	-6.27873	0.555422	1	wuxi	8	WXCD02502139_phase_3_Br_COOH	O=C(O)c1nsc2cc(Br)ccc12	BT5669_BT	OB(O)c1cc(O)ccc1OC(F)(F)F	AG00073_AG	Nc1cc(F)c(O)cc1Cl	Cc1cc(O)ccc1O	0.588235	Oc1ccc(Cl)cc1	0.692308
O=C(Nc1ccccc1N1CC(C(F)(F)F)OC1=O)c1nn(-c2cc(Cl)c(Cl)cc2Cl)cc1O	124156	1	9808	0.780086	0.91125	-6.09901	0.585409	1	real	240690	3695211	Nc1ccccc1N1CC(C(F)(F)F)OC1=O	2103544	O=C(O)c1nn(-c2cc(Cl)c(Cl)cc2Cl)cc1O			O=c1cccccc1O	0.625	Oc1ccc(Cl)cc1	0.538462
CCCCSc1ccc(-c2ccc(CC(=O)Nc3cc([N+](=O)[O-])cc(Cl)c3O)cc2F)cc1	112811	1	5174	0.780079	0.915522	-6.32337	0.535844	1	wuxi	8	WXCD02502779_phase_3_Br_COOH	O=C(O)Cc1ccc(Br)c(F)c1	BT4176_BT	CCCCSc1ccc(B(O)O)cc1	AG0423_AG	Nc1cc([N+](=O)[O-])cc(Cl)c1O	Oc1c(O)c(Cl)c(Cl)c(Cl)c1Cl	0.6	NC(=O)c1cc([N+](=O)[O-])cc([N+](=O)[O-])c1	0.636364
N#CC(C(=O)CCl)=C1Nc2cc(OC(=O)c3nn(-c4cc(Cl)c(Cl)cc4Cl)cc3O)ccc2S1	113738	1	5551	0.779992	0.946043	-7.92871	0.488479	1	real	1458	2103544	O=C(O)c1nn(-c2cc(Cl)c(Cl)cc2Cl)cc1O	50229	N#CC(C(=O)CCl)=C1Nc2cc(Cl)ccc2S1			Oc1c(O)c(Cl)c(Cl)c(Cl)c1Cl	0.5	Oc1ccc(Cl)cc1	0.538462
CCOC(=O)N(c1cc(F)c([N+](=O)[O-])cc1Br)S(=O)(=O)N1CCC(C)(N)C1	113145	1	5309	0.779974	0.858153	-3.32023	0.639582	1	real	27	27066438	CCOC(=O)NS(=O)(=O)N1CCC(C)(N)C1	9548144	O=[N+]([O-])c1cc(Br)c(Cl)cc1F			O=C1c2c(O)ccc([N+](=O)[O-])c2C(=O)c2c([N+](=O)[O-])ccc(O)c21	0.541667	NC(=O)c1cc([N+](=O)[O-])cc([N+](=O)[O-])c1	0.590909
CC1(C)c2ccccc2-c2ccc(-c3ccc4ccc(C(=O)Nc5cc(OC(F)(F)F)ccc5Cl)nc4c3)cc21	120484	1	8325	0.779679	0.93409	-7.31861	0.543635	1	wuxi	8	WXCD01004316_phase_3_Br_COOH	O=C(O)c1ccc2ccc(Br)cc2n1	BT0832_BT	CC1(C)c2ccccc2-c2ccc(B(O)O)cc21	AG2189_AG	Nc1cc(OC(F)(F)F)ccc1Cl	Nc1cc2ccccc2cc1N	0.571429	Oc1ccc(Cl)cc1	0.461538
Cc1cc(-c2ccccc2)ccc1-c1ccc2c(C(=O)Nc3cc(F)c(O)cc3Cl)nsc2c1	122550	1	9154	0.779597	0.909825	-6.05036	0.582386	1	wuxi	8	WXCD02502139_phase_3_Br_COOH	O=C(O)c1nsc2cc(Br)ccc12	BT3156_BT	Cc1cc(-c2ccccc2)ccc1B(O)O	AG00073_AG	Nc1cc(F)c(O)cc1Cl	O=C(Nc1ccc(Cl)cc1F)c1ccccc1O	0.647059	Cc1cc(O)cc(C)c1Cl	0.625
C[Si](C)(C)c1ccc(-c2ccc3[nH]c(C(=O)Nc4ccc5c6c(cccc46)-c4ccccc4-5)nc3c2)cc1	116044	1	6508	0.779594	0.930548	-7.13734	0.532466	1	wuxi	8	WXCD00131339_phase_3_Br_COOH	O=C(O)c1nc2cc(Br)ccc2[nH]1	BT0835_BT	C[Si](C)(C)c1ccc(B(O)O)cc1	AG1403_AG	Nc1ccc2c3c(cccc13)-c1ccccc1-2	c1ccc2c(c1)[IH2+3]c1ccccc1-2	0.571429	Cc1cc(NCCCCCCCCCCNc2cc(C)nc3ccccc23)c2ccccc2n1	0.451613
Cc1ccc(NC(=O)c2nsc3cc(-c4ccc(SCCC(C)C)cc4)ccc23)c(Cl)c1O	111425	1	4612	0.779581	0.921394	-6.65801	0.514949	1	wuxi	8	WXCD02502139_phase_3_Br_COOH	O=C(O)c1nsc2cc(Br)ccc12	BT5513_BT	CC(C)CCSc1ccc(B(O)O)cc1	AG1721_AG	Cc1ccc(N)c(Cl)c1O	Oc1c(O)c(Cl)c(Cl)c(Cl)c1Cl	0.7	Cc1cc(O)cc(C)c1Cl	0.6875
C=CCN(c1nnc(S)s1)c1ccc([N+](=O)[O-])cc1N1CCOC1=O	104012	2	1523	0.779509	0.883127	-4.6549	0.523657	1	real	27	15320	C=CCNc1nnc(S)s1	3896535	O=C1OCCN1c1cc([N+](=O)[O-])ccc1Cl			O=[N+]([O-])c1ccc2c(c1)S(=O)(=O)C=C2	0.5	NC(=O)c1cc([N+](=O)[O-])cc([N+](=O)[O-])c1	0.5
O=C(Nc1cc(Cl)cc([N+](=O)[O-])c1O)c1csc(-c2cccc3c2CCCC3)n1	115563	1	6308	0.779461	0.916809	-6.42392	0.550819	1	wuxi	8	WXCD00614040_phase_3_Br_COOH	O=C(O)c1csc(Br)n1	BT4550_BT	OB(O)c1cccc2c1CCCC2	AG2348_AG	Nc1cc(Cl)cc([N+](=O)[O-])c1O	O=C(Nc1cc(Cl)cc(Cl)c1O)c1c(O)c(Cl)cc(Cl)c1Cl	0.612903	Oc1ccc(Cl)cc1	0.615385
COc1ncc(C(=O)Nc2cc(O)c(Cl)cc2F)cc1-c1ccc2c(c1)C(C)(C)CCC2(C)C	116088	1	6527	0.779455	0.931666	-7.20344	0.524676	1	wuxi	8	WXCD02015790_phase_3_Br_COOH	COc1ncc(C(=O)O)cc1Br	BT4166_BT	CC1(C)CCC(C)(C)c2cc(B(O)O)ccc21	AG0820_AG	Nc1cc(O)c(Cl)cc1F	CC1(C)CCC(C)(C)c2cc(C(=O)Nc3ccc(C(=O)O)cc3)ccc21	0.685714	Oc1ccc(Cl)cc1	0.538462
CC(=O)c1cc([N+](=O)[O-])c(N(C)c2nnc(S)s2)s1	124387	1	9899	0.779075	0.871237	-4.05446	0.64393	1	real	27	33540	CNc1nnc(S)s1	62318	CC(=O)c1cc([N+](=O)[O-])c(Cl)s1			O=C1c2c(O)ccc([N+](=O)[O-])c2C(=O)c2c([N+](=O)[O-])ccc(O)c21	0.458333	CC(=O)Nc1ncc([N+](=O)[O-])s1	0.5
Cc1ccc(NC(=O)C2(c3ccccc3-c3ccc(OC(F)(F)F)c(F)c3)CC2)c(Cl)c1O	109249	1	3711	0.778983	0.929061	-7.09207	0.475987	1	wuxi	8	WXCD00907442_phase_3_Br_COOH	O=C(O)C1(c2ccccc2Br)CC1	BT2540_BT	OB(O)c1ccc(OC(F)(F)F)c(F)c1	AG1721_AG	Cc1ccc(N)c(Cl)c1O	Oc1c(O)c(Cl)c(Cl)c(Cl)c1Cl	0.7	Cc1cc(O)cc(C)c1Cl	0.6875
CCCCCc1ccc(-c2ccc(-c3cnc(C(=O)Nc4ccc(C)c(O)c4Cl)nc3)cc2)cc1	101262	1	370	0.778975	0.924555	-6.85615	0.229596	1	wuxi	8	WXCD00614067_phase_3_Br_COOH	O=C(O)c1ncc(Br)cn1	BT0939_BT	CCCCCc1ccc(-c2ccc(B(O)O)cc2)cc1	AG1721_AG	Cc1ccc(N)c(Cl)c1O	Oc1c(O)c(Cl)c(Cl)c(Cl)c1Cl	0.7	Cc1cc(O)cc(C)c1Cl	0.625
CSc1cc(F)ccc1-c1ccccc1C1(C(=O)Nc2cccc(OC(F)(F)F)c2O)CC1	109142	1	3666	0.778058	0.918267	-6.57535	0.492552	1	wuxi	8	WXCD00907442_phase_3_Br_COOH	O=C(O)C1(c2ccccc2Br)CC1	BT6300_BT	CSc1cc(F)ccc1B(O)O	AG5002_AG	Nc1cccc(OC(F)(F)F)c1O	CC(C)(C)C(=O)Nc1ccc2c(c1)C(=O)C(=O)c1ccccc1-2	0.53125	O=C(O)C(O)c1ccccc1	0.444444
CC[C@H]1CC[C@H](c2ccc(-c3ccc(C(=O)Nc4cc(Cl)cc([N+](=O)[O-])c4O)nc3)cc2)CC1	120640	1	8391	0.777952	0.935251	-7.47177	0.537903	1	wuxi	8	WXCD00900937_phase_3_Br_COOH	O=C(O)c1ccc(Br)cn1	BT5525_BT	CC[C@H]1CC[C@H](c2ccc(B(O)O)cc2)CC1	AG2348_AG	Nc1cc(Cl)cc([N+](=O)[O-])c1O	O=C(Nc1cc(Cl)cc(Cl)c1O)c1c(O)c(Cl)cc(Cl)c1Cl	0.612903	Oc1ccc(Cl)cc1	0.615385
CCOC(=O)N(c1ncc([N+](=O)[O-])s1)c1nnc(S)s1	104189	1	1597	0.777577	0.858604	-3.47199	0.564931	1	real	27	44512	CCOC(=O)Nc1nnc(S)s1	82580	O=[N+]([O-])c1cnc(Br)s1			CCOc1ccc(C(=O)Nc2ncc([N+](=O)[O-])s2)cc1	0.571429	CC(=O)Nc1ncc([N+](=O)[O-])s1	0.666667
O=C(Nc1c(O)c(Cl)cc(Cl)c1Cl)c1cc(C=Cc2ccc(Br)cc2)nc2ccc(Br)cc12	109126	2	3659	0.777529	0.916849	-6.52931	0.525798	1	real	527	7528977	Nc1c(O)c(Cl)cc(Cl)c1Cl	2016991	O=C(O)c1cc(C=Cc2ccc(Br)cc2)nc2ccc(Br)cc12			Oc1cc(O)cc(/C=C/c2ccc(Br)cc2)c1	0.772727	Cc1cc(O)cc(C)c1Cl	0.5625
O=C(Nc1ccc2c3c(cccc13)-c1ccccc1-2)c1ccc2c(-c3cc(OC(F)(F)F)ccc3O)cccc2n1	117262	1	7005	0.777315	0.936337	-7.56279	0.515443	1	wuxi	8	WXCD02501367_phase_3_Br_COOH	O=C(O)c1ccc2c(Br)cccc2n1	BT2756_BT	OB(O)c1cc(OC(F)(F)F)ccc1O	AG1403_AG	Nc1ccc2c3c(cccc13)-c1ccccc1-2	Oc1ccc2ccc3cccc4ccc1c2c34	0.65	Nc1ccc(C(=O)Oc2ccccc2)c(O)c1	0.5
O=C(Nc1ccc(Cl)c(Cl)c1Cl)c1nc2cc(-c3ccc(-c4ccccc4)cc3C(F)(F)F)ccc2[nH]1	122408	1	9097	0.777106	0.920464	-6.74148	0.564088	1	wuxi	8	WXCD00131339_phase_3_Br_COOH	O=C(O)c1nc2cc(Br)ccc2[nH]1	BT3145_BT	OB(O)c1ccc(-c2ccccc2)cc1C(F)(F)F	AG1717_AG	Nc1ccc(Cl)c(Cl)c1Cl	O=C(Nc1ccc(Cl)cc1F)c1ccccc1O	0.529412	O=C(O)C(O)c1ccccc1	0.5
O=C(Nc1ccc(Oc2ccc3ccccc3c2)c(Cl)c1)Nc1cccc(Cl)c1SCC(F)(F)F	123908	1	9712	0.777003	0.934393	-7.47751	0.554611	1	real	2430	3564194	Nc1cccc(Cl)c1SCC(F)(F)F	4047306	Nc1ccc(Oc2ccc3ccccc3c2)c(Cl)c1			O=C(Nc1ccc(Cl)cc1)Nc1ccc(Cl)c(Cl)c1	0.730769	O=C(O)C(O)c1ccccc1	0.5
CC(=O)NC[C@H]1CN(c2ccc(N3CCN(C(=O)Cc4cccc(-c5cc(F)cc(F)c5O)n4)CC3)c(F)c2)C(=O)O1	101015	1	264	0.776297	0.884194	-4.88249	0.336047	1	wuxi	8	WXCD02505630_phase_3_Br_COOH	O=C(O)Cc1cccc(Br)n1	BT2342_BT	OB(O)c1cc(F)cc(F)c1O	AN00795_AN	CC(=O)NC[C@H]1CN(c2ccc(N3CCNCC3)c(F)c2)C(=O)O1	CC(=O)NC[C@H]1CN(c2ccc(N3CCN(C(=O)CO)CC3)c(F)c2)C(=O)O1	0.925926	CC(=O)NC[C@H]1CN(c2ccc(N3CCN(C(=O)CO)CC3)c(F)c2)C(=O)O1	0.925926
O=C(Nc1c(O)c(Cl)cc(Cl)c1Cl)c1cc(C=Cc2ccc(Cl)cc2)nc2ccc(Br)cc12	111779	1	4753	0.776151	0.917156	-6.61904	0.525722	1	real	22	7528977	Nc1c(O)c(Cl)cc(Cl)c1Cl	2017012	O=C(O)c1cc(C=Cc2ccc(Cl)cc2)nc2ccc(Br)cc12			Oc1cc(O)cc(/C=C/c2ccc(Br)cc2)c1	0.727273	Oc1ccc(Cl)cc1	0.769231
O=C(Nc1cccc(OC(F)(F)F)c1O)C1(c2cccc(-c3cccc(-c4ccc(C(F)(F)F)cc4)c3)c2)CC1	114556	1	5893	0.775699	0.933758	-7.51387	0.502343	1	wuxi	8	WXCD00907437_phase_3_Br_COOH	O=C(O)C1(c2cccc(Br)c2)CC1	BT4546_BT	OB(O)c1cccc(-c2ccc(C(F)(F)F)cc2)c1	AG5002_AG	Nc1cccc(OC(F)(F)F)c1O	O=C(Nc1cc(C(F)(F)F)ccc1O)Nc1cc(C(F)(F)F)ccc1O	0.666667	NNC(=O)c1ccncc1	0.428571
C[Si](C)(C)c1ccc(-c2ccc3n[nH]c(C(=O)Nc4ccc(O)c(F)c4F)c3c2)cc1	118979	1	7712	0.775485	0.911418	-6.35372	0.558541	1	wuxi	8	WXCD00614089_phase_3_Br_COOH	O=C(O)c1[nH]nc2ccc(Br)cc12	BT0835_BT	C[Si](C)(C)c1ccc(B(O)O)cc1	AG0300_AG	Nc1ccc(O)c(F)c1F	O=C(Nc1cc(C(F)(F)F)ccc1O)Nc1cc(C(F)(F)F)ccc1O	0.555556	NNC(=O)c1ccncc1	0.428571
Cc1cc(Cl)c(NC(=O)c2ccc(C(F)(F)F)cc2-c2ccccc2-n2c3ccccc3c3ccccc32)cc1O	116978	1	6884	0.775199	0.913467	-6.47642	0.548755	1	wuxi	8	WXCD00901704_phase_3_Br_COOH	O=C(O)c1ccc(C(F)(F)F)cc1Br	BT0084_BT	OB(O)c1ccccc1-n1c2ccccc2c2ccccc21	AG2381_AG	Cc1cc(Cl)c(N)cc1O	O=C(Nc1cc(C(F)(F)F)ccc1O)Nc1cc(C(F)(F)F)ccc1O	0.740741	Cc1cc(O)cc(C)c1Cl	0.625
CC1(C)c2ccccc2-c2ccc(-c3ccc(CC(=O)Nc4cc([N+](=O)[O-])cc(Cl)c4O)cc3F)cc21	112904	1	5212	0.775111	0.91931	-6.78762	0.514498	1	wuxi	8	WXCD02502779_phase_3_Br_COOH	O=C(O)Cc1ccc(Br)c(F)c1	BT0832_BT	CC1(C)c2ccccc2-c2ccc(B(O)O)cc21	AG0423_AG	Nc1cc([N+](=O)[O-])cc(Cl)c1O	Oc1c(O)c(Cl)c(Cl)c(Cl)c1Cl	0.6	NC(=O)c1cc([N+](=O)[O-])cc([N+](=O)[O-])c1	0.636364
O=C(CCl)Nc1cc(C(F)(F)F)ccc1Oc1ccc(NC(c2ccc(Cl)cc2)c2ccc3ccccc3c2)cc1	108731	1	3492	0.775055	0.93229	-7.4713	0.471746	1	real	2230	26298055	NC(c1ccc(Cl)cc1)c1ccc2ccccc2c1	8059	O=C(CCl)Nc1cc(C(F)(F)F)ccc1Oc1ccc(Br)cc1			O=C(Nc1cc(C(F)(F)F)ccc1O)Nc1cc(C(F)(F)F)ccc1O	0.703704	Oc1ccc(Cl)cc1	0.692308
Cc1ccc(NC(=O)c2nsc3cc(-c4cc(OC(F)(F)F)ccc4O)ccc23)c(Cl)c1O	111182	1	4512	0.774874	0.926285	-7.16608	0.488599	1	wuxi	8	WXCD02502139_phase_3_Br_COOH	O=C(O)c1nsc2cc(Br)ccc12	BT2756_BT	OB(O)c1cc(OC(F)(F)F)ccc1O	AG1721_AG	Cc1ccc(N)c(Cl)c1O	Oc1c(O)c(Cl)c(Cl)c(Cl)c1Cl	0.7	Cc1cc(O)cc(C)c1Cl	0.6875
Cc1cc(Cl)c(NC(=O)C2(c3ccc(-c4ccccc4-c4ccc5ccccc5c4)cc3)CC2)cc1O	118116	1	7355	0.774554	0.927413	-7.24228	0.528115	1	wuxi	8	WXCD00610417_phase_3_Br_COOH	O=C(O)C1(c2ccc(Br)cc2)CC1	BT2208_BT	OB(O)c1ccccc1-c1ccc2ccccc2c1	AG2381_AG	Cc1cc(Cl)c(N)cc1O	Cc1cc(O)ccc1O	0.647059	Cc1cc(O)cc(C)c1Cl	0.625
O=C(Nc1cc(Cl)cc(Cl)c1O)c1ccc(F)c(-c2c(F)c(F)c(F)c(F)c2F)n1	115572	1	6311	0.774373	0.899723	-5.79975	0.563946	1	wuxi	8	WXCD02502777_phase_3_Br_COOH	O=C(O)c1ccc(F)c(Br)n1	BT0746_BT	OB(O)c1c(F)c(F)c(F)c(F)c1F	AG1183_AG	Nc1cc(Cl)cc(Cl)c1O	O=C(Nc1cc(Cl)cc(Cl)c1O)c1c(O)c(Cl)cc(Cl)c1Cl	0.741935	Oc1ccc(Cl)cc1	0.615385
CCCc1ccc(-c2ccc(-c3ccc(C(=O)Nc4cc(Br)cc(Cl)c4O)c(OC)n3)c(F)c2)cc1	105835	2	2278	0.774291	0.939494	-7.88996	0.399219	1	wuxi	8	WXCD02010716_phase_3_Br_COOH	COc1nc(Br)ccc1C(=O)O	BT1049_BT	CCCc1ccc(-c2ccc(B(O)O)c(F)c2)cc1	AG3730_AG	Nc1cc(Br)cc(Cl)c1O	O=C(Nc1cc(Cl)cc(Cl)c1O)c1c(O)c(Cl)cc(Cl)c1Cl	0.612903	Oc1ccc(Cl)cc1	0.538462
CC1(C)c2ccccc2-c2ccc(-c3ccc(CN[CH]c4cc(Cl)c(Cl)cc4O)nc3)cc21	115770	1	6393	0.774273	0.903188	-5.9868	0.558291	1	wuxi	13	LN00174727_phase_3_Br_N-Boc	CC(C)(C)OC(=O)NCc1ccc(Br)cn1	BT0832_BT	CC1(C)c2ccccc2-c2ccc(B(O)O)cc21	QS2313_QS	O=Cc1cc(Cl)c(Cl)cc1O	CC1(C)C(=O)N=C2C1=C(O)C(=O)c1ccccc12	0.5	Oc1ccc(Cl)cc1	0.538462
O=C(CN1C(=O)C(=Cc2ccc(Br)cc2)SC1=S)Nc1ccc2c(c1)C(=O)C(=O)c1ccccc1-2	106116	1	2396	0.774156	0.93689	-7.76064	0.401981	1	real	22	12410267	Nc1ccc2c(c1)C(=O)C(=O)c1ccccc1-2	141764	O=C(O)CN1C(=O)C(=Cc2ccc(Br)cc2)SC1=S			CC(C)(C)C(=O)Nc1ccc2c(c1)C(=O)C(=O)c1ccccc1-2	0.75	O=C(O)C(O)c1ccccc1	0.5
O=C(Nc1c(O)ccc(Cl)c1F)c1cn(C2CC2)c2cc(Cl)c(F)cc2c1=O	103842	1	1451	0.774153	0.91197	-6.45381	0.403105	1	real	527	26336538	Nc1c(O)ccc(Cl)c1F	59353	O=C(O)c1cn(C2CC2)c2cc(Cl)c(F)cc2c1=O			O=C(O)c1cn(C2CC2)c2cc(Cl)c(F)cc2c1=O	0.897436	O=C(O)c1cn(C2CC2)c2cc(N3CCNCC3)c(F)cc2c1=O	0.630435
O=C(Nc1cc(C(F)(F)F)c(F)cc1O)c1c2c(nc3ccccc13)C(=Cc1ccc(Cl)c(Cl)c1)CCC2	106946	1	2749	0.774102	0.92425	-7.1006	0.440771	1	real	22	3834559	Nc1cc(C(F)(F)F)c(F)cc1O	6012	O=C(O)c1c2c(nc3ccccc13)C(=Cc1ccc(Cl)c(Cl)c1)CCC2			O=c1cccccc1O	0.6875	Oc1ccc(Cl)c2cccnc12	0.56
Cn1cc(C(=O)Nc2cccc(OC(F)(F)F)c2O)c2cc(-c3cccc(-c4cccc5c4sc4ccccc45)c3)ccc21	119769	1	8035	0.774002	0.917577	-6.75593	0.54853	1	wuxi	8	LN00226029_phase_3_Br_COOH	Cn1cc(C(=O)O)c2cc(Br)ccc21	BT7340_BT	OB(O)c1cccc(-c2cccc3c2sc2ccccc23)c1	AG5002_AG	Nc1cccc(OC(F)(F)F)c1O	O=C(Nc1cccc(NC(=O)c2cccc(O)c2O)c1)c1cccc(O)c1O	0.592593	O=C(Nc1ccc(C(=O)O)c(O)c1)c1ccccc1	0.466667
Cc1cc2c(cc1-c1ccc(CN[CH]c3cc(F)c(Cl)cc3O)nc1)C(C)(C)CCC2(C)C	112998	1	5251	0.773597	0.911002	-6.43277	0.529911	1	wuxi	13	LN00174727_phase_3_Br_N-Boc	CC(C)(C)OC(=O)NCc1ccc(Br)cn1	BT1024_BT	Cc1cc2c(cc1B(O)O)C(C)(C)CCC2(C)C	QS2606_QS	O=Cc1cc(F)c(Cl)cc1O	Cc1cc2c(cc1-c1cc(/C=C\C(=O)O)ccc1O)C(C)(C)CCC2(C)C	0.609756	Cc1cc(O)cc(C)c1Cl	0.625
Cc1sc(-c2cc(C(F)(F)F)ccc2C(F)(F)F)nc1C(=O)Nc1cc(Cl)c(O)cc1Cl	111221	1	4527	0.773572	0.906034	-6.17356	0.520943	1	wuxi	8	WXCD02012886_phase_3_Br_COOH	Cc1sc(Br)nc1C(=O)O	BT2173_BT	OB(O)c1cc(C(F)(F)F)ccc1C(F)(F)F	AG1187_AG	Nc1cc(Cl)c(O)cc1Cl	O=C(Nc1cc(C(F)(F)F)ccc1O)Nc1cc(C(F)(F)F)ccc1O	0.740741	Cc1cc(O)cc(C)c1Cl	0.5625
O=C(Oc1ccc(O)c(C(=O)CCl)c1)c1ccc([N+](=O)[O-])c(Sc2ccc(Cl)cc2)c1	115051	0	6095	0.773481	0.915659	-6.68318	0	1	real	1458	11875106	O=C(O)c1ccc([N+](=O)[O-])c(Sc2ccc(Cl)cc2)c1	1034684	O=C(CCl)c1cc(F)ccc1O			O=C1c2c(O)ccc([N+](=O)[O-])c2C(=O)c2c([N+](=O)[O-])ccc(O)c21	0.666667	Oc1ccc(Cl)cc1	0.769231
CC(C)CCSc1ccc(-c2csc(C(=O)Nc3cc(Cl)c(Cl)cc3O)c2)cc1	108377	1	3343	0.773352	0.907822	-6.2791	0.491499	1	wuxi	8	WXCD00196407_phase_3_Br_COOH	O=C(O)c1cc(Br)cs1	BT5513_BT	CC(C)CCSc1ccc(B(O)O)cc1	AG1333_AG	Nc1cc(Cl)c(Cl)cc1O	O=C(Nc1ccc(Cl)cc1)Nc1ccc(Cl)c(Cl)c1	0.5	Oc1ccc(Cl)cc1	0.538462
CCCN(c1ccc([N+](=O)[O-])s1)c1nnc(S)s1	102043	1	690	0.772996	0.872613	-4.45155	0.449918	1	real	27	33681	CCCNc1nnc(S)s1	61330	O=[N+]([O-])c1ccc(Br)s1			Nc1nnc(Sc2ncc([N+](=O)[O-])s2)s1	0.424242	CC(=O)Nc1ncc([N+](=O)[O-])s1	0.466667
CCOC(=O)N(c1cc([N+](=O)[O-])c(F)cc1Cl)S(=O)(=O)N1CCC(C)(N)C1	113144	0	5309	0.772992	0.852673	-3.40596	0	1	real	27	27066438	CCOC(=O)NS(=O)(=O)N1CCC(C)(N)C1	9548144	O=[N+]([O-])c1cc(Br)c(Cl)cc1F			O=C1c2c(O)ccc([N+](=O)[O-])c2C(=O)c2c([N+](=O)[O-])ccc(O)c21	0.541667	NC(=O)c1cc([N+](=O)[O-])cc([N+](=O)[O-])c1	0.590909
CC(=O)NC[C@H]1CN(c2ccc(N3CCN(C(=O)Cc4cccc(-c5c(O)cccc5O)n4)CC3)c(F)c2)C(=O)O1	116094	1	6529	0.772907	0.878173	-4.74786	0.598313	1	wuxi	8	WXCD02505630_phase_3_Br_COOH	O=C(O)Cc1cccc(Br)n1	BT4896_BT	OB(O)c1c(O)cccc1O	AN00795_AN	CC(=O)NC[C@H]1CN(c2ccc(N3CCNCC3)c(F)c2)C(=O)O1	CC(=O)NC[C@H]1CN(c2ccc(N3CCN(C(=O)CO)CC3)c(F)c2)C(=O)O1	0.925926	CC(=O)NC[C@H]1CN(c2ccc(N3CCN(C(=O)CO)CC3)c(F)c2)C(=O)O1	0.925926
Cc1cc(O)c(NC(=O)c2cc(C=Cc3ccc(Br)cc3)nc3ccc(Br)cc23)cc1C(F)(F)F	120062	1	8154	0.772766	0.917039	-6.79383	0.552794	1	real	527	21490581	Cc1cc(O)c(N)cc1C(F)(F)F	2016991	O=C(O)c1cc(C=Cc2ccc(Br)cc2)nc2ccc(Br)cc12			Oc1cc(O)cc(/C=C/c2ccc(Br)cc2)c1	0.772727	Cc1cc(O)cc(C)c1Cl	0.5
Cc1ccc(NC(=O)C2(c3cccc(-c4ccc(C(F)(F)F)c(F)c4F)c3)CC2)c(Cl)c1O	115939	1	6463	0.77267	0.920008	-6.95463	0.525037	1	wuxi	8	WXCD00907437_phase_3_Br_COOH	O=C(O)C1(c2cccc(Br)c2)CC1	BT5788_BT	OB(O)c1ccc(C(F)(F)F)c(F)c1F	AG1721_AG	Cc1ccc(N)c(Cl)c1O	Oc1c(O)c(Cl)c(Cl)c(Cl)c1Cl	0.7	Cc1cc(O)cc(C)c1Cl	0.6875
N[C@H]1CCN(CC2CN(S(=O)(=O)c3nnc(-c4ccccc4)s3)C(=O)O2)C1	120150	1	8192	0.772482	0.844948	-3.02808	0.656253	1	real	40	22090915	N[C@H]1CCN(CC2CNC(=O)O2)C1	6770810	O=S(=O)(F)c1nnc(-c2ccccc2)s1			O=c1cccccc1O	0.5	NCc1ccc(S(N)(=O)=O)cc1	0.45
O=C(Nc1cc(Cl)c(Cl)cc1O)c1cc(-c2ccc(-c3ccccc3)cc2C(F)(F)F)cn2ccnc12	104788	1	1846	0.772376	0.90808	-6.34482	0.4291	1	wuxi	8	LN00169663_phase_3_Br_COOH	O=C(O)c1cc(Br)cn2ccnc12	BT3145_BT	OB(O)c1ccc(-c2ccccc2)cc1C(F)(F)F	AG1333_AG	Nc1cc(Cl)c(Cl)cc1O	O=C(Nc1ccc(Cl)cc1F)c1ccccc1O	0.647059	Oc1ccc(Cl)c2cccnc12	0.56
CCCCSc1ccc(-c2csc(C(=O)Nc3cc(F)c(O)cc3Cl)c2)cc1	107131	1	2825	0.77235	0.888967	-5.34378	0.511	1	wuxi	8	WXCD00196407_phase_3_Br_COOH	O=C(O)c1cc(Br)cs1	BT4176_BT	CCCCSc1ccc(B(O)O)cc1	AG00073_AG	Nc1cc(F)c(O)cc1Cl	O=C(Nc1ccc(Cl)cc1F)c1ccccc1O	0.588235	CCCCCCCCCCCCCCCCCCCCCCO	0.538462
O=C(Nc1cc([N+](=O)[O-])cc(Cl)c1O)C1(c2cccc(-c3cc(C(F)(F)F)ccc3C(F)(F)F)c2)CC1	122191	1	9013	0.772086	0.916005	-6.77591	0.553214	1	wuxi	8	WXCD00907437_phase_3_Br_COOH	O=C(O)C1(c2cccc(Br)c2)CC1	BT2173_BT	OB(O)c1cc(C(F)(F)F)ccc1C(F)(F)F	AG0423_AG	Nc1cc([N+](=O)[O-])cc(Cl)c1O	O=C(Nc1cc(C(F)(F)F)ccc1O)Nc1cc(C(F)(F)F)ccc1O	0.703704	NC(=O)c1cc([N+](=O)[O-])cc([N+](=O)[O-])c1	0.636364
O=C(Nc1cc(Cl)c(Cl)cc1F)c1nc2cc(-c3cccc(OC(F)(F)F)c3F)ccc2[nH]1	116269	1	6601	0.772062	0.919151	-6.94221	0.524991	1	wuxi	8	WXCD00131339_phase_3_Br_COOH	O=C(O)c1nc2cc(Br)ccc2[nH]1	BT3421_BT	OB(O)c1cccc(OC(F)(F)F)c1F	AG2157_AG	Nc1cc(Cl)c(Cl)cc1F	O=C(Nc1ccc(Cl)cc1F)c1ccccc1O	0.558824	Oc1ccc(Cl)cc1	0.461538
CCCCCCCCOc1ccc(-c2ccc3c(C(=O)Nc4cc(O)c(C)cc4Cl)nsc3c2)cc1	112729	1	5143	0.771986	0.918273	-6.90021	0.506039	1	wuxi	8	WXCD02502139_phase_3_Br_COOH	O=C(O)c1nsc2cc(Br)ccc12	BT0606_BT	CCCCCCCCOc1ccc(B(O)O)cc1	AG2381_AG	Cc1cc(Cl)c(N)cc1O	Cc1cc(O)ccc1O	0.647059	CCCCCCCCCCCCCCCCCCCCCCO	0.769231
Cc1cccc(-n2nc(C(=O)Nc3cc(Br)cc(C(F)(F)F)c3O)cc2-c2ccc(-c3ccccc3)cc2)c1	122755	1	9238	0.771954	0.914784	-6.71895	0.5569	1	real	22	22557662	Nc1cc(Br)cc(C(F)(F)F)c1O	38620	Cc1cccc(-n2nc(C(=O)O)cc2-c2ccc(-c3ccccc3)cc2)c1			Cc1cc(O)cc(C)c1O	0.571429	Cc1cc(O)cc(C)c1Cl	0.5
CC(C)CCSc1ccc(-c2cccc(C3(C(=O)Nc4cc([N+](=O)[O-])cc(Cl)c4O)CC3)c2)cc1	114654	1	5931	0.771761	0.911625	-6.56356	0.530332	1	wuxi	8	WXCD00907437_phase_3_Br_COOH	O=C(O)C1(c2cccc(Br)c2)CC1	BT5513_BT	CC(C)CCSc1ccc(B(O)O)cc1	AG0423_AG	Nc1cc([N+](=O)[O-])cc(Cl)c1O	Oc1c(O)c(Cl)c(Cl)c(Cl)c1Cl	0.6	NC(=O)c1cc([N+](=O)[O-])cc([N+](=O)[O-])c1	0.636364
O=C(Nc1ccc(Oc2ccc3ccccc3c2)c(Cl)c1)Nc1cc(C(F)(F)F)ccc1Oc1ccc(Br)cc1	121994	1	8932	0.771572	0.931939	-7.63903	0.526831	1	real	2430	6923	Nc1cc(C(F)(F)F)ccc1Oc1ccc(Br)cc1	4047306	Nc1ccc(Oc2ccc3ccccc3c2)c(Cl)c1			O=C(Nc1cc(C(F)(F)F)ccc1O)Nc1cc(C(F)(F)F)ccc1O	0.814815	O=C(Nc1ccc(C(=O)O)c(O)c1)c1ccccc1	0.5
CCCc1ccc(-c2ccc(-c3ccccc3C3(C(=O)Nc4cc(O)c(Cl)cc4F)CC3)cc2)cc1	109296	1	3730	0.771389	0.928386	-7.46251	0.454713	1	wuxi	8	WXCD00907442_phase_3_Br_COOH	O=C(O)C1(c2ccccc2Br)CC1	BT3844_BT	CCCc1ccc(-c2ccc(B(O)O)cc2)cc1	AG0820_AG	Nc1cc(O)c(Cl)cc1F	O=C(Nc1ccc(Cl)cc1F)c1ccccc1O	0.588235	CCCCCCCCCCCCCCCCCCCCCCO	0.538462
O=C(CCl)c1cc(OC(=O)c2cc([N+](=O)[O-])ccc2Sc2ccc(Cl)cc2)ccc1O	111840	0	4779	0.77087	0.907457	-6.39262	0	1	real	1458	8445	O=C(O)c1cc([N+](=O)[O-])ccc1Sc1ccc(Cl)cc1	1034684	O=C(CCl)c1cc(F)ccc1O			O=C1C=CC(=O)c2c(O)ccc(O)c21	0.5625	Oc1ccc(Cl)cc1	0.769231
O=C(CCN1C(=O)C(=Cc2ccc(F)cc2)SC1=S)OCc1ccc([N+](=O)[O-])cc1Cl	108226	1	3283	0.770676	0.90475	-6.26097	0.496059	1	real	1458	43186	O=C(O)CCN1C(=O)C(=Cc2ccc(F)cc2)SC1=S	9147050	O=[N+]([O-])c1ccc(CCl)c(Cl)c1			O=C(CCN1C(=O)/C(=C/c2ccc(-c3ccc([N+](=O)[O-])cc3)o2)SC1=S)O[K]	0.678571	NC(=O)c1cc([N+](=O)[O-])cc([N+](=O)[O-])c1	0.590909
O=C(CCl)c1cc(OC(=O)c2cn(C3CC3)c3cc(F)c(F)cc3c2=O)ccc1O	101561	1	495	0.770657	0.903558	-6.19947	0.300039	1	real	1458	4073707	O=C(O)c1cn(C2CC2)c2cc(F)c(F)cc2c1=O	1034684	O=C(CCl)c1cc(F)ccc1O			O=C(O)c1cn(C2CC2)c2cc(Cl)c(F)cc2c1=O	0.769231	O=C(O)c1cn(C2CC2)c2cc(N3CCNCC3)c(F)cc2c1=O	0.630435
CSc1ccc(-c2cc(C(=O)Nc3cc(O)c(Cl)cc3Cl)[nH]n2)cc1C(F)(F)F	117038	1	6910	0.770419	0.892059	-5.60914	0.571656	1	wuxi	8	WXCD00191766_phase_3_Br_COOH	O=C(O)c1cc(Br)n[nH]1	BT2766_BT	CSc1ccc(B(O)O)cc1C(F)(F)F	AG3998_AG	Nc1cc(O)c(Cl)cc1Cl	O=C(Nc1cc(C(F)(F)F)ccc1O)Nc1cc(C(F)(F)F)ccc1O	0.62963	Oc1ccc(Cl)cc1	0.538462
Oc1c(I)cc(I)cc1[CH]N1CCC[C@H]1c1ncc(-c2ccc3c(c2)C2(c4ccccc4-c4ccccc42)c2ccccc2-3)[nH]1	120019	2	8136	0.76969	0.899541	-6.04049	0.604048	1	wuxi	13	LN00199745_phase_3_Br_N-Boc	CC(C)(C)OC(=O)N1CCC[C@H]1c1ncc(Br)[nH]1	BT1080_BT	OB(O)c1ccc2c(c1)C1(c3ccccc3-c3ccccc31)c1ccccc1-2	QS0038_QS	O=Cc1cc(I)cc(I)c1O	Oc1c(I)cc(I)cc1I	0.928571	Oc1ccc(Cl)cc1	0.384615
CCCCN(c1nnc(S)s1)c1c[n+]([O-])ccc1[N+](=O)[O-]	102432	2	853	0.769347	0.850969	-3.51138	0.603582	1	real	27	6828	CCCCNc1nnc(S)s1	2990197	O=[N+]([O-])c1cc[n+]([O-])cc1F			O=C1c2c(O)ccc([N+](=O)[O-])c2C(=O)c2c([N+](=O)[O-])ccc(O)c21	0.458333	[O-][n+]1cc[n+]([O-])c2ccccc21	0.466667
O=C(Nc1cc(Cl)cc(Br)c1O)c1cn(C2CC2)c2cc(F)c(F)cc2c1=O	102173	1	746	0.76885	0.905493	-6.39752	0.330702	1	real	22	4785251	Nc1cc(Cl)cc(Br)c1O	4073707	O=C(O)c1cn(C2CC2)c2cc(F)c(F)cc2c1=O			O=C(O)c1cn(C2CC2)c2cc(Cl)c(F)cc2c1=O	0.794872	O=C(O)c1cn(C2CC2)c2cc(N3CCNCC3)c(F)cc2c1=O	0.630435
CCCCCCCOc1ccc(-c2cccc([C@@H](CC(=O)O)N[CH]c3cc([N+](=O)[O-])cc(Br)c3O)c2)cc1	121466	1	8724	0.768789	0.894334	-5.81555	0.574917	1	wuxi	13	LN01374998_phase_3_Br_N-Boc	CC(C)(C)OC(=O)N[C@H](CC(=O)O)c1cccc(Br)c1	BT0659_BT	CCCCCCCOc1ccc(B(O)O)cc1	QS0748_QS	O=Cc1cc([N+](=O)[O-])cc(Br)c1O	CCCCCCCCCCCC[N+](C)(C)CCOc1ccccc1	0.666667	CCCCCCCCCCCCCCCCCCCCCCO	0.692308
CCCCCOc1ccc(-c2csc(C(=O)Nc3cc(Cl)c(Cl)cc3O)c2)cc1	109621	1	3862	0.768645	0.899702	-6.1048	0.505897	1	wuxi	8	WXCD00196407_phase_3_Br_COOH	O=C(O)c1cc(Br)cs1	BT0720_BT	CCCCCOc1ccc(B(O)O)cc1	AG1333_AG	Nc1cc(Cl)c(Cl)cc1O	CCCCCCCCCCCCOC(=O)c1cc(O)c(O)c(O)c1	0.6	CCCCCCCCCCCCCCCCCCCCCCO	0.615385
Cc1cccc(-n2nc(C(=O)Nc3cc(C(F)(F)F)c(Cl)cc3O)cc2-c2ccc(-c3ccccc3)cc2)c1	121409	1	8700	0.76863	0.913532	-6.83094	0.546336	1	real	22	11656874	Nc1cc(C(F)(F)F)c(Cl)cc1O	38620	Cc1cccc(-n2nc(C(=O)O)cc2-c2ccc(-c3ccccc3)cc2)c1			O=C(Nc1cc(C(F)(F)F)ccc1O)Nc1cc(C(F)(F)F)ccc1O	0.62963	Cc1cc(O)cc(C)c1Cl	0.5625
CCCCOc1ccc(F)cc1-c1nc(C(=O)Nc2cc(Cl)c(O)cc2Cl)cs1	103107	1	1139	0.768455	0.899195	-6.08836	0.397004	1	wuxi	8	WXCD00614040_phase_3_Br_COOH	O=C(O)c1csc(Br)n1	BT2237_BT	CCCCOc1ccc(F)cc1B(O)O	AG1187_AG	Nc1cc(Cl)c(O)cc1Cl	NCCCOc1cc2ccccc2cc1C(=O)Nc1ccc(Cl)cc1O	0.565217	CCCCCCCCCCCCCCCCCCCCCCO	0.538462
O=C(Nc1cc(C(F)(F)F)ccc1O)c1ccc2ccc(-c3cccc(-c4ccc(C(F)(F)F)cc4)c3)cc2n1	122203	1	9018	0.768329	0.916894	-7.02334	0.544662	1	wuxi	8	WXCD01004316_phase_3_Br_COOH	O=C(O)c1ccc2ccc(Br)cc2n1	BT4546_BT	OB(O)c1cccc(-c2ccc(C(F)(F)F)cc2)c1	AG1327_AG	Nc1cc(C(F)(F)F)ccc1O	O=C(Nc1cc(C(F)(F)F)ccc1O)Nc1cc(C(F)(F)F)ccc1O	0.888889	NNC(=O)c1ccncc1	0.52381
CSc1cc(F)ccc1-c1ccc(C2(C(=O)Nc3cc([N+](=O)[O-])cc(Cl)c3O)CCCC2)cc1	116384	1	6646	0.768078	0.904813	-6.40316	0.540339	1	wuxi	8	WXCD00610362_phase_3_Br_COOH	O=C(O)C1(c2ccc(Br)cc2)CCCC1	BT6300_BT	CSc1cc(F)ccc1B(O)O	AG0423_AG	Nc1cc([N+](=O)[O-])cc(Cl)c1O	O=C(Nc1ccc(F)cc1)Nc1ccc(Cl)c([N+](=O)[O-])c1	0.6	NC(=O)c1cc([N+](=O)[O-])cc([N+](=O)[O-])c1	0.636364
O=C(Nc1ccc(O)cc1OC(F)(F)F)c1cc(C=Cc2ccc(Br)cc2)nc2ccc(Br)cc12	116919	1	6861	0.767524	0.910826	-6.74814	0.534039	1	real	527	3660444	Nc1ccc(O)cc1OC(F)(F)F	2016991	O=C(O)c1cc(C=Cc2ccc(Br)cc2)nc2ccc(Br)cc12			Oc1cc(O)cc(/C=C/c2ccc(Br)cc2)c1	0.863636	Oc1ccc(Cl)cc1	0.538462
N#CC(C(=O)COC(=O)CCN1C(=O)C(=Cc2ccc(F)cc2)SC1=S)=C1Nc2cc(Cl)ccc2S1	121147	1	8598	0.76742	0.93682	-8.11696	0.503125	1	real	1458	43186	O=C(O)CCN1C(=O)C(=Cc2ccc(F)cc2)SC1=S	50229	N#CC(C(=O)CCl)=C1Nc2cc(Cl)ccc2S1			CC(C)C(C(=O)O)N1C(=O)/C(=C\c2ccc(Br)cc2)SC1=S	0.609756	Oc1ccc(Cl)cc1	0.615385
Cc1ccc(N(C(=O)c2cc3ccccc3cc2O)S(=O)(=O)c2nc(C(F)(F)F)cs2)cc1	121046	2	8560	0.767268	0.89662	-6.01677	0.595228	1	real	40	3915329	Cc1ccc(NC(=O)c2cc3ccccc3cc2O)cc1	26275513	O=S(=O)(F)c1nc(C(F)(F)F)cs1			Nc1cc2ccccc2cc1N	0.642857	Nc1ccc(C(=O)O)c(O)c1	0.5
O=C(Nc1cc(OC(F)(F)F)ccc1O)c1cc(C=Cc2ccc(Br)cc2)nc2ccc(Br)cc12	111655	1	4704	0.767211	0.916586	-7.06691	0.492131	1	real	527	74833	Nc1cc(OC(F)(F)F)ccc1O	2016991	O=C(O)c1cc(C=Cc2ccc(Br)cc2)nc2ccc(Br)cc12			Oc1cc(O)cc(/C=C/c2ccc(Br)cc2)c1	0.818182	Nc1ccc(C(=O)O)c(O)c1	0.5
O=C(NCCCCCc1cccc2ccccc12)Nc1ccc(Oc2ccc(F)c(Cl)c2)cc1C(F)(F)F	121502	1	8740	0.767205	0.91455	-6.96046	0.542467	1	real	2430	8144555	Nc1ccc(Oc2ccc(F)c(Cl)c2)cc1C(F)(F)F	26606095	NCCCCCc1cccc2ccccc12			Nc1cc2ccccc2cc1N	0.642857	N=C(NCCCCCCNC(=N)NC(=N)Nc1ccc(Cl)cc1)NC(=N)Nc1ccc(Cl)cc1	0.6
N#CC(C(=O)COC(=O)c1nn(-c2cc(Cl)c(Cl)cc2Cl)cc1O)=C1Nc2cc(Cl)ccc2S1	113737	0	5551	0.766898	0.932584	-7.92274	0	1	real	1458	2103544	O=C(O)c1nn(-c2cc(Cl)c(Cl)cc2Cl)cc1O	50229	N#CC(C(=O)CCl)=C1Nc2cc(Cl)ccc2S1			N#C/C(C(=O)c1ccc(Cl)cc1Cl)=C1/NC(=O)c2ccc(Cl)cc2N1	0.571429	Oc1ccc(Cl)cc1	0.692308
CCCCN(c1ncc([N+](=O)[O-])s1)c1nnc(S)s1	116669	4	6761	0.766832	0.867187	-4.49642	0.650515	1	real	27	6828	CCCCNc1nnc(S)s1	3035315	O=[N+]([O-])c1cnc(Cl)s1			Nc1nnc(Sc2ncc([N+](=O)[O-])s2)s1	0.545455	CC(=O)Nc1ncc([N+](=O)[O-])s1	0.6
O=C(COC(=O)c1cc(C=Cc2ccc(Cl)cc2)nc2ccc(Br)cc12)c1cc(F)ccc1O	122515	1	9139	0.766717	0.907349	-6.60886	0.553123	1	real	1458	2017012	O=C(O)c1cc(C=Cc2ccc(Cl)cc2)nc2ccc(Br)cc12	1034684	O=C(CCl)c1cc(F)ccc1O			Oc1cc(O)cc(/C=C/c2ccc(Br)cc2)c1	0.772727	Oc1ccc(Cl)cc1	0.769231
O=C(Nc1cc(Cl)c(O)c2ccccc12)c1cn(C2CC2)c2cc(F)c(F)cc2c1=O	101430	2	438	0.766448	0.904322	-6.46454	0.513507	1	real	527	3869519	Nc1cc(Cl)c(O)c2ccccc12	4073707	O=C(O)c1cn(C2CC2)c2cc(F)c(F)cc2c1=O			O=C(O)c1cn(C2CC2)c2cc(Cl)c(F)cc2c1=O	0.820513	O=C(O)c1cn(C2CC2)c2cc(N3CCNCC3)c(F)cc2c1=O	0.630435
CC(=O)NC[C@H]1CN(c2ccc(N3CCN(C(=O)Cc4cccc(-c5ccc(OC(F)(F)F)cc5O)n4)CC3)c(F)c2)C(=O)O1	100599	1	89	0.766373	0.897831	-6.12808	0.292732	1	wuxi	8	WXCD02505630_phase_3_Br_COOH	O=C(O)Cc1cccc(Br)n1	BT2757_BT	OB(O)c1ccc(OC(F)(F)F)cc1O	AN00795_AN	CC(=O)NC[C@H]1CN(c2ccc(N3CCNCC3)c(F)c2)C(=O)O1	CC(=O)NC[C@H]1CN(c2ccc(N3CCN(C(=O)CO)CC3)c(F)c2)C(=O)O1	0.925926	CC(=O)NC[C@H]1CN(c2ccc(N3CCN(C(=O)CO)CC3)c(F)c2)C(=O)O1	0.925926
CCCCCCc1ccc(-c2csc(NC(=O)CNC(C)(C)c3ccc(Cl)cc3O)n2)cc1	111972	1	4834	0.766099	0.878296	-5.11822	0.556439	1	real	2230	3690213	CC(C)(N)c1ccc(Cl)cc1O	7000	CCCCCCc1ccc(-c2csc(NC(=O)CCl)n2)cc1			CCCCCCCCCc1ccc(B(O)O)cc1	0.72	CCCCCCCCCCCCCCCCCCCCCCO	0.692308
CCCOc1ccc(-c2ccc(-c3nc(C(=O)Nc4cc(Cl)cc([N+](=O)[O-])c4O)cs3)cc2)cc1	116211	1	6579	0.766085	0.915031	-7.04558	0.520507	1	wuxi	8	WXCD00614040_phase_3_Br_COOH	O=C(O)c1csc(Br)n1	BT4170_BT	CCCOc1ccc(-c2ccc(B(O)O)cc2)cc1	AG2348_AG	Nc1cc(Cl)cc([N+](=O)[O-])c1O	O=C(Nc1cc(Cl)cc(Cl)c1O)c1c(O)c(Cl)cc(Cl)c1Cl	0.612903	Oc1ccc(Cl)cc1	0.615385
O=C(Nc1cc(Cl)cc(Cl)c1O)c1cc2cc(-c3cc(F)cc(C(F)(F)F)c3)ccn2n1	110744	1	4328	0.765993	0.897208	-6.11574	0.514765	1	wuxi	8	WXCD00908264_phase_3_Br_COOH	O=C(O)c1cc2cc(Br)ccn2n1	BT0564_BT	OB(O)c1cc(F)cc(C(F)(F)F)c1	AG1183_AG	Nc1cc(Cl)cc(Cl)c1O	O=C(Nc1cc(Cl)cc(Cl)c1O)c1c(O)c(Cl)cc(Cl)c1Cl	0.741935	Oc1ccc(Cl)cc1	0.615385
CCCCCc1ccc(-c2ccc(-c3ccnc(C(=O)Nc4c(Cl)ccc(O)c4Cl)c3)c(F)c2)cc1	114454	1	5851	0.765902	0.926281	-7.64536	0.488715	1	wuxi	8	WXCD00614145_phase_3_Br_COOH	O=C(O)c1cc(Br)ccn1	BT2019_BT	CCCCCc1ccc(-c2ccc(B(O)O)c(F)c2)cc1	AG00136_AG	Nc1c(Cl)ccc(O)c1Cl	CCCCCCCCCc1ccc(B(O)O)cc1	0.72	Cc1cc(O)cc(C)c1Cl	0.625
O=C(NCC(c1ccc(Cl)cc1Cl)c1c[nH]c2ccccc12)Nc1ccc(Cl)cc1-c1ccc(C(F)(F)F)cc1	118871	1	7669	0.765784	0.912507	-6.92927	0.535313	1	real	2430	7171334	Nc1ccc(Cl)cc1-c1ccc(C(F)(F)F)cc1	13986	NCC(c1ccc(Cl)cc1Cl)c1c[nH]c2ccccc12			Clc1ccc(C(c2c[nH]c3ccccc23)c2c[nH]c3ccccc23)cc1	0.758621	Oc1ccc(Cl)cc1	0.615385
Cc1ccc2ccccc2c1-c1nc(C(=O)Nc2cc(Cl)cc(Cl)c2O)ccc1F	110964	1	4425	0.765672	0.894355	-5.98323	0.520475	1	wuxi	8	WXCD02502777_phase_3_Br_COOH	O=C(O)c1ccc(F)c(Br)n1	BT2139_BT	Cc1ccc2ccccc2c1B(O)O	AG1183_AG	Nc1cc(Cl)cc(Cl)c1O	O=C(Nc1cc(Cl)cc(Cl)c1O)c1c(O)c(Cl)cc(Cl)c1Cl	0.741935	Cc1cc(O)cc(C)c1Cl	0.625
O=C(CCl)NC(c1ccccc1)c1ccc2[nH]c(C(F)(F)NC(c3ccc(Cl)cc3)c3ccc(Cl)c(C(F)(F)F)c3)nc2c1	107760	1	3087	0.765656	0.904218	-6.5014	0.475983	1	real	2230	26278862	NC(c1ccc(Cl)cc1)c1ccc(Cl)c(C(F)(F)F)c1	46171	O=C(CCl)NC(c1ccccc1)c1ccc2[nH]c(C(F)(F)F)nc2c1			O=C(Nc1ccc(Cl)cc1)Nc1ccc(Cl)c(Cl)c1	0.615385	Oc1ccc(Cl)cc1	0.692308
Cc1ccc(C=C2CCc3c2nc2ccccc2c3C(=O)Nc2c(O)c(Cl)cc(Cl)c2Cl)cc1	111322	1	4569	0.76554	0.905977	-6.59985	0.50174	1	real	22	7528977	Nc1c(O)c(Cl)cc(Cl)c1Cl	5355	Cc1ccc(C=C2CCc3c2nc2ccccc2c3C(=O)O)cc1			Oc1c(O)c(Cl)c(Cl)c(Cl)c1Cl	0.7	Cc1cc(O)cc(C)c1Cl	0.6875
O=C(Nc1cc(Cl)cc(Cl)c1O)c1cc(-c2ccc3c(c2)Sc2ccccc2S3)n[nH]1	106196	1	2430	0.765441	0.89885	-6.23134	0.459049	1	wuxi	8	WXCD00191766_phase_3_Br_COOH	O=C(O)c1cc(Br)n[nH]1	BT3823_BT	OB(O)c1ccc2c(c1)Sc1ccccc1S2	AG1183_AG	Nc1cc(Cl)cc(Cl)c1O	O=C(Nc1cc(Cl)cc(Cl)c1O)c1c(O)c(Cl)cc(Cl)c1Cl	0.741935	Oc1ccc(Cl)cc1	0.615385
O=C(Nc1cc([N+](=O)[O-])cc(Cl)c1O)c1nsc2cc(-c3ccc(F)cc3C(F)(F)F)ccc12	111246	1	4537	0.765267	0.900271	-6.31516	0.512076	1	wuxi	8	WXCD02502139_phase_3_Br_COOH	O=C(O)c1nsc2cc(Br)ccc12	BT0605_BT	OB(O)c1ccc(F)cc1C(F)(F)F	AG0423_AG	Nc1cc([N+](=O)[O-])cc(Cl)c1O	O=C(Nc1cc(Cl)cc(Cl)c1O)c1c(O)c(Cl)cc(Cl)c1Cl	0.612903	NC(=O)c1cc([N+](=O)[O-])cc([N+](=O)[O-])c1	0.636364
O=C(CCl)c1cc(OC(=O)c2ccccc2Sc2ccc(C(F)(F)F)cc2[N+](=O)[O-])ccc1O	105650	1	2201	0.765197	0.89577	-6.08285	0.453879	1	real	1458	6934	O=C(O)c1ccccc1Sc1ccc(C(F)(F)F)cc1[N+](=O)[O-]	1034684	O=C(CCl)c1cc(F)ccc1O			O=C(CCl)c1ccccc1Nc1cccc(C(F)(F)F)c1	0.684211	Nc1ccc(C(=O)Oc2ccccc2)c(O)c1	0.633333
Cc1ccc(C=C2CCc3c2nc2ccccc2c3C(=O)Nc2cc(C(F)(F)F)c(Cl)cc2O)cc1	114053	1	5684	0.764402	0.912279	-6.99115	0.50751	1	real	22	11656874	Nc1cc(C(F)(F)F)c(Cl)cc1O	5355	Cc1ccc(C=C2CCc3c2nc2ccccc2c3C(=O)O)cc1			O=c1cccccc1O	0.6875	Cc1cc(O)cc(C)c1Cl	0.5625
O=[N+]([O-])c1ccc(N(CC(F)(F)F)c2nnc(S)s2)s1	102344	1	817	0.764373	0.863854	-4.45305	0.455393	1	real	27	2051458	FC(F)(F)CNc1nnc(S)s1	61330	O=[N+]([O-])c1ccc(Br)s1			Nc1nnc(Sc2ncc([N+](=O)[O-])s2)s1	0.424242	CC(=O)Nc1ncc([N+](=O)[O-])s1	0.433333
O=C(Nc1cc(F)c(O)cc1Cl)c1nsc2cc(-c3ccc(OC(F)(F)F)c([N+](=O)[O-])c3)ccc12	124595	1	9987	0.763924	0.90881	-6.83477	0.550241	1	wuxi	8	WXCD02502139_phase_3_Br_COOH	O=C(O)c1nsc2cc(Br)ccc12	BT7192_BT	O=[N+]([O-])c1cc(B(O)O)ccc1OC(F)(F)F	AG00073_AG	Nc1cc(F)c(O)cc1Cl	O=C1c2c(O)ccc([N+](=O)[O-])c2C(=O)c2c([N+](=O)[O-])ccc(O)c21	0.625	Oc1ccc(Cl)cc1	0.538462
C[N+](C)(C)CCOC(=O)c1cn(C2CC2)c2cc(Cl)c(F)cc2c1=O	101640	1	527	0.763924	0.851989	-3.85474	0.456934	1	real	1458	59353	O=C(O)c1cn(C2CC2)c2cc(Cl)c(F)cc2c1=O	50313	C[N+](C)(C)CCBr			O=C(O)c1cn(C2CC2)c2cc(Cl)c(F)cc2c1=O	0.897436	CCN1CCN(c2cc3c(cc2F)c(=O)c(C(=O)O)cn3C2CC2)CC1	0.632653
O=C(Nc1cccc(OC(F)(F)F)c1O)C1(c2ccc(-c3ccc(OC(F)(F)F)cc3O)cc2)CC1	113135	1	5305	0.763359	0.914417	-7.15904	0.491378	1	wuxi	8	WXCD00610417_phase_3_Br_COOH	O=C(O)C1(c2ccc(Br)cc2)CC1	BT2757_BT	OB(O)c1ccc(OC(F)(F)F)cc1O	AG5002_AG	Nc1cccc(OC(F)(F)F)c1O	O=C(Nc1cc(C(F)(F)F)ccc1O)Nc1cc(C(F)(F)F)ccc1O	0.555556	Oc1ccc(Cl)cc1	0.461538
CCCCCCCOc1ccc(-c2cccc3nc(C(=O)Nc4ccc(F)c(F)c4O)ccc23)cc1	117524	1	7113	0.763352	0.900421	-6.42537	0.538024	1	wuxi	8	WXCD02501367_phase_3_Br_COOH	O=C(O)c1ccc2c(Br)cccc2n1	BT0659_BT	CCCCCCCOc1ccc(B(O)O)cc1	AG2739_AG	Nc1ccc(F)c(F)c1O	CCCCCCCCCCCCOC(=O)c1cc(O)c(O)c(O)c1	0.633333	CCCCCCCCCCCCCCCCCCCCCCO	0.769231
O=C(Nc1cc(Cl)cc(Cl)c1O)c1ccc(-c2ccc(/C=C/[N+](=O)[O-])cc2)cn1	121836	1	8870	0.762859	0.891542	-5.98609	0.56539	1	wuxi	8	WXCD00900937_phase_3_Br_COOH	O=C(O)c1ccc(Br)cn1	BT0950_BT	O=[N+]([O-])/C=C/c1ccc(B(O)O)cc1	AG1183_AG	Nc1cc(Cl)cc(Cl)c1O	O=C(Nc1cc(Cl)cc(Cl)c1O)c1c(O)c(Cl)cc(Cl)c1Cl	0.741935	Oc1ccc(Cl)cc1	0.615385
O=C(NCc1cc(Cl)cc(Cl)c1O)C(=O)Nc1cc(C(F)(F)F)ccc1Oc1ccc(Br)cc1	123598	0	9586	0.76265	0.897008	-6.2839	0	1	real	2718	18829486	NCc1cc(Cl)cc(Cl)c1O	6923	Nc1cc(C(F)(F)F)ccc1Oc1ccc(Br)cc1			O=C(Nc1cc(C(F)(F)F)ccc1O)Nc1cc(C(F)(F)F)ccc1O	0.740741	Oc1ccc(Cl)cc1	0.615385
CC(=O)NC[C@H]1CN(c2ccc(N3CCN(C(=O)Cc4cccc(-c5cc(F)c(F)cc5O)n4)CC3)c(F)c2)C(=O)O1	100493	1	45	0.762585	0.870053	-4.87373	0.0118866	1	wuxi	8	WXCD02505630_phase_3_Br_COOH	O=C(O)Cc1cccc(Br)n1	BT6783_BT	OB(O)c1cc(F)c(F)cc1O	AN00795_AN	CC(=O)NC[C@H]1CN(c2ccc(N3CCNCC3)c(F)c2)C(=O)O1	CC(=O)NC[C@H]1CN(c2ccc(N3CCN(C(=O)CO)CC3)c(F)c2)C(=O)O1	0.925926	CC(=O)NC[C@H]1CN(c2ccc(N3CCN(C(=O)CO)CC3)c(F)c2)C(=O)O1	0.925926
CCCCOc1ccc(-c2ccc(C3(C(=O)Nc4cc(F)cc(C)c4O)CCCC3)cc2)c(OCCCC)c1	115705	1	6369	0.762013	0.906671	-6.82474	0.517512	1	wuxi	8	WXCD00610362_phase_3_Br_COOH	O=C(O)C1(c2ccc(Br)cc2)CCCC1	BT1666_BT	CCCCOc1ccc(B(O)O)c(OCCCC)c1	AG1655_AG	Cc1cc(F)cc(N)c1O	Cc1cc(O)cc(C)c1O	0.714286	CCCCCCCCCCCCCCCCCCCCCCO	0.615385
O=C(COC(=O)c1nn(-c2cc(Cl)c(Cl)cc2Cl)cc1O)c1ccc([N+](=O)[O-])o1	103978	1	1509	0.761955	0.892426	-6.08076	0.418303	1	real	1458	2103544	O=C(O)c1nn(-c2cc(Cl)c(Cl)cc2Cl)cc1O	2992756	O=C(CCl)c1ccc([N+](=O)[O-])o1			O=C(Nc1ccc(I)cc1)c1ccc([N+](=O)[O-])o1	0.617647	O=[N+]([O-])c1ccc(/C=[N+](/[O-])CCO)o1	0.548387
O=C(Nc1cc(Cl)c(O)cc1Cl)c1ccc(F)c(-c2ccccc2-c2ccc3ccccc3c2)n1	104465	1	1713	0.761378	0.895736	-6.28518	0.414146	1	wuxi	8	WXCD02502777_phase_3_Br_COOH	O=C(O)c1ccc(F)c(Br)n1	BT2208_BT	OB(O)c1ccccc1-c1ccc2ccccc2c1	AG1187_AG	Nc1cc(Cl)c(O)cc1Cl	O=C(Nc1ccc(Cl)cc1F)c1ccccc1O	0.676471	Oc1ccc(Cl)cc1	0.615385
O=C(OCC(=O)c1cc(F)ccc1O)c1ccc([N+](=O)[O-])c(Sc2ccc(Cl)cc2)c1	115050	1	6095	0.761287	0.895374	-6.27108	0.532898	1	real	1458	11875106	O=C(O)c1ccc([N+](=O)[O-])c(Sc2ccc(Cl)cc2)c1	1034684	O=C(CCl)c1cc(F)ccc1O			O=C1c2c(O)ccc([N+](=O)[O-])c2C(=O)c2c([N+](=O)[O-])ccc(O)c21	0.708333	Oc1ccc(Cl)cc1	0.769231
CC(C)CCOc1ccc(-c2ccc(-c3ccccc3C3(C(=O)Nc4cc(O)c(Cl)cc4F)CC3)cc2)cc1	109152	1	3670	0.761004	0.917458	-7.4444	0.442143	1	wuxi	8	WXCD00907442_phase_3_Br_COOH	O=C(O)C1(c2ccccc2Br)CC1	BT4419_BT	CC(C)CCOc1ccc(-c2ccc(B(O)O)cc2)cc1	AG0820_AG	Nc1cc(O)c(Cl)cc1F	O=C(Nc1ccc(Cl)cc1F)c1ccccc1O	0.588235	Oc1ccc(Cl)cc1	0.538462
O=C(Nc1cc(Cl)c(Cl)cc1O)c1cc(-c2ccc(F)c3ccccc23)cs1	115410	2	6248	0.760994	0.891454	-6.08112	0.541409	1	wuxi	8	WXCD00196407_phase_3_Br_COOH	O=C(O)c1cc(Br)cs1	BT0966_BT	OB(O)c1ccc(F)c2ccccc12	AG1333_AG	Nc1cc(Cl)c(Cl)cc1O	O=C(Nc1ccc(Cl)cc1F)c1ccccc1O	0.676471	Oc1ccc(Cl)cc1	0.615385
O=C(Nc1cc(Cl)cc(F)c1O)c1cc([N+](=O)[O-])ccc1Sc1ccc(Cl)cc1	108022	1	3196	0.760563	0.890236	-6.0403	0.488523	1	real	22	3680903	Nc1cc(Cl)cc(F)c1O	8445	O=C(O)c1cc([N+](=O)[O-])ccc1Sc1ccc(Cl)cc1			O=C(Nc1ccc(Cl)cc1F)c1ccccc1O	0.676471	Oc1ccc(Cl)cc1	0.769231
O=C(CCN1C(=O)C(=Cc2ccc(F)cc2)SC1=S)NC(CO)(CO)CO	104331	1	1656	0.760384	0.836878	-3.25143	0.560393	1	real	22	36894	NC(CO)(CO)CO	43186	O=C(O)CCN1C(=O)C(=Cc2ccc(F)cc2)SC1=S			O=C(O)c1ccc(/C=C2\SC(=S)N(Cc3cccc(C(F)(F)F)c3)C2=O)cc1	0.568627	NNC(=O)c1ccncc1	0.380952
CC1(O)COCCN(C(=O)CN2C(=O)C(=Cc3ccc(Br)cc3)SC2=S)C1	119573	1	7954	0.760252	0.846856	-3.78176	0.61845	1	real	240690	17634451	CC1(O)CNCCOC1	141764	O=C(O)CN1C(=O)C(=Cc2ccc(Br)cc2)SC1=S			CC(C)C(C(=O)O)N1C(=O)/C(=C\c2ccc(Br)cc2)SC1=S	0.707317	Oc1ccc(Cl)cc1	0.384615
Cc1ccc(C=C2CCCc3c2nc2ccccc2c3C(=O)Nc2c(O)c(Cl)cc(Cl)c2Cl)cc1	116349	2	6633	0.76021	0.901305	-6.63968	0.568008	1	real	22	7528977	Nc1c(O)c(Cl)cc(Cl)c1Cl	5151	Cc1ccc(C=C2CCCc3c2nc2ccccc2c3C(=O)O)cc1			Oc1c(O)c(Cl)c(Cl)c(Cl)c1Cl	0.7	Cc1cc(O)cc(C)c1Cl	0.75
O=C(Nc1cc(Cl)c(Cl)cc1I)c1nc2cc(-c3cc(OC(F)(F)F)ccc3-c3ccccc3)ccc2[nH]1	115918	1	6455	0.760077	0.916122	-7.42389	0.506191	1	wuxi	8	WXCD00131339_phase_3_Br_COOH	O=C(O)c1nc2cc(Br)ccc2[nH]1	BT3180_BT	OB(O)c1cc(OC(F)(F)F)ccc1-c1ccccc1	AG2601_AG	Nc1cc(Cl)c(Cl)cc1I	FC(F)(F)Oc1ccc2nc(-c3ccccn3)[nH]c2c1	0.589744	O=C(O)C(O)c1ccccc1	0.5
O=C(Nc1cc(Cl)cc([N+](=O)[O-])c1O)c1csc(-c2ccc(C(F)(F)F)cc2CO)n1	116667	1	6760	0.759935	0.883757	-5.73403	0.554212	1	wuxi	8	WXCD00614040_phase_3_Br_COOH	O=C(O)c1csc(Br)n1	BT7483_BT	OCc1cc(C(F)(F)F)ccc1B(O)O	AG2348_AG	Nc1cc(Cl)cc([N+](=O)[O-])c1O	O=C(Nc1cc(C(F)(F)F)ccc1O)Nc1cc(C(F)(F)F)ccc1O	0.703704	Oc1ccc(Cl)cc1	0.615385
O=C(Nc1cc(OC(F)(F)F)ccc1O)c1c2c(nc3ccccc13)C(=Cc1ccccc1Cl)CCC2	118680	1	7587	0.759341	0.91005	-7.14478	0.520093	1	real	22	74833	Nc1cc(OC(F)(F)F)ccc1O	5624	O=C(O)c1c2c(nc3ccccc13)C(=Cc1ccccc1Cl)CCC2			O=C(Nc1cc(C(F)(F)F)ccc1O)Nc1cc(C(F)(F)F)ccc1O	0.703704	Oc1ccc(Cl)c2cccnc12	0.56
O=C(Nc1cc(F)cc(Cl)c1O)c1cc([N+](=O)[O-])ccc1Sc1ccc(Cl)cc1	108316	1	3319	0.758954	0.888137	-6.01621	0.487455	1	real	22	3838116	Nc1cc(F)cc(Cl)c1O	8445	O=C(O)c1cc([N+](=O)[O-])ccc1Sc1ccc(Cl)cc1			O=C(Nc1cc(Cl)cc(Cl)c1O)c1c(O)c(Cl)cc(Cl)c1Cl	0.645161	Oc1ccc(Cl)cc1	0.769231
O=C(CCl)Nc1nc(-c2ccc(NC(c3ccc(Cl)cc3)c3ccc(Cl)c(C(F)(F)F)c3)c(Cl)c2)cs1	110492	1	4223	0.758864	0.904534	-6.88095	0.499062	1	real	2230	26278862	NC(c1ccc(Cl)cc1)c1ccc(Cl)c(C(F)(F)F)c1	6879	O=C(CCl)Nc1nc(-c2ccc(Cl)c(Cl)c2)cs1			O=C(Nc1ccc(Cl)cc1)Nc1ccc(Cl)c(Cl)c1	0.615385	Oc1ccc(Cl)cc1	0.692308
CCCc1ccc(-c2ccc(-c3ccc4c(c3C(=O)Nc3cc(Cl)c(O)c(Cl)c3)OCO4)cc2)cc1	121191	1	8615	0.758842	0.915342	-7.44896	0.515989	1	wuxi	8	WXCD02506312_phase_3_Br_COOH	O=C(O)c1c(Br)ccc2c1OCO2	BT3844_BT	CCCc1ccc(-c2ccc(B(O)O)cc2)cc1	AG1779_AG	Nc1cc(Cl)c(O)c(Cl)c1	Oc1c(O)c(Cl)c(Cl)c(Cl)c1Cl	0.6	Oc1ccc(Cl)cc1	0.538462
CC1CC(=Cc2ccc(N(C)C)cc2)c2nc3ccccc3c(C(=O)Nc3c(O)c(Cl)cc(Cl)c3Cl)c2C1	124206	1	9827	0.75883	0.88769	-5.99937	0.567571	1	real	22	7528977	Nc1c(O)c(Cl)cc(Cl)c1Cl	7159	CC1CC(=Cc2ccc(N(C)C)cc2)c2nc3ccccc3c(C(=O)O)c2C1			Oc1c(O)c(Cl)c(Cl)c(Cl)c1Cl	0.7	Cc1cc(O)cc(C)c1Cl	0.625
CSc1c(F)cc(F)cc1-c1cccc(CC(=O)N2CCN(c3ccc(N4C[C@H](CNC(C)=O)OC4=O)cc3F)CC2)n1	100654	1	112	0.758681	0.87595	-5.39168	0.250315	1	wuxi	8	WXCD02505630_phase_3_Br_COOH	O=C(O)Cc1cccc(Br)n1	BT2905_BT	CSc1c(F)cc(F)cc1B(O)O	AN00795_AN	CC(=O)NC[C@H]1CN(c2ccc(N3CCNCC3)c(F)c2)C(=O)O1	CC(=O)NC[C@H]1CN(c2ccc(N3CCN(C(=O)CO)CC3)c(F)c2)C(=O)O1	0.925926	CC(=O)NC[C@H]1CN(c2ccc(N3CCN(C(=O)CO)CC3)c(F)c2)C(=O)O1	0.925926
O=C(CCl)Nc1nc2ccc(NC(c3ccc(Cl)cc3)c3ccc(OC(F)(F)F)cc3)cc2s1	114520	1	5878	0.758648	0.90012	-6.66103	0.514381	1	real	2230	26056994	NC(c1ccc(Cl)cc1)c1ccc(OC(F)(F)F)cc1	13454	O=C(CCl)Nc1nc2ccc(F)cc2s1			O=C(Nc1ccc(Cl)cc1)Nc1ccc(Cl)c(Cl)c1	0.615385	Oc1ccc(Cl)cc1	0.692308
O=C(CCN1C(=O)C(=Cc2ccc(F)cc2)SC1=S)Nc1cc(Br)cc(Br)c1O	105561	1	2166	0.758446	0.886344	-5.94931	0.452934	1	real	22	15136427	Nc1cc(Br)cc(Br)c1O	43186	O=C(O)CCN1C(=O)C(=Cc2ccc(F)cc2)SC1=S			CC(C)C(C(=O)O)N1C(=O)/C(=C\c2ccc(Br)cc2)SC1=S	0.634146	Oc1ccc(Cl)cc1	0.384615
O=C(Nc1c(O)c(Cl)cc(Cl)c1Cl)c1c2c(nc3ccccc13)C(=Cc1ccc(Cl)c(Cl)c1)CCC2	104647	2	1787	0.758398	0.898885	-6.60959	0.502697	1	real	22	7528977	Nc1c(O)c(Cl)cc(Cl)c1Cl	6012	O=C(O)c1c2c(nc3ccccc13)C(=Cc1ccc(Cl)c(Cl)c1)CCC2			Oc1c(O)c(Cl)c(Cl)c(Cl)c1Cl	0.7	Cc1cc(O)cc(C)c1Cl	0.625
O=C1CC(=O)N(c2ccc(F)cc2)N=C1C(=O)Nc1ccc(OC(F)(F)F)cc1O	114553	1	5892	0.758387	0.869214	-5.05406	0.566737	1	real	22	3641709	Nc1ccc(OC(F)(F)F)cc1O	17586772	O=C(O)C1=NN(c2ccc(F)cc2)C(=O)CC1=O			O=C(Nc1cc(C(F)(F)F)ccc1O)Nc1cc(C(F)(F)F)ccc1O	0.555556	Oc1ccc(Cl)cc1	0.461538
O=C(CCl)c1cc(OC(=O)c2cc(C=Cc3ccc(Cl)cc3)nc3ccc(Br)cc23)ccc1O	122516	0	9139	0.758109	0.908007	-7.10349	0	1	real	1458	2017012	O=C(O)c1cc(C=Cc2ccc(Cl)cc2)nc2ccc(Br)cc12	1034684	O=C(CCl)c1cc(F)ccc1O			Oc1cc(O)cc(/C=C/c2ccc(Br)cc2)c1	0.772727	Oc1ccc(Cl)cc1	0.769231
O=C(Nc1cc(Br)cc(Br)c1O)c1cn(C2CC2)c2cc(F)c(F)cc2c1=O	102267	1	785	0.757314	0.890558	-6.23083	0.340038	1	real	22	15136427	Nc1cc(Br)cc(Br)c1O	4073707	O=C(O)c1cn(C2CC2)c2cc(F)c(F)cc2c1=O			O=C(O)c1cn(C2CC2)c2cc(Cl)c(F)cc2c1=O	0.74359	O=C(O)c1cn(C2CC2)c2cc(N3CCNCC3)c(F)cc2c1=O	0.630435
O=C(COC(=O)c1cc([N+](=O)[O-])ccc1Sc1ccc(Cl)cc1)c1cc(F)ccc1O	111839	1	4779	0.757097	0.885642	-5.98461	0.515594	1	real	1458	8445	O=C(O)c1cc([N+](=O)[O-])ccc1Sc1ccc(Cl)cc1	1034684	O=C(CCl)c1cc(F)ccc1O			O=C1c2c(O)ccc([N+](=O)[O-])c2C(=O)c2c([N+](=O)[O-])ccc(O)c21	0.583333	Oc1ccc(Cl)cc1	0.769231
O=C(Nc1nc(-c2ccc(NC(c3ccc(Cl)cc3)c3ccc(Cl)c(C(F)(F)F)c3)c(Cl)c2)cs1)C(Cl)c1ccccc1	105009	1	1939	0.756846	0.90254	-6.88422	0.395429	1	real	2230	26278862	NC(c1ccc(Cl)cc1)c1ccc(Cl)c(C(F)(F)F)c1	7003	O=C(Nc1nc(-c2ccc(Cl)c(Cl)c2)cs1)C(Cl)c1ccccc1			O=C(Nc1ccc(Cl)cc1)Nc1ccc(Cl)c(Cl)c1	0.653846	Oc1ccc(Cl)cc1	0.692308
CC(=O)NC[C@H]1CN(c2ccc(N3CCN(C(=O)Cc4cccc(-c5ccc(O)c(C(C)C)c5)n4)CC3)c(F)c2)C(=O)O1	109088	1	3643	0.756405	0.873397	-5.3794	0.517736	1	wuxi	8	WXCD02505630_phase_3_Br_COOH	O=C(O)Cc1cccc(Br)n1	BT3090_BT	CC(C)c1cc(B(O)O)ccc1O	AN00795_AN	CC(=O)NC[C@H]1CN(c2ccc(N3CCNCC3)c(F)c2)C(=O)O1	CC(=O)NC[C@H]1CN(c2ccc(N3CCN(C(=O)CO)CC3)c(F)c2)C(=O)O1	0.925926	CC(=O)NC[C@H]1CN(c2ccc(N3CCN(C(=O)CO)CC3)c(F)c2)C(=O)O1	0.925926
CCCCCOc1ccc(-c2ccc(-c3ccc(C(=O)Nc4cc(F)c(O)cc4Cl)nc3)cc2)cc1	102812	1	1017	0.756378	0.891226	-6.31592	0.363256	1	wuxi	8	WXCD00900937_phase_3_Br_COOH	O=C(O)c1ccc(Br)cn1	BT1445_BT	CCCCCOc1ccc(-c2ccc(B(O)O)cc2)cc1	AG00073_AG	Nc1cc(F)c(O)cc1Cl	CCCCCCCCCCCCOC(=O)c1cc(O)c(O)c(O)c1	0.633333	CCCCCCCCCCCCCCCCCCCCCCO	0.615385
CCCCCCOc1ccc(-c2cccc([C@@H](CC(=O)O)N[CH]c3cc([N+](=O)[O-])cc(CCl)c3O)c2)c(F)c1F	120772	1	8446	0.756048	0.902381	-6.91857	0.52724	1	wuxi	13	LN01374998_phase_3_Br_N-Boc	CC(C)(C)OC(=O)N[C@H](CC(=O)O)c1cccc(Br)c1	BT0556_BT	CCCCCCOc1ccc(B(O)O)c(F)c1F	QS2406_QS	O=Cc1cc([N+](=O)[O-])cc(CCl)c1O	CCCCC/C=C\C/C=C\C/C=C\C/C=C\CCCC(=O)O	0.64	CCCCCCCCCCCCCCCCCCCCCCO	0.692308
O=C(Nc1cc([N+](=O)[O-])cc(Cl)c1O)C1(c2ccc(-c3ccc(C(F)(F)F)c(F)c3)cc2)CC1	114154	1	5726	0.755973	0.901772	-6.89062	0.50252	1	wuxi	8	WXCD00610417_phase_3_Br_COOH	O=C(O)C1(c2ccc(Br)cc2)CC1	BT1723_BT	OB(O)c1ccc(C(F)(F)F)c(F)c1	AG0423_AG	Nc1cc([N+](=O)[O-])cc(Cl)c1O	Oc1c(O)c(Cl)c(Cl)c(Cl)c1Cl	0.6	NC(=O)c1cc([N+](=O)[O-])cc([N+](=O)[O-])c1	0.636364
O=C(CCl)Nc1nc(-c2ccc(Cl)c(NC(c3ccc(Cl)cc3)c3ccc(Cl)c(C(F)(F)F)c3)c2)cs1	110493	0	4223	0.755889	0.90278	-6.94795	0	1	real	2230	26278862	NC(c1ccc(Cl)cc1)c1ccc(Cl)c(C(F)(F)F)c1	6879	O=C(CCl)Nc1nc(-c2ccc(Cl)c(Cl)c2)cs1			O=C(Nc1ccc(Cl)cc1)Nc1ccc(Cl)c(Cl)c1	0.615385	Oc1ccc(Cl)cc1	0.692308
Cc1cc(Cl)c(NC(=O)c2nsc3cc(-c4ccc5c(c4)CC5)ccc23)cc1O	112452	1	5029	0.755846	0.900402	-6.82557	0.490503	1	wuxi	8	WXCD02502139_phase_3_Br_COOH	O=C(O)c1nsc2cc(Br)ccc12	BT4821_BT	OB(O)c1ccc2c(c1)CC2	AG2381_AG	Cc1cc(Cl)c(N)cc1O	Cc1cc(O)ccc1O	0.647059	Cc1cc(O)cc(C)c1Cl	0.625
CCCCCCCCOc1ccc(-c2ccccc2C2(C(=O)Nc3cc(O)c(Cl)cc3F)CC2)cc1	109313	1	3738	0.755773	0.904164	-7.02677	0.455585	1	wuxi	8	WXCD00907442_phase_3_Br_COOH	O=C(O)C1(c2ccccc2Br)CC1	BT0606_BT	CCCCCCCCOc1ccc(B(O)O)cc1	AG0820_AG	Nc1cc(O)c(Cl)cc1F	CCCCCCCCCCCCOC(=O)c1cc(O)c(O)c(O)c1	0.666667	CCCCCCCCCCCCCCCCCCCCCCO	0.769231
C[N+](C)(C)Cc1c(-c2ccc(N[C@H]3c4ccc(Br)cc4C[C@@H]3C(F)(F)F)cc2)nc2sccn12	119299	2	7843	0.755746	0.846339	-3.99552	0.669381	1	real	2230	27329262	N[C@H]1c2ccc(Br)cc2C[C@@H]1C(F)(F)F	31624	C[N+](C)(C)Cc1c(-c2ccc(Cl)cc2)nc2sccn12			O=C(Nc1ccc(Cl)cc1)c1cc(Br)ccc1O	0.40625	C1N2CN3CN1CN(C2)C3	0.5
CSc1cc(F)c(-c2ccc(C3(C(=O)Nc4cc([N+](=O)[O-])cc(Cl)c4O)CCCC3)cc2)cc1F	115653	1	6347	0.75566	0.895972	-6.6032	0.517711	1	wuxi	8	WXCD00610362_phase_3_Br_COOH	O=C(O)C1(c2ccc(Br)cc2)CCCC1	BT3072_BT	CSc1cc(F)c(B(O)O)cc1F	AG0423_AG	Nc1cc([N+](=O)[O-])cc(Cl)c1O	O=C(O)C1(c2ccc(-c3ccc(Cl)c(Cl)c3)c(F)c2)CC1	0.648649	NC(=O)c1cc([N+](=O)[O-])cc([N+](=O)[O-])c1	0.636364
O=C(Nc1cc(Cl)c(O)c(Cl)c1)c1ccc(F)c(-c2ccc(F)c3ccccc23)n1	103317	1	1227	0.75509	0.885942	-6.10761	0.387758	1	wuxi	8	WXCD02502777_phase_3_Br_COOH	O=C(O)c1ccc(F)c(Br)n1	BT0966_BT	OB(O)c1ccc(F)c2ccccc12	AG1779_AG	Nc1cc(Cl)c(O)c(Cl)c1	Oc1c(O)c(Cl)c(Cl)c(Cl)c1Cl	0.6	Oc1ccc(Cl)cc1	0.615385
O=C(Nc1cc(O)c(Cl)cc1Cl)c1cc(-c2ccc(OC(F)(F)F)c(F)c2)n[nH]1	103989	1	1513	0.755082	0.878149	-5.69931	0.426995	1	wuxi	8	WXCD00191766_phase_3_Br_COOH	O=C(O)c1cc(Br)n[nH]1	BT2540_BT	OB(O)c1ccc(OC(F)(F)F)c(F)c1	AG3998_AG	Nc1cc(O)c(Cl)cc1Cl	O=C(Nc1cc(C(F)(F)F)ccc1O)Nc1cc(C(F)(F)F)ccc1O	0.592593	Oc1ccc(Cl)cc1	0.538462
CCn1cc(C(=O)Nc2cc(C(F)(F)F)c(Cl)cc2O)c(=O)c2cc(Cl)c(N3CCN(C)CC3)cc21	101012	1	263	0.755046	0.874733	-5.52206	0.266924	1	real	22	11656874	Nc1cc(C(F)(F)F)c(Cl)cc1O	16712624	CCn1cc(C(=O)O)c(=O)c2cc(Cl)c(N3CCN(C)CC3)cc21			O=C(Nc1cc(C(F)(F)F)ccc1O)Nc1cc(C(F)(F)F)ccc1O	0.592593	CCn1cc(C(=O)O)c(=O)c2cc(F)c(N3CCN(C)CC3)cc21	0.8
O=C(CCl)NC(c1ccccc1)c1ccc2[nH]c(C(F)(F)NC(c3ccc(Cl)cc3)c3ccccc3C(F)(F)F)nc2c1	120022	1	8137	0.754903	0.89132	-6.39964	0.544723	1	real	2230	26057505	NC(c1ccc(Cl)cc1)c1ccccc1C(F)(F)F	46171	O=C(CCl)NC(c1ccccc1)c1ccc2[nH]c(C(F)(F)F)nc2c1			Clc1ccc(C(c2c[nH]c3ccccc23)c2c[nH]c3ccccc23)cc1	0.551724	Oc1ccc(Cl)cc1	0.692308
Cc1ccc(C=C2CCc3c2nc2ccccc2c3C(=O)Oc2ccc(O)c(C(=O)CCl)c2)cc1	118711	1	7599	0.754476	0.898906	-6.82033	0.521347	1	real	1458	5355	Cc1ccc(C=C2CCc3c2nc2ccccc2c3C(=O)O)cc1	1034684	O=C(CCl)c1cc(F)ccc1O			O=c1cccccc1O	0.6875	Nc1ccc(C(=O)Oc2ccccc2)c(O)c1	0.6
O=C1CC(=O)N(c2ccc(F)cc2)N=C1C(=O)Nc1cc(Cl)c(O)cc1F	106724	1	2655	0.754255	0.84931	-4.23101	0.544479	1	real	22	3573480	Nc1cc(Cl)c(O)cc1F	17586772	O=C(O)C1=NN(c2ccc(F)cc2)C(=O)CC1=O			O=C(Nc1ccc(Cl)cc1F)c1ccccc1O	0.588235	Oc1ccc(Cl)cc1	0.538462
O=C(Nc1nc(-c2ccc(Cl)c(NC(c3ccc(Cl)cc3)c3ccc(Cl)c(C(F)(F)F)c3)c2)cs1)C(Cl)c1ccccc1	105010	0	1939	0.754139	0.900695	-6.93213	0	1	real	2230	26278862	NC(c1ccc(Cl)cc1)c1ccc(Cl)c(C(F)(F)F)c1	7003	O=C(Nc1nc(-c2ccc(Cl)c(Cl)c2)cs1)C(Cl)c1ccccc1			O=C(Nc1ccc(Cl)cc1)Nc1ccc(Cl)c(Cl)c1	0.653846	Oc1ccc(Cl)cc1	0.692308
O=C(NCCCCCc1cccc2ccccc12)Nc1cc(C(F)(F)F)ccc1SCC(F)(F)F	119395	1	7882	0.754047	0.885834	-6.1577	0.549737	1	real	2430	3532544	Nc1cc(C(F)(F)F)ccc1SCC(F)(F)F	26606095	NCCCCCc1cccc2ccccc12			O=C(Nc1cc(C(F)(F)F)ccc1O)Nc1cc(C(F)(F)F)ccc1O	0.777778	Cc1cc(NCCCCCCCCCCNc2cc(C)nc3ccccc23)c2ccccc2n1	0.516129
O=C(Nc1cc(Cl)c(O)cc1Cl)c1ccc(-c2ccc(C3CCCC3)cc2)cn1	116233	1	6587	0.754002	0.892411	-6.50499	0.527697	1	wuxi	8	WXCD00900937_phase_3_Br_COOH	O=C(O)c1ccc(Br)cn1	BT2340_BT	OB(O)c1ccc(C2CCCC2)cc1	AG1187_AG	Nc1cc(Cl)c(O)cc1Cl	O=C(Nc1ccc(Cl)cc1F)c1ccccc1O	0.5	Oc1ccc(Cl)cc1	0.538462
O=C(OCC(=O)c1ccc(O)cc1O)c1ccc(Sc2ccc(Cl)cc2)c([N+](=O)[O-])c1	121598	1	8777	0.753971	0.881406	-5.92953	0.556935	1	real	1458	8789	O=C(O)c1ccc(Sc2ccc(Cl)cc2)c([N+](=O)[O-])c1	8869	O=C(CCl)c1ccc(O)cc1O			Cc1cc(O)ccc1O	0.588235	Oc1ccc(Cl)cc1	0.923077
COc1c(F)c(F)cc2c(=O)c(C(=O)Nc3cc(C(F)(F)F)c(Cl)cc3O)cn(C3CC3)c12	102577	1	919	0.753935	0.899873	-6.9	0.310972	1	real	22	11656874	Nc1cc(C(F)(F)F)c(Cl)cc1O	7348849	COc1c(F)c(F)cc2c(=O)c(C(=O)O)cn(C3CC3)c12			O=C(O)c1cn(C2CC2)c2cc(Cl)c(F)cc2c1=O	0.717949	CNC1CCCN(c2c(F)cc3c(=O)c(C(=O)O)cn(C4CC4)c3c2OC)C1	0.631579
COc1ncc(C(=O)Nc2ccc(Cl)c(O)c2)cc1-c1ccc2c(c1)C(C)(C)CCC2(C)C	112244	1	4945	0.753077	0.904575	-7.19241	0.475788	1	wuxi	8	WXCD02015790_phase_3_Br_COOH	COc1ncc(C(=O)O)cc1Br	BT4166_BT	CC1(C)CCC(C)(C)c2cc(B(O)O)ccc21	AG1840_AG	Nc1ccc(Cl)c(O)c1	CC1(C)CCC(C)(C)c2cc(C(=O)Nc3ccc(C(=O)O)cc3)ccc21	0.771429	O=C(Nc1ccc(C(=O)O)c(O)c1)c1ccccc1	0.633333
Cc1cc2c(cc1-c1ccc(CC(=O)Nc3ccc(-c4nc5c(Cl)cc(Cl)cc5[nH]4)cc3)cc1F)C(C)(C)CCC2(C)C	114233	1	5758	0.753004	0.904074	-7.17005	0.491988	1	wuxi	8	WXCD02502779_phase_3_Br_COOH	O=C(O)Cc1ccc(Br)c(F)c1	BT1024_BT	Cc1cc2c(cc1B(O)O)C(C)(C)CCC2(C)C	AG00154_AG	Nc1ccc(-c2nc3c(Cl)cc(Cl)cc3[nH]2)cc1	CC1(C)CCC(C)(C)c2cc(C(=O)Nc3ccc(C(=O)O)cc3)ccc21	0.628571	Cc1cc(O)cc(C)c1Cl	0.625
N#CC(C(=O)COC(=O)CCCN1C(=O)C(=Cc2cccs2)SC1=S)=C1Nc2cc(Cl)ccc2S1	116171	1	6563	0.752869	0.917501	-7.88146	0.480338	1	real	1458	141774	O=C(O)CCCN1C(=O)C(=Cc2cccs2)SC1=S	50229	N#CC(C(=O)CCl)=C1Nc2cc(Cl)ccc2S1			N#C/C(C(=O)c1ccc(Cl)cc1Cl)=C1/NC(=O)c2ccc(Cl)cc2N1	0.571429	Oc1ccc(Cl)cc1	0.615385
CCCCCCc1ccc(-c2cnc(C(=O)Nc3cc(Cl)cc([N+](=O)[O-])c3O)c(C(F)(F)F)c2)cc1	102342	1	816	0.752766	0.910754	-7.53311	0.260583	1	wuxi	8	WXCD01001445_phase_3_Br_COOH	O=C(O)c1ncc(Br)cc1C(F)(F)F	BT1187_BT	CCCCCCc1ccc(B(O)O)cc1	AG2348_AG	Nc1cc(Cl)cc([N+](=O)[O-])c1O	CCCCCCCCCc1ccc(B(O)O)cc1	0.72	CCCCCCCCCCCCCCCCCCCCCCO	0.692308
O=C(CCl)Nc1nc2ccc(NC(c3ccc(Cl)cc3)c3ccc(Cl)c(C(F)(F)F)c3)cc2s1	108219	1	3280	0.7526	0.892793	-6.60001	0.466284	1	real	2230	26278862	NC(c1ccc(Cl)cc1)c1ccc(Cl)c(C(F)(F)F)c1	13454	O=C(CCl)Nc1nc2ccc(F)cc2s1			O=C(Nc1ccc(Cl)cc1)Nc1ccc(Cl)c(Cl)c1	0.692308	Oc1ccc(Cl)cc1	0.692308
O=C(Nc1cc(Cl)cc([N+](=O)[O-])c1O)c1csc(-c2ccc(C3COC3)cc2)n1	117578	1	7134	0.752599	0.88311	-6.09221	0.538187	1	wuxi	8	WXCD00614040_phase_3_Br_COOH	O=C(O)c1csc(Br)n1	BT7176_BT	OB(O)c1ccc(C2COC2)cc1	AG2348_AG	Nc1cc(Cl)cc([N+](=O)[O-])c1O	O=C(Nc1cc(Cl)cc(Cl)c1O)c1c(O)c(Cl)cc(Cl)c1Cl	0.612903	Oc1ccc(Cl)cc1	0.615385
O=C(Nc1cc(Cl)cc(Cl)c1O)c1csc(-c2ccc3sc4ccccc4c3c2)n1	119856	1	8070	0.752403	0.876473	-5.75457	0.558192	1	wuxi	8	WXCD00614040_phase_3_Br_COOH	O=C(O)c1csc(Br)n1	BT0854_BT	OB(O)c1ccc2sc3ccccc3c2c1	AG1183_AG	Nc1cc(Cl)cc(Cl)c1O	O=C(Nc1cc(Cl)cc(Cl)c1O)c1c(O)c(Cl)cc(Cl)c1Cl	0.741935	Oc1ccc(Cl)cc1	0.615385
Cc1cc(NC(=O)C2(c3ccc(-c4ccc(-c5ccccc5)cc4C(F)(F)F)cc3)CCCC2)c(C)cc1O	116935	1	6866	0.752257	0.909931	-7.51711	0.494064	1	wuxi	8	WXCD00610362_phase_3_Br_COOH	O=C(O)C1(c2ccc(Br)cc2)CCCC1	BT3145_BT	OB(O)c1ccc(-c2ccccc2)cc1C(F)(F)F	AG0370_AG	Cc1cc(O)c(C)cc1N	Cc1cc(O)ccc1O	0.647059	Cc1cc(O)cc(C)c1Cl	0.5
Cc1cc(C(F)(F)F)ccc1-c1ccn2nc(C(=O)Nc3cc(Cl)cc(Cl)c3O)cc2c1	104347	1	1662	0.752123	0.886543	-6.29766	0.401492	1	wuxi	8	WXCD00908264_phase_3_Br_COOH	O=C(O)c1cc2cc(Br)ccn2n1	BT1054_BT	Cc1cc(C(F)(F)F)ccc1B(O)O	AG1183_AG	Nc1cc(Cl)cc(Cl)c1O	O=C(Nc1cc(Cl)cc(Cl)c1O)c1c(O)c(Cl)cc(Cl)c1Cl	0.741935	Cc1cc(O)cc(C)c1Cl	0.625
Cn1cc(-c2ccc(C(F)F)c(F)c2)cc(C(=O)Nc2cc(Cl)c(O)cc2Cl)c1=O	102817	1	1019	0.752098	0.877739	-5.83733	0.384489	1	wuxi	8	LN00169958_phase_3_Br_COOH	Cn1cc(Br)cc(C(=O)O)c1=O	BT0098_BT	OB(O)c1ccc(C(F)F)c(F)c1	AG1187_AG	Nc1cc(Cl)c(O)cc1Cl	O=C(Nc1ccc(Cl)cc1F)c1ccccc1O	0.647059	Oc1ccc(Cl)cc1	0.538462
Cn1cc(-c2ccc(OC(F)(F)F)cc2O)cc(C(=O)Nc2cc(Cl)c(O)cc2Cl)c1=O	102913	1	1059	0.752087	0.883119	-6.12004	0.373949	1	wuxi	8	LN00169958_phase_3_Br_COOH	Cn1cc(Br)cc(C(=O)O)c1=O	BT2757_BT	OB(O)c1ccc(OC(F)(F)F)cc1O	AG1187_AG	Nc1cc(Cl)c(O)cc1Cl	O=C(Nc1ccc(Cl)cc1F)c1ccccc1O	0.588235	Oc1ccc(Cl)cc1	0.615385
O=C(Nc1cc(O)c(Cl)cc1F)c1ccc(F)c(-c2ccc(C(F)(F)F)cc2O)n1	103343	1	1238	0.751935	0.871109	-5.49832	0.418513	1	wuxi	8	WXCD02502777_phase_3_Br_COOH	O=C(O)c1ccc(F)c(Br)n1	BT2376_BT	OB(O)c1ccc(C(F)(F)F)cc1O	AG0820_AG	Nc1cc(O)c(Cl)cc1F	O=C(Nc1cc(C(F)(F)F)ccc1O)Nc1cc(C(F)(F)F)ccc1O	0.740741	Oc1ccc(Cl)cc1	0.615385
O=C1CC(=O)N(c2ccc(F)cc2)N=C1C(=O)Nc1cc(F)c(C(F)(F)F)cc1O	109699	1	3895	0.751791	0.854123	-4.61514	0.54715	1	real	22	22612078	Nc1cc(F)c(C(F)(F)F)cc1O	17586772	O=C(O)C1=NN(c2ccc(F)cc2)C(=O)CC1=O			O=C(Nc1cc(C(F)(F)F)ccc1O)Nc1cc(C(F)(F)F)ccc1O	0.62963	O=C(Nc1ccc(C(=O)O)c(O)c1)c1ccccc1	0.433333
O=C(Nc1cc(Cl)c(O)cc1Cl)c1ccc(F)c(-c2cc(F)c(F)cc2O)n1	108243	1	3289	0.751404	0.868837	-5.40751	0.50557	1	wuxi	8	WXCD02502777_phase_3_Br_COOH	O=C(O)c1ccc(F)c(Br)n1	BT6783_BT	OB(O)c1cc(F)c(F)cc1O	AG1187_AG	Nc1cc(Cl)c(O)cc1Cl	O=C(Nc1ccc(Cl)cc1F)c1ccccc1O	0.617647	Oc1ccc(Cl)cc1	0.615385
CC(=O)NC[C@H]1CN(c2ccc(N3CCN(C(=O)Cc4cccc(-c5csc(CO)c5)n4)CC3)c(F)c2)C(=O)O1	116783	1	6807	0.750834	0.834162	-3.61937	0.613712	1	wuxi	8	WXCD02505630_phase_3_Br_COOH	O=C(O)Cc1cccc(Br)n1	BT1953_BT	OCc1cc(B(O)O)cs1	AN00795_AN	CC(=O)NC[C@H]1CN(c2ccc(N3CCNCC3)c(F)c2)C(=O)O1	CC(=O)NC[C@H]1CN(c2ccc(N3CCN(C(=O)CO)CC3)c(F)c2)C(=O)O1	0.944444	CC(=O)NC[C@H]1CN(c2ccc(N3CCN(C(=O)CO)CC3)c(F)c2)C(=O)O1	0.944444
CC1(C)CCC(C)(C)c2cc(-c3c(C(F)(F)F)[nH]c(-c4ccc(Cl)cc4)c3C#N)ccc21	107694	2	3057	0.750813	0.919045	-8.0723	0.504148	1	wuxi	4	LR1021_LR	N#Cc1c(-c2ccc(Cl)cc2)[nH]c(C(F)(F)F)c1Br	BT4166_BT	CC1(C)CCC(C)(C)c2cc(B(O)O)ccc21			CC1(C)CCC(C)(C)c2cc(C#Cc3ccc(C(=O)O)cc3)ccc21	0.515152	Oc1ccc(Cl)cc1	0.615385
CCCCCCCOc1ccc(-c2ccc3c(c2)c(C(=O)Nc2cccc(OC(F)(F)F)c2O)cn3C)cc1	122298	1	9056	0.750587	0.907171	-7.46164	0.510891	1	wuxi	8	LN00226029_phase_3_Br_COOH	Cn1cc(C(=O)O)c2cc(Br)ccc21	BT0659_BT	CCCCCCCOc1ccc(B(O)O)cc1	AG5002_AG	Nc1cccc(OC(F)(F)F)c1O	CCCCCCCCCCCCOC(=O)c1cc(O)c(O)c(O)c1	0.633333	CCCCCCCCCCCCCCCCCCCCCCO	0.692308
O=C(Nc1c(O)c(Cl)cc(Cl)c1Cl)c1c2c(nc3ccccc13)C(=Cc1ccccc1Cl)CCC2	107080	2	2804	0.750416	0.882772	-6.19111	0.533957	1	real	22	7528977	Nc1c(O)c(Cl)cc(Cl)c1Cl	5624	O=C(O)c1c2c(nc3ccccc13)C(=Cc1ccccc1Cl)CCC2			Oc1c(O)c(Cl)c(Cl)c(Cl)c1Cl	0.7	Cc1cc(O)cc(C)c1Cl	0.625
O=C(Nc1nc(-c2ccc(NC(c3ccc(OC(F)(F)F)cc3)c3cccc(Cl)c3)c(Cl)c2)cs1)C(Cl)c1ccccc1	121734	1	8831	0.750253	0.897634	-6.97931	0.525226	1	real	2230	26056995	NC(c1ccc(OC(F)(F)F)cc1)c1cccc(Cl)c1	7003	O=C(Nc1nc(-c2ccc(Cl)c(Cl)c2)cs1)C(Cl)c1ccccc1			FC(F)(F)Oc1ccc(Nc2ccc3cccc(Cl)c3n2)cc1	0.605263	O=C(O)C(O)c1ccccc1	0.666667
O=C(CN1C(=O)C(=Cc2ccc(Br)cc2)SC1=S)OCN1C(=O)c2ccccc2C1=O	111106	1	4483	0.750172	0.892832	-6.73178	0.494226	1	real	1458	141764	O=C(O)CN1C(=O)C(=Cc2ccc(Br)cc2)SC1=S	8605	O=C1c2ccccc2C(=O)N1CBr			CC(C)C(C(=O)O)N1C(=O)/C(=C\c2ccc(Br)cc2)SC1=S	0.682927	O=C(O)C(O)c1ccccc1	0.444444
CCN(CC)c1ccc(C=C2CCc3c2nc2ccccc2c3C(=O)Nc2cc(Br)cc(C(F)(F)F)c2O)cc1	115869	1	6433	0.750117	0.879881	-6.0555	0.531688	1	real	22	22557662	Nc1cc(Br)cc(C(F)(F)F)c1O	5473	CCN(CC)c1ccc(C=C2CCc3c2nc2ccccc2c3C(=O)O)cc1			O=c1cccccc1O	0.625	Cc1cc(NCCCCCCCCCCNc2cc(C)nc3ccccc23)c2ccccc2n1	0.548387
O=C(Nc1cc([N+](=O)[O-])cc(Cl)c1O)c1nc2cc(-c3ccc(-c4ccccc4)cc3C(F)(F)F)ccc2[nH]1	119407	2	7886	0.750022	0.882906	-6.21923	0.543083	1	wuxi	8	WXCD00131339_phase_3_Br_COOH	O=C(O)c1nc2cc(Br)ccc2[nH]1	BT3145_BT	OB(O)c1ccc(-c2ccccc2)cc1C(F)(F)F	AG0423_AG	Nc1cc([N+](=O)[O-])cc(Cl)c1O	O=C(Nc1cc(Cl)cc(Cl)c1O)c1c(O)c(Cl)cc(Cl)c1Cl	0.612903	NC(=O)c1cc([N+](=O)[O-])cc([N+](=O)[O-])c1	0.636364
Cc1cc(Cl)c(NC(=O)Cc2ccc(-c3cc4c(cc3C)C(C)(C)CCC4(C)C)c(F)c2)cc1O	116279	2	6605	0.749622	0.912556	-7.79564	0.521012	1	wuxi	8	WXCD02502779_phase_3_Br_COOH	O=C(O)Cc1ccc(Br)c(F)c1	BT1024_BT	Cc1cc2c(cc1B(O)O)C(C)(C)CCC2(C)C	AG2381_AG	Cc1cc(Cl)c(N)cc1O	Cc1cc(O)ccc1O	0.647059	Cc1cc(O)cc(C)c1Cl	0.625
O=C(Nc1nc(-c2ccc(NC(c3ccc(Cl)cc3)c3cccc(OC(F)(F)F)c3)c(Cl)c2)cs1)C(Cl)c1ccccc1	111612	1	4689	0.749385	0.897625	-7.02525	0.477106	1	real	2230	26056992	NC(c1ccc(Cl)cc1)c1cccc(OC(F)(F)F)c1	7003	O=C(Nc1nc(-c2ccc(Cl)c(Cl)c2)cs1)C(Cl)c1ccccc1			O=C(Nc1ccc(Cl)cc1)Nc1ccc(Cl)c(Cl)c1	0.615385	Oc1ccc(Cl)cc1	0.692308
CCN(CC)c1ccc(C=C2CCCc3c2nc2ccccc2c3C(=O)Nc2cc(C(F)(F)F)c(Cl)cc2O)cc1	110891	1	4391	0.749068	0.891299	-6.71041	0.475982	1	real	22	11656874	Nc1cc(C(F)(F)F)c(Cl)cc1O	5622	CCN(CC)c1ccc(C=C2CCCc3c2nc2ccccc2c3C(=O)O)cc1			O=c1cccccc1O	0.6875	Cc1cc(O)cc(C)c1Cl	0.625
CC(C)(C)c1ccc(NC(=O)c2c3c(nc4ccccc24)C(=Cc2ccc(Cl)c(Cl)c2)CC3)c(O)c1	123902	1	9709	0.748853	0.896679	-7.00404	0.539331	1	real	22	17638356	CC(C)(C)c1ccc(N)c(O)c1	5352	O=C(O)c1c2c(nc3ccccc13)C(=Cc1ccc(Cl)c(Cl)c1)CC2			O=c1cccccc1O	0.6875	Oc1ccc(Cl)c2cccnc12	0.56
O=C(COC(=O)c1cn(C2CC2)c2cc(Cl)c(F)cc2c1=O)c1ccc([N+](=O)[O-])o1	100553	2	71	0.748703	0.878339	-6.05021	0.267417	1	real	1458	59353	O=C(O)c1cn(C2CC2)c2cc(Cl)c(F)cc2c1=O	2992756	O=C(CCl)c1ccc([N+](=O)[O-])o1			O=C(O)c1cn(C2CC2)c2cc(Cl)c(F)cc2c1=O	0.897436	O=C(O)c1cn(C2CC2)c2cc(N3CCNCC3)c(F)cc2c1=O	0.630435
O=C(Cc1ccc(-c2ccc3c(c2)C2(c4ccccc4-c4ccccc42)c2ccccc2-3)c(F)c1)Nc1cccc(OC(F)(F)F)c1O	112511	1	5052	0.748327	0.919201	-8.2134	0.437357	1	wuxi	8	WXCD02502779_phase_3_Br_COOH	O=C(O)Cc1ccc(Br)c(F)c1	BT1080_BT	OB(O)c1ccc2c(c1)C1(c3ccccc3-c3ccccc31)c1ccccc1-2	AG5002_AG	Nc1cccc(OC(F)(F)F)c1O	O=C(O)Cc1ccc(CNC(=O)Nc2cc(Cl)c(-c3ccccc3OC(F)(F)F)c(Cl)c2)cc1	0.54902	O=C(O)C(O)c1ccccc1	0.444444
FC(F)(F)c1cc(NC(c2ccc(Cl)cc2)c2ccc(Cl)c(C(F)(F)F)c2)c2cc(Br)ccc2n1	103966	1	1505	0.748282	0.894634	-6.92731	0.35977	1	real	27	26278862	NC(c1ccc(Cl)cc1)c1ccc(Cl)c(C(F)(F)F)c1	66146	FC(F)(F)c1cc(Cl)c2cc(Br)ccc2n1			O=C(Nc1ccc(Cl)cc1)c1cc(Br)ccc1O	0.5	Oc1ccc(Cl)cc1	0.615385
CCCCCCc1ccc(-c2ccn3nc(C(=O)Nc4cc(Cl)cc([N+](=O)[O-])c4O)cc3c2)cc1	112105	1	4890	0.74816	0.892538	-6.82396	0.479369	1	wuxi	8	WXCD00908264_phase_3_Br_COOH	O=C(O)c1cc2cc(Br)ccn2n1	BT1187_BT	CCCCCCc1ccc(B(O)O)cc1	AG2348_AG	Nc1cc(Cl)cc([N+](=O)[O-])c1O	CCCCCCCCCc1ccc(B(O)O)cc1	0.72	CCCCCCCCCCCCCCCCCCCCCCO	0.692308
C=CCN(c1cc([N+](=O)[O-])cc([N+](=O)[O-])c1)c1nnc(S)s1	101005	2	260	0.7481	0.845876	-4.37992	0.509767	1	real	27	15320	C=CCNc1nnc(S)s1	75033	O=[N+]([O-])c1cc(I)cc([N+](=O)[O-])c1			O=[N+]([O-])c1cc([N+](=O)[O-])c(NN(c2ccccc2)c2ccccc2)c([N+](=O)[O-])c1	0.451613	NC(=O)c1cc([N+](=O)[O-])cc([N+](=O)[O-])c1	0.590909
N#CC(C(=O)COC(=O)c1cn(C2CC2)c2cc(F)c(F)cc2c1=O)=C1Nc2cc(Cl)ccc2S1	100885	1	208	0.748042	0.911097	-7.8036	0.0532445	1	real	1458	4073707	O=C(O)c1cn(C2CC2)c2cc(F)c(F)cc2c1=O	50229	N#CC(C(=O)CCl)=C1Nc2cc(Cl)ccc2S1			O=C(O)c1cn(C2CC2)c2cc(Cl)c(F)cc2c1=O	0.794872	O=C(O)c1cn(C2CC2)c2cc(N3CCNCC3)c(F)cc2c1=O	0.652174
CN1C(=C(C#N)C(=O)COC(=O)c2cn(C3CC3)c3c(O)c(F)c(F)cc3c2=O)Sc2ccccc21	102094	2	712	0.747744	0.901049	-7.29251	0.428482	1	real	1458	15151211	O=C(O)c1cn(C2CC2)c2c(O)c(F)c(F)cc2c1=O	17062	CN1C(=C(C#N)C(=O)CCl)Sc2ccccc21			O=C(O)c1cn(C2CC2)c2cc(Cl)c(F)cc2c1=O	0.666667	CCN1CCN(c2cc3c(cc2F)c(=O)c(C(=O)O)cn3C2CC2)CC1	0.612245
CCn1cc(C(=O)Nc2cc(Br)cc(C(F)(F)F)c2O)c(=O)c2cc(Cl)c(N3CCN(C)CC3)cc21	100839	1	191	0.747724	0.863901	-5.34535	0.24855	1	real	22	22557662	Nc1cc(Br)cc(C(F)(F)F)c1O	16712624	CCn1cc(C(=O)O)c(=O)c2cc(Cl)c(N3CCN(C)CC3)cc21			Oc1c(O)c(Cl)c(Cl)c(Cl)c1Cl	0.6	CCn1cc(C(=O)O)c(=O)c2cc(F)c(N3CCN(C)CC3)cc21	0.8
CCCCOc1ccc(-c2nc(C(=O)Nc3cc(Cl)cc(Cl)c3O)ccc2F)c(F)c1	113046	1	5269	0.747625	0.878221	-6.10163	0.511009	1	wuxi	8	WXCD02502777_phase_3_Br_COOH	O=C(O)c1ccc(F)c(Br)n1	BT2910_BT	CCCCOc1ccc(B(O)O)c(F)c1	AG1183_AG	Nc1cc(Cl)cc(Cl)c1O	O=C(Nc1cc(Cl)cc(Cl)c1O)c1c(O)c(Cl)cc(Cl)c1Cl	0.741935	Oc1ccc(Cl)cc1	0.615385
O=C(Nc1cc(Br)cc(Cl)c1O)c1cc(-c2ccc(OC(F)(F)F)c([N+](=O)[O-])c2)cnc1Cl	110697	1	4307	0.747498	0.891756	-6.81828	0.469721	1	wuxi	8	WXCD00901492_phase_3_Br_COOH	O=C(O)c1cc(Br)cnc1Cl	BT7192_BT	O=[N+]([O-])c1cc(B(O)O)ccc1OC(F)(F)F	AG3730_AG	Nc1cc(Br)cc(Cl)c1O	O=C(Nc1cc(Cl)cc(Cl)c1O)c1c(O)c(Cl)cc(Cl)c1Cl	0.612903	Oc1ccc(Cl)cc1	0.538462
Cc1cc(O)c(NC(=O)c2c3c(nc4ccccc24)C(=Cc2ccc(C(C)(C)C)cc2)CCC3)cc1Cl	105506	1	2143	0.747352	0.894968	-6.99454	0.395775	1	real	22	3019891	Cc1cc(O)c(N)cc1Cl	5478	CC(C)(C)c1ccc(C=C2CCCc3c2nc2ccccc2c3C(=O)O)cc1			O=c1cccccc1O	0.6875	Cc1cc(O)cc(C)c1Cl	0.625
C=CCN(c1nnc(S)s1)c1c[n+]([O-])ccc1[N+](=O)[O-]	102659	2	953	0.747316	0.820884	-3.11104	0.611333	1	real	27	15320	C=CCNc1nnc(S)s1	2990197	O=[N+]([O-])c1cc[n+]([O-])cc1F			O=C1c2c(O)ccc([N+](=O)[O-])c2C(=O)c2c([N+](=O)[O-])ccc(O)c21	0.458333	[O-][n+]1cc[n+]([O-])c2ccccc21	0.466667
CCn1cc(C(=O)Nc2c(O)c(Cl)cc(Cl)c2Cl)c(=O)c2cc(Cl)c(N3CCN(C)CC3)cc21	100924	2	225	0.747279	0.864127	-5.38095	0.437272	1	real	22	7528977	Nc1c(O)c(Cl)cc(Cl)c1Cl	16712624	CCn1cc(C(=O)O)c(=O)c2cc(Cl)c(N3CCN(C)CC3)cc21			Oc1c(O)c(Cl)c(Cl)c(Cl)c1Cl	0.7	CCn1cc(C(=O)O)c(=O)c2cc(F)c(N3CCN(C)CC3)cc21	0.777778
O=C(Nc1nc(-c2ccc(Cl)c(NC(c3ccc(OC(F)(F)F)cc3)c3cccc(Cl)c3)c2)cs1)C(Cl)c1ccccc1	121735	0	8831	0.747149	0.895636	-7.04041	0	1	real	2230	26056995	NC(c1ccc(OC(F)(F)F)cc1)c1cccc(Cl)c1	7003	O=C(Nc1nc(-c2ccc(Cl)c(Cl)c2)cs1)C(Cl)c1ccccc1			FC(F)(F)Oc1ccc(Nc2ccc3cccc(Cl)c3n2)cc1	0.605263	O=C(O)C(O)c1ccccc1	0.666667
O=C(CN1C(=O)C(=Cc2ccc(Br)cc2)SC1=S)OCc1nc2cc([N+](=O)[O-])ccc2o1	112462	1	5033	0.747139	0.876913	-6.05897	0.51266	1	real	1458	141764	O=C(O)CN1C(=O)C(=Cc2ccc(Br)cc2)SC1=S	2792223	O=[N+]([O-])c1ccc2oc(CCl)nc2c1			Oc1cc(O)cc(/C=C/c2ccc(Br)cc2)c1	0.727273	NC(=O)c1cc([N+](=O)[O-])cc([N+](=O)[O-])c1	0.590909
Cc1ccc(-n2nc(C(=O)Nc3c(O)c(Cl)cc(Cl)c3Cl)c3ccccc3c2=O)cc1Cl	110679	2	4299	0.747105	0.884342	-6.45047	0.566482	1	real	22	7528977	Nc1c(O)c(Cl)cc(Cl)c1Cl	130341	Cc1ccc(-n2nc(C(=O)O)c3ccccc3c2=O)cc1Cl			Oc1c(O)c(Cl)c(Cl)c(Cl)c1Cl	0.7	Cc1cc(O)cc(C)c1Cl	0.75
O=C(Nc1cc(Cl)c(O)cc1Cl)c1csc(-c2cccc(F)c2O)n1	105213	1	2023	0.746813	0.85952	-5.16423	0.471399	1	wuxi	8	WXCD00614040_phase_3_Br_COOH	O=C(O)c1csc(Br)n1	BT1823_BT	OB(O)c1cccc(F)c1O	AG1187_AG	Nc1cc(Cl)c(O)cc1Cl	O=C(Nc1ccc(Cl)cc1F)c1ccccc1O	0.617647	Oc1ccc(Cl)cc1	0.538462
CCCCOc1ccc(-c2ccc(C3(C(=O)Nc4cc(O)c(F)cc4F)CC3)cc2)c(OCCCC)c1	113055	1	5273	0.746685	0.884304	-6.4709	0.498849	1	wuxi	8	WXCD00610417_phase_3_Br_COOH	O=C(O)C1(c2ccc(Br)cc2)CC1	BT1666_BT	CCCCOc1ccc(B(O)O)c(OCCCC)c1	AG0807_AG	Nc1cc(O)c(F)cc1F	CCCCCCCCCCCCOC(=O)c1cc(O)c(O)c(O)c1	0.6	CCCCCCCCCCCCCCCCCCCCCCO	0.692308
O=C(Nc1nc(-c2ccc(NC(c3ccc(Cl)cc3)c3ccccc3C(F)(F)F)c(Cl)c2)cs1)C(Cl)c1ccccc1	115505	1	6287	0.746444	0.884708	-6.50496	0.521036	1	real	2230	26057505	NC(c1ccc(Cl)cc1)c1ccccc1C(F)(F)F	7003	O=C(Nc1nc(-c2ccc(Cl)c(Cl)c2)cs1)C(Cl)c1ccccc1			O=C(Nc1ccc(Cl)cc1)Nc1ccc(Cl)c(Cl)c1	0.615385	Oc1ccc(Cl)cc1	0.692308
O=C(Nc1nc(-c2ccc(Cl)c(NC(c3ccc(Cl)cc3)c3cccc(OC(F)(F)F)c3)c2)cs1)C(Cl)c1ccccc1	111613	0	4689	0.746211	0.89519	-7.06715	0	1	real	2230	26056992	NC(c1ccc(Cl)cc1)c1cccc(OC(F)(F)F)c1	7003	O=C(Nc1nc(-c2ccc(Cl)c(Cl)c2)cs1)C(Cl)c1ccccc1			O=C(Nc1ccc(Cl)cc1)Nc1ccc(Cl)c(Cl)c1	0.653846	Oc1ccc(Cl)cc1	0.692308
Cc1cc(-c2nc(C(=O)Nc3cc(Cl)cc(Cl)c3O)cs2)c(OCc2ccccc2)cc1F	124123	1	9795	0.746089	0.882938	-6.43116	0.542283	1	wuxi	8	WXCD00614040_phase_3_Br_COOH	O=C(O)c1csc(Br)n1	BT6971_BT	Cc1cc(B(O)O)c(OCc2ccccc2)cc1F	AG1183_AG	Nc1cc(Cl)cc(Cl)c1O	O=C(Nc1cc(Cl)cc(Cl)c1O)c1c(O)c(Cl)cc(Cl)c1Cl	0.741935	Oc1ccc(Cl)cc1	0.692308
N#CC(C(=O)CCl)=C1Nc2cc(OC(=O)CN3C(=O)C(=Cc4ccc(Br)cc4)SC3=S)ccc2S1	112805	1	5172	0.745907	0.931366	-8.98073	0.435522	1	real	1458	141764	O=C(O)CN1C(=O)C(=Cc2ccc(Br)cc2)SC1=S	50229	N#CC(C(=O)CCl)=C1Nc2cc(Cl)ccc2S1			CC(C)C(C(=O)O)N1C(=O)/C(=C\c2ccc(Br)cc2)SC1=S	0.731707	Nc1ccc(C(=O)Oc2ccccc2)c(O)c1	0.4
O=C(O)C[C@@H](N[CH]c1cc([N+](=O)[O-])cc(Br)c1O)c1cccc(-c2c3ccccc3cc3ccccc23)c1	116618	1	6740	0.745802	0.846048	-4.51172	0.579638	1	wuxi	13	LN01374998_phase_3_Br_N-Boc	CC(C)(C)OC(=O)N[C@H](CC(=O)O)c1cccc(Br)c1	BT0735_BT	OB(O)c1c2ccccc2cc2ccccc12	QS0748_QS	O=Cc1cc([N+](=O)[O-])cc(Br)c1O	O=[N+]([O-])c1cc([N+](=O)[O-])c(NN(c2ccccc2)c2ccccc2)c([N+](=O)[O-])c1	0.580645	O=C(O)C(O)c1ccccc1	0.666667
O=C1OC2(CNC2)CN1c1ncc([N+](=O)[O-])s1	109049	1	3626	0.745651	0.803194	-2.27225	0.627157	1	real	27	17430135	O=C1NCC2(CNC2)O1	82580	O=[N+]([O-])c1cnc(Br)s1			Nc1nnc(Sc2ncc([N+](=O)[O-])s2)s1	0.545455	CC(=O)Nc1ncc([N+](=O)[O-])s1	0.566667
O=C(CCl)Nc1cc(Cl)c(NC(c2ccc(Cl)cc2)c2ccccc2OC(F)(F)F)cc1Cl	118930	1	7692	0.745646	0.897413	-7.21395	0.505659	1	real	2230	26056991	NC(c1ccc(Cl)cc1)c1ccccc1OC(F)(F)F	3695	O=C(CCl)Nc1cc(Cl)c(Cl)cc1Cl			O=C(Nc1ccc(Cl)cc1)Nc1ccc(Cl)c(Cl)c1	0.576923	Oc1ccc(Cl)cc1	0.692308
O=C(Nc1cc(O)c(Cl)cc1F)c1cscc1-c1cccc(OC(F)(F)F)c1F	106880	1	2722	0.745624	0.865737	-5.55387	0.47578	1	wuxi	8	WXCD00302715_phase_3_Br_COOH	O=C(O)c1cscc1Br	BT3421_BT	OB(O)c1cccc(OC(F)(F)F)c1F	AG0820_AG	Nc1cc(O)c(Cl)cc1F	O=C(Nc1ccc(Cl)cc1F)c1ccccc1O	0.676471	Oc1ccc(Cl)cc1	0.538462
CC(C)(C)c1ccc(C=C2CCCc3c2nc2ccccc2c3C(=O)Nc2cc(Br)cc(C(C)(C)C)c2O)cc1	108098	1	3229	0.745197	0.887915	-6.73983	0.446246	1	real	22	15159614	CC(C)(C)c1cc(Br)cc(N)c1O	5478	CC(C)(C)c1ccc(C=C2CCCc3c2nc2ccccc2c3C(=O)O)cc1			O=C1/C(=C/c2ccc(O)c(Br)c2)CCC/C1=C\c1ccc(O)c(Br)c1	0.645161	Cc1cc(NCCCCCCCCCCNc2cc(C)nc3ccccc23)c2ccccc2n1	0.516129
O=C(Nc1cc(Cl)c(Cl)cc1O)c1cc(-c2ccc3c4c(cccc24)-c2ccccc2-3)cn2ccnc12	123345	1	9481	0.745074	0.883251	-6.50178	0.537724	1	wuxi	8	LN00169663_phase_3_Br_COOH	O=C(O)c1cc(Br)cn2ccnc12	BT2696_BT	OB(O)c1ccc2c3c(cccc13)-c1ccccc1-2	AG1333_AG	Nc1cc(Cl)c(Cl)cc1O	O=C(Nc1ccc(Cl)cc1F)c1ccccc1O	0.617647	Oc1ccc(Cl)c2cccnc12	0.64
O=C(Nc1c(O)ccc(Cl)c1F)c1cc(C=Cc2ccc(Br)cc2)nc2ccc(Br)cc12	115657	1	6349	0.745066	0.882648	-6.47056	0.511672	1	real	527	26336538	Nc1c(O)ccc(Cl)c1F	2016991	O=C(O)c1cc(C=Cc2ccc(Br)cc2)nc2ccc(Br)cc12			Oc1cc(O)cc(/C=C/c2ccc(Br)cc2)c1	0.772727	Oc1ccc(Cl)cc1	0.538462
O=C(CCl)Nc1cc(NC(c2ccc(Cl)cc2)c2ccccc2OC(F)(F)F)c(Cl)cc1Cl	118929	0	7692	0.744778	0.896551	-7.21511	0	1	real	2230	26056991	NC(c1ccc(Cl)cc1)c1ccccc1OC(F)(F)F	3695	O=C(CCl)Nc1cc(Cl)c(Cl)cc1Cl			O=C(Nc1ccc(Cl)cc1)Nc1ccc(Cl)c(Cl)c1	0.576923	Oc1ccc(Cl)cc1	0.692308
N#CC(C(=O)CNC(c1ccc(Cl)cc1)c1ccc(Cl)c(C(F)(F)F)c1)=C1Nc2ccccc2S1	103178	2	1168	0.744654	0.912239	-8.04452	0.47168	1	real	2230	26278862	NC(c1ccc(Cl)cc1)c1ccc(Cl)c(C(F)(F)F)c1	4339	N#CC(C(=O)CCl)=C1Nc2ccccc2S1			O=C(Nc1ccc(Cl)cc1)Nc1ccc(Cl)c(Cl)c1	0.576923	Oc1ccc(Cl)cc1	0.692308
CCCCc1ccc(-c2ccc(-c3ccc(C(=O)Nc4cc(O)c(Cl)cc4F)c(OC)n3)c(F)c2)cc1	106372	2	2505	0.744429	0.911761	-8.03149	0.442917	1	wuxi	8	WXCD02010716_phase_3_Br_COOH	COc1nc(Br)ccc1C(=O)O	BT2018_BT	CCCCc1ccc(-c2ccc(B(O)O)c(F)c2)cc1	AG0820_AG	Nc1cc(O)c(Cl)cc1F	O=C(Nc1ccc(Cl)cc1F)c1ccccc1O	0.647059	CCCCCCCCCCCCCCCCCCCCCCO	0.615385
O=C(Nc1ccc(Cl)cc1-c1ccc(C(F)(F)F)cc1)NC(c1ccc(Cl)cc1)c1ccccc1C(F)(F)F	121623	1	8788	0.744383	0.899283	-7.37951	0.506234	1	real	2430	7171334	Nc1ccc(Cl)cc1-c1ccc(C(F)(F)F)cc1	26057505	NC(c1ccc(Cl)cc1)c1ccccc1C(F)(F)F			O=C(Nc1cc(C(F)(F)F)ccc1O)Nc1cc(C(F)(F)F)ccc1O	0.703704	Oc1ccc(Cl)cc1	0.692308
CCn1cc(C(=O)OCC(=O)c2ccc([N+](=O)[O-])o2)c(=O)c2cc(Br)ccc21	102289	2	795	0.744197	0.85918	-5.28623	0.525366	1	real	1458	3985044	CCn1cc(C(=O)O)c(=O)c2cc(Br)ccc21	2992756	O=C(CCl)c1ccc([N+](=O)[O-])o1			O=C(Nc1ccc(I)cc1)c1ccc([N+](=O)[O-])o1	0.588235	CCn1cc(C(=O)O)c(=O)c2cc3c(cc21)OCO3	0.657895
CCc1ccc(-c2cc(C(F)(F)F)ccc2C(=O)Nc2cc(O)c(Cl)cc2F)s1	123416	1	9510	0.744193	0.870099	-5.85909	0.555295	1	wuxi	8	WXCD00901704_phase_3_Br_COOH	O=C(O)c1ccc(C(F)(F)F)cc1Br	BT2531_BT	CCc1ccc(B(O)O)s1	AG0820_AG	Nc1cc(O)c(Cl)cc1F	O=C(Nc1cc(C(F)(F)F)ccc1O)Nc1cc(C(F)(F)F)ccc1O	0.740741	Oc1ccc(Cl)cc1	0.538462
O=C(Cc1n[nH]c2cc(-c3cccc(-c4ccc(C(F)(F)F)cc4)c3)ccc12)Nc1cc(O)c(Cl)cc1F	107522	1	2986	0.744037	0.883985	-6.59569	0.439627	1	wuxi	8	LN01366295_phase_3_Br_COOH	O=C(O)Cc1n[nH]c2cc(Br)ccc12	BT4546_BT	OB(O)c1cccc(-c2ccc(C(F)(F)F)cc2)c1	AG0820_AG	Nc1cc(O)c(Cl)cc1F	O=C(Nc1cc(C(F)(F)F)ccc1O)Nc1cc(C(F)(F)F)ccc1O	0.703704	Oc1ccc(Cl)cc1	0.538462
O=C(c1ccc([N+](=O)[O-])s1)N1CCN(Cc2ccc([N+](=O)[O-])s2)CC1	100767	2	160	0.743896	0.83032	-3.78873	0.447388	1	real	2230	706385	O=C(c1ccc([N+](=O)[O-])s1)N1CCNCC1	3697134	O=[N+]([O-])c1ccc(CCl)s1			CCOC(=O)NC(=O)c1ccsc1NC(=O)c1ccc([N+](=O)[O-])s1	0.446809	CC(=O)Nc1ncc([N+](=O)[O-])s1	0.466667
CCCc1ccc(-c2ccc(-c3ccccc3C3(C(=O)Nc4cc(F)c(O)cc4Cl)CC3)c(F)c2)cc1	110824	1	4364	0.743623	0.902486	-7.5881	0.438136	1	wuxi	8	WXCD00907442_phase_3_Br_COOH	O=C(O)C1(c2ccccc2Br)CC1	BT1049_BT	CCCc1ccc(-c2ccc(B(O)O)c(F)c2)cc1	AG00073_AG	Nc1cc(F)c(O)cc1Cl	O=C(O)C1(c2ccc(-c3ccc(Cl)c(Cl)c3)c(F)c2)CC1	0.621622	Oc1ccc(Cl)cc1	0.538462
CCCCOc1ccc(C)cc1-c1cccc2nc(C(=O)Nc3cccc(OC(F)(F)F)c3O)ccc12	117839	1	7241	0.74361	0.890214	-6.94521	0.505869	1	wuxi	8	WXCD02501367_phase_3_Br_COOH	O=C(O)c1ccc2c(Br)cccc2n1	BT4011_BT	CCCCOc1ccc(C)cc1B(O)O	AG5002_AG	Nc1cccc(OC(F)(F)F)c1O	Cc1cc(O)cc(C)c1O	0.571429	Cc1cc(NCCCCCCCCCCNc2cc(C)nc3ccccc23)c2ccccc2n1	0.548387
CCCCCCOc1ccc(-c2cscc2C(=O)Nc2cc(Br)cc(Cl)c2O)c(F)c1F	107667	1	3045	0.743026	0.86818	-5.82078	0.473449	1	wuxi	8	WXCD00302715_phase_3_Br_COOH	O=C(O)c1cscc1Br	BT0556_BT	CCCCCCOc1ccc(B(O)O)c(F)c1F	AG3730_AG	Nc1cc(Br)cc(Cl)c1O	CCCCCCCCCCCCOC(=O)c1cc(O)c(O)c(O)c1	0.633333	CCCCCCCCCCCCCCCCCCCCCCO	0.692308
N#CC(C(=O)COC(=O)c1cn(C2CC2)c2cc(Cl)c(F)cc2c1=O)=C1Nc2cc(Cl)ccc2S1	101563	1	496	0.742677	0.913263	-8.20387	0.138588	1	real	1458	59353	O=C(O)c1cn(C2CC2)c2cc(Cl)c(F)cc2c1=O	50229	N#CC(C(=O)CCl)=C1Nc2cc(Cl)ccc2S1			O=C(O)c1cn(C2CC2)c2cc(Cl)c(F)cc2c1=O	0.897436	O=C(O)c1cn(C2CC2)c2cc(N3CCNCC3)c(F)cc2c1=O	0.652174
O=C(Nc1nc(-c2ccc(Cl)c(NC(c3ccc(Cl)cc3)c3ccccc3C(F)(F)F)c2)cs1)C(Cl)c1ccccc1	115506	0	6287	0.742542	0.881217	-6.53048	0	1	real	2230	26057505	NC(c1ccc(Cl)cc1)c1ccccc1C(F)(F)F	7003	O=C(Nc1nc(-c2ccc(Cl)c(Cl)c2)cs1)C(Cl)c1ccccc1			O=C(Nc1ccc(Cl)cc1)Nc1ccc(Cl)c(Cl)c1	0.653846	Oc1ccc(Cl)cc1	0.692308
Cn1cc(C(=O)Nc2cc(Cl)c([N+](=O)[O-])cc2Cl)c2cc(-c3ccc(OC(F)(F)F)cc3O)ccc21	119218	1	7810	0.742388	0.895393	-7.28214	0.503141	1	wuxi	8	LN00226029_phase_3_Br_COOH	Cn1cc(C(=O)O)c2cc(Br)ccc21	BT2757_BT	OB(O)c1ccc(OC(F)(F)F)cc1O	AG1944_AG	Nc1cc(Cl)c([N+](=O)[O-])cc1Cl	O=C(Nc1ccc(F)cc1)Nc1ccc(Cl)c([N+](=O)[O-])c1	0.6	Oc1ccc(Cl)cc1	0.615385
O=C(Nc1cc(Cl)cc(Cl)c1O)c1ccc(F)c(-c2cccc(O)c2F)n1	112582	1	5081	0.741543	0.857379	-5.33364	0.530146	1	wuxi	8	WXCD02502777_phase_3_Br_COOH	O=C(O)c1ccc(F)c(Br)n1	BT2352_BT	OB(O)c1cccc(O)c1F	AG1183_AG	Nc1cc(Cl)cc(Cl)c1O	O=C(Nc1cc(Cl)cc(Cl)c1O)c1c(O)c(Cl)cc(Cl)c1Cl	0.741935	Oc1ccc(Cl)cc1	0.615385
C[N+](C)(C)CCCCNc1nc2ccccc2cc1[N+](=O)[O-]	101463	2	454	0.741348	0.812875	-3.00998	0.604212	1	real	27	19267891	C[N+](C)(C)CCCCN	8175758	O=[N+]([O-])c1cc2ccccc2nc1Cl			CCCCCCCCCCCCCC[N+](C)(C)C	0.666667	Cc1cc(NCCCCCCCCCCNc2cc(C)nc3ccccc23)c2ccccc2n1	0.580645
O=C(CCl)Nc1cc(Cl)c(Cl)cc1NC(c1ccc(Cl)cc1)c1ccccc1OC(F)(F)F	118931	0	7692	0.741257	0.895713	-7.35937	0	1	real	2230	26056991	NC(c1ccc(Cl)cc1)c1ccccc1OC(F)(F)F	3695	O=C(CCl)Nc1cc(Cl)c(Cl)cc1Cl			O=C(Nc1ccc(Cl)cc1)Nc1ccc(Cl)c(Cl)c1	0.615385	Oc1ccc(Cl)cc1	0.692308
O=C1CC2CCC(C(=O)OCC(=O)c3ccc([N+](=O)[O-])o3)(C1)S2(=O)=O	106248	1	2453	0.741247	0.81531	-3.14307	0.570753	1	real	1458	24591267	O=C1CC2CCC(C(=O)O)(C1)S2(=O)=O	2992756	O=C(CCl)c1ccc([N+](=O)[O-])o1			O=C(Nc1ccc(I)cc1)c1ccc([N+](=O)[O-])o1	0.588235	O=[N+]([O-])c1ccc(/C=[N+](/[O-])CCO)o1	0.580645
CCCCc1ccc(-c2ccc(-c3ccccc3C3(C(=O)Nc4cc(F)c(O)cc4Cl)CC3)c(F)c2)cc1	120372	1	8280	0.741043	0.901526	-7.67569	0.490491	1	wuxi	8	WXCD00907442_phase_3_Br_COOH	O=C(O)C1(c2ccccc2Br)CC1	BT2018_BT	CCCCc1ccc(-c2ccc(B(O)O)c(F)c2)cc1	AG00073_AG	Nc1cc(F)c(O)cc1Cl	CCCCCCCCCc1ccc(B(O)O)cc1	0.64	CCCCCCCCCCCCCCCCCCCCCCO	0.538462
CCCCCCCCOc1ccc(-c2ccc([C@@H](CC(=O)O)NC(=O)c3ccc(C(=O)Nc4ccc5c(c4)C(C)(C)CCC5(C)C)cc3)cc2)cc1	108734	1	3493	0.741039	0.878367	-6.46126	0.474401	1	wuxi	9	LN01375002_phase_3_Br_N-Boc	CC(C)(C)OC(=O)N[C@H](CC(=O)O)c1ccc(Br)cc1	BT0606_BT	CCCCCCCCOc1ccc(B(O)O)cc1	SD0820_SD	CC1(C)CCC(C)(C)c2cc(NC(=O)c3ccc(C(=O)O)cc3)ccc21	CC1(C)CCC(C)(C)c2cc(C(=O)Nc3ccc(C(=O)O)cc3)ccc21	0.828571	CCCCCCCCCCCCCCCCCCCCCCO	0.692308
COc1nc(-c2ccc(-c3ccccc3)cc2C)ccc1C(=O)Nc1cc(Cl)c(Cl)cc1O	117041	1	6911	0.740988	0.888707	-7.00631	0.499591	1	wuxi	8	WXCD02010716_phase_3_Br_COOH	COc1nc(Br)ccc1C(=O)O	BT3156_BT	Cc1cc(-c2ccccc2)ccc1B(O)O	AG1333_AG	Nc1cc(Cl)c(Cl)cc1O	O=c1cccccc1O	0.625	Cc1cc(O)cc(C)c1Cl	0.625
O=C(Nc1cc(Cl)c(O)c2ccccc12)c1ccc(Sc2ccc(Cl)cc2)c([N+](=O)[O-])c1	110863	2	4379	0.740812	0.883116	-6.72245	0.562036	1	real	527	3869519	Nc1cc(Cl)c(O)c2ccccc12	8789	O=C(O)c1ccc(Sc2ccc(Cl)cc2)c([N+](=O)[O-])c1			Oc1c(O)c(Cl)c(Cl)c(Cl)c1Cl	0.6	Oc1ccc(Cl)cc1	0.769231
Cc1cccc(-c2nc(C(=O)Nc3cc(Cl)cc(Cl)c3O)ccc2F)c1F	107257	1	2876	0.740676	0.869392	-6.01	0.456255	1	wuxi	8	WXCD02502777_phase_3_Br_COOH	O=C(O)c1ccc(F)c(Br)n1	BT1768_BT	Cc1cccc(B(O)O)c1F	AG1183_AG	Nc1cc(Cl)cc(Cl)c1O	O=C(Nc1cc(Cl)cc(Cl)c1O)c1c(O)c(Cl)cc(Cl)c1Cl	0.741935	Cc1cc(O)cc(C)c1Cl	0.625
Cc1sc(-c2cc(F)c(F)cc2O)nc1C(=O)Nc1cc(Cl)c(O)cc1Cl	106006	1	2352	0.740584	0.859813	-5.51251	0.46287	1	wuxi	8	WXCD02012886_phase_3_Br_COOH	Cc1sc(Br)nc1C(=O)O	BT6783_BT	OB(O)c1cc(F)c(F)cc1O	AG1187_AG	Nc1cc(Cl)c(O)cc1Cl	O=C(Nc1ccc(Cl)cc1F)c1ccccc1O	0.588235	Cc1cc(O)cc(C)c1Cl	0.5625
CCCCCCOc1ccc(-c2cccc([C@@H](CC(=O)O)N[CH]c3cc([N+](=O)[O-])cc(CCl)c3O)c2)cc1	118586	1	7547	0.740516	0.869109	-6.00368	0.53624	1	wuxi	13	LN01374998_phase_3_Br_N-Boc	CC(C)(C)OC(=O)N[C@H](CC(=O)O)c1cccc(Br)c1	BT0655_BT	CCCCCCOc1ccc(B(O)O)cc1	QS2406_QS	O=Cc1cc([N+](=O)[O-])cc(CCl)c1O	CCCCCCCCCCCC[N+](C)(C)CCOc1ccccc1	0.666667	CCCCCCCCCCCCCCCCCCCCCCO	0.692308
C=CCN(C(=O)CN)c1ncc([N+](=O)[O-])s1	108194	1	3270	0.740412	0.788928	-1.80405	0.636992	1	real	27	3101362	C=CCNC(=O)CN	82580	O=[N+]([O-])c1cnc(Br)s1			Nc1nnc(Sc2ncc([N+](=O)[O-])s2)s1	0.545455	CC(=O)Nc1ncc([N+](=O)[O-])s1	0.633333
Cc1cc(O)c(Cl)cc1NC(=O)c1c2c(nc3ccccc13)C(=Cc1ccc(C(C)(C)C)cc1)CC2	105341	1	2076	0.740213	0.88329	-6.76362	0.395746	1	real	22	26043389	Cc1cc(O)c(Cl)cc1N	5476	CC(C)(C)c1ccc(C=C2CCc3c2nc2ccccc2c3C(=O)O)cc1			O=c1cccccc1O	0.6875	Cc1cc(O)cc(C)c1Cl	0.625
CC1(C)CCC(C)(C)c2cc(NC(=O)c3ccc(C(=O)Nc4cccc(-c5cc(O)c(F)cc5F)n4)cc3)ccc21	121003	1	8541	0.740049	0.86712	-5.92437	0.541499	1	wuxi	9	WXCD00304792_phase_3_Br_N-Boc	CC(C)(C)OC(=O)Nc1cccc(Br)n1	BT6730_BT	OB(O)c1cc(O)c(F)cc1F	SD0820_SD	CC1(C)CCC(C)(C)c2cc(NC(=O)c3ccc(C(=O)O)cc3)ccc21	CC1(C)CCC(C)(C)c2cc(C(=O)Nc3ccc(C(=O)O)cc3)ccc21	0.8	O=C(Nc1ccc(C(=O)O)c(O)c1)c1ccccc1	0.666667
CCCCSc1ccc(-c2ccc3[nH]c(C(=O)Nc4ccc(O)c5ccccc45)nc3c2)cc1	117352	1	7042	0.739753	0.876773	-6.44643	0.514883	1	wuxi	8	WXCD00131339_phase_3_Br_COOH	O=C(O)c1nc2cc(Br)ccc2[nH]1	BT4176_BT	CCCCSc1ccc(B(O)O)cc1	AG00123_AG	Nc1ccc(O)c2ccccc12	O=c1cccccc1O	0.5625	CCCCCCCCCCCCCCCCCCCCCCO	0.538462
O=C(CN1C(=O)C(=Cc2ccc(Br)cc2)SC1=S)Oc1ccc(-n2cc(C(=O)CCl)nn2)cc1	107006	0	2774	0.73974	0.884929	-6.87486	0	1	real	1458	141764	O=C(O)CN1C(=O)C(=Cc2ccc(Br)cc2)SC1=S	9212497	O=C(CCl)c1cn(-c2ccc(F)cc2)nn1			CC(C)C(C(=O)O)N1C(=O)/C(=C\c2ccc(Br)cc2)SC1=S	0.682927	Oc1ccc(Cl)cc1	0.384615
C=C(c1ccc(C(=O)N2Cc3[nH]nc(-c4ccc(O)cc4C(F)(F)F)c3C2)cc1)c1cc2c(cc1C)C(C)(C)CCC2(C)C	103123	1	1145	0.739714	0.886691	-6.96866	0.322846	1	wuxi	9	LN04613107_phase_3_Br_N-Boc	CC(C)(C)OC(=O)N1Cc2[nH]nc(Br)c2C1	BT2590_BT	OB(O)c1ccc(O)cc1C(F)(F)F	SD1405_SD	C=C(c1ccc(C(=O)O)cc1)c1cc2c(cc1C)C(C)(C)CCC2(C)C	C=C(c1ccc(C(=O)O)cc1)c1cc2c(cc1C)C(C)(C)CCC2(C)C	0.882353	Cc1cc(O)cc(C)c1Cl	0.625
CCCc1ccc(-c2ccccc2C2(C(=O)Nc3cc(F)c(O)cc3Cl)CC2)cc1	113324	1	5381	0.739502	0.875927	-6.41549	0.496483	1	wuxi	8	WXCD00907442_phase_3_Br_COOH	O=C(O)C1(c2ccccc2Br)CC1	BT0842_BT	CCCc1ccc(B(O)O)cc1	AG00073_AG	Nc1cc(F)c(O)cc1Cl	O=C(Nc1ccc(Cl)cc1F)c1ccccc1O	0.588235	Oc1ccc(Cl)cc1	0.538462
Cc1cccc(-c2csc(C(=O)Nc3cc(Cl)c(Cl)cc3O)c2)c1O	118916	1	7687	0.739256	0.864762	-5.84307	0.538044	1	wuxi	8	WXCD00196407_phase_3_Br_COOH	O=C(O)c1cc(Br)cs1	BT1822_BT	Cc1cccc(B(O)O)c1O	AG1333_AG	Nc1cc(Cl)c(Cl)cc1O	Cc1cc(O)cc(C)c1O	0.642857	Cc1cc(O)cc(C)c1Cl	0.625
Cc1cc(C(F)(F)F)ccc1-c1nc(C(=O)Nc2cc(Cl)c(O)cc2Cl)c(C)s1	107891	1	3142	0.739185	0.870022	-6.12272	0.459329	1	wuxi	8	WXCD02012886_phase_3_Br_COOH	Cc1sc(Br)nc1C(=O)O	BT1054_BT	Cc1cc(C(F)(F)F)ccc1B(O)O	AG1187_AG	Nc1cc(Cl)c(O)cc1Cl	O=C(Nc1cc(C(F)(F)F)ccc1O)Nc1cc(C(F)(F)F)ccc1O	0.740741	Cc1cc(O)cc(C)c1Cl	0.625
C[N+](C)(C)CCCCNc1ccc(-n2ncc(Cl)c(Cl)c2=O)cc1Cl	101578	1	502	0.739179	0.831849	-4.12104	0.411685	1	real	27	19267891	C[N+](C)(C)CCCCN	134561	O=c1c(Cl)c(Cl)cnn1-c1ccc(Cl)c(Cl)c1			CCCCCCCCCCCCCC[N+](C)(C)C	0.666667	Cc1cc(NCCCCCCCCCCNc2cc(C)nc3ccccc23)c2ccccc2n1	0.483871
C[N+](C)(C)CCCCNc1cnn(-c2ccc(Cl)c(Cl)c2)c(=O)c1Cl	101577	0	502	0.738974	0.832159	-4.14826	0	1	real	27	19267891	C[N+](C)(C)CCCCN	134561	O=c1c(Cl)c(Cl)cnn1-c1ccc(Cl)c(Cl)c1			CCCCCCCCCCCCCC[N+](C)(C)C	0.666667	Cc1cc(NCCCCCCCCCCNc2cc(C)nc3ccccc23)c2ccccc2n1	0.483871
CCCCCCCOc1ccc(-c2ccc3ccc(C(=O)Nc4cc(C(F)(F)F)cc(C(F)(F)F)c4Cl)nc3c2)cc1	119522	1	7932	0.738957	0.886093	-6.97777	0.512896	1	wuxi	8	WXCD01004316_phase_3_Br_COOH	O=C(O)c1ccc2ccc(Br)cc2n1	BT0659_BT	CCCCCCCOc1ccc(B(O)O)cc1	AG1513_AG	Nc1cc(C(F)(F)F)cc(C(F)(F)F)c1Cl	O=C(Nc1cc(C(F)(F)F)ccc1O)Nc1cc(C(F)(F)F)ccc1O	0.62963	CCCCCCCCCCCCCCCCCCCCCCO	0.692308
Cc1cc(C(C)(C)C)ccc1OCc1cccc(-c2ccc(C(=O)Nc3cc(Cl)cc([N+](=O)[O-])c3O)nc2)c1	112819	1	5177	0.73867	0.897672	-7.60041	0.453496	1	wuxi	8	WXCD00900937_phase_3_Br_COOH	O=C(O)c1ccc(Br)cn1	BT4669_BT	Cc1cc(C(C)(C)C)ccc1OCc1cccc(B(O)O)c1	AG2348_AG	Nc1cc(Cl)cc([N+](=O)[O-])c1O	Cc1cc(O)cc(C)c1O	0.714286	Oc1ccc(Cl)cc1	0.692308
C[N+](C)(C)CCCCNc1cc(-n2ncc(Cl)c(Cl)c2=O)ccc1Cl	101579	0	502	0.738113	0.831081	-4.13772	0	1	real	27	19267891	C[N+](C)(C)CCCCN	134561	O=c1c(Cl)c(Cl)cnn1-c1ccc(Cl)c(Cl)c1			CCCCCCCCCCCCCC[N+](C)(C)C	0.666667	Cc1cc(NCCCCCCCCCCNc2cc(C)nc3ccccc23)c2ccccc2n1	0.483871
O=[N+]([O-])c1ccc(N2CC(F)(CO)C2)s1	102777	1	1002	0.738113	0.799062	-2.45847	0.557541	1	real	27	17423387	OCC1(F)CNC1	2018354	O=[N+]([O-])c1ccc(Cl)s1			O=C1c2c(O)ccc([N+](=O)[O-])c2C(=O)c2c([N+](=O)[O-])ccc(O)c21	0.416667	CC(=O)Nc1ncc([N+](=O)[O-])s1	0.433333
Cc1ccc(-c2nc(C(=O)Nc3cc(Cl)cc([N+](=O)[O-])c3O)cs2)c(F)c1	117118	1	6942	0.73804	0.870329	-6.2	0.519756	1	wuxi	8	WXCD00614040_phase_3_Br_COOH	O=C(O)c1csc(Br)n1	BT0725_BT	Cc1ccc(B(O)O)c(F)c1	AG2348_AG	Nc1cc(Cl)cc([N+](=O)[O-])c1O	Cc1ccc(C(=O)c2cc(O)c(O)c([N+](=O)[O-])c2)cc1	0.666667	Oc1ccc(Cl)cc1	0.615385
CSc1ccc(F)cc1-c1ccc(C2(C(=O)Nc3cc(O)c(C)cc3Cl)CC2)cc1	121806	1	8856	0.737982	0.879353	-6.67638	0.520123	1	wuxi	8	WXCD00610417_phase_3_Br_COOH	O=C(O)C1(c2ccc(Br)cc2)CC1	BT2901_BT	CSc1ccc(F)cc1B(O)O	AG2381_AG	Cc1cc(Cl)c(N)cc1O	Cc1cc(O)ccc1O	0.647059	Cc1cc(O)cc(C)c1Cl	0.625
CCCCC[C@H]1CC[C@H](c2ccc(-c3ccc(CN[CH]c4ccc(Br)c(F)c4O)nc3)cc2)CC1	123714	1	9631	0.737882	0.867261	-6.04751	0.556577	1	wuxi	13	LN00174727_phase_3_Br_N-Boc	CC(C)(C)OC(=O)NCc1ccc(Br)cn1	BT2016_BT	CCCCC[C@H]1CC[C@H](c2ccc(B(O)O)cc2)CC1	QS5040_QS	O=Cc1ccc(Br)c(F)c1O	CCCCCCCCCCCCCC[N+](C)(C)C	0.466667	CCCCCCCCCCCCCCCCCCCCCCO	0.615385
O=C(Nc1cc(Cl)cc([N+](=O)[O-])c1O)c1cc2cc(-c3ccc4c5c(cccc35)-c3ccccc3-4)ccn2n1	103742	1	1410	0.737842	0.88077	-6.7582	0.351805	1	wuxi	8	WXCD00908264_phase_3_Br_COOH	O=C(O)c1cc2cc(Br)ccn2n1	BT2696_BT	OB(O)c1ccc2c3c(cccc13)-c1ccccc1-2	AG2348_AG	Nc1cc(Cl)cc([N+](=O)[O-])c1O	O=C(Nc1cc(Cl)cc(Cl)c1O)c1c(O)c(Cl)cc(Cl)c1Cl	0.612903	Oc1ccc(Cl)cc1	0.615385
CCn1cc(C(=O)Nc2ccc(NC(=O)c3cc(Cl)ccc3O)c(Cl)c2)c(=O)c2cc(Br)ccc21	109492	1	3810	0.737793	0.868264	-6.10493	0.477941	1	real	22	3990074	Nc1ccc(NC(=O)c2cc(Cl)ccc2O)c(Cl)c1	3985044	CCn1cc(C(=O)O)c(=O)c2cc(Br)ccc21			O=C(Nc1ccc(Cl)cc1)c1cc(Br)ccc1O	0.90625	Oc1ccc(Cl)cc1	0.692308
CC(C)(C)c1ccc(C=C2SC(=O)N(CCNC(=O)c3cn(C4CC4)c4c(O)c(F)c(F)cc4c3=O)C2=O)cc1	100951	1	236	0.737786	0.877125	-6.56999	0.160576	1	real	11	9888	CC(C)(C)c1ccc(C=C2SC(=O)N(CCN)C2=O)cc1	15151211	O=C(O)c1cn(C2CC2)c2c(O)c(F)c(F)cc2c1=O			O=C(O)c1cn(C2CC2)c2cc(Cl)c(F)cc2c1=O	0.641026	Cc1c(F)cc2c(=O)c(C(=O)O)cn3c2c1CCC3C	0.581395
CCOc1cc(C(=O)Nc2cc(O)c(C)cc2Cl)c(-c2ccc3c(c2)C(C)(C)CCC3(C)C)cn1	120741	2	8432	0.73748	0.886615	-7.08407	0.528836	1	wuxi	8	LN03246458_phase_3_Br_COOH	CCOc1cc(C(=O)O)c(Br)cn1	BT4166_BT	CC1(C)CCC(C)(C)c2cc(B(O)O)ccc21	AG2381_AG	Cc1cc(Cl)c(N)cc1O	Cc1cc(O)ccc1O	0.647059	Cc1cc(O)cc(C)c1Cl	0.625
O=C(Nc1cc(Br)cc(Cl)c1O)c1cc(-c2ccc(OCC(F)(F)F)c(F)c2)cnc1Cl	117512	1	7108	0.737427	0.872222	-6.33204	0.515911	1	wuxi	8	WXCD00901492_phase_3_Br_COOH	O=C(O)c1cc(Br)cnc1Cl	BT4703_BT	OB(O)c1ccc(OCC(F)(F)F)c(F)c1	AG3730_AG	Nc1cc(Br)cc(Cl)c1O	O=C(Nc1cc(Cl)cc(Cl)c1O)c1c(O)c(Cl)cc(Cl)c1Cl	0.612903	Oc1ccc(Cl)cc1	0.538462
CC(=O)NC[C@H]1CN(c2ccc(N3CCN(C(=O)Cc4cccc(-c5ccc(C)c(O)c5)n4)CC3)c(F)c2)C(=O)O1	107167	1	2840	0.73723	0.845466	-4.93934	0.496137	1	wuxi	8	WXCD02505630_phase_3_Br_COOH	O=C(O)Cc1cccc(Br)n1	BT2233_BT	Cc1ccc(B(O)O)cc1O	AN00795_AN	CC(=O)NC[C@H]1CN(c2ccc(N3CCNCC3)c(F)c2)C(=O)O1	CC(=O)NC[C@H]1CN(c2ccc(N3CCN(C(=O)CO)CC3)c(F)c2)C(=O)O1	0.925926	CC(=O)NC[C@H]1CN(c2ccc(N3CCN(C(=O)CO)CC3)c(F)c2)C(=O)O1	0.925926
CCCCOc1ccc(C)cc1-c1cccc([C@@H](CC(=O)O)N[CH]c2cc([N+](=O)[O-])cc(CCl)c2O)c1	113876	1	5608	0.737117	0.859345	-5.67328	0.525266	1	wuxi	13	LN01374998_phase_3_Br_N-Boc	CC(C)(C)OC(=O)N[C@H](CC(=O)O)c1cccc(Br)c1	BT4011_BT	CCCCOc1ccc(C)cc1B(O)O	QS2406_QS	O=Cc1cc([N+](=O)[O-])cc(CCl)c1O	CCCCC/C=C\C/C=C\C/C=C\C/C=C\CCCC(=O)O	0.6	NC(=O)c1cc([N+](=O)[O-])cc([N+](=O)[O-])c1	0.636364
CCN(CC)c1ccc(C=C2CCc3c2nc2ccccc2c3C(=O)Nc2c(O)c(Cl)cc(Cl)c2Cl)cc1	112282	2	4960	0.73699	0.865855	-6.0215	0.548267	1	real	22	7528977	Nc1c(O)c(Cl)cc(Cl)c1Cl	5473	CCN(CC)c1ccc(C=C2CCc3c2nc2ccccc2c3C(=O)O)cc1			Oc1c(O)c(Cl)c(Cl)c(Cl)c1Cl	0.7	Cc1cc(O)cc(C)c1Cl	0.6875
FC(F)(F)Oc1cccc(C(Nc2cc(Br)cc3c(Cl)cc(C(F)(F)F)nc23)c2ccc(Cl)cc2)c1	115554	1	6306	0.736908	0.894745	-7.54104	0.473361	1	real	27	26056992	NC(c1ccc(Cl)cc1)c1cccc(OC(F)(F)F)c1	4376430	Fc1cc(Br)cc2c(Cl)cc(C(F)(F)F)nc12			FC(F)(F)Oc1ccc(Nc2ccc3cccc(Cl)c3n2)cc1	0.552632	Oc1ccc(Cl)cc1	0.615385
CC(C)c1ccc2c(c1)CC[C@H]1[C@](C)(CNC(F)(F)Oc3cccc4c(Cl)c([N+](=O)[O-])cnc34)CCC[C@]21C	106800	1	2689	0.736779	0.897212	-7.67729	0.392445	1	real	27	3556093	CC(C)c1ccc2c(c1)CC[C@H]1[C@](C)(CN)CCC[C@]21C	24362995	O=[N+]([O-])c1cnc2c(OC(F)(F)F)cccc2c1Cl			O=[N+]([O-])c1ccc(Cl)c2nonc12	0.555556	O=[N+]([O-])c1ccc(O)c2ncccc12	0.6
CC1(C)c2ccccc2-c2ccc(-c3cnc4c(C(=O)Nc5cc(F)c(O)cc5Cl)cccn34)cc21	105235	1	2033	0.736658	0.862099	-5.84221	0.429624	1	wuxi	8	LN00217393_phase_3_Br_COOH	O=C(O)c1cccn2c(Br)cnc12	BT0832_BT	CC1(C)c2ccccc2-c2ccc(B(O)O)cc21	AG00073_AG	Nc1cc(F)c(O)cc1Cl	O=C(Nc1ccc(Cl)cc1F)c1ccccc1O	0.735294	Oc1ccc(Cl)cc1	0.538462
O=C(CN1C(=O)C(=Cc2ccc(Br)cc2)SC1=S)Nc1cc([N+](=O)[O-])ccc1Sc1cccs1	110348	1	4165	0.736653	0.87506	-6.52228	0.465617	1	real	11	4969777	Nc1cc([N+](=O)[O-])ccc1Sc1cccs1	141764	O=C(O)CN1C(=O)C(=Cc2ccc(Br)cc2)SC1=S			CC(C)C(C(=O)O)N1C(=O)/C(=C\c2ccc(Br)cc2)SC1=S	0.682927	NC(=O)c1cc([N+](=O)[O-])cc([N+](=O)[O-])c1	0.590909
CC1COc2c(F)c(F)cc3c(=O)c(C(=O)Nc4ccc(NC(=O)c5cc(Cl)ccc5O)c(Cl)c4)cn1c23	103969	1	1506	0.736075	0.866284	-6.0929	0.39166	1	real	22	3990074	Nc1ccc(NC(=O)c2cc(Cl)ccc2O)c(Cl)c1	58404	CC1COc2c(F)c(F)cc3c(=O)c(C(=O)O)cn1c23			O=C(Nc1ccc(Cl)cc1F)c1ccccc1O	0.764706	C[C@H]1COc2c(C3(N)CC3)c(F)cc3c(=O)c(C(=O)O)cn1c23	0.7
COc1nc(-c2ccc3c4c(cccc24)-c2ccccc2-3)ccc1C(=O)Nc1cc(OC(F)(F)F)ccc1Cl	111644	1	4700	0.736007	0.890916	-7.38843	0.460944	1	wuxi	8	WXCD02010716_phase_3_Br_COOH	COc1nc(Br)ccc1C(=O)O	BT2696_BT	OB(O)c1ccc2c3c(cccc13)-c1ccccc1-2	AG2189_AG	Nc1cc(OC(F)(F)F)ccc1Cl	O=C(Nc1ccc(Cl)cc1F)c1ccccc1O	0.588235	O=C(Nc1ccc(C(=O)O)c(O)c1)c1ccccc1	0.5
CCCN(c1nnc(S)s1)c1ccsc1[N+](=O)[O-]	121688	1	8813	0.73598	0.836723	-4.54761	0.580987	1	real	27	33681	CCCNc1nnc(S)s1	2993281	O=[N+]([O-])c1sccc1Cl			O=C1c2c(O)ccc([N+](=O)[O-])c2C(=O)c2c([N+](=O)[O-])ccc(O)c21	0.375	CC(=O)Nc1ncc([N+](=O)[O-])s1	0.4
CCn1cc(C(=O)Nc2ccc(NC(=O)c3cc(Cl)ccc3O)c(Cl)c2)c(=O)c2cc(Cl)ccc21	120319	1	8260	0.735953	0.866213	-6.09566	0.530533	1	real	22	3990074	Nc1ccc(NC(=O)c2cc(Cl)ccc2O)c(Cl)c1	499094	CCn1cc(C(=O)O)c(=O)c2cc(Cl)ccc21			O=C(Nc1ccc(Cl)cc1)c1cc(Br)ccc1O	0.75	Oc1ccc(Cl)cc1	0.692308
O=C(CSc1nc2ccc([N+](=O)[O-])cc2s1)Nc1cc(Cl)ccc1C(=O)Oc1ccc(O)c(C(=O)CCl)c1	107703	0	3061	0.735942	0.86928	-6.25711	0	1	real	1458	12417	O=C(CSc1nc2ccc([N+](=O)[O-])cc2s1)Nc1cc(Cl)ccc1C(=O)O	1034684	O=C(CCl)c1cc(F)ccc1O			O=[N+]([O-])c1ccc2nc(-c3ccc(Cl)cc3)[nH]c2c1	0.611111	Oc1ccc(Cl)cc1	0.692308
O=C1CC(=O)N(c2ccc(F)cc2)N=C1C(=O)Nc1cc(F)cc(Br)c1O	110741	1	4327	0.735561	0.829668	-4.19996	0.55368	1	real	22	74335	Nc1cc(F)cc(Br)c1O	17586772	O=C(O)C1=NN(c2ccc(F)cc2)C(=O)CC1=O			Oc1c(I)cc(I)cc1I	0.5	NNC(=O)c1ccncc1	0.428571
NCC1CN(c2ccc3ncc([N+](=O)[O-])c(Cl)c3c2)C(=O)O1	124229	0	9835	0.735507	0.817111	-3.54433	0	1	real	27	17420190	NCC1CNC(=O)O1	12409980	O=[N+]([O-])c1cnc2ccc(I)cc2c1Cl			CC(=O)NC[C@H]1CN(c2ccc(C(C)=O)cc2)C(=O)O1	0.564103	CN1CCN(c2ccc(N3C[C@H](CO)OC3=O)cc2F)C=N1	0.5
CCCCOc1ccc(-c2cccc([C@@H](CC(=O)O)N[CH]c3cc([N+](=O)[O-])cc(CCl)c3O)c2)c(OCCCC)c1	121216	2	8625	0.735319	0.864432	-6.03617	0.546892	1	wuxi	13	LN01374998_phase_3_Br_N-Boc	CC(C)(C)OC(=O)N[C@H](CC(=O)O)c1cccc(Br)c1	BT1666_BT	CCCCOc1ccc(B(O)O)c(OCCCC)c1	QS2406_QS	O=Cc1cc([N+](=O)[O-])cc(CCl)c1O	CCCCC/C=C\C/C=C\C/C=C\C/C=C\CCCC(=O)O	0.6	NC(=O)c1cc([N+](=O)[O-])cc([N+](=O)[O-])c1	0.636364
O=C(Nc1ccc(Oc2ccc3ccccc3c2)c(Cl)c1)C(=O)Nc1cccc(Cl)c1SCC(F)(F)F	123909	0	9712	0.735206	0.889347	-7.34888	0	1	real	2718	4047306	Nc1ccc(Oc2ccc3ccccc3c2)c(Cl)c1	3564194	Nc1cccc(Cl)c1SCC(F)(F)F			Nc1cc2ccccc2cc1N	0.642857	O=C(O)C(O)c1ccccc1	0.5
O=C(Nc1cc(Cl)cc([N+](=O)[O-])c1O)c1csc(-c2ccc3sc4ccccc4c3c2)n1	114085	1	5697	0.735195	0.869642	-6.31605	0.50142	1	wuxi	8	WXCD00614040_phase_3_Br_COOH	O=C(O)c1csc(Br)n1	BT0854_BT	OB(O)c1ccc2sc3ccccc3c2c1	AG2348_AG	Nc1cc(Cl)cc([N+](=O)[O-])c1O	O=C(Nc1cc(Cl)cc(Cl)c1O)c1c(O)c(Cl)cc(Cl)c1Cl	0.612903	Oc1ccc(Cl)cc1	0.615385
CCCCCCCCOc1ccc(-c2cc(C(F)(F)F)ccc2C(=O)Nc2ccc(Cl)c(C(F)(F)F)c2Cl)cc1	114881	1	6023	0.735165	0.892113	-7.49618	0.476086	1	wuxi	8	WXCD00901704_phase_3_Br_COOH	O=C(O)c1ccc(C(F)(F)F)cc1Br	BT0606_BT	CCCCCCCCOc1ccc(B(O)O)cc1	AG00216_AG	Nc1ccc(Cl)c(C(F)(F)F)c1Cl	O=C(Nc1cc(C(F)(F)F)ccc1O)Nc1cc(C(F)(F)F)ccc1O	0.666667	CCCCCCCCCCCCCCCCCCCCCCO	0.769231
O=[N+]([O-])c1ccc(N2C[C@@H](O)[C@H](F)C2)s1	102937	1	1069	0.734858	0.784087	-1.84699	0.59247	1	real	27	22235747	O[C@@H]1CNC[C@H]1F	61330	O=[N+]([O-])c1ccc(Br)s1			O=C1c2c(O)ccc([N+](=O)[O-])c2C(=O)c2c([N+](=O)[O-])ccc(O)c21	0.416667	CC(=O)Nc1ncc([N+](=O)[O-])s1	0.466667
O=C(CN1C(=O)C(=Cc2ccc(Br)cc2)SC1=S)N[C@@H]1CC[C@@H]2CCC[C@H]1O2	115577	1	6313	0.734847	0.855934	-5.61567	0.529424	1	real	22	34421900	N[C@@H]1CC[C@@H]2CCC[C@H]1O2	141764	O=C(O)CN1C(=O)C(=Cc2ccc(Br)cc2)SC1=S			CC(C)C(C(=O)O)N1C(=O)/C(=C\c2ccc(Br)cc2)SC1=S	0.682927	NNC(=O)c1ccncc1	0.380952
CCn1cc(C(=O)OCC(=O)c2ccc([N+](=O)[O-])o2)c(=O)c2cc(Cl)ccc21	103779	2	1426	0.734726	0.85115	-5.37125	0.554736	1	real	1458	499094	CCn1cc(C(=O)O)c(=O)c2cc(Cl)ccc21	2992756	O=C(CCl)c1ccc([N+](=O)[O-])o1			O=C(Nc1ccc(I)cc1)c1ccc([N+](=O)[O-])o1	0.588235	CCn1cc(C(=O)O)c(=O)c2cc3c(cc21)OCO3	0.657895
O=C(CCl)Nc1nc(-c2ccc(NC(c3ccc(Cl)cc3)c3ccc(C(F)(F)F)cc3F)c(Cl)c2)cs1	117424	1	7070	0.734708	0.874147	-6.5783	0.516785	1	real	2230	26274511	NC(c1ccc(Cl)cc1)c1ccc(C(F)(F)F)cc1F	6879	O=C(CCl)Nc1nc(-c2ccc(Cl)c(Cl)c2)cs1			O=C(Nc1cc(C(F)(F)F)ccc1O)Nc1cc(C(F)(F)F)ccc1O	0.666667	Oc1ccc(Cl)cc1	0.692308
O=C(CSc1nc2ccc([N+](=O)[O-])cc2s1)Nc1cc(Cl)ccc1C(=O)OCC(=O)c1cc(F)ccc1O	107702	1	3061	0.734512	0.857522	-5.71688	0.470516	1	real	1458	12417	O=C(CSc1nc2ccc([N+](=O)[O-])cc2s1)Nc1cc(Cl)ccc1C(=O)O	1034684	O=C(CCl)c1cc(F)ccc1O			O=C(Nc1ccc(Cl)cc1F)c1ccccc1O	0.617647	Oc1ccc(Cl)cc1	0.692308
CCCCCOc1ccc(-c2ccc(-c3cnc(C(=O)Nc4cc(Cl)cc([N+](=O)[O-])c4O)c(C(F)(F)F)c3)cc2)cc1	115641	2	6342	0.734391	0.892752	-7.57104	0.478227	1	wuxi	8	WXCD01001445_phase_3_Br_COOH	O=C(O)c1ncc(Br)cc1C(F)(F)F	BT1445_BT	CCCCCOc1ccc(-c2ccc(B(O)O)cc2)cc1	AG2348_AG	Nc1cc(Cl)cc([N+](=O)[O-])c1O	Oc1c(I)cc(I)cc1I	0.642857	CCCCCCCCCCCCCCCCCCCCCCO	0.615385
CCCOc1ccc(-c2ccc(-c3nc(C(=O)Nc4cc(Cl)c(O)cc4Cl)c(C)s3)cc2)cc1	110855	1	4376	0.734088	0.878596	-6.84477	0.462592	1	wuxi	8	WXCD02012886_phase_3_Br_COOH	Cc1sc(Br)nc1C(=O)O	BT4170_BT	CCCOc1ccc(-c2ccc(B(O)O)cc2)cc1	AG1187_AG	Nc1cc(Cl)c(O)cc1Cl	Oc1c(I)cc(I)cc1I	0.571429	Cc1cc(O)cc(C)c1Cl	0.5625
O=C(Nc1cc(F)cc(Br)c1O)c1ccc(Sc2ccc(Cl)cc2)c([N+](=O)[O-])c1	117531	1	7116	0.734063	0.868305	-6.30645	0.513762	1	real	22	74335	Nc1cc(F)cc(Br)c1O	8789	O=C(O)c1ccc(Sc2ccc(Cl)cc2)c([N+](=O)[O-])c1			O=C(Nc1ccc(F)cc1)Nc1ccc(Cl)c([N+](=O)[O-])c1	0.6	Oc1ccc(Cl)cc1	0.769231
O=C(Nc1cc(Cl)cc(Br)c1O)c1cc(C=Cc2ccc(Br)cc2)nc2ccc(Br)cc12	109387	1	3769	0.733704	0.869375	-6.38175	0.460741	1	real	527	4785251	Nc1cc(Cl)cc(Br)c1O	2016991	O=C(O)c1cc(C=Cc2ccc(Br)cc2)nc2ccc(Br)cc12			Oc1cc(O)cc(/C=C/c2ccc(Br)cc2)c1	0.772727	Oc1ccc(Cl)cc1	0.615385
CC(C)(C)c1ccc(C=C2CCCc3c2nc2ccccc2c3C(=O)Nc2cc(Br)c(O)cc2F)cc1	109652	1	3875	0.733675	0.870334	-6.43357	0.461583	1	real	22	10916805	Nc1cc(Br)c(O)cc1F	5478	CC(C)(C)c1ccc(C=C2CCCc3c2nc2ccccc2c3C(=O)O)cc1			O=C1/C(=C/c2ccc(O)c(Br)c2)CCC/C1=C\c1ccc(O)c(Br)c1	0.741935	O=C(Nc1ccc(C(=O)O)c(O)c1)c1ccccc1	0.533333
CCCCSc1ccc(-c2ccc3[nH]c(C(=O)Nc4cc([N+](=O)[O-])cc(Cl)c4O)nc3c2)cc1	120844	1	8476	0.733638	0.8584	-5.8097	0.537183	1	wuxi	8	WXCD00131339_phase_3_Br_COOH	O=C(O)c1nc2cc(Br)ccc2[nH]1	BT4176_BT	CCCCSc1ccc(B(O)O)cc1	AG0423_AG	Nc1cc([N+](=O)[O-])cc(Cl)c1O	O=C(Nc1cc(Cl)cc(Cl)c1O)c1c(O)c(Cl)cc(Cl)c1Cl	0.612903	NC(=O)c1cc([N+](=O)[O-])cc([N+](=O)[O-])c1	0.636364
N#CC(C(=O)CNC(c1ccc(Cl)cc1)c1ccccc1OC(F)(F)F)=C1Nc2ccccc2S1	103897	2	1474	0.73362	0.899774	-7.98049	0.43891	1	real	2230	26056991	NC(c1ccc(Cl)cc1)c1ccccc1OC(F)(F)F	4339	N#CC(C(=O)CCl)=C1Nc2ccccc2S1			N#C/C(C(=O)c1ccc(Cl)cc1Cl)=C1/NC(=O)c2ccccc2N1	0.522727	Oc1ccc(Cl)cc1	0.692308
O=C(CN1C(=O)C(=Cc2ccc(Br)cc2)SC1=S)OCC#CCN1C(=O)c2ccccc2C1=O	109724	1	3906	0.733459	0.882607	-7.08881	0.434257	1	real	1458	141764	O=C(O)CN1C(=O)C(=Cc2ccc(Br)cc2)SC1=S	2243518	O=C1c2ccccc2C(=O)N1CC#CCCl			CC(C)C(C(=O)O)N1C(=O)/C(=C\c2ccc(Br)cc2)SC1=S	0.682927	O=C(O)C(O)c1ccccc1	0.444444
O=C(Nc1cc(Cl)cc([N+](=O)[O-])c1O)c1cc(-c2ccc3c(c2)Sc2ccccc2S3)n[nH]1	108953	1	3583	0.733205	0.880589	-6.99651	0.432878	1	wuxi	8	WXCD00191766_phase_3_Br_COOH	O=C(O)c1cc(Br)n[nH]1	BT3823_BT	OB(O)c1ccc2c(c1)Sc1ccccc1S2	AG2348_AG	Nc1cc(Cl)cc([N+](=O)[O-])c1O	O=C(Nc1cc(Cl)cc(Cl)c1O)c1c(O)c(Cl)cc(Cl)c1Cl	0.612903	Oc1ccc(Cl)cc1	0.615385
C[C@H]1C(CCNC(=O)CN2C(=O)C(=Cc3ccc(Br)cc3)SC2=S)[C@@H]1C	116328	1	6624	0.733148	0.850294	-5.41074	0.537288	1	real	22	27070997	C[C@H]1C(CCN)[C@@H]1C	141764	O=C(O)CN1C(=O)C(=Cc2ccc(Br)cc2)SC1=S			CC(C)C(C(=O)O)N1C(=O)/C(=C\c2ccc(Br)cc2)SC1=S	0.707317	NNC(=O)c1ccncc1	0.380952
O=C(CCl)Nc1nc2ccc(NC(c3ccc(Cl)cc3)c3cccc(OC(F)(F)F)c3)cc2s1	121798	1	8853	0.733066	0.874443	-6.68162	0.518618	1	real	2230	26056992	NC(c1ccc(Cl)cc1)c1cccc(OC(F)(F)F)c1	13454	O=C(CCl)Nc1nc2ccc(F)cc2s1			O=C(Nc1ccc(Cl)cc1)Nc1ccc(Cl)c(Cl)c1	0.653846	Oc1ccc(Cl)cc1	0.692308
O=C(Nc1cc(F)cc(Cl)c1O)c1cc(C=Cc2ccc(Cl)cc2)nc2ccc(Br)cc12	115269	1	6188	0.732854	0.868917	-6.40309	0.5028	1	real	22	3838116	Nc1cc(F)cc(Cl)c1O	2017012	O=C(O)c1cc(C=Cc2ccc(Cl)cc2)nc2ccc(Br)cc12			Oc1cc(O)cc(/C=C/c2ccc(Br)cc2)c1	0.727273	Oc1ccc(Cl)cc1	0.769231
CC(=O)NC[C@H]1CN(c2ccc(N3CCN(C(=O)Cc4cccc(-c5cc(F)c(O)cc5F)n4)CC3)c(F)c2)C(=O)O1	101252	1	366	0.732804	0.839254	-4.8501	0.331291	1	wuxi	8	WXCD02505630_phase_3_Br_COOH	O=C(O)Cc1cccc(Br)n1	BT2933_BT	OB(O)c1cc(F)c(O)cc1F	AN00795_AN	CC(=O)NC[C@H]1CN(c2ccc(N3CCNCC3)c(F)c2)C(=O)O1	CC(=O)NC[C@H]1CN(c2ccc(N3CCN(C(=O)CO)CC3)c(F)c2)C(=O)O1	0.925926	CC(=O)NC[C@H]1CN(c2ccc(N3CCN(C(=O)CO)CC3)c(F)c2)C(=O)O1	0.925926
FC(F)(F)c1cc(Cl)c2cc(NC(c3ccc(Cl)cc3)c3ccc(Cl)c(C(F)(F)F)c3)ccc2n1	103967	0	1505	0.732776	0.876452	-6.8025	0	1	real	27	26278862	NC(c1ccc(Cl)cc1)c1ccc(Cl)c(C(F)(F)F)c1	66146	FC(F)(F)c1cc(Cl)c2cc(Br)ccc2n1			O=C(Nc1ccc(Cl)cc1)Nc1ccc(Cl)c(Cl)c1	0.538462	Oc1ccc(Cl)cc1	0.615385
O=C(Cc1n[nH]c2cc(-c3ccc(-c4cccc5ccccc45)cc3)ccc12)Nc1cc(F)c(O)cc1Cl	111366	1	4587	0.732616	0.845071	-5.16522	0.520569	1	wuxi	8	LN01366295_phase_3_Br_COOH	O=C(O)Cc1n[nH]c2cc(Br)ccc12	BT0867_BT	OB(O)c1ccc(-c2cccc3ccccc23)cc1	AG00073_AG	Nc1cc(F)c(O)cc1Cl	Oc1ccc2ccc3cccc4ccc1c2c34	0.6	Oc1ccc(Cl)cc1	0.538462
N#CC(C(=O)CCl)=C1Nc2cc(OC(=O)c3cn(C4CC4)c4cc(Cl)c(F)cc4c3=O)ccc2S1	101564	1	496	0.732574	0.912345	-8.69569	0.482912	1	real	1458	59353	O=C(O)c1cn(C2CC2)c2cc(Cl)c(F)cc2c1=O	50229	N#CC(C(=O)CCl)=C1Nc2cc(Cl)ccc2S1			O=C(O)c1cn(C2CC2)c2cc(Cl)c(F)cc2c1=O	0.897436	O=C(O)c1cn(C2CC2)c2cc(N3CCNCC3)c(F)cc2c1=O	0.652174
CCOC(=O)N(c1ccsc1[N+](=O)[O-])S(=O)(=O)N1CCC(C)(N)C1	117348	1	7041	0.732562	0.802031	-2.91083	0.618139	1	real	27	27066438	CCOC(=O)NS(=O)(=O)N1CCC(C)(N)C1	2993281	O=[N+]([O-])c1sccc1Cl			CCOC(=O)NC(=O)c1ccsc1NC(=O)c1ccc([N+](=O)[O-])s1	0.468085	NC(=O)c1cc([N+](=O)[O-])cc([N+](=O)[O-])c1	0.545455
CCN(CC)c1ccc(C=C2CCCc3c2nc2ccccc2c3C(=O)Nc2c(O)c(Cl)cc(Cl)c2Cl)cc1	114757	2	5973	0.73234	0.861626	-6.04825	0.527193	1	real	22	7528977	Nc1c(O)c(Cl)cc(Cl)c1Cl	5622	CCN(CC)c1ccc(C=C2CCCc3c2nc2ccccc2c3C(=O)O)cc1			Oc1c(O)c(Cl)c(Cl)c(Cl)c1Cl	0.7	Cc1cc(O)cc(C)c1Cl	0.75
O=C(Nc1cc(Cl)c(Cl)cc1O)c1cccn2c(-c3ccc4c5c(cccc35)-c3ccccc3-4)cnc12	120336	1	8266	0.732251	0.871217	-6.55598	0.513735	1	wuxi	8	LN00217393_phase_3_Br_COOH	O=C(O)c1cccn2c(Br)cnc12	BT2696_BT	OB(O)c1ccc2c3c(cccc13)-c1ccccc1-2	AG1333_AG	Nc1cc(Cl)c(Cl)cc1O	O=C(Nc1ccc(Cl)cc1F)c1ccccc1O	0.647059	Oc1ccc(Cl)c2cccnc12	0.64
Cc1cc2c(cc1-c1ccc3[nH]c(C(=O)Nc4ccc5cccc(C(F)(F)F)c5n4)nc3c1)C(C)(C)CCC2(C)C	118879	1	7672	0.731976	0.862125	-6.09386	0.52897	1	wuxi	8	WXCD00131339_phase_3_Br_COOH	O=C(O)c1nc2cc(Br)ccc2[nH]1	BT1024_BT	Cc1cc2c(cc1B(O)O)C(C)(C)CCC2(C)C	AF4110_AF	Nc1ccc2cccc(C(F)(F)F)c2n1	Cc1cc2c(cc1C(=O)c1ccc(C(=O)O)cc1)C(C)(C)CCC2(C)C	0.625	Cc1cc(O)cc(C)c1Cl	0.4375
O=C(Nc1cc(Cl)c(Cl)cc1I)C1(c2ccc(-c3ccc(OC(F)(F)F)c(F)c3)cc2)CCCC1	115325	1	6213	0.731807	0.902179	-8.20356	0.446554	1	wuxi	8	WXCD00610362_phase_3_Br_COOH	O=C(O)C1(c2ccc(Br)cc2)CCCC1	BT2540_BT	OB(O)c1ccc(OC(F)(F)F)c(F)c1	AG2601_AG	Nc1cc(Cl)c(Cl)cc1I	O=C(O)C1(c2ccc(-c3ccc(Cl)c(Cl)c3)c(F)c2)CC1	0.594595	Oc1ccc(Cl)cc1	0.461538
Fc1cc(C(F)(F)F)ccc1C(Nc1cc(C(F)(F)F)nc2c(F)cc(Br)cc12)c1ccc(Cl)cc1	112664	1	5116	0.731762	0.877492	-6.91118	0.46593	1	real	27	26274511	NC(c1ccc(Cl)cc1)c1ccc(C(F)(F)F)cc1F	4376430	Fc1cc(Br)cc2c(Cl)cc(C(F)(F)F)nc12			O=C(Nc1cc(C(F)(F)F)ccc1O)Nc1cc(C(F)(F)F)ccc1O	0.518519	Oc1ccc(Cl)cc1	0.615385
O=C(Nc1cc(Cl)c(O)cc1Cl)c1ccc(-c2ccc(/C=C/[N+](=O)[O-])cc2)cn1	113934	2	5633	0.731536	0.860264	-6.01975	0.509052	1	wuxi	8	WXCD00900937_phase_3_Br_COOH	O=C(O)c1ccc(Br)cn1	BT0950_BT	O=[N+]([O-])/C=C/c1ccc(B(O)O)cc1	AG1187_AG	Nc1cc(Cl)c(O)cc1Cl	O=C(Nc1ccc(Cl)cc1F)c1ccccc1O	0.5	Oc1ccc(Cl)cc1	0.538462
Cc1cc(C)c(O)c(NC(=O)c2cc(-c3ccc(-c4ccc(C(F)(F)F)cc4)cc3)cs2)c1	118213	1	7396	0.731488	0.869279	-6.49509	0.512365	1	wuxi	8	WXCD00196407_phase_3_Br_COOH	O=C(O)c1cc(Br)cs1	BT1484_BT	OB(O)c1ccc(-c2ccc(C(F)(F)F)cc2)cc1	AG0578_AG	Cc1cc(C)c(O)c(N)c1	Cc1cc(O)cc(C)c1O	0.714286	Cc1cc(O)cc(C)c1Cl	0.5
C=CCN1CCN(C(=O)CN2C(=O)C(=Cc3ccc(Br)cc3)SC2=S)CC1=O	118727	1	7607	0.731411	0.826171	-4.23843	0.577321	1	real	22	3007331	C=CCN1CCNCC1=O	141764	O=C(O)CN1C(=O)C(=Cc2ccc(Br)cc2)SC1=S			CC(C)C(C(=O)O)N1C(=O)/C(=C\c2ccc(Br)cc2)SC1=S	0.682927	Oc1ccc(Cl)cc1	0.384615
CSc1cc(C)ccc1-c1ccc2c(C(=O)Nc3cc(O)c(Cl)cc3F)nsc2c1	114141	1	5721	0.731298	0.87082	-6.58608	0.487404	1	wuxi	8	WXCD02502139_phase_3_Br_COOH	O=C(O)c1nsc2cc(Br)ccc12	BT3031_BT	CSc1cc(C)ccc1B(O)O	AG0820_AG	Nc1cc(O)c(Cl)cc1F	O=C(Nc1ccc(Cl)cc1F)c1ccccc1O	0.588235	Cc1cc(O)cc(C)c1Cl	0.5625
O=C(CNC(c1ccc(Cl)cc1)c1ccc2ccccc2c1)Nc1cc(C(F)(F)F)ccc1Oc1ccc(Br)cc1	108729	0	3492	0.731246	0.881961	-7.17321	0	1	real	2230	26298055	NC(c1ccc(Cl)cc1)c1ccc2ccccc2c1	8059	O=C(CCl)Nc1cc(C(F)(F)F)ccc1Oc1ccc(Br)cc1			O=C(Nc1cc(C(F)(F)F)ccc1O)Nc1cc(C(F)(F)F)ccc1O	0.703704	Oc1ccc(Cl)cc1	0.692308
O=C(Nc1cc(Cl)cc(Cl)c1O)c1cc2cc(-c3ccc(OC(F)(F)F)cc3F)ccn2n1	104940	1	1910	0.731162	0.867768	-6.43331	0.38854	1	wuxi	8	WXCD00908264_phase_3_Br_COOH	O=C(O)c1cc2cc(Br)ccn2n1	BT5016_BT	OB(O)c1ccc(OC(F)(F)F)cc1F	AG1183_AG	Nc1cc(Cl)cc(Cl)c1O	O=C(Nc1cc(Cl)cc(Cl)c1O)c1c(O)c(Cl)cc(Cl)c1Cl	0.741935	Oc1ccc(Cl)cc1	0.615385
N#CC(C(=O)CNC(c1ccc(Cl)cc1)c1ccc(OC(F)(F)F)cc1)=C1Nc2ccccc2S1	107659	1	3042	0.731023	0.898471	-8.05097	0.369404	1	real	2230	26056994	NC(c1ccc(Cl)cc1)c1ccc(OC(F)(F)F)cc1	4339	N#CC(C(=O)CCl)=C1Nc2ccccc2S1			N#C/C(C(=O)c1ccc(Cl)cc1Cl)=C1/NC(=O)c2ccccc2N1	0.522727	Oc1ccc(Cl)cc1	0.692308
Cc1cc(F)c(F)cc1-c1csc(C(=O)Nc2cc(Cl)c(Cl)cc2O)c1	110618	1	4274	0.730731	0.85706	-5.89476	0.486464	1	wuxi	8	WXCD00196407_phase_3_Br_COOH	O=C(O)c1cc(Br)cs1	BT5596_BT	Cc1cc(F)c(F)cc1B(O)O	AG1333_AG	Nc1cc(Cl)c(Cl)cc1O	Cc1cc(O)cc(C)c1O	0.571429	Cc1cc(O)cc(C)c1Cl	0.625
CCn1cc(C(=O)Nc2cc(Cl)c(O)c3ccccc23)c(=O)c2cc(Cl)ccc21	112246	2	4946	0.730582	0.861718	-6.14702	0.514302	1	real	527	3869519	Nc1cc(Cl)c(O)c2ccccc12	499094	CCn1cc(C(=O)O)c(=O)c2cc(Cl)ccc21			O=C(Nc1ccc(Cl)cc1F)c1ccccc1O	0.647059	Oc1ccc(Cl)cc1	0.692308
CCCCc1ccc(-c2csc(C(=O)Nc3cc(Cl)c(Cl)cc3O)c2)s1	112647	1	5109	0.730358	0.861021	-6.12242	0.492005	1	wuxi	8	WXCD00196407_phase_3_Br_COOH	O=C(O)c1cc(Br)cs1	BT3198_BT	CCCCc1ccc(B(O)O)s1	AG1333_AG	Nc1cc(Cl)c(Cl)cc1O	OCc1ccc(-c2ccc(-c3ccc(CO)s3)o2)s1	0.545455	CCCCCCCCCCCCCCCCCCCCCCO	0.538462
O=C(Cc1ccc(-c2ccc([N+](=O)[O-])cc2C(F)(F)F)c(F)c1)Nc1cc([N+](=O)[O-])cc(Cl)c1O	112886	1	5204	0.729963	0.856152	-5.88817	0.500715	1	wuxi	8	WXCD02502779_phase_3_Br_COOH	O=C(O)Cc1ccc(Br)c(F)c1	BT7376_BT	O=[N+]([O-])c1ccc(B(O)O)c(C(F)(F)F)c1	AG0423_AG	Nc1cc([N+](=O)[O-])cc(Cl)c1O	Oc1c(O)c(Cl)c(Cl)c(Cl)c1Cl	0.6	NC(=O)c1cc([N+](=O)[O-])cc([N+](=O)[O-])c1	0.636364
O=C1OCCN1c1cc([N+](=O)[O-])ccc1N(c1ccc(F)cc1)c1nnc(S)s1	116600	2	6733	0.729355	0.84582	-5.37879	0.615757	1	real	27	38560	Fc1ccc(Nc2nnc(S)s2)cc1	3896535	O=C1OCCN1c1cc([N+](=O)[O-])ccc1Cl			O=[N+]([O-])c1ccc2c(c1)S(=O)(=O)C=C2	0.5	NC(=O)c1cc([N+](=O)[O-])cc([N+](=O)[O-])c1	0.5
O=C(OCC(=O)c1ccc([N+](=O)[O-])o1)c1ccc(-n2nc(SCc3ccccc3)sc2=S)cc1	105586	2	2176	0.72926	0.872778	-6.79766	0.520778	1	real	1458	12987	O=C(O)c1ccc(-n2nc(SCc3ccccc3)sc2=S)cc1	2992756	O=C(CCl)c1ccc([N+](=O)[O-])o1			O=C(Nc1ccc(I)cc1)c1ccc([N+](=O)[O-])o1	0.588235	O=[N+]([O-])c1ccc(/C=[N+](/[O-])CCO)o1	0.548387
CCCCCCCCCCCCC/C=C/[C@@H](O)[C@H](CO)NC(=O)c1csc(-c2ccc(N3C[C@H](CO)OC3=O)cc2F)n1	103459	1	1289	0.729235	0.855869	-5.91221	0.379031	1	wuxi	8	WXCD00614040_phase_3_Br_COOH	O=C(O)c1csc(Br)n1	BT3494_BT	CC1(C)OB(c2ccc(N3C[C@H](CO)OC3=O)cc2F)OC1(C)C	AK3253_AK	CCCCCCCCCCCCC/C=C/[C@@H](O)[C@@H](N)CO	CCCCCCCCCCCCC/C=C/C(O)C(N)CO	0.785714	CCCCCCCCCCCCCCCCCCCCCCO	0.769231
N[C@H]1COC(=O)N(C(=O)c2cn(C3CC3)c3c(O)c(F)c(F)cc3c2=O)C1	105670	1	2210	0.729122	0.823631	-4.22751	0.504407	1	real	22	27224800	N[C@@H]1CNC(=O)OC1	15151211	O=C(O)c1cn(C2CC2)c2c(O)c(F)c(F)cc2c1=O			O=C(O)c1cn(C2CC2)c2cc(Cl)c(F)cc2c1=O	0.641026	NC1CCN(c2c(F)cc3c(=O)c(C(=O)O)cn(C4CC4)c3c2Cl)C1	0.627451
Cc1ccc(Sc2ccc(C(=O)Nc3cc(Cl)c(O)c4ccccc34)cc2[N+](=O)[O-])cc1	117618	2	7151	0.729104	0.869514	-6.63488	0.538828	1	real	527	3869519	Nc1cc(Cl)c(O)c2ccccc12	9156	Cc1ccc(Sc2ccc(C(=O)O)cc2[N+](=O)[O-])cc1			Cc1ccc(C(=O)c2cc(O)c(O)c([N+](=O)[O-])c2)cc1	0.727273	Cc1cc(O)cc(C)c1Cl	0.5625
CC(=O)NC[C@H]1CN(c2ccc(N3CCN(C(=O)c4cn5c6c(c(N7CCN(C)CC7)c(F)cc6c4=O)OCC5C)CC3)c(F)c2)C(=O)O1	102679	1	962	0.729015	0.821957	-4.14543	0.449923	1	wuxi	1	AN00795_AN	CC(=O)NC[C@H]1CN(c2ccc(N3CCNCC3)c(F)c2)C(=O)O1	SC0229_SC	CC1COc2c(N3CCN(C)CC3)c(F)cc3c(=O)c(C(=O)O)cn1c23			CC1COc2c(N3CCN(C)CC3)c(F)cc3c(=O)c(C(=O)O)cn1c23.CC1COc2c(N3CCN(C)CC3)c(F)cc3c(=O)c(C(=O)O)cn1c23.O	0.903846	CC1COc2c(N3CCN(C)CC3)c(F)cc3c(=O)c(C(=O)O)cn1c23	0.921569
Cc1cc(O)c(Cl)cc1NC(=O)C1=NN(c2ccc(F)cc2)C(=O)CC1=O	109694	1	3893	0.72899	0.829966	-4.56679	0.526806	1	real	22	26043389	Cc1cc(O)c(Cl)cc1N	17586772	O=C(O)C1=NN(c2ccc(F)cc2)C(=O)CC1=O			Cc1cc(O)ccc1O	0.588235	Cc1cc(O)cc(C)c1Cl	0.625
Cc1ccc(Sc2ccc(C(=O)Nc3cc(Br)cc(Br)c3O)cc2[N+](=O)[O-])cc1	124298	1	9861	0.728506	0.864058	-6.3807	0.527686	1	real	22	15136427	Nc1cc(Br)cc(Br)c1O	9156	Cc1ccc(Sc2ccc(C(=O)O)cc2[N+](=O)[O-])cc1			Cc1ccc(C(=O)c2cc(O)c(O)c([N+](=O)[O-])c2)cc1	0.727273	NC(=O)c1cc([N+](=O)[O-])cc([N+](=O)[O-])c1	0.545455
O=C(COC(=O)c1ccccc1Sc1ccc(C(F)(F)F)cc1[N+](=O)[O-])c1cc(F)ccc1O	105649	0	2201	0.728338	0.858227	-6.08383	0	1	real	1458	6934	O=C(O)c1ccccc1Sc1ccc(C(F)(F)F)cc1[N+](=O)[O-]	1034684	O=C(CCl)c1cc(F)ccc1O			O=C(Nc1cc(C(F)(F)F)ccc1O)Nc1cc(C(F)(F)F)ccc1O	0.666667	O=[N+]([O-])c1ccc(O)c2ncccc12	0.533333
CCOC(=O)N(c1cc(F)c([N+](=O)[O-])cc1CO)S(=O)(=O)N1CCC(C)(N)C1	121347	1	8677	0.728232	0.785673	-2.28436	0.640882	1	real	27	27066438	CCOC(=O)NS(=O)(=O)N1CCC(C)(N)C1	9163621	O=[N+]([O-])c1cc(CO)c(F)cc1F			O=C1c2c(O)ccc([N+](=O)[O-])c2C(=O)c2c([N+](=O)[O-])ccc(O)c21	0.541667	NC(=O)c1cc([N+](=O)[O-])cc([N+](=O)[O-])c1	0.590909
CSc1ccc(-c2nc(C(=O)Nc3cc(Cl)c(O)cc3Cl)ccc2F)c(F)c1	107625	1	3028	0.72816	0.854146	-5.87933	0.455418	1	wuxi	8	WXCD02502777_phase_3_Br_COOH	O=C(O)c1ccc(F)c(Br)n1	BT2027_BT	CSc1ccc(B(O)O)c(F)c1	AG1187_AG	Nc1cc(Cl)c(O)cc1Cl	O=C(Nc1ccc(Cl)cc1F)c1ccccc1O	0.617647	Oc1ccc(Cl)cc1	0.615385
C=CCN(c1ccc([N+](=O)[O-])nc1)c1nnc(S)s1	108917	3	3569	0.728053	0.819119	-4.04805	0.631657	1	real	27	15320	C=CCNc1nnc(S)s1	2998252	O=[N+]([O-])c1ccc(F)cn1			Nc1nnc(Sc2ncc([N+](=O)[O-])s2)s1	0.424242	CC(=O)Nc1ncc([N+](=O)[O-])s1	0.433333
CCCCCCc1ccc(C(=O)COC(=O)c2cn(C3CC3)c3c(OC)c(F)c(F)cc3c2=O)cc1	104803	1	1851	0.727947	0.858073	-6.09669	0.404865	1	real	1458	7348849	COc1c(F)c(F)cc2c(=O)c(C(=O)O)cn(C3CC3)c12	6690	CCCCCCc1ccc(C(=O)CCl)cc1			CCCCCCCCCc1ccc(B(O)O)cc1	0.72	CCCCCCCCCCCCCCCCCCCCCCO	0.692308
O=C(Nc1c(O)c(Cl)cc(Cl)c1Cl)[C@@H](O)C(F)(F)F	115693	1	6364	0.727902	0.789669	-2.51153	0.622578	1	real	22	7528977	Nc1c(O)c(Cl)cc(Cl)c1Cl	2018015	O=C(O)[C@@H](O)C(F)(F)F			Oc1c(O)c(Cl)c(Cl)c(Cl)c1Cl	0.7	Cc1cc(O)cc(C)c1Cl	0.5625
C[C@H]1COc2c(N3CCN(C)CC3)c(F)cc3c(=O)c(C(=O)Nc4cc(Cl)cc(Cl)c4O)cn1c23	100739	1	148	0.727433	0.846679	-5.52655	0.198648	1	real	22	191723	Nc1cc(Cl)cc(Cl)c1O	3557400	C[C@H]1COc2c(N3CCN(C)CC3)c(F)cc3c(=O)c(C(=O)O)cn1c23			CC1COc2c(N3CCN(C)CC3)c(F)cc3c(=O)c(C(=O)O)cn1c23.CC1COc2c(N3CCN(C)CC3)c(F)cc3c(=O)c(C(=O)O)cn1c23.O	0.903846	CC1COc2c(N3CCN(C)CC3)c(F)cc3c(=O)c(C(=O)O)cn1c23	0.921569
CN(CC1COC(C)(C)O1)C(=O)CCN1C(=O)C(=Cc2ccc(F)cc2)SC1=S	119133	1	7775	0.727048	0.817718	-4.02823	0.579461	1	real	22	27206693	CNCC1COC(C)(C)O1	43186	O=C(O)CCN1C(=O)C(=Cc2ccc(F)cc2)SC1=S			CCc1ccc(/C=C2/SC(=S)NC2=O)cc1	0.606061	CC(=O)/C=C(/C)N[C@@H]1CON=C1O	0.419355
CCCCN(c1nnc(S)s1)c1nc([N+](=O)[O-])nn1C	113673	1	5528	0.726877	0.812588	-3.76835	0.57633	1	real	27	6828	CCCCNc1nnc(S)s1	3984100	Cn1nc([N+](=O)[O-])nc1Br			CCCCn1c(=O)sn(CC)c1=O	0.423077	CCCCCCCCCCCCCCCCCCCCCCO	0.461538
O=C(Nc1cc(Cl)cc(Cl)c1O)c1cc2cc(-c3ccc(OC(F)(F)F)c([N+](=O)[O-])c3)ccn2n1	104114	1	1565	0.726695	0.868422	-6.70634	0.349564	1	wuxi	8	WXCD00908264_phase_3_Br_COOH	O=C(O)c1cc2cc(Br)ccn2n1	BT7192_BT	O=[N+]([O-])c1cc(B(O)O)ccc1OC(F)(F)F	AG1183_AG	Nc1cc(Cl)cc(Cl)c1O	O=C(Nc1cc(Cl)cc(Cl)c1O)c1c(O)c(Cl)cc(Cl)c1Cl	0.741935	Oc1ccc(Cl)cc1	0.615385
Cc1nc(-c2ccc3c(c2)C(C)(C)CCC3(C)C)ccc1C(=O)Nc1cc(F)c(O)cc1Cl	105883	1	2298	0.726672	0.861902	-6.3656	0.409217	1	wuxi	8	WXCD02010855_phase_3_Br_COOH	Cc1nc(Br)ccc1C(=O)O	BT4166_BT	CC1(C)CCC(C)(C)c2cc(B(O)O)ccc21	AG00073_AG	Nc1cc(F)c(O)cc1Cl	O=C(Nc1ccc(Cl)cc1F)c1ccccc1O	0.647059	Cc1cc(O)cc(C)c1Cl	0.5625
O=C(c1ccccc1O)N(c1ccc(Cl)c(C(F)(F)F)c1)S(=O)(=O)c1nnc(-c2ccccc2)s1	100830	2	186	0.726489	0.856207	-6.07672	0.199274	1	real	40	4061071	O=C(Nc1ccc(Cl)c(C(F)(F)F)c1)c1ccccc1O	6770810	O=S(=O)(F)c1nnc(-c2ccccc2)s1			O=c1cccccc1O	0.6875	Oc1ccc(Cl)cc1	0.538462
O=C(Nc1cc(Cl)c(O)cc1Cl)c1csc(-c2cccc(O)c2F)n1	106298	1	2474	0.726452	0.837307	-5.08748	0.471767	1	wuxi	8	WXCD00614040_phase_3_Br_COOH	O=C(O)c1csc(Br)n1	BT2352_BT	OB(O)c1cccc(O)c1F	AG1187_AG	Nc1cc(Cl)c(O)cc1Cl	O=C(Nc1ccc(Cl)cc1F)c1ccccc1O	0.617647	Oc1ccc(Cl)cc1	0.538462
Fc1cc(Br)cc2c(Cl)cc(C(F)(F)NC(c3ccc(Cl)cc3)c3cccc(OC(F)(F)F)c3)nc12	115557	1	6306	0.726419	0.891637	-7.93863	0.650252	1	real	27	26056992	NC(c1ccc(Cl)cc1)c1cccc(OC(F)(F)F)c1	4376430	Fc1cc(Br)cc2c(Cl)cc(C(F)(F)F)nc12			FC(F)(F)Oc1ccc(Nc2ccc3cccc(Cl)c3n2)cc1	0.552632	Oc1ccc(Cl)cc1	0.615385
N#CC(C(=O)CCl)=C1Nc2cc(OC(=O)CCN3C(=O)C(=Cc4ccc(F)cc4)SC3=S)ccc2S1	121148	0	8598	0.726344	0.906925	-8.74446	0	1	real	1458	43186	O=C(O)CCN1C(=O)C(=Cc2ccc(F)cc2)SC1=S	50229	N#CC(C(=O)CCl)=C1Nc2cc(Cl)ccc2S1			CC(C)C(C(=O)O)N1C(=O)/C(=C\c2ccc(Br)cc2)SC1=S	0.609756	Nc1ccc(C(=O)Oc2ccccc2)c(O)c1	0.4
O=C(Nc1cc(Cl)c(O)c2ccccc12)c1cc([N+](=O)[O-])ccc1Sc1ccc(Cl)cc1	108464	2	3380	0.726312	0.865197	-6.55765	0.538218	1	real	527	3869519	Nc1cc(Cl)c(O)c2ccccc12	8445	O=C(O)c1cc([N+](=O)[O-])ccc1Sc1ccc(Cl)cc1			O=C(Nc1ccc(Cl)cc1F)c1ccccc1O	0.617647	Oc1ccc(Cl)cc1	0.769231
O=C(Nc1cc(Cl)ccc1SCC(F)(F)F)NC(c1ccc(Cl)cc1)c1ccc(Cl)c(C(F)(F)F)c1	119688	1	8002	0.726106	0.873504	-7.00435	0.503492	1	real	2430	3564196	Nc1cc(Cl)ccc1SCC(F)(F)F	26278862	NC(c1ccc(Cl)cc1)c1ccc(Cl)c(C(F)(F)F)c1			O=C(Nc1ccc(Cl)cc1)Nc1ccc(Cl)c(Cl)c1	0.653846	Oc1ccc(Cl)cc1	0.692308
O=c1c(Cl)c(NC(c2ccc(Cl)cc2)c2ccc(Cl)c(C(F)(F)F)c2)cnn1-c1ccc(Cl)c(Cl)c1	103008	1	1100	0.725931	0.88501	-7.61718	0.568589	1	real	27	26278862	NC(c1ccc(Cl)cc1)c1ccc(Cl)c(C(F)(F)F)c1	134561	O=c1c(Cl)c(Cl)cnn1-c1ccc(Cl)c(Cl)c1			O=C(Nc1ccc(Cl)cc1)Nc1ccc(Cl)c(Cl)c1	0.576923	Oc1ccc(Cl)cc1	0.615385
O=C(Nc1cc(O)c(Cl)cc1Cl)c1cc(-c2ccc3c4c(cccc24)-c2ccccc2-3)cn2ccnc12	106148	1	2409	0.725837	0.860158	-6.31877	0.415784	1	wuxi	8	LN00169663_phase_3_Br_COOH	O=C(O)c1cc(Br)cn2ccnc12	BT2696_BT	OB(O)c1ccc2c3c(cccc13)-c1ccccc1-2	AG3998_AG	Nc1cc(O)c(Cl)cc1Cl	O=C(Nc1cccc(NC(=O)c2cccc(O)c2O)c1)c1cccc(O)c1O	0.592593	Oc1ccc(Cl)c2cccnc12	0.64
Cc1ccc(Sc2ccc([N+](=O)[O-])cc2C(=O)Nc2cc(Cl)cc(Br)c2O)cc1	123736	1	9639	0.725781	0.860449	-6.33707	0.52489	1	real	22	4785251	Nc1cc(Cl)cc(Br)c1O	9223	Cc1ccc(Sc2ccc([N+](=O)[O-])cc2C(=O)O)cc1			O=C(Nc1ccc([N+](=O)[O-])cc1O)Nc1ccccc1Br	0.621622	Oc1ccc(Cl)cc1	0.615385
CC(=O)NC[C@H]1CN(c2ccc(N3CCN(C(=O)Cc4cccc(-c5cc(C)c(O)c(C)c5)n4)CC3)c(F)c2)C(=O)O1	101942	1	651	0.725758	0.835238	-5.01605	0.372345	1	wuxi	8	WXCD02505630_phase_3_Br_COOH	O=C(O)Cc1cccc(Br)n1	BT2265_BT	Cc1cc(B(O)O)cc(C)c1O	AN00795_AN	CC(=O)NC[C@H]1CN(c2ccc(N3CCNCC3)c(F)c2)C(=O)O1	CC(=O)NC[C@H]1CN(c2ccc(N3CCN(C(=O)CO)CC3)c(F)c2)C(=O)O1	0.925926	CC(=O)NC[C@H]1CN(c2ccc(N3CCN(C(=O)CO)CC3)c(F)c2)C(=O)O1	0.925926
Cc1cc(CNC(=O)Nc2ccc(Cl)cc2-c2ccc(C(F)(F)F)cc2)ccc1Oc1ccc(Cl)cc1Cl	119711	1	8011	0.725694	0.889458	-7.86313	0.478942	1	real	2430	7171334	Nc1ccc(Cl)cc1-c1ccc(C(F)(F)F)cc1	2041901	Cc1cc(CN)ccc1Oc1ccc(Cl)cc1Cl			O=C(Nc1cc(C(F)(F)F)ccc1O)Nc1cc(C(F)(F)F)ccc1O	0.703704	Oc1ccc(Cl)cc1	0.615385
O=C(Nc1cc(F)c(O)cc1Cl)C1(c2ccccc2-c2ccc(C(F)F)c(F)c2)CC1	109288	1	3727	0.725632	0.858864	-6.26186	0.457444	1	wuxi	8	WXCD00907442_phase_3_Br_COOH	O=C(O)C1(c2ccccc2Br)CC1	BT0098_BT	OB(O)c1ccc(C(F)F)c(F)c1	AG00073_AG	Nc1cc(F)c(O)cc1Cl	O=C(O)C1(c2ccc(-c3ccc(Cl)c(Cl)c3)c(F)c2)CC1	0.594595	Oc1ccc(Cl)cc1	0.538462
CC(C)c1ccc2c(c1)CC[C@H]1[C@](C)(CNc3cnc([N+](=O)[O-])c(O)c3)CCC[C@]21C	105794	1	2260	0.725553	0.866764	-6.68041	0.394304	1	real	27	3556093	CC(C)c1ccc2c(c1)CC[C@H]1[C@](C)(CN)CCC[C@]21C	3607536	O=[N+]([O-])c1ncc(F)cc1O			CC[C@H](c1ccc(O)cc1)[C@@H](CC)c1ccc(O)cc1	0.526316	O=[N+]([O-])c1ccc(O)c2ncccc12	0.566667
C=CCN(c1nnc(S)s1)c1cc(C)sc1[N+](=O)[O-]	119717	1	8013	0.724999	0.823705	-4.45175	0.574285	1	real	27	15320	C=CCNc1nnc(S)s1	5668525	Cc1cc(Br)c([N+](=O)[O-])s1			O=[N+]([O-])c1cc([N+](=O)[O-])c(NN(c2ccccc2)c2ccccc2)c([N+](=O)[O-])c1	0.387097	NC(=O)c1cc([N+](=O)[O-])cc([N+](=O)[O-])c1	0.409091
CCCCCOc1ccc(-c2ccc(-c3cnc(CN[CH]c4cc(Cl)c(Cl)cc4O)nc3)cc2)cc1	108493	1	3392	0.724592	0.864289	-6.60195	0.435497	1	wuxi	13	LN00190257_phase_3_Br_N-Boc	CC(C)(C)OC(=O)NCc1ncc(Br)cn1	BT1445_BT	CCCCCOc1ccc(-c2ccc(B(O)O)cc2)cc1	QS2313_QS	O=Cc1cc(Cl)c(Cl)cc1O	N=C(N)c1ccc(OCCCCCCCOc2ccc(C(=N)N)cc2)cc1	0.583333	CCCCCCCCCCCCCCCCCCCCCCO	0.615385
CC(C)(C)C1CC(=Cc2cccs2)c2nc3ccccc3c(C(=O)Nc3c(O)c(Cl)cc(Cl)c3Cl)c2C1	109364	2	3759	0.724408	0.856005	-6.17732	0.492326	1	real	22	7528977	Nc1c(O)c(Cl)cc(Cl)c1Cl	5346	CC(C)(C)C1CC(=Cc2cccs2)c2nc3ccccc3c(C(=O)O)c2C1			Oc1c(O)c(Cl)c(Cl)c(Cl)c1Cl	0.7	Cc1cc(O)cc(C)c1Cl	0.625
CCCCCCOc1ccc(-c2ccc(CC(=O)Nc3cc(O)c(C)cc3Cl)cc2F)cc1	114814	1	5996	0.724396	0.865904	-6.69714	0.481243	1	wuxi	8	WXCD02502779_phase_3_Br_COOH	O=C(O)Cc1ccc(Br)c(F)c1	BT0655_BT	CCCCCCOc1ccc(B(O)O)cc1	AG2381_AG	Cc1cc(Cl)c(N)cc1O	CCCCCCCCCCCCOC(=O)c1cc(O)c(O)c(O)c1	0.666667	CCCCCCCCCCCCCCCCCCCCCCO	0.769231
CCCCOc1ccc(-c2ccc3[nH]c(C(=O)Nc4cccc(OC(F)(F)F)c4O)nc3c2)c(OCCCC)c1	116889	1	6849	0.724317	0.874677	-7.1615	0.475631	1	wuxi	8	WXCD00131339_phase_3_Br_COOH	O=C(O)c1nc2cc(Br)ccc2[nH]1	BT1666_BT	CCCCOc1ccc(B(O)O)c(OCCCC)c1	AG5002_AG	Nc1cccc(OC(F)(F)F)c1O	Oc1c(I)cc(I)cc1I	0.571429	CCCCCCCCCCCCCCCCCCCCCCO	0.538462
CCCCOc1ccc2cc(-c3ccc(C4(C(=O)Nc5cc(Cl)c(Cl)cc5F)CC4)cc3)ccc2c1	112868	1	5197	0.724191	0.87149	-7.00105	0.458639	1	wuxi	8	WXCD00610417_phase_3_Br_COOH	O=C(O)C1(c2ccc(Br)cc2)CC1	BT5888_BT	CCCCOc1ccc2cc(B(O)O)ccc2c1	AG2157_AG	Nc1cc(Cl)c(Cl)cc1F	O=C(O)C1(c2ccc(-c3ccc(Cl)c(Cl)c3)c(F)c2)CC1	0.621622	CCCCCCCCCCCCCCCCCCCCCCO	0.615385
O=C(Nc1cccc(OC(F)(F)F)c1O)c1ccc2ccc(-c3cc(OC(F)(F)F)ccc3-c3ccccc3)cc2n1	121563	1	8764	0.724066	0.887765	-7.86134	0.47188	1	wuxi	8	WXCD01004316_phase_3_Br_COOH	O=C(O)c1ccc2ccc(Br)cc2n1	BT3180_BT	OB(O)c1cc(OC(F)(F)F)ccc1-c1ccccc1	AG5002_AG	Nc1cccc(OC(F)(F)F)c1O	O=C1C(=O)N(Cc2ccc(-c3ccccc3)cc2)c2ccc(OC(F)(F)F)cc21	0.581395	O=C(O)C(O)c1ccccc1	0.5
N#CC(C(=O)CCl)=C1Nc2cc(OC(=O)c3cn(C4CC4)c4cc(F)c(F)cc4c3=O)ccc2S1	100886	1	208	0.723952	0.89503	-8.2484	0.452127	1	real	1458	4073707	O=C(O)c1cn(C2CC2)c2cc(F)c(F)cc2c1=O	50229	N#CC(C(=O)CCl)=C1Nc2cc(Cl)ccc2S1			O=C(O)c1cn(C2CC2)c2cc(Cl)c(F)cc2c1=O	0.794872	O=C(O)c1cn(C2CC2)c2cc(N3CCNCC3)c(F)cc2c1=O	0.652174
O=c1c(Cl)c(NC(c2ccc(Cl)cc2)c2ccc(Cl)c(C(F)(F)F)c2)cnn1-c1nc2ccccc2[nH]1	105593	1	2178	0.723886	0.868572	-6.86437	0.380099	1	real	27	26278862	NC(c1ccc(Cl)cc1)c1ccc(Cl)c(C(F)(F)F)c1	6376	O=c1c(Cl)c(Cl)cnn1-c1nc2ccccc2[nH]1			C[n+]1c2ccccc2nc2ccccc21	0.578947	Oc1ccc(Cl)cc1	0.615385
Cc1sc(-c2ccc(SC(F)(F)F)cc2)nc1C(=O)Nc1cc(Cl)cc([N+](=O)[O-])c1O	122425	1	9104	0.723521	0.867472	-6.82615	0.50666	1	wuxi	8	WXCD02012886_phase_3_Br_COOH	Cc1sc(Br)nc1C(=O)O	BT9695_BT	OB(O)c1ccc(SC(F)(F)F)cc1	AG2348_AG	Nc1cc(Cl)cc([N+](=O)[O-])c1O	Oc1c(I)cc(I)cc1I	0.642857	Oc1ccc(Cl)cc1	0.615385
CCCCc1ccc(-c2ccc(-c3cc(C(=O)Nc4cc(Cl)cc([N+](=O)[O-])c4O)[nH]n3)c(F)c2)cc1	104501	1	1727	0.723403	0.875609	-7.25921	0.337264	1	wuxi	8	WXCD00191766_phase_3_Br_COOH	O=C(O)c1cc(Br)n[nH]1	BT2018_BT	CCCCc1ccc(-c2ccc(B(O)O)c(F)c2)cc1	AG2348_AG	Nc1cc(Cl)cc([N+](=O)[O-])c1O	O=C1c2c(O)ccc([N+](=O)[O-])c2C(=O)c2c([N+](=O)[O-])ccc(O)c21	0.625	Oc1ccc(Cl)cc1	0.615385
O=C(Nc1cc(O)c(Cl)cc1Cl)c1cc(-c2c(C(F)(F)F)cccc2C(F)(F)F)cn2ccnc12	114357	1	5811	0.723401	0.84307	-5.55278	0.515516	1	wuxi	8	LN00169663_phase_3_Br_COOH	O=C(O)c1cc(Br)cn2ccnc12	BT1998_BT	OB(O)c1c(C(F)(F)F)cccc1C(F)(F)F	AG3998_AG	Nc1cc(O)c(Cl)cc1Cl	O=C(Nc1cc(C(F)(F)F)ccc1O)Nc1cc(C(F)(F)F)ccc1O	0.592593	Oc1ccc(Cl)c2cccnc12	0.56
CN1CN(c2ncc([N+](=O)[O-])s2)C(=O)C12CNC2	106486	1	2553	0.723258	0.780392	-2.2732	0.592863	1	real	27	3778763	CN1CNC(=O)C12CNC2	3035315	O=[N+]([O-])c1cnc(Cl)s1			Nc1nnc(Sc2ncc([N+](=O)[O-])s2)s1	0.545455	CC(=O)Nc1ncc([N+](=O)[O-])s1	0.6
Cc1cc2c(cc1-c1cccc3nc(C(=O)Nc4nc5cc(C(F)(F)F)ccc5s4)ccc13)C(C)(C)CCC2(C)C	123629	1	9596	0.722811	0.851764	-6.04026	0.53545	1	wuxi	8	WXCD02501367_phase_3_Br_COOH	O=C(O)c1ccc2c(Br)cccc2n1	BT1024_BT	Cc1cc2c(cc1B(O)O)C(C)(C)CCC2(C)C	AF3389_AF	Nc1nc2cc(C(F)(F)F)ccc2s1	Cc1cc2c(cc1C(=O)c1ccc(C(=O)O)cc1)C(C)(C)CCC2(C)C	0.65625	Cc1cc(O)cc(C)c1Cl	0.5
CCCCN(c1ccc([N+](=O)[O-])nc1)c1nnc(S)s1	103846	4	1453	0.722326	0.82083	-4.44383	0.539594	1	real	27	6828	CCCCNc1nnc(S)s1	2998252	O=[N+]([O-])c1ccc(F)cn1			Nc1nnc(Sc2ncc([N+](=O)[O-])s2)s1	0.424242	CC(=O)Nc1ncc([N+](=O)[O-])s1	0.466667
CCn1cc(C(=O)Nc2c(O)ccc(Cl)c2F)c(=O)c2cc(Br)ccc21	109344	1	3750	0.722201	0.847238	-5.83548	0.468671	1	real	527	26336538	Nc1c(O)ccc(Cl)c1F	3985044	CCn1cc(C(=O)O)c(=O)c2cc(Br)ccc21			O=C(Nc1ccc(Cl)cc1)c1cc(Br)ccc1O	0.6875	CCn1cc(C(=O)O)c(=O)c2cc3c(cc21)OCO3	0.631579
CN(Cc1ccc([N+](=O)[O-])s1)C1(CO)COC1	101432	1	439	0.722009	0.767973	-1.68863	0.556095	1	real	2230	11918648	CNC1(CO)COC1	3697134	O=[N+]([O-])c1ccc(CCl)s1			OCc1ccc(-c2ccc(-c3ccc(CO)s3)o2)s1	0.454545	CC(=O)Nc1ncc([N+](=O)[O-])s1	0.466667
O=C(Nc1cc(Cl)c(O)c2ccccc12)c1cc([N+](=O)[O-])ccc1SC1CCCCC1	121340	2	8673	0.72196	0.865419	-6.8019	0.545671	1	real	527	3869519	Nc1cc(Cl)c(O)c2ccccc12	7439660	O=C(O)c1cc([N+](=O)[O-])ccc1SC1CCCCC1			Oc1c(O)c(Cl)c(Cl)c(Cl)c1Cl	0.6	NC(=O)c1cc([N+](=O)[O-])cc([N+](=O)[O-])c1	0.590909
O=c1c(NC(c2ccc(Cl)cc2)c2ccc(Cl)c(C(F)(F)F)c2)c(Cl)cnn1-c1ccc(Cl)c(Cl)c1	103007	1	1100	0.721618	0.87726	-7.44123	0.276049	1	real	27	26278862	NC(c1ccc(Cl)cc1)c1ccc(Cl)c(C(F)(F)F)c1	134561	O=c1c(Cl)c(Cl)cnn1-c1ccc(Cl)c(Cl)c1			O=C(Nc1ccc(Cl)cc1)Nc1ccc(Cl)c(Cl)c1	0.576923	Oc1ccc(Cl)cc1	0.615385
CCOc1cc(C(=O)Nc2ccc(F)c(F)c2O)c(-c2cc3c(cc2C)C(C)(C)CCC3(C)C)cn1	109765	1	3923	0.721606	0.860836	-6.58047	0.442839	1	wuxi	8	LN03246458_phase_3_Br_COOH	CCOc1cc(C(=O)O)c(Br)cn1	BT1024_BT	Cc1cc2c(cc1B(O)O)C(C)(C)CCC2(C)C	AG2739_AG	Nc1ccc(F)c(F)c1O	Cc1cc2c(cc1C(=O)c1ccc(C(=O)O)cc1)C(C)(C)CCC2(C)C	0.65625	Cc1cc(O)cc(C)c1Cl	0.5
CC(C)c1ccc2c(c1)CC[C@H]1[C@](C)(CNc3cc(Cl)ccc3-n3ncc(Cl)c(Cl)c3=O)CCC[C@]21C	107958	1	3169	0.721558	0.857927	-6.43049	0.432679	1	real	27	3556093	CC(C)c1ccc2c(c1)CC[C@H]1[C@](C)(CN)CCC[C@]21C	131860	O=c1c(Cl)c(Cl)cnn1-c1ccc(Cl)cc1Cl			O=C1C=CC(=O)C(c2cc(Cl)ccc2Cl)=C1	0.481481	Oc1ccc(Cl)cc1	0.538462
C[N+](C)(C)CCCCNc1nnc(C#N)s1	100622	4	99	0.72149	0.765756	-1.60011	0.620424	1	real	27	19267891	C[N+](C)(C)CCCCN	3536675	N#Cc1nnc(Cl)s1			CCCCCCCCCCCCCC[N+](C)(C)C	0.666667	Cc1cc(NCCCCCCCCCCNc2cc(C)nc3ccccc23)c2ccccc2n1	0.322581
Fc1cc(Br)cc2c(NC(c3ccc(Cl)cc3)c3cccc(OC(F)(F)F)c3)cc(C(F)(F)F)nc12	115556	0	6306	0.721473	0.87676	-7.42275	0	1	real	27	26056992	NC(c1ccc(Cl)cc1)c1cccc(OC(F)(F)F)c1	4376430	Fc1cc(Br)cc2c(Cl)cc(C(F)(F)F)nc12			FC(F)(F)Oc1ccc(Nc2ccc3cccc(Cl)c3n2)cc1	0.526316	Oc1ccc(Cl)cc1	0.615385
Cc1cc2c(cc1-c1ccc3[nH]c(C(=O)Nc4c([N+](=O)[O-])ccc(Cl)c4Cl)nc3c1)C(C)(C)CCC2(C)C	118027	1	7319	0.72097	0.84786	-5.93395	0.519048	1	wuxi	8	WXCD00131339_phase_3_Br_COOH	O=C(O)c1nc2cc(Br)ccc2[nH]1	BT1024_BT	Cc1cc2c(cc1B(O)O)C(C)(C)CCC2(C)C	AG1915_AG	Nc1c([N+](=O)[O-])ccc(Cl)c1Cl	O=[N+]([O-])c1ccc(Cl)c2nonc12	0.62963	Cc1cc(O)cc(C)c1Cl	0.6875
O=C(CN1C(=O)C(=Cc2ccc(Br)cc2)SC1=S)NCCN1C(=O)SC(=Cc2ccc(Cl)c([N+](=O)[O-])c2)C1=O	103673	2	1380	0.720718	0.878691	-7.56434	0.381291	1	real	11	9968	NCCN1C(=O)SC(=Cc2ccc(Cl)c([N+](=O)[O-])c2)C1=O	141764	O=C(O)CN1C(=O)C(=Cc2ccc(Br)cc2)SC1=S			CC(C)C(C(=O)O)N1C(=O)/C(=C\c2ccc(Br)cc2)SC1=S	0.682927	NC(=O)c1cc([N+](=O)[O-])cc([N+](=O)[O-])c1	0.5
Fc1cc(C(F)(F)F)ccc1C(NC(F)(F)c1cc(Cl)c2cc(Br)cc(F)c2n1)c1ccc(Cl)cc1	112665	0	5116	0.720397	0.879903	-7.64508	0	1	real	27	26274511	NC(c1ccc(Cl)cc1)c1ccc(C(F)(F)F)cc1F	4376430	Fc1cc(Br)cc2c(Cl)cc(C(F)(F)F)nc12			Nc1nc2cc(C(F)(F)F)ccc2n1Cc1ccc(Cl)cc1	0.5	Oc1ccc(Cl)cc1	0.615385
C[N+](C)(C)CCCCNc1ncc([N+](=O)[O-])s1	100761	3	157	0.720278	0.775161	-2.15813	0.54096	1	real	27	19267891	C[N+](C)(C)CCCCN	3035315	O=[N+]([O-])c1cnc(Cl)s1			CCCCCCCCCCCCCC[N+](C)(C)C	0.666667	CC(=O)Nc1ncc([N+](=O)[O-])s1	0.733333
CC(C)(C)C1CC(=Cc2cccs2)c2nc3ccccc3c(C(=O)Oc3ccc(O)c(C(=O)CCl)c3)c2C1	108646	1	3457	0.720229	0.859285	-6.57272	0.592953	1	real	1458	5346	CC(C)(C)C1CC(=Cc2cccs2)c2nc3ccccc3c(C(=O)O)c2C1	1034684	O=C(CCl)c1cc(F)ccc1O			O=c1cccccc1O	0.6875	Nc1ccc(C(=O)Oc2ccccc2)c(O)c1	0.6
FC(F)(F)c1cc(C(NC(F)(F)c2cc(Cl)c3cc(Br)ccc3n2)c2ccc(Cl)cc2)ccc1Cl	103965	0	1505	0.720147	0.883351	-7.83926	0	1	real	27	26278862	NC(c1ccc(Cl)cc1)c1ccc(Cl)c(C(F)(F)F)c1	66146	FC(F)(F)c1cc(Cl)c2cc(Br)ccc2n1			O=C(Nc1ccc(Cl)cc1)c1cc(Br)ccc1O	0.46875	Oc1ccc(Cl)cc1	0.615385
Cc1ccc(C=C2CCc3c2nc2ccccc2c3C(=O)OCC(=O)c2cc(F)ccc2O)cc1	118710	0	7599	0.720139	0.857187	-6.46752	0	1	real	1458	5355	Cc1ccc(C=C2CCc3c2nc2ccccc2c3C(=O)O)cc1	1034684	O=C(CCl)c1cc(F)ccc1O			O=c1cccccc1O	0.6875	Cc1cc(NCCCCCCCCCCNc2cc(C)nc3ccccc23)c2ccccc2n1	0.516129
O=C(Nc1cc(F)ccc1N1CC(C(F)(F)F)OC1=O)c1cn(C2CC2)c2c(O)c(F)c(F)cc2c1=O	101969	1	661	0.720054	0.85787	-6.50784	0.267883	1	real	22	3695212	Nc1cc(F)ccc1N1CC(C(F)(F)F)OC1=O	15151211	O=C(O)c1cn(C2CC2)c2c(O)c(F)c(F)cc2c1=O			O=C(O)c1cn(C2CC2)c2cc(Cl)c(F)cc2c1=O	0.641026	CN1C[C@@H]2C[C@H]1CN2c1cc2c(cc1F)c(=O)c(C(=O)O)cn2C1CC1	0.571429
CC1CC(=Cc2ccc(N(C)C)cc2)c2nc3ccccc3c(C(=O)Nc3cc(Cl)cc(F)c3O)c2C1	111255	1	4541	0.71982	0.842372	-5.70753	0.487996	1	real	22	3680903	Nc1cc(Cl)cc(F)c1O	7159	CC1CC(=Cc2ccc(N(C)C)cc2)c2nc3ccccc3c(C(=O)O)c2C1			O=C(Nc1cc(Cl)cc(Cl)c1O)c1c(O)c(Cl)cc(Cl)c1Cl	0.677419	Oc1ccc(Cl)cc1	0.615385
Cc1ccc2ccccc2c1-c1csc(C(=O)Nc2cc(Cl)c(Cl)cc2O)c1	116155	1	6556	0.719786	0.852975	-6.26543	0.497084	1	wuxi	8	WXCD00196407_phase_3_Br_COOH	O=C(O)c1cc(Br)cs1	BT2139_BT	Cc1ccc2ccccc2c1B(O)O	AG1333_AG	Nc1cc(Cl)c(Cl)cc1O	Nc1cc2ccccc2cc1N	0.642857	Cc1cc(O)cc(C)c1Cl	0.625
CC(C)C1CCc2ccccc2C1NC(F)(F)Oc1cccc2c(Cl)c([N+](=O)[O-])cnc12	115163	1	6143	0.719698	0.857055	-6.48416	0.491791	1	real	27	13976681	CC(C)C1CCc2ccccc2C1N	24362995	O=[N+]([O-])c1cnc2c(OC(F)(F)F)cccc2c1Cl			O=[N+]([O-])c1ccc(Cl)c2nonc12	0.555556	O=[N+]([O-])c1ccc(O)c2ncccc12	0.6
CCc1cccc(NC(=O)c2ccccc2Sc2ccc(C(F)(F)F)cc2[N+](=O)[O-])c1O	121188	1	8614	0.719591	0.860433	-6.66702	0.501439	1	real	22	3867183	CCc1cccc(N)c1O	6934	O=C(O)c1ccccc1Sc1ccc(C(F)(F)F)cc1[N+](=O)[O-]			O=C(Nc1cc(C(F)(F)F)ccc1O)Nc1cc(C(F)(F)F)ccc1O	0.703704	NNC(=O)c1ccncc1	0.52381
O=c1c(Cl)c(Cl)cnn1-c1ccc(NC(c2ccc(Cl)cc2)c2ccc(Cl)c(C(F)(F)F)c2)c(Cl)c1	103009	0	1100	0.719586	0.875499	-7.4575	0	1	real	27	26278862	NC(c1ccc(Cl)cc1)c1ccc(Cl)c(C(F)(F)F)c1	134561	O=c1c(Cl)c(Cl)cnn1-c1ccc(Cl)c(Cl)c1			O=C(Nc1ccc(Cl)cc1)Nc1ccc(Cl)c(Cl)c1	0.5	Oc1ccc(Cl)cc1	0.615385
CCCCOc1cc(F)c(-c2cccc(C3(C(=O)Nc4cc(O)c(C)cc4Cl)CC3)c2)cc1F	123079	1	9373	0.719299	0.856551	-6.47906	0.513292	1	wuxi	8	WXCD00907437_phase_3_Br_COOH	O=C(O)C1(c2cccc(Br)c2)CC1	BT7126_BT	CCCCOc1cc(F)c(B(O)O)cc1F	AG2381_AG	Cc1cc(Cl)c(N)cc1O	O=C(O)C1(c2ccc(-c3ccc(Cl)c(Cl)c3)c(F)c2)CC1	0.648649	Cc1cc(O)cc(C)c1Cl	0.625
CCOc1cc(C(=O)Nc2ccc(C)c(O)c2Cl)c(-c2ccc(-c3ccccc3)cc2C(F)(F)F)cn1	109319	1	3740	0.719251	0.865933	-6.97369	0.421991	1	wuxi	8	LN03246458_phase_3_Br_COOH	CCOc1cc(C(=O)O)c(Br)cn1	BT3145_BT	OB(O)c1ccc(-c2ccccc2)cc1C(F)(F)F	AG1721_AG	Cc1ccc(N)c(Cl)c1O	Oc1c(O)c(Cl)c(Cl)c(Cl)c1Cl	0.7	Cc1cc(O)cc(C)c1Cl	0.6875
O=C(Nc1cc(O)c(Cl)cc1Cl)c1ccnc(-c2ccc3c4c(cccc24)-c2ccccc2-3)c1	105054	1	1957	0.71913	0.86006	-6.67211	0.370243	1	wuxi	8	WXCD00901189_phase_3_Br_COOH	O=C(O)c1ccnc(Br)c1	BT2696_BT	OB(O)c1ccc2c3c(cccc13)-c1ccccc1-2	AG3998_AG	Nc1cc(O)c(Cl)cc1Cl	O=c1cccccc1O	0.5625	Oc1ccc(Cl)c2cccnc12	0.6
CC(C)(C)C1CC(=Cc2cccs2)c2nc3ccccc3c(C(=O)OCC(=O)c3cc(F)ccc3O)c2C1	108645	1	3457	0.719124	0.847058	-5.99054	0.452358	1	real	1458	5346	CC(C)(C)C1CC(=Cc2cccs2)c2nc3ccccc3c(C(=O)O)c2C1	1034684	O=C(CCl)c1cc(F)ccc1O			O=c1cccccc1O	0.6875	C1N2CN3CN1CN(C2)C3	0.5
CCCCC[C@H]1CC[C@H](c2ccc(-c3c(C(F)(F)F)[nH]c(-c4ccc(Cl)cc4)c3C#N)cc2)CC1	111562	2	4668	0.718956	0.892018	-8.35748	0.494392	1	wuxi	4	LR1021_LR	N#Cc1c(-c2ccc(Cl)cc2)[nH]c(C(F)(F)F)c1Br	BT2016_BT	CCCCC[C@H]1CC[C@H](c2ccc(B(O)O)cc2)CC1			CCOCn1c(-c2ccc(Cl)cc2)c(C#N)c(Br)c1C(F)(F)F	0.522727	Oc1ccc(Cl)cc1	0.615385
CCOc1cc(C(=O)Nc2ccc(C)c(O)c2Cl)c(-c2cc3c(cc2C)C(C)(C)CCC3(C)C)cn1	109437	1	3788	0.718449	0.869649	-7.21139	0.41331	1	wuxi	8	LN03246458_phase_3_Br_COOH	CCOc1cc(C(=O)O)c(Br)cn1	BT1024_BT	Cc1cc2c(cc1B(O)O)C(C)(C)CCC2(C)C	AG1721_AG	Cc1ccc(N)c(Cl)c1O	Oc1c(O)c(Cl)c(Cl)c(Cl)c1Cl	0.7	Cc1cc(O)cc(C)c1Cl	0.6875
O=c1c(Cl)c(Cl)cnn1-c1ccc(Cl)c(NC(c2ccc(Cl)cc2)c2ccc(Cl)c(C(F)(F)F)c2)c1	103010	0	1100	0.718336	0.874887	-7.49218	0	1	real	27	26278862	NC(c1ccc(Cl)cc1)c1ccc(Cl)c(C(F)(F)F)c1	134561	O=c1c(Cl)c(Cl)cnn1-c1ccc(Cl)c(Cl)c1			O=C(Nc1ccc(Cl)cc1)Nc1ccc(Cl)c(Cl)c1	0.5	Oc1ccc(Cl)cc1	0.615385
O=C(COC(=O)c1nn(-c2cc(Cl)c(Cl)cc2Cl)cc1O)c1cn(-c2cccc(C(F)(F)F)c2)nn1	124584	1	9983	0.718228	0.837175	-5.52008	0.542204	1	real	1458	2103544	O=C(O)c1nn(-c2cc(Cl)c(Cl)cc2Cl)cc1O	9985335	O=C(CCl)c1cn(-c2cccc(C(F)(F)F)c2)nn1			O=C(Nc1cc(C(F)(F)F)ccc1O)Nc1cc(C(F)(F)F)ccc1O	0.592593	Oc1ccc(Cl)cc1	0.538462
O=C1CC(=O)N(c2ccc(F)cc2)N=C1C(=O)Nc1cc(Cl)c(F)cc1Cl	111899	1	4804	0.718134	0.84135	-5.74404	0.489549	1	real	22	11635159	Nc1cc(Cl)c(F)cc1Cl	17586772	O=C(O)C1=NN(c2ccc(F)cc2)C(=O)CC1=O			Fc1ccc(NC(=S)Nc2cc(Cl)cc(Cl)c2)cc1	0.555556	Oc1ccc(Cl)cc1	0.461538
Cc1cc(F)c(O)c(NC(=O)c2c3c(nc4ccccc24)C(=Cc2cccc(Cl)c2Cl)CCC3)c1F	106722	1	2654	0.718026	0.854299	-6.42897	0.419473	1	real	22	22371204	Cc1cc(F)c(O)c(N)c1F	5199	O=C(O)c1c2c(nc3ccccc13)C(=Cc1cccc(Cl)c1Cl)CCC2			Oc1c(O)c(Cl)c(Cl)c(Cl)c1Cl	0.7	Cc1cc(O)cc(C)c1Cl	0.75
O=C(Nc1nc(-c2ccc(N[C@@H]3[C@@H](C(F)(F)F)[C@@H]4CC[C@H]3O4)c(Cl)c2)cs1)C(Cl)c1ccccc1	119453	1	7905	0.717991	0.856184	-6.52974	0.497495	1	real	2230	26388045	N[C@@H]1[C@@H](C(F)(F)F)[C@@H]2CC[C@H]1O2	7003	O=C(Nc1nc(-c2ccc(Cl)c(Cl)c2)cs1)C(Cl)c1ccccc1			O=C(Nc1cc(C(F)(F)F)ccc1O)Nc1cc(C(F)(F)F)ccc1O	0.518519	O=C(O)C(O)c1ccccc1	0.666667
O=C(Nc1cc(Cl)c(Cl)cc1O)c1cscc1-c1ccc(-c2ccc3ccccc3c2)cc1	115735	1	6381	0.717449	0.851311	-6.30314	0.491331	1	wuxi	8	WXCD00302715_phase_3_Br_COOH	O=C(O)c1cscc1Br	BT0866_BT	OB(O)c1ccc(-c2ccc3ccccc3c2)cc1	AG1333_AG	Nc1cc(Cl)c(Cl)cc1O	Nc1cc2ccccc2cc1N	0.642857	Oc1ccc(Cl)cc1	0.538462
CN1C(=C(C#N)C(=O)COC(=O)CCN2C(=O)C(=Cc3ccc(F)cc3)SC2=S)Sc2ccccc21	103551	2	1330	0.717105	0.877904	-7.71618	0.467821	1	real	1458	43186	O=C(O)CCN1C(=O)C(=Cc2ccc(F)cc2)SC1=S	17062	CN1C(=C(C#N)C(=O)CCl)Sc2ccccc21			CC(C)C(C(=O)O)N1C(=O)/C(=C\c2ccc(Br)cc2)SC1=S	0.609756	[O-][n+]1cc[n+]([O-])c2ccccc21	0.466667
CC(C)(C)c1cc(Br)cc(NC(=O)c2cc(C=Cc3ccc(Br)cc3)nc3ccc(Br)cc23)c1O	115036	1	6089	0.717047	0.856182	-6.58001	0.488119	1	real	527	15159614	CC(C)(C)c1cc(Br)cc(N)c1O	2016991	O=C(O)c1cc(C=Cc2ccc(Br)cc2)nc2ccc(Br)cc12			Oc1cc(O)cc(/C=C/c2ccc(Br)cc2)c1	0.772727	Nc1ccc(C(=O)O)c(O)c1	0.454545
O=C(Nc1cc(F)cc(Cl)c1O)c1c2c(nc3ccccc13)C(=Cc1ccc(Cl)c(Cl)c1)CC2	105285	1	2053	0.716988	0.852957	-6.41405	0.385454	1	real	22	3838116	Nc1cc(F)cc(Cl)c1O	5352	O=C(O)c1c2c(nc3ccccc13)C(=Cc1ccc(Cl)c(Cl)c1)CC2			O=C(Nc1cc(Cl)cc(Cl)c1O)c1c(O)c(Cl)cc(Cl)c1Cl	0.677419	Oc1ccc(Cl)cc1	0.538462
O=C(CNC(c1ccc(Cl)cc1)c1ccc(OC(F)(F)F)cc1)Nc1nc2ccc(Cl)cc2s1	122463	1	9121	0.716266	0.849572	-6.27511	0.519662	1	real	2230	26056994	NC(c1ccc(Cl)cc1)c1ccc(OC(F)(F)F)cc1	178256	O=C(CCl)Nc1nc2ccc(Cl)cc2s1			N#Cc1ccc2nc(NC(=O)Nc3cccc(Cl)c3)sc2c1	0.565217	Oc1ccc(Cl)cc1	0.692308
O=C(CNC(c1ccc(Cl)cc1)c1ccc(Cl)c(C(F)(F)F)c1)NC(c1ccccc1)c1ccc2[nH]c(C(F)(F)F)nc2c1	107759	0	3087	0.716183	0.835307	-5.53144	0	1	real	2230	26278862	NC(c1ccc(Cl)cc1)c1ccc(Cl)c(C(F)(F)F)c1	46171	O=C(CCl)NC(c1ccccc1)c1ccc2[nH]c(C(F)(F)F)nc2c1			O=C(Nc1ccc(Cl)cc1)Nc1ccc(Cl)c(Cl)c1	0.615385	Oc1ccc(Cl)cc1	0.692308
CCCCOc1ccc(-c2nc(C(=O)Nc3cc(Cl)c(O)cc3Cl)ccc2F)c(OCCCC)c1	103379	1	1254	0.716096	0.854983	-6.568	0.327939	1	wuxi	8	WXCD02502777_phase_3_Br_COOH	O=C(O)c1ccc(F)c(Br)n1	BT1666_BT	CCCCOc1ccc(B(O)O)c(OCCCC)c1	AG1187_AG	Nc1cc(Cl)c(O)cc1Cl	NCCCOc1cc2ccccc2cc1C(=O)Nc1ccc(Cl)cc1O	0.630435	Oc1ccc(Cl)cc1	0.615385
CCN(CC)c1ccc(C=C2CC(C)Cc3c2nc2ccccc2c3C(=O)Nc2c(O)c(Cl)cc(Cl)c2Cl)cc1	106367	1	2503	0.716066	0.843682	-5.97693	0.426433	1	real	22	7528977	Nc1c(O)c(Cl)cc(Cl)c1Cl	7160	CCN(CC)c1ccc(C=C2CC(C)Cc3c2nc2ccccc2c3C(=O)O)cc1			Oc1c(O)c(Cl)c(Cl)c(Cl)c1Cl	0.7	Cc1cc(O)cc(C)c1Cl	0.6875
O=C(Nc1cc(Cl)c(O)c2ccccc12)c1ccc(Sc2ccc(F)cc2)c([N+](=O)[O-])c1	121843	2	8873	0.716061	0.855563	-6.60032	0.547724	1	real	527	3869519	Nc1cc(Cl)c(O)c2ccccc12	10794	O=C(O)c1ccc(Sc2ccc(F)cc2)c([N+](=O)[O-])c1			O=C(Nc1ccc(F)cc1)Nc1ccc(Cl)c([N+](=O)[O-])c1	0.685714	NC(=O)c1cc([N+](=O)[O-])cc([N+](=O)[O-])c1	0.545455
CCCCC[C@H]1CC[C@H](c2ccc(-c3cnc([C@@H]4CCCN4[CH]c4cc(F)c(Cl)cc4O)[nH]3)c(F)c2)CC1	123151	1	9402	0.716058	0.872464	-7.48686	0.487944	1	wuxi	13	LN00199745_phase_3_Br_N-Boc	CC(C)(C)OC(=O)N1CCC[C@H]1c1ncc(Br)[nH]1	BT0491_BT	CCCCC[C@H]1CC[C@H](c2ccc(B(O)O)c(F)c2)CC1	QS2606_QS	O=Cc1cc(F)c(Cl)cc1O	CCCCCCCCCCCCCC[N+](C)(C)C	0.533333	CCCCCCCCCCCCCCCCCCCCCCO	0.615385
CC1COc2c(F)c(F)cc3c(=O)c(C(=O)Nc4cc(Cl)c(O)c5ccccc45)cn1c23	104449	2	1706	0.715849	0.850799	-6.36176	0.460424	1	real	527	3869519	Nc1cc(Cl)c(O)c2ccccc12	58404	CC1COc2c(F)c(F)cc3c(=O)c(C(=O)O)cn1c23			CC1COc2c(N3CCN(C)CC3)c(F)cc3c(=O)c(C(=O)O)cn1c23.CC1COc2c(N3CCN(C)CC3)c(F)cc3c(=O)c(C(=O)O)cn1c23.O	0.673077	C[C@H]1COc2c(C3(N)CC3)c(F)cc3c(=O)c(C(=O)O)cn1c23	0.7
C[N+](C)(C)CCCCNc1c(Cl)cnn(-c2ccc(Cl)c(Cl)c2)c1=O	101576	0	502	0.715829	0.810141	-4.23048	0	1	real	27	19267891	C[N+](C)(C)CCCCN	134561	O=c1c(Cl)c(Cl)cnn1-c1ccc(Cl)c(Cl)c1			CCCCCCCCCCCCCC[N+](C)(C)C	0.666667	Cc1cc(O)cc(C)c1Cl	0.5
N#CC(C(=O)CNC(c1ccc(Cl)cc1)c1ccc(C(F)(F)F)c(F)c1)=C1Nc2ccccc2S1	104021	2	1527	0.715551	0.877619	-7.78428	0.422041	1	real	2230	26285144	NC(c1ccc(Cl)cc1)c1ccc(C(F)(F)F)c(F)c1	4339	N#CC(C(=O)CCl)=C1Nc2ccccc2S1			N#C/C(C(=O)c1ccc(Cl)cc1Cl)=C1/NC(=O)c2ccccc2N1	0.545455	Oc1ccc(Cl)cc1	0.692308
O=C(Nc1cc(Cl)cc([N+](=O)[O-])c1O)c1ccc(F)c(-c2ccc(F)c(OCC(F)(F)F)c2)n1	112085	1	4881	0.71546	0.849271	-6.3024	0.466129	1	wuxi	8	WXCD02502777_phase_3_Br_COOH	O=C(O)c1ccc(F)c(Br)n1	BT4737_BT	OB(O)c1ccc(F)c(OCC(F)(F)F)c1	AG2348_AG	Nc1cc(Cl)cc([N+](=O)[O-])c1O	O=C1c2c(O)ccc([N+](=O)[O-])c2C(=O)c2c([N+](=O)[O-])ccc(O)c21	0.625	Oc1ccc(Cl)cc1	0.615385
N#CC(C(=O)CNC(c1ccc(Cl)cc1)c1ccc(F)c(C(F)(F)F)c1)=C1Nc2ccccc2S1	104479	2	1720	0.715374	0.877733	-7.79975	0.449958	1	real	2230	26285142	NC(c1ccc(Cl)cc1)c1ccc(F)c(C(F)(F)F)c1	4339	N#CC(C(=O)CCl)=C1Nc2ccccc2S1			N#C/C(C(=O)c1ccc(Cl)cc1Cl)=C1/NC(=O)c2ccccc2N1	0.545455	Oc1ccc(Cl)cc1	0.692308
Cc1ccc(NC(=O)c2cc(-c3ccc([Si](C)(C)C)cc3)cnc2Cl)c(Cl)c1O	108121	1	3238	0.715242	0.858256	-6.7853	0.415195	1	wuxi	8	WXCD00901492_phase_3_Br_COOH	O=C(O)c1cc(Br)cnc1Cl	BT0835_BT	C[Si](C)(C)c1ccc(B(O)O)cc1	AG1721_AG	Cc1ccc(N)c(Cl)c1O	Oc1c(O)c(Cl)c(Cl)c(Cl)c1Cl	0.7	Cc1cc(O)cc(C)c1Cl	0.6875
O=C(CNC(c1ccc(Cl)cc1)c1ccc(Cl)c(C(F)(F)F)c1)Nc1nc(-c2ccc(Cl)c(Cl)c2)cs1	110491	0	4223	0.715235	0.855872	-6.66066	0	1	real	2230	26278862	NC(c1ccc(Cl)cc1)c1ccc(Cl)c(C(F)(F)F)c1	6879	O=C(CCl)Nc1nc(-c2ccc(Cl)c(Cl)c2)cs1			O=C(Nc1ccc(Cl)cc1)Nc1ccc(Cl)c(Cl)c1	0.692308	Oc1ccc(Cl)cc1	0.692308
CCCCCCC1(CCCCCC)c2ccccc2-c2ccc(-c3cnn(-c4ccccn4)c3)cc21	116988	1	6888	0.715164	0.835494	-5.59568	0.518459	1	wuxi	4	LR0460_LR	Brc1cnn(-c2ccccn2)c1	BT1302_BT	CCCCCCC1(CCCCCC)c2ccccc2-c2ccc(B(O)O)cc21			c1ccc(SSc2ccccn2)nc1	0.588235	CCCCCCCCCCCCCCCCCCCCCCO	0.615385
COc1c(F)c(F)cc2c(=O)c(C(=O)OCC(=O)C(C#N)=C3Nc4cc(Cl)ccc4S3)cn(C3CC3)c12	120611	1	8380	0.71514	0.880963	-7.98164	0.456008	1	real	1458	7348849	COc1c(F)c(F)cc2c(=O)c(C(=O)O)cn(C3CC3)c12	50229	N#CC(C(=O)CCl)=C1Nc2cc(Cl)ccc2S1			O=C(O)c1cn(C2CC2)c2cc(Cl)c(F)cc2c1=O	0.717949	COc1c(N2CCNC(C)C2)c(F)cc2c(=O)c(C(=O)O)cn(C3CC3)c12	0.642857
O=C(CN1C(=O)C(=Cc2ccc(Br)cc2)SC1=S)N[C@@H]1C[C@@H]2CO[C@H]1C2	108817	1	3527	0.715073	0.826306	-5.11869	0.48413	1	real	22	26379113	N[C@@H]1C[C@@H]2CO[C@H]1C2	141764	O=C(O)CN1C(=O)C(=Cc2ccc(Br)cc2)SC1=S			CC(C)C(C(=O)O)N1C(=O)/C(=C\c2ccc(Br)cc2)SC1=S	0.682927	NNC(=O)c1ccncc1	0.380952
CCCCCCc1ccc(-c2csc(NC(=O)CNC(c3ccc(Cl)cc3)c3ccc(OC(F)(F)F)cc3)n2)cc1	104601	1	1768	0.715002	0.856138	-6.68708	0.356928	1	real	2230	26056994	NC(c1ccc(Cl)cc1)c1ccc(OC(F)(F)F)cc1	7000	CCCCCCc1ccc(-c2csc(NC(=O)CCl)n2)cc1			CCCCCCC[NH2+3](CC)(CC)CCCCc1ccc(Cl)cc1	0.733333	CCCCCCCCCCCCCCCCCCCCCCO	0.692308
O=C(Nc1cc(Cl)cc([N+](=O)[O-])c1O)c1ccnc(-c2ccc(C(F)F)cc2)c1	107777	1	3093	0.714857	0.840696	-5.88491	0.44589	1	wuxi	8	WXCD00901189_phase_3_Br_COOH	O=C(O)c1ccnc(Br)c1	BT0991_BT	OB(O)c1ccc(C(F)F)cc1	AG2348_AG	Nc1cc(Cl)cc([N+](=O)[O-])c1O	O=C(Nc1cc(Cl)cc(Cl)c1O)c1c(O)c(Cl)cc(Cl)c1Cl	0.612903	Oc1ccc(Cl)cc1	0.615385
N#Cc1c(-c2ccc(Cl)cc2)[nH]c(C(F)(F)F)c1-c1cc(F)cc(F)c1O	116035	2	6505	0.714551	0.842668	-6.00468	0.529026	1	wuxi	4	LR1021_LR	N#Cc1c(-c2ccc(Cl)cc2)[nH]c(C(F)(F)F)c1Br	BT2342_BT	OB(O)c1cc(F)cc(F)c1O			Oc1c(O)c(Cl)c(Cl)c(Cl)c1Cl	0.6	Oc1ccc(Cl)cc1	0.769231
CNC[C@@H]1COC(=O)N1C(=O)c1cn2c3c(c(F)c(F)cc3c1=O)OC[C@@H]2C	104396	1	1684	0.714495	0.801701	-3.85911	0.487073	1	real	22	27322320	CNC[C@@H]1COC(=O)N1	3563217	C[C@H]1COc2c(F)c(F)cc3c(=O)c(C(=O)O)cn1c23			CC1COc2c(N3CCN(C)CC3)c(F)cc3c(=O)c(C(=O)O)cn1c23.CC1COc2c(N3CCN(C)CC3)c(F)cc3c(=O)c(C(=O)O)cn1c23.O	0.673077	C[C@H]1COc2c(C3(N)CC3)c(F)cc3c(=O)c(C(=O)O)cn1c23	0.7
O=c1c(Cl)c(NC(c2ccc(Cl)cc2)c2ccc(Cl)c(C(F)(F)F)c2)cnn1-c1ccc(Cl)cc1Cl	104491	1	1724	0.714427	0.870338	-7.46251	0.317537	1	real	27	26278862	NC(c1ccc(Cl)cc1)c1ccc(Cl)c(C(F)(F)F)c1	131860	O=c1c(Cl)c(Cl)cnn1-c1ccc(Cl)cc1Cl			O=C(Nc1ccc(Cl)cc1)Nc1ccc(Cl)c(Cl)c1	0.5	Oc1ccc(Cl)cc1	0.615385
O=C(Nc1cc([N+](=O)[O-])cc(Cl)c1O)c1nc2cc(-c3ccc(-c4ccc5ccccc5c4)cc3)ccc2[nH]1	120431	1	8304	0.714381	0.842735	-6.01728	0.516753	1	wuxi	8	WXCD00131339_phase_3_Br_COOH	O=C(O)c1nc2cc(Br)ccc2[nH]1	BT0866_BT	OB(O)c1ccc(-c2ccc3ccccc3c2)cc1	AG0423_AG	Nc1cc([N+](=O)[O-])cc(Cl)c1O	Nc1cc2ccccc2cc1N	0.642857	NC(=O)c1cc([N+](=O)[O-])cc([N+](=O)[O-])c1	0.636364
CSc1cc(-c2cccc(CC(=O)N3CCN(c4ccc(N5C[C@H](CNC(C)=O)OC5=O)cc4F)CC3)n2)ccc1F	101195	1	342	0.714236	0.828975	-5.3034	0.275645	1	wuxi	8	WXCD02505630_phase_3_Br_COOH	O=C(O)Cc1cccc(Br)n1	BT2998_BT	CSc1cc(B(O)O)ccc1F	AN00795_AN	CC(=O)NC[C@H]1CN(c2ccc(N3CCNCC3)c(F)c2)C(=O)O1	CC(=O)NC[C@H]1CN(c2ccc(N3CCN(C(=O)CO)CC3)c(F)c2)C(=O)O1	0.925926	CC(=O)NC[C@H]1CN(c2ccc(N3CCN(C(=O)CO)CC3)c(F)c2)C(=O)O1	0.925926
Cc1ccc(NC(=O)c2cc(-c3cc(OC(F)(F)F)ccc3-c3ccccc3)cnc2Cl)c(Cl)c1O	108455	1	3376	0.714171	0.869029	-7.40751	0.390205	1	wuxi	8	WXCD00901492_phase_3_Br_COOH	O=C(O)c1cc(Br)cnc1Cl	BT3180_BT	OB(O)c1cc(OC(F)(F)F)ccc1-c1ccccc1	AG1721_AG	Cc1ccc(N)c(Cl)c1O	Oc1c(O)c(Cl)c(Cl)c(Cl)c1Cl	0.7	Cc1cc(O)cc(C)c1Cl	0.6875
O=C(NCCCCCc1cccc2ccccc12)C(=O)Nc1cc(C(F)(F)F)ccc1SCC(F)(F)F	119396	0	7882	0.714133	0.842043	-5.9943	0	1	real	2718	26606095	NCCCCCc1cccc2ccccc12	3532544	Nc1cc(C(F)(F)F)ccc1SCC(F)(F)F			O=C(Nc1cc(C(F)(F)F)ccc1O)Nc1cc(C(F)(F)F)ccc1O	0.703704	Cc1cc(NCCCCCCCCCCNc2cc(C)nc3ccccc23)c2ccccc2n1	0.516129
CCOC(=O)N(c1c(Cl)cc(Cl)cc1[N+](=O)[O-])S(=O)(=O)N1CCC(C)(N)C1	124348	1	9882	0.71405	0.801245	-3.859	0.584983	1	real	27	27066438	CCOC(=O)NS(=O)(=O)N1CCC(C)(N)C1	8035123	O=[N+]([O-])c1cc(Cl)cc(Cl)c1I			O=C1c2c(O)ccc([N+](=O)[O-])c2C(=O)c2c([N+](=O)[O-])ccc(O)c21	0.541667	NC(=O)c1cc([N+](=O)[O-])cc([N+](=O)[O-])c1	0.590909
CC(=O)NC[C@H]1CN(c2ccc(N3CCN(C(=O)Cc4cccc(-c5ccc(F)c(O)c5)n4)CC3)c(F)c2)C(=O)O1	101781	1	587	0.713892	0.819541	-4.82699	0.354538	1	wuxi	8	WXCD02505630_phase_3_Br_COOH	O=C(O)Cc1cccc(Br)n1	BT2177_BT	OB(O)c1ccc(F)c(O)c1	AN00795_AN	CC(=O)NC[C@H]1CN(c2ccc(N3CCNCC3)c(F)c2)C(=O)O1	CC(=O)NC[C@H]1CN(c2ccc(N3CCN(C(=O)CO)CC3)c(F)c2)C(=O)O1	0.925926	CC(=O)NC[C@H]1CN(c2ccc(N3CCN(C(=O)CO)CC3)c(F)c2)C(=O)O1	0.925926
CC(C)(C)c1ccc(-c2nnc(SCC(=O)OCC(=O)c3ccc([N+](=O)[O-])o3)n2-c2ccc(Cl)cc2)cc1	106414	2	2523	0.713835	0.858938	-6.89628	0.514415	1	real	1458	7724067	CC(C)(C)c1ccc(-c2nnc(SCC(=O)O)n2-c2ccc(Cl)cc2)cc1	2992756	O=C(CCl)c1ccc([N+](=O)[O-])o1			O=C(Nc1ccc(I)cc1)c1ccc([N+](=O)[O-])o1	0.588235	Oc1ccc(Cl)cc1	0.692308
O=C(Nc1cccc(F)c1O)c1cscc1-c1ccc(-c2ccc(C(F)(F)F)cc2)cc1	115328	1	6214	0.71377	0.835994	-5.69644	0.508158	1	wuxi	8	WXCD00302715_phase_3_Br_COOH	O=C(O)c1cscc1Br	BT1484_BT	OB(O)c1ccc(-c2ccc(C(F)(F)F)cc2)cc1	AG1122_AG	Nc1cccc(F)c1O	O=C(Nc1cc(C(F)(F)F)ccc1O)Nc1cc(C(F)(F)F)ccc1O	0.62963	NNC(=O)c1ccncc1	0.47619
O=C(CSc1nc2ccc([N+](=O)[O-])cc2s1)Nc1cc(Cl)ccc1C(=O)OCC(=O)c1ccccc1O	117434	1	7074	0.713503	0.836865	-5.75636	0.52147	1	real	1458	12417	O=C(CSc1nc2ccc([N+](=O)[O-])cc2s1)Nc1cc(Cl)ccc1C(=O)O	76842	O=C(CBr)c1ccccc1O			O=C(Nc1ccc(Cl)cc1F)c1ccccc1O	0.676471	Oc1ccc(Cl)cc1	0.692308
O=C(Nc1nc(-c2ccc(Cl)c(N[C@@H]3[C@@H](C(F)(F)F)[C@@H]4CC[C@H]3O4)c2)cs1)C(Cl)c1ccccc1	119454	0	7905	0.713209	0.851667	-6.54839	0	1	real	2230	26388045	N[C@@H]1[C@@H](C(F)(F)F)[C@@H]2CC[C@H]1O2	7003	O=C(Nc1nc(-c2ccc(Cl)c(Cl)c2)cs1)C(Cl)c1ccccc1			O=C(Nc1ccc(Cl)cc1)Nc1ccc(Cl)c(Cl)c1	0.538462	O=C(O)C(O)c1ccccc1	0.666667
O=C(Nc1cc(Cl)cc([N+](=O)[O-])c1O)c1cc(-c2ccc3c4ccccc4c4ccccc4c3c2)n[nH]1	105871	1	2293	0.712986	0.855035	-6.73691	0.381598	1	wuxi	8	WXCD00191766_phase_3_Br_COOH	O=C(O)c1cc(Br)n[nH]1	BT1956_BT	OB(O)c1ccc2c3ccccc3c3ccccc3c2c1	AG2348_AG	Nc1cc(Cl)cc([N+](=O)[O-])c1O	O=C(Nc1cc(Cl)cc(Cl)c1O)c1c(O)c(Cl)cc(Cl)c1Cl	0.612903	Oc1ccc(Cl)cc1	0.615385
COc1c(F)c(F)cc2c(=O)c(C(=O)Oc3ccc4c(c3)NC(=C(C#N)C(=O)CCl)S4)cn(C3CC3)c12	120612	0	8380	0.712706	0.882581	-8.19658	0	1	real	1458	7348849	COc1c(F)c(F)cc2c(=O)c(C(=O)O)cn(C3CC3)c12	50229	N#CC(C(=O)CCl)=C1Nc2cc(Cl)ccc2S1			O=C(O)c1cn(C2CC2)c2cc(Cl)c(F)cc2c1=O	0.717949	COc1c(N2CCNC(C)C2)c(F)cc2c(=O)c(C(=O)O)cn(C3CC3)c12	0.642857
COc1c(F)c(F)cc2c(=O)c(C(=O)Nc3cc(Cl)c(O)c4ccccc34)cn(C3CC3)c12	102736	1	985	0.712681	0.859089	-6.96585	0.278419	1	real	527	3869519	Nc1cc(Cl)c(O)c2ccccc12	7348849	COc1c(F)c(F)cc2c(=O)c(C(=O)O)cn(C3CC3)c12			O=C(O)c1cn(C2CC2)c2cc(Cl)c(F)cc2c1=O	0.717949	CNC1CCCN(c2c(F)cc3c(=O)c(C(=O)O)cn(C4CC4)c3c2OC)C1	0.631579
O=c1c(NC(c2ccc(Cl)cc2)c2ccc(Cl)c(C(F)(F)F)c2)c(Cl)cnn1-c1nc2ccccc2[nH]1	105592	0	2178	0.71268	0.85384	-6.69062	0	1	real	27	26278862	NC(c1ccc(Cl)cc1)c1ccc(Cl)c(C(F)(F)F)c1	6376	O=c1c(Cl)c(Cl)cnn1-c1nc2ccccc2[nH]1			Clc1ccc(C(c2c[nH]c3ccccc23)c2c[nH]c3ccccc23)cc1	0.551724	Oc1ccc(Cl)cc1	0.615385
CCCCCCC1(CCCCCC)c2ccccc2-c2ccc(-c3csc(C(=O)Nc4cc(Cl)c(Cl)cc4[N+](=O)[O-])n3)cc21	102258	1	782	0.712578	0.846539	-6.31313	0.295037	1	wuxi	8	WXCD00904104_phase_3_Br_COOH	O=C(O)c1nc(Br)cs1	BT1302_BT	CCCCCCC1(CCCCCC)c2ccccc2-c2ccc(B(O)O)cc21	AG1203_AG	Nc1cc(Cl)c(Cl)cc1[N+](=O)[O-]	O=C(O)/C(Cc1ccccc1[N+](=O)[O-])=N/Nc1nc(-c2ccc(Cl)c(Cl)c2)cs1	0.596491	CCCCCCCCCCCCCCCCCCCCCCO	0.692308
CCCCSc1ccc(-c2ccc(CN[CH]c3cc(I)cc(I)c3O)nc2)cc1	114284	2	5779	0.712499	0.833651	-5.64151	0.551848	1	wuxi	13	LN00174727_phase_3_Br_N-Boc	CC(C)(C)OC(=O)NCc1ccc(Br)cn1	BT4176_BT	CCCCSc1ccc(B(O)O)cc1	QS0038_QS	O=Cc1cc(I)cc(I)c1O	Oc1c(I)cc(I)cc1I	1	CCCCCCCCCCCCCCCCCCCCCCO	0.538462
CC(C)c1ccc2c(c1)CC[C@H]1[C@](C)(CNc3ccc(-n4ncc(Cl)c(Cl)c4=O)c(Cl)c3)CCC[C@]21C	107957	0	3169	0.712448	0.846781	-6.33279	0	1	real	27	3556093	CC(C)c1ccc2c(c1)CC[C@H]1[C@](C)(CN)CCC[C@]21C	131860	O=c1c(Cl)c(Cl)cnn1-c1ccc(Cl)cc1Cl			O=C(Nc1ccc(Cl)cc1)Nc1ccc(Cl)c(Cl)c1	0.461538	Cc1cc(O)cc(C)c1Cl	0.4375
O=C(CNC(c1ccc(Cl)cc1)c1ccccc1OC(F)(F)F)Nc1cc(Cl)c(Cl)cc1Cl	118928	0	7692	0.712319	0.858641	-6.96173	0	1	real	2230	26056991	NC(c1ccc(Cl)cc1)c1ccccc1OC(F)(F)F	3695	O=C(CCl)Nc1cc(Cl)c(Cl)cc1Cl			O=C(Nc1ccc(Cl)cc1)Nc1ccc(Cl)c(Cl)c1	0.615385	Oc1ccc(Cl)cc1	0.692308
O=C(Nc1ccc(Sc2ccc(C(F)(F)F)cc2)cc1)NC(c1cccc2ccccc12)C(F)(F)F	123371	2	9491	0.712125	0.851058	-6.57442	0.539114	1	real	2430	7957261	Nc1ccc(Sc2ccc(C(F)(F)F)cc2)cc1	12499934	NC(c1cccc2ccccc12)C(F)(F)F			O=C(Nc1ccc(C(O)(C(F)(F)F)C(F)(F)F)cc1)c1ccc(C(F)(F)F)cc1	0.7	O=C(O)C(O)c1ccccc1	0.5
C[N+](C)(C)CCCCNc1c([N+](=O)[O-])cnc2ccc(Br)cc12	102025	1	683	0.711746	0.786075	-3.18654	0.471527	1	real	27	19267891	C[N+](C)(C)CCCCN	268759	O=[N+]([O-])c1cnc2ccc(Br)cc2c1Cl			CCCCCCCCCCCCCC[N+](C)(C)C	0.666667	Cc1cc(NCCCCCCCCCCNc2cc(C)nc3ccccc23)c2ccccc2n1	0.483871
CCCc1ccc(-c2ccc3c(C(=O)Nc4cc(O)c(Cl)cc4F)nsc3c2)s1	112508	1	5051	0.711695	0.840668	-6.05249	0.475936	1	wuxi	8	WXCD02502139_phase_3_Br_COOH	O=C(O)c1nsc2cc(Br)ccc12	BT2760_BT	CCCc1ccc(B(O)O)s1	AG0820_AG	Nc1cc(O)c(Cl)cc1F	O=C(Nc1ccc(Cl)cc1F)c1ccccc1O	0.588235	CCCCCCCCCCCCCCCCCCCCCCO	0.538462
N#CC(C(=O)CNC(c1ccc(Cl)cc1)c1cccc(OC(F)(F)F)c1)=C1Nc2ccccc2S1	103334	2	1235	0.711632	0.880014	-8.11938	0.370508	1	real	2230	26056992	NC(c1ccc(Cl)cc1)c1cccc(OC(F)(F)F)c1	4339	N#CC(C(=O)CCl)=C1Nc2ccccc2S1			N#C/C(C(=O)c1ccc(Cl)cc1Cl)=C1/NC(=O)c2ccccc2N1	0.545455	Oc1ccc(Cl)cc1	0.692308
Cc1nc(-c2ccc(OC(F)(F)F)c([N+](=O)[O-])c2)ccc1C(=O)Nc1cc(Cl)c(Cl)cc1O	106378	1	2507	0.711465	0.85773	-6.95959	0.376998	1	wuxi	8	WXCD02010855_phase_3_Br_COOH	Cc1nc(Br)ccc1C(=O)O	BT7192_BT	O=[N+]([O-])c1cc(B(O)O)ccc1OC(F)(F)F	AG1333_AG	Nc1cc(Cl)c(Cl)cc1O	O=C(Nc1cc(C(F)(F)F)ccc1O)Nc1cc(C(F)(F)F)ccc1O	0.592593	Cc1cc(O)cc(C)c1Cl	0.5625
CCc1cc(-c2ccc3oc(C(=O)Nc4cccc(O)c4Cl)cc(=O)c3c2)ccc1F	121978	1	8925	0.711333	0.840556	-6.06596	0.512649	1	wuxi	8	LN00766401_phase_3_Br_COOH	O=C(O)c1cc(=O)c2cc(Br)ccc2o1	BT0038_BT	CCc1cc(B(O)O)ccc1F	AG1574_AG	Nc1cccc(O)c1Cl	O=c1cccccc1O	0.6875	Oc1ccc(Cl)cc1	0.615385
CC1COc2c(F)c(F)cc3c(=O)c(C(=O)OCC(=O)C(C#N)=C4Nc5cc(Cl)ccc5S4)cn1c23	102568	1	915	0.711294	0.871	-7.66469	0.225326	1	real	1458	58404	CC1COc2c(F)c(F)cc3c(=O)c(C(=O)O)cn1c23	50229	N#CC(C(=O)CCl)=C1Nc2cc(Cl)ccc2S1			CC1COc2c(N3CCN(C)CC3)c(F)cc3c(=O)c(C(=O)O)cn1c23.CC1COc2c(N3CCN(C)CC3)c(F)cc3c(=O)c(C(=O)O)cn1c23.O	0.692308	C[C@H]1COc2c(C3(N)CC3)c(F)cc3c(=O)c(C(=O)O)cn1c23	0.72
CSc1cc(F)c(-c2cccc(CC(=O)N3CCN(c4ccc(N5C[C@H](CNC(C)=O)OC5=O)cc4F)CC3)n2)cc1F	100915	1	221	0.711174	0.829501	-5.49462	0.212467	1	wuxi	8	WXCD02505630_phase_3_Br_COOH	O=C(O)Cc1cccc(Br)n1	BT3072_BT	CSc1cc(F)c(B(O)O)cc1F	AN00795_AN	CC(=O)NC[C@H]1CN(c2ccc(N3CCNCC3)c(F)c2)C(=O)O1	CC(=O)NC[C@H]1CN(c2ccc(N3CCN(C(=O)CO)CC3)c(F)c2)C(=O)O1	0.925926	CC(=O)NC[C@H]1CN(c2ccc(N3CCN(C(=O)CO)CC3)c(F)c2)C(=O)O1	0.925926
O=C(CCl)Nc1nc(-c2ccc(Cl)c(NC(c3ccc(Cl)cc3)c3ccc(C(F)(F)F)cc3F)c2)cs1	117425	0	7070	0.71112	0.870601	-7.65305	0	1	real	2230	26274511	NC(c1ccc(Cl)cc1)c1ccc(C(F)(F)F)cc1F	6879	O=C(CCl)Nc1nc(-c2ccc(Cl)c(Cl)c2)cs1			O=C(Nc1cc(Cl)ccc1O)Nc1cc(C(F)(F)F)ccc1Cl	0.675676	Oc1ccc(Cl)cc1	0.692308
CSc1cc(F)ccc1-c1cccc(CC(=O)N2CCN(c3ccc(N4C[C@H](CNC(C)=O)OC4=O)cc3F)CC2)n1	100584	1	83	0.711087	0.824697	-5.24734	0.306187	1	wuxi	8	WXCD02505630_phase_3_Br_COOH	O=C(O)Cc1cccc(Br)n1	BT6300_BT	CSc1cc(F)ccc1B(O)O	AN00795_AN	CC(=O)NC[C@H]1CN(c2ccc(N3CCNCC3)c(F)c2)C(=O)O1	CC(=O)NC[C@H]1CN(c2ccc(N3CCN(C(=O)CO)CC3)c(F)c2)C(=O)O1	0.925926	CC(=O)NC[C@H]1CN(c2ccc(N3CCN(C(=O)CO)CC3)c(F)c2)C(=O)O1	0.925926
Cc1sc(-c2ccc(C3CC3)cc2)nc1C(=O)Nc1cc(Cl)cc([N+](=O)[O-])c1O	119053	1	7741	0.711006	0.858008	-6.99868	0.477256	1	wuxi	8	WXCD02012886_phase_3_Br_COOH	Cc1sc(Br)nc1C(=O)O	BT3835_BT	OB(O)c1ccc(C2CC2)cc1	AG2348_AG	Nc1cc(Cl)cc([N+](=O)[O-])c1O	Oc1c(I)cc(I)cc1I	0.642857	Oc1ccc(Cl)cc1	0.615385
CCCCOc1ccc(-c2ccc(C3(C(=O)Nc4cc([N+](=O)[O-])cc(Cl)c4O)CCCC3)cc2)c(F)c1F	116175	1	6564	0.710935	0.853967	-6.79052	0.473229	1	wuxi	8	WXCD00610362_phase_3_Br_COOH	O=C(O)C1(c2ccc(Br)cc2)CCCC1	BT1183_BT	CCCCOc1ccc(B(O)O)c(F)c1F	AG0423_AG	Nc1cc([N+](=O)[O-])cc(Cl)c1O	Oc1c(O)c(Cl)c(Cl)c(Cl)c1Cl	0.6	NC(=O)c1cc([N+](=O)[O-])cc([N+](=O)[O-])c1	0.636364
CN(C)c1cccc2c(-c3cccc([C@@H](CC(=O)O)N[CH]c4cc([N+](=O)[O-])cc(CCl)c4O)c3)cccc12	116562	1	6718	0.710626	0.812224	-4.61781	0.542756	1	wuxi	13	LN01374998_phase_3_Br_N-Boc	CC(C)(C)OC(=O)N[C@H](CC(=O)O)c1cccc(Br)c1	BTA070_BT	CN(C)c1cccc2c(B(O)O)cccc12	QS2406_QS	O=Cc1cc([N+](=O)[O-])cc(CCl)c1O	CN(C)c1ccc(C(c2ccccc2)c2ccc(N(C)C)cc2)cc1	0.571429	NC(=O)c1cc([N+](=O)[O-])cc([N+](=O)[O-])c1	0.636364
O=C(Nc1ccc(NC(=O)c2c3c(nc4ccccc24)C(=Cc2ccc(Cl)c(Cl)c2)CCC3)cc1Cl)c1cc(Cl)ccc1O	106556	1	2584	0.710618	0.842991	-6.23184	0.415225	1	real	22	3990074	Nc1ccc(NC(=O)c2cc(Cl)ccc2O)c(Cl)c1	6012	O=C(O)c1c2c(nc3ccccc13)C(=Cc1ccc(Cl)c(Cl)c1)CCC2			O=C(Nc1ccc(Cl)cc1)Nc1ccc(Cl)c(Cl)c1	0.807692	Oc1ccc(Cl)cc1	0.692308
Fc1cc(C(F)(F)F)ccc1C(Nc1cc(F)c2nc(C(F)(F)F)cc(Cl)c2c1)c1ccc(Cl)cc1	112663	0	5116	0.710357	0.854632	-6.85635	0	1	real	27	26274511	NC(c1ccc(Cl)cc1)c1ccc(C(F)(F)F)cc1F	4376430	Fc1cc(Br)cc2c(Cl)cc(C(F)(F)F)nc12			Nc1nc2cc(C(F)(F)F)ccc2n1Cc1ccc(Cl)cc1	0.5	Oc1ccc(Cl)cc1	0.615385
CC1CCc2cc(F)cc3c(=O)c(C(=O)OCC(=O)c4ccc(N5CCOC5=O)cc4)cn1c23	102361	1	823	0.710186	0.810267	-4.53867	0.399142	1	real	1458	61717	CC1CCc2cc(F)cc3c(=O)c(C(=O)O)cn1c23	3575987	O=C(CCl)c1ccc(N2CCOC2=O)cc1			CC1COc2c(N3CCN(C)CC3)c(F)cc3c(=O)c(C(=O)O)cn1c23.CC1COc2c(N3CCN(C)CC3)c(F)cc3c(=O)c(C(=O)O)cn1c23.O	0.557692	CC1CCc2cc(F)cc3c(=O)c(C(=O)O)cn1c23	0.902439
CCCc1ccc(-c2ccc(-c3cc(C(=O)Nc4cc(Cl)c(Cl)cc4O)ccn3)c(F)c2)cc1	104548	1	1746	0.71018	0.872995	-7.82887	0.294766	1	wuxi	8	WXCD00901189_phase_3_Br_COOH	O=C(O)c1ccnc(Br)c1	BT1049_BT	CCCc1ccc(-c2ccc(B(O)O)c(F)c2)cc1	AG1333_AG	Nc1cc(Cl)c(Cl)cc1O	O=C(Nc1ccc(Cl)cc1F)c1ccccc1O	0.588235	NNC(=O)c1ccncc1	0.619048
CC(C)c1ccc2c(c1)CC[C@H]1[C@](C)(CNc3cnn(-c4ccc(Cl)cc4Cl)c(=O)c3Cl)CCC[C@]21C	107956	0	3169	0.71017	0.846857	-6.45852	0	1	real	27	3556093	CC(C)c1ccc2c(c1)CC[C@H]1[C@](C)(CN)CCC[C@]21C	131860	O=c1c(Cl)c(Cl)cnn1-c1ccc(Cl)cc1Cl			O=C1C=CC(=O)C(c2cc(Cl)ccc2Cl)=C1	0.481481	Oc1ccc(Cl)cc1	0.538462
O=C(Oc1ccc(-c2[nH]c3ccccc3c2C(=O)CCl)cc1)c1cn(C2CC2)c2c(O)c(F)c(F)cc2c1=O	106359	1	2499	0.709674	0.858066	-7.07289	0.370822	1	real	1458	15151211	O=C(O)c1cn(C2CC2)c2c(O)c(F)c(F)cc2c1=O	33071	O=C(CCl)c1c(-c2ccc(F)cc2)[nH]c2ccccc12			O=C(O)c1cn(C2CC2)c2cc(Cl)c(F)cc2c1=O	0.666667	Nc1ccc(C(=O)Oc2ccccc2)c(O)c1	0.6
COC(=O)C1(S(C)(=O)=O)CN(c2ccsc2[N+](=O)[O-])C1	118691	1	7591	0.709501	0.785616	-3.28239	0.587081	1	real	27	27229438	COC(=O)C1(S(C)(=O)=O)CNC1	2993281	O=[N+]([O-])c1sccc1Cl			O=C1c2c(O)ccc([N+](=O)[O-])c2C(=O)c2c([N+](=O)[O-])ccc(O)c21	0.458333	CC(=O)Nc1ccc(S(=O)(=O)c2ccc(NC(C)=O)cc2)cc1	0.478261
CCCCCCOc1ccc(-c2ccc3c(CC(=O)Nc4cc(Br)cc(Cl)c4O)n[nH]c3c2)cc1	108424	1	3362	0.709433	0.835407	-5.89743	0.447948	1	wuxi	8	LN01366295_phase_3_Br_COOH	O=C(O)Cc1n[nH]c2cc(Br)ccc12	BT0655_BT	CCCCCCOc1ccc(B(O)O)cc1	AG3730_AG	Nc1cc(Br)cc(Cl)c1O	CCCCCCCCCCCCOC(=O)c1cc(O)c(O)c(O)c1	0.666667	CCCCCCCCCCCCCCCCCCCCCCO	0.692308
Cc1ccc(C=C2CCc3c2nc2ccccc2c3C(=O)Nc2ccc(OC(F)(F)F)cc2O)cc1	122959	1	9323	0.709419	0.86536	-7.46913	0.480025	1	real	22	3641709	Nc1ccc(OC(F)(F)F)cc1O	5355	Cc1ccc(C=C2CCc3c2nc2ccccc2c3C(=O)O)cc1			O=c1cccccc1O	0.6875	Cc1cc(NCCCCCCCCCCNc2cc(C)nc3ccccc23)c2ccccc2n1	0.548387
CC1CC(=Cc2ccc(N(C)C)cc2)c2nc3ccccc3c(C(=O)Nc3cc(F)c(C(F)(F)F)cc3O)c2C1	114459	1	5853	0.709236	0.848351	-6.58682	0.468298	1	real	22	22612078	Nc1cc(F)c(C(F)(F)F)cc1O	7159	CC1CC(=Cc2ccc(N(C)C)cc2)c2nc3ccccc3c(C(=O)O)c2C1			O=c1cccccc1O	0.6875	Cc1cc(NCCCCCCCCCCNc2cc(C)nc3ccccc23)c2ccccc2n1	0.516129
CCCCCOc1ccc(-c2ccc(-c3ccc(C(=O)Nc4ccc(O)c(F)c4F)nc3)cc2)cc1	103246	1	1198	0.709139	0.846322	-6.48559	0.322696	1	wuxi	8	WXCD00900937_phase_3_Br_COOH	O=C(O)c1ccc(Br)cn1	BT1445_BT	CCCCCOc1ccc(-c2ccc(B(O)O)cc2)cc1	AG0300_AG	Nc1ccc(O)c(F)c1F	N=C(N)c1ccc(OCCCCCCCOc2ccc(C(=N)N)cc2)cc1	0.583333	CCCCCCCCCCCCCCCCCCCCCCO	0.615385
CCCCCCc1ccc(-c2cnc(C(=O)Nc3cc(O)c(F)cc3F)c(C(F)(F)F)c2)cc1	102152	1	737	0.709045	0.858594	-7.13425	0.229953	1	wuxi	8	WXCD01001445_phase_3_Br_COOH	O=C(O)c1ncc(Br)cc1C(F)(F)F	BT1187_BT	CCCCCCc1ccc(B(O)O)cc1	AG0807_AG	Nc1cc(O)c(F)cc1F	CCCCCCCCCc1ccc(B(O)O)cc1	0.72	CCCCCCCCCCCCCCCCCCCCCCO	0.692308
O=C(Nc1cc(Cl)cc([N+](=O)[O-])c1O)c1ccc(-c2ccc(/C=C/[N+](=O)[O-])cc2)cn1	114209	2	5749	0.708913	0.840468	-6.19065	0.491023	1	wuxi	8	WXCD00900937_phase_3_Br_COOH	O=C(O)c1ccc(Br)cn1	BT0950_BT	O=[N+]([O-])/C=C/c1ccc(B(O)O)cc1	AG2348_AG	Nc1cc(Cl)cc([N+](=O)[O-])c1O	O=C(Nc1cc(Cl)cc(Cl)c1O)c1c(O)c(Cl)cc(Cl)c1Cl	0.612903	Oc1ccc(Cl)cc1	0.615385
N#Cc1c(NC(c2ccc(Cl)cc2)c2ccc(Cl)c(C(F)(F)F)c2)nsc1Cl	109756	1	3919	0.708906	0.869731	-7.72579	0.390226	1	real	27	26278862	NC(c1ccc(Cl)cc1)c1ccc(Cl)c(C(F)(F)F)c1	1034987	N#Cc1c(Cl)nsc1Cl			O=C(Nc1ccc(Cl)cc1)Nc1ccc(Cl)c(Cl)c1	0.461538	Oc1ccc(Cl)cc1	0.615385
O=C(Nc1ccc(O)c2cc(Cl)ccc12)c1ccc(Sc2ccc(Cl)cc2)c([N+](=O)[O-])c1	110044	1	4042	0.70876	0.849535	-6.67438	0.42885	1	real	22	26298057	Nc1ccc(O)c2cc(Cl)ccc12	8789	O=C(O)c1ccc(Sc2ccc(Cl)cc2)c([N+](=O)[O-])c1			O=C1c2c(O)ccc([N+](=O)[O-])c2C(=O)c2c([N+](=O)[O-])ccc(O)c21	0.625	Oc1ccc(Cl)cc1	0.769231
O=C1C(=Cc2ccc(Br)cc2)SC(=S)N1CC(=O)N(C(=O)c1cc(Cl)ccc1O)c1ccc([N+](=O)[O-])cc1Cl	106803	2	2690	0.708442	0.866797	-7.59667	0.37819	1	real	11	59922	O=C(Nc1ccc([N+](=O)[O-])cc1Cl)c1cc(Cl)ccc1O	141764	O=C(O)CN1C(=O)C(=Cc2ccc(Br)cc2)SC1=S			CC(C)C(C(=O)O)N1C(=O)/C(=C\c2ccc(Br)cc2)SC1=S	0.682927	Oc1ccc(Cl)cc1	0.692308
CCN(CC(=O)C(C#N)=C1Nc2ccccc2S1)CC(O)C(F)(F)F	121005	1	8542	0.708417	0.815025	-4.88279	0.540989	1	real	2230	5989902	CCNCC(O)C(F)(F)F	4339	N#CC(C(=O)CCl)=C1Nc2ccccc2S1			O=c1cccccc1O	0.4375	O=C(O)C(O)c1ccccc1	0.555556
C[N+](C)(C)CCCCNc1ccc([N+](=O)[O-])s1	100521	3	57	0.708149	0.769677	-2.51874	0.472745	1	real	27	19267891	C[N+](C)(C)CCCCN	61330	O=[N+]([O-])c1ccc(Br)s1			CCCCCCCCCCCCCC[N+](C)(C)C	0.666667	CC(=O)Nc1ncc([N+](=O)[O-])s1	0.466667
O=C(NCCCCCc1cccc2ccccc12)C(=O)Nc1ccc(Oc2ccc(F)c(Cl)c2)cc1C(F)(F)F	121503	0	8740	0.708074	0.8458	-6.51508	0	1	real	2718	26606095	NCCCCCc1cccc2ccccc12	8144555	Nc1ccc(Oc2ccc(F)c(Cl)c2)cc1C(F)(F)F			Nc1cc2ccccc2cc1N	0.642857	N=C(NCCCCCCNC(=N)NC(=N)Nc1ccc(Cl)cc1)NC(=N)Nc1ccc(Cl)cc1	0.566667
O=C(Nc1cc(Cl)c(O)cc1F)c1cc(C=Cc2ccc(Br)cc2)nc2ccc(Br)cc12	110289	1	4142	0.70801	0.840512	-6.24121	0.446779	1	real	527	3573480	Nc1cc(Cl)c(O)cc1F	2016991	O=C(O)c1cc(C=Cc2ccc(Br)cc2)nc2ccc(Br)cc12			Oc1cc(O)cc(/C=C/c2ccc(Br)cc2)c1	0.772727	Oc1ccc(Cl)cc1	0.538462
C=CCN(c1nnc(S)s1)c1ccc([N+](=O)[O-])cc1F	117629	1	7156	0.708009	0.800358	-4.13535	0.560239	1	real	27	15320	C=CCNc1nnc(S)s1	53650	O=[N+]([O-])c1ccc(F)c(F)c1			O=[N+]([O-])c1ccc2c(c1)S(=O)(=O)C=C2	0.5	NC(=O)c1cc([N+](=O)[O-])cc([N+](=O)[O-])c1	0.5
O=c1c(Cl)c(Cl)cnn1-c1ccc(Cl)cc1NC(c1ccc(Cl)cc1)c1ccc(Cl)c(C(F)(F)F)c1	104493	0	1724	0.708001	0.865949	-7.57578	0	1	real	27	26278862	NC(c1ccc(Cl)cc1)c1ccc(Cl)c(C(F)(F)F)c1	131860	O=c1c(Cl)c(Cl)cnn1-c1ccc(Cl)cc1Cl			O=C(Nc1cc(Cl)ccc1O)Nc1cc(C(F)(F)F)ccc1Cl	0.513514	Oc1ccc(Cl)cc1	0.615385
O=[N+]([O-])c1cnc(N(c2nnc(S)s2)c2ccccc2F)s1	120580	4	8366	0.707862	0.812794	-4.79541	0.581032	1	real	27	4313	Fc1ccccc1Nc1nnc(S)s1	3035315	O=[N+]([O-])c1cnc(Cl)s1			Nc1nnc(Sc2ncc([N+](=O)[O-])s2)s1	0.545455	CC(=O)Nc1ncc([N+](=O)[O-])s1	0.566667
CN(c1nnc(S)s1)c1c[n+]([O-])ccc1[N+](=O)[O-]	102557	2	910	0.707487	0.771903	-2.67086	0.598452	1	real	27	33540	CNc1nnc(S)s1	2990197	O=[N+]([O-])c1cc[n+]([O-])cc1F			O=C1c2c(O)ccc([N+](=O)[O-])c2C(=O)c2c([N+](=O)[O-])ccc(O)c21	0.458333	[O-][n+]1cc[n+]([O-])c2ccccc21	0.466667
O=C(Nc1cc(Cl)cc(F)c1O)c1c2c(nc3ccccc13)C(=Cc1cccc(Cl)c1Cl)CCC2	105007	1	1938	0.707187	0.840278	-6.27291	0.3768	1	real	22	3680903	Nc1cc(Cl)cc(F)c1O	5199	O=C(O)c1c2c(nc3ccccc13)C(=Cc1cccc(Cl)c1Cl)CCC2			O=C(Nc1cc(Cl)cc(Cl)c1O)c1c(O)c(Cl)cc(Cl)c1Cl	0.741935	Oc1ccc(Cl)cc1	0.615385
CSc1cc(C)ccc1-c1csc(C(=O)Nc2cc(Br)cc(Cl)c2O)c1	110534	1	4239	0.706859	0.835764	-6.05374	0.455682	1	wuxi	8	WXCD00196407_phase_3_Br_COOH	O=C(O)c1cc(Br)cs1	BT3031_BT	CSc1cc(C)ccc1B(O)O	AG3730_AG	Nc1cc(Br)cc(Cl)c1O	O=C(Nc1cc(Cl)cc(Cl)c1O)c1c(O)c(Cl)cc(Cl)c1Cl	0.612903	Cc1cc(O)cc(C)c1Cl	0.5625
CSc1ccc(-c2cc(C(=O)Nc3cc(Cl)cc([N+](=O)[O-])c3O)ccn2)cc1F	106777	1	2679	0.706676	0.8396	-6.26468	0.410827	1	wuxi	8	WXCD00901189_phase_3_Br_COOH	O=C(O)c1ccnc(Br)c1	BT2137_BT	CSc1ccc(B(O)O)cc1F	AG2348_AG	Nc1cc(Cl)cc([N+](=O)[O-])c1O	O=C1c2c(O)ccc([N+](=O)[O-])c2C(=O)c2c([N+](=O)[O-])ccc(O)c21	0.625	Oc1ccc(Cl)cc1	0.615385
Cc1ccc(C=C2CCc3c2nc2ccccc2c3C(=O)Nc2cc(C(F)(F)F)c(F)cc2O)cc1	118336	1	7446	0.706666	0.853627	-7.00086	0.469867	1	real	22	3834559	Nc1cc(C(F)(F)F)c(F)cc1O	5355	Cc1ccc(C=C2CCc3c2nc2ccccc2c3C(=O)O)cc1			O=c1cccccc1O	0.6875	Cc1cc(NCCCCCCCCCCNc2cc(C)nc3ccccc23)c2ccccc2n1	0.548387
C[N+](C)(C)CCCCNc1nc2ccccn2c(=O)c1[N+](=O)[O-]	100537	2	64	0.706613	0.770334	-2.63532	0.509873	1	real	27	19267891	C[N+](C)(C)CCCCN	45486	O=c1c([N+](=O)[O-])c(Cl)nc2ccccn12			CCCCCCCCCCCCCC[N+](C)(C)C	0.666667	Cc1cc(NCCCCCCCCCCNc2cc(C)nc3ccccc23)c2ccccc2n1	0.483871
CSc1ccc(F)c(C)c1-c1nc(C(=O)Nc2cc(Cl)c(O)cc2Cl)cs1	108791	1	3517	0.706562	0.835042	-6.03169	0.440231	1	wuxi	8	WXCD00614040_phase_3_Br_COOH	O=C(O)c1csc(Br)n1	BT3687_BT	CSc1ccc(F)c(C)c1B(O)O	AG1187_AG	Nc1cc(Cl)c(O)cc1Cl	O=C(Nc1ccc(Cl)cc1F)c1ccccc1O	0.617647	Oc1ccc(Cl)cc1	0.615385
CCCCCc1ccc(-c2ccc(-c3csc(C(=O)Nc4cc(F)c(Cl)cc4F)n3)cc2)cc1	117321	1	7029	0.706562	0.851953	-6.91862	0.471133	1	wuxi	8	WXCD00904104_phase_3_Br_COOH	O=C(O)c1nc(Br)cs1	BT0939_BT	CCCCCc1ccc(-c2ccc(B(O)O)cc2)cc1	AG3198_AG	Nc1cc(F)c(Cl)cc1F	CCCCCCCCCc1ccc(B(O)O)cc1	0.68	CCCCCCCCCCCCCCCCCCCCCCO	0.615385
N#Cc1c(-c2ccc(Cl)cc2)[nH]c(C(F)(F)F)c1-c1ccc2c(c1)C1(c3ccccc3-c3ccccc31)c1ccccc1-2	121285	2	8652	0.706506	0.862662	-7.4833	0.491293	1	wuxi	4	LR1021_LR	N#Cc1c(-c2ccc(Cl)cc2)[nH]c(C(F)(F)F)c1Br	BT1080_BT	OB(O)c1ccc2c(c1)C1(c3ccccc3-c3ccccc31)c1ccccc1-2			c1ccc2c(c1)[IH2+3]c1ccccc1-2	0.5	Oc1ccc(Cl)cc1	0.615385
CC1CCc2cc(F)cc3c(=O)c(C(=O)OCC(=O)C(C#N)=C4Nc5cc(Cl)ccc5S4)cn1c23	120298	1	8252	0.706456	0.861286	-7.41379	0.461076	1	real	1458	61717	CC1CCc2cc(F)cc3c(=O)c(C(=O)O)cn1c23	50229	N#CC(C(=O)CCl)=C1Nc2cc(Cl)ccc2S1			N#C/C(C(=O)c1ccc(Cl)cc1Cl)=C1/NC(=O)c2ccc(Cl)cc2N1	0.595238	CC1CCc2cc(F)cc3c(=O)c(C(=O)O)cn1c23	0.902439
CC(C)c1ccc2c(c1)CC[C@H]1[C@](C)(CNc3ccc(-n4ncc(Cl)c(Cl)c4=O)cc3)CCC[C@]21C	118583	1	7546	0.706431	0.833782	-5.97269	0.505072	1	real	27	3556093	CC(C)c1ccc2c(c1)CC[C@H]1[C@](C)(CN)CCC[C@]21C	138253	O=c1c(Cl)c(Cl)cnn1-c1ccc(Cl)cc1			CC1(C)CCC(C)(C)c2cc(C(=O)Nc3ccc(C(=O)O)cc3)ccc21	0.428571	Cc1cc(O)cc(C)c1Cl	0.4375
CC=C1CN(c2ncc([N+](=O)[O-])s2)C1	124504	1	9948	0.706343	0.775366	-2.91363	0.602148	1	real	27	26565090	CC=C1CNC1	82580	O=[N+]([O-])c1cnc(Br)s1			Nc1nnc(Sc2ncc([N+](=O)[O-])s2)s1	0.515152	CC(=O)Nc1ncc([N+](=O)[O-])s1	0.633333
O=C(CCl)Nc1cc2c(cc1OC(=O)CCN1C(=O)C(=Cc3ccc(F)cc3)SC1=S)C(=O)c1ccccc1C2=O	106709	0	2648	0.705873	0.865284	-7.6546	0	1	real	1458	43186	O=C(O)CCN1C(=O)C(=Cc2ccc(F)cc2)SC1=S	3904	O=C(CCl)Nc1cc2c(cc1Cl)C(=O)c1ccccc1C2=O			O=C1C=C(Cl)C(=O)c2ccccc21	0.619048	O=C(O)C(O)c1ccccc1	0.5
O=C(COC(=O)c1cn(C2CC2)c2c(O)c(F)c(F)cc2c1=O)c1cc2cc(Cl)ccc2[nH]1	104023	1	1528	0.705616	0.842512	-6.47404	0.346795	1	real	1458	15151211	O=C(O)c1cn(C2CC2)c2c(O)c(F)c(F)cc2c1=O	26031472	O=C(CCl)c1cc2cc(Cl)ccc2[nH]1			O=C(O)c1cn(C2CC2)c2cc(Cl)c(F)cc2c1=O	0.692308	Oc1ccc(Cl)cc1	0.692308
CCc1cc(-c2cc(C(=O)Nc3cc(Cl)c(O)cc3Cl)c(=O)n(C)c2)ccc1F	102493	1	880	0.70559	0.833861	-6.02176	0.311287	1	wuxi	8	LN00169958_phase_3_Br_COOH	Cn1cc(Br)cc(C(=O)O)c1=O	BT0038_BT	CCc1cc(B(O)O)ccc1F	AG1187_AG	Nc1cc(Cl)c(O)cc1Cl	O=C(Nc1ccc(Cl)cc1F)c1ccccc1O	0.676471	Oc1ccc(Cl)cc1	0.615385
CC1COc2c(F)c(F)cc3c(=O)c(C(=O)Oc4ccc5c(c4)NC(=C(C#N)C(=O)CCl)S5)cn1c23	102569	1	915	0.705531	0.8644	-7.62651	0.404264	1	real	1458	58404	CC1COc2c(F)c(F)cc3c(=O)c(C(=O)O)cn1c23	50229	N#CC(C(=O)CCl)=C1Nc2cc(Cl)ccc2S1			CC1COc2c(N3CCN(C)CC3)c(F)cc3c(=O)c(C(=O)O)cn1c23.CC1COc2c(N3CCN(C)CC3)c(F)cc3c(=O)c(C(=O)O)cn1c23.O	0.692308	C[C@H]1COc2c(C3(N)CC3)c(F)cc3c(=O)c(C(=O)O)cn1c23	0.72
O=C(COC(=O)c1cn(C2CC2)c2cc(F)c(F)cc2c1=O)c1cc(F)ccc1O	101560	0	495	0.705523	0.827873	-5.71128	0	1	real	1458	4073707	O=C(O)c1cn(C2CC2)c2cc(F)c(F)cc2c1=O	1034684	O=C(CCl)c1cc(F)ccc1O			O=C(O)c1cn(C2CC2)c2cc(Cl)c(F)cc2c1=O	0.74359	O=C(O)c1cn(C2CC2)c2cc(N3CCNCC3)c(F)cc2c1=O	0.630435
CC(C)(C)c1ccc(C=C2CCc3c2nc2ccccc2c3C(=O)OCC(=O)C(C#N)=C2Nc3cc(Cl)ccc3S2)cc1	103837	1	1449	0.705498	0.873319	-8.09605	0.253705	1	real	1458	5476	CC(C)(C)c1ccc(C=C2CCc3c2nc2ccccc2c3C(=O)O)cc1	50229	N#CC(C(=O)CCl)=C1Nc2cc(Cl)ccc2S1			O=c1cccccc1O	0.5625	Oc1ccc(Cl)cc1	0.615385
Cc1cc(C2CC2)ccc1-c1ccc(C(=O)Nc2cc(Cl)c(O)cc2Cl)nc1	110018	1	4031	0.705039	0.844955	-6.63301	0.427264	1	wuxi	8	WXCD00900937_phase_3_Br_COOH	O=C(O)c1ccc(Br)cn1	BT3046_BT	Cc1cc(C2CC2)ccc1B(O)O	AG1187_AG	Nc1cc(Cl)c(O)cc1Cl	Cc1cc(O)ccc1O	0.588235	Cc1cc(O)cc(C)c1Cl	0.625
O=C(c1ccccc1O)N(c1cccc(C(F)(F)F)c1)S(=O)(=O)c1nc(C(F)(F)F)cs1	116323	2	6622	0.705015	0.809455	-4.77249	0.555595	1	real	40	4022609	O=C(Nc1cccc(C(F)(F)F)c1)c1ccccc1O	26275513	O=S(=O)(F)c1nc(C(F)(F)F)cs1			O=c1cccccc1O	0.625	Nc1ccc(S(N)(=O)=O)cc1	0.470588
O=[N+]([O-])C=C1SCCCN1S(=O)(=O)c1nnc(-c2ccccc2)s1	110751	1	4331	0.705008	0.816628	-5.14906	0.494805	1	real	40	3082135	O=[N+]([O-])C=C1NCCCS1	6770810	O=S(=O)(F)c1nnc(-c2ccccc2)s1			O=c1cccccc1O	0.5	Nc1ccc(S(N)(=O)=O)cc1	0.470588
CC(=O)NC[C@H]1CN(c2ccc(N3CCN(C(=O)Cc4cccc(-c5ccc(O)c(F)c5F)n4)CC3)c(F)c2)C(=O)O1	101490	1	466	0.704417	0.812396	-4.95864	0.316719	1	wuxi	8	WXCD02505630_phase_3_Br_COOH	O=C(O)Cc1cccc(Br)n1	BT2274_BT	OB(O)c1ccc(O)c(F)c1F	AN00795_AN	CC(=O)NC[C@H]1CN(c2ccc(N3CCNCC3)c(F)c2)C(=O)O1	CC(=O)NC[C@H]1CN(c2ccc(N3CCN(C(=O)CO)CC3)c(F)c2)C(=O)O1	0.925926	CC(=O)NC[C@H]1CN(c2ccc(N3CCN(C(=O)CO)CC3)c(F)c2)C(=O)O1	0.925926
CCOC(=O)N(c1nnc(S)s1)c1cc(Cl)c(F)cc1[N+](=O)[O-]	111243	1	4536	0.704127	0.796391	-4.13475	0.530786	1	real	27	44512	CCOC(=O)Nc1nnc(S)s1	3012866	O=[N+]([O-])c1cc(F)c(Cl)cc1F			O=[N+]([O-])c1ccc(Cl)c2nonc12	0.555556	Cc1cc(O)cc(C)c1Cl	0.5
CC(C)(NC(=O)CN1C(=O)C(=Cc2ccc(Br)cc2)SC1=S)C1CCCOC1	122162	1	9001	0.703984	0.824534	-5.61837	0.512984	1	real	22	10936193	CC(C)(N)C1CCCOC1	141764	O=C(O)CN1C(=O)C(=Cc2ccc(Br)cc2)SC1=S			CC(C)C(C(=O)O)N1C(=O)/C(=C\c2ccc(Br)cc2)SC1=S	0.707317	NNC(=O)c1ccncc1	0.380952
O=C(NC[C@H]1CN(c2ccc(N3CCOCC3)c(F)c2)C(=O)O1)[C@H]1C[C@H]1C(=O)Nc1cc(Cl)c(O)cc1Cl	100634	1	104	0.70392	0.801828	-4.43099	0.306305	1	wuxi	7	LN03249715_phase_2_COOH_COOMe	COC(=O)[C@H]1C[C@H]1C(=O)O	AG1187_AG	Nc1cc(Cl)c(O)cc1Cl	AK1774_AK	NC[C@H]1CN(c2ccc(N3CCOCC3)c(F)c2)C(=O)O1	CC(=O)NCC1CN(c2ccc(N3CCSCC3)c(F)c2)C(=O)O1	0.784314	CC(=O)NC[C@H]1CN(c2ccc(N3CCOCC3)c(F)c2)C(=O)O1	0.9
O=C(Nc1cc(Cl)c(O)cc1Cl)[C@H]1C[C@H]1C(=O)NC[C@H]1CN(c2ccc(N3CCOCC3)c(F)c2)C(=O)O1	100635	0	104	0.70392	0.801828	-4.43099	0	1	wuxi	7	LN03249715_phase_2_COOH_COOMe	COC(=O)[C@H]1C[C@H]1C(=O)O	AK1774_AK	NC[C@H]1CN(c2ccc(N3CCOCC3)c(F)c2)C(=O)O1	AG1187_AG	Nc1cc(Cl)c(O)cc1Cl	CC(=O)NCC1CN(c2ccc(N3CCSCC3)c(F)c2)C(=O)O1	0.784314	CC(=O)NC[C@H]1CN(c2ccc(N3CCOCC3)c(F)c2)C(=O)O1	0.9
CC(C)(C)c1ccc(C=C2SC(=O)N(CCNC(=O)CN[C@@H](CO)C(C(F)(F)F)C(F)(F)F)C2=O)cc1	122957	1	9322	0.703916	0.827041	-5.75353	0.524175	1	real	2230	27217410	N[C@@H](CO)C(C(F)(F)F)C(F)(F)F	9608	CC(C)(C)c1ccc(C=C2SC(=O)N(CCNC(=O)CCl)C2=O)cc1			O=C1NC(=O)/C(=C\c2cccc(C(F)(F)F)c2)S1	0.514286	CC[C@@H](CO)NCCN[C@@H](CC)CO	0.529412
C[N+](C)(C)CCCCNC(F)(F)Oc1cccc2c(Cl)c([N+](=O)[O-])cnc12	102178	1	748	0.703761	0.787725	-3.69984	0.435262	1	real	27	19267891	C[N+](C)(C)CCCCN	24362995	O=[N+]([O-])c1cnc2c(OC(F)(F)F)cccc2c1Cl			CCCCCCCCCCCCCC[N+](C)(C)C	0.666667	O=[N+]([O-])c1ccc(O)c2ncccc12	0.566667
CSc1ncc(C)cc1-c1cccc(CC(=O)N2CCN(c3ccc(N4C[C@H](CNC(C)=O)OC4=O)cc3F)CC2)n1	102265	1	784	0.70376	0.803603	-4.53262	0.391947	1	wuxi	8	WXCD02505630_phase_3_Br_COOH	O=C(O)Cc1cccc(Br)n1	BT3176_BT	CSc1ncc(C)cc1B(O)O	AN00795_AN	CC(=O)NC[C@H]1CN(c2ccc(N3CCNCC3)c(F)c2)C(=O)O1	CC(=O)NC[C@H]1CN(c2ccc(N3CCN(C(=O)CO)CC3)c(F)c2)C(=O)O1	0.925926	CC(=O)NC[C@H]1CN(c2ccc(N3CCN(C(=O)CO)CC3)c(F)c2)C(=O)O1	0.925926
O=C(CCl)c1cn(-c2cccc(C(F)(F)OC(=O)c3nn(-c4cc(Cl)c(Cl)cc4Cl)cc3O)c2)nn1	124585	0	9983	0.703508	0.825395	-5.689	0	1	real	1458	2103544	O=C(O)c1nn(-c2cc(Cl)c(Cl)cc2Cl)cc1O	9985335	O=C(CCl)c1cn(-c2cccc(C(F)(F)F)c2)nn1			O=C(CCl)c1ccccc1Nc1cccc(C(F)(F)F)c1	0.526316	Oc1ccc(Cl)cc1	0.538462
CC(C)(C)c1ccc(C=C2CCCc3c2nc2ccccc2c3C(=O)OCC(=O)C(C#N)=C2Nc3cc(Cl)ccc3S2)cc1	120066	1	8156	0.703152	0.870449	-8.07091	0.442833	1	real	1458	5478	CC(C)(C)c1ccc(C=C2CCCc3c2nc2ccccc2c3C(=O)O)cc1	50229	N#CC(C(=O)CCl)=C1Nc2cc(Cl)ccc2S1			O=c1cccccc1O	0.5625	Oc1ccc(Cl)cc1	0.615385
CCCc1cc(=O)n2nc(NCCCC[N+](C)(C)C)sc2n1	114266	1	5772	0.702916	0.752236	-1.88369	0.617761	1	real	27	19267891	C[N+](C)(C)CCCCN	2015563	CCCc1cc(=O)n2nc(Br)sc2n1			CCCCCCCCCCCCCC[N+](C)(C)C	0.8	Cc1cc(NCCCCCCCCCCNc2cc(C)nc3ccccc23)c2ccccc2n1	0.419355
CC(C)(C)c1ccc(C=C2SC(=O)N(CCNC(=O)CN3C(=O)C(=Cc4ccc(Br)cc4)SC3=S)C2=O)cc1	107146	2	2830	0.702775	0.857383	-7.40582	0.471967	1	real	11	9888	CC(C)(C)c1ccc(C=C2SC(=O)N(CCN)C2=O)cc1	141764	O=C(O)CN1C(=O)C(=Cc2ccc(Br)cc2)SC1=S			CC(C)C(C(=O)O)N1C(=O)/C(=C\c2ccc(Br)cc2)SC1=S	0.707317	NNC(=O)c1ccncc1	0.428571
CCCCc1ccc(-c2ccc(-c3csc(C(=O)Nc4cc(O)c(F)cc4F)c3)c(F)c2)cc1	107011	1	2776	0.702442	0.833162	-6.1533	0.411195	1	wuxi	8	WXCD00196407_phase_3_Br_COOH	O=C(O)c1cc(Br)cs1	BT2018_BT	CCCCc1ccc(-c2ccc(B(O)O)c(F)c2)cc1	AG0807_AG	Nc1cc(O)c(F)cc1F	CCCCCCCCCc1ccc(B(O)O)cc1	0.64	CCCCCCCCCCCCCCCCCCCCCCO	0.615385
O=C(Nc1ccc(Cl)cc1-c1ccc(C(F)(F)F)cc1)NC(Cc1ccc(Cl)cc1)c1ccc(OC(F)(F)F)cc1	117620	2	7152	0.702099	0.866117	-7.9	0.565117	1	real	2430	7171334	Nc1ccc(Cl)cc1-c1ccc(C(F)(F)F)cc1	26381241	NC(Cc1ccc(Cl)cc1)c1ccc(OC(F)(F)F)cc1			O=C(Nc1cc(C(F)(F)F)ccc1O)Nc1cc(C(F)(F)F)ccc1O	0.703704	Oc1ccc(Cl)cc1	0.692308
O=C(Nc1ccc(F)c(O)c1F)c1ccccc1Sc1ccc(C(F)(F)F)cc1[N+](=O)[O-]	117138	1	6951	0.702052	0.825762	-5.7861	0.498971	1	real	22	26000288	Nc1ccc(F)c(O)c1F	6934	O=C(O)c1ccccc1Sc1ccc(C(F)(F)F)cc1[N+](=O)[O-]			O=C(Nc1ccc(Cl)cc1F)c1ccccc1O	0.705882	NC(=O)c1cc([N+](=O)[O-])cc([N+](=O)[O-])c1	0.5
FC(F)(F)c1cc(Cl)c2cc(Br)cc(NC3CCCCc4cc(Br)ccc43)c2n1	122478	1	9127	0.70168	0.835886	-6.33695	0.507298	1	real	27	23691655	NC1CCCCc2cc(Br)ccc21	4376430	Fc1cc(Br)cc2c(Cl)cc(C(F)(F)F)nc12			CC(C)[C@]1(C(=O)N2CCc3ccc(C(F)(F)F)cc3C2)CC[C@@H](N[C@@H]2CCc3cc(Br)ccc32)C1	0.390625	Oc1ccc(Cl)cc1	0.384615
Cc1cccc(-c2csc(C(=O)Nc3cc(Cl)c(Cl)cc3O)c2)c1F	113108	1	5294	0.701383	0.834948	-6.3036	0.46232	1	wuxi	8	WXCD00196407_phase_3_Br_COOH	O=C(O)c1cc(Br)cs1	BT1768_BT	Cc1cccc(B(O)O)c1F	AG1333_AG	Nc1cc(Cl)c(Cl)cc1O	Cc1cc(O)ccc1O	0.588235	Cc1cc(O)cc(C)c1Cl	0.625
O=C(Nc1cc(Br)cc(F)c1O)c1c2c(nc3ccccc13)C(=Cc1ccccc1Cl)CCC2	113617	1	5505	0.701051	0.828429	-5.97944	0.475162	1	real	22	76050	Nc1cc(Br)cc(F)c1O	5624	O=C(O)c1c2c(nc3ccccc13)C(=Cc1ccccc1Cl)CCC2			O=C(Nc1ccc(Cl)cc1F)c1ccccc1O	0.647059	Oc1ccc(Cl)cc1	0.538462
O=C(Nc1c(O)cc(Br)cc1Cl)c1cc(C=Cc2ccc(Br)cc2)nc2ccc(Br)cc12	121861	1	8879	0.700995	0.838847	-6.52881	0.49706	1	real	527	17656953	Nc1c(O)cc(Br)cc1Cl	2016991	O=C(O)c1cc(C=Cc2ccc(Br)cc2)nc2ccc(Br)cc12			Oc1cc(O)cc(/C=C/c2ccc(Br)cc2)c1	0.772727	Oc1ccc(Cl)cc1	0.538462
Fc1cc(C(Nc2nc(-c3ccc(Cl)c(Cl)c3)ns2)c2ccc(Cl)cc2)ccc1C(F)(F)F	119233	1	7817	0.700956	0.863198	-7.80798	0.457784	1	real	27	26285144	NC(c1ccc(Cl)cc1)c1ccc(C(F)(F)F)c(F)c1	13474200	Clc1nc(-c2ccc(Cl)c(Cl)c2)ns1			O=C(Nc1ccc(Cl)cc1)Nc1ccc(Cl)c(Cl)c1	0.538462	Oc1ccc(Cl)cc1	0.615385
CC(=O)NC[C@H]1CN(c2ccc(N3CCN(C(=O)Cc4cccc(-c5cc(F)c(F)c(F)c5F)n4)CC3)c(F)c2)C(=O)O1	101405	1	429	0.700836	0.813114	-5.18772	0.293087	1	wuxi	8	WXCD02505630_phase_3_Br_COOH	O=C(O)Cc1cccc(Br)n1	BT0503_BT	OB(O)c1cc(F)c(F)c(F)c1F	AN00795_AN	CC(=O)NC[C@H]1CN(c2ccc(N3CCNCC3)c(F)c2)C(=O)O1	CC(=O)NC[C@H]1CN(c2ccc(N3CCN(C(=O)CO)CC3)c(F)c2)C(=O)O1	0.925926	CC(=O)NC[C@H]1CN(c2ccc(N3CCN(C(=O)CO)CC3)c(F)c2)C(=O)O1	0.925926
CCCCCCC1(CCCCCC)c2ccccc2-c2ccc(-c3n[nH]c4c3CN([CH]c3cc(Br)cc([N+](=O)[O-])c3O)C4)cc21	105696	1	2221	0.700751	0.835165	-6.34874	0.38224	1	wuxi	13	LN04613107_phase_3_Br_N-Boc	CC(C)(C)OC(=O)N1Cc2[nH]nc(Br)c2C1	BT1302_BT	CCCCCCC1(CCCCCC)c2ccccc2-c2ccc(B(O)O)cc21	QS0909_QS	O=Cc1cc(Br)cc([N+](=O)[O-])c1O	O=Cc1cc(Cc2ccccc2)cc([N+](=O)[O-])c1O	0.647059	CCCCCCCCCCCCCCCCCCCCCCO	0.692308
O=C1C(=Cc2ccc(F)cc2)SC(=S)N1CCC(=O)N(C(=O)c1cc(Cl)ccc1O)c1ccc([N+](=O)[O-])cc1Cl	111239	1	4535	0.700664	0.852998	-7.28866	0.413414	1	real	11	59922	O=C(Nc1ccc([N+](=O)[O-])cc1Cl)c1cc(Cl)ccc1O	43186	O=C(O)CCN1C(=O)C(=Cc2ccc(F)cc2)SC1=S			O=C(CCN1C(=O)/C(=C/c2ccc(-c3ccc([N+](=O)[O-])cc3)o2)SC1=S)O[K]	0.625	Oc1ccc(Cl)cc1	0.692308
CSc1cccc(F)c1-c1nc(C(=O)Nc2cc(Cl)c(O)cc2Cl)cs1	110580	1	4259	0.700551	0.823812	-5.764	0.459608	1	wuxi	8	WXCD00614040_phase_3_Br_COOH	O=C(O)c1csc(Br)n1	BT3009_BT	CSc1cccc(F)c1B(O)O	AG1187_AG	Nc1cc(Cl)c(O)cc1Cl	O=C(Nc1ccc(Cl)cc1F)c1ccccc1O	0.617647	Oc1ccc(Cl)cc1	0.538462
CC(=O)NC[C@H]1CN(c2ccc(N3CCN(C(=O)Cc4cccc(-c5ccc(/C=C/[N+](=O)[O-])cc5)n4)CC3)c(F)c2)C(=O)O1	100775	2	163	0.700332	0.81673	-5.40434	0.391584	1	wuxi	8	WXCD02505630_phase_3_Br_COOH	O=C(O)Cc1cccc(Br)n1	BT0950_BT	O=[N+]([O-])/C=C/c1ccc(B(O)O)cc1	AN00795_AN	CC(=O)NC[C@H]1CN(c2ccc(N3CCNCC3)c(F)c2)C(=O)O1	CC(=O)NC[C@H]1CN(c2ccc(N3CCN(C(=O)CO)CC3)c(F)c2)C(=O)O1	0.925926	CC(=O)NC[C@H]1CN(c2ccc(N3CCN(C(=O)CO)CC3)c(F)c2)C(=O)O1	0.925926
O=C(c1ccc([N+](=O)[O-])s1)N1CCN(Cc2csc([N+](=O)[O-])c2)CC1	101524	1	479	0.700329	0.785645	-3.77417	0.396541	1	real	2230	706385	O=C(c1ccc([N+](=O)[O-])s1)N1CCNCC1	530735	O=[N+]([O-])c1cc(CCl)cs1			CCOC(=O)NC(=O)c1ccsc1NC(=O)c1ccc([N+](=O)[O-])s1	0.468085	NC(=O)c1cc([N+](=O)[O-])cc([N+](=O)[O-])c1	0.5
Cc1ccc(NC(=O)C2(c3ccc(-c4cccc(I)c4F)cc3)CC2)c(Cl)c1O	115104	1	6118	0.700237	0.844557	-6.8688	0.45544	1	wuxi	8	WXCD00610417_phase_3_Br_COOH	O=C(O)C1(c2ccc(Br)cc2)CC1	BT0627_BT	OB(O)c1cccc(I)c1F	AG1721_AG	Cc1ccc(N)c(Cl)c1O	Oc1c(O)c(Cl)c(Cl)c(Cl)c1Cl	0.7	Cc1cc(O)cc(C)c1Cl	0.625
O=C(COC(=O)c1cn(C2CC2)c2cc(F)c(F)cc2c1=O)c1ccc([N+](=O)[O-])o1	100567	2	77	0.700201	0.815892	-5.36734	0.223065	1	real	1458	4073707	O=C(O)c1cn(C2CC2)c2cc(F)c(F)cc2c1=O	2992756	O=C(CCl)c1ccc([N+](=O)[O-])o1			O=C(O)c1cn(C2CC2)c2cc(Cl)c(F)cc2c1=O	0.74359	O=C(O)c1cn(C2CC2)c2cc(N3CCNCC3)c(F)cc2c1=O	0.630435
O=C(CCN1C(=O)C(=Cc2ccc(F)cc2)SC1=S)Oc1cc([N+](=O)[O-])ccc1CCl	108227	0	3283	0.700191	0.843984	-6.84122	0	1	real	1458	43186	O=C(O)CCN1C(=O)C(=Cc2ccc(F)cc2)SC1=S	9147050	O=[N+]([O-])c1ccc(CCl)c(Cl)c1			O=C(CCN1C(=O)/C(=C/c2ccc(-c3ccc([N+](=O)[O-])cc3)o2)SC1=S)O[K]	0.678571	NC(=O)c1cc([N+](=O)[O-])cc([N+](=O)[O-])c1	0.590909
O=C(CN1C(=O)C(=Cc2cccc(Br)c2)SC1=S)NCCN1C(=O)SC(=Cc2ccc(Cl)c([N+](=O)[O-])c2)C1=O	117959	1	7293	0.7001	0.855534	-7.45185	0.452972	1	real	11	9968	NCCN1C(=O)SC(=Cc2ccc(Cl)c([N+](=O)[O-])c2)C1=O	2031820	O=C(O)CN1C(=O)C(=Cc2cccc(Br)c2)SC1=S			O=C(Nc1ccc(F)cc1)Nc1ccc(Cl)c([N+](=O)[O-])c1	0.628571	O=[N+]([O-])c1c(Cl)cccc1-c1c[nH]cc1Cl	0.533333
O=C(Nc1cc(Br)cc(Cl)c1O)c1cc(-c2ccc([N+](=O)[O-])cc2F)cs1	120686	1	8410	0.700039	0.820382	-5.61153	0.510063	1	wuxi	8	WXCD00196407_phase_3_Br_COOH	O=C(O)c1cc(Br)cs1	BT7969_BT	O=[N+]([O-])c1ccc(B(O)O)c(F)c1	AG3730_AG	Nc1cc(Br)cc(Cl)c1O	O=C(Nc1cc(Cl)cc(Cl)c1O)c1c(O)c(Cl)cc(Cl)c1Cl	0.612903	NC(=O)c1cc([N+](=O)[O-])cc([N+](=O)[O-])c1	0.590909
O=C(Nc1cc(F)c(O)cc1Cl)c1nsc2cc(-c3cccc(O)c3F)ccc12	119645	1	7983	0.699911	0.818263	-5.5072	0.513114	1	wuxi	8	WXCD02502139_phase_3_Br_COOH	O=C(O)c1nsc2cc(Br)ccc12	BT2352_BT	OB(O)c1cccc(O)c1F	AG00073_AG	Nc1cc(F)c(O)cc1Cl	O=C(Nc1ccc(Cl)cc1F)c1ccccc1O	0.647059	Oc1ccc(Cl)cc1	0.538462
N#Cc1nnc(N2CCN(C(=O)c3ccc([N+](=O)[O-])s3)CC2)s1	101585	1	505	0.699896	0.810594	-5.10578	0.308185	1	real	27	706385	O=C(c1ccc([N+](=O)[O-])s1)N1CCNCC1	3536675	N#Cc1nnc(Cl)s1			O=C(Nc1ncc([N+](=O)[O-])s1)c1ccccc1O	0.447368	CC(=O)Nc1ncc([N+](=O)[O-])s1	0.533333
NC[C@H]1CN(c2c([N+](=O)[O-])cnc3ccccc23)C(=O)O1	123436	1	9519	0.699568	0.770089	-2.99896	0.592365	1	real	27	22357972	NC[C@H]1CNC(=O)O1	3686121	O=[N+]([O-])c1cnc2ccccc2c1Cl			Nc1cc2ccccc2cc1N	0.5	O=[N+]([O-])c1ccc(O)c2ncccc12	0.566667
O=S(Cc1ccc(Cl)cc1)c1nc(NC(c2ccc(Cl)cc2)c2ccc(OC(F)(F)F)cc2)ns1	112406	1	5011	0.699538	0.855456	-7.47775	0.420348	1	real	27	26056994	NC(c1ccc(Cl)cc1)c1ccc(OC(F)(F)F)cc1	4196381	O=S(Cc1ccc(Cl)cc1)c1nc(Cl)ns1			FC(F)(F)Oc1ccc(Nc2ccc3cccc(Cl)c3n2)cc1	0.5	Oc1ccc(Cl)cc1	0.615385
O=c1c(Cl)c(Cl)cnn1-c1ccc(Cl)c(NC(c2ccc(Cl)cc2)c2ccc(F)c(C(F)(F)F)c2)c1	107765	1	3088	0.699453	0.855654	-7.49267	0.372556	1	real	27	26285142	NC(c1ccc(Cl)cc1)c1ccc(F)c(C(F)(F)F)c1	134561	O=c1c(Cl)c(Cl)cnn1-c1ccc(Cl)c(Cl)c1			O=C(Nc1ccc(Cl)cc1)Nc1ccc(Cl)c(Cl)c1	0.5	Oc1ccc(Cl)cc1	0.615385
CC(=O)NC[C@H]1CN(c2ccc(N3CCN(C(=O)Cc4cccc(-c5cccc([Si](C)(C)C)c5)n4)CC3)c(F)c2)C(=O)O1	105779	1	2254	0.699394	0.818783	-5.56213	0.419577	1	wuxi	8	WXCD02505630_phase_3_Br_COOH	O=C(O)Cc1cccc(Br)n1	BT0840_BT	C[Si](C)(C)c1cccc(B(O)O)c1	AN00795_AN	CC(=O)NC[C@H]1CN(c2ccc(N3CCNCC3)c(F)c2)C(=O)O1	CC(=O)NC[C@H]1CN(c2ccc(N3CCN(C(=O)CO)CC3)c(F)c2)C(=O)O1	0.925926	CC(=O)NC[C@H]1CN(c2ccc(N3CCN(C(=O)CO)CC3)c(F)c2)C(=O)O1	0.925926
CCCCC[C@H]1CC[C@H](c2ccc(-c3cc(C(=O)Nc4cc(Cl)c(Cl)cc4F)cnc3OC)cc2)CC1	109749	1	3916	0.699172	0.844246	-6.9094	0.412071	1	wuxi	8	WXCD02015790_phase_3_Br_COOH	COc1ncc(C(=O)O)cc1Br	BT2016_BT	CCCCC[C@H]1CC[C@H](c2ccc(B(O)O)cc2)CC1	AG2157_AG	Nc1cc(Cl)c(Cl)cc1F	CCCCCCCCCCCCOC(=O)c1cc(O)c(O)c(O)c1	0.533333	CCCCCCCCCCCCCCCCCCCCCCO	0.692308
O=C(c1cc(Cl)ccc1O)N(c1ccc(Br)cc1Cl)S(=O)(=O)c1nnc(-c2ccccc2)s1	100565	2	76	0.69904	0.827177	-6.02128	0.2806	1	real	40	7010335	O=C(Nc1ccc(Br)cc1Cl)c1cc(Cl)ccc1O	6770810	O=S(=O)(F)c1nnc(-c2ccccc2)s1			O=C(Nc1ccc(Cl)cc1)c1cc(Br)ccc1O	0.65625	Oc1ccc(Cl)cc1	0.692308
CCc1cccc2c(C(=O)COC(=O)c3c4c(nc5ccccc35)C(=Cc3ccc(C(C)(C)C)cc3)CCC4)c[nH]c12	114795	1	5989	0.699016	0.826622	-5.99342	0.481867	1	real	1458	5478	CC(C)(C)c1ccc(C=C2CCCc3c2nc2ccccc2c3C(=O)O)cc1	9643	CCc1cccc2c(C(=O)CCl)c[nH]c12			O=c1cccccc1O	0.5625	O=C(O)C(O)c1ccccc1	0.5
Cc1ccc(C=C2SC(=O)N(CCNC(=O)CN3C(=O)C(=Cc4ccc(Br)cc4)SC3=S)C2=O)cc1	109186	2	3684	0.698929	0.855073	-7.49025	0.435962	1	real	22	8294	Cc1ccc(C=C2SC(=O)N(CCN)C2=O)cc1	141764	O=C(O)CN1C(=O)C(=Cc2ccc(Br)cc2)SC1=S			CC(C)C(C(=O)O)N1C(=O)/C(=C\c2ccc(Br)cc2)SC1=S	0.707317	NNC(=O)c1ccncc1	0.380952
O=C(Nc1ccc(Cl)cc1-c1ccc(C(F)(F)F)cc1)C(=O)NC(c1ccc(Cl)cc1)c1ccccc1C(F)(F)F	121624	0	8788	0.698884	0.840512	-6.72894	0	1	real	2718	26057505	NC(c1ccc(Cl)cc1)c1ccccc1C(F)(F)F	7171334	Nc1ccc(Cl)cc1-c1ccc(C(F)(F)F)cc1			O=C(Nc1cc(C(F)(F)F)ccc1O)Nc1cc(C(F)(F)F)ccc1O	0.62963	Oc1ccc(Cl)cc1	0.692308
O=C(Nc1cc(Cl)cc([N+](=O)[O-])c1O)c1cc(-c2c3ccccc3cc3ccccc23)n[nH]1	108314	1	3318	0.698711	0.837516	-6.58108	0.406724	1	wuxi	8	WXCD00191766_phase_3_Br_COOH	O=C(O)c1cc(Br)n[nH]1	BT0735_BT	OB(O)c1c2ccccc2cc2ccccc12	AG2348_AG	Nc1cc(Cl)cc([N+](=O)[O-])c1O	O=C(Nc1cc(Cl)cc(Cl)c1O)c1c(O)c(Cl)cc(Cl)c1Cl	0.612903	Oc1ccc(Cl)cc1	0.615385
O=C(Nc1ccc(NC(=O)c2c3c(nc4ccccc24)C(=Cc2ccc(Cl)cc2)CCC3)cc1Cl)c1cc(Cl)ccc1O	116235	1	6588	0.698475	0.828052	-6.09735	0.486141	1	real	22	3990074	Nc1ccc(NC(=O)c2cc(Cl)ccc2O)c(Cl)c1	5198	O=C(O)c1c2c(nc3ccccc13)C(=Cc1ccc(Cl)cc1)CCC2			O=C(Nc1ccc(Cl)cc1F)c1ccccc1O	0.794118	Oc1ccc(Cl)cc1	0.769231
O=C(Nc1cc(O)c(Cl)cc1F)C1(c2ccccc2-c2ccc([N+](=O)[O-])cc2C(F)(F)F)CC1	109461	1	3798	0.698447	0.8405	-6.75169	0.412048	1	wuxi	8	WXCD00907442_phase_3_Br_COOH	O=C(O)C1(c2ccccc2Br)CC1	BT7376_BT	O=[N+]([O-])c1ccc(B(O)O)c(C(F)(F)F)c1	AG0820_AG	Nc1cc(O)c(Cl)cc1F	O=C(Nc1ccc([N+](=O)[O-])cc1O)Nc1ccccc1Br	0.621622	NC(=O)c1cc([N+](=O)[O-])cc([N+](=O)[O-])c1	0.590909
C#CC(NC(=O)Nc1cc(Cl)ccc1Oc1ccc(Cl)cc1Cl)c1ccc(Cl)cc1F	122605	1	9177	0.698409	0.860162	-7.78495	0.454905	1	real	2430	2783332	Nc1cc(Cl)ccc1Oc1ccc(Cl)cc1Cl	17638536	C#CC(N)c1ccc(Cl)cc1F			O=C(Nc1ccc(Cl)cc1)Nc1ccc(Cl)c(Cl)c1	0.576923	Oc1ccc(Cl)cc1	0.615385
O=c1c(NC(c2ccc(Cl)cc2)c2ccc(Cl)c(C(F)(F)F)c2)c(Cl)cnn1-c1ccc(Cl)cc1Cl	104490	0	1724	0.698319	0.851975	-7.36035	0	1	real	27	26278862	NC(c1ccc(Cl)cc1)c1ccc(Cl)c(C(F)(F)F)c1	131860	O=c1c(Cl)c(Cl)cnn1-c1ccc(Cl)cc1Cl			O=C(Nc1ccc(Cl)cc1)Nc1ccc(Cl)c(Cl)c1	0.5	Oc1ccc(Cl)cc1	0.615385
O=C(CCl)Nc1cc(C(F)(F)NC(c2ccc(Cl)cc2)c2ccc3ccccc3c2)ccc1Oc1ccc(Br)cc1	108730	0	3492	0.698246	0.878447	-8.75265	0	1	real	2230	26298055	NC(c1ccc(Cl)cc1)c1ccc2ccccc2c1	8059	O=C(CCl)Nc1cc(C(F)(F)F)ccc1Oc1ccc(Br)cc1			Nc1cc2ccccc2cc1N	0.642857	Oc1ccc(Cl)cc1	0.692308
CCCCc1ccc(-c2ccc(-c3cnc(Cl)c(C(=O)Nc4cc(Br)cc(Cl)c4O)c3)c(F)c2)cc1	112472	1	5036	0.698067	0.860199	-7.80516	0.405271	1	wuxi	8	WXCD00901492_phase_3_Br_COOH	O=C(O)c1cc(Br)cnc1Cl	BT2018_BT	CCCCc1ccc(-c2ccc(B(O)O)c(F)c2)cc1	AG3730_AG	Nc1cc(Br)cc(Cl)c1O	O=C(Nc1cc(Cl)cc(Cl)c1O)c1c(O)c(Cl)cc(Cl)c1Cl	0.612903	CCCCCCCCCCCCCCCCCCCCCCO	0.538462
O=C(Nc1nc(-c2ccc(Cl)c(Cl)c2)cs1)C(NC(c1ccc(Cl)cc1)c1ccc(Cl)c(C(F)(F)F)c1)c1ccccc1	105011	0	1939	0.698055	0.845276	-7.02314	0	1	real	2230	26278862	NC(c1ccc(Cl)cc1)c1ccc(Cl)c(C(F)(F)F)c1	7003	O=C(Nc1nc(-c2ccc(Cl)c(Cl)c2)cs1)C(Cl)c1ccccc1			O=C(Nc1ccc(Cl)cc1)Nc1ccc(Cl)c(Cl)c1	0.730769	Oc1ccc(Cl)cc1	0.692308
O=C(Nc1cc(Cl)cc([N+](=O)[O-])c1O)c1cc2cc(-c3cc(OC(F)(F)F)ccc3-c3ccccc3)ccn2n1	103984	1	1511	0.697781	0.84803	-7.1822	0.300461	1	wuxi	8	WXCD00908264_phase_3_Br_COOH	O=C(O)c1cc2cc(Br)ccn2n1	BT3180_BT	OB(O)c1cc(OC(F)(F)F)ccc1-c1ccccc1	AG2348_AG	Nc1cc(Cl)cc([N+](=O)[O-])c1O	O=C(Nc1cc(Cl)cc(Cl)c1O)c1c(O)c(Cl)cc(Cl)c1Cl	0.612903	Oc1ccc(Cl)cc1	0.615385
Fc1cc(NC(c2ccc(Cl)cc2)c2cccc(OC(F)(F)F)c2)cc2c(Cl)cc(C(F)(F)F)nc12	115555	0	6306	0.697612	0.85399	-7.50386	0	1	real	27	26056992	NC(c1ccc(Cl)cc1)c1cccc(OC(F)(F)F)c1	4376430	Fc1cc(Br)cc2c(Cl)cc(C(F)(F)F)nc12			FC(F)(F)Oc1ccc(Nc2ccc3cccc(Cl)c3n2)cc1	0.578947	Oc1ccc(Cl)cc1	0.615385
O=C(Nc1ccc2c(Cl)ccc(Cl)c2n1)c1cn(C2CC2)c2c(O)c(F)c(F)cc2c1=O	103524	1	1318	0.697273	0.838369	-6.70266	0.307832	1	real	11	6136960	Nc1ccc2c(Cl)ccc(Cl)c2n1	15151211	O=C(O)c1cn(C2CC2)c2c(O)c(F)c(F)cc2c1=O			O=C(O)c1cn(C2CC2)c2cc(Cl)c(F)cc2c1=O	0.717949	Oc1ccc(Cl)cc1	0.615385
CCCCCc1ccc(-c2ccc(-c3csc(C(=O)Nc4ccc(C(F)(F)F)cc4I)n3)cc2)cc1	118202	1	7393	0.697062	0.853584	-7.51194	0.448307	1	wuxi	8	WXCD00904104_phase_3_Br_COOH	O=C(O)c1nc(Br)cs1	BT0939_BT	CCCCCc1ccc(-c2ccc(B(O)O)cc2)cc1	AG0416_AG	Nc1ccc(C(F)(F)F)cc1I	CCCCCCCCCc1ccc(B(O)O)cc1	0.68	CCCCCCCCCCCCCCCCCCCCCCO	0.615385
O=c1c(Cl)c(NC(c2ccc(Cl)cc2)c2ccc(F)c(C(F)(F)F)c2)cnn1-c1ccc(Cl)c(Cl)c1	107763	1	3088	0.696586	0.853923	-7.55514	0.669725	1	real	27	26285142	NC(c1ccc(Cl)cc1)c1ccc(F)c(C(F)(F)F)c1	134561	O=c1c(Cl)c(Cl)cnn1-c1ccc(Cl)c(Cl)c1			O=C(Nc1ccc(Cl)cc1)Nc1ccc(Cl)c(Cl)c1	0.576923	Oc1ccc(Cl)cc1	0.615385
CN1C(=C(C#N)C(=O)CNC(c2ccc(Cl)cc2)c2ccc(Cl)c(C(F)(F)F)c2)Sc2ccccc21	105792	2	2259	0.696215	0.859636	-7.87456	0.433088	1	real	2230	26278862	NC(c1ccc(Cl)cc1)c1ccc(Cl)c(C(F)(F)F)c1	17062	CN1C(=C(C#N)C(=O)CCl)Sc2ccccc21			O=C(Nc1ccc(Cl)cc1)Nc1ccc(Cl)c(Cl)c1	0.576923	Oc1ccc(Cl)cc1	0.692308
Cc1cc(Br)c(O)c(NC(=O)c2cn(C3CC3)c3cc(F)c(F)cc3c2=O)c1	105204	1	2019	0.696019	0.826772	-6.16148	0.377004	1	real	22	3684817	Cc1cc(N)c(O)c(Br)c1	4073707	O=C(O)c1cn(C2CC2)c2cc(F)c(F)cc2c1=O			O=C(O)c1cn(C2CC2)c2cc(Cl)c(F)cc2c1=O	0.74359	CN1C[C@@H]2C[C@H]1CN2c1cc2c(cc1F)c(=O)c(C(=O)O)cn2C1CC1	0.632653
O=C(CCN1C(=O)C(=Cc2ccc(F)cc2)SC1=S)Nc1cc(Cl)c(Cl)cc1Cl	104887	1	1887	0.695826	0.845694	-7.16418	0.318955	1	real	11	2274	Nc1cc(Cl)c(Cl)cc1Cl	43186	O=C(O)CCN1C(=O)C(=Cc2ccc(F)cc2)SC1=S			Cc1ccc(/C=C2\SC(=S)N(CCCCCC(=O)Nc3ccc(C(=O)O)c(O)c3)C2=O)cc1	0.583333	Oc1ccc(Cl)cc1	0.461538
C[C@H]1COc2c(N3CCN(C)CC3)c(F)cc3c(=O)c(C(=O)N4CC5(CCNC5)COC4=O)cn1c23	111402	1	4602	0.695817	0.784726	-3.96714	0.527159	1	real	22	26764802	O=C1NCC2(CCNC2)CO1	3557400	C[C@H]1COc2c(N3CCN(C)CC3)c(F)cc3c(=O)c(C(=O)O)cn1c23			CC1COc2c(N3CCN(C)CC3)c(F)cc3c(=O)c(C(=O)O)cn1c23.CC1COc2c(N3CCN(C)CC3)c(F)cc3c(=O)c(C(=O)O)cn1c23.O	0.903846	CC1COc2c(N3CCN(C)CC3)c(F)cc3c(=O)c(C(=O)O)cn1c23	0.921569
CCOC(=O)NS(=O)(=O)N1CCC(C)(Nc2ccsc2[N+](=O)[O-])C1	117349	0	7041	0.695746	0.766371	-3.00826	0	1	real	27	27066438	CCOC(=O)NS(=O)(=O)N1CCC(C)(N)C1	2993281	O=[N+]([O-])c1sccc1Cl			CCOC(=O)NC(=O)c1ccsc1NC(=O)c1ccc([N+](=O)[O-])s1	0.531915	NC(=O)c1cc([N+](=O)[O-])cc([N+](=O)[O-])c1	0.5
Fc1cc(C(F)(F)F)ccc1C(Nc1cc(Br)cc2c(Cl)cc(C(F)(F)F)nc12)c1ccc(Cl)cc1	112662	0	5116	0.695676	0.860934	-7.97145	0	1	real	27	26274511	NC(c1ccc(Cl)cc1)c1ccc(C(F)(F)F)cc1F	4376430	Fc1cc(Br)cc2c(Cl)cc(C(F)(F)F)nc12			O=C(Nc1cc(C(F)(F)F)ccc1O)Nc1cc(C(F)(F)F)ccc1O	0.518519	Oc1ccc(Cl)cc1	0.615385
O=C(Nc1cc(Br)c(O)cc1F)c1ccc([N+](=O)[O-])c(Sc2ccc(Cl)cc2)c1	119681	1	7999	0.695645	0.832655	-6.48998	0.483159	1	real	22	10916805	Nc1cc(Br)c(O)cc1F	11875106	O=C(O)c1ccc([N+](=O)[O-])c(Sc2ccc(Cl)cc2)c1			O=C1c2c(O)ccc([N+](=O)[O-])c2C(=O)c2c([N+](=O)[O-])ccc(O)c21	0.666667	Oc1ccc(Cl)cc1	0.769231
O=C(COC(=O)c1cc([N+](=O)[O-])ccc1Sc1ccccc1F)c1ccc([N+](=O)[O-])o1	102603	2	930	0.695397	0.820912	-5.88737	0.459593	1	real	1458	41826	O=C(O)c1cc([N+](=O)[O-])ccc1Sc1ccccc1F	2992756	O=C(CCl)c1ccc([N+](=O)[O-])o1			O=C(Nc1ccc(I)cc1)c1ccc([N+](=O)[O-])o1	0.588235	NC(=O)c1cc([N+](=O)[O-])cc([N+](=O)[O-])c1	0.590909
C=CCN(C(=O)CCl)c1nc(-c2ccc(NC(c3ccc(OC(F)(F)F)cc3)C(F)(F)F)c(Cl)c2)cs1	120194	1	8209	0.695344	0.824922	-6.10053	0.500328	1	real	2230	4479164	NC(c1ccc(OC(F)(F)F)cc1)C(F)(F)F	35135	C=CCN(C(=O)CCl)c1nc(-c2ccc(Cl)c(Cl)c2)cs1			COCCCN(C(=O)CCl)c1nc(-c2ccc(OC)cc2)cs1	0.680851	Oc1ccc(Cl)cc1	0.461538
O=C(Nc1cc(Cl)cc(Cl)c1O)c1cc2cc(-c3ccc(F)c4ccccc34)ccn2n1	104510	1	1730	0.695335	0.822607	-5.97957	0.371495	1	wuxi	8	WXCD00908264_phase_3_Br_COOH	O=C(O)c1cc2cc(Br)ccn2n1	BT0966_BT	OB(O)c1ccc(F)c2ccccc12	AG1183_AG	Nc1cc(Cl)cc(Cl)c1O	O=C(Nc1cc(Cl)cc(Cl)c1O)c1c(O)c(Cl)cc(Cl)c1Cl	0.741935	Oc1ccc(Cl)cc1	0.615385
CC1CCc2cc(F)cc3c(=O)c(C(=O)Nc4cc(F)cc(Cl)c4O)cn1c23	102681	1	963	0.694941	0.812433	-5.46706	0.342558	1	real	22	3838116	Nc1cc(F)cc(Cl)c1O	61717	CC1CCc2cc(F)cc3c(=O)c(C(=O)O)cn1c23			O=C(O)c1cn(C2CC2)c2cc(Cl)c(F)cc2c1=O	0.615385	CC1CCc2cc(F)cc3c(=O)c(C(=O)O)cn1c23	0.902439
Cc1cc(C(C)(C)C)ccc1OCc1ccccc1-c1ccc(C2(C(=O)Nc3cc(Cl)c(Cl)cc3I)CCCC2)cc1	115089	1	6112	0.694862	0.84093	-6.96586	0.449931	1	wuxi	8	WXCD00610362_phase_3_Br_COOH	O=C(O)C1(c2ccc(Br)cc2)CCCC1	BT4446_BT	Cc1cc(C(C)(C)C)ccc1OCc1ccccc1B(O)O	AG2601_AG	Nc1cc(Cl)c(Cl)cc1I	CC(C)(c1ccc(O)c(-c2ccccc2)c1)c1ccc(O)c(-c2ccccc2)c1	0.576923	Cc1cc(O)cc(C)c1Cl	0.625
O=C(Nc1cc(Br)cc(Cl)c1O)c1cc(-c2ccc3c(c2)CC3)cnc1Cl	116991	1	6889	0.694805	0.830448	-6.41916	0.472135	1	wuxi	8	WXCD00901492_phase_3_Br_COOH	O=C(O)c1cc(Br)cnc1Cl	BT4821_BT	OB(O)c1ccc2c(c1)CC2	AG3730_AG	Nc1cc(Br)cc(Cl)c1O	O=C(Nc1cc(Cl)cc(Cl)c1O)c1c(O)c(Cl)cc(Cl)c1Cl	0.612903	Oc1ccc(Cl)cc1	0.538462
COc1ccc(C=C2CC(C(C)(C)C)Cc3c2nc2ccccc2c3C(=O)Nc2cc(C(C)=O)cc(F)c2O)cc1	117632	1	7157	0.694751	0.847096	-7.29517	0.449909	1	real	22	24562363	CC(=O)c1cc(N)c(O)c(F)c1	5347	COc1ccc(C=C2CC(C(C)(C)C)Cc3c2nc2ccccc2c3C(=O)O)cc1			O=c1cccccc1O	0.625	Cc1cc(NCCCCCCCCCCNc2cc(C)nc3ccccc23)c2ccccc2n1	0.516129
CCOC(=O)c1nnc(S(=O)(=O)N2CC([C@H](C)O)C2)s1	118759	1	7622	0.694496	0.756058	-2.53424	0.594758	1	real	40	24365901	C[C@H](O)C1CNC1	26334489	CCOC(=O)c1nnc(S(=O)(=O)F)s1			CCCCCCCCCCCCOC(=O)CS(=O)(=O)[O-]	0.37037	C[C@@H](O)[C@H]1C(=O)N2C(C(=O)O)=C(COC(N)=O)S[C@H]12	0.365854
O=C(Nc1ccc(Oc2ccc3ccccc3c2)c(Cl)c1)C(=O)Nc1cc(C(F)(F)F)ccc1Oc1ccc(Br)cc1	121995	1	8932	0.694364	0.853039	-7.62752	0.602806	1	real	2718	4047306	Nc1ccc(Oc2ccc3ccccc3c2)c(Cl)c1	6923	Nc1cc(C(F)(F)F)ccc1Oc1ccc(Br)cc1			O=C(Nc1cc(C(F)(F)F)ccc1O)Nc1cc(C(F)(F)F)ccc1O	0.703704	O=C(Nc1ccc(C(=O)O)c(O)c1)c1ccccc1	0.5
Cc1cc(C(C)(C)C)ccc1OCc1cccc(-c2cc(C(=O)Nc3cc(O)c(Cl)cc3Cl)ccn2)c1	117529	1	7115	0.694167	0.842135	-7.0662	0.451371	1	wuxi	8	WXCD00901189_phase_3_Br_COOH	O=C(O)c1ccnc(Br)c1	BT4669_BT	Cc1cc(C(C)(C)C)ccc1OCc1cccc(B(O)O)c1	AG3998_AG	Nc1cc(O)c(Cl)cc1Cl	Cc1cc(O)ccc1O	0.647059	Cc1cc(O)cc(C)c1Cl	0.6875
CC1CCc2cc(F)cc3c(=O)c(C(=O)Oc4ccc5c(c4)NC(=C(C#N)C(=O)CCl)S5)cn1c23	120299	0	8252	0.693969	0.853653	-7.68086	0	1	real	1458	61717	CC1CCc2cc(F)cc3c(=O)c(C(=O)O)cn1c23	50229	N#CC(C(=O)CCl)=C1Nc2cc(Cl)ccc2S1			O=C(O)c1cn(C2CC2)c2cc(Cl)c(F)cc2c1=O	0.589744	CC1CCc2cc(F)cc3c(=O)c(C(=O)O)cn1c23	0.902439
C=CCN(c1nnc(S)s1)c1c(C)cc([N+](=O)[O-])cc1[N+](=O)[O-]	103715	2	1397	0.693692	0.792239	-4.47474	0.544026	1	real	27	15320	C=CCNc1nnc(S)s1	17096325	Cc1cc([N+](=O)[O-])cc([N+](=O)[O-])c1Cl			O=[N+]([O-])c1cc([N+](=O)[O-])c(NN(c2ccccc2)c2ccccc2)c([N+](=O)[O-])c1	0.516129	NC(=O)c1cc([N+](=O)[O-])cc([N+](=O)[O-])c1	0.545455
CC(=O)NC[C@H]1CN(c2ccc(N3CCN(C(=O)Cc4cccc(-c5cccc(C)c5O)n4)CC3)c(F)c2)C(=O)O1	101333	1	399	0.693652	0.79979	-4.87285	0.300499	1	wuxi	8	WXCD02505630_phase_3_Br_COOH	O=C(O)Cc1cccc(Br)n1	BT1822_BT	Cc1cccc(B(O)O)c1O	AN00795_AN	CC(=O)NC[C@H]1CN(c2ccc(N3CCNCC3)c(F)c2)C(=O)O1	CC(=O)NC[C@H]1CN(c2ccc(N3CCN(C(=O)CO)CC3)c(F)c2)C(=O)O1	0.925926	CC(=O)NC[C@H]1CN(c2ccc(N3CCN(C(=O)CO)CC3)c(F)c2)C(=O)O1	0.925926
CCCCCCc1ccc(-c2csc(NC(=O)CNC(c3ccc(Cl)cc3)c3cccc(OC(F)(F)F)c3)n2)cc1	109849	2	3960	0.69365	0.833305	-6.63072	0.469923	1	real	2230	26056992	NC(c1ccc(Cl)cc1)c1cccc(OC(F)(F)F)c1	7000	CCCCCCc1ccc(-c2csc(NC(=O)CCl)n2)cc1			CCCCCCC[NH2+3](CC)(CC)CCCCc1ccc(Cl)cc1	0.733333	CCCCCCCCCCCCCCCCCCCCCCO	0.692308
CCCc1ccc(-c2ccc3[nH]c(C(=O)Nc4cc([N+](=O)[O-])cc(Cl)c4O)nc3c2)cc1	123236	1	9435	0.693635	0.820474	-5.95862	0.502954	1	wuxi	8	WXCD00131339_phase_3_Br_COOH	O=C(O)c1nc2cc(Br)ccc2[nH]1	BT0842_BT	CCCc1ccc(B(O)O)cc1	AG0423_AG	Nc1cc([N+](=O)[O-])cc(Cl)c1O	O=C(Nc1cc(Cl)cc(Cl)c1O)c1c(O)c(Cl)cc(Cl)c1Cl	0.612903	NC(=O)c1cc([N+](=O)[O-])cc([N+](=O)[O-])c1	0.636364
CCn1cc(C(=O)Nc2cc(F)ccc2N2CC(C(F)(F)F)OC2=O)c(=O)c2cc(Cl)c(N3CCN(C)CC3)cc21	100763	1	158	0.693589	0.806579	-5.2323	0.202555	1	real	22	3695212	Nc1cc(F)ccc1N1CC(C(F)(F)F)OC1=O	16712624	CCn1cc(C(=O)O)c(=O)c2cc(Cl)c(N3CCN(C)CC3)cc21			CCn1cc(C(=O)O)c(=O)c2ccc(-c3ccncc3)cc21	0.585366	CCn1cc(C(=O)O)c(=O)c2cc(F)c(N3CCN(C)CC3)cc21	0.822222
Fc1cc(C(F)(F)F)ccc1C(Nc1cc(C(F)(F)F)nc2ccc(Br)cc12)c1ccc(Cl)cc1	111114	1	4486	0.69336	0.838189	-6.90233	0.428009	1	real	27	26274511	NC(c1ccc(Cl)cc1)c1ccc(C(F)(F)F)cc1F	66146	FC(F)(F)c1cc(Cl)c2cc(Br)ccc2n1			Nc1nc2cc(C(F)(F)F)ccc2n1Cc1ccc(Cl)cc1	0.526316	Oc1ccc(Cl)cc1	0.615385
CC(C)(C)c1ccc(C=C2CCCc3c2nc2ccccc2c3C(=O)OCC(=O)c2cc3cc(Br)ccc3[nH]2)cc1	109171	1	3678	0.693032	0.814443	-5.67453	0.448872	1	real	1458	5478	CC(C)(C)c1ccc(C=C2CCCc3c2nc2ccccc2c3C(=O)O)cc1	26031473	O=C(CCl)c1cc2cc(Br)ccc2[nH]1			O=C1/C(=C/c2ccc(O)c(Br)c2)CCC/C1=C\c1ccc(O)c(Br)c1	0.612903	O=C(O)C(O)c1ccccc1	0.5
O=C(COC(=O)C1(CO)COC1)c1ccc([N+](=O)[O-])o1	115583	1	6316	0.692969	0.748762	-2.23316	0.596512	1	real	1458	3896609	O=C(O)C1(CO)COC1	2992756	O=C(CCl)c1ccc([N+](=O)[O-])o1			O=C(Nc1ccc(I)cc1)c1ccc([N+](=O)[O-])o1	0.588235	O=[N+]([O-])c1ccc(/C=[N+](/[O-])CCO)o1	0.580645
CC(=O)NC[C@H]1CN(c2ccc(N3CCN(C(=O)Cc4cccc(-c5ccc(F)c(CO)c5)n4)CC3)c(F)c2)C(=O)O1	104096	1	1558	0.692959	0.784889	-4.12843	0.449377	1	wuxi	8	WXCD02505630_phase_3_Br_COOH	O=C(O)Cc1cccc(Br)n1	BT1707_BT	OCc1cc(B(O)O)ccc1F	AN00795_AN	CC(=O)NC[C@H]1CN(c2ccc(N3CCNCC3)c(F)c2)C(=O)O1	CC(=O)NC[C@H]1CN(c2ccc(N3CCN(C(=O)CO)CC3)c(F)c2)C(=O)O1	0.944444	CC(=O)NC[C@H]1CN(c2ccc(N3CCN(C(=O)CO)CC3)c(F)c2)C(=O)O1	0.944444
CCn1cc(C(=O)OCC(=O)C(C#N)=C2Nc3cc(Cl)ccc3S2)c(=O)c2cc(Br)ccc21	114240	1	5761	0.692863	0.853978	-7.75699	0.414357	1	real	1458	3985044	CCn1cc(C(=O)O)c(=O)c2cc(Br)ccc21	50229	N#CC(C(=O)CCl)=C1Nc2cc(Cl)ccc2S1			N#C/C(C(=O)c1ccc(Cl)cc1Cl)=C1/NC(=O)c2ccc(Cl)cc2N1	0.595238	CCn1cc(C(=O)O)c(=O)c2cc3c(cc21)OCO3	0.657895
O=[N+]([O-])c1ccc(CNC2(CO)COC2)s1	100517	2	55	0.692732	0.743066	-1.94711	0.462108	1	real	2230	10257705	NC1(CO)COC1	3697134	O=[N+]([O-])c1ccc(CCl)s1			OCc1ccc(-c2ccc(-c3ccc(CO)s3)o2)s1	0.454545	CC(=O)Nc1ncc([N+](=O)[O-])s1	0.466667
O=[N+]([O-])c1ccc(N(c2nnc(S)s2)c2ccccc2F)s1	101100	4	302	0.692728	0.803462	-5.11483	0.4215	1	real	27	4313	Fc1ccccc1Nc1nnc(S)s1	61330	O=[N+]([O-])c1ccc(Br)s1			Nc1nnc(Sc2ncc([N+](=O)[O-])s2)s1	0.424242	CC(=O)Nc1ncc([N+](=O)[O-])s1	0.433333
Cc1ccc(-c2ccccc2)cc1-c1cc(C(=O)Nc2cc(Cl)cc([N+](=O)[O-])c2O)c(=O)n(C)c1	121739	1	8832	0.692578	0.834968	-6.77522	0.47519	1	wuxi	8	LN00169958_phase_3_Br_COOH	Cn1cc(Br)cc(C(=O)O)c1=O	BT3081_BT	Cc1ccc(-c2ccccc2)cc1B(O)O	AG2348_AG	Nc1cc(Cl)cc([N+](=O)[O-])c1O	Cc1cc(O)cc(C)c1O	0.642857	Cc1cc(O)cc(C)c1Cl	0.625
CCCCc1ccc(-c2ccc(C(=O)Nc3cc(Cl)cc(Cl)c3O)nc2)s1	108404	1	3355	0.692393	0.813712	-5.67032	0.437858	1	wuxi	8	WXCD00900937_phase_3_Br_COOH	O=C(O)c1ccc(Br)cn1	BT3198_BT	CCCCc1ccc(B(O)O)s1	AG1183_AG	Nc1cc(Cl)cc(Cl)c1O	O=C(Nc1cc(Cl)cc(Cl)c1O)c1c(O)c(Cl)cc(Cl)c1Cl	0.741935	Oc1ccc(Cl)cc1	0.615385
O=c1c(Cl)c(Cl)cnn1-c1ccc(NC(c2ccc(Cl)cc2)c2ccc(F)c(C(F)(F)F)c2)c(Cl)c1	107764	0	3088	0.692301	0.847199	-7.43153	0	1	real	27	26285142	NC(c1ccc(Cl)cc1)c1ccc(F)c(C(F)(F)F)c1	134561	O=c1c(Cl)c(Cl)cnn1-c1ccc(Cl)c(Cl)c1			NS(=O)(=O)c1ccc(-n2nc(C(F)(F)F)cc2-c2ccc(Cl)cc2)cc1	0.475	Oc1ccc(Cl)cc1	0.615385
CC(C)(C)c1ccc(-c2nnc(SCC(=O)Nc3cc(F)ccc3N3CC(C(F)(F)F)OC3=O)n2-c2ccc(Cl)cc2)cc1	121173	2	8609	0.692299	0.842372	-7.17847	0.521747	1	real	240690	3695212	Nc1cc(F)ccc1N1CC(C(F)(F)F)OC1=O	7724067	CC(C)(C)c1ccc(-c2nnc(SCC(=O)O)n2-c2ccc(Cl)cc2)cc1			O=C(Nc1nnc(-c2ccc(F)cc2)o1)c1ccc(Cl)cc1	0.605263	Oc1ccc(Cl)cc1	0.692308
CCN(CC(=O)C(C#N)=C1Sc2ccccc2N1C)C[C@@H](C)O	119457	1	7906	0.692006	0.786409	-4.25904	0.541254	1	real	2230	11518696	CCNC[C@@H](C)O	17062	CN1C(=C(C#N)C(=O)CCl)Sc2ccccc21			O=c1cccccc1O	0.4375	O=C(O)C(O)c1ccccc1	0.555556
O=C(CCl)N(CC(F)(F)N[C@@H]1[C@@H](C(F)(F)F)[C@@H]2CC[C@H]1O2)c1ccc(Cl)cc1	122614	1	9180	0.691861	0.813936	-5.71052	0.509202	1	real	2230	26388045	N[C@@H]1[C@@H](C(F)(F)F)[C@@H]2CC[C@H]1O2	40804	O=C(CCl)N(CC(F)(F)F)c1ccc(Cl)cc1			O=C(O)c1ccc(-c2ccc(N(c3ccc(-c4ccc(C(=O)O)cc4)cc3)c3ccc(-c4ccc(C(=O)O)cc4)cc3)cc2)cc1	0.47619	Oc1ccc(Cl)cc1	0.692308
O=C(Nc1cc(O)c(Cl)cc1Cl)c1cccn2c(-c3ccc(C(F)(F)F)c(F)c3)cnc12	106502	1	2560	0.691839	0.81696	-5.87028	0.406807	1	wuxi	8	LN00217393_phase_3_Br_COOH	O=C(O)c1cccn2c(Br)cnc12	BT1723_BT	OB(O)c1ccc(C(F)(F)F)c(F)c1	AG3998_AG	Nc1cc(O)c(Cl)cc1Cl	O=C(Nc1ccc(Cl)cc1F)c1ccccc1O	0.676471	Oc1ccc(Cl)cc1	0.538462
O=C(Nc1cc(Cl)c(O)c2ccccc12)c1cc(-c2ccc(C3CCCCC3)cc2)nc2ccccc12	115903	2	6449	0.691822	0.833598	-6.74376	0.458116	1	real	527	3869519	Nc1cc(Cl)c(O)c2ccccc12	12413	O=C(O)c1cc(-c2ccc(C3CCCCC3)cc2)nc2ccccc12			O=c1cccccc1O	0.625	Oc1ccc(Cl)cc1	0.538462
CCCCc1ccc(-c2ccc(-c3cscc3C(=O)Nc3ccc(C(F)(F)F)cc3O)c(F)c2)cc1	112164	1	4914	0.691688	0.848602	-7.53789	0.401452	1	wuxi	8	WXCD00302715_phase_3_Br_COOH	O=C(O)c1cscc1Br	BT2018_BT	CCCCc1ccc(-c2ccc(B(O)O)c(F)c2)cc1	AG1270_AG	Nc1ccc(C(F)(F)F)cc1O	O=C(Nc1cc(C(F)(F)F)ccc1O)Nc1cc(C(F)(F)F)ccc1O	0.740741	CCCCCCCCCCCCCCCCCCCCCCO	0.538462
CSc1cc(C)ccc1-c1ccc2n[nH]c(C(=O)Nc3cccc(OC(F)(F)F)c3O)c2c1	118555	1	7537	0.691551	0.831929	-6.67077	0.465484	1	wuxi	8	WXCD00614089_phase_3_Br_COOH	O=C(O)c1[nH]nc2ccc(Br)cc12	BT3031_BT	CSc1cc(C)ccc1B(O)O	AG5002_AG	Nc1cccc(OC(F)(F)F)c1O	Cc1cc(O)cc(C)c1O	0.571429	Cc1cc(O)cc(C)c1Cl	0.4375
CCCc1ccc(-c2ccc(-c3csc(C(=O)Nc4ccc(C)c(O)c4Cl)c3)c(F)c2)cc1	106877	1	2721	0.691535	0.835164	-6.84124	0.369323	1	wuxi	8	WXCD00196407_phase_3_Br_COOH	O=C(O)c1cc(Br)cs1	BT1049_BT	CCCc1ccc(-c2ccc(B(O)O)c(F)c2)cc1	AG1721_AG	Cc1ccc(N)c(Cl)c1O	Oc1c(O)c(Cl)c(Cl)c(Cl)c1Cl	0.7	Cc1cc(O)cc(C)c1Cl	0.6875
Cc1cccc(-n2nc(C(=O)Nc3cc(F)c(C(F)(F)F)cc3O)cc2-c2ccc(-c3ccccc3)cc2)c1	120122	1	8182	0.691473	0.837597	-6.97215	0.463349	1	real	22	22612078	Nc1cc(F)c(C(F)(F)F)cc1O	38620	Cc1cccc(-n2nc(C(=O)O)cc2-c2ccc(-c3ccccc3)cc2)c1			O=C(Nc1cc(C(F)(F)F)ccc1O)Nc1cc(C(F)(F)F)ccc1O	0.62963	Cc1cc(O)cc(C)c1Cl	0.5
COc1cc(OC)c(N(C(=O)c2cc3ccccc3cc2O)S(=O)(=O)c2nc(C(F)(F)F)cs2)cc1Cl	123303	2	9463	0.691443	0.825462	-6.33732	0.523552	1	real	40	1232	COc1cc(OC)c(NC(=O)c2cc3ccccc3cc2O)cc1Cl	26275513	O=S(=O)(F)c1nc(C(F)(F)F)cs1			Nc1cc2ccccc2cc1N	0.642857	Oc1ccc(Cl)cc1	0.538462
Cn1cc(-c2cc(F)cc(F)c2F)cc(C(=O)Nc2cc(Cl)c(O)cc2Cl)c1=O	112561	1	5073	0.691189	0.804675	-5.26073	0.483444	1	wuxi	8	LN00169958_phase_3_Br_COOH	Cn1cc(Br)cc(C(=O)O)c1=O	BT1651_BT	OB(O)c1cc(F)cc(F)c1F	AG1187_AG	Nc1cc(Cl)c(O)cc1Cl	O=C(Nc1ccc(Cl)cc1F)c1ccccc1O	0.617647	Cc1cc(O)cc(C)c1Cl	0.5
C=CCN(c1nnc(S)s1)c1c([N+](=O)[O-])cc(C(F)(F)F)cc1[N+](=O)[O-]	104919	1	1901	0.691024	0.808099	-5.44909	0.398657	1	real	27	15320	C=CCNc1nnc(S)s1	10471	O=[N+]([O-])c1cc(C(F)(F)F)cc([N+](=O)[O-])c1Cl			O=[N+]([O-])c1cc(C(F)(F)F)cc([N+](=O)[O-])c1NNC(=S)Nc1ccc(F)cc1	0.452381	NC(=O)c1cc([N+](=O)[O-])cc([N+](=O)[O-])c1	0.409091
CCCCOc1cccc(F)c1-c1ccc(CC(=O)Nc2cc(O)c(C)cc2Cl)cc1F	116202	1	6576	0.690987	0.82564	-6.37105	0.466004	1	wuxi	8	WXCD02502779_phase_3_Br_COOH	O=C(O)Cc1ccc(Br)c(F)c1	BT2252_BT	CCCCOc1cccc(F)c1B(O)O	AG2381_AG	Cc1cc(Cl)c(N)cc1O	Cc1cc(O)ccc1O	0.647059	Cc1cc(O)cc(C)c1Cl	0.625
O=C(c1ccccc1O)N(c1ccc(Cl)c(C(F)(F)F)c1)S(=O)(=O)c1cnc2ccccc2n1	114979	4	6064	0.690742	0.805742	-5.34054	0.570575	1	real	40	4061071	O=C(Nc1ccc(Cl)c(C(F)(F)F)c1)c1ccccc1O	9319152	O=S(=O)(F)c1cnc2ccccc2n1			O=c1cccccc1O	0.625	Oc1ccc(Cl)c2cccnc12	0.56
CC(=O)NC[C@H]1CN(c2ccc(N3CCN(C(=O)Cc4cccc(-c5cccc(F)c5CO)n4)CC3)c(F)c2)C(=O)O1	121560	1	8763	0.690596	0.783468	-4.1802	0.546914	1	wuxi	8	WXCD02505630_phase_3_Br_COOH	O=C(O)Cc1cccc(Br)n1	BT2794_BT	OCc1c(F)cccc1B(O)O	AN00795_AN	CC(=O)NC[C@H]1CN(c2ccc(N3CCNCC3)c(F)c2)C(=O)O1	CC(=O)NC[C@H]1CN(c2ccc(N3CCN(C(=O)CO)CC3)c(F)c2)C(=O)O1	0.944444	CC(=O)NC[C@H]1CN(c2ccc(N3CCN(C(=O)CO)CC3)c(F)c2)C(=O)O1	0.944444
CCCCOc1ccc(C)cc1-c1cc(C(=O)Nc2cc(Cl)cc(Cl)c2O)[nH]n1	106684	1	2638	0.69038	0.818071	-6.00648	0.40451	1	wuxi	8	WXCD00191766_phase_3_Br_COOH	O=C(O)c1cc(Br)n[nH]1	BT4011_BT	CCCCOc1ccc(C)cc1B(O)O	AG1183_AG	Nc1cc(Cl)cc(Cl)c1O	O=C(Nc1cc(Cl)cc(Cl)c1O)c1c(O)c(Cl)cc(Cl)c1Cl	0.741935	Oc1ccc(Cl)cc1	0.615385
O=C(Nc1ncc([N+](=O)[O-])cc1Cl)c1cc(=O)c2cc(-c3cc(OC(F)(F)F)ccc3O)ccc2o1	123313	1	9467	0.690359	0.826182	-6.43302	0.488296	1	wuxi	8	LN00766401_phase_3_Br_COOH	O=C(O)c1cc(=O)c2cc(Br)ccc2o1	BT2756_BT	OB(O)c1cc(OC(F)(F)F)ccc1O	AF0710_AF	Nc1ncc([N+](=O)[O-])cc1Cl	O=C(Nc1cc(C(F)(F)F)ccc1O)Nc1cc(C(F)(F)F)ccc1O	0.592593	NC(=O)c1cc([N+](=O)[O-])cc([N+](=O)[O-])c1	0.636364
O=C(COC(=O)c1cn(C2CC2)c2c(O)c(F)c(F)cc2c1=O)c1ccc([N+](=O)[O-])o1	100604	2	91	0.690339	0.812594	-5.72147	0.230966	1	real	1458	15151211	O=C(O)c1cn(C2CC2)c2c(O)c(F)c(F)cc2c1=O	2992756	O=C(CCl)c1ccc([N+](=O)[O-])o1			O=C(O)c1cn(C2CC2)c2cc(Cl)c(F)cc2c1=O	0.641026	NC1CCN(c2c(F)cc3c(=O)c(C(=O)O)cn(C4CC4)c3c2Cl)C1	0.568627
O=C(Nc1ccc(-c2ccccc2C(F)(F)F)cc1F)NC(c1ccc(Cl)cc1Cl)C(F)(F)F	119390	1	7880	0.690275	0.834318	-6.86427	0.465797	1	real	2430	7673770	Nc1ccc(-c2ccccc2C(F)(F)F)cc1F	24553677	NC(c1ccc(Cl)cc1Cl)C(F)(F)F			O=C(Nc1ccc(Cl)cc1F)c1ccccc1O	0.676471	Oc1ccc(Cl)cc1	0.615385
O=S(=O)(NC(c1ccc(Cl)cc1)c1ccc(OC(F)(F)F)cc1)c1nnc(-c2ccccc2)s1	121213	1	8624	0.69006	0.832929	-6.80288	0.467486	1	real	40	26056994	NC(c1ccc(Cl)cc1)c1ccc(OC(F)(F)F)cc1	6770810	O=S(=O)(F)c1nnc(-c2ccccc2)s1			FC(F)(F)Oc1ccc(Nc2ccc3cccc(Cl)c3n2)cc1	0.526316	Oc1ccc(Cl)cc1	0.615385
O=C(COC(=O)CCN1C(=O)C(=Cc2ccc(F)cc2)SC1=S)Nc1cc2c(cc1Cl)C(=O)c1ccccc1C2=O	106708	1	2648	0.689892	0.834421	-6.89015	0.378499	1	real	1458	43186	O=C(O)CCN1C(=O)C(=Cc2ccc(F)cc2)SC1=S	3904	O=C(CCl)Nc1cc2c(cc1Cl)C(=O)c1ccccc1C2=O			O=C1C=C(Cl)C(=O)c2ccccc21	0.666667	O=C(O)C(O)c1ccccc1	0.5
O=c1c(Cl)c(Cl)cnn1-c1ccc(NC(c2ccc(Cl)cc2)c2ccc(Cl)c(C(F)(F)F)c2)cc1Cl	104492	0	1724	0.689771	0.844923	-7.44736	0	1	real	27	26278862	NC(c1ccc(Cl)cc1)c1ccc(Cl)c(C(F)(F)F)c1	131860	O=c1c(Cl)c(Cl)cnn1-c1ccc(Cl)cc1Cl			O=C(Nc1ccc(Cl)cc1)Nc1ccc(Cl)c(Cl)c1	0.615385	Oc1ccc(Cl)cc1	0.615385
O=[N+]([O-])c1cnc2c(F)cc(Br)cc2c1NCC1(CO)COC1	102752	1	992	0.689699	0.795105	-4.83843	0.378969	1	real	27	2802614	NCC1(CO)COC1	17952782	O=[N+]([O-])c1cnc2c(F)cc(Br)cc2c1Cl			O=C1c2c(O)ccc([N+](=O)[O-])c2C(=O)c2c([N+](=O)[O-])ccc(O)c21	0.5	Cc1ncc([N+](=O)[O-])n1CCO	0.5
C[C@H]1COc2c(N3CCN(C)CC3)c(F)cc3c(=O)c(C(=O)Nc4cc(Cl)c(O)c5ccccc45)cn1c23	100606	2	92	0.689573	0.815538	-5.91684	0.418796	1	real	527	3869519	Nc1cc(Cl)c(O)c2ccccc12	3557400	C[C@H]1COc2c(N3CCN(C)CC3)c(F)cc3c(=O)c(C(=O)O)cn1c23			CC1COc2c(N3CCN(C)CC3)c(F)cc3c(=O)c(C(=O)O)cn1c23.CC1COc2c(N3CCN(C)CC3)c(F)cc3c(=O)c(C(=O)O)cn1c23.O	0.903846	CC1COc2c(N3CCN(C)CC3)c(F)cc3c(=O)c(C(=O)O)cn1c23	0.921569
CC1CCc2cc(F)cc3c(=O)c(C(=O)Nc4cc(Cl)cc(F)c4O)cn1c23	102504	1	886	0.689556	0.807788	-5.51127	0.327777	1	real	22	3680903	Nc1cc(Cl)cc(F)c1O	61717	CC1CCc2cc(F)cc3c(=O)c(C(=O)O)cn1c23			O=C(Nc1ccc(Cl)cc1F)c1ccccc1O	0.617647	CC1CCc2cc(F)cc3c(=O)c(C(=O)O)cn1c23	0.902439
Cc1c(C(=O)Nc2cc(Br)cc(F)c2O)nn(-c2ccc(Cl)cc2Cl)c1-c1ccc(Cl)cc1	122188	1	9012	0.689487	0.822041	-6.26249	0.486516	1	real	22	76050	Nc1cc(Br)cc(F)c1O	7560394	Cc1c(C(=O)O)nn(-c2ccc(Cl)cc2Cl)c1-c1ccc(Cl)cc1			O=C(Nc1ccc(Cl)cc1F)c1ccccc1O	0.676471	Oc1ccc(Cl)cc1	0.769231
C=C[C@H]1CN(c2ccc([N+](=O)[O-])s2)C[C@H]1O	101678	1	545	0.689434	0.743385	-2.14008	0.502814	1	real	27	27276845	C=C[C@H]1CNC[C@H]1O	2018354	O=[N+]([O-])c1ccc(Cl)s1			O=C1c2c(O)ccc([N+](=O)[O-])c2C(=O)c2c([N+](=O)[O-])ccc(O)c21	0.416667	CC(=O)Nc1ncc([N+](=O)[O-])s1	0.466667
CC(=O)NC[C@H]1CN(c2ccc(N3CCN(C(=O)Cc4cccc(-c5cc(F)ccc5CO)n4)CC3)c(F)c2)C(=O)O1	108281	1	3305	0.689416	0.781558	-4.14312	0.496364	1	wuxi	8	WXCD02505630_phase_3_Br_COOH	O=C(O)Cc1cccc(Br)n1	BT1816_BT	OCc1ccc(F)cc1B(O)O	AN00795_AN	CC(=O)NC[C@H]1CN(c2ccc(N3CCNCC3)c(F)c2)C(=O)O1	CC(=O)NC[C@H]1CN(c2ccc(N3CCN(C(=O)CO)CC3)c(F)c2)C(=O)O1	0.944444	CC(=O)NC[C@H]1CN(c2ccc(N3CCN(C(=O)CO)CC3)c(F)c2)C(=O)O1	0.944444
Cc1ccc(Sc2ccc([N+](=O)[O-])cc2C(=O)OCC(=O)c2ccc([N+](=O)[O-])o2)cc1	106287	2	2470	0.689288	0.818474	-6.086	0.523369	1	real	1458	9223	Cc1ccc(Sc2ccc([N+](=O)[O-])cc2C(=O)O)cc1	2992756	O=C(CCl)c1ccc([N+](=O)[O-])o1			Cc1ccc(S(=O)(=O)c2ccc([N+](=O)[O-])o2)cc1	0.666667	NC(=O)c1cc([N+](=O)[O-])cc([N+](=O)[O-])c1	0.590909
O=C(Nc1ccc(NC(c2ccc(Cl)cc2)c2cccc(C(F)(F)F)c2)c(C(F)(F)F)c1)C(Cl)c1ccccc1	115826	1	6417	0.689237	0.840474	-7.24259	0.443406	1	real	2230	9005393	NC(c1ccc(Cl)cc1)c1cccc(C(F)(F)F)c1	4428	O=C(Nc1ccc(Cl)c(C(F)(F)F)c1)C(Cl)c1ccccc1			O=C(Nc1ccc(Cl)cc1)Nc1ccc(Cl)c(Cl)c1	0.692308	Oc1ccc(Cl)cc1	0.692308
Fc1cc(C(F)(F)F)ccc1C(Nc1cccc(C#CCCl)c1Cl)c1ccc(Cl)cc1	123608	1	9589	0.689097	0.839914	-7.22073	0.466709	1	real	2230	26274511	NC(c1ccc(Cl)cc1)c1ccc(C(F)(F)F)cc1F	4507393	ClCC#Cc1cccc(Cl)c1Cl			O=C(Nc1cc(C(F)(F)F)ccc1O)Nc1cc(C(F)(F)F)ccc1O	0.518519	Oc1ccc(Cl)cc1	0.615385
C=CCN(C(=O)CCl)c1nc(-c2ccc(Cl)c(NC(c3ccc(OC(F)(F)F)cc3)C(F)(F)F)c2)cs1	120195	0	8209	0.689079	0.818871	-6.11799	0	1	real	2230	4479164	NC(c1ccc(OC(F)(F)F)cc1)C(F)(F)F	35135	C=CCN(C(=O)CCl)c1nc(-c2ccc(Cl)c(Cl)c2)cs1			COCCCN(C(=O)CCl)c1nc(-c2ccc(OC)cc2)cs1	0.680851	Oc1ccc(Cl)cc1	0.461538
CCc1ccc(-c2csc(NC(=O)C(NC(c3ccc(Cl)cc3)c3ccc(Cl)c(C(F)(F)F)c3)c3ccccc3)n2)cc1	118289	1	7428	0.688982	0.835178	-6.97844	0.461735	1	real	2230	26278862	NC(c1ccc(Cl)cc1)c1ccc(Cl)c(C(F)(F)F)c1	6876	CCc1ccc(-c2csc(NC(=O)C(Cl)c3ccccc3)n2)cc1			O=C(Nc1ccc(Cl)cc1)Nc1ccc(Cl)c(Cl)c1	0.653846	Oc1ccc(Cl)cc1	0.692308
Cc1c(C(=O)Nc2cc(F)cc(Cl)c2O)nn(-c2ccc(Cl)cc2Cl)c1-c1ccc(Cl)cc1	119050	1	7740	0.688886	0.819238	-6.14754	0.480924	1	real	22	3838116	Nc1cc(F)cc(Cl)c1O	7560394	Cc1c(C(=O)O)nn(-c2ccc(Cl)cc2Cl)c1-c1ccc(Cl)cc1			O=C(Nc1cc(Cl)cc(Cl)c1O)c1c(O)c(Cl)cc(Cl)c1Cl	0.677419	Oc1ccc(Cl)cc1	0.769231
CCCCCCCCCCCCC/C=C/[C@@H](O)[C@H](CO)NC(=O)c1nc(-c2ccc(O)c(C)c2)cs1	114360	1	5812	0.688487	0.811807	-5.77915	0.474665	1	wuxi	8	WXCD00904104_phase_3_Br_COOH	O=C(O)c1nc(Br)cs1	BT2317_BT	Cc1cc(B(O)O)ccc1O	AK3253_AK	CCCCCCCCCCCCC/C=C/[C@@H](O)[C@@H](N)CO	CCCCCCCCCCCCC/C=C/C(O)C(N)CO	0.785714	CCCCCCCCCCCCCCCCCCCCCCO	0.769231
C=CCN(c1nnc(S)s1)c1c([N+](=O)[O-])cnc2ccc(F)cc12	105281	2	2051	0.688274	0.798667	-5.10141	0.527746	1	real	27	15320	C=CCNc1nnc(S)s1	8749315	O=[N+]([O-])c1cnc2ccc(F)cc2c1Cl			O=C1c2c(O)ccc([N+](=O)[O-])c2C(=O)c2c([N+](=O)[O-])ccc(O)c21	0.5	O=[N+]([O-])c1ccc(O)c2ncccc12	0.466667
Cc1cc(O)c(NC(=O)c2cc(C=Cc3ccc(Br)cc3)nc3ccc(Br)cc23)cc1Cl	119103	1	7764	0.68803	0.831799	-6.85206	0.461481	1	real	527	3019891	Cc1cc(O)c(N)cc1Cl	2016991	O=C(O)c1cc(C=Cc2ccc(Br)cc2)nc2ccc(Br)cc12			Oc1cc(O)cc(/C=C/c2ccc(Br)cc2)c1	0.772727	Cc1cc(O)cc(C)c1Cl	0.625
CC(C)c1ccc2c(c1)CC[C@H]1[C@](C)(CNc3cnn(-c4ccc(Cl)cc4)c(=O)c3Cl)CCC[C@]21C	118582	0	7546	0.687885	0.821576	-6.32368	0	1	real	27	3556093	CC(C)c1ccc2c(c1)CC[C@H]1[C@](C)(CN)CCC[C@]21C	138253	O=c1c(Cl)c(Cl)cnn1-c1ccc(Cl)cc1			COc1c(C(C)C)cc2c(c1O)[C@@]1(C(=O)O)CCCC(C)(C)[C@@H]1CC2	0.428571	Oc1ccc(Cl)cc1	0.615385
O=C(CNC(c1ccc(Cl)cc1)c1ccc(Cl)c(C(F)(F)F)c1)Nc1nc2ccc(F)cc2s1	108218	0	3280	0.687866	0.819999	-6.24201	0	1	real	2230	26278862	NC(c1ccc(Cl)cc1)c1ccc(Cl)c(C(F)(F)F)c1	13454	O=C(CCl)Nc1nc2ccc(F)cc2s1			O=C(Nc1ccc(Cl)cc1)Nc1ccc(Cl)c(Cl)c1	0.615385	Oc1ccc(Cl)cc1	0.692308
O=C(Nc1cc(Cl)cc([N+](=O)[O-])c1O)c1ccc(-c2cc(F)c(OCC(F)(F)F)c(F)c2)cn1	124212	1	9829	0.687599	0.823373	-6.43327	0.486491	1	wuxi	8	WXCD00900937_phase_3_Br_COOH	O=C(O)c1ccc(Br)cn1	BT8239_BT	OB(O)c1cc(F)c(OCC(F)(F)F)c(F)c1	AG2348_AG	Nc1cc(Cl)cc([N+](=O)[O-])c1O	O=C1c2c(O)ccc([N+](=O)[O-])c2C(=O)c2c([N+](=O)[O-])ccc(O)c21	0.625	Oc1ccc(Cl)cc1	0.615385
N#Cc1ncc(NC(c2ccc(Cl)cc2)c2ccc(Cl)c(C(F)(F)F)c2)nc1C#N	106971	2	2761	0.687463	0.846688	-7.66333	0.49898	1	real	27	26278862	NC(c1ccc(Cl)cc1)c1ccc(Cl)c(C(F)(F)F)c1	2811149	N#Cc1ncc(Cl)nc1C#N			N#Cc1nc2c(nc1C#N)-c1cc(F)c(F)cc1C2=O	0.464286	Oc1ccc(Cl)cc1	0.615385
O=C(Nc1nc(-c2ccc(Cl)c(Cl)c2)cs1)C(NC(c1ccc(OC(F)(F)F)cc1)c1cccc(Cl)c1)c1ccccc1	121736	0	8831	0.687412	0.834384	-7.02074	0	1	real	2230	26056995	NC(c1ccc(OC(F)(F)F)cc1)c1cccc(Cl)c1	7003	O=C(Nc1nc(-c2ccc(Cl)c(Cl)c2)cs1)C(Cl)c1ccccc1			O=C(Nc1ccc(Cl)cc1)Nc1ccc(Cl)c(Cl)c1	0.653846	O=C(O)C(O)c1ccccc1	0.666667
Cc1sc(-c2ccc(O)c(F)c2F)nc1C(=O)Nc1cc(Cl)c(O)cc1Cl	112911	1	5215	0.687085	0.798765	-5.17008	0.48457	1	wuxi	8	WXCD02012886_phase_3_Br_COOH	Cc1sc(Br)nc1C(=O)O	BT2274_BT	OB(O)c1ccc(O)c(F)c1F	AG1187_AG	Nc1cc(Cl)c(O)cc1Cl	Cc1cc(O)ccc1O	0.588235	Cc1cc(O)cc(C)c1Cl	0.5625
C=CCN(C(=O)CCl)c1nc(-c2ccc(NC(c3cccc(Cl)c3)c3cccc(OC(F)(F)F)c3)c(Cl)c2)cs1	113639	1	5514	0.687063	0.830067	-6.81293	0.436832	1	real	2230	26056993	NC(c1cccc(Cl)c1)c1cccc(OC(F)(F)F)c1	35135	C=CCN(C(=O)CCl)c1nc(-c2ccc(Cl)c(Cl)c2)cs1			COCCCN(C(=O)CCl)c1nc(-c2ccc(OC)cc2)cs1	0.659574	O=C(O)C(O)c1ccccc1	0.555556
O=C(Nc1nc(-c2ccc(Cl)c(Cl)c2)cs1)C(NC(c1ccc(Cl)cc1)c1cccc(OC(F)(F)F)c1)c1ccccc1	111614	0	4689	0.687048	0.834532	-7.04793	0	1	real	2230	26056992	NC(c1ccc(Cl)cc1)c1cccc(OC(F)(F)F)c1	7003	O=C(Nc1nc(-c2ccc(Cl)c(Cl)c2)cs1)C(Cl)c1ccccc1			O=C(Nc1ccc(Cl)cc1)Nc1ccc(Cl)c(Cl)c1	0.730769	Oc1ccc(Cl)cc1	0.692308
O=C(Nc1cc(Cl)c(O)c2ccccc12)c1ccccc1Sc1ccccc1[N+](=O)[O-]	121269	2	8646	0.686951	0.823247	-6.46126	0.52536	1	real	527	3869519	Nc1cc(Cl)c(O)c2ccccc12	9989269	O=C(O)c1ccccc1Sc1ccccc1[N+](=O)[O-]			Oc1c(O)c(Cl)c(Cl)c(Cl)c1Cl	0.6	Oc1ccc(Cl)cc1	0.538462
O=C(Nc1cc(Cl)c(Cl)cc1O)c1cccn2c(-c3ccc(OC(F)(F)F)cc3O)cnc12	105089	1	1971	0.686934	0.822043	-6.39904	0.352505	1	wuxi	8	LN00217393_phase_3_Br_COOH	O=C(O)c1cccn2c(Br)cnc12	BT2757_BT	OB(O)c1ccc(OC(F)(F)F)cc1O	AG1333_AG	Nc1cc(Cl)c(Cl)cc1O	O=C(Nc1ccc(Cl)cc1F)c1ccccc1O	0.647059	Oc1ccc(Cl)cc1	0.615385
O=C(Nc1cc(Cl)c(Cl)cc1I)c1ccc2c(-c3cc(OC(F)(F)F)ccc3-c3ccccc3)cccc2n1	117244	1	6997	0.686562	0.851095	-7.94256	0.415526	1	wuxi	8	WXCD02501367_phase_3_Br_COOH	O=C(O)c1ccc2c(Br)cccc2n1	BT3180_BT	OB(O)c1cc(OC(F)(F)F)ccc1-c1ccccc1	AG2601_AG	Nc1cc(Cl)c(Cl)cc1I	Nc1cc2ccccc2cc1N	0.571429	O=C(O)C(O)c1ccccc1	0.5
O=C(Nc1cc(Cl)cc(Br)c1O)c1c2c(nc3ccccc13)C(=Cc1cccc(Cl)c1Cl)CCC2	105386	1	2095	0.686489	0.824228	-6.5374	0.353728	1	real	22	4785251	Nc1cc(Cl)cc(Br)c1O	5199	O=C(O)c1c2c(nc3ccccc13)C(=Cc1cccc(Cl)c1Cl)CCC2			O=C(Nc1cc(Cl)cc(Cl)c1O)c1c(O)c(Cl)cc(Cl)c1Cl	0.741935	Oc1ccc(Cl)cc1	0.615385
CCCCc1ccc(-c2ccc(-c3ccc4c(CC(=O)Nc5cc(Br)cc(Cl)c5O)n[nH]c4c3)c(F)c2)cc1	116442	1	6669	0.686472	0.836904	-7.20314	0.436578	1	wuxi	8	LN01366295_phase_3_Br_COOH	O=C(O)Cc1n[nH]c2cc(Br)ccc12	BT2018_BT	CCCCc1ccc(-c2ccc(B(O)O)c(F)c2)cc1	AG3730_AG	Nc1cc(Br)cc(Cl)c1O	CCCCCCCCCc1ccc(B(O)O)cc1	0.6	CCCCCCCCCCCCCCCCCCCCCCO	0.538462
O=C(Nc1cc(Cl)c(Cl)cc1O)c1cc(-c2ccc3c(c2)c2cc(-c4ccccc4)ccc2n3-c2ccccc2)cs1	107650	1	3038	0.686468	0.824821	-6.5696	0.388177	1	wuxi	8	WXCD00196407_phase_3_Br_COOH	O=C(O)c1cc(Br)cs1	BT1127_BT	OB(O)c1ccc2c(c1)c1cc(-c3ccccc3)ccc1n2-c1ccccc1	AG1333_AG	Nc1cc(Cl)c(Cl)cc1O	O=c1cccccc1O	0.625	Oc1ccc(Cl)cc1	0.538462
CCn1cc(C(=O)Nc2cc(F)ccc2N2CC(C(F)(F)F)OC2=O)c(=O)c2cc(Cl)ccc21	117781	2	7219	0.686409	0.821813	-6.41501	0.545831	1	real	22	3695212	Nc1cc(F)ccc1N1CC(C(F)(F)F)OC1=O	499094	CCn1cc(C(=O)O)c(=O)c2cc(Cl)ccc21			O=C(Nc1ccc(Cl)cc1F)c1ccccc1O	0.647059	CCn1cc(C(=O)O)c(=O)c2cc3c(cc21)OCO3	0.684211
CCOC(=O)NS(=O)(=O)N1CCC(C)(Nc2cc([N+](=O)[O-])c(F)cc2Cl)C1	113147	0	5309	0.686117	0.774386	-3.94323	0	1	real	27	27066438	CCOC(=O)NS(=O)(=O)N1CCC(C)(N)C1	9548144	O=[N+]([O-])c1cc(Br)c(Cl)cc1F			O=C(Nc1ccc(F)cc1)Nc1ccc(Cl)c([N+](=O)[O-])c1	0.571429	NC(=O)c1cc([N+](=O)[O-])cc([N+](=O)[O-])c1	0.545455
O=C(Nc1ccc(N2CC(C(F)(F)F)OC2=O)cc1)c1cn(C2CC2)c2cc(Cl)c(F)cc2c1=O	102948	1	1074	0.685831	0.825211	-6.62413	0.283863	1	real	22	3695208	Nc1ccc(N2CC(C(F)(F)F)OC2=O)cc1	59353	O=C(O)c1cn(C2CC2)c2cc(Cl)c(F)cc2c1=O			O=C(O)c1cn(C2CC2)c2cc(Cl)c(F)cc2c1=O	0.897436	CN1C[C@@H]2C[C@H]1CN2c1cc2c(cc1F)c(=O)c(C(=O)O)cn2C1CC1	0.632653
CC(=O)NC[C@H]1CN(c2ccc(N3CCN(C(=O)CN4CCN(C(=O)c5cn6c7c(c(N8CCN(C)CC8)c(F)cc7c5=O)OCC6C)CC4)CC3)c(F)c2)C(=O)O1	102773	1	1000	0.685737	0.769577	-3.71137	0.4387	1	wuxi	6	WXCD00610373_phase_3_COOH_N-Boc	CC(C)(C)OC(=O)N1CCN(CC(=O)O)CC1	AN00795_AN	CC(=O)NC[C@H]1CN(c2ccc(N3CCNCC3)c(F)c2)C(=O)O1	SC0229_SC	CC1COc2c(N3CCN(C)CC3)c(F)cc3c(=O)c(C(=O)O)cn1c23	CC(=O)NC[C@H]1CN(c2ccc(N3CCN(C(=O)CO)CC3)c(F)c2)C(=O)O1	0.925926	CC(=O)NC[C@H]1CN(c2ccc(N3CCN(C(=O)CO)CC3)c(F)c2)C(=O)O1	0.925926
Cc1cc(Cl)c(NC(=O)C2(c3ccc(-c4ccc(-c5ccccc5)c(F)c4)cc3)CC2)cc1O	119934	1	8103	0.685666	0.832962	-7.03944	0.456449	1	wuxi	8	WXCD00610417_phase_3_Br_COOH	O=C(O)C1(c2ccc(Br)cc2)CC1	BT0669_BT	OB(O)c1ccc(-c2ccccc2)c(F)c1	AG2381_AG	Cc1cc(Cl)c(N)cc1O	O=C(O)C1(c2ccc(-c3ccc(Cl)c(Cl)c3)c(F)c2)CC1	0.72973	Cc1cc(O)cc(C)c1Cl	0.625
O=C(Nc1cc(F)cc(Cl)c1O)c1c2c(nc3ccccc13)C(=Cc1ccccc1Cl)CC2	123167	1	9408	0.685635	0.812524	-5.96924	0.494668	1	real	22	3838116	Nc1cc(F)cc(Cl)c1O	5623	O=C(O)c1c2c(nc3ccccc13)C(=Cc1ccccc1Cl)CC2			O=C(Nc1cc(Cl)cc(Cl)c1O)c1c(O)c(Cl)cc(Cl)c1Cl	0.677419	Oc1ccc(Cl)cc1	0.538462
N#Cc1nnc(NC(=O)c2ccccc2Sc2ccc(C(F)(F)F)cc2[N+](=O)[O-])s1	106121	1	2398	0.685261	0.828047	-6.80329	0.355039	1	real	240690	23552994	N#Cc1nnc(N)s1	6934	O=C(O)c1ccccc1Sc1ccc(C(F)(F)F)cc1[N+](=O)[O-]			O=C(Nc1ncc([N+](=O)[O-])s1)c1ccccc1O	0.631579	CC(=O)Nc1ncc([N+](=O)[O-])s1	0.533333
O=C(Nc1cccc(O)c1F)c1cc([N+](=O)[O-])ccc1Sc1ccc(Cl)cc1	119506	1	7925	0.685132	0.806835	-5.69768	0.491362	1	real	22	3618442	Nc1cccc(O)c1F	8445	O=C(O)c1cc([N+](=O)[O-])ccc1Sc1ccc(Cl)cc1			O=C(Nc1ccc(Cl)cc1F)c1ccccc1O	0.705882	Oc1ccc(Cl)cc1	0.769231
CC(C)c1ccc2c(c1)CC[C@H]1[C@](C)(CNc3cnn(-c4cccc(C(F)(F)F)c4)c(=O)c3Cl)CCC[C@]21C	112759	1	5154	0.684998	0.834725	-7.16762	0.42059	1	real	27	3556093	CC(C)c1ccc2c(c1)CC[C@H]1[C@](C)(CN)CCC[C@]21C	130337	O=c1c(Cl)c(Cl)cnn1-c1cccc(C(F)(F)F)c1			O=c1c2ccccc2[se]n1-c1cccc(C(F)(F)F)c1	0.6	Cc1cc(O)cc(C)c1Cl	0.4375
O=C(Nc1cc(C(F)(F)F)ccc1Oc1ccc(Br)cc1)NC(c1ccc(Cl)cc1)c1ccc(F)c(C(F)(F)F)c1	124344	2	9881	0.684755	0.845923	-7.7679	0.482595	1	real	2430	6923	Nc1cc(C(F)(F)F)ccc1Oc1ccc(Br)cc1	26285142	NC(c1ccc(Cl)cc1)c1ccc(F)c(C(F)(F)F)c1			O=C(Nc1cc(C(F)(F)F)ccc1O)Nc1cc(C(F)(F)F)ccc1O	0.777778	Oc1ccc(Cl)cc1	0.692308
O=c1c(NC(c2ccc(Cl)cc2)c2ccc(F)c(C(F)(F)F)c2)c(Cl)cnn1-c1ccc(Cl)c(Cl)c1	107762	0	3088	0.684545	0.83995	-7.46585	0	1	real	27	26285142	NC(c1ccc(Cl)cc1)c1ccc(F)c(C(F)(F)F)c1	134561	O=c1c(Cl)c(Cl)cnn1-c1ccc(Cl)c(Cl)c1			O=C(Nc1ccc(Cl)cc1)Nc1ccc(Cl)c(Cl)c1	0.576923	Oc1ccc(Cl)cc1	0.615385
CCCc1ccc(-c2ccc(-c3ccc4ccc(C(=O)Nc5c(Cl)c(Cl)c(Cl)c(Cl)c5Cl)nc4c3)cc2)cc1	119320	1	7851	0.684543	0.838845	-7.40804	0.450242	1	wuxi	8	WXCD01004316_phase_3_Br_COOH	O=C(O)c1ccc2ccc(Br)cc2n1	BT3844_BT	CCCc1ccc(-c2ccc(B(O)O)cc2)cc1	AG1506_AG	Nc1c(Cl)c(Cl)c(Cl)c(Cl)c1Cl	Oc1c(O)c(Cl)c(Cl)c(Cl)c1Cl	0.6	Cc1cc(O)cc(C)c1Cl	0.5625
CC1(C)CCC(C)(C)c2cc(-c3ccc4c(CC(=O)Nc5ccc6c7c(cccc57)-c5ccccc5-6)n[nH]c4c3)ccc21	108488	1	3390	0.684482	0.815486	-6.1862	0.411556	1	wuxi	8	LN01366295_phase_3_Br_COOH	O=C(O)Cc1n[nH]c2cc(Br)ccc12	BT4166_BT	CC1(C)CCC(C)(C)c2cc(B(O)O)ccc21	AG1403_AG	Nc1ccc2c3c(cccc13)-c1ccccc1-2	CC1(C)CCC(C)(C)c2cc(C(=O)Nc3ccc(C(=O)O)cc3)ccc21	0.6	O=C(O)C(O)c1ccccc1	0.444444
O=C(Nc1nc(-c2ccc(Cl)c(Cl)c2)cs1)C(NC(c1ccc(Cl)cc1)c1ccccc1C(F)(F)F)c1ccccc1	115507	0	6287	0.684416	0.824246	-6.64913	0	1	real	2230	26057505	NC(c1ccc(Cl)cc1)c1ccccc1C(F)(F)F	7003	O=C(Nc1nc(-c2ccc(Cl)c(Cl)c2)cs1)C(Cl)c1ccccc1			O=C(Nc1ccc(Cl)cc1)Nc1ccc(Cl)c(Cl)c1	0.730769	Oc1ccc(Cl)cc1	0.692308
N#CC(C(=O)CCl)=C1Nc2cc(OC(=O)CCCN3C(=O)C(=Cc4cccs4)SC3=S)ccc2S1	116172	0	6563	0.684237	0.859573	-8.51143	0	1	real	1458	141774	O=C(O)CCCN1C(=O)C(=Cc2cccs2)SC1=S	50229	N#CC(C(=O)CCl)=C1Nc2cc(Cl)ccc2S1			O=C(CCN1C(=O)/C(=C/c2ccc(-c3ccc([N+](=O)[O-])cc3)o2)SC1=S)O[K]	0.517857	Clc1ccc([I+]c2cccs2)cc1	0.434783
Cc1cc(F)c(O)c(NC(=O)c2c3c(nc4ccccc24)C(=Cc2ccc(Cl)cc2)CC3)c1F	124006	1	9748	0.684237	0.816567	-6.25597	0.488984	1	real	22	22371204	Cc1cc(F)c(O)c(N)c1F	6061	O=C(O)c1c2c(nc3ccccc13)C(=Cc1ccc(Cl)cc1)CC2			O=C(Nc1ccc(Cl)cc1F)c1ccccc1O	0.676471	Oc1ccc(Cl)cc1	0.769231
CCCCN(c1cnc([N+](=O)[O-])c(O)c1)c1nnc(S)s1	102888	1	1049	0.684135	0.781779	-4.43693	0.400972	1	real	27	6828	CCCCNc1nnc(S)s1	3607536	O=[N+]([O-])c1ncc(F)cc1O			CCCCCCCCCCCCCCCCCCN(CCO)CCO	0.473684	CCCCCCCCCCCCCCCCCCCCCCO	0.538462
Cc1cc(F)c(O)c(NC(=O)c2cn(C3CC3)c3cc(F)c(F)cc3c2=O)c1F	102388	1	835	0.683926	0.806657	-5.75282	0.305211	1	real	22	22371204	Cc1cc(F)c(O)c(N)c1F	4073707	O=C(O)c1cn(C2CC2)c2cc(F)c(F)cc2c1=O			O=C(O)c1cn(C2CC2)c2cc(Cl)c(F)cc2c1=O	0.74359	CN1C[C@@H]2C[C@H]1CN2c1cc2c(cc1F)c(=O)c(C(=O)O)cn2C1CC1	0.632653
O=C(Nc1ccc(NC(c2ccc(Cl)cc2)c2ccccc2OC(F)(F)F)c(C(F)(F)F)c1)C(Cl)c1ccccc1	116776	1	6805	0.683912	0.837519	-7.37219	0.430645	1	real	2230	26056991	NC(c1ccc(Cl)cc1)c1ccccc1OC(F)(F)F	4428	O=C(Nc1ccc(Cl)c(C(F)(F)F)c1)C(Cl)c1ccccc1			O=C(Nc1ccc(Cl)cc1)Nc1ccc(Cl)c(Cl)c1	0.692308	Oc1ccc(Cl)cc1	0.692308
Cc1c(C(=O)Nc2c(O)ccc(Cl)c2F)nn(-c2ccc(Cl)cc2Cl)c1-c1ccc(Cl)cc1	122710	1	9220	0.683624	0.812293	-6.06456	0.492124	1	real	527	26336538	Nc1c(O)ccc(Cl)c1F	7560394	Cc1c(C(=O)O)nn(-c2ccc(Cl)cc2Cl)c1-c1ccc(Cl)cc1			Cc1cc(O)ccc1O	0.647059	Oc1ccc(Cl)cc1	0.769231
N#Cc1c(-c2ccc(Cl)cc2)[nH]c(C(F)(F)F)c1-c1c2ccccc2c(-c2ccccc2)c2ccccc12	124335	1	9877	0.683612	0.846337	-7.85066	0.442734	1	wuxi	4	LR1021_LR	N#Cc1c(-c2ccc(Cl)cc2)[nH]c(C(F)(F)F)c1Br	BT0951_BT	OB(O)c1c2ccccc2c(-c2ccccc2)c2ccccc12			CCOCn1c(-c2ccc(Cl)cc2)c(C#N)c(Br)c1C(F)(F)F	0.454545	Oc1ccc(Cl)cc1	0.615385
Cn1cc(-c2ccc([N+](=O)[O-])cc2C(F)(F)F)cc(C(=O)Nc2cc(Cl)c(O)cc2Cl)c1=O	102616	1	935	0.683553	0.81666	-6.2974	0.281636	1	wuxi	8	LN00169958_phase_3_Br_COOH	Cn1cc(Br)cc(C(=O)O)c1=O	BT7376_BT	O=[N+]([O-])c1ccc(B(O)O)c(C(F)(F)F)c1	AG1187_AG	Nc1cc(Cl)c(O)cc1Cl	O=C(Nc1cc(C(F)(F)F)ccc1O)Nc1cc(C(F)(F)F)ccc1O	0.592593	NC(=O)c1cc([N+](=O)[O-])cc([N+](=O)[O-])c1	0.590909
Cc1c(Br)c(=O)c(C(=O)Nc2cc(Cl)c(O)c3ccccc23)cn1C1CC1	119093	2	7759	0.683512	0.822982	-6.63114	0.515055	1	real	527	3869519	Nc1cc(Cl)c(O)c2ccccc12	26361421	Cc1c(Br)c(=O)c(C(=O)O)cn1C1CC1			O=c1cccccc1O	0.625	Cc1cc(O)cc(C)c1Cl	0.5625
O=C(Nc1c(Cl)c(Cl)c(Cl)c(Cl)c1Cl)C1(c2ccc(-c3cccc(-c4ccc(C(F)(F)F)cc4)c3)cc2)CC1	113790	1	5573	0.683307	0.848536	-7.98233	0.402969	1	wuxi	8	WXCD00610417_phase_3_Br_COOH	O=C(O)C1(c2ccc(Br)cc2)CC1	BT4546_BT	OB(O)c1cccc(-c2ccc(C(F)(F)F)cc2)c1	AG1506_AG	Nc1c(Cl)c(Cl)c(Cl)c(Cl)c1Cl	Oc1c(O)c(Cl)c(Cl)c(Cl)c1Cl	0.6	Cc1cc(O)cc(C)c1Cl	0.5
CC1(C)CCC(C)(C)c2cc(NC(=O)c3ccc(C(=O)Nc4cccc(-c5cc(OC(F)(F)F)ccc5-c5ccccc5)n4)cc3)ccc21	123567	2	9573	0.683245	0.834503	-7.24967	0.461509	1	wuxi	9	WXCD00304792_phase_3_Br_N-Boc	CC(C)(C)OC(=O)Nc1cccc(Br)n1	BT3180_BT	OB(O)c1cc(OC(F)(F)F)ccc1-c1ccccc1	SD0820_SD	CC1(C)CCC(C)(C)c2cc(NC(=O)c3ccc(C(=O)O)cc3)ccc21	CC1(C)CCC(C)(C)c2cc(C(=O)Nc3ccc(C(=O)O)cc3)ccc21	0.828571	O=C(Nc1ccc(C(=O)O)c(O)c1)c1ccccc1	0.666667
O=C(CCN1C(=O)C(=Cc2ccc(F)cc2)SC1=S)Oc1ccc(-n2cc(C(=O)CCl)nn2)cc1	104382	0	1678	0.68309	0.824265	-6.72102	0	1	real	1458	43186	O=C(O)CCN1C(=O)C(=Cc2ccc(F)cc2)SC1=S	9212497	O=C(CCl)c1cn(-c2ccc(F)cc2)nn1			CC(C)C(C(=O)O)N1C(=O)/C(=C\c2ccc(Br)cc2)SC1=S	0.560976	Oc1ccc(Cl)cc1	0.384615
CCCCCCCCCCCCC/C=C/[C@@H](O)[C@H](CO)NC(=O)c1nc(-c2cc(F)cc(F)c2O)sc1C	102394	1	837	0.682905	0.797941	-5.35028	0.327078	1	wuxi	8	WXCD02012886_phase_3_Br_COOH	Cc1sc(Br)nc1C(=O)O	BT2342_BT	OB(O)c1cc(F)cc(F)c1O	AK3253_AK	CCCCCCCCCCCCC/C=C/[C@@H](O)[C@@H](N)CO	CCCCCCCCCCCCC/C=C/C(O)C(N)CO	0.785714	CCCCCCCCCCCCCCCCCCCCCCO	0.769231
C[C@H]1COc2c(N3CCN(C)CC3)c(F)cc3c(=O)c(C(=O)Nc4cc(F)cc(Cl)c4O)cn1c23	100989	1	253	0.682863	0.793159	-5.10174	0.227533	1	real	22	3838116	Nc1cc(F)cc(Cl)c1O	3557400	C[C@H]1COc2c(N3CCN(C)CC3)c(F)cc3c(=O)c(C(=O)O)cn1c23			CC1COc2c(N3CCN(C)CC3)c(F)cc3c(=O)c(C(=O)O)cn1c23.CC1COc2c(N3CCN(C)CC3)c(F)cc3c(=O)c(C(=O)O)cn1c23.O	0.903846	CC1COc2c(N3CCN(C)CC3)c(F)cc3c(=O)c(C(=O)O)cn1c23	0.921569
O=[N+]([O-])c1ccc(N(c2ccc(F)cc2)c2nnc(S)s2)s1	101082	3	293	0.682724	0.800618	-5.50035	0.390551	1	real	27	38560	Fc1ccc(Nc2nnc(S)s2)cc1	2018354	O=[N+]([O-])c1ccc(Cl)s1			O=C(N/N=C/c1ccc([N+](=O)[O-])s1)c1cccc(F)c1	0.431818	CC(=O)Nc1ncc([N+](=O)[O-])s1	0.433333
O=C(Nc1nc(-c2ccc(Cl)c(Cl)c2)cs1)C(N[C@@H]1[C@@H](C(F)(F)F)[C@@H]2CC[C@H]1O2)c1ccccc1	119455	0	7905	0.682677	0.822284	-6.63916	0	1	real	2230	26388045	N[C@@H]1[C@@H](C(F)(F)F)[C@@H]2CC[C@H]1O2	7003	O=C(Nc1nc(-c2ccc(Cl)c(Cl)c2)cs1)C(Cl)c1ccccc1			O=C(Nc1ccc(Cl)cc1)Nc1ccc(Cl)c(Cl)c1	0.615385	O=C(O)C(O)c1ccccc1	0.666667
CCn1cc(C(=O)Oc2ccc3c(c2)NC(=C(C#N)C(=O)CCl)S3)c(=O)c2cc(Br)ccc21	114241	1	5761	0.682651	0.850499	-8.12033	0.506705	1	real	1458	3985044	CCn1cc(C(=O)O)c(=O)c2cc(Br)ccc21	50229	N#CC(C(=O)CCl)=C1Nc2cc(Cl)ccc2S1			CCn1cc(C(=O)O)c(=O)c2ccc(-c3ccncc3)cc21	0.560976	CCn1cc(C(=O)O)c(=O)c2cc3c(cc21)OCO3	0.657895
CSc1cc(F)c(-c2cc(C(=O)Nc3cc(Cl)cc([N+](=O)[O-])c3O)ccn2)cc1F	105344	1	2077	0.68257	0.815017	-6.26376	0.362126	1	wuxi	8	WXCD00901189_phase_3_Br_COOH	O=C(O)c1ccnc(Br)c1	BT3072_BT	CSc1cc(F)c(B(O)O)cc1F	AG2348_AG	Nc1cc(Cl)cc([N+](=O)[O-])c1O	O=C1c2c(O)ccc([N+](=O)[O-])c2C(=O)c2c([N+](=O)[O-])ccc(O)c21	0.625	NNC(=O)c1ccncc1	0.619048
Cc1ccc(C(C)C)c(OCc2ccc(-c3ccn4nc(C(=O)Nc5cc(Cl)cc([N+](=O)[O-])c5O)cc4c3)cc2)c1	111457	1	4625	0.682006	0.831866	-7.17755	0.402093	1	wuxi	8	WXCD00908264_phase_3_Br_COOH	O=C(O)c1cc2cc(Br)ccn2n1	BT4452_BT	Cc1ccc(C(C)C)c(OCc2ccc(B(O)O)cc2)c1	AG2348_AG	Nc1cc(Cl)cc([N+](=O)[O-])c1O	Cc1cc(O)cc(C)c1O	0.642857	Oc1ccc(Cl)cc1	0.692308
O=C(Nc1cc(Br)c(F)cc1O)c1c2c(nc3ccccc13)C(=Cc1ccc(Cl)c(Cl)c1)CCC2	119539	1	7939	0.681851	0.825833	-6.86946	0.460875	1	real	22	8844571	Nc1cc(Br)c(F)cc1O	6012	O=C(O)c1c2c(nc3ccccc13)C(=Cc1ccc(Cl)c(Cl)c1)CCC2			O=C1/C(=C/c2ccc(O)c(Br)c2)CCC/C1=C\c1ccc(O)c(Br)c1	0.741935	Oc1ccc(Cl)c2cccnc12	0.56
O=C(CCl)c1ccc(OC(F)(F)F)cc1C(F)(F)OC(=O)c1cn(C2CC2)c2cc(Cl)c(F)cc2c1=O	102587	0	922	0.681829	0.842495	-7.74449	0	1	real	1458	59353	O=C(O)c1cn(C2CC2)c2cc(Cl)c(F)cc2c1=O	23023727	O=C(CCl)c1ccc(OC(F)(F)F)cc1C(F)(F)F			O=C(O)c1cn(C2CC2)c2cc(Cl)c(F)cc2c1=O	0.897436	O=C(O)c1cn(C2CC2)c2cc(N3CCNCC3)c(F)cc2c1=O	0.652174
CCOc1c(-c2cscc2C(=O)Nc2cc(Cl)c(Cl)cc2O)ccc(F)c1F	108888	1	3557	0.681802	0.801298	-5.58528	0.442599	1	wuxi	8	WXCD00302715_phase_3_Br_COOH	O=C(O)c1cscc1Br	BT2897_BT	CCOc1c(B(O)O)ccc(F)c1F	AG1333_AG	Nc1cc(Cl)c(Cl)cc1O	O=C(Nc1ccc(Cl)cc1F)c1ccccc1O	0.676471	Oc1ccc(Cl)cc1	0.615385
CCCc1ccc(-c2ccc(-c3cc(C(=O)Nc4ccc(F)c(Br)c4O)cnc3OC)c(F)c2)cc1	116984	1	6886	0.681717	0.840697	-7.65618	0.422434	1	wuxi	8	WXCD02015790_phase_3_Br_COOH	COc1ncc(C(=O)O)cc1Br	BT1049_BT	CCCc1ccc(-c2ccc(B(O)O)c(F)c2)cc1	AG2614_AG	Nc1ccc(F)c(Br)c1O	O=C(O)c1ccc(-c2ccc(N(c3ccc(-c4ccc(C(=O)O)cc4)cc3)c3ccc(-c4ccc(C(=O)O)cc4)cc3)cc2)cc1	0.571429	NNC(=O)c1ccncc1	0.52381
O=C(CNC(c1ccc(Cl)cc1)c1ccc(Cl)c(C(F)(F)F)c1)Nc1nc2c(s1)CCc1ccccc1-2	114856	1	6014	0.681716	0.809321	-6.01065	0.470566	1	real	2230	26278862	NC(c1ccc(Cl)cc1)c1ccc(Cl)c(C(F)(F)F)c1	26056236	O=C(CCl)Nc1nc2c(s1)CCc1ccccc1-2			O=C1CCc2ccccc2C1	0.631579	Oc1ccc(Cl)cc1	0.692308
O=C(OCC(=O)c1ccc([N+](=O)[O-])o1)c1ccc(Sc2nc3ccccc3s2)c([N+](=O)[O-])c1	109229	2	3704	0.681705	0.804437	-5.7551	0.555228	1	real	1458	4546	O=C(O)c1ccc(Sc2nc3ccccc3s2)c([N+](=O)[O-])c1	2992756	O=C(CCl)c1ccc([N+](=O)[O-])o1			Nc1ccc(Sc2nc3ccccc3s2)c(Cl)c1	0.694444	O=[N+]([O-])c1ccc(/C=[N+](/[O-])CCO)o1	0.548387
Cc1ccccc1-c1ccc(-c2cc(C(=O)Nc3cc(Cl)cc([N+](=O)[O-])c3O)[nH]n2)cc1	107292	1	2890	0.681544	0.822807	-6.72718	0.370919	1	wuxi	8	WXCD00191766_phase_3_Br_COOH	O=C(O)c1cc(Br)n[nH]1	BT4542_BT	Cc1ccccc1-c1ccc(B(O)O)cc1	AG2348_AG	Nc1cc(Cl)cc([N+](=O)[O-])c1O	Cc1cc(O)cc(C)c1O	0.642857	Cc1cc(O)cc(C)c1Cl	0.625
C=CCN(C(=O)CCl)c1nc(-c2ccc(Cl)c(NC(c3cccc(Cl)c3)c3cccc(OC(F)(F)F)c3)c2)cs1	113640	0	5514	0.681363	0.825567	-6.8816	0	1	real	2230	26056993	NC(c1cccc(Cl)c1)c1cccc(OC(F)(F)F)c1	35135	C=CCN(C(=O)CCl)c1nc(-c2ccc(Cl)c(Cl)c2)cs1			COCCCN(C(=O)CCl)c1nc(-c2ccc(OC)cc2)cs1	0.659574	O=C(O)C(O)c1ccccc1	0.555556
Cc1cc(Cl)c(NC(=O)Cc2n[nH]c3cc(-c4ccc5c(c4)C4(c6ccccc6-c6ccccc64)c4ccccc4-5)ccc23)cc1O	107519	1	2985	0.681335	0.809444	-6.03744	0.40274	1	wuxi	8	LN01366295_phase_3_Br_COOH	O=C(O)Cc1n[nH]c2cc(Br)ccc12	BT1080_BT	OB(O)c1ccc2c(c1)C1(c3ccccc3-c3ccccc31)c1ccccc1-2	AG2381_AG	Cc1cc(Cl)c(N)cc1O	Cc1cc(O)ccc1O	0.647059	Cc1cc(O)cc(C)c1Cl	0.625
CC(=O)NC[C@H]1CN(c2ccc(N3CCN(C(=O)Cc4cccc(-c5ccc(SCc6ccccc6)cc5)n4)CC3)c(F)c2)C(=O)O1	122861	1	9283	0.681333	0.815817	-6.37182	0.486377	1	wuxi	8	WXCD02505630_phase_3_Br_COOH	O=C(O)Cc1cccc(Br)n1	BT4161_BT	OB(O)c1ccc(SCc2ccccc2)cc1	AN00795_AN	CC(=O)NC[C@H]1CN(c2ccc(N3CCNCC3)c(F)c2)C(=O)O1	CC(=O)NC[C@H]1CN(c2ccc(N3CCN(C(=O)CO)CC3)c(F)c2)C(=O)O1	0.925926	CC(=O)NC[C@H]1CN(c2ccc(N3CCN(C(=O)CO)CC3)c(F)c2)C(=O)O1	0.925926
CCC(CO)(CO)NC(=O)Nc1nnc(SCc2ccc(F)cc2)s1	104946	2	1913	0.681322	0.756666	-3.27021	0.574477	1	real	2430	5951	Nc1nnc(SCc2ccc(F)cc2)s1	10389	CCC(N)(CO)CO			CCCCc1ccc(NS(=O)(=O)c2ccc(F)cc2)cc1	0.5	Cc1nnc(NS(=O)(=O)c2ccc(N)cc2)s1	0.4375
CCCc1ccc(-c2ccc(-c3cnc(OCC)cc3C(=O)Nc3cc(O)c(Cl)cc3F)c(F)c2)cc1	116108	1	6534	0.681202	0.841916	-7.74759	0.41383	1	wuxi	8	LN03246458_phase_3_Br_COOH	CCOc1cc(C(=O)O)c(Br)cn1	BT1049_BT	CCCc1ccc(-c2ccc(B(O)O)c(F)c2)cc1	AG0820_AG	Nc1cc(O)c(Cl)cc1F	O=C(Nc1ccc(Cl)cc1F)c1ccccc1O	0.647059	Oc1ccc(Cl)cc1	0.538462
O=C(CNC(c1ccc(Cl)cc1)c1cccc(OC(F)(F)F)c1)NCCN1C(=O)C(=Cc2ccc3c(c2)OCO3)SC1=S	106327	1	2485	0.680976	0.824861	-6.86521	0.351932	1	real	2230	26056992	NC(c1ccc(Cl)cc1)c1cccc(OC(F)(F)F)c1	36827	O=C(CCl)NCCN1C(=O)C(=Cc2ccc3c(c2)OCO3)SC1=S			O=C1NC(=O)/C(=C\c2cccc(C(F)(F)F)c2)S1	0.628571	Oc1ccc(Cl)cc1	0.692308
CCCCCCOc1ccc(-c2ccc3nccc(C(=O)Nc4cccc(O)c4Cl)c3c2)c(F)c1F	124171	1	9813	0.680822	0.828529	-7.06585	0.460665	1	wuxi	8	WXCD00132012_phase_3_Br_COOH	O=C(O)c1ccnc2ccc(Br)cc12	BT0556_BT	CCCCCCOc1ccc(B(O)O)c(F)c1F	AG1574_AG	Nc1cccc(O)c1Cl	O=C(Nc1cccc(NC(=O)c2cccc(O)c2O)c1)c1cccc(O)c1O	0.666667	CCCCCCCCCCCCCCCCCCCCCCO	0.692308
CCCCN(c1nnc(S)s1)c1nccn2nc([N+](=O)[O-])cc12	112142	1	4906	0.680595	0.780242	-4.54548	0.495865	1	real	27	6828	CCCCNc1nnc(S)s1	34077920	O=[N+]([O-])c1cc2c(Cl)nccn2n1			CCCCCCCCCCCCn1ccnc1	0.458333	CCCCCCCCCCCCCCCCCCCCCCO	0.461538
CCC1(CO)CN(c2nc3ccccn3c(=O)c2[N+](=O)[O-])C1	102334	1	813	0.680424	0.751609	-3.05295	0.456536	1	real	27	22132530	CCC1(CO)CNC1	45486	O=c1c([N+](=O)[O-])c(Cl)nc2ccccn12			O=C1C=CC(=O)c2cc3ccccc3cc21	0.5	Cc1ncc([N+](=O)[O-])n1CCO	0.466667
O=C(Nc1ccn(-c2ccc(Cl)cc2)n1)C(=O)Nc1cc(Cl)c(Cl)cc1Cl	118493	1	7510	0.680412	0.811451	-6.19213	0.477983	1	real	2718	22961044	Nc1ccn(-c2ccc(Cl)cc2)n1	2274	Nc1cc(Cl)c(Cl)cc1Cl			O=C(Nc1ccc(Cl)cc1)Nc1ccc(Cl)c(Cl)c1	0.615385	Oc1ccc(Cl)cc1	0.692308
O=C(Nc1cc([N+](=O)[O-])cc(Cl)c1O)c1ccc2c(-c3ccc(-c4ccc(F)cc4)cc3)cccc2n1	120952	1	8519	0.680079	0.810738	-6.17246	0.477468	1	wuxi	8	WXCD02501367_phase_3_Br_COOH	O=C(O)c1ccc2c(Br)cccc2n1	BT2172_BT	OB(O)c1ccc(-c2ccc(F)cc2)cc1	AG0423_AG	Nc1cc([N+](=O)[O-])cc(Cl)c1O	O=C(Nc1ccc(F)cc1)Nc1ccc(Cl)c([N+](=O)[O-])c1	0.628571	NC(=O)c1cc([N+](=O)[O-])cc([N+](=O)[O-])c1	0.636364
CC1(C)c2ccccc2-c2ccc(-c3ccc4c(C(=O)Nc5cc(Cl)c(Cl)cc5I)nsc4c3)cc21	111012	1	4443	0.680069	0.826741	-7.0123	0.407455	1	wuxi	8	WXCD02502139_phase_3_Br_COOH	O=C(O)c1nsc2cc(Br)ccc12	BT0832_BT	CC1(C)c2ccccc2-c2ccc(B(O)O)cc21	AG2601_AG	Nc1cc(Cl)c(Cl)cc1I	Oc1c(I)cc(I)cc1I	0.642857	Oc1ccc(Cl)cc1	0.461538
C=C(c1ccc(C(=O)N2Cc3[nH]nc(-c4cc(F)c(O)c(F)c4)c3C2)cc1)c1cc2c(cc1C)C(C)(C)CCC2(C)C	103079	1	1127	0.68002	0.805535	-5.9028	0.322334	1	wuxi	9	LN04613107_phase_3_Br_N-Boc	CC(C)(C)OC(=O)N1Cc2[nH]nc(Br)c2C1	BT2604_BT	OB(O)c1cc(F)c(O)c(F)c1	SD1405_SD	C=C(c1ccc(C(=O)O)cc1)c1cc2c(cc1C)C(C)(C)CCC2(C)C	C=C(c1ccc(C(=O)O)cc1)c1cc2c(cc1C)C(C)(C)CCC2(C)C	0.882353	Cc1cc(O)cc(C)c1Cl	0.5
O=C(CNC(c1ccc(Cl)cc1)c1ccc(C(F)(F)F)cc1F)Nc1nc(-c2ccc(Cl)c(Cl)c2)cs1	117423	0	7070	0.679964	0.817095	-6.51201	0	1	real	2230	26274511	NC(c1ccc(Cl)cc1)c1ccc(C(F)(F)F)cc1F	6879	O=C(CCl)Nc1nc(-c2ccc(Cl)c(Cl)c2)cs1			O=C(Nc1ccc(Cl)cc1)Nc1ccc(Cl)c(Cl)c1	0.692308	Oc1ccc(Cl)cc1	0.692308
C=CCN(c1nnc(S)s1)c1c([N+](=O)[O-])cccc1[N+](=O)[O-]	108342	1	3331	0.679946	0.772363	-4.16698	0.485712	1	real	27	15320	C=CCNc1nnc(S)s1	62543	O=[N+]([O-])c1cccc([N+](=O)[O-])c1Cl			O=C1c2c(O)ccc([N+](=O)[O-])c2C(=O)c2c([N+](=O)[O-])ccc(O)c21	0.458333	O=[N+]([O-])c1ccc(O)c2ncccc12	0.433333
CN1C(=C(C#N)C(=O)CNC(c2ccc(Cl)cc2)c2ccc(OC(F)(F)F)cc2)Sc2ccccc21	103636	2	1364	0.679864	0.842664	-7.85836	0.427261	1	real	2230	26056994	NC(c1ccc(Cl)cc1)c1ccc(OC(F)(F)F)cc1	17062	CN1C(=C(C#N)C(=O)CCl)Sc2ccccc21			O=C(CC(CO)N1CCN(c2ccc(OC(F)(F)F)cc2)CC1)Nc1ccc(Cl)cc1	0.529412	Oc1ccc(Cl)cc1	0.692308
O=C(Nc1ccc(OC(F)(F)F)cc1Cl)C1(c2ccc(-c3ccc(-c4ccc(F)cc4)cc3)cc2)CCCC1	122036	1	8949	0.679716	0.848647	-8.1801	0.425333	1	wuxi	8	WXCD00610362_phase_3_Br_COOH	O=C(O)C1(c2ccc(Br)cc2)CCCC1	BT2172_BT	OB(O)c1ccc(-c2ccc(F)cc2)cc1	AG0989_AG	Nc1ccc(OC(F)(F)F)cc1Cl	O=C(O)C1(c2ccc(-c3ccc(Cl)c(Cl)c3)c(F)c2)CC1	0.540541	Oc1ccc(Cl)cc1	0.461538
O=C(Nc1cc(Cl)c(Cl)cc1O)c1cscc1-c1ccc(CO)c(F)c1F	113692	1	5534	0.679586	0.784698	-4.8331	0.493962	1	wuxi	8	WXCD00302715_phase_3_Br_COOH	O=C(O)c1cscc1Br	BT2843_BT	OCc1ccc(B(O)O)c(F)c1F	AG1333_AG	Nc1cc(Cl)c(Cl)cc1O	O=C(Nc1ccc(Cl)cc1F)c1ccccc1O	0.617647	Oc1ccc(Cl)cc1	0.538462
O=C(Nc1cc(Cl)c(O)cc1Cl)c1csc(-c2ccc([N+](=O)[O-])cc2F)n1	104170	1	1588	0.679486	0.798134	-5.54318	0.367323	1	wuxi	8	WXCD00614040_phase_3_Br_COOH	O=C(O)c1csc(Br)n1	BT7969_BT	O=[N+]([O-])c1ccc(B(O)O)c(F)c1	AG1187_AG	Nc1cc(Cl)c(O)cc1Cl	O=C(Nc1ccc(Cl)cc1F)c1ccccc1O	0.588235	NC(=O)c1cc([N+](=O)[O-])cc([N+](=O)[O-])c1	0.590909
O=C(Nc1cccc(OC(F)(F)F)c1O)C1(c2cccc(-c3ccc(OC(F)(F)F)cc3F)c2)CC1	114262	1	5770	0.679485	0.828742	-7.14844	0.420828	1	wuxi	8	WXCD00907437_phase_3_Br_COOH	O=C(O)C1(c2cccc(Br)c2)CC1	BT5016_BT	OB(O)c1ccc(OC(F)(F)F)cc1F	AG5002_AG	Nc1cccc(OC(F)(F)F)c1O	O=C(O)C1(c2ccc(-c3ccc(Cl)c(Cl)c3)c(F)c2)CC1	0.621622	Nc1ccc(C(=O)Oc2ccccc2)c(O)c1	0.4
CC(C)c1ccc2c(c1)CC[C@H]1[C@](C)(CNc3c(Cl)cnn(-c4cccc(C(F)(F)F)c4)c3=O)CCC[C@]21C	112758	0	5154	0.679114	0.829306	-7.19789	0	1	real	27	3556093	CC(C)c1ccc2c(c1)CC[C@H]1[C@](C)(CN)CCC[C@]21C	130337	O=c1c(Cl)c(Cl)cnn1-c1cccc(C(F)(F)F)c1			O=c1c2ccccc2[se]n1-c1cccc(C(F)(F)F)c1	0.6	Cc1cc(O)cc(C)c1Cl	0.5
CCOC(=O)N(c1nnc(S)s1)c1cc(F)c([N+](=O)[O-])cc1Cl	113719	1	5544	0.679054	0.775546	-4.38156	0.509485	1	real	27	44512	CCOC(=O)Nc1nnc(S)s1	8851855	O=[N+]([O-])c1cc(Cl)c(Br)cc1F			O=[N+]([O-])c1ccc(Cl)c2nonc12	0.555556	Cc1cc(O)cc(C)c1Cl	0.5
CN(c1nnc(S)s1)c1ncc([N+](=O)[O-])cc1F	111894	1	4802	0.679039	0.746804	-2.87497	0.553199	1	real	27	33540	CNc1nnc(S)s1	3680683	O=[N+]([O-])c1cnc(Cl)c(F)c1			Nc1nnc(Sc2ncc([N+](=O)[O-])s2)s1	0.424242	NC(=O)c1cc([N+](=O)[O-])cc([N+](=O)[O-])c1	0.5
O=[N+]([O-])c1cnc2c(OC(F)(F)NC3CSC(C(F)(F)F)C3)cccc2c1Cl	120890	1	8496	0.679037	0.809006	-6.13736	0.478953	1	real	27	26622879	NC1CSC(C(F)(F)F)C1	24362995	O=[N+]([O-])c1cnc2c(OC(F)(F)F)cccc2c1Cl			O=[N+]([O-])c1ccc(Cl)c2nonc12	0.592593	O=[N+]([O-])c1ccc(O)c2ncccc12	0.6
Cc1cc(Cl)c(NC(=O)c2ccc(F)c(-c3ccc(F)c4ccccc34)n2)cc1O	103376	1	1253	0.678957	0.813101	-6.3564	0.304581	1	wuxi	8	WXCD02502777_phase_3_Br_COOH	O=C(O)c1ccc(F)c(Br)n1	BT0966_BT	OB(O)c1ccc(F)c2ccccc12	AG2381_AG	Cc1cc(Cl)c(N)cc1O	Cc1cc(O)ccc1O	0.647059	Cc1cc(O)cc(C)c1Cl	0.625
Cc1cc(Cl)cc(NC(=O)c2cn3c4c(c(N5CCN(C)CC5)c(F)cc4c2=O)OC[C@@H]3C)c1O	102204	1	759	0.678861	0.788362	-5.06402	0.330349	1	real	22	3532896	Cc1cc(Cl)cc(N)c1O	3557400	C[C@H]1COc2c(N3CCN(C)CC3)c(F)cc3c(=O)c(C(=O)O)cn1c23			CC1COc2c(N3CCN(C)CC3)c(F)cc3c(=O)c(C(=O)O)cn1c23.CC1COc2c(N3CCN(C)CC3)c(F)cc3c(=O)c(C(=O)O)cn1c23.O	0.903846	CC1COc2c(N3CCN(C)CC3)c(F)cc3c(=O)c(C(=O)O)cn1c23	0.921569
CCCCCc1ccc(-c2ccc(-c3cncc(F)c3C(=O)Nc3cc(O)c(C)cc3Cl)cc2)cc1	101147	1	322	0.678754	0.816508	-6.54595	0.144552	1	wuxi	8	WXCD01006467_phase_3_Br_COOH	O=C(O)c1c(F)cncc1Br	BT0939_BT	CCCCCc1ccc(-c2ccc(B(O)O)cc2)cc1	AG2381_AG	Cc1cc(Cl)c(N)cc1O	CCCCCCCCCc1ccc(B(O)O)cc1	0.68	CCCCCCCCCCCCCCCCCCCCCCO	0.692308
O=[N+]([O-])c1sccc1N(c1nnc(S)s1)c1ccccc1F	105405	1	2104	0.678749	0.788646	-5.08493	0.413587	1	real	27	4313	Fc1ccccc1Nc1nnc(S)s1	2993281	O=[N+]([O-])c1sccc1Cl			O=C1CCc2ccccc2C1	0.421053	[O-][n+]1cc[n+]([O-])c2ccccc21	0.4
C=Cc1ccccc1-c1cc(C(=O)Nc2cc(Cl)cc([N+](=O)[O-])c2O)[nH]n1	106119	1	2397	0.678545	0.804558	-5.93035	0.388981	1	wuxi	8	WXCD00191766_phase_3_Br_COOH	O=C(O)c1cc(Br)n[nH]1	BT1736_BT	C=Cc1ccccc1B(O)O	AG2348_AG	Nc1cc(Cl)cc([N+](=O)[O-])c1O	O=C(Nc1cc(Cl)cc(Cl)c1O)c1c(O)c(Cl)cc(Cl)c1Cl	0.612903	Oc1ccc(Cl)cc1	0.615385
Cc1c(Br)c(=O)c(C(=O)OCC(=O)C(C#N)=C2Nc3cc(Cl)ccc3S2)cn1C1CC1	110507	1	4229	0.678141	0.839227	-7.77022	0.393377	1	real	1458	26361421	Cc1c(Br)c(=O)c(C(=O)O)cn1C1CC1	50229	N#CC(C(=O)CCl)=C1Nc2cc(Cl)ccc2S1			N#C/C(C(=O)c1ccc(Cl)cc1Cl)=C1/NC(=O)c2ccc(Cl)cc2N1	0.595238	Oc1ccc(Cl)cc1	0.615385
CC1(C(=O)NCCN2C(=O)SC(=Cc3ccc(Cl)c([N+](=O)[O-])c3)C2=O)COC1	123550	1	9566	0.678107	0.785446	-4.95142	0.516598	1	real	11	9968	NCCN1C(=O)SC(=Cc2ccc(Cl)c([N+](=O)[O-])c2)C1=O	3040947	CC1(C(=O)O)COC1			O=C(Nc1ccc(F)cc1)Nc1ccc(Cl)c([N+](=O)[O-])c1	0.628571	NC(=O)c1cc([N+](=O)[O-])cc([N+](=O)[O-])c1	0.545455
CCCCCc1ccc(-c2ccc(-c3ccnc(C(=O)Nc4cccc5c(O)cccc45)c3)cc2)cc1	104617	1	1774	0.678062	0.838	-7.71009	0.274882	1	wuxi	8	WXCD00614145_phase_3_Br_COOH	O=C(O)c1cc(Br)ccn1	BT0939_BT	CCCCCc1ccc(-c2ccc(B(O)O)cc2)cc1	AG1943_AG	Nc1cccc2c(O)cccc12	CCCCCCCCCc1ccc(B(O)O)cc1	0.68	CCCCCCCCCCCCCCCCCCCCCCO	0.615385
C[N+](C)(C)CCCCNc1cc(Br)c(C(F)(F)F)cc1[N+](=O)[O-]	105420	1	2109	0.67795	0.771582	-4.23272	0.452323	1	real	27	19267891	C[N+](C)(C)CCCCN	7428502	O=[N+]([O-])c1cc(C(F)(F)F)c(Br)cc1F			CCCCCCCCCCCCCC[N+](C)(C)C	0.666667	Cc1cc(NCCCCCCCCCCNc2cc(C)nc3ccccc23)c2ccccc2n1	0.419355
O=C(Nc1cc(Cl)c(O)cc1F)c1c2c(nc3ccccc13)C(=Cc1ccccc1Cl)CC2	122712	1	9221	0.677924	0.802505	-5.8559	0.491418	1	real	22	3573480	Nc1cc(Cl)c(O)cc1F	5623	O=C(O)c1c2c(nc3ccccc13)C(=Cc1ccccc1Cl)CC2			O=C(Nc1ccc(Cl)cc1F)c1ccccc1O	0.705882	Oc1ccc(Cl)cc1	0.538462
O=C(CN1C(=O)C(=Cc2ccc(Br)cc2)SC1=S)N1CC(O)(C(F)(F)CO)C1	123657	1	9608	0.677884	0.76813	-4.05514	0.538465	1	real	22	27068655	OCC(F)(F)C1(O)CNC1	141764	O=C(O)CN1C(=O)C(=Cc2ccc(Br)cc2)SC1=S			CC(C)C(C(=O)O)N1C(=O)/C(=C\c2ccc(Br)cc2)SC1=S	0.682927	Oc1ccc(Cl)cc1	0.384615
CSc1sccc1-c1csc(C(=O)Nc2cc(Cl)c(Cl)cc2O)c1	112158	1	4912	0.677743	0.801781	-5.82759	0.447726	1	wuxi	8	WXCD00196407_phase_3_Br_COOH	O=C(O)c1cc(Br)cs1	BT3000_BT	CSc1sccc1B(O)O	AG1333_AG	Nc1cc(Cl)c(Cl)cc1O	O=C(Nc1ccc(Cl)cc1)Nc1ccc(Cl)c(Cl)c1	0.5	Oc1ccc(Cl)cc1	0.538462
O=C(CNC(c1ccc(Cl)cc1)c1ccc(Cl)c(C(F)(F)F)c1)NCCN1C(=O)C(=Cc2ccc3c(c2)OCO3)SC1=S	115927	2	6459	0.677712	0.828446	-7.22772	0.435291	1	real	2230	26278862	NC(c1ccc(Cl)cc1)c1ccc(Cl)c(C(F)(F)F)c1	36827	O=C(CCl)NCCN1C(=O)C(=Cc2ccc3c(c2)OCO3)SC1=S			O=C1NC(=O)/C(=C\c2ccc3c(c2)OC(F)(F)O3)S1	0.617647	Oc1ccc(Cl)cc1	0.692308
O=C(c1ccccc1O)N(c1ccc(OC(F)(F)F)cc1)S(=O)(=O)c1nc(C(F)(F)F)cs1	109285	3	3726	0.677486	0.78994	-5.22032	0.536836	1	real	40	10990258	O=C(Nc1ccc(OC(F)(F)F)cc1)c1ccccc1O	26275513	O=S(=O)(F)c1nc(C(F)(F)F)cs1			O=c1cccccc1O	0.625	Nc1ccc(S(N)(=O)=O)cc1	0.470588
O=[N+]([O-])c1ccc(N(CC(F)(F)F)c2nnc(S)s2)c(I)c1	121654	1	8799	0.677468	0.793765	-5.42189	0.498632	1	real	27	2051458	FC(F)(F)CNc1nnc(S)s1	8102449	O=[N+]([O-])c1ccc(F)c(I)c1			O=[N+]([O-])c1ccc2c(c1)S(=O)(=O)C=C2	0.535714	NC(=O)c1cc([N+](=O)[O-])cc([N+](=O)[O-])c1	0.5
O=c1c([N+](=O)[O-])c(NC2(CO)COC2)nc2ccccn12	102562	1	912	0.677394	0.752724	-3.27336	0.448482	1	real	27	10257705	NC1(CO)COC1	45486	O=c1c([N+](=O)[O-])c(Cl)nc2ccccn12			O=c1cccccc1O	0.5	Cc1ncc([N+](=O)[O-])n1CCO.Cl	0.451613
O=C(Nc1cc(Cl)c(O)cc1F)c1c2c(nc3ccccc13)C(=Cc1ccc(Cl)cc1)CCC2	114055	1	5685	0.677275	0.806124	-6.08038	0.452972	1	real	22	3573480	Nc1cc(Cl)c(O)cc1F	5198	O=C(O)c1c2c(nc3ccccc13)C(=Cc1ccc(Cl)cc1)CCC2			O=C(Nc1ccc(Cl)cc1F)c1ccccc1O	0.764706	Oc1ccc(Cl)cc1	0.769231
Cc1ccc(-c2ccc(-c3cnc(Cl)c(C(=O)Nc4cc(Br)cc(Cl)c4O)c3)cc2)cc1	109993	1	4021	0.677081	0.819312	-6.78242	0.39395	1	wuxi	8	WXCD00901492_phase_3_Br_COOH	O=C(O)c1cc(Br)cnc1Cl	BT2672_BT	Cc1ccc(-c2ccc(B(O)O)cc2)cc1	AG3730_AG	Nc1cc(Br)cc(Cl)c1O	O=C(Nc1cc(Cl)cc(Cl)c1O)c1c(O)c(Cl)cc(Cl)c1Cl	0.612903	Cc1cc(O)cc(C)c1Cl	0.5625
CCCc1ccc(-c2ccc(-c3ccc4c(C(=O)Nc5ccc(Cl)cc5OC(F)(F)F)nsc4c3)c(F)c2)cc1	122117	1	8982	0.676915	0.854895	-8.65744	0.414753	1	wuxi	8	WXCD02502139_phase_3_Br_COOH	O=C(O)c1nsc2cc(Br)ccc12	BT1049_BT	CCCc1ccc(-c2ccc(B(O)O)c(F)c2)cc1	AG0829_AG	Nc1ccc(Cl)cc1OC(F)(F)F	O=C(Nc1ccc(Cl)cc1F)c1ccccc1O	0.617647	Oc1ccc(Cl)cc1	0.615385
CC(C)(C)c1ccc(C=C2CCc3c2nc2ccccc2c3C(=O)Nc2cccc3cccc(O)c23)cc1	106052	1	2373	0.67687	0.830594	-7.3854	0.324915	1	real	22	3844178	Nc1cccc2cccc(O)c12	5476	CC(C)(C)c1ccc(C=C2CCc3c2nc2ccccc2c3C(=O)O)cc1			O=c1cccccc1O	0.6875	O=C(Nc1ccc(C(=O)O)c(O)c1)c1ccccc1	0.5
C=CCN(c1nnc(S)s1)c1c(Cl)cc([N+](=O)[O-])cc1Cl	107630	1	3030	0.676639	0.785608	-5.03835	0.441503	1	real	27	15320	C=CCNc1nnc(S)s1	76589	O=[N+]([O-])c1cc(Cl)c(F)c(Cl)c1			O=[N+]([O-])c1ccc(Cl)c2nonc12	0.444444	NC(=O)c1cc([N+](=O)[O-])cc([N+](=O)[O-])c1	0.545455
O=c1c(Cl)c(Cl)cnn1-c1ccc(Cl)cc1NC(c1ccc(Cl)cc1)c1ccc(C(F)(F)F)c(F)c1	116927	1	6863	0.676367	0.834327	-7.60802	0.419473	1	real	27	26285144	NC(c1ccc(Cl)cc1)c1ccc(C(F)(F)F)c(F)c1	131860	O=c1c(Cl)c(Cl)cnn1-c1ccc(Cl)cc1Cl			O=C(Nc1cc(Cl)ccc1O)Nc1cc(C(F)(F)F)ccc1Cl	0.486486	Oc1ccc(Cl)cc1	0.615385
CCCCN(c1nnc(S)s1)c1c([N+](=O)[O-])cnc2ccc([N+](=O)[O-])cc12	105922	2	2316	0.675909	0.798189	-5.7372	0.472481	1	real	27	6828	CCCCNc1nnc(S)s1	12409982	O=[N+]([O-])c1ccc2ncc([N+](=O)[O-])c(Cl)c2c1			O=[N+]([O-])c1ccc2c(c1)S(=O)(=O)C=C2	0.5	NC(=O)c1cc([N+](=O)[O-])cc([N+](=O)[O-])c1	0.5
CCOC(=O)N(c1cc(Cl)c(Br)cc1[N+](=O)[O-])S(=O)(=O)N1CCC(C)(N)C1	113146	0	5309	0.675886	0.760587	-3.76638	0	1	real	27	27066438	CCOC(=O)NS(=O)(=O)N1CCC(C)(N)C1	9548144	O=[N+]([O-])c1cc(Br)c(Cl)cc1F			O=[N+]([O-])c1ccc(Cl)c2nonc12	0.518519	NC(=O)c1cc([N+](=O)[O-])cc([N+](=O)[O-])c1	0.590909
O=C(c1ccccc1O)N(c1ccc(Cl)c(C(F)(F)F)c1)S(=O)(=O)c1nc(-c2ccccc2)n(-c2ccccc2)n1	107821	3	3113	0.675809	0.804126	-6.05395	0.454415	1	real	40	4061071	O=C(Nc1ccc(Cl)c(C(F)(F)F)c1)c1ccccc1O	26416867	O=S(=O)(F)c1nc(-c2ccccc2)n(-c2ccccc2)n1			O=c1cccccc1O	0.6875	Oc1ccc(Cl)c2cccnc12	0.56
O=C(Nc1cc(O)c(Cl)cc1Cl)c1cc(-c2ccc(CO)c(C(F)(F)F)c2)n[nH]1	120175	1	8202	0.675729	0.78718	-5.16941	0.501026	1	wuxi	8	WXCD00191766_phase_3_Br_COOH	O=C(O)c1cc(Br)n[nH]1	BT2799_BT	OCc1ccc(B(O)O)cc1C(F)(F)F	AG3998_AG	Nc1cc(O)c(Cl)cc1Cl	O=C(Nc1cc(C(F)(F)F)ccc1O)Nc1cc(C(F)(F)F)ccc1O	0.62963	Oc1ccc(Cl)cc1	0.538462
C=CCN(c1nnc(S)s1)c1nc2sccn2c1[N+](=O)[O-]	103930	1	1489	0.675483	0.784415	-5.03757	0.385041	1	real	27	15320	C=CCNc1nnc(S)s1	37542	O=[N+]([O-])c1c(Cl)nc2sccn12			Nc1nnc(Sc2ncc([N+](=O)[O-])s2)s1	0.363636	NC(=O)c1cc([N+](=O)[O-])cc([N+](=O)[O-])c1	0.409091
O=[N+]([O-])c1cc[n+]([O-])cc1NCC1(CO)COC1	102814	1	1018	0.675415	0.725645	-1.95898	0.528707	1	real	27	2802614	NCC1(CO)COC1	2990197	O=[N+]([O-])c1cc[n+]([O-])cc1F			O=C1c2c(O)ccc([N+](=O)[O-])c2C(=O)c2c([N+](=O)[O-])ccc(O)c21	0.5	[O-][n+]1cc[n+]([O-])c2ccccc21	0.466667
CC(=O)NC[C@H]1CN(c2ccc(N3CCN(C(=O)Cc4cccc(-c5c(F)ccc(O)c5F)n4)CC3)c(F)c2)C(=O)O1	111864	1	4789	0.675386	0.78215	-4.92397	0.474926	1	wuxi	8	WXCD02505630_phase_3_Br_COOH	O=C(O)Cc1cccc(Br)n1	BT0695_BT	OB(O)c1c(F)ccc(O)c1F	AN00795_AN	CC(=O)NC[C@H]1CN(c2ccc(N3CCNCC3)c(F)c2)C(=O)O1	CC(=O)NC[C@H]1CN(c2ccc(N3CCN(C(=O)CO)CC3)c(F)c2)C(=O)O1	0.925926	CC(=O)NC[C@H]1CN(c2ccc(N3CCN(C(=O)CO)CC3)c(F)c2)C(=O)O1	0.925926
O=C(Nc1cc(F)c(O)cc1Cl)c1nsc2cc(-c3ccc(-c4cccs4)s3)ccc12	118423	1	7481	0.675009	0.790294	-5.37122	0.488938	1	wuxi	8	WXCD02502139_phase_3_Br_COOH	O=C(O)c1nsc2cc(Br)ccc12	BT3872_BT	OB(O)c1ccc(-c2cccs2)s1	AG00073_AG	Nc1cc(F)c(O)cc1Cl	O=C(Nc1ccc(Cl)cc1F)c1ccccc1O	0.617647	Oc1ccc(Cl)cc1	0.538462
O=C(COC(=O)c1cn(C2CC2)c2cc(Cl)c(F)cc2c1=O)c1ccc(N2CCOC2=O)cc1	100888	1	209	0.674975	0.799093	-5.83455	0.146883	1	real	1458	59353	O=C(O)c1cn(C2CC2)c2cc(Cl)c(F)cc2c1=O	3575987	O=C(CCl)c1ccc(N2CCOC2=O)cc1			O=C(O)c1cn(C2CC2)c2cc(Cl)c(F)cc2c1=O	0.897436	O=C(O)c1cn(C2CC2)c2cc(N3CCNCC3)c(F)cc2c1=O	0.652174
O=C(Nc1cc(Cl)c(Cl)cc1O)c1ncc(-c2cc(F)c(F)cc2O)cn1	101031	1	271	0.674728	0.784348	-5.0744	0.227214	1	wuxi	8	WXCD00614067_phase_3_Br_COOH	O=C(O)c1ncc(Br)cn1	BT6783_BT	OB(O)c1cc(F)c(F)cc1O	AG1333_AG	Nc1cc(Cl)c(Cl)cc1O	O=C(Nc1ccc(Cl)cc1F)c1ccccc1O	0.588235	Oc1ccc(Cl)cc1	0.538462
Cc1cc2c(cc1-c1cccc3nc(C(=O)Nc4c(Cl)cc(Cl)c5ccccc45)ccc13)C(C)(C)CCC2(C)C	119691	1	8003	0.674702	0.81058	-6.45156	0.470673	1	wuxi	8	WXCD02501367_phase_3_Br_COOH	O=C(O)c1ccc2c(Br)cccc2n1	BT1024_BT	Cc1cc2c(cc1B(O)O)C(C)(C)CCC2(C)C	AG00226_AG	Nc1c(Cl)cc(Cl)c2ccccc12	Cc1cc2c(cc1C(=O)c1ccc(C(=O)O)cc1)C(C)(C)CCC2(C)C	0.65625	Cc1cc(O)cc(C)c1Cl	0.625
CCOC(=O)N(c1nnc(S)s1)c1cc(F)c([N+](=O)[O-])cc1F	111242	0	4536	0.67459	0.761058	-3.86035	0	1	real	27	44512	CCOC(=O)Nc1nnc(S)s1	3012866	O=[N+]([O-])c1cc(F)c(Cl)cc1F			O=C1c2c(O)ccc([N+](=O)[O-])c2C(=O)c2c([N+](=O)[O-])ccc(O)c21	0.5	NC(=O)c1cc([N+](=O)[O-])cc([N+](=O)[O-])c1	0.5
Cc1cc(Cl)cc(NC(=O)c2cc(C=Cc3ccc(Br)cc3)nc3ccc(Br)cc23)c1O	110291	1	4143	0.674554	0.816676	-6.77921	0.394746	1	real	527	3532896	Cc1cc(Cl)cc(N)c1O	2016991	O=C(O)c1cc(C=Cc2ccc(Br)cc2)nc2ccc(Br)cc12			Oc1cc(O)cc(/C=C/c2ccc(Br)cc2)c1	0.772727	Cc1cc(O)cc(C)c1Cl	0.625
O=C(Nc1cc(Cl)cc(Cl)c1O)c1cc2cc(-c3cc(F)c(F)cc3F)ccn2n1	104759	1	1834	0.674522	0.793808	-5.58153	0.372918	1	wuxi	8	WXCD00908264_phase_3_Br_COOH	O=C(O)c1cc2cc(Br)ccn2n1	BT0587_BT	OB(O)c1cc(F)c(F)cc1F	AG1183_AG	Nc1cc(Cl)cc(Cl)c1O	O=C(Nc1cc(Cl)cc(Cl)c1O)c1c(O)c(Cl)cc(Cl)c1Cl	0.741935	Oc1ccc(Cl)cc1	0.615385
CCOC(=O)N(c1cc(Cl)cc([N+](=O)[O-])c1I)S(=O)(=O)N1CCC(C)(N)C1	124347	0	9882	0.674458	0.758927	-3.75561	0	1	real	27	27066438	CCOC(=O)NS(=O)(=O)N1CCC(C)(N)C1	8035123	O=[N+]([O-])c1cc(Cl)cc(Cl)c1I			Oc1c(I)cc(I)cc1I	0.571429	NC(=O)c1cc([N+](=O)[O-])cc([N+](=O)[O-])c1	0.590909
C[C@@H](O)[C@@H](NCC(=O)C(C#N)=C1Nc2ccccc2S1)C(F)(F)F	113060	1	5275	0.674291	0.780859	-4.91481	0.48135	1	real	2230	22132073	C[C@@H](O)[C@@H](N)C(F)(F)F	4339	N#CC(C(=O)CCl)=C1Nc2ccccc2S1			O=c1cccccc1O	0.4375	O=C(O)C(O)c1ccccc1	0.555556
O=C(Nc1cc(Br)cc(Br)c1O)c1cc(C=Cc2ccc(Br)cc2)nc2ccc(Br)cc12	109714	1	3902	0.674271	0.804938	-6.17872	0.411822	1	real	527	15136427	Nc1cc(Br)cc(Br)c1O	2016991	O=C(O)c1cc(C=Cc2ccc(Br)cc2)nc2ccc(Br)cc12			Oc1cc(O)cc(/C=C/c2ccc(Br)cc2)c1	0.772727	Nc1ccc(C(=O)O)c(O)c1	0.454545
O=S(Cc1ccc(Cl)cc1)c1nc(NC(c2ccc(Cl)cc2)c2cccc(OC(F)(F)F)c2)ns1	118400	1	7472	0.674157	0.828001	-7.39435	0.433175	1	real	27	26056992	NC(c1ccc(Cl)cc1)c1cccc(OC(F)(F)F)c1	4196381	O=S(Cc1ccc(Cl)cc1)c1nc(Cl)ns1			FC(F)(F)Oc1ccc(Nc2ccc3cccc(Cl)c3n2)cc1	0.5	Oc1ccc(Cl)cc1	0.615385
O=C(Nc1cc(Cl)c(O)cc1Cl)c1ccc(-c2ccc(Oc3ccc(F)cc3)cc2)cn1	116376	1	6643	0.67415	0.81166	-6.53773	0.447326	1	wuxi	8	WXCD00900937_phase_3_Br_COOH	O=C(O)c1ccc(Br)cn1	BT5759_BT	OB(O)c1ccc(Oc2ccc(F)cc2)cc1	AG1187_AG	Nc1cc(Cl)c(O)cc1Cl	O=C(Nc1ccc(Cl)cc1F)c1ccccc1O	0.558824	Oc1ccc(Cl)cc1	0.538462
CC(C)(C)c1ccc(C=C2CCc3c2nc2ccccc2c3C(=O)Oc2ccc(Oc3ccc(C(F)(F)F)cc3NC(=O)CCl)cc2)cc1	104249	1	1621	0.674087	0.804654	-6.17361	0.331015	1	real	1458	5476	CC(C)(C)c1ccc(C=C2CCc3c2nc2ccccc2c3C(=O)O)cc1	8059	O=C(CCl)Nc1cc(C(F)(F)F)ccc1Oc1ccc(Br)cc1			O=C(Nc1cc(C(F)(F)F)ccc1O)Nc1cc(C(F)(F)F)ccc1O	0.703704	Cc1cc(NCCCCCCCCCCNc2cc(C)nc3ccccc23)c2ccccc2n1	0.580645
O=C(Nc1ccc2c3c(cccc13)-c1ccccc1-2)c1ccc2c(-c3cc(O)c(F)cc3F)cccc2n1	116512	1	6697	0.67402	0.806256	-6.26125	0.454123	1	wuxi	8	WXCD02501367_phase_3_Br_COOH	O=C(O)c1ccc2c(Br)cccc2n1	BT6730_BT	OB(O)c1cc(O)c(F)cc1F	AG1403_AG	Nc1ccc2c3c(cccc13)-c1ccccc1-2	O=C(Nc1ccc(Cl)cc1F)c1ccccc1O	0.647059	O=C(Nc1ccc(C(=O)O)c(O)c1)c1ccccc1	0.5
CCOC(=O)N(c1nnc(S)s1)c1ncccc1[N+](=O)[O-]	119086	1	7756	0.673403	0.751036	-3.39815	0.549998	1	real	27	44512	CCOC(=O)Nc1nnc(S)s1	10441	O=[N+]([O-])c1cccnc1Cl			c1ccc(SSc2ccccn2)nc1	0.529412	O=[N+]([O-])c1ccc(O)c2ncccc12	0.6
CCCCc1ccc(-c2ccc(-c3ccc4c(CC(=O)Nc5cc(F)c(O)cc5Cl)n[nH]c4c3)c(F)c2)cc1	117082	1	6928	0.673396	0.817402	-6.87917	0.435616	1	wuxi	8	LN01366295_phase_3_Br_COOH	O=C(O)Cc1n[nH]c2cc(Br)ccc12	BT2018_BT	CCCCc1ccc(-c2ccc(B(O)O)c(F)c2)cc1	AG00073_AG	Nc1cc(F)c(O)cc1Cl	CCCCCCCCCc1ccc(B(O)O)cc1	0.6	CCCCCCCCCCCCCCCCCCCCCCO	0.538462
CCCCC[C@H]1CC[C@H](c2ccc(-c3cc(C(=O)Nc4cc5ccccc5cc4I)cnc3OC)cc2)CC1	110503	1	4227	0.673337	0.805904	-6.27927	0.439423	1	wuxi	8	WXCD02015790_phase_3_Br_COOH	COc1ncc(C(=O)O)cc1Br	BT2016_BT	CCCCC[C@H]1CC[C@H](c2ccc(B(O)O)cc2)CC1	AG0815_AG	Nc1cc2ccccc2cc1I	Nc1cc2ccccc2cc1N	0.642857	CCCCCCCCCCCCCCCCCCCCCCO	0.692308
O=C(Nc1cc(Br)cc(Cl)c1O)c1cscc1-c1ccc(F)c2ccccc12	120378	1	8282	0.673232	0.794533	-5.68853	0.482872	1	wuxi	8	WXCD00302715_phase_3_Br_COOH	O=C(O)c1cscc1Br	BT0966_BT	OB(O)c1ccc(F)c2ccccc12	AG3730_AG	Nc1cc(Br)cc(Cl)c1O	O=C(Nc1ccc(Cl)cc1F)c1ccccc1O	0.676471	Oc1ccc(Cl)cc1	0.615385
CCCc1ccc(-c2ccc(CC(=O)Nc3ccc(C)c(O)c3Cl)cc2F)cc1	118142	1	7366	0.673206	0.813881	-6.70465	0.445205	1	wuxi	8	WXCD02502779_phase_3_Br_COOH	O=C(O)Cc1ccc(Br)c(F)c1	BT0842_BT	CCCc1ccc(B(O)O)cc1	AG1721_AG	Cc1ccc(N)c(Cl)c1O	Oc1c(O)c(Cl)c(Cl)c(Cl)c1Cl	0.7	Cc1cc(O)cc(C)c1Cl	0.6875
CCCCOc1cccc(F)c1-c1cccc([C@@H](CC(=O)O)N[CH]c2cc([N+](=O)[O-])cc(Br)c2O)c1	121032	1	8554	0.672692	0.795171	-5.75087	0.481571	1	wuxi	13	LN01374998_phase_3_Br_N-Boc	CC(C)(C)OC(=O)N[C@H](CC(=O)O)c1cccc(Br)c1	BT2252_BT	CCCCOc1cccc(F)c1B(O)O	QS0748_QS	O=Cc1cc([N+](=O)[O-])cc(Br)c1O	CCCCC/C=C\C/C=C\C/C=C\C/C=C\CCCC(=O)O	0.6	NC(=O)c1cc([N+](=O)[O-])cc([N+](=O)[O-])c1	0.636364
CC(C)c1ccc2c(c1)CC[C@H]1[C@](C)(CNc3c(Cl)cnn(-c4ccc(Cl)cc4Cl)c3=O)CCC[C@]21C	107955	0	3169	0.672672	0.807365	-6.39148	0	1	real	27	3556093	CC(C)c1ccc2c(c1)CC[C@H]1[C@](C)(CN)CCC[C@]21C	131860	O=c1c(Cl)c(Cl)cnn1-c1ccc(Cl)cc1Cl			O=C1C=CC(=O)C(c2cc(Cl)ccc2Cl)=C1	0.481481	Oc1ccc(Cl)cc1	0.538462
C=C(c1ccc(C(=O)N2Cc3[nH]nc(-c4ccc(F)cc4O)c3C2)cc1)c1cc2c(cc1C)C(C)(C)CCC2(C)C	102120	1	722	0.672386	0.806406	-6.35646	0.239605	1	wuxi	9	LN04613107_phase_3_Br_N-Boc	CC(C)(C)OC(=O)N1Cc2[nH]nc(Br)c2C1	BT1759_BT	OB(O)c1ccc(F)cc1O	SD1405_SD	C=C(c1ccc(C(=O)O)cc1)c1cc2c(cc1C)C(C)(C)CCC2(C)C	C=C(c1ccc(C(=O)O)cc1)c1cc2c(cc1C)C(C)(C)CCC2(C)C	0.882353	Cc1cc(O)cc(C)c1Cl	0.5
CC(C)(C)c1ccc(-c2nnc(SCC(=O)Nc3cc(Cl)c(O)c4ccccc34)n2-c2ccc(Cl)cc2)cc1	114803	2	5992	0.672273	0.806652	-6.37543	0.468607	1	real	527	3869519	Nc1cc(Cl)c(O)c2ccccc12	7724067	CC(C)(C)c1ccc(-c2nnc(SCC(=O)O)n2-c2ccc(Cl)cc2)cc1			Oc1c(O)c(Cl)c(Cl)c(Cl)c1Cl	0.6	Oc1ccc(Cl)cc1	0.769231
O=C(Nc1cc(O)c(Cl)cc1Cl)c1cccn2c(-c3ccc(C(F)(F)F)c(F)c3F)cnc12	107297	1	2892	0.672154	0.794779	-5.75903	0.402505	1	wuxi	8	LN00217393_phase_3_Br_COOH	O=C(O)c1cccn2c(Br)cnc12	BT5788_BT	OB(O)c1ccc(C(F)(F)F)c(F)c1F	AG3998_AG	Nc1cc(O)c(Cl)cc1Cl	O=C(Nc1ccc(Cl)cc1F)c1ccccc1O	0.647059	Oc1ccc(Cl)c2cccnc12	0.56
O=C(CCl)Nc1cccc(C(=O)Nc2cccc(C(F)(F)OC(=O)CN3C(=O)C(=Cc4ccc(Br)cc4)SC3=S)c2)c1	114801	1	5991	0.672111	0.820001	-7.08418	0.421288	1	real	1458	141764	O=C(O)CN1C(=O)C(=Cc2ccc(Br)cc2)SC1=S	6158	O=C(CCl)Nc1cccc(C(=O)Nc2cccc(C(F)(F)F)c2)c1			O=C(O)c1ccc(/C=C2\SC(=S)N(Cc3cccc(C(F)(F)F)c3)C2=O)cc1	0.705882	O=C(Nc1ccc(C(=O)O)c(O)c1)c1ccccc1	0.566667
O=C(Nc1ccc(-c2ccccc2C(F)(F)F)cc1F)NC(c1ccc(OC(F)(F)F)cc1)c1cccc(Cl)c1	115855	1	6428	0.672104	0.832286	-7.72885	0.412286	1	real	2430	7673770	Nc1ccc(-c2ccccc2C(F)(F)F)cc1F	26056995	NC(c1ccc(OC(F)(F)F)cc1)c1cccc(Cl)c1			O=C(Nc1ccc(Cl)cc1F)c1ccccc1O	0.647059	O=C(O)C(O)c1ccccc1	0.611111
Cn1cc(C(=O)Nc2cccc(O)c2Cl)c2cc(-c3cc(F)c(F)cc3F)ccc21	119586	1	7960	0.672002	0.792914	-5.66938	0.479831	1	wuxi	8	LN00226029_phase_3_Br_COOH	Cn1cc(C(=O)O)c2cc(Br)ccc21	BT0587_BT	OB(O)c1cc(F)c(F)cc1F	AG1574_AG	Nc1cccc(O)c1Cl	O=C(Nc1ccc(Cl)cc1F)c1ccccc1O	0.676471	Cc1cc(O)cc(C)c1Cl	0.5625
CC(C)(C)c1ccc(C=C2CCCc3c2nc2ccccc2c3C(=O)NCc2cccc3c(O)cccc23)cc1	112952	1	5234	0.671956	0.818512	-7.01438	0.406936	1	real	22	11916078	NCc1cccc2c(O)cccc12	5478	CC(C)(C)c1ccc(C=C2CCCc3c2nc2ccccc2c3C(=O)O)cc1			O=c1cccccc1O	0.6875	NNC(=O)c1ccncc1	0.52381
O=[N+]([O-])c1ccc(CN2CCC2(CO)CO)s1	101104	1	304	0.671922	0.71653	-1.66763	0.496419	1	real	2230	26630491	OCC1(CO)CCN1	3697134	O=[N+]([O-])c1ccc(CCl)s1			OCc1ccc(-c2ccc(-c3ccc(CO)s3)o2)s1	0.454545	O=[N+]([O-])c1ccc(/C=[N+](/[O-])CCO)o1	0.451613
O=C(CNC(c1ccc(Cl)cc1)c1ccc(OC(F)(F)F)cc1)Nc1nc2ccc(F)cc2s1	114519	0	5878	0.671892	0.803351	-6.22262	0	1	real	2230	26056994	NC(c1ccc(Cl)cc1)c1ccc(OC(F)(F)F)cc1	13454	O=C(CCl)Nc1nc2ccc(F)cc2s1			N#Cc1ccc2nc(NC(=O)Nc3cccc(Cl)c3)sc2c1	0.543478	Oc1ccc(Cl)cc1	0.692308
O=C1CC(=O)N(c2ccc(F)cc2)N=C1C(=O)NCCN1C(=O)SC(=Cc2ccc(Cl)c(Cl)c2)C1=O	107270	2	2881	0.671824	0.819733	-7.08543	0.376369	1	real	22	7806	NCCN1C(=O)SC(=Cc2ccc(Cl)c(Cl)c2)C1=O	17586772	O=C(O)C1=NN(c2ccc(F)cc2)C(=O)CC1=O			O=C(Nc1ccc(Cl)cc1)Nc1ccc(Cl)c(Cl)c1	0.576923	NNC(=O)c1ccncc1	0.47619
CCCCOc1ccc(-c2ccc(C3(C(=O)Nc4cc(Cl)c(Cl)cc4F)CC3)cc2)c(OCCCC)c1	113263	1	5357	0.671741	0.811934	-6.68086	0.421068	1	wuxi	8	WXCD00610417_phase_3_Br_COOH	O=C(O)C1(c2ccc(Br)cc2)CC1	BT1666_BT	CCCCOc1ccc(B(O)O)c(OCCCC)c1	AG2157_AG	Nc1cc(Cl)c(Cl)cc1F	O=C(O)C1(c2ccc(-c3ccc(Cl)c(Cl)c3)c(F)c2)CC1	0.675676	CCCCCCCCCCCCCCCCCCCCCCO	0.692308
CC(=O)NC[C@H]1CN(c2ccc(N3CCN(C(=O)Cc4cccc(-c5cccc(F)c5O)n4)CC3)c(F)c2)C(=O)O1	100648	1	110	0.67174	0.776049	-4.79888	0.226145	1	wuxi	8	WXCD02505630_phase_3_Br_COOH	O=C(O)Cc1cccc(Br)n1	BT1823_BT	OB(O)c1cccc(F)c1O	AN00795_AN	CC(=O)NC[C@H]1CN(c2ccc(N3CCNCC3)c(F)c2)C(=O)O1	CC(=O)NC[C@H]1CN(c2ccc(N3CCN(C(=O)CO)CC3)c(F)c2)C(=O)O1	0.925926	CC(=O)NC[C@H]1CN(c2ccc(N3CCN(C(=O)CO)CC3)c(F)c2)C(=O)O1	0.925926
O=C(Nc1cc(Cl)c(Cl)cc1O)c1cccn2c(-c3ccc(OC(F)(F)F)c([N+](=O)[O-])c3)cnc12	105458	1	2123	0.67171	0.811388	-6.65387	0.335622	1	wuxi	8	LN00217393_phase_3_Br_COOH	O=C(O)c1cccn2c(Br)cnc12	BT7192_BT	O=[N+]([O-])c1cc(B(O)O)ccc1OC(F)(F)F	AG1333_AG	Nc1cc(Cl)c(Cl)cc1O	O=C(Nc1ccc(Cl)cc1F)c1ccccc1O	0.647059	O=[N+]([O-])c1ccc(O)c2ncccc12	0.6
Cc1nc(-c2ccc(F)cc2C(F)(F)F)ccc1C(=O)Nc1cc(Br)cc(Cl)c1O	105550	1	2161	0.67136	0.797458	-5.94198	0.370057	1	wuxi	8	WXCD02010855_phase_3_Br_COOH	Cc1nc(Br)ccc1C(=O)O	BT0605_BT	OB(O)c1ccc(F)cc1C(F)(F)F	AG3730_AG	Nc1cc(Br)cc(Cl)c1O	O=C(Nc1cc(C(F)(F)F)ccc1C(F)(F)F)c1cc(Br)ccc1O	0.641026	Cc1cc(O)cc(C)c1Cl	0.5625
CCCCCCc1ccc(-c2csc(NC(=O)CNC(c3ccc(Cl)cc3)c3ccccc3OC(F)(F)F)n2)cc1	111009	2	4442	0.671219	0.80918	-6.56432	0.483824	1	real	2230	26056991	NC(c1ccc(Cl)cc1)c1ccccc1OC(F)(F)F	7000	CCCCCCc1ccc(-c2csc(NC(=O)CCl)n2)cc1			CCCCCCC[NH2+3](CC)(CC)CCCCc1ccc(Cl)cc1	0.733333	CCCCCCCCCCCCCCCCCCCCCCO	0.692308
C[C@H]1COc2c(N3CCN(C)CC3)c(F)cc3c(=O)c(C(=O)Nc4cc(Cl)cc(F)c4O)cn1c23	100890	1	210	0.671173	0.782138	-5.14848	0.199219	1	real	22	3680903	Nc1cc(Cl)cc(F)c1O	3557400	C[C@H]1COc2c(N3CCN(C)CC3)c(F)cc3c(=O)c(C(=O)O)cn1c23			CC1COc2c(N3CCN(C)CC3)c(F)cc3c(=O)c(C(=O)O)cn1c23.CC1COc2c(N3CCN(C)CC3)c(F)cc3c(=O)c(C(=O)O)cn1c23.O	0.903846	CC1COc2c(N3CCN(C)CC3)c(F)cc3c(=O)c(C(=O)O)cn1c23	0.921569
CCCCC[C@H]1CC[C@H](c2ccc(-c3ccc(C4(C(=O)Nc5ccc6cccc(Cl)c6n5)CCCC4)cc3)cc2)CC1	120198	1	8210	0.671126	0.807124	-6.46144	0.467322	1	wuxi	8	WXCD00610362_phase_3_Br_COOH	O=C(O)C1(c2ccc(Br)cc2)CCCC1	BT2016_BT	CCCCC[C@H]1CC[C@H](c2ccc(B(O)O)cc2)CC1	AF3621_AF	Nc1ccc2cccc(Cl)c2n1	FC(F)(F)Oc1ccc(Nc2ccc3cccc(Cl)c3n2)cc1	0.578947	CCCCCCCCCCCCCCCCCCCCCCO	0.615385
COc1nc(-c2ccc([N+](=O)[O-])c(F)c2)ccc1C(=O)Nc1cc(Cl)c(Cl)cc1O	120275	1	8242	0.671068	0.804654	-6.33498	0.459682	1	wuxi	8	WXCD02010716_phase_3_Br_COOH	COc1nc(Br)ccc1C(=O)O	BT7284_BT	O=[N+]([O-])c1ccc(B(O)O)cc1F	AG1333_AG	Nc1cc(Cl)c(Cl)cc1O	O=C1c2c(O)ccc([N+](=O)[O-])c2C(=O)c2c([N+](=O)[O-])ccc(O)c21	0.666667	Nc1ccc(C(=O)O)c(O)c1	0.545455
O=C(Nc1cccc(O)c1Cl)c1[nH]nc2ccc(-c3cc(OC(F)(F)F)ccc3O)cc12	118006	1	7311	0.671027	0.805638	-6.3888	0.452417	1	wuxi	8	WXCD00614089_phase_3_Br_COOH	O=C(O)c1[nH]nc2ccc(Br)cc12	BT2756_BT	OB(O)c1cc(OC(F)(F)F)ccc1O	AG1574_AG	Nc1cccc(O)c1Cl	Oc1c(O)c(Cl)c(Cl)c(Cl)c1Cl	0.6	Oc1ccc(Cl)cc1	0.538462
CN1C(=C(C#N)C(=O)CNC(c2ccc(Cl)cc2)c2ccccc2C(F)(F)F)Sc2ccccc21	103487	1	1302	0.670888	0.828612	-7.60113	0.236701	1	real	2230	26057505	NC(c1ccc(Cl)cc1)c1ccccc1C(F)(F)F	17062	CN1C(=C(C#N)C(=O)CCl)Sc2ccccc21			Clc1ccc(C(c2c[nH]c3ccccc23)c2c[nH]c3ccccc23)cc1	0.482759	Oc1ccc(Cl)cc1	0.692308
CN1C(=C(C#N)C(=O)COC(=O)CCN2C(=O)C(=Cc3ccc(F)cc3)SC2=S)N(C)c2ccccc21	106253	1	2455	0.67075	0.817129	-7.00623	0.335923	1	real	1458	43186	O=C(O)CCN1C(=O)C(=Cc2ccc(F)cc2)SC1=S	14518	CN1C(=C(C#N)C(=O)CCl)N(C)c2ccccc21			CC(C)C(C(=O)O)N1C(=O)/C(=C\c2ccc(Br)cc2)SC1=S	0.585366	[O-][n+]1cc[n+]([O-])c2ccccc21	0.466667
Fc1cc(Br)cc2c(Cl)cc(C(F)(F)NC3CCCCc4cc(Br)ccc43)nc12	122481	0	9127	0.670695	0.82657	-7.50435	0	1	real	27	23691655	NC1CCCCc2cc(Br)ccc21	4376430	Fc1cc(Br)cc2c(Cl)cc(C(F)(F)F)nc12			CCN1CCn2c3c(c4cc(Br)ccc42)CCCC31	0.380952	Oc1ccc(Cl)cc1	0.384615
O=C(CNC(c1ccc(Cl)cc1)c1ccccc1C(F)(F)F)NC(c1ccccc1)c1ccc2[nH]c(C(F)(F)F)nc2c1	120021	0	8137	0.670532	0.786396	-5.4061	0	1	real	2230	26057505	NC(c1ccc(Cl)cc1)c1ccccc1C(F)(F)F	46171	O=C(CCl)NC(c1ccccc1)c1ccc2[nH]c(C(F)(F)F)nc2c1			Clc1ccc(C(c2c[nH]c3ccccc23)c2c[nH]c3ccccc23)cc1	0.551724	Oc1ccc(Cl)cc1	0.692308
C[C@H]1COc2c(F)c(F)cc3c(=O)c(C(=O)OCC(=O)NCCN4C(=O)C(=Cc5ccc6c(c5)OCO6)SC4=S)cn1c23	102543	1	903	0.669916	0.794298	-5.85343	0.290729	1	real	1458	3563217	C[C@H]1COc2c(F)c(F)cc3c(=O)c(C(=O)O)cn1c23	36827	O=C(CCl)NCCN1C(=O)C(=Cc2ccc3c(c2)OCO3)SC1=S			CC1COc2c(N3CCN(C)CC3)c(F)cc3c(=O)c(C(=O)O)cn1c23.CC1COc2c(N3CCN(C)CC3)c(F)cc3c(=O)c(C(=O)O)cn1c23.O	0.711538	CC1COc2c(N3CCN(C)CC3)c(F)cc3c(=O)c(C(=O)O)cn1c23	0.72549
Cc1cc(F)c(F)c(-c2ccc(C(=O)Nc3cc(Cl)c(O)cc3Cl)nc2)c1	117566	1	7130	0.669898	0.793804	-5.82851	0.466411	1	wuxi	8	WXCD00900937_phase_3_Br_COOH	O=C(O)c1ccc(Br)cn1	BT7512_BT	Cc1cc(F)c(F)c(B(O)O)c1	AG1187_AG	Nc1cc(Cl)c(O)cc1Cl	O=C(Nc1ccc(Cl)cc1F)c1ccccc1O	0.588235	Cc1cc(O)cc(C)c1Cl	0.5625
CCCCCOc1ccc(-c2ccc(-c3cc(C(=O)Nc4cc(F)cc(C)c4O)c(=O)n(C)c3)cc2)cc1	106806	1	2691	0.669897	0.814113	-6.89369	0.358356	1	wuxi	8	LN00169958_phase_3_Br_COOH	Cn1cc(Br)cc(C(=O)O)c1=O	BT1445_BT	CCCCCOc1ccc(-c2ccc(B(O)O)cc2)cc1	AG1655_AG	Cc1cc(F)cc(N)c1O	Cc1cc(O)cc(C)c1O	0.714286	CCCCCCCCCCCCCCCCCCCCCCO	0.615385
Cc1cc(C(C)(C)C)ccc1OCc1ccccc1-c1ccc2n[nH]c(C(=O)Nc3cc(Cl)c(Cl)cc3F)c2c1	119000	1	7721	0.669772	0.807379	-6.54716	0.451072	1	wuxi	8	WXCD00614089_phase_3_Br_COOH	O=C(O)c1[nH]nc2ccc(Br)cc12	BT4446_BT	Cc1cc(C(C)(C)C)ccc1OCc1ccccc1B(O)O	AG2157_AG	Nc1cc(Cl)c(Cl)cc1F	O=C(Nc1ccc(Cl)cc1F)c1ccccc1O	0.588235	Cc1cc(O)cc(C)c1Cl	0.625
CCCc1ccc(-c2ccc(-c3ccc4c(c3C(=O)Nc3ccc(-c5nc6c(Cl)cc(Cl)cc6[nH]5)cc3)OCO4)cc2)cc1	120426	1	8302	0.669724	0.826225	-7.53813	0.431021	1	wuxi	8	WXCD02506312_phase_3_Br_COOH	O=C(O)c1c(Br)ccc2c1OCO2	BT3844_BT	CCCc1ccc(-c2ccc(B(O)O)cc2)cc1	AG00154_AG	Nc1ccc(-c2nc3c(Cl)cc(Cl)cc3[nH]2)cc1	O=C(Nc1ccc(Cl)cc1)Nc1ccc(Cl)c(Cl)c1	0.615385	Oc1ccc(Cl)cc1	0.538462
CCc1ccc(-c2ccc(-c3cc(C(=O)Nc4cc(O)c(Cl)cc4F)cnc3OC)cc2)cc1	111871	1	4792	0.669662	0.818948	-7.15982	0.389203	1	wuxi	8	WXCD02015790_phase_3_Br_COOH	COc1ncc(C(=O)O)cc1Br	BT0860_BT	CCc1ccc(-c2ccc(B(O)O)cc2)cc1	AG0820_AG	Nc1cc(O)c(Cl)cc1F	O=C(Nc1ccc(Cl)cc1F)c1ccccc1O	0.588235	Oc1ccc(Cl)cc1	0.538462
CSc1cc(F)c(-c2ccc3n[nH]c(C(=O)Nc4cccc(OC(F)(F)F)c4O)c3c2)cc1F	123886	1	9702	0.669615	0.80234	-6.29134	0.470811	1	wuxi	8	WXCD00614089_phase_3_Br_COOH	O=C(O)c1[nH]nc2ccc(Br)cc12	BT3072_BT	CSc1cc(F)c(B(O)O)cc1F	AG5002_AG	Nc1cccc(OC(F)(F)F)c1O	Oc1c(I)cc(I)cc1I	0.571429	NNC(=O)c1ccncc1	0.47619
O=C(Nc1ccc2c(c1)C(=O)C(=O)c1ccccc1-2)c1ccc(Sc2ccc(Cl)cc2)c([N+](=O)[O-])c1	111422	1	4611	0.669579	0.820402	-7.24048	0.387682	1	real	22	12410267	Nc1ccc2c(c1)C(=O)C(=O)c1ccccc1-2	8789	O=C(O)c1ccc(Sc2ccc(Cl)cc2)c([N+](=O)[O-])c1			CC(C)(C)C(=O)Nc1ccc2c(c1)C(=O)C(=O)c1ccccc1-2	0.75	Oc1ccc(Cl)cc1	0.692308
O=C(CN1C(=O)C(=Cc2ccc(Br)cc2)SC1=S)NCCN1C(=O)SC(=Cc2ccccc2F)C1=O	120435	2	8306	0.669453	0.818176	-7.13053	0.439005	1	real	22	6821	NCCN1C(=O)SC(=Cc2ccccc2F)C1=O	141764	O=C(O)CN1C(=O)C(=Cc2ccc(Br)cc2)SC1=S			CC(C)C(C(=O)O)N1C(=O)/C(=C\c2ccc(Br)cc2)SC1=S	0.682927	[O-][n+]1cc[n+]([O-])c2ccccc21	0.466667
O=C(Nc1cc(Cl)cc(F)c1O)c1c2c(nc3ccccc13)C(=Cc1ccc(F)cc1)CCC2	118686	1	7589	0.669291	0.800175	-6.19504	0.460748	1	real	22	3680903	Nc1cc(Cl)cc(F)c1O	5573	O=C(O)c1c2c(nc3ccccc13)C(=Cc1ccc(F)cc1)CCC2			O=C(Nc1cc(Cl)cc(Cl)c1O)c1c(O)c(Cl)cc(Cl)c1Cl	0.677419	Oc1ccc(Cl)cc1	0.615385
CC(C)(C)c1ccc(C=C2SC(=O)N(CCNC(=O)CNC(c3cccc([N+](=O)[O-])c3F)C(F)(F)F)C2=O)cc1	115393	1	6241	0.668877	0.809295	-6.69555	0.438309	1	real	2230	11854349	NC(c1cccc([N+](=O)[O-])c1F)C(F)(F)F	9608	CC(C)(C)c1ccc(C=C2SC(=O)N(CCNC(=O)CCl)C2=O)cc1			O=C1c2c(O)ccc([N+](=O)[O-])c2C(=O)c2c([N+](=O)[O-])ccc(O)c21	0.583333	CC(=O)Nc1ncc([N+](=O)[O-])s1	0.466667
C#Cc1cc(Br)ccc1NC(=O)Nc1ccc(Cl)cc1-c1ccc(C(F)(F)F)cc1	119244	1	7821	0.668855	0.844774	-8.55743	0.402009	1	real	2430	7171334	Nc1ccc(Cl)cc1-c1ccc(C(F)(F)F)cc1	3059445	C#Cc1cc(Br)ccc1N			O=C(Nc1cc(C(F)(F)F)ccc1O)Nc1cc(C(F)(F)F)ccc1O	0.740741	Oc1ccc(Cl)cc1	0.615385
O=C(Nc1nc2c(O)ccc(Cl)c2s1)c1c2c(nc3ccccc13)C(=Cc1ccc(Cl)c(Cl)c1)CC2	109468	1	3801	0.66881	0.799938	-6.20836	0.406751	1	real	22	11622516	Nc1nc2c(O)ccc(Cl)c2s1	5352	O=C(O)c1c2c(nc3ccccc13)C(=Cc1ccc(Cl)c(Cl)c1)CC2			O=c1cccccc1O	0.6875	Oc1ccc(Cl)c2cccnc12	0.68
O=C(CCl)c1cc2cc(OC(=O)c3cn(C4CC4)c4c(O)c(F)c(F)cc4c3=O)ccc2[nH]1	104024	0	1528	0.66874	0.810364	-6.75892	0	1	real	1458	15151211	O=C(O)c1cn(C2CC2)c2c(O)c(F)c(F)cc2c1=O	26031472	O=C(CCl)c1cc2cc(Cl)ccc2[nH]1			O=C(O)c1cn(C2CC2)c2cc(Cl)c(F)cc2c1=O	0.666667	NC1CCN(c2c(F)cc3c(=O)c(C(=O)O)cn(C4CC4)c3c2Cl)C1	0.588235
CC1CCc2cc(F)cc3c(=O)c(C(=O)OCC(=O)c4ccc([N+](=O)[O-])o4)cn1c23	100723	2	142	0.668456	0.773712	-4.85179	0.257665	1	real	1458	61717	CC1CCc2cc(F)cc3c(=O)c(C(=O)O)cn1c23	2992756	O=C(CCl)c1ccc([N+](=O)[O-])o1			O=C(Nc1ccc(I)cc1)c1ccc([N+](=O)[O-])o1	0.588235	CC1CCc2cc(F)cc3c(=O)c(C(=O)O)cn1c23	0.902439
O=C(CCl)c1cn(-c2cccc(C(F)(F)OC(=O)C34CCCN(CC3)S4(=O)=O)c2)nn1	111253	1	4540	0.668424	0.756308	-3.94072	0.502723	1	real	1458	26042767	O=C(O)C12CCCN(CC1)S2(=O)=O	9985335	O=C(CCl)c1cn(-c2cccc(C(F)(F)F)c2)nn1			O=C(CCl)c1ccccc1Nc1cccc(C(F)(F)F)c1	0.526316	O=C(O)C(O)c1ccccc1	0.444444
COc1c(F)c(F)cc2c(=O)c(C(=O)Nc3cc(Br)cc(F)c3O)cn(C3CC3)c12	103183	1	1171	0.668238	0.804953	-6.50191	0.285355	1	real	22	76050	Nc1cc(Br)cc(F)c1O	7348849	COc1c(F)c(F)cc2c(=O)c(C(=O)O)cn(C3CC3)c12			O=C(O)c1cn(C2CC2)c2cc(Cl)c(F)cc2c1=O	0.641026	CNC1CCCN(c2c(F)cc3c(=O)c(C(=O)O)cn(C4CC4)c3c2OC)C1	0.631579
CCN(CC)c1ccc(C=C2CC(C)Cc3c2nc2ccccc2c3C(=O)Nc2cc(F)cc(Cl)c2O)cc1	111837	1	4778	0.668214	0.789866	-5.71192	0.438724	1	real	22	3838116	Nc1cc(F)cc(Cl)c1O	7160	CCN(CC)c1ccc(C=C2CC(C)Cc3c2nc2ccccc2c3C(=O)O)cc1			O=C(Nc1cc(Cl)cc(Cl)c1O)c1c(O)c(Cl)cc(Cl)c1Cl	0.677419	Cc1cc(O)cc(C)c1Cl	0.5625
CC(C)c1ccc2c(c1)CC[C@H]1[C@](C)(CNC(F)(F)c3cccc(-n4ncc(Cl)c(Cl)c4=O)c3)CCC[C@]21C	112760	0	5154	0.668125	0.836292	-8.15155	0	1	real	27	3556093	CC(C)c1ccc2c(c1)CC[C@H]1[C@](C)(CN)CCC[C@]21C	130337	O=c1c(Cl)c(Cl)cnn1-c1cccc(C(F)(F)F)c1			O=c1c2ccccc2[se]n1-c1cccc(C(F)(F)F)c1	0.514286	Cc1cc(O)cc(C)c1Cl	0.4375
Cc1ccc(C=C2CCCc3c2nc2ccccc2c3C(=O)OCC(=O)C(C#N)=C2Nc3cc(Cl)ccc3S2)cc1	124161	1	9810	0.668098	0.830624	-7.85576	0.427418	1	real	1458	5151	Cc1ccc(C=C2CCCc3c2nc2ccccc2c3C(=O)O)cc1	50229	N#CC(C(=O)CCl)=C1Nc2cc(Cl)ccc2S1			O=c1cccccc1O	0.5625	Oc1ccc(Cl)cc1	0.615385
CCCCCCCCOc1ccc(-c2csc(C(=O)Nc3cc(O)c(C)cc3Cl)c2)cc1	106678	1	2636	0.667911	0.798478	-6.17986	0.371384	1	wuxi	8	WXCD00196407_phase_3_Br_COOH	O=C(O)c1cc(Br)cs1	BT0606_BT	CCCCCCCCOc1ccc(B(O)O)cc1	AG2381_AG	Cc1cc(Cl)c(N)cc1O	Cc1cc(O)ccc1O	0.647059	CCCCCCCCCCCCCCCCCCCCCCO	0.692308
O=c1c(Cl)c(NC(c2ccc(Cl)cc2)c2ccc(C(F)(F)F)c(F)c2)cnn1-c1ccc(Cl)cc1Cl	116925	1	6863	0.667673	0.82336	-7.49752	0.540647	1	real	27	26285144	NC(c1ccc(Cl)cc1)c1ccc(C(F)(F)F)c(F)c1	131860	O=c1c(Cl)c(Cl)cnn1-c1ccc(Cl)cc1Cl			O=C(Nc1ccc(Cl)cc1F)c1ccccc1O	0.5	Oc1ccc(Cl)cc1	0.615385
CC(C)(C)c1ccc(-c2nnc(SCC(=O)NC(c3ccc(Cl)cc3)c3ccc(C(F)(F)F)c(Cl)c3)n2-c2ccc(Cl)cc2)cc1	120419	2	8299	0.667504	0.811853	-6.90302	0.463087	1	real	240690	26274510	NC(c1ccc(Cl)cc1)c1ccc(C(F)(F)F)c(Cl)c1	7724067	CC(C)(C)c1ccc(-c2nnc(SCC(=O)O)n2-c2ccc(Cl)cc2)cc1			CC(C)(C)c1ccc(Cn2nc(-c3ccc(Cl)cc3)cc2C(=O)NO)cc1	0.6	Oc1ccc(Cl)cc1	0.692308
C=CCN(c1nnc(S)s1)c1ccc([N+](=O)[O-])cc1Cl	117972	1	7298	0.667365	0.766967	-4.55638	0.505979	1	real	27	15320	C=CCNc1nnc(S)s1	58227	O=[N+]([O-])c1ccc(Cl)c(Cl)c1			O=[N+]([O-])c1ccc2c(c1)S(=O)(=O)C=C2	0.5	NC(=O)c1cc([N+](=O)[O-])cc([N+](=O)[O-])c1	0.5
CC(=O)NC[C@H]1CN(c2ccc(N3CCN(C(=O)Cc4cccc(-c5cc(F)cc(F)c5F)n4)CC3)c(F)c2)C(=O)O1	101967	1	660	0.667193	0.774354	-4.95296	0.317273	1	wuxi	8	WXCD02505630_phase_3_Br_COOH	O=C(O)Cc1cccc(Br)n1	BT1651_BT	OB(O)c1cc(F)cc(F)c1F	AN00795_AN	CC(=O)NC[C@H]1CN(c2ccc(N3CCNCC3)c(F)c2)C(=O)O1	CC(=O)NC[C@H]1CN(c2ccc(N3CCN(C(=O)CO)CC3)c(F)c2)C(=O)O1	0.925926	CC(=O)NC[C@H]1CN(c2ccc(N3CCN(C(=O)CO)CC3)c(F)c2)C(=O)O1	0.925926
CCn1cc(C(=O)Nc2cc(F)ccc2N2CC(C(F)(F)F)OC2=O)c(=O)c2cc(Br)ccc21	108811	2	3524	0.667103	0.797724	-6.18345	0.501326	1	real	22	3695212	Nc1cc(F)ccc1N1CC(C(F)(F)F)OC1=O	3985044	CCn1cc(C(=O)O)c(=O)c2cc(Br)ccc21			O=C(Nc1cc(C(F)(F)F)ccc1C(F)(F)F)c1cc(Br)ccc1O	0.564103	CCn1cc(C(=O)O)c(=O)c2cc3c(cc21)OCO3	0.684211
Cc1cc(O)c(NC(=O)c2c3c(nc4ccccc24)C(=Cc2ccc(Cl)c(Cl)c2)CCC3)cc1C	115022	1	6083	0.666992	0.807793	-6.71746	0.432022	1	real	22	26337036	Cc1cc(N)c(O)cc1C	6012	O=C(O)c1c2c(nc3ccccc13)C(=Cc1ccc(Cl)c(Cl)c1)CCC2			O=c1cccccc1O	0.6875	Cc1cc(O)cc(C)c1Cl	0.625
O=C(CN1C(=O)C(=Cc2ccc(Br)cc2)SC1=S)Nc1nc2cc(Cl)c(Cl)cc2[nH]1	116813	1	6821	0.666992	0.811707	-6.92273	0.429395	1	real	240690	8018437	Nc1nc2cc(Cl)c(Cl)cc2[nH]1	141764	O=C(O)CN1C(=O)C(=Cc2ccc(Br)cc2)SC1=S			CC(C)C(C(=O)O)N1C(=O)/C(=C\c2ccc(Br)cc2)SC1=S	0.682927	Oc1ccc(Cl)cc1	0.461538
O=C(CCN1C(=O)C(=Cc2ccc(F)cc2)SC1=S)NCCN1C(=O)SC(=Cc2ccc(Cl)c([N+](=O)[O-])c2)C1=O	102291	2	796	0.666992	0.816599	-7.17933	0.257246	1	real	11	9968	NCCN1C(=O)SC(=Cc2ccc(Cl)c([N+](=O)[O-])c2)C1=O	43186	O=C(O)CCN1C(=O)C(=Cc2ccc(F)cc2)SC1=S			O=C(Nc1ccc(F)cc1)Nc1ccc(Cl)c([N+](=O)[O-])c1	0.771429	NC(=O)c1cc([N+](=O)[O-])cc([N+](=O)[O-])c1	0.5
C[N+](C)(C)CCCCNc1cnc(C#N)c(C#N)n1	100500	2	48	0.666923	0.727122	-2.49028	0.339435	1	real	27	19267891	C[N+](C)(C)CCCCN	2811149	N#Cc1ncc(Cl)nc1C#N			CCCCCCCCCCCCCC[N+](C)(C)C	0.666667	Cc1cc(NCCCCCCCCCCNc2cc(C)nc3ccccc23)c2ccccc2n1	0.387097
CN(C)c1cccc2c(-c3cscc3C(=O)Nc3cc(Br)cc(Cl)c3O)cccc12	107226	1	2863	0.666344	0.775551	-5.06116	0.426363	1	wuxi	8	WXCD00302715_phase_3_Br_COOH	O=C(O)c1cscc1Br	BTA070_BT	CN(C)c1cccc2c(B(O)O)cccc12	AG3730_AG	Nc1cc(Br)cc(Cl)c1O	O=C(Nc1cc(Cl)cc(Cl)c1O)c1c(O)c(Cl)cc(Cl)c1Cl	0.645161	Oc1ccc(Cl)cc1	0.538462
C=C(c1ccc(C(=O)N2Cc3[nH]nc(-c4c(F)cc(F)c(O)c4F)c3C2)cc1)c1cc2c(cc1C)C(C)(C)CCC2(C)C	103604	1	1350	0.666111	0.790281	-5.84612	0.328141	1	wuxi	9	LN04613107_phase_3_Br_N-Boc	CC(C)(C)OC(=O)N1Cc2[nH]nc(Br)c2C1	BT1244_BT	OB(O)c1c(F)cc(F)c(O)c1F	SD1405_SD	C=C(c1ccc(C(=O)O)cc1)c1cc2c(cc1C)C(C)(C)CCC2(C)C	C=C(c1ccc(C(=O)O)cc1)c1cc2c(cc1C)C(C)(C)CCC2(C)C	0.882353	Cc1cc(O)cc(C)c1Cl	0.5
CC(C)c1ccc2c(c1)CC[C@H]1[C@](C)(CNc3c([N+](=O)[O-])cnc4ccc(Cl)cc34)CCC[C@]21C	109904	1	3985	0.665998	0.797659	-6.23916	0.405923	1	real	27	3556093	CC(C)c1ccc2c(c1)CC[C@H]1[C@](C)(CN)CCC[C@]21C	7847627	O=[N+]([O-])c1cnc2ccc(Cl)cc2c1Cl			O=[N+]([O-])c1ccc(Cl)c2nonc12	0.518519	Oc1ccc(Cl)cc1	0.538462
CSc1ccc(C)cc1-c1ccn2nc(C(=O)Nc3cc(Cl)cc([N+](=O)[O-])c3O)cc2c1	110418	1	4193	0.665922	0.804149	-6.58356	0.398001	1	wuxi	8	WXCD00908264_phase_3_Br_COOH	O=C(O)c1cc2cc(Br)ccn2n1	BT2949_BT	CSc1ccc(C)cc1B(O)O	AG2348_AG	Nc1cc(Cl)cc([N+](=O)[O-])c1O	Cc1ccc(C(=O)c2cc(O)c(O)c([N+](=O)[O-])c2)cc1	0.636364	Oc1ccc(Cl)cc1	0.615385
O=C(CCl)c1ccc([N+](=O)[O-])cc1OC(=O)c1cn(C2CC2)c2cc(Cl)c(F)cc2c1=O	100849	0	195	0.66549	0.803846	-6.59078	0	1	real	1458	59353	O=C(O)c1cn(C2CC2)c2cc(Cl)c(F)cc2c1=O	13202122	O=C(CCl)c1ccc([N+](=O)[O-])cc1F			O=C(O)c1cn(C2CC2)c2cc(Cl)c(F)cc2c1=O	0.897436	O=C(O)c1cn(C2CC2)c2cc(N3CCNCC3)c(F)cc2c1=O	0.630435
CC(C)c1ccc2c(c1)CC[C@H]1[C@](C)(CNc3ccc4ncc([N+](=O)[O-])c(Cl)c4c3)CCC[C@]21C	106633	1	2616	0.665424	0.79835	-6.30606	0.649373	1	real	27	3556093	CC(C)c1ccc2c(c1)CC[C@H]1[C@](C)(CN)CCC[C@]21C	268759	O=[N+]([O-])c1cnc2ccc(Br)cc2c1Cl			O=[N+]([O-])c1ccc(Cl)c2nonc12	0.518519	O=[N+]([O-])c1ccc(O)c2ncccc12	0.566667
O=C(Nc1cc(F)c(F)cc1Cl)c1ccc2ccc(-c3cc(OC(F)(F)F)ccc3-c3ccccc3)cc2n1	119326	1	7853	0.665417	0.824745	-7.6907	0.421671	1	wuxi	8	WXCD01004316_phase_3_Br_COOH	O=C(O)c1ccc2ccc(Br)cc2n1	BT3180_BT	OB(O)c1cc(OC(F)(F)F)ccc1-c1ccccc1	AG1613_AG	Nc1cc(F)c(F)cc1Cl	O=C1C(=O)N(Cc2ccc(-c3ccccc3)cc2)c2ccc(OC(F)(F)F)cc21	0.581395	O=C(O)C(O)c1ccccc1	0.5
COc1nc(-c2ccc3c4c(cccc24)-c2ccccc2-3)ccc1C(=O)Nc1cc(C)c(O)c(C)c1	113423	1	5421	0.664985	0.830169	-7.99827	0.37124	1	wuxi	8	WXCD02010716_phase_3_Br_COOH	COc1nc(Br)ccc1C(=O)O	BT2696_BT	OB(O)c1ccc2c3c(cccc13)-c1ccccc1-2	AG4594_AG	Cc1cc(N)cc(C)c1O	Cc1cc(O)cc(C)c1O	0.785714	O=C(Nc1ccc(C(=O)O)c(O)c1)c1ccccc1	0.6
O=C(Nc1cc(Cl)c(O)cc1Cl)c1ccc(F)c(-c2ccc(-n3c4ccccc4c4ccccc43)cc2)n1	104702	1	1809	0.664927	0.795147	-6.1646	0.334696	1	wuxi	8	WXCD02502777_phase_3_Br_COOH	O=C(O)c1ccc(F)c(Br)n1	BT1754_BT	OB(O)c1ccc(-n2c3ccccc3c3ccccc32)cc1	AG1187_AG	Nc1cc(Cl)c(O)cc1Cl	O=C(Nc1ccc(Cl)cc1F)c1ccccc1O	0.676471	Oc1ccc(Cl)cc1	0.615385
Fc1cc(C(F)(F)F)ccc1C(NC(F)(F)c1cc(Cl)c2cc(Br)ccc2n1)c1ccc(Cl)cc1	111113	0	4486	0.664759	0.82729	-7.85937	0	1	real	27	26274511	NC(c1ccc(Cl)cc1)c1ccc(C(F)(F)F)cc1F	66146	FC(F)(F)c1cc(Cl)c2cc(Br)ccc2n1			Nc1nc2cc(C(F)(F)F)ccc2n1Cc1ccc(Cl)cc1	0.526316	Oc1ccc(Cl)cc1	0.615385
O=C(CSc1nc2ccc([N+](=O)[O-])cc2s1)Nc1cc(Cl)ccc1C(=O)OCC(=O)c1ccc([N+](=O)[O-])o1	102474	2	872	0.664643	0.787153	-5.76054	0.411504	1	real	1458	12417	O=C(CSc1nc2ccc([N+](=O)[O-])cc2s1)Nc1cc(Cl)ccc1C(=O)O	2992756	O=C(CCl)c1ccc([N+](=O)[O-])o1			O=C(Nc1ccc(I)cc1)c1ccc([N+](=O)[O-])o1	0.647059	Oc1ccc(Cl)cc1	0.615385
Cc1cccc(-n2nc(C(=O)Nc3cc(Cl)cc(C)c3O)cc2-c2ccc(-c3ccccc3)cc2)c1	120692	1	8413	0.664641	0.803542	-6.62018	0.449076	1	real	22	3532896	Cc1cc(Cl)cc(N)c1O	38620	Cc1cccc(-n2nc(C(=O)O)cc2-c2ccc(-c3ccccc3)cc2)c1			Cc1cc(O)cc(C)c1O	0.714286	Cc1cc(O)cc(C)c1Cl	0.625
CCCCCCOc1ccc(-c2cccc(NC(=O)c3ccc(C(=O)Nc4ccc5c(c4)C(C)(C)CCC5(C)C)cc3)n2)c(F)c1F	117088	1	6930	0.664267	0.80832	-6.89076	0.426467	1	wuxi	9	WXCD00304792_phase_3_Br_N-Boc	CC(C)(C)OC(=O)Nc1cccc(Br)n1	BT0556_BT	CCCCCCOc1ccc(B(O)O)c(F)c1F	SD0820_SD	CC1(C)CCC(C)(C)c2cc(NC(=O)c3ccc(C(=O)O)cc3)ccc21	CC1(C)CCC(C)(C)c2cc(C(=O)Nc3ccc(C(=O)O)cc3)ccc21	0.8	CCCCCCCCCCCCCCCCCCCCCCO	0.692308
O=C(COC(=O)c1cc([N+](=O)[O-])ccc1Sc1ccc(Cl)cc1)c1ccc([N+](=O)[O-])o1	102622	2	938	0.664243	0.798108	-6.35649	0.398557	1	real	1458	8445	O=C(O)c1cc([N+](=O)[O-])ccc1Sc1ccc(Cl)cc1	2992756	O=C(CCl)c1ccc([N+](=O)[O-])o1			O=C(Nc1ccc(I)cc1)c1ccc([N+](=O)[O-])o1	0.588235	Oc1ccc(Cl)cc1	0.692308
Cc1cc(Cl)c(NC(=O)Cc2ccc(-c3cc(C)c(F)cc3F)c(F)c2)cc1O	115785	1	6398	0.663814	0.792786	-6.10032	0.44665	1	wuxi	8	WXCD02502779_phase_3_Br_COOH	O=C(O)Cc1ccc(Br)c(F)c1	BT9663_BT	Cc1cc(B(O)O)c(F)cc1F	AG2381_AG	Cc1cc(Cl)c(N)cc1O	Cc1cc(O)ccc1O	0.647059	Cc1cc(O)cc(C)c1Cl	0.625
CSc1sccc1-c1cc(C(=O)Nc2cc(Cl)cc([N+](=O)[O-])c2O)ccn1	107913	1	3151	0.6638	0.78836	-5.86893	0.397426	1	wuxi	8	WXCD00901189_phase_3_Br_COOH	O=C(O)c1ccnc(Br)c1	BT3000_BT	CSc1sccc1B(O)O	AG2348_AG	Nc1cc(Cl)cc([N+](=O)[O-])c1O	O=C(Nc1cc(Cl)cc(Cl)c1O)c1c(O)c(Cl)cc(Cl)c1Cl	0.612903	Oc1ccc(Cl)cc1	0.615385
CCCCCCCOc1ccc(-c2cccc(C3(C(=O)Nc4cc(F)c(Cl)cc4Cl)CC3)c2)cc1	113607	1	5501	0.663798	0.806497	-6.82026	0.410839	1	wuxi	8	WXCD00907437_phase_3_Br_COOH	O=C(O)C1(c2cccc(Br)c2)CC1	BT0659_BT	CCCCCCCOc1ccc(B(O)O)cc1	AG1542_AG	Nc1cc(F)c(Cl)cc1Cl	N=C(N)c1ccc(OCCCCCCCOc2ccc(C(=N)N)cc2)cc1	0.625	CCCCCCCCCCCCCCCCCCCCCCO	0.692308
O=C(Nc1cc(F)c(Cl)cc1Cl)c1ccc2cccc(-c3ccc(C(F)(F)F)c(F)c3F)c2n1	120866	1	8485	0.663789	0.806117	-6.80079	0.44076	1	wuxi	8	WXCD02501398_phase_3_Br_COOH	O=C(O)c1ccc2cccc(Br)c2n1	BT5788_BT	OB(O)c1ccc(C(F)(F)F)c(F)c1F	AG1542_AG	Nc1cc(F)c(Cl)cc1Cl	O=C(Nc1ccc(Cl)cc1F)c1ccccc1O	0.529412	Oc1ccc(Cl)cc1	0.461538
COc1ccc(C=C2CC(C(C)(C)C)Cc3c2nc2ccccc2c3C(=O)Nc2cc(F)cc(F)c2O)cc1	109862	1	3965	0.663719	0.81102	-7.06168	0.372148	1	real	22	3884180	Nc1cc(F)cc(F)c1O	5347	COc1ccc(C=C2CC(C(C)(C)C)Cc3c2nc2ccccc2c3C(=O)O)cc1			O=c1cccccc1O	0.625	Cc1cc(NCCCCCCCCCCNc2cc(C)nc3ccccc23)c2ccccc2n1	0.516129
CCOC(=O)c1nnc(S(=O)(=O)N(C(=O)c2cc(Cl)ccc2O)c2ccc([N+](=O)[O-])cc2Cl)s1	106866	2	2717	0.663637	0.774188	-5.13434	0.43772	1	real	40	59922	O=C(Nc1ccc([N+](=O)[O-])cc1Cl)c1cc(Cl)ccc1O	26334489	CCOC(=O)c1nnc(S(=O)(=O)F)s1			Cc1cc(O)ccc1O	0.588235	Oc1ccc(Cl)cc1	0.692308
O=C(CNC(c1cccc(Cl)c1)c1cccc(OC(F)(F)F)c1)NCCN1C(=O)C(=Cc2ccc3c(c2)OCO3)SC1=S	108104	1	3231	0.663375	0.806136	-6.82389	0.366376	1	real	2230	26056993	NC(c1cccc(Cl)c1)c1cccc(OC(F)(F)F)c1	36827	O=C(CCl)NCCN1C(=O)C(=Cc2ccc3c(c2)OCO3)SC1=S			O=C1NC(=O)/C(=C\c2cccc(C(F)(F)F)c2)S1	0.628571	O=C(O)C(O)c1ccccc1	0.555556
O=C(CCN1C(=O)C(=Cc2ccc(F)cc2)SC1=S)N1C[C@@H]2CCCO[C@H]2C1	113834	1	5592	0.663339	0.773828	-5.1314	0.464619	1	real	22	27325595	C1CO[C@H]2CNC[C@@H]2C1	43186	O=C(O)CCN1C(=O)C(=Cc2ccc(F)cc2)SC1=S			CC(C)C(C(=O)O)N1C(=O)/C(=C\c2ccc(Br)cc2)SC1=S	0.560976	C[C@@H](O)[C@H]1C(=O)N2C(C(=O)O)=C([C@H]3CCCO3)S[C@H]12	0.372093
CC(C)(C)c1ccc(C=C2CCCc3c2nc2ccccc2c3C(=O)NC(c2ccc(Cl)cc2)c2ccc(C(F)(F)F)c(Cl)c2)cc1	103873	1	1465	0.663171	0.802428	-6.64033	0.289703	1	real	240690	26274510	NC(c1ccc(Cl)cc1)c1ccc(C(F)(F)F)c(Cl)c1	5478	CC(C)(C)c1ccc(C=C2CCCc3c2nc2ccccc2c3C(=O)O)cc1			O=C(Nc1cc(C(F)(F)F)ccc1O)Nc1cc(C(F)(F)F)ccc1O	0.592593	Oc1ccc(Cl)cc1	0.692308
O=C1C(=Cc2cccc(Br)c2)SC(=S)N1CC(=O)N(C(=O)c1cc(Cl)ccc1O)c1ccc([N+](=O)[O-])cc1Cl	110390	2	4183	0.662799	0.81884	-7.52095	0.505362	1	real	11	59922	O=C(Nc1ccc([N+](=O)[O-])cc1Cl)c1cc(Cl)ccc1O	2031820	O=C(O)CN1C(=O)C(=Cc2cccc(Br)c2)SC1=S			O=C(Nc1ccc(Cl)cc1)c1cc(Br)ccc1O	0.625	Oc1ccc(Cl)cc1	0.692308
CC(C)(C)c1cc(Br)cc(NC(=O)c2c3c(nc4ccccc24)C(=Cc2c(F)cccc2Cl)CC3)c1O	123291	1	9458	0.662764	0.806284	-6.86432	0.448382	1	real	22	15159614	CC(C)(C)c1cc(Br)cc(N)c1O	5475	O=C(O)c1c2c(nc3ccccc13)C(=Cc1c(F)cccc1Cl)CC2			O=C(Nc1ccc(Cl)cc1F)c1ccccc1O	0.647059	Oc1ccc(Cl)cc1	0.538462
CC(C)(C)c1ccc(C=C2CCc3c2nc2ccccc2c3C(=O)NCc2ccc(O)c3ccccc23)cc1	114051	1	5683	0.662609	0.809797	-7.05683	0.406913	1	real	22	24349633	NCc1ccc(O)c2ccccc12	5476	CC(C)(C)c1ccc(C=C2CCc3c2nc2ccccc2c3C(=O)O)cc1			O=c1cccccc1O	0.6875	NNC(=O)c1ccncc1	0.52381
CCCCCCC1(CCCCCC)c2ccccc2-c2ccc(-c3cncc(F)c3C(=O)Nc3cc(C)c(O)cc3C)cc21	107093	1	2809	0.662589	0.817187	-7.4455	0.328375	1	wuxi	8	WXCD01006467_phase_3_Br_COOH	O=C(O)c1c(F)cncc1Br	BT1302_BT	CCCCCCC1(CCCCCC)c2ccccc2-c2ccc(B(O)O)cc21	AG0370_AG	Cc1cc(O)c(C)cc1N	Cc1cc(O)ccc1O	0.647059	CCCCCCCCCCCCCCCCCCCCCCO	0.692308
O=C(CNC(c1ccc(Cl)cc1)c1ccc(C(F)(F)F)cc1F)NCCN1C(=O)C(=Cc2ccc3c(c2)OCO3)SC1=S	105470	2	2128	0.662478	0.808727	-7.00776	0.477302	1	real	2230	26274511	NC(c1ccc(Cl)cc1)c1ccc(C(F)(F)F)cc1F	36827	O=C(CCl)NCCN1C(=O)C(=Cc2ccc3c(c2)OCO3)SC1=S			O=C(O)c1ccc(/C=C2\SC(=S)N(Cc3cccc(C(F)(F)F)c3)C2=O)cc1	0.666667	Oc1ccc(Cl)cc1	0.692308
O=C(c1cc(Cl)ccc1O)N(c1ccc([N+](=O)[O-])cc1Cl)S(=O)(=O)c1nnc(-c2ccccc2)s1	105529	2	2153	0.662419	0.789809	-6.0187	0.368394	1	real	40	59922	O=C(Nc1ccc([N+](=O)[O-])cc1Cl)c1cc(Cl)ccc1O	6770810	O=S(=O)(F)c1nnc(-c2ccccc2)s1			O=c1cccccc1O	0.625	Oc1ccc(Cl)cc1	0.692308
N#CC(C(=O)COC(=O)c1cc(-c2ccc(C3CCCCC3)cc2)nc2ccccc12)=C1Nc2cc(Cl)ccc2S1	110996	1	4437	0.662385	0.832578	-8.26359	0.349452	1	real	1458	12413	O=C(O)c1cc(-c2ccc(C3CCCCC3)cc2)nc2ccccc12	50229	N#CC(C(=O)CCl)=C1Nc2cc(Cl)ccc2S1			N#C/C(C(=O)c1ccc(Cl)cc1Cl)=C1/NC(=O)c2ccc(Cl)cc2N1	0.571429	Oc1ccc(Cl)cc1	0.615385
CCOC(=O)N(c1ccc([N+](=O)[O-])c(F)c1)c1nnc(S)s1	117606	1	7146	0.66234	0.748453	-3.85394	0.521107	1	real	27	44512	CCOC(=O)Nc1nnc(S)s1	64125	O=[N+]([O-])c1ccc(Cl)cc1F			O=C1c2c(O)ccc([N+](=O)[O-])c2C(=O)c2c([N+](=O)[O-])ccc(O)c21	0.583333	NC(=O)c1cc([N+](=O)[O-])cc([N+](=O)[O-])c1	0.5
CC(C)c1ccc2c(c1)CC[C@H]1[C@](C)(CNc3c(Cl)cnn(-c4ccc(Cl)cc4)c3=O)CCC[C@]21C	118581	0	7546	0.662334	0.795361	-6.3144	0	1	real	27	3556093	CC(C)c1ccc2c(c1)CC[C@H]1[C@](C)(CN)CCC[C@]21C	138253	O=c1c(Cl)c(Cl)cnn1-c1ccc(Cl)cc1			O=C(Nc1ccc(Cl)cc1)Nc1ccc(Cl)c(Cl)c1	0.461538	Oc1ccc(Cl)cc1	0.615385
C[N+](C)(C)CCCCNc1ccsc1[N+](=O)[O-]	102434	1	854	0.662016	0.723641	-2.57	0.472655	1	real	27	19267891	C[N+](C)(C)CCCCN	2993281	O=[N+]([O-])c1sccc1Cl			CCCCCCCCCCCCCC[N+](C)(C)C	0.666667	Cc1cc(NCCCCCCCCCCNc2cc(C)nc3ccccc23)c2ccccc2n1	0.419355
Cc1cc(Cl)cc(NC(=O)c2c3c(nc4ccccc24)C(=Cc2ccc(Cl)c(Cl)c2)CC3)c1O	105728	1	2234	0.661939	0.803204	-6.74684	0.327676	1	real	22	3532896	Cc1cc(Cl)cc(N)c1O	5352	O=C(O)c1c2c(nc3ccccc13)C(=Cc1ccc(Cl)c(Cl)c1)CC2			Cc1cc(O)cc(C)c1O	0.714286	Cc1cc(O)cc(C)c1Cl	0.625
CC(C)c1ccc2c(c1)CC[C@H]1[C@](C)(CNc3c([N+](=O)[O-])cnc4c(OC(F)(F)F)cccc34)CCC[C@]21C	106801	0	2689	0.661937	0.807179	-6.95545	0	1	real	27	3556093	CC(C)c1ccc2c(c1)CC[C@H]1[C@](C)(CN)CCC[C@]21C	24362995	O=[N+]([O-])c1cnc2c(OC(F)(F)F)cccc2c1Cl			O=[N+]([O-])c1cc([N+](=O)[O-])c(NN(c2ccccc2)c2ccccc2)c([N+](=O)[O-])c1	0.516129	O=[N+]([O-])c1ccc(O)c2ncccc12	0.633333
C=CCN(c1ccc(F)c([N+](=O)[O-])c1)c1nnc(S)s1	116213	1	6580	0.661908	0.765235	-4.7572	0.49192	1	real	27	15320	C=CCNc1nnc(S)s1	65499	O=[N+]([O-])c1cc(Br)ccc1F			O=C1c2c(O)ccc([N+](=O)[O-])c2C(=O)c2c([N+](=O)[O-])ccc(O)c21	0.5	NC(=O)c1cc([N+](=O)[O-])cc([N+](=O)[O-])c1	0.409091
CCOC(=O)N(c1nnc(S)s1)c1cc([N+](=O)[O-])c(F)cc1Cl	111241	0	4536	0.66189	0.757835	-4.37002	0	1	real	27	44512	CCOC(=O)Nc1nnc(S)s1	3012866	O=[N+]([O-])c1cc(F)c(Cl)cc1F			O=[N+]([O-])c1ccc(Cl)c2nonc12	0.555556	Cc1cc(O)cc(C)c1Cl	0.5
O=C(Nc1cc(Cl)c(O)c2ccccc12)c1cc(C=Cc2ccc(Cl)cc2)nc2ccc(Br)cc12	116844	2	6833	0.661875	0.79815	-6.48525	0.444652	1	real	527	3869519	Nc1cc(Cl)c(O)c2ccccc12	2017012	O=C(O)c1cc(C=Cc2ccc(Cl)cc2)nc2ccc(Br)cc12			Oc1cc(O)cc(/C=C/c2ccc(Br)cc2)c1	0.727273	Oc1ccc(Cl)cc1	0.769231
O=C(CCl)c1ccc(OC(F)(F)OC(=O)c2cn(C3CC3)c3cc(Cl)c(F)cc3c2=O)cc1C(F)(F)F	102586	1	922	0.661329	0.801971	-6.71477	0.234813	1	real	1458	59353	O=C(O)c1cn(C2CC2)c2cc(Cl)c(F)cc2c1=O	23023727	O=C(CCl)c1ccc(OC(F)(F)F)cc1C(F)(F)F			O=C(O)c1cn(C2CC2)c2cc(Cl)c(F)cc2c1=O	0.897436	O=C(O)c1cn(C2CC2)c2cc(N3CCNCC3)c(F)cc2c1=O	0.652174
CN(C)c1ccc(C=C2CCc3c2nc2ccccc2c3C(=O)Nc2cc(C(F)(F)F)c(F)cc2O)cc1	124562	1	9973	0.661301	0.797871	-6.50131	0.45907	1	real	22	3834559	Nc1cc(C(F)(F)F)c(F)cc1O	5356	CN(C)c1ccc(C=C2CCc3c2nc2ccccc2c3C(=O)O)cc1			O=c1cccccc1O	0.6875	Cc1cc(NCCCCCCCCCCNc2cc(C)nc3ccccc23)c2ccccc2n1	0.516129
CSc1cccc(-c2ccc(C(=O)Nc3cc(Cl)c(O)cc3Cl)nc2)c1F	106924	1	2741	0.661286	0.787442	-5.95508	0.376491	1	wuxi	8	WXCD00900937_phase_3_Br_COOH	O=C(O)c1ccc(Br)cn1	BT3028_BT	CSc1cccc(B(O)O)c1F	AG1187_AG	Nc1cc(Cl)c(O)cc1Cl	O=C(Nc1ccc(Cl)cc1F)c1ccccc1O	0.588235	Oc1ccc(Cl)cc1	0.538462
CCCCCCc1ccc(-c2csc(NC(=O)CNC(c3ccc(Cl)cc3)c3ccc(C(F)(F)F)cc3F)n2)cc1	110263	1	4131	0.661175	0.800497	-6.64575	0.388994	1	real	2230	26274511	NC(c1ccc(Cl)cc1)c1ccc(C(F)(F)F)cc1F	7000	CCCCCCc1ccc(-c2csc(NC(=O)CCl)n2)cc1			CCCCCCC[NH2+3](CC)(CC)CCCCc1ccc(Cl)cc1	0.733333	CCCCCCCCCCCCCCCCCCCCCCO	0.692308
Cc1cc(-c2ccc3c(c2)c(C(=O)Nc2cccc(OC(F)(F)F)c2O)cn3C)c(F)cc1F	120744	1	8433	0.660935	0.804515	-6.86928	0.434195	1	wuxi	8	LN00226029_phase_3_Br_COOH	Cn1cc(C(=O)O)c2cc(Br)ccc21	BT9663_BT	Cc1cc(B(O)O)c(F)cc1F	AG5002_AG	Nc1cccc(OC(F)(F)F)c1O	Cc1cc(O)cc(C)c1O	0.642857	Cc1cc(O)cc(C)c1Cl	0.5
CCCN(c1nnc(S)s1)c1c([N+](=O)[O-])cc(C(F)(F)F)cc1[N+](=O)[O-]	115193	1	6155	0.660845	0.780685	-5.62428	0.457193	1	real	27	33681	CCCNc1nnc(S)s1	10471	O=[N+]([O-])c1cc(C(F)(F)F)cc([N+](=O)[O-])c1Cl			O=[N+]([O-])c1cc(C(F)(F)F)cc([N+](=O)[O-])c1NNC(=S)Nc1ccc(F)cc1	0.452381	NC(=O)c1cc([N+](=O)[O-])cc([N+](=O)[O-])c1	0.409091
CCN(CC)c1ccc(C=C2CC(C)Cc3c2nc2ccccc2c3C(=O)Nc2cc(C(F)(F)F)c(F)cc2O)cc1	112321	1	4976	0.660838	0.801686	-6.72614	0.400474	1	real	22	3834559	Nc1cc(C(F)(F)F)c(F)cc1O	7160	CCN(CC)c1ccc(C=C2CC(C)Cc3c2nc2ccccc2c3C(=O)O)cc1			O=c1cccccc1O	0.6875	Cc1cc(NCCCCCCCCCCNc2cc(C)nc3ccccc23)c2ccccc2n1	0.548387
C=CCN(C(=O)CNC(c1ccc(OC(F)(F)F)cc1)C(F)(F)F)c1nc(-c2ccc(Cl)c(Cl)c2)cs1	120193	0	8209	0.66071	0.787411	-5.98425	0	1	real	2230	4479164	NC(c1ccc(OC(F)(F)F)cc1)C(F)(F)F	35135	C=CCN(C(=O)CCl)c1nc(-c2ccc(Cl)c(Cl)c2)cs1			COCCCN(C(=O)CCl)c1nc(-c2ccc(OC)cc2)cs1	0.595745	Oc1ccc(Cl)cc1	0.461538
O=C(Cc1cn2cc(-c3ccc(-c4ccc5ccccc5c4)cc3)ccc2n1)Nc1cc(Cl)cc(Cl)c1O	111466	1	4628	0.660639	0.792232	-6.2409	0.415621	1	wuxi	8	LN00183887_phase_3_Br_COOH	O=C(O)Cc1cn2cc(Br)ccc2n1	BT0866_BT	OB(O)c1ccc(-c2ccc3ccccc3c2)cc1	AG1183_AG	Nc1cc(Cl)cc(Cl)c1O	O=C(Nc1cc(Cl)cc(Cl)c1O)c1c(O)c(Cl)cc(Cl)c1Cl	0.677419	Oc1ccc(Cl)cc1	0.615385
O=C(CCl)Nc1ncc(Cc2cc(C(F)(F)F)ccc2NC(c2ccc(Cl)cc2)c2cccc(OC(F)(F)F)c2)s1	119170	1	7789	0.660548	0.800302	-6.66898	0.443788	1	real	2230	26056992	NC(c1ccc(Cl)cc1)c1cccc(OC(F)(F)F)c1	43772	O=C(CCl)Nc1ncc(Cc2cc(C(F)(F)F)ccc2Cl)s1			O=C(Nc1cc(C(F)(F)F)ccc1O)Nc1cc(C(F)(F)F)ccc1O	0.666667	Oc1ccc(Cl)cc1	0.692308
O=[N+]([O-])c1cc(Cl)cc(N(CC(F)(F)F)c2nnc(S)s2)c1I	113284	1	5364	0.660352	0.788612	-6.06639	0.431541	1	real	27	2051458	FC(F)(F)CNc1nnc(S)s1	8035123	O=[N+]([O-])c1cc(Cl)cc(Cl)c1I			O=[N+]([O-])c1ccc(Cl)c2nonc12	0.481481	NC(=O)c1cc([N+](=O)[O-])cc([N+](=O)[O-])c1	0.409091
CCCCCCc1ccc(C(=O)COC(=O)c2cc(C=Cc3ccc(Cl)cc3)nc3ccc(Br)cc23)cc1	116169	1	6562	0.660222	0.788325	-6.05826	0.448573	1	real	1458	2017012	O=C(O)c1cc(C=Cc2ccc(Cl)cc2)nc2ccc(Br)cc12	6690	CCCCCCc1ccc(C(=O)CCl)cc1			CCCCCCC[NH2+3](CC)(CC)CCCCc1ccc(Cl)cc1	0.733333	CCCCCCCCCCCCCCCCCCCCCCO	0.692308
Cc1cc(-c2nc(C(=O)Nc3cc(Cl)cc(Cl)c3O)c(C)s2)c(OC(C)C)cc1F	115711	1	6371	0.660006	0.790958	-6.20795	0.438564	1	wuxi	8	WXCD02012886_phase_3_Br_COOH	Cc1sc(Br)nc1C(=O)O	BT6970_BT	Cc1cc(B(O)O)c(OC(C)C)cc1F	AG1183_AG	Nc1cc(Cl)cc(Cl)c1O	O=C(Nc1cc(Cl)cc(Cl)c1O)c1c(O)c(Cl)cc(Cl)c1Cl	0.741935	Cc1cc(O)cc(C)c1Cl	0.625
CC(=O)NC[C@H]1CN(c2ccc(N3CCN(C(=O)Cc4cccc(-c5cc(F)cc(N(C)C)c5)n4)CC3)c(F)c2)C(=O)O1	113301	1	5371	0.659623	0.761448	-4.68069	0.47798	1	wuxi	8	WXCD02505630_phase_3_Br_COOH	O=C(O)Cc1cccc(Br)n1	BT3504_BT	CN(C)c1cc(F)cc(B(O)O)c1	AN00795_AN	CC(=O)NC[C@H]1CN(c2ccc(N3CCNCC3)c(F)c2)C(=O)O1	CC(=O)NC[C@H]1CN(c2ccc(N3CCN(C(=O)CO)CC3)c(F)c2)C(=O)O1	0.925926	CC(=O)NC[C@H]1CN(c2ccc(N3CCN(C(=O)CO)CC3)c(F)c2)C(=O)O1	0.925926
CCCCN(c1nnc(S)s1)c1ccc([N+](=O)[O-])c2nsnc12	109054	1	3628	0.659431	0.770799	-5.1814	0.431107	1	real	27	6828	CCCCNc1nnc(S)s1	10921989	O=[N+]([O-])c1ccc(Cl)c2nsnc12			O=[N+]([O-])c1ccc(Cl)c2nonc12	0.555556	O=[N+]([O-])c1ccc(O)c2ncccc12	0.466667
O=C(Nc1ccc(Cl)c(C(F)(F)NC(c2ccc(Cl)cc2)c2ccccc2OC(F)(F)F)c1)C(Cl)c1ccccc1	116777	1	6805	0.659304	0.825598	-8.06218	0.595554	1	real	2230	26056991	NC(c1ccc(Cl)cc1)c1ccccc1OC(F)(F)F	4428	O=C(Nc1ccc(Cl)c(C(F)(F)F)c1)C(Cl)c1ccccc1			O=C(Nc1ccc(Cl)cc1)Nc1ccc(Cl)c(Cl)c1	0.769231	Oc1ccc(Cl)cc1	0.692308
CC(C)c1ccc2c(c1)CC[C@H]1[C@](C)(CNC(=O)C(=O)Nc3ccc(Cl)cc3-c3cccc(Cl)c3Cl)CCC[C@]21C	122921	1	9309	0.658983	0.801126	-6.79589	0.454154	1	real	2718	3556093	CC(C)c1ccc2c(c1)CC[C@H]1[C@](C)(CN)CCC[C@]21C	13434099	Nc1ccc(Cl)cc1-c1cccc(Cl)c1Cl			O=C(Nc1ccc(Cl)cc1)Nc1ccc(Cl)c(Cl)c1	0.576923	Oc1ccc(Cl)cc1	0.615385
O=C(c1ccc([N+](=O)[O-])s1)N1CCN(c2ccc([N+](=O)[O-])s2)CC1	100798	4	172	0.658617	0.759523	-4.63352	0.374036	1	real	27	706385	O=C(c1ccc([N+](=O)[O-])s1)N1CCNCC1	61330	O=[N+]([O-])c1ccc(Br)s1			CCOC(=O)NC(=O)c1ccsc1NC(=O)c1ccc([N+](=O)[O-])s1	0.425532	CC(=O)Nc1ncc([N+](=O)[O-])s1	0.466667
O=C(Nc1cc(Cl)cc([N+](=O)[O-])c1O)c1cc(-c2ccc(F)c(C(F)(F)F)c2)n[nH]1	107415	1	2942	0.658551	0.780661	-5.74568	0.392973	1	wuxi	8	WXCD00191766_phase_3_Br_COOH	O=C(O)c1cc(Br)n[nH]1	BT0568_BT	OB(O)c1ccc(F)c(C(F)(F)F)c1	AG2348_AG	Nc1cc(Cl)cc([N+](=O)[O-])c1O	O=C1c2c(O)ccc([N+](=O)[O-])c2C(=O)c2c([N+](=O)[O-])ccc(O)c21	0.666667	Oc1ccc(Cl)cc1	0.615385
CCOC(=O)N(c1cc(Cl)c(I)c([N+](=O)[O-])c1)S(=O)(=O)N1CCC(C)(N)C1	124346	0	9882	0.65852	0.744444	-3.84788	0	1	real	27	27066438	CCOC(=O)NS(=O)(=O)N1CCC(C)(N)C1	8035123	O=[N+]([O-])c1cc(Cl)cc(Cl)c1I			Oc1c(I)cc(I)cc1I	0.571429	NC(=O)c1cc([N+](=O)[O-])cc([N+](=O)[O-])c1	0.590909
CC(=O)NC[C@H]1CN(c2ccc(N3CCN(C(=O)Cc4cccc(-c5ccc6c(c5)Sc5ccccc5S6)n4)CC3)c(F)c2)C(=O)O1	100572	2	79	0.658379	0.791	-6.29708	0.371696	1	wuxi	8	WXCD02505630_phase_3_Br_COOH	O=C(O)Cc1cccc(Br)n1	BT3823_BT	OB(O)c1ccc2c(c1)Sc1ccccc1S2	AN00795_AN	CC(=O)NC[C@H]1CN(c2ccc(N3CCNCC3)c(F)c2)C(=O)O1	CC(=O)NC[C@H]1CN(c2ccc(N3CCN(C(=O)CO)CC3)c(F)c2)C(=O)O1	0.925926	CC(=O)NC[C@H]1CN(c2ccc(N3CCN(C(=O)CO)CC3)c(F)c2)C(=O)O1	0.925926
CC1(C)CCC(C)(C)c2cc(-c3ccc4c(C(=O)Nc5cc(Cl)c(Br)cc5[N+](=O)[O-])nsc4c3)ccc21	114944	1	6050	0.658201	0.799871	-6.77184	0.423945	1	wuxi	8	WXCD02502139_phase_3_Br_COOH	O=C(O)c1nsc2cc(Br)ccc12	BT4166_BT	CC1(C)CCC(C)(C)c2cc(B(O)O)ccc21	AG2196_AG	Nc1cc(Cl)c(Br)cc1[N+](=O)[O-]	CC1(C)CCC(C)(C)c2cc(C(=O)Nc3ccc(C(=O)O)cc3)ccc21	0.628571	NC(=O)c1cc([N+](=O)[O-])cc([N+](=O)[O-])c1	0.545455
CCCc1ccc(-c2ccc(-c3cnc(Cl)c(C(=O)Nc4cc(F)c(O)cc4Cl)c3)c(F)c2)cc1	109293	1	3729	0.658029	0.811777	-7.40546	0.348486	1	wuxi	8	WXCD00901492_phase_3_Br_COOH	O=C(O)c1cc(Br)cnc1Cl	BT1049_BT	CCCc1ccc(-c2ccc(B(O)O)c(F)c2)cc1	AG00073_AG	Nc1cc(F)c(O)cc1Cl	O=C(Nc1ccc(Cl)cc1F)c1ccccc1O	0.647059	Oc1ccc(Cl)cc1	0.538462
Cn1cc([N+](=O)[O-])c(N2CCN(C(=O)c3ccc([N+](=O)[O-])s3)CC2)n1	113306	1	5373	0.657898	0.750278	-4.18707	0.493255	1	real	27	706385	O=C(c1ccc([N+](=O)[O-])s1)N1CCNCC1	16729384	Cn1cc([N+](=O)[O-])c(Cl)n1			O=C1c2c(O)ccc([N+](=O)[O-])c2C(=O)c2c([N+](=O)[O-])ccc(O)c21	0.5	CC(=O)Nc1ncc([N+](=O)[O-])s1	0.533333
O=C(CC(=Cc1ccc(OCc2ccccc2)cc1)c1nc2ccccc2s1)NC(c1ccc(Cl)cc1)c1ccc(C(F)(F)F)c(Cl)c1	121262	2	8643	0.657793	0.800895	-6.84731	0.482014	1	real	240690	26274510	NC(c1ccc(Cl)cc1)c1ccc(C(F)(F)F)c(Cl)c1	7006	O=C(O)CC(=Cc1ccc(OCc2ccccc2)cc1)c1nc2ccccc2s1			O=C(Nc1ccc(Cl)cc1)Nc1ccc(Cl)c(Cl)c1	0.576923	Oc1ccc(Cl)cc1	0.769231
O=C(c1cn(C2CC2)c2c(O)c(F)c(F)cc2c1=O)N(c1nc2ccccc2s1)c1cc(C(F)(F)F)ccc1Cl	101094	2	299	0.657728	0.801786	-6.8976	0.362674	1	real	11	4610	FC(F)(F)c1ccc(Cl)c(Nc2nc3ccccc3s2)c1	15151211	O=C(O)c1cn(C2CC2)c2c(O)c(F)c(F)cc2c1=O			O=C(O)c1cn(C2CC2)c2cc(Cl)c(F)cc2c1=O	0.717949	NC1CCN(c2c(F)cc3c(=O)c(C(=O)O)cn(C4CC4)c3c2Cl)C1	0.588235
CN(c1nnc(S)s1)c1c([N+](=O)[O-])cnc2ccc(Br)cc12	104093	1	1557	0.657562	0.762451	-4.84346	0.379527	1	real	27	33540	CNc1nnc(S)s1	268759	O=[N+]([O-])c1cnc2ccc(Br)cc2c1Cl			O=C1c2c(O)ccc([N+](=O)[O-])c2C(=O)c2c([N+](=O)[O-])ccc(O)c21	0.458333	CC(=O)Nc1ncc([N+](=O)[O-])s1	0.466667
C#Cc1ccc(Cl)c(NC(=O)C(=O)Nc2ccc(-c3ccccc3C(F)(F)F)cc2F)c1	122677	1	9206	0.657502	0.816777	-7.69587	0.420739	1	real	2718	20933974	C#Cc1ccc(Cl)c(N)c1	7673770	Nc1ccc(-c2ccccc2C(F)(F)F)cc1F			O=C(Nc1ccc(Cl)cc1F)c1ccccc1O	0.588235	Oc1ccc(Cl)cc1	0.461538
CCn1cc(C(=O)OCC(=O)c2ccc(N3CCOC3=O)cc2)c(=O)c2cc(Cl)ccc21	117163	1	6962	0.657478	0.760933	-4.76835	0.487248	1	real	1458	499094	CCn1cc(C(=O)O)c(=O)c2cc(Cl)ccc21	3575987	O=C(CCl)c1ccc(N2CCOC2=O)cc1			CCn1cc(C(=O)O)c(=O)c2ccc(-c3ccncc3)cc21	0.560976	CCn1cc(C(=O)O)c(=O)c2cc3c(cc21)OCO3	0.710526
O=C(O)C[C@@H](N[CH]c1cc([N+](=O)[O-])cc(Br)c1O)c1cccc(-c2ccc(F)c(C(F)(F)F)c2)c1	120648	1	8394	0.657279	0.767205	-5.10792	0.484826	1	wuxi	13	LN01374998_phase_3_Br_N-Boc	CC(C)(C)OC(=O)N[C@H](CC(=O)O)c1cccc(Br)c1	BT0568_BT	OB(O)c1ccc(F)c(C(F)(F)F)c1	QS0748_QS	O=Cc1cc([N+](=O)[O-])cc(Br)c1O	O=C1c2c(O)ccc([N+](=O)[O-])c2C(=O)c2c([N+](=O)[O-])ccc(O)c21	0.541667	NC(=O)c1cc([N+](=O)[O-])cc([N+](=O)[O-])c1	0.636364
C=CCN(c1nnc(S)s1)c1cc([N+](=O)[O-])ccc1F	117630	0	7156	0.656986	0.746115	-4.0175	0	1	real	27	15320	C=CCNc1nnc(S)s1	53650	O=[N+]([O-])c1ccc(F)c(F)c1			O=[N+]([O-])c1ccc2c(c1)S(=O)(=O)C=C2	0.5	NC(=O)c1cc([N+](=O)[O-])cc([N+](=O)[O-])c1	0.5
CC(=O)NC[C@H]1CN(c2ccc(N3CCN(C(=O)Cc4cccc(-c5ccc(-c6cccs6)s5)n4)CC3)c(F)c2)C(=O)O1	102117	1	721	0.656985	0.769168	-5.22663	0.294581	1	wuxi	8	WXCD02505630_phase_3_Br_COOH	O=C(O)Cc1cccc(Br)n1	BT3872_BT	OB(O)c1ccc(-c2cccs2)s1	AN00795_AN	CC(=O)NC[C@H]1CN(c2ccc(N3CCNCC3)c(F)c2)C(=O)O1	CC(=O)NC[C@H]1CN(c2ccc(N3CCN(C(=O)CO)CC3)c(F)c2)C(=O)O1	0.925926	CC(=O)NC[C@H]1CN(c2ccc(N3CCN(C(=O)CO)CC3)c(F)c2)C(=O)O1	0.925926
CC(C)c1ccc2c(c1)CC[C@H]1[C@](C)(CNC(=O)Nc3ccc(Cl)cc3-c3cccc(Cl)c3Cl)CCC[C@]21C	122920	0	9309	0.656915	0.798349	-6.76074	0	1	real	2430	13434099	Nc1ccc(Cl)cc1-c1cccc(Cl)c1Cl	3556093	CC(C)c1ccc2c(c1)CC[C@H]1[C@](C)(CN)CCC[C@]21C			O=C(Nc1ccc(Cl)cc1)Nc1ccc(Cl)c(Cl)c1	0.615385	Oc1ccc(Cl)cc1	0.615385
O=C(CNC(c1ccc(Cl)cc1)c1ccc(C(F)(F)F)cc1)Nc1nc2c(s1)CCc1ccccc1-2	123900	1	9708	0.656882	0.779329	-5.765	0.482689	1	real	2230	7079994	NC(c1ccc(Cl)cc1)c1ccc(C(F)(F)F)cc1	26056236	O=C(CCl)Nc1nc2c(s1)CCc1ccccc1-2			O=C1CCc2ccccc2C1	0.631579	Oc1ccc(Cl)cc1	0.692308
COc1ccc(C=C2CC(C(C)(C)C)Cc3c2nc2ccccc2c3C(=O)OCC(=O)C(C#N)=C2Nc3cc(Cl)ccc3S2)cc1	121528	1	8750	0.656859	0.824314	-8.12552	0.401328	1	real	1458	5347	COc1ccc(C=C2CC(C(C)(C)C)Cc3c2nc2ccccc2c3C(=O)O)cc1	50229	N#CC(C(=O)CCl)=C1Nc2cc(Cl)ccc2S1			[C-]#[N+]C(=C\c1ccc(OC)cc1)/C(=C/c1ccc(OC)cc1)[N+]#[C-]	0.6	Oc1ccc(Cl)cc1	0.615385
C[Si](C)(C)c1ccc(-c2cccc(C3(C(=O)Nc4cc(Cl)c(C(F)(F)F)cc4[N+](=O)[O-])CC3)c2)cc1	114645	1	5928	0.656829	0.820358	-7.91966	0.375851	1	wuxi	8	WXCD00907437_phase_3_Br_COOH	O=C(O)C1(c2cccc(Br)c2)CC1	BT0835_BT	C[Si](C)(C)c1ccc(B(O)O)cc1	AG0191_AG	Nc1cc(Cl)c(C(F)(F)F)cc1[N+](=O)[O-]	O=[N+]([O-])c1ccc(Cl)c2nonc12	0.592593	Oc1ccc(Cl)cc1	0.538462
CC(C)(O)C1(CO)CCN(C(=O)CCN2C(=O)C(=Cc3ccc(F)cc3)SC2=S)C1	118539	1	7530	0.656778	0.747899	-4.12219	0.50532	1	real	22	27278728	CC(C)(O)C1(CO)CCNC1	43186	O=C(O)CCN1C(=O)C(=Cc2ccc(F)cc2)SC1=S			CCc1ccc(/C=C2/SC(=S)NC2=O)cc1	0.606061	CN1CCN(c2cc3c(cc2F)c(=O)c(C(=O)O)cn3-c2ccc(F)cc2)CC1	0.354167
CCCCC[C@H]1CC[C@H](c2ccc(-c3ccc([C@@H](CC(=O)O)NC(=O)c4ccccc4-c4ccc(Cn5c(CCC)nc6c(C)cc(-c7nc8ccccc8n7C)cc65)cc4)cc3)cc2)CC1	109490	1	3809	0.656697	0.768704	-5.21765	0.434035	1	wuxi	9	LN01375002_phase_3_Br_N-Boc	CC(C)(C)OC(=O)N[C@H](CC(=O)O)c1ccc(Br)cc1	BT2016_BT	CCCCC[C@H]1CC[C@H](c2ccc(B(O)O)cc2)CC1	SD00090_SD	CCCc1nc2c(C)cc(-c3nc4ccccc4n3C)cc2n1Cc1ccc(-c2ccccc2C(=O)O)cc1	Cn1sc(=O)n(Cc2ccccc2)c1=O	0.571429	CCCCCCCCCCCCCCCCCCCCCCO	0.692308
CSc1cc(F)c(-c2ccc3c(c2)c(C(=O)Nc2cccc(O)c2Cl)cn3C)cc1F	119726	1	8016	0.65661	0.786596	-6.16066	0.452651	1	wuxi	8	LN00226029_phase_3_Br_COOH	Cn1cc(C(=O)O)c2cc(Br)ccc21	BT3072_BT	CSc1cc(F)c(B(O)O)cc1F	AG1574_AG	Nc1cccc(O)c1Cl	O=C(Nc1ccc(Cl)cc1F)c1ccccc1O	0.676471	Cc1cc(O)cc(C)c1Cl	0.5625
Cc1ccc(C=C2SC(=O)N(CCNC(=O)C3=NN(c4ccc(F)cc4)C(=O)CC3=O)C2=O)cc1	103963	2	1504	0.656562	0.7846	-6.05855	0.3799	1	real	22	8294	Cc1ccc(C=C2SC(=O)N(CCN)C2=O)cc1	17586772	O=C(O)C1=NN(c2ccc(F)cc2)C(=O)CC1=O			Cc1ccc(/C=C2\SC(=S)N(CCCCCC(=O)Nc3ccc(C(=O)O)c(O)c3)C2=O)cc1	0.516667	NNC(=O)c1ccncc1	0.47619
CC(C)(C)c1ccc(-c2nnc(SCC(=O)Nc3ccc(O)c4cc(Cl)ccc34)n2-c2ccc(Cl)cc2)cc1	122757	2	9239	0.656514	0.794214	-6.56532	0.511657	1	real	240690	26298057	Nc1ccc(O)c2cc(Cl)ccc12	7724067	CC(C)(C)c1ccc(-c2nnc(SCC(=O)O)n2-c2ccc(Cl)cc2)cc1			CC(C)(C)c1cc(O)ccc1O	0.65	Oc1ccc(Cl)cc1	0.769231
CCOC(=O)N(c1nnc(S)s1)c1cc(Cl)ccc1[N+](=O)[O-]	117607	0	7146	0.656339	0.745366	-4.01278	0	1	real	27	44512	CCOC(=O)Nc1nnc(S)s1	64125	O=[N+]([O-])c1ccc(Cl)cc1F			O=[N+]([O-])c1ccc(Cl)c2nonc12	0.592593	Oc1ccc(Cl)cc1	0.615385
CC(C)(C)c1ccc(C=C2CCCc3c2nc2ccccc2c3C(=O)Oc2ccc3c(c2)NC(=C(C#N)C(=O)CCl)S3)cc1	120067	0	8156	0.656291	0.83297	-8.60986	0	1	real	1458	5478	CC(C)(C)c1ccc(C=C2CCCc3c2nc2ccccc2c3C(=O)O)cc1	50229	N#CC(C(=O)CCl)=C1Nc2cc(Cl)ccc2S1			Nc1cc2ccccc2cc1N	0.571429	Nc1ccc(C(=O)Oc2ccccc2)c(O)c1	0.533333
Cc1ccc(C=C2SC(=O)N(CCNC(=O)c3cn(C4CC4)c4c(O)c(F)c(F)cc4c3=O)C2=O)cc1	101879	2	627	0.656105	0.784701	-6.08826	0.354458	1	real	22	8294	Cc1ccc(C=C2SC(=O)N(CCN)C2=O)cc1	15151211	O=C(O)c1cn(C2CC2)c2c(O)c(F)c(F)cc2c1=O			O=C(O)c1cn(C2CC2)c2cc(Cl)c(F)cc2c1=O	0.641026	Cc1c(F)cc2c(=O)c(C(=O)O)cn3c2c1CCC3C	0.604651
CC1(CO)CN(c2nc3ccccn3c(=O)c2[N+](=O)[O-])C1	101224	1	354	0.656017	0.722657	-2.83902	0.400468	1	real	27	17454814	CC1(CO)CNC1	45486	O=c1c([N+](=O)[O-])c(Cl)nc2ccccn12			O=c1cccccc1O	0.5	Cc1ncc([N+](=O)[O-])n1CCO	0.466667
C[C@H]1COc2c(F)c(F)cc3c(=O)c(C(=O)Nc4nc5c(O)ccc(Cl)c5s4)cn1c23	104713	1	1814	0.655957	0.784604	-6.09105	0.330107	1	real	22	11622516	Nc1nc2c(O)ccc(Cl)c2s1	3563217	C[C@H]1COc2c(F)c(F)cc3c(=O)c(C(=O)O)cn1c23			CC1COc2c(N3CCN(C)CC3)c(F)cc3c(=O)c(C(=O)O)cn1c23.CC1COc2c(N3CCN(C)CC3)c(F)cc3c(=O)c(C(=O)O)cn1c23.O	0.673077	C[C@H]1COc2c(C3(N)CC3)c(F)cc3c(=O)c(C(=O)O)cn1c23	0.7
C[N+](C)(C)CCCCNc1c([N+](=O)[O-])cnc2ccccc12	102137	1	731	0.65587	0.72339	-2.88527	0.438796	1	real	27	19267891	C[N+](C)(C)CCCCN	3686121	O=[N+]([O-])c1cnc2ccccc2c1Cl			CCCCCCCCCCCCCC[N+](C)(C)C	0.666667	Cc1cc(NCCCCCCCCCCNc2cc(C)nc3ccccc23)c2ccccc2n1	0.580645
N#Cc1c(Cl)nsc1NC(c1ccc(Cl)cc1)c1ccc(Cl)c(C(F)(F)F)c1	109757	0	3919	0.655819	0.813523	-7.61516	0	1	real	27	26278862	NC(c1ccc(Cl)cc1)c1ccc(Cl)c(C(F)(F)F)c1	1034987	N#Cc1c(Cl)nsc1Cl			O=C(Nc1ccc(Cl)cc1)Nc1ccc(Cl)c(Cl)c1	0.461538	Oc1ccc(Cl)cc1	0.615385
CCCN(c1nnc(S)s1)c1nc2ccccn2c1[N+](=O)[O-]	108902	2	3563	0.655766	0.755913	-4.59659	0.510941	1	real	27	33681	CCCNc1nnc(S)s1	37612	O=[N+]([O-])c1c(Cl)nc2ccccn12			Nc1cc2ccccc2cc1N	0.428571	CC(=O)Nc1ncc([N+](=O)[O-])s1	0.4
CCCCN(c1nnc(S)s1)c1ccc([N+](=O)[O-])c2nonc12	103456	2	1288	0.655676	0.767381	-5.20281	0.460784	1	real	27	6828	CCCCNc1nnc(S)s1	16589	O=[N+]([O-])c1ccc(Cl)c2nonc12			O=[N+]([O-])c1ccc(Cl)c2nonc12	0.777778	O=[N+]([O-])c1ccc(O)c2ncccc12	0.466667
CCCCOc1ccc(-c2cscc2C(=O)Nc2cc(Br)cc(Cl)c2O)cc1F	111334	1	4574	0.655371	0.780345	-5.89902	0.420584	1	wuxi	8	WXCD00302715_phase_3_Br_COOH	O=C(O)c1cscc1Br	BT2227_BT	CCCCOc1ccc(B(O)O)cc1F	AG3730_AG	Nc1cc(Br)cc(Cl)c1O	O=C(Nc1cc(Cl)cc(Cl)c1O)c1c(O)c(Cl)cc(Cl)c1Cl	0.612903	CCCCCCCCCCCCCCCCCCCCCCO	0.538462
CCOC(=O)N(c1nnc(S)s1)c1cc(Br)c(Cl)cc1[N+](=O)[O-]	113720	1	5544	0.655201	0.757365	-4.70291	0.6253	1	real	27	44512	CCOC(=O)Nc1nnc(S)s1	8851855	O=[N+]([O-])c1cc(Cl)c(Br)cc1F			O=[N+]([O-])c1ccc(Cl)c2nonc12	0.555556	Cc1cc(O)cc(C)c1Cl	0.5
CCCc1nc2c(C)cc(-c3nc4ccccc4n3C)cc2n1Cc1ccc(-c2ccccc2C(=O)N[C@H](CC(=O)O)c2ccc(-c3ccc4c(c3)C(C)(C)CCC4(C)C)cc2)cc1	118030	1	7320	0.655088	0.761216	-4.91091	0.485747	1	wuxi	9	LN01375002_phase_3_Br_N-Boc	CC(C)(C)OC(=O)N[C@H](CC(=O)O)c1ccc(Br)cc1	BT4166_BT	CC1(C)CCC(C)(C)c2cc(B(O)O)ccc21	SD00090_SD	CCCc1nc2c(C)cc(-c3nc4ccccc4n3C)cc2n1Cc1ccc(-c2ccccc2C(=O)O)cc1	Cc1cc2c(cc1C(=O)c1ccc(C(=O)O)cc1)C(C)(C)CCC2(C)C	0.65625	O=C(O)C(O)c1ccccc1	0.611111
CC(C)(C)c1ccc(C=C2SC(=O)N(CCNC(=O)COC(=O)c3cn(C4CC4)c4cc(Cl)c(F)cc4c3=O)C2=O)cc1	102760	1	995	0.655009	0.797117	-6.79805	0.238719	1	real	1458	59353	O=C(O)c1cn(C2CC2)c2cc(Cl)c(F)cc2c1=O	9608	CC(C)(C)c1ccc(C=C2SC(=O)N(CCNC(=O)CCl)C2=O)cc1			O=C(O)c1cn(C2CC2)c2cc(Cl)c(F)cc2c1=O	0.897436	CCN1CCN(c2cc3c(cc2F)c(=O)c(C(=O)O)cn3C2CC2)CC1	0.632653
Cc1cc(O)c(Cl)cc1NC(=O)c1cn2c3c(c(N4CCN(C)CC4)c(F)cc3c1=O)OC[C@@H]2C	101889	1	631	0.65496	0.761448	-4.92994	0.299222	1	real	22	26043389	Cc1cc(O)c(Cl)cc1N	3557400	C[C@H]1COc2c(N3CCN(C)CC3)c(F)cc3c(=O)c(C(=O)O)cn1c23			CC1COc2c(N3CCN(C)CC3)c(F)cc3c(=O)c(C(=O)O)cn1c23.CC1COc2c(N3CCN(C)CC3)c(F)cc3c(=O)c(C(=O)O)cn1c23.O	0.903846	CC1COc2c(N3CCN(C)CC3)c(F)cc3c(=O)c(C(=O)O)cn1c23	0.921569
CC(C)(C)c1ccc(C=C2CCCc3c2nc2ccccc2c3C(=O)Oc2ccc3[nH]c(C(=O)CCl)cc3c2)cc1	109172	0	3678	0.654936	0.802997	-7.1103	0	1	real	1458	5478	CC(C)(C)c1ccc(C=C2CCCc3c2nc2ccccc2c3C(=O)O)cc1	26031473	O=C(CCl)c1cc2cc(Br)ccc2[nH]1			CC(C)(C)c1cc(C(=O)/C=C/c2ccc(C(=O)O)cc2)cc(C(C)(C)C)c1	0.575758	Cc1cc(NCCCCCCCCCCNc2cc(C)nc3ccccc23)c2ccccc2n1	0.516129
Fc1cc(C(Nc2ccc(-c3nsc(Cl)n3)cc2Cl)c2ccc(Cl)cc2)ccc1C(F)(F)F	119234	0	7817	0.654931	0.810658	-7.51237	0	1	real	27	26285144	NC(c1ccc(Cl)cc1)c1ccc(C(F)(F)F)c(F)c1	13474200	Clc1nc(-c2ccc(Cl)c(Cl)c2)ns1			O=C(Nc1ccc(Cl)cc1)Nc1ccc(Cl)c(Cl)c1	0.423077	Oc1ccc(Cl)cc1	0.615385
O=C(CN1C(=O)C(=Cc2ccc(Br)cc2)SC1=S)Nc1nc2ccccc2n1Cc1cccc(C(F)(F)F)c1	110228	1	4118	0.654835	0.801043	-7.01322	0.366038	1	real	22	2156513	Nc1nc2ccccc2n1Cc1cccc(C(F)(F)F)c1	141764	O=C(O)CN1C(=O)C(=Cc2ccc(Br)cc2)SC1=S			O=C(O)c1ccc(/C=C2\SC(=S)N(Cc3cccc(C(F)(F)F)c3)C2=O)cc1	0.862745	O=C(O)C(O)c1ccccc1	0.444444
CCCCOc1ccc2cc(-c3ccc4c(c3)c(C(=O)Nc3cc(Cl)c(Cl)cc3I)cn4C)ccc2c1	120120	1	8181	0.65483	0.793424	-6.61386	0.438759	1	wuxi	8	LN00226029_phase_3_Br_COOH	Cn1cc(C(=O)O)c2cc(Br)ccc21	BT5888_BT	CCCCOc1ccc2cc(B(O)O)ccc2c1	AG2601_AG	Nc1cc(Cl)c(Cl)cc1I	Oc1c(I)cc(I)cc1I	0.571429	CCCCCCCCCCCCCCCCCCCCCCO	0.538462
COCC1(CO)CCN(c2ccc([N+](=O)[O-])s2)C1	102819	1	1020	0.654284	0.718537	-2.71553	0.465731	1	real	27	15308087	COCC1(CO)CCNC1	61330	O=[N+]([O-])c1ccc(Br)s1			O=C1C=CC(=O)c2c(O)ccc(O)c21	0.4375	CC(=O)Nc1ncc([N+](=O)[O-])s1	0.466667
Cc1cc([N+](=O)[O-])ccc1-c1csc(C(=O)Nc2cc(Br)cc(Cl)c2O)c1	106610	1	2606	0.654219	0.779016	-5.89093	0.370596	1	wuxi	8	WXCD00196407_phase_3_Br_COOH	O=C(O)c1cc(Br)cs1	BT6368_BT	Cc1cc([N+](=O)[O-])ccc1B(O)O	AG3730_AG	Nc1cc(Br)cc(Cl)c1O	Cc1cc(O)cc(C)c1O	0.642857	Cc1cc(O)cc(C)c1Cl	0.625
CC(=O)NC[C@H]1CN(c2ccc(N3CCN(C(=O)Cc4cccc(-c5cccc(I)c5F)n4)CC3)c(F)c2)C(=O)O1	100844	1	193	0.654167	0.759244	-4.8567	0.202702	1	wuxi	8	WXCD02505630_phase_3_Br_COOH	O=C(O)Cc1cccc(Br)n1	BT0627_BT	OB(O)c1cccc(I)c1F	AN00795_AN	CC(=O)NC[C@H]1CN(c2ccc(N3CCNCC3)c(F)c2)C(=O)O1	CC(=O)NC[C@H]1CN(c2ccc(N3CCN(C(=O)CO)CC3)c(F)c2)C(=O)O1	0.925926	CC(=O)NC[C@H]1CN(c2ccc(N3CCN(C(=O)CO)CC3)c(F)c2)C(=O)O1	0.925926
C=CCN(c1ccc2cc(F)cc([N+](=O)[O-])c2n1)c1nnc(S)s1	108878	1	3553	0.654085	0.758882	-4.84212	0.445759	1	real	27	15320	C=CCNc1nnc(S)s1	15159304	O=[N+]([O-])c1cc(F)cc2ccc(Cl)nc12			O=C1c2c(O)ccc([N+](=O)[O-])c2C(=O)c2c([N+](=O)[O-])ccc(O)c21	0.5	O=[N+]([O-])c1ccc(O)c2ncccc12	0.433333
O=C(Nc1cc(Cl)c(Cl)cc1F)c1ccc2c(-c3ccc4c(c3)C(c3ccccc3)(c3ccccc3)c3ccccc3-4)cccc2n1	118193	1	7389	0.654003	0.789168	-6.43487	0.435138	1	wuxi	8	WXCD02501367_phase_3_Br_COOH	O=C(O)c1ccc2c(Br)cccc2n1	BT1979_BT	OB(O)c1ccc2c(c1)C(c1ccccc1)(c1ccccc1)c1ccccc1-2	AG2157_AG	Nc1cc(Cl)c(Cl)cc1F	O=C(Nc1ccc(Cl)cc1F)c1ccccc1O	0.617647	O=C(O)C(O)c1ccccc1	0.5
C=CCN(c1nnc(S)s1)c1cc([N+](=O)[O-])cc(Cl)c1F	107629	0	3030	0.653999	0.756722	-4.73345	0	1	real	27	15320	C=CCNc1nnc(S)s1	76589	O=[N+]([O-])c1cc(Cl)c(F)c(Cl)c1			O=[N+]([O-])c1cc([N+](=O)[O-])c(NN(c2ccccc2)c2ccccc2)c([N+](=O)[O-])c1	0.483871	NC(=O)c1cc([N+](=O)[O-])cc([N+](=O)[O-])c1	0.545455
O=C(COC(=O)c1ccc(F)cc1-c1ccc(Cl)c(Cl)c1)c1ccc([N+](=O)[O-])o1	110072	2	4054	0.653649	0.799212	-6.98061	0.497461	1	real	1458	3574953	O=C(O)c1ccc(F)cc1-c1ccc(Cl)c(Cl)c1	2992756	O=C(CCl)c1ccc([N+](=O)[O-])o1			O=[N+]([O-])c1ccc(Cl)c2nonc12	0.592593	O=[N+]([O-])c1ccc(/C=[N+](/[O-])CCO)o1	0.548387
O=[N+]([O-])c1cnc(NC(c2ccc(Cl)cc2)c2ccc(OC(F)(F)F)cc2)s1	106948	4	2750	0.653598	0.795371	-6.78185	0.439473	1	real	27	26056994	NC(c1ccc(Cl)cc1)c1ccc(OC(F)(F)F)cc1	82580	O=[N+]([O-])c1cnc(Br)s1			CCOc1ccc(C(=O)Nc2ncc([N+](=O)[O-])s2)cc1	0.595238	CC(=O)Nc1ncc([N+](=O)[O-])s1	0.7
CCCCSc1ccc(-c2ccc3ccc(C(=O)Nc4cc(Cl)c(Cl)cc4F)nc3c2)cc1	122352	1	9077	0.653433	0.79832	-6.94535	0.434368	1	wuxi	8	WXCD01004316_phase_3_Br_COOH	O=C(O)c1ccc2ccc(Br)cc2n1	BT4176_BT	CCCCSc1ccc(B(O)O)cc1	AG2157_AG	Nc1cc(Cl)c(Cl)cc1F	O=C(Nc1ccc(Cl)cc1F)c1ccccc1O	0.529412	CCCCCCCCCCCCCCCCCCCCCCO	0.615385
CCCn1cncc1CNC(=O)CN1C(=O)C(=Cc2ccc(Br)cc2)SC1=S	114546	1	5889	0.653042	0.749516	-4.40667	0.485289	1	real	240690	27179459	CCCn1cncc1CN	141764	O=C(O)CN1C(=O)C(=Cc2ccc(Br)cc2)SC1=S			CC(C)C(C(=O)O)N1C(=O)/C(=C\c2ccc(Br)cc2)SC1=S	0.707317	NNC(=O)c1ccncc1	0.47619
O=C(Nc1cc(Cl)c(O)c2ccccc12)c1cc(C=Cc2ccc(Br)cc2)nc2ccc(Br)cc12	113240	2	5347	0.65289	0.790041	-6.54015	0.410087	1	real	527	3869519	Nc1cc(Cl)c(O)c2ccccc12	2016991	O=C(O)c1cc(C=Cc2ccc(Br)cc2)nc2ccc(Br)cc12			Oc1cc(O)cc(/C=C/c2ccc(Br)cc2)c1	0.772727	Oc1ccc(Cl)cc1	0.538462
CCCCN(c1nnc(S)s1)c1ccc([N+](=O)[O-])cc1I	105425	1	2111	0.652737	0.761242	-5.03798	0.390924	1	real	27	6828	CCCCNc1nnc(S)s1	8102449	O=[N+]([O-])c1ccc(F)c(I)c1			O=[N+]([O-])c1ccc2c(c1)S(=O)(=O)C=C2	0.5	NC(=O)c1cc([N+](=O)[O-])cc([N+](=O)[O-])c1	0.5
CC(=O)NC[C@H]1CN(c2ccc(N3CCN(C(=O)Cc4cccc(-c5ccccc5CN5CCSCC5)n4)CC3)c(F)c2)C(=O)O1	105110	1	1980	0.652645	0.766038	-5.29438	0.373536	1	wuxi	8	WXCD02505630_phase_3_Br_COOH	O=C(O)Cc1cccc(Br)n1	BT5324_BT	OB(O)c1ccccc1CN1CCSCC1	AN00795_AN	CC(=O)NC[C@H]1CN(c2ccc(N3CCNCC3)c(F)c2)C(=O)O1	CC(=O)NCC1CN(c2ccc(N3CCSCC3)c(F)c2)C(=O)O1	0.980392	CC(=O)NC[C@H]1CN(c2ccc(N3CCSCC3)c(F)c2)C(=O)O1	0.980392
CC(C)(C)c1ccc(C=C2CCc3c2nc2ccccc2c3C(=O)Oc2ccc3c(c2)NC(=C(C#N)C(=O)CCl)S3)cc1	103838	1	1449	0.652556	0.830249	-8.66679	0.374537	1	real	1458	5476	CC(C)(C)c1ccc(C=C2CCc3c2nc2ccccc2c3C(=O)O)cc1	50229	N#CC(C(=O)CCl)=C1Nc2cc(Cl)ccc2S1			Nc1cc2ccccc2cc1N	0.571429	Nc1ccc(C(=O)Oc2ccccc2)c(O)c1	0.533333
O=[N+]([O-])c1cnc2c(NCc3c(O)ccc4c3CCCC4)cc(Br)cc2c1Cl	113684	1	5532	0.65252	0.793197	-6.72546	0.405687	1	real	27	3695679	NCc1c(O)ccc2c1CCCC2	17952782	O=[N+]([O-])c1cnc2c(F)cc(Br)cc2c1Cl			O=C1c2c(O)ccc([N+](=O)[O-])c2C(=O)c2c([N+](=O)[O-])ccc(O)c21	0.625	O=[N+]([O-])c1ccc(O)c2ncccc12	0.633333
CCn1cc(C(=O)Nc2cc(Cl)ccc2Oc2ccccc2OC(F)(F)F)c(=O)c2cc(Cl)ccc21	116030	1	6503	0.652416	0.80226	-7.20636	0.406081	1	real	22	26021081	Nc1cc(Cl)ccc1Oc1ccccc1OC(F)(F)F	499094	CCn1cc(C(=O)O)c(=O)c2cc(Cl)ccc21			O=C(Nc1ccc(Cl)cc1F)c1ccccc1O	0.647059	CCn1cc(C(=O)O)c(=O)c2cc3c(cc21)OCO3	0.631579
CCOc1cc(C(=O)Nc2ccc(C)c(O)c2)c(-c2ccc3c(c2)C(C)(C)CCC3(C)C)cn1	119595	1	7963	0.652352	0.806197	-7.41627	0.408671	1	wuxi	8	LN03246458_phase_3_Br_COOH	CCOc1cc(C(=O)O)c(Br)cn1	BT4166_BT	CC1(C)CCC(C)(C)c2cc(B(O)O)ccc21	AG1114_AG	Cc1ccc(N)cc1O	CC1(C)CCC(C)(C)c2cc(C(=O)Nc3ccc(C(=O)O)cc3)ccc21	0.714286	O=C(Nc1ccc(C(=O)O)c(O)c1)c1ccccc1	0.6
CCCN(c1cnc([N+](=O)[O-])c(O)c1)c1nnc(S)s1	109076	2	3638	0.652118	0.742477	-4.08684	0.544965	1	real	27	33681	CCCNc1nnc(S)s1	3607536	O=[N+]([O-])c1ncc(F)cc1O			O=C1c2c(O)ccc([N+](=O)[O-])c2C(=O)c2c([N+](=O)[O-])ccc(O)c21	0.458333	CC(=O)Nc1ncc([N+](=O)[O-])s1	0.5
O=[N+]([O-])c1cc(N(CC(F)(F)F)c2nnc(S)s2)cc(Cl)c1I	113283	0	5364	0.651844	0.781612	-6.15395	0	1	real	27	2051458	FC(F)(F)CNc1nnc(S)s1	8035123	O=[N+]([O-])c1cc(Cl)cc(Cl)c1I			O=[N+]([O-])c1ccc(Cl)c2nonc12	0.518519	NC(=O)c1cc([N+](=O)[O-])cc([N+](=O)[O-])c1	0.409091
CC[C@H](O)CN(C)c1ncc([N+](=O)[O-])s1	115438	1	6260	0.651626	0.709208	-2.36832	0.548707	1	real	27	21258586	CC[C@H](O)CNC	3035315	O=[N+]([O-])c1cnc(Cl)s1			Nc1nnc(Sc2ncc([N+](=O)[O-])s2)s1	0.515152	CC(=O)Nc1ncc([N+](=O)[O-])s1	0.633333
Cn1cc(-c2ccc(F)c([N+](=O)[O-])c2)cc(C(=O)Nc2cc(Cl)c(O)cc2Cl)c1=O	119109	1	7766	0.651582	0.77801	-5.97909	0.451086	1	wuxi	8	LN00169958_phase_3_Br_COOH	Cn1cc(Br)cc(C(=O)O)c1=O	BT2167_BT	O=[N+]([O-])c1cc(B(O)O)ccc1F	AG1187_AG	Nc1cc(Cl)c(O)cc1Cl	O=C(Nc1ccc(Cl)cc1F)c1ccccc1O	0.676471	Oc1ccc(Cl)cc1	0.615385
CC1CS(=O)CCN1C(=O)CN1C(=O)C(=Cc2ccc(Br)cc2)SC1=S	117761	1	7210	0.651272	0.739091	-3.95447	0.507233	1	real	22	11453867	CC1CS(=O)CCN1	141764	O=C(O)CN1C(=O)C(=Cc2ccc(Br)cc2)SC1=S			CC(C)C(C(=O)O)N1C(=O)/C(=C\c2ccc(Br)cc2)SC1=S	0.707317	O=C(O)C1=CC[C@@H]2CC(=O)N12	0.346154
CC1CCc2ccccc2C1NC(F)(F)Oc1cccc2c(Cl)c([N+](=O)[O-])cnc12	123153	1	9403	0.651211	0.769725	-5.56435	0.477782	1	real	27	11454516	CC1CCc2ccccc2C1N	24362995	O=[N+]([O-])c1cnc2c(OC(F)(F)F)cccc2c1Cl			O=[N+]([O-])c1ccc(Cl)c2nonc12	0.555556	O=[N+]([O-])c1ccc(O)c2ncccc12	0.566667
Cc1ccccc1-c1ccc(-c2cscc2C(=O)Nc2cc(Cl)c(Cl)cc2O)cc1	111789	1	4757	0.651132	0.783664	-6.29965	0.408466	1	wuxi	8	WXCD00302715_phase_3_Br_COOH	O=C(O)c1cscc1Br	BT4542_BT	Cc1ccccc1-c1ccc(B(O)O)cc1	AG1333_AG	Nc1cc(Cl)c(Cl)cc1O	O=C(Nc1ccc(Cl)cc1F)c1ccccc1O	0.617647	Cc1cc(O)cc(C)c1Cl	0.625
O=C(Nc1cc(Br)cc(F)c1O)c1c2c(nc3ccccc13)C(=Cc1ccc(F)cc1)CCC2	117767	1	7212	0.651124	0.779259	-6.06907	0.441281	1	real	22	76050	Nc1cc(Br)cc(F)c1O	5573	O=C(O)c1c2c(nc3ccccc13)C(=Cc1ccc(F)cc1)CCC2			O=C1/C(=C/c2ccc(O)c(Br)c2)CCC/C1=C\c1ccc(O)c(Br)c1	0.645161	O=C(O)C(O)c1ccccc1	0.5
C=CCN(c1nnc(S)s1)c1cc([N+](=O)[O-])ccc1Cl	117973	0	7298	0.650978	0.749671	-4.52509	0	1	real	27	15320	C=CCNc1nnc(S)s1	58227	O=[N+]([O-])c1ccc(Cl)c(Cl)c1			O=[N+]([O-])c1ccc(Cl)c2nonc12	0.518519	NC(=O)c1cc([N+](=O)[O-])cc([N+](=O)[O-])c1	0.5
C[C@H]1COc2c(F)c(F)cc3c(=O)c(C(=O)Nc4ccc(O)c5cc(Cl)ccc45)cn1c23	102666	1	956	0.650619	0.78483	-6.3882	0.247801	1	real	22	26298057	Nc1ccc(O)c2cc(Cl)ccc12	3563217	C[C@H]1COc2c(F)c(F)cc3c(=O)c(C(=O)O)cn1c23			O=C(Nc1ccc(Cl)cc1F)c1ccccc1O	0.735294	C[C@H]1COc2c(C3(N)CC3)c(F)cc3c(=O)c(C(=O)O)cn1c23	0.7
CC(=O)NC[C@H]1CN(c2ccc(N3CCN(C(=O)Cc4cccc(-c5cc6c(cc5C)C(C)(C)CCC6(C)C)n4)CC3)c(F)c2)C(=O)O1	100748	1	151	0.650595	0.770594	-5.6429	0.123215	1	wuxi	8	WXCD02505630_phase_3_Br_COOH	O=C(O)Cc1cccc(Br)n1	BT1024_BT	Cc1cc2c(cc1B(O)O)C(C)(C)CCC2(C)C	AN00795_AN	CC(=O)NC[C@H]1CN(c2ccc(N3CCNCC3)c(F)c2)C(=O)O1	CC(=O)NC[C@H]1CN(c2ccc(N3CCN(C(=O)CO)CC3)c(F)c2)C(=O)O1	0.925926	CC(=O)NC[C@H]1CN(c2ccc(N3CCN(C(=O)CO)CC3)c(F)c2)C(=O)O1	0.925926
C[N+](C)(C)CCOC(=O)C12CCCN(CC1)S2(=O)=O	120704	1	8418	0.650585	0.68213	-1.00381	0.601229	1	real	1458	26042767	O=C(O)C12CCCN(CC1)S2(=O)=O	50313	C[N+](C)(C)CCBr			CCCCCCCCCCCCCC[N+](C)(C)C	0.466667	C1N2CN3CN1CN(C2)C3	0.333333
O=C(Nc1cc(O)c(Cl)cc1F)c1cc(-c2ccc(F)cc2C(F)(F)F)cnc1Cl	108177	1	3262	0.650197	0.77625	-5.96082	0.385357	1	wuxi	8	WXCD00901492_phase_3_Br_COOH	O=C(O)c1cc(Br)cnc1Cl	BT0605_BT	OB(O)c1ccc(F)cc1C(F)(F)F	AG0820_AG	Nc1cc(O)c(Cl)cc1F	O=C(Nc1ccc(Cl)cc1F)c1ccccc1O	0.647059	Oc1ccc(Cl)cc1	0.538462
CN(c1nnc(S)s1)c1cc(F)c([N+](=O)[O-])cc1F	119487	1	7918	0.650154	0.74012	-4.06819	0.506828	1	real	27	33540	CNc1nnc(S)s1	3012866	O=[N+]([O-])c1cc(F)c(Cl)cc1F			O=C1c2c(O)ccc([N+](=O)[O-])c2C(=O)c2c([N+](=O)[O-])ccc(O)c21	0.458333	NC(=O)c1cc([N+](=O)[O-])cc([N+](=O)[O-])c1	0.409091
O=[N+]([O-])c1cc(Cl)cc(Cl)c1N(CC(F)(F)F)c1nnc(S)s1	113285	1	5364	0.650078	0.774346	-5.86733	0.498303	1	real	27	2051458	FC(F)(F)CNc1nnc(S)s1	8035123	O=[N+]([O-])c1cc(Cl)cc(Cl)c1I			O=[N+]([O-])c1ccc(Cl)c2nonc12	0.555556	NC(=O)c1cc([N+](=O)[O-])cc([N+](=O)[O-])c1	0.409091
C=CCN(c1nnc(S)s1)c1c([N+](=O)[O-])cnc2ccc(Cl)cc12	120954	1	8520	0.650056	0.769605	-5.61985	0.463989	1	real	27	15320	C=CCNc1nnc(S)s1	7847627	O=[N+]([O-])c1cnc2ccc(Cl)cc2c1Cl			O=[N+]([O-])c1ccc(Cl)c2nonc12	0.518519	Oc1ccc(Cl)cc1	0.538462
O=[N+]([O-])c1ccc(Cl)c(Cl)c1Nc1cccc(-c2ccc(C(F)(F)F)cc2)c1	114952	1	6053	0.649998	0.815105	-8.00923	0.37762	1	real	27	71993	Nc1cccc(-c2ccc(C(F)(F)F)cc2)c1	80027	O=[N+]([O-])c1ccc(Cl)c(Cl)c1Cl			O=[N+]([O-])c1ccc(Cl)c2nonc12	0.592593	O=[N+]([O-])c1c(Cl)cccc1-c1c[nH]cc1Cl	0.466667
O=[N+]([O-])c1ncc(F)cc1N(CC(F)(F)F)c1nnc(S)s1	124533	1	9961	0.649596	0.740307	-4.10781	0.515375	1	real	27	2051458	FC(F)(F)CNc1nnc(S)s1	4327427	O=[N+]([O-])c1ncc(F)cc1Br			Nc1nnc(Sc2ncc([N+](=O)[O-])s2)s1	0.424242	CC(=O)Nc1ncc([N+](=O)[O-])s1	0.433333
Fc1cc(C(F)(F)F)ccc1C(Nc1ccc2nc(C(F)(F)F)cc(Cl)c2c1)c1ccc(Cl)cc1	111115	0	4486	0.649438	0.794471	-6.95701	0	1	real	27	26274511	NC(c1ccc(Cl)cc1)c1ccc(C(F)(F)F)cc1F	66146	FC(F)(F)c1cc(Cl)c2cc(Br)ccc2n1			Nc1nc2cc(C(F)(F)F)ccc2n1Cc1ccc(Cl)cc1	0.526316	Oc1ccc(Cl)cc1	0.615385
O=C(COC(=O)c1ccccc1Sc1ccc(C(F)(F)F)cc1[N+](=O)[O-])c1cc2cc(Cl)ccc2[nH]1	107737	1	3078	0.649143	0.782324	-6.33569	0.365594	1	real	1458	6934	O=C(O)c1ccccc1Sc1ccc(C(F)(F)F)cc1[N+](=O)[O-]	26031472	O=C(CCl)c1cc2cc(Cl)ccc2[nH]1			O=C(Nc1cc(C(F)(F)F)ccc1O)Nc1cc(C(F)(F)F)ccc1O	0.555556	Oc1ccc(Cl)cc1	0.615385
CCCCOc1cccc(F)c1-c1cc(C(=O)Nc2cc(Cl)cc(Cl)c2O)[nH]n1	107819	1	3112	0.648958	0.770465	-5.72363	0.389276	1	wuxi	8	WXCD00191766_phase_3_Br_COOH	O=C(O)c1cc(Br)n[nH]1	BT2252_BT	CCCCOc1cccc(F)c1B(O)O	AG1183_AG	Nc1cc(Cl)cc(Cl)c1O	O=C(Nc1cc(Cl)cc(Cl)c1O)c1c(O)c(Cl)cc(Cl)c1Cl	0.741935	Oc1ccc(Cl)cc1	0.615385
N#Cc1nnc(NC(=O)c2ccc(Sc3ccc(Cl)cc3)c([N+](=O)[O-])c2)s1	109663	1	3879	0.648903	0.779934	-6.22317	0.385574	1	real	240690	23552994	N#Cc1nnc(N)s1	8789	O=C(O)c1ccc(Sc2ccc(Cl)cc2)c([N+](=O)[O-])c1			O=C(Nc1ccc(Cl)cc1)Nc1ccc(Cl)c(Cl)c1	0.538462	Oc1ccc(Cl)cc1	0.692308
O=[N+]([O-])c1cc(Cl)cnc1NCCCCCc1cccc2ccccc12	117366	1	7047	0.648706	0.771394	-5.78579	0.447695	1	real	27	26606095	NCCCCCc1cccc2ccccc12	5214808	O=[N+]([O-])c1cc(Cl)cnc1I			Nc1cc2ccccc2cc1N	0.571429	Cc1cc(NCCCCCCCCCCNc2cc(C)nc3ccccc23)c2ccccc2n1	0.580645
CCCCCCOc1ccc(-c2cc(C(=O)Nc3ccc(C)c(O)c3Cl)cnc2OC)c(F)c1F	110776	1	4342	0.648483	0.793928	-6.97957	0.372458	1	wuxi	8	WXCD02015790_phase_3_Br_COOH	COc1ncc(C(=O)O)cc1Br	BT0556_BT	CCCCCCOc1ccc(B(O)O)c(F)c1F	AG1721_AG	Cc1ccc(N)c(Cl)c1O	Oc1c(O)c(Cl)c(Cl)c(Cl)c1Cl	0.7	CCCCCCCCCCCCCCCCCCCCCCO	0.692308
O=C(COC(=O)c1nn(-c2ccc(Cl)cc2C(F)(F)F)cc1O)c1ccc([N+](=O)[O-])o1	114702	1	5951	0.648341	0.766262	-5.53616	0.446518	1	real	1458	2554465	O=C(O)c1nn(-c2ccc(Cl)cc2C(F)(F)F)cc1O	2992756	O=C(CCl)c1ccc([N+](=O)[O-])o1			O=C(Nc1ccc(I)cc1)c1ccc([N+](=O)[O-])o1	0.588235	Oc1ccc(Cl)cc1	0.692308
N#CC(C(=O)COC(=O)c1ccccc1Sc1ccc(C(F)(F)F)cc1[N+](=O)[O-])=C1Nc2cc(Cl)ccc2S1	121568	1	8766	0.64787	0.820224	-8.39144	0.382982	1	real	1458	6934	O=C(O)c1ccccc1Sc1ccc(C(F)(F)F)cc1[N+](=O)[O-]	50229	N#CC(C(=O)CCl)=C1Nc2cc(Cl)ccc2S1			O=C(Nc1cc(C(F)(F)F)ccc1O)Nc1cc(C(F)(F)F)ccc1O	0.592593	Oc1ccc(Cl)cc1	0.615385
Cc1ccc(Sc2ccc(C(=O)OCC(=O)C(C#N)=C3Nc4cc(Cl)ccc4S3)cc2[N+](=O)[O-])cc1	111766	1	4748	0.64782	0.822078	-8.49138	0.347152	1	real	1458	9156	Cc1ccc(Sc2ccc(C(=O)O)cc2[N+](=O)[O-])cc1	50229	N#CC(C(=O)CCl)=C1Nc2cc(Cl)ccc2S1			Cc1ccc(C(=O)c2cc(O)c(O)c([N+](=O)[O-])c2)cc1	0.666667	Oc1ccc(Cl)cc1	0.615385
O=C(OCC(=O)c1ccc([N+](=O)[O-])o1)c1ccc([N+](=O)[O-])c(Sc2ccc(Cl)cc2)c1	103480	2	1299	0.647791	0.787455	-6.67705	0.400836	1	real	1458	11875106	O=C(O)c1ccc([N+](=O)[O-])c(Sc2ccc(Cl)cc2)c1	2992756	O=C(CCl)c1ccc([N+](=O)[O-])o1			O=[N+]([O-])c1ccc(Cl)c2nonc12	0.592593	Oc1ccc(Cl)cc1	0.692308
CC(=O)c1cc(Cl)cc(CN2CCN(C(=O)c3ccc([N+](=O)[O-])s3)CC2)c1O	101079	1	291	0.6476	0.729064	-3.62487	0.324389	1	real	2230	706385	O=C(c1ccc([N+](=O)[O-])s1)N1CCNCC1	7798	CC(=O)c1cc(Cl)cc(CCl)c1O			Oc1c(O)c(Cl)c(Cl)c(Cl)c1Cl	0.6	Oc1ccc(Cl)cc1	0.615385
CCc1cccc2c(C(=O)C(OC(=O)c3c4c(nc5ccccc35)C(=Cc3ccc(Cl)c(Cl)c3)CCC4)c3ccccc3)c[nH]c12	115252	1	6181	0.647519	0.767803	-5.66095	0.451636	1	real	1458	6012	O=C(O)c1c2c(nc3ccccc13)C(=Cc1ccc(Cl)c(Cl)c1)CCC2	12869	CCc1cccc2c(C(=O)C(Cl)c3ccccc3)c[nH]c12			O=C1/C(=C/c2ccc(O)c(Br)c2)CCC/C1=C\c1ccc(O)c(Br)c1	0.580645	O=C(O)C(O)c1ccccc1	0.666667
Cc1cc(-c2cscc2C(=O)Nc2cc(Cl)c(Cl)cc2O)c(F)cc1F	111363	1	4586	0.647487	0.771229	-5.84233	0.414139	1	wuxi	8	WXCD00302715_phase_3_Br_COOH	O=C(O)c1cscc1Br	BT9663_BT	Cc1cc(B(O)O)c(F)cc1F	AG1333_AG	Nc1cc(Cl)c(Cl)cc1O	O=C(Nc1ccc(Cl)cc1F)c1ccccc1O	0.617647	Cc1cc(O)cc(C)c1Cl	0.625
O=[N+]([O-])c1ccc(Nc2cccc(-c3ccc(C(F)(F)F)cc3)c2)c(Cl)c1Cl	114950	0	6053	0.647394	0.812845	-8.02991	0	1	real	27	71993	Nc1cccc(-c2ccc(C(F)(F)F)cc2)c1	80027	O=[N+]([O-])c1ccc(Cl)c(Cl)c1Cl			O=C(CCl)c1ccccc1Nc1cccc(C(F)(F)F)c1	0.578947	O=[N+]([O-])c1c(Cl)cccc1-c1c[nH]cc1Cl	0.433333
CN(C)C(=O)CC(=O)OCC(=O)C(C#N)=C1Nc2cc(Cl)ccc2S1	116894	1	6851	0.647277	0.758932	-5.2086	0.462284	1	real	1458	3574726	CN(C)C(=O)CC(=O)O	50229	N#CC(C(=O)CCl)=C1Nc2cc(Cl)ccc2S1			N#C/C(C(=O)c1ccc(Cl)cc1Cl)=C1/NC(=O)c2ccc(Cl)cc2N1	0.547619	Oc1ccc(Cl)cc1	0.615385
CCOC(=O)C1(S(=O)(=O)N(C(=O)c2cc(Cl)ccc2O)c2ccc(Br)cc2Cl)CCC1	116271	3	6602	0.647107	0.779264	-6.28403	0.489987	1	real	40	7010335	O=C(Nc1ccc(Br)cc1Cl)c1cc(Cl)ccc1O	22813767	CCOC(=O)C1(S(=O)(=O)Cl)CCC1			O=C(Nc1ccc(Cl)cc1)c1cc(Br)ccc1O	0.65625	Oc1ccc(Cl)cc1	0.692308
CCCCC[C@H]1CC[C@H](c2ccc(-c3ccc(C4(C(=O)Nc5ncc([N+](=O)[O-])cc5Cl)CC4)cc3)cc2)CC1	114642	1	5927	0.647008	0.786471	-6.66732	0.406961	1	wuxi	8	WXCD00610417_phase_3_Br_COOH	O=C(O)C1(c2ccc(Br)cc2)CC1	BT2016_BT	CCCCC[C@H]1CC[C@H](c2ccc(B(O)O)cc2)CC1	AF0710_AF	Nc1ncc([N+](=O)[O-])cc1Cl	O=C(Nc1ccc(F)cc1)Nc1ccc(Cl)c([N+](=O)[O-])c1	0.514286	CCCCCCCCCCCCCCCCCCCCCCO	0.615385
C=CCN(C(=O)COC(=O)c1cn(C2CC2)c2c(O)c(F)c(F)cc2c1=O)c1nc(-c2ccc(Cl)c(Cl)c2)cs1	102797	1	1012	0.646975	0.784102	-6.54485	0.24622	1	real	1458	15151211	O=C(O)c1cn(C2CC2)c2c(O)c(F)c(F)cc2c1=O	35135	C=CCN(C(=O)CCl)c1nc(-c2ccc(Cl)c(Cl)c2)cs1			O=C(O)c1cn(C2CC2)c2cc(Cl)c(F)cc2c1=O	0.717949	NC1CCN(c2c(F)cc3c(=O)c(C(=O)O)cn(C4CC4)c3c2Cl)C1	0.607843
O=[N+]([O-])c1cc(C(F)(F)F)c(Cl)cc1Nc1cccc(-c2ccc(C(F)(F)F)cc2)c1	124470	1	9934	0.646743	0.814658	-8.15974	0.408532	1	real	27	71993	Nc1cccc(-c2ccc(C(F)(F)F)cc2)c1	15544	O=[N+]([O-])c1cc(C(F)(F)F)c(Cl)cc1Cl			O=[N+]([O-])c1cc(C(F)(F)F)c(Cl)c([N+](=O)[O-])c1Nc1ncc(C(F)(F)F)cc1Cl	0.555556	O=[N+]([O-])c1c(Cl)cccc1-c1c[nH]cc1Cl	0.466667
CN(c1nnc(S)s1)c1cc([N+](=O)[O-])cc(F)c1F	116724	1	6784	0.646587	0.726828	-3.56173	0.514401	1	real	27	33540	CNc1nnc(S)s1	86663	O=[N+]([O-])c1cc(F)c(F)c(F)c1			O=[N+]([O-])c1cc([N+](=O)[O-])c(NN(c2ccccc2)c2ccccc2)c([N+](=O)[O-])c1	0.419355	NC(=O)c1cc([N+](=O)[O-])cc([N+](=O)[O-])c1	0.545455
O=C(OCC(=O)c1ccc([N+](=O)[O-])o1)c1ccc(Sc2ccc(Cl)cc2)c([N+](=O)[O-])c1	103120	2	1144	0.646377	0.787311	-6.74507	0.387106	1	real	1458	8789	O=C(O)c1ccc(Sc2ccc(Cl)cc2)c([N+](=O)[O-])c1	2992756	O=C(CCl)c1ccc([N+](=O)[O-])o1			O=C(Nc1ccc(I)cc1)c1ccc([N+](=O)[O-])o1	0.588235	Oc1ccc(Cl)cc1	0.692308
Cc1ccc(-n2c(SCC(=O)Nc3cc(Cl)c(O)c4ccccc34)nnc2-c2ccc(C(C)(C)C)cc2)cc1	116224	2	6584	0.646242	0.778751	-6.30332	0.469987	1	real	527	3869519	Nc1cc(Cl)c(O)c2ccccc12	7307487	Cc1ccc(-n2c(SCC(=O)O)nnc2-c2ccc(C(C)(C)C)cc2)cc1			Oc1c(O)c(Cl)c(Cl)c(Cl)c1Cl	0.6	Cc1cc(O)cc(C)c1Cl	0.5625
Cc1cc([N+](=O)[O-])c(NC(=O)c2nc3cc(-c4cc5c(cc4C)C(C)(C)CCC5(C)C)ccc3[nH]2)cc1Br	124475	1	9936	0.646209	0.769744	-5.83274	0.470618	1	wuxi	8	WXCD00131339_phase_3_Br_COOH	O=C(O)c1nc2cc(Br)ccc2[nH]1	BT1024_BT	Cc1cc2c(cc1B(O)O)C(C)(C)CCC2(C)C	AG2455_AG	Cc1cc([N+](=O)[O-])c(N)cc1Br	Cc1cc2c(cc1C(=O)c1ccc(C(=O)O)cc1)C(C)(C)CCC2(C)C	0.625	NC(=O)c1cc([N+](=O)[O-])cc([N+](=O)[O-])c1	0.545455
O=C(Nc1ccc(O)c(-c2ccccc2)c1)c1c2c(nc3ccccc13)C(=Cc1ccc(Cl)c(Cl)c1)CC2	124462	1	9931	0.646145	0.784685	-6.61979	0.447489	1	real	22	3012990	Nc1ccc(O)c(-c2ccccc2)c1	5352	O=C(O)c1c2c(nc3ccccc13)C(=Cc1ccc(Cl)c(Cl)c1)CC2			O=C(Nc1ccc(Cl)cc1)Nc1ccc(Cl)c(Cl)c1	0.692308	O=C(Nc1ccc(C(=O)O)c(O)c1)c1ccccc1	0.633333
O=C(COC(=O)CN1C(=O)C(=Cc2ccc(Br)cc2)SC1=S)Nc1cccc(C(=O)Nc2cccc(C(F)(F)F)c2)c1	114800	0	5991	0.646131	0.79005	-6.90182	0	1	real	1458	141764	O=C(O)CN1C(=O)C(=Cc2ccc(Br)cc2)SC1=S	6158	O=C(CCl)Nc1cccc(C(=O)Nc2cccc(C(F)(F)F)c2)c1			O=C(O)c1ccc(/C=C2\SC(=S)N(Cc3cccc(C(F)(F)F)c3)C2=O)cc1	0.764706	O=C(Nc1ccc(C(=O)O)c(O)c1)c1ccccc1	0.566667
O=c1c(Cl)c(Cl)cnn1-c1ccc(NC(c2ccc(Cl)cc2)c2ccc(C(F)(F)F)c(F)c2)cc1Cl	116926	0	6863	0.646045	0.801365	-7.49987	0	1	real	27	26285144	NC(c1ccc(Cl)cc1)c1ccc(C(F)(F)F)c(F)c1	131860	O=c1c(Cl)c(Cl)cnn1-c1ccc(Cl)cc1Cl			O=C(Nc1ccc(Cl)cc1)Nc1ccc(Cl)c(Cl)c1	0.576923	Oc1ccc(Cl)cc1	0.615385
O=[N+]([O-])c1cc[n+]([O-])cc1NC(c1ccc(Cl)cc1)c1ccc(Cl)c(C(F)(F)F)c1	107851	2	3126	0.64589	0.769706	-5.84776	0.445354	1	real	27	26278862	NC(c1ccc(Cl)cc1)c1ccc(Cl)c(C(F)(F)F)c1	2990197	O=[N+]([O-])c1cc[n+]([O-])cc1F			O=[N+]([O-])c1ccc(Cl)c2nonc12	0.555556	Oc1ccc(Cl)cc1	0.615385
O=[N+]([O-])c1ccc(CNC2(CO)CCSCC2)s1	111353	1	4582	0.645517	0.71323	-2.90578	0.51755	1	real	2230	22131368	NC1(CO)CCSCC1	3697134	O=[N+]([O-])c1ccc(CCl)s1			OCc1ccc(-c2ccc(-c3ccc(CO)s3)o2)s1	0.454545	O=[N+]([O-])c1ccc(/C=[N+](/[O-])CCO)o1	0.483871
Cc1c(Br)c(=O)c(C(=O)Oc2ccc3c(c2)NC(=C(C#N)C(=O)CCl)S3)cn1C1CC1	110508	0	4229	0.645408	0.812064	-8.09506	0	1	real	1458	26361421	Cc1c(Br)c(=O)c(C(=O)O)cn1C1CC1	50229	N#CC(C(=O)CCl)=C1Nc2cc(Cl)ccc2S1			O=C(O)c1cn(C2CC2)c2cc(Cl)c(F)cc2c1=O	0.589744	Nc1ccc(C(=O)Oc2ccccc2)c(O)c1	0.5
CN(CC(=O)NCCN1C(=O)C(=Cc2ccc3c(c2)OCO3)SC1=S)[C@@H]1COC[C@H]1O	105640	1	2197	0.645312	0.718748	-3.2061	0.470198	1	real	2230	22217104	CN[C@@H]1COC[C@H]1O	36827	O=C(CCl)NCCN1C(=O)C(=Cc2ccc3c(c2)OCO3)SC1=S			O=C1NC(=O)/C(=C\c2ccc3c(c2)OC(F)(F)O3)S1	0.588235	CCn1cc(C(=O)O)c(=O)c2cc3c(cc21)OCO3	0.473684
CCCN(c1nnc(S)s1)c1ccc([N+](=O)[O-])c2nsnc12	105115	1	1982	0.64525	0.751018	-4.90185	0.384807	1	real	27	33681	CCCNc1nnc(S)s1	10921989	O=[N+]([O-])c1ccc(Cl)c2nsnc12			O=[N+]([O-])c1ccc(Cl)c2nonc12	0.555556	O=[N+]([O-])c1ccc(O)c2ncccc12	0.466667
CCCc1nc2c(C)cc(-c3nc4ccccc4n3C)cc2n1Cc1ccc(-c2ccccc2C(=O)N[C@H](CC(=O)O)c2ccc(-c3cc4c(cc3C)C(C)(C)CCC4(C)C)cc2)cc1	112361	2	4993	0.645208	0.750087	-4.8553	0.45423	1	wuxi	9	LN01375002_phase_3_Br_N-Boc	CC(C)(C)OC(=O)N[C@H](CC(=O)O)c1ccc(Br)cc1	BT1024_BT	Cc1cc2c(cc1B(O)O)C(C)(C)CCC2(C)C	SD00090_SD	CCCc1nc2c(C)cc(-c3nc4ccccc4n3C)cc2n1Cc1ccc(-c2ccccc2C(=O)O)cc1	Cc1cc2c(cc1C(=O)c1ccc(C(=O)O)cc1)C(C)(C)CCC2(C)C	0.6875	O=C(O)C(O)c1ccccc1	0.611111
CCOc1cc(C(=O)Nc2cccc3c(O)cccc23)c(-c2ccc(-c3ccccc3)cc2C(F)(F)F)cn1	110320	1	4154	0.644995	0.791078	-7.0165	0.357687	1	wuxi	8	LN03246458_phase_3_Br_COOH	CCOc1cc(C(=O)O)c(Br)cn1	BT3145_BT	OB(O)c1ccc(-c2ccccc2)cc1C(F)(F)F	AG1943_AG	Nc1cccc2c(O)cccc12	O=c1cccccc1O	0.6875	O=C(Nc1ccc(C(=O)O)c(O)c1)c1ccccc1	0.566667
O=C(Nc1cc(Cl)cc([N+](=O)[O-])c1O)c1cc(-c2cc(OC(F)(F)F)ccc2O)n[nH]1	105655	1	2203	0.644756	0.771575	-6.00645	0.342841	1	wuxi	8	WXCD00191766_phase_3_Br_COOH	O=C(O)c1cc(Br)n[nH]1	BT2756_BT	OB(O)c1cc(OC(F)(F)F)ccc1O	AG2348_AG	Nc1cc(Cl)cc([N+](=O)[O-])c1O	O=C1c2c(O)ccc([N+](=O)[O-])c2C(=O)c2c([N+](=O)[O-])ccc(O)c21	0.666667	Oc1ccc(Cl)cc1	0.615385
Cn1cnc([N+](=O)[O-])c1N1CCN(C(=O)c2ccc([N+](=O)[O-])s2)CC1	102589	1	923	0.644685	0.733176	-3.99632	0.376072	1	real	27	706385	O=C(c1ccc([N+](=O)[O-])s1)N1CCNCC1	33247	Cn1cnc([N+](=O)[O-])c1Cl			CN1CCN(C(=O)/C=C/c2ccc([N+](=O)[O-])o2)CC1	0.461538	CC(=O)Nc1ncc([N+](=O)[O-])s1	0.566667
Fc1cc(C(F)(F)F)ccc1C(Nc1c(Cl)cccc1C#CCCl)c1ccc(Cl)cc1	123609	0	9589	0.644496	0.792319	-7.1083	0	1	real	2230	26274511	NC(c1ccc(Cl)cc1)c1ccc(C(F)(F)F)cc1F	4507393	ClCC#Cc1cccc(Cl)c1Cl			O=C(Nc1cc(Cl)ccc1O)Nc1cc(C(F)(F)F)ccc1Cl	0.486486	Oc1ccc(Cl)cc1	0.615385
C[N+](C)(C)CCCCNC(F)(F)c1cc([N+](=O)[O-])c(Cl)cc1Cl	103116	1	1143	0.644442	0.735801	-4.14697	0.385571	1	real	27	19267891	C[N+](C)(C)CCCCN	15544	O=[N+]([O-])c1cc(C(F)(F)F)c(Cl)cc1Cl			CCCCCCCCCCCCCC[N+](C)(C)C	0.666667	Cc1cc(O)cc(C)c1Cl	0.4375
Fc1cc(NC2CCCCc3cc(Br)ccc32)cc2c(Cl)cc(C(F)(F)F)nc12	122479	0	9127	0.644328	0.774151	-6.16443	0	1	real	27	23691655	NC1CCCCc2cc(Br)ccc21	4376430	Fc1cc(Br)cc2c(Cl)cc(C(F)(F)F)nc12			O=C(Nc1ccc(Cl)cc1)c1cc(Br)ccc1O	0.40625	Oc1ccc(Cl)cc1	0.384615
O=[N+]([O-])c1ccc(N(c2nnc(S)s2)c2ccccc2C(F)(F)F)s1	101709	3	558	0.644317	0.761155	-5.48334	0.441161	1	real	27	32451	FC(F)(F)c1ccccc1Nc1nnc(S)s1	61330	O=[N+]([O-])c1ccc(Br)s1			Nc1nnc(Sc2ncc([N+](=O)[O-])s2)s1	0.424242	CC(=O)Nc1ncc([N+](=O)[O-])s1	0.433333
C=CCN(C(=O)CCl)c1nc(-c2ccc(Cl)c(OC(=O)c3cn(C4CC4)c4c(O)c(F)c(F)cc4c3=O)c2)cs1	102799	0	1012	0.64418	0.788476	-6.92363	0	1	real	1458	15151211	O=C(O)c1cn(C2CC2)c2c(O)c(F)c(F)cc2c1=O	35135	C=CCN(C(=O)CCl)c1nc(-c2ccc(Cl)c(Cl)c2)cs1			O=C(O)c1cn(C2CC2)c2cc(Cl)c(F)cc2c1=O	0.717949	NC1CCN(c2c(F)cc3c(=O)c(C(=O)O)cn(C4CC4)c3c2Cl)C1	0.607843
O=C(Nc1ccc(Cl)c(C(F)(F)NC(c2ccc(Cl)cc2)c2cccc(C(F)(F)F)c2)c1)C(Cl)c1ccccc1	115827	0	6417	0.644136	0.809791	-8.04384	0	1	real	2230	9005393	NC(c1ccc(Cl)cc1)c1cccc(C(F)(F)F)c1	4428	O=C(Nc1ccc(Cl)c(C(F)(F)F)c1)C(Cl)c1ccccc1			O=C(Nc1ccc(Cl)cc1)Nc1ccc(Cl)c(Cl)c1	0.769231	Oc1ccc(Cl)cc1	0.692308
O=C(Nc1cc(Cl)cc(Cl)c1O)c1cc2cc(-c3ccc(-c4ccc5c(c4)c4ccccc4n5-c4ccccc4)cc3)ccn2n1	105438	1	2115	0.643746	0.773885	-6.18153	0.330623	1	wuxi	8	WXCD00908264_phase_3_Br_COOH	O=C(O)c1cc2cc(Br)ccn2n1	BT2688_BT	OB(O)c1ccc(-c2ccc3c(c2)c2ccccc2n3-c2ccccc2)cc1	AG1183_AG	Nc1cc(Cl)cc(Cl)c1O	O=C(Nc1cc(Cl)cc(Cl)c1O)c1c(O)c(Cl)cc(Cl)c1Cl	0.741935	Oc1ccc(Cl)cc1	0.615385
O=C(Nc1cc(Cl)ccc1Oc1ccccc1OC(F)(F)F)c1c2c(nc3ccccc13)C(=Cc1ccccc1Cl)CC2	121516	1	8745	0.64374	0.785584	-6.79545	0.4305	1	real	22	26021081	Nc1cc(Cl)ccc1Oc1ccccc1OC(F)(F)F	5623	O=C(O)c1c2c(nc3ccccc13)C(=Cc1ccccc1Cl)CC2			O=C(Nc1ccc(Cl)cc1F)c1ccccc1O	0.647059	Oc1ccc(Cl)cc1	0.615385
CCN(CCN1c2ccccc2Sc2ccccc21)CC(=O)C(C#N)=C1Sc2ccccc2N1C	105948	1	2328	0.643728	0.792704	-7.16947	0.298267	1	real	2230	24272495	CCNCCN1c2ccccc2Sc2ccccc21	17062	CN1C(=C(C#N)C(=O)CCl)Sc2ccccc21			CN(CCCN1c2ccccc2CCc2ccccc21)CC(=O)c1ccc(Cl)cc1	0.44186	[O-][n+]1cc[n+]([O-])c2ccccc21	0.466667
CC(C)c1ccc2c(c1)CC[C@H]1[C@](C)(CNc3c([N+](=O)[O-])cnc4ccc(Br)cc34)CCC[C@]21C	106634	1	2616	0.643678	0.766576	-5.80184	0.373508	1	real	27	3556093	CC(C)c1ccc2c(c1)CC[C@H]1[C@](C)(CN)CCC[C@]21C	268759	O=[N+]([O-])c1cnc2ccc(Br)cc2c1Cl			O=[N+]([O-])c1cc([N+](=O)[O-])c(NN(c2ccccc2)c2ccccc2)c([N+](=O)[O-])c1	0.483871	O=[N+]([O-])c1ccc(O)c2ncccc12	0.533333
O=C(Nc1cc(Cl)cc([N+](=O)[O-])c1O)c1ccnc(-c2cccc(I)c2F)c1	105086	1	1970	0.643663	0.773459	-6.16366	0.323242	1	wuxi	8	WXCD00901189_phase_3_Br_COOH	O=C(O)c1ccnc(Br)c1	BT0627_BT	OB(O)c1cccc(I)c1F	AG2348_AG	Nc1cc(Cl)cc([N+](=O)[O-])c1O	Oc1c(I)cc(I)cc1I	0.642857	Oc1ccc(Cl)cc1	0.615385
Cc1cc2c(cc1-c1ccc(C3(C(=O)Nc4cc(Cl)c(Cl)cc4[N+](=O)[O-])CCCC3)cc1)C(C)(C)CCC2(C)C	120822	1	8467	0.643609	0.796095	-7.35368	0.404781	1	wuxi	8	WXCD00610362_phase_3_Br_COOH	O=C(O)C1(c2ccc(Br)cc2)CCCC1	BT1024_BT	Cc1cc2c(cc1B(O)O)C(C)(C)CCC2(C)C	AG1203_AG	Nc1cc(Cl)c(Cl)cc1[N+](=O)[O-]	Cc1cc2c(cc1C(=O)c1ccc(C(=O)O)cc1)C(C)(C)CCC2(C)C	0.625	Cc1cc(O)cc(C)c1Cl	0.5625
O=c1c(Cl)c(NC(c2ccc(Cl)cc2)c2ccc(Cl)c(C(F)(F)F)c2)cnn1-c1ccc(C(F)(F)F)cn1	105982	1	2342	0.643607	0.78291	-6.6623	0.323628	1	real	27	26278862	NC(c1ccc(Cl)cc1)c1ccc(Cl)c(C(F)(F)F)c1	37849	O=c1c(Cl)c(Cl)cnn1-c1ccc(C(F)(F)F)cn1			O=C(Nc1cc(Cl)ccc1O)Nc1cc(C(F)(F)F)ccc1Cl	0.540541	Oc1ccc(Cl)cc1	0.615385
CC(O)C(F)(F)C(=O)Nc1c(O)c(Cl)cc(Cl)c1Cl	113956	1	5643	0.643477	0.710376	-2.86516	0.525124	1	real	22	7528977	Nc1c(O)c(Cl)cc(Cl)c1Cl	4916026	CC(O)C(F)(F)C(=O)O			Oc1c(O)c(Cl)c(Cl)c(Cl)c1Cl	0.7	Cc1cc(O)cc(C)c1Cl	0.625
CCn1cc(C(=O)NC(c2ccc(Cl)cc2)c2ccc(C(F)(F)F)c(Cl)c2)c(=O)c2cc(Cl)ccc21	118500	2	7513	0.643426	0.786444	-6.85734	0.422915	1	real	240690	26274510	NC(c1ccc(Cl)cc1)c1ccc(C(F)(F)F)c(Cl)c1	499094	CCn1cc(C(=O)O)c(=O)c2cc(Cl)ccc21			CCn1cc(C(=O)O)c(=O)c2ccc(-c3ccncc3)cc21	0.560976	Oc1ccc(Cl)cc1	0.692308
O=[N+]([O-])c1sccc1N(c1nnc(S)s1)C1CC1	118405	1	7474	0.643342	0.742782	-4.57191	0.486848	1	real	27	32452	Sc1nnc(NC2CC2)s1	2993281	O=[N+]([O-])c1sccc1Cl			O=C1c2c(O)ccc([N+](=O)[O-])c2C(=O)c2c([N+](=O)[O-])ccc(O)c21	0.375	CC(=O)Nc1ncc([N+](=O)[O-])s1	0.366667
Cc1cc(Cl)c(NC(=O)C2(c3ccc(-c4c(O)cccc4F)cc3)CC2)cc1O	124086	1	9781	0.643271	0.778052	-6.42549	0.441348	1	wuxi	8	WXCD00610417_phase_3_Br_COOH	O=C(O)C1(c2ccc(Br)cc2)CC1	BT3604_BT	OB(O)c1c(O)cccc1F	AG2381_AG	Cc1cc(Cl)c(N)cc1O	Cc1cc(O)ccc1O	0.647059	Cc1cc(O)cc(C)c1Cl	0.625
Fc1cc(C(F)(F)F)ccc1C(NCC#Cc1cccc(Cl)c1Cl)c1ccc(Cl)cc1	123607	0	9589	0.643256	0.789385	-7.02065	0	1	real	2230	26274511	NC(c1ccc(Cl)cc1)c1ccc(C(F)(F)F)cc1F	4507393	ClCC#Cc1cccc(Cl)c1Cl			O=C(Nc1cc(Cl)ccc1O)Nc1cc(C(F)(F)F)ccc1Cl	0.486486	Oc1ccc(Cl)cc1	0.615385
O=c1c(NC(c2ccc(Cl)cc2)c2ccc(C(F)(F)F)c(F)c2)c(Cl)cnn1-c1ccc(Cl)cc1Cl	116924	0	6863	0.643193	0.798442	-7.499	0	1	real	27	26285144	NC(c1ccc(Cl)cc1)c1ccc(C(F)(F)F)c(F)c1	131860	O=c1c(Cl)c(Cl)cnn1-c1ccc(Cl)cc1Cl			O=C(Nc1ccc(Cl)cc1F)c1ccccc1O	0.470588	Oc1ccc(Cl)cc1	0.615385
CSc1c(F)cc(F)cc1-c1ccn2nc(C(=O)Nc3cc(O)c(Cl)cc3Cl)cc2c1	103835	1	1448	0.642914	0.766588	-5.8433	0.309681	1	wuxi	8	WXCD00908264_phase_3_Br_COOH	O=C(O)c1cc2cc(Br)ccn2n1	BT2905_BT	CSc1c(F)cc(F)cc1B(O)O	AG3998_AG	Nc1cc(O)c(Cl)cc1Cl	O=C(Nc1ccc(Cl)cc1F)c1ccccc1O	0.558824	Oc1ccc(Cl)cc1	0.538462
CC1(C)CCC(C)(C)c2cc(-c3ccccc3C3(C(=O)Nc4cccc5nc6ccccc6nc45)CC3)ccc21	112520	1	5056	0.642888	0.772471	-6.15325	0.407079	1	wuxi	8	WXCD00907442_phase_3_Br_COOH	O=C(O)C1(c2ccccc2Br)CC1	BT4166_BT	CC1(C)CCC(C)(C)c2cc(B(O)O)ccc21	AG2020_AG	Nc1cccc2nc3ccccc3nc12	CC1(C)CCC(C)(C)c2cc(C(=O)Nc3ccc(C(=O)O)cc3)ccc21	0.6	O=C(O)C(O)c1ccccc1	0.444444
C[Si](C)(C)c1ccc(-c2ccc3c(c2C(=O)Nc2cc(Cl)c(Cl)cc2I)OCO3)cc1	121575	1	8768	0.642845	0.813645	-8.31492	0.37945	1	wuxi	8	WXCD02506312_phase_3_Br_COOH	O=C(O)c1c(Br)ccc2c1OCO2	BT0835_BT	C[Si](C)(C)c1ccc(B(O)O)cc1	AG2601_AG	Nc1cc(Cl)c(Cl)cc1I	Oc1c(I)cc(I)cc1I	0.571429	Oc1ccc(Cl)cc1	0.461538
O=C(Nc1cc(O)c(Cl)cc1Cl)c1ccnc(-c2cc(F)c(F)c(F)c2F)c1	122261	1	9041	0.642842	0.760686	-5.53763	0.462332	1	wuxi	8	WXCD00901189_phase_3_Br_COOH	O=C(O)c1ccnc(Br)c1	BT0503_BT	OB(O)c1cc(F)c(F)c(F)c1F	AG3998_AG	Nc1cc(O)c(Cl)cc1Cl	O=C(Nc1ccc(Cl)cc1F)c1ccccc1O	0.558824	NNC(=O)c1ccncc1	0.571429
CCCCCCCCCCCCC/C=C/[C@@H](O)[C@H](CO)NC(=O)c1cc(-c2cc(F)c(F)cc2O)cn(C)c1=O	103607	1	1351	0.642794	0.761186	-5.56645	0.319855	1	wuxi	8	LN00169958_phase_3_Br_COOH	Cn1cc(Br)cc(C(=O)O)c1=O	BT6783_BT	OB(O)c1cc(F)c(F)cc1O	AK3253_AK	CCCCCCCCCCCCC/C=C/[C@@H](O)[C@@H](N)CO	CCCCCCCCCCCCC/C=C/C(O)C(N)CO	0.785714	CCCCCCCCCCCCCCCCCCCCCCO	0.769231
CCOC(=O)NS(=O)(=O)N1CCC(C)(Nc2cc(F)c([N+](=O)[O-])cc2CO)C1	121349	0	8677	0.642762	0.709745	-2.87023	0	1	real	27	27066438	CCOC(=O)NS(=O)(=O)N1CCC(C)(N)C1	9163621	O=[N+]([O-])c1cc(CO)c(F)cc1F			O=C1c2c(O)ccc([N+](=O)[O-])c2C(=O)c2c([N+](=O)[O-])ccc(O)c21	0.541667	NC(=O)c1cc([N+](=O)[O-])cc([N+](=O)[O-])c1	0.545455
CCCCCCc1ccc(-c2csc(NC(=O)CNC(C)c3cc(F)c(Cl)cc3Cl)n2)cc1	119312	1	7848	0.642491	0.756051	-5.3133	0.470332	1	real	2230	2807315	CC(N)c1cc(F)c(Cl)cc1Cl	7000	CCCCCCc1ccc(-c2csc(NC(=O)CCl)n2)cc1			CCCCCCCCCc1ccc(B(O)O)cc1	0.72	CCCCCCCCCCCCCCCCCCCCCCO	0.692308
Cn1cc(C(=O)Nc2cc(F)c(Cl)cc2Cl)c2cc(-c3ccc(F)cc3C(F)(F)F)ccc21	119021	1	7728	0.642451	0.788192	-7.00113	0.411568	1	wuxi	8	LN00226029_phase_3_Br_COOH	Cn1cc(C(=O)O)c2cc(Br)ccc21	BT0605_BT	OB(O)c1ccc(F)cc1C(F)(F)F	AG1542_AG	Nc1cc(F)c(Cl)cc1Cl	O=C(Nc1ccc(Cl)cc1F)c1ccccc1O	0.558824	Oc1ccc(Cl)cc1	0.461538
O=C(Nc1cc(Cl)cc([N+](=O)[O-])c1O)c1cc(-c2ccc(F)c3ccccc23)n[nH]1	104812	1	1854	0.642435	0.778535	-6.49551	0.303637	1	wuxi	8	WXCD00191766_phase_3_Br_COOH	O=C(O)c1cc(Br)n[nH]1	BT0966_BT	OB(O)c1ccc(F)c2ccccc12	AG2348_AG	Nc1cc(Cl)cc([N+](=O)[O-])c1O	O=C(Nc1ccc(Cl)cc1F)c1ccccc1O	0.647059	Oc1ccc(Cl)cc1	0.615385
CCCCCCc1ccc(C(=O)COC(=O)c2c3c(nc4ccccc24)C(=Cc2ccc(OC)cc2)CC(C(C)(C)C)C3)cc1	108154	1	3252	0.642316	0.768913	-5.9972	0.3774	1	real	1458	5347	COc1ccc(C=C2CC(C(C)(C)C)Cc3c2nc2ccccc2c3C(=O)O)cc1	6690	CCCCCCc1ccc(C(=O)CCl)cc1			CCCCCCCCCc1ccc(B(O)O)cc1	0.72	CCCCCCCCCCCCCCCCCCCCCCO	0.692308
Fc1cc(C(Nc2cc(-c3nsc(Cl)n3)ccc2Cl)c2ccc(Cl)cc2)ccc1C(F)(F)F	119235	0	7817	0.642284	0.799407	-7.59825	0	1	real	27	26285144	NC(c1ccc(Cl)cc1)c1ccc(C(F)(F)F)c(F)c1	13474200	Clc1nc(-c2ccc(Cl)c(Cl)c2)ns1			O=C(Nc1ccc(Cl)cc1)Nc1ccc(Cl)c(Cl)c1	0.461538	Oc1ccc(Cl)cc1	0.615385
O=C(CCl)Nc1cc(C(F)(F)F)cc(C(F)(F)NC(c2ccc(Cl)cc2)c2ccc(OC(F)(F)F)cc2)c1	123806	1	9668	0.642045	0.804283	-7.86668	0.416505	1	real	2230	26056994	NC(c1ccc(Cl)cc1)c1ccc(OC(F)(F)F)cc1	3672	O=C(CCl)Nc1cc(C(F)(F)F)cc(C(F)(F)F)c1			O=C(Nc1ccc(Cl)cc1)Nc1ccc(Cl)c(Cl)c1	0.615385	Oc1ccc(Cl)cc1	0.692308
C[N+](C)(C)CCCCNc1ccc([N+](=O)[O-])cc1N1CCOC1=O	100898	2	214	0.641962	0.707946	-2.81865	0.459681	1	real	27	19267891	C[N+](C)(C)CCCCN	3896535	O=C1OCCN1c1cc([N+](=O)[O-])ccc1Cl			CCCCCCCCCCCCCC[N+](C)(C)C	0.666667	NC(=O)c1cc([N+](=O)[O-])cc([N+](=O)[O-])c1	0.5
O=C(Nc1cc(Cl)c(O)cc1F)c1c2c(nc3ccccc13)C(=Cc1ccc(F)cc1)CCC2	118420	1	7480	0.641802	0.771472	-6.15893	0.433659	1	real	22	3573480	Nc1cc(Cl)c(O)cc1F	5573	O=C(O)c1c2c(nc3ccccc13)C(=Cc1ccc(F)cc1)CCC2			O=C(Nc1ccc(Cl)cc1F)c1ccccc1O	0.705882	Oc1ccc(Cl)cc1	0.538462
O=C(Nc1cccc(O)c1Cl)c1cc(=O)c2cc(-c3cccc(F)c3O)ccc2o1	121880	1	8886	0.641786	0.754499	-5.26954	0.46822	1	wuxi	8	LN00766401_phase_3_Br_COOH	O=C(O)c1cc(=O)c2cc(Br)ccc2o1	BT1823_BT	OB(O)c1cccc(F)c1O	AG1574_AG	Nc1cccc(O)c1Cl	Oc1c(O)c(Cl)c(Cl)c(Cl)c1Cl	0.7	Oc1ccc(Cl)cc1	0.538462
Cc1c(C(=O)Nc2ccc(NC(=O)c3cc(Cl)ccc3O)c(Cl)c2)nn(-c2ccc(Cl)cc2Cl)c1-c1ccc(Cl)cc1	124256	1	9845	0.64167	0.767382	-5.95148	0.454385	1	real	22	3990074	Nc1ccc(NC(=O)c2cc(Cl)ccc2O)c(Cl)c1	7560394	Cc1c(C(=O)O)nn(-c2ccc(Cl)cc2Cl)c1-c1ccc(Cl)cc1			O=C(Nc1ccc(Cl)cc1)c1cc(Br)ccc1O	0.78125	Oc1ccc(Cl)cc1	0.769231
C=CCN(c1nnc(S)s1)c1c([N+](=O)[O-])ncn1C	106941	1	2747	0.641634	0.715719	-3.24385	0.477065	1	real	27	15320	C=CCNc1nnc(S)s1	33247	Cn1cnc([N+](=O)[O-])c1Cl			Nc1nnc(Sc2ncc([N+](=O)[O-])s2)s1	0.393939	Cc1ncc([N+](=O)[O-])n1CCO	0.466667
CC(C)(C)c1ccc(C=C2SC(=O)N(CCNC(=O)CNC(C)(C)c3ccc(OC(F)(F)F)cc3)C2=O)cc1	116428	1	6664	0.641396	0.783966	-6.83581	0.408992	1	real	2230	12490683	CC(C)(N)c1ccc(OC(F)(F)F)cc1	9608	CC(C)(C)c1ccc(C=C2SC(=O)N(CCNC(=O)CCl)C2=O)cc1			O=C1NC(=O)/C(=C\c2cccc(C(F)(F)F)c2)S1	0.542857	NNC(=O)c1ccncc1	0.428571
CSc1sccc1-c1ccc2[nH]c(C(=O)Nc3cccc(OC(F)(F)F)c3O)nc2c1	116664	1	6759	0.641225	0.764191	-5.80789	0.436504	1	wuxi	8	WXCD00131339_phase_3_Br_COOH	O=C(O)c1nc2cc(Br)ccc2[nH]1	BT3000_BT	CSc1sccc1B(O)O	AG5002_AG	Nc1cccc(OC(F)(F)F)c1O	Oc1c(I)cc(I)cc1I	0.571429	NNC(=O)c1ccncc1	0.428571
CCCCOc1ccc(-c2ccc3nccc(C(=O)Nc4cc(Cl)c(O)c(Cl)c4)c3c2)cc1F	124301	1	9862	0.641139	0.775823	-6.42249	0.440547	1	wuxi	8	WXCD00132012_phase_3_Br_COOH	O=C(O)c1ccnc2ccc(Br)cc12	BT2227_BT	CCCCOc1ccc(B(O)O)cc1F	AG1779_AG	Nc1cc(Cl)c(O)c(Cl)c1	O=C(Nc1cccc(NC(=O)c2cccc(O)c2O)c1)c1cccc(O)c1O	0.62963	CCCCCCCCCCCCCCCCCCCCCCO	0.538462
CN(C)c1cccc2c(-c3ccc(C4(C(=O)Nc5cc(Cl)c(Cl)cc5F)CC4)cc3)cccc12	113195	1	5327	0.640898	0.778027	-6.55099	0.394463	1	wuxi	8	WXCD00610417_phase_3_Br_COOH	O=C(O)C1(c2ccc(Br)cc2)CC1	BTA070_BT	CN(C)c1cccc2c(B(O)O)cccc12	AG2157_AG	Nc1cc(Cl)c(Cl)cc1F	O=C(O)C1(c2ccc(-c3ccc(Cl)c(Cl)c3)c(F)c2)CC1	0.648649	Oc1ccc(Cl)cc1	0.461538
CCC(C)c1ccc2nc(N(Cc3ccccc3)C(=O)CNC(c3ccc(Cl)cc3)c3ccc(OC(F)(F)F)cc3)sc2c1	110083	1	4059	0.640474	0.77931	-6.64094	0.36797	1	real	2230	26056994	NC(c1ccc(Cl)cc1)c1ccc(OC(F)(F)F)cc1	31613	CCC(C)c1ccc2nc(N(Cc3ccccc3)C(=O)CCl)sc2c1			CC[C@H](c1ccc(O)cc1)[C@@H](CC)c1ccc(O)cc1	0.578947	Oc1ccc(Cl)cc1	0.692308
COCCN(c1nnc(S)s1)c1nc2ccccn2c(=O)c1[N+](=O)[O-]	104434	1	1699	0.64044	0.731757	-4.14881	0.404629	1	real	27	12913	COCCNc1nnc(S)s1	45486	O=c1c([N+](=O)[O-])c(Cl)nc2ccccn12			COCCSC1=C(C)C(=O)c2ccccc2C1=O	0.466667	Cc1ncc([N+](=O)[O-])n1CCOP(=O)(O)O	0.405405
O=C(Nc1ccc(-c2ccccc2C(F)(F)F)cc1F)C(=O)NC(c1ccc(OC(F)(F)F)cc1)c1cccc(Cl)c1	115856	1	6428	0.640429	0.792546	-7.33753	0.443965	1	real	2718	26056995	NC(c1ccc(OC(F)(F)F)cc1)c1cccc(Cl)c1	7673770	Nc1ccc(-c2ccccc2C(F)(F)F)cc1F			O=C(Nc1ccc(Cl)cc1F)c1ccccc1O	0.647059	O=C(O)C(O)c1ccccc1	0.611111
O=C(Nc1cc(Br)cc(Cl)c1O)c1cc(-c2cc(F)c(F)c(F)c2F)cnc1Cl	115997	1	6488	0.640255	0.769108	-6.11758	0.423009	1	wuxi	8	WXCD00901492_phase_3_Br_COOH	O=C(O)c1cc(Br)cnc1Cl	BT0503_BT	OB(O)c1cc(F)c(F)c(F)c1F	AG3730_AG	Nc1cc(Br)cc(Cl)c1O	O=C(Nc1cc(Cl)cc(Cl)c1O)c1c(O)c(Cl)cc(Cl)c1Cl	0.612903	Oc1ccc(Cl)cc1	0.461538
CCCN(C(=O)CN)c1ncc([N+](=O)[O-])s1	117097	1	6934	0.639923	0.689696	-1.97047	0.557179	1	real	27	32120	CCCNC(=O)CN	82580	O=[N+]([O-])c1cnc(Br)s1			CCOc1ccc(C(=O)Nc2ncc([N+](=O)[O-])s2)cc1	0.547619	CC(=O)Nc1ncc([N+](=O)[O-])s1	0.666667
CCCCC[C@H]1CC[C@H](c2ccc(-c3ccc4n[nH]c(C(=O)Nc5ccc6c7c(cccc57)-c5ccccc5-6)c4c3)c(F)c2)CC1	118063	1	7334	0.63986	0.798743	-7.69298	0.381879	1	wuxi	8	WXCD00614089_phase_3_Br_COOH	O=C(O)c1[nH]nc2ccc(Br)cc12	BT0491_BT	CCCCC[C@H]1CC[C@H](c2ccc(B(O)O)c(F)c2)CC1	AG1403_AG	Nc1ccc2c3c(cccc13)-c1ccccc1-2	CC(C)(C)C(=O)Nc1ccc2c(c1)C(=O)C(=O)c1ccccc1-2	0.53125	CCCCCCCCCCCCCCCCCCCCCCO	0.615385
CC(=O)NC[C@H]1CN(c2ccc(N3CCN(C(=O)Cc4cccc(-c5c(F)ccc(CO)c5F)n4)CC3)c(F)c2)C(=O)O1	114763	1	5975	0.63982	0.734572	-4.32952	0.476698	1	wuxi	8	WXCD02505630_phase_3_Br_COOH	O=C(O)Cc1cccc(Br)n1	BT3783_BT	OCc1ccc(F)c(B(O)O)c1F	AN00795_AN	CC(=O)NC[C@H]1CN(c2ccc(N3CCNCC3)c(F)c2)C(=O)O1	CC(=O)NC[C@H]1CN(c2ccc(N3CCN(C(=O)CO)CC3)c(F)c2)C(=O)O1	0.944444	CC(=O)NC[C@H]1CN(c2ccc(N3CCN(C(=O)CO)CC3)c(F)c2)C(=O)O1	0.944444
Cc1nc(-c2ccc([Si](C)(C)C)cc2)ccc1C(=O)Nc1cc(F)c(O)cc1Cl	105741	1	2240	0.639629	0.768887	-6.13946	0.333568	1	wuxi	8	WXCD02010855_phase_3_Br_COOH	Cc1nc(Br)ccc1C(=O)O	BT0835_BT	C[Si](C)(C)c1ccc(B(O)O)cc1	AG00073_AG	Nc1cc(F)c(O)cc1Cl	O=C(Nc1ccc(Cl)cc1F)c1ccccc1O	0.647059	Cc1cc(O)cc(C)c1Cl	0.5625
Fc1cc(Br)cc2c(NC3CCCCc4cc(Br)ccc43)cc(C(F)(F)F)nc12	122480	0	9127	0.639593	0.767673	-6.07774	0	1	real	27	23691655	NC1CCCCc2cc(Br)ccc21	4376430	Fc1cc(Br)cc2c(Cl)cc(C(F)(F)F)nc12			O=C(Nc1cc(C(F)(F)F)ccc1C(F)(F)F)c1cc(Br)ccc1O	0.410256	NNCC1CCCCC1	0.352941
Cc1ccc(C=C2CCCc3c2nc2ccccc2c3C(=O)Nc2c(O)c(F)cc(C)c2F)cc1	111961	1	4829	0.639562	0.771022	-6.25501	0.39376	1	real	22	22371204	Cc1cc(F)c(O)c(N)c1F	5151	Cc1ccc(C=C2CCCc3c2nc2ccccc2c3C(=O)O)cc1			Cc1cc(O)cc(C)c1O	0.642857	Cc1cc(O)cc(C)c1Cl	0.5625
C=CCN(c1nnc(S)s1)c1ccc(Br)cc1[N+](=O)[O-]	116214	0	6580	0.639422	0.739036	-4.58496	0	1	real	27	15320	C=CCNc1nnc(S)s1	65499	O=[N+]([O-])c1cc(Br)ccc1F			O=C1c2c(O)ccc([N+](=O)[O-])c2C(=O)c2c([N+](=O)[O-])ccc(O)c21	0.458333	NC(=O)c1cc([N+](=O)[O-])cc([N+](=O)[O-])c1	0.409091
O=C(CN1CCN(C(=O)c2ccc([N+](=O)[O-])s2)CC1)NCCN1C(=O)C(=Cc2ccc3c(c2)OCO3)SC1=S	101316	2	392	0.639382	0.75542	-5.44636	0.39093	1	real	2230	706385	O=C(c1ccc([N+](=O)[O-])s1)N1CCNCC1	36827	O=C(CCl)NCCN1C(=O)C(=Cc2ccc3c(c2)OCO3)SC1=S			O=C(CCN1C(=O)/C(=C/c2ccc(-c3ccc([N+](=O)[O-])cc3)o2)SC1=S)O[K]	0.589286	CC(=O)Nc1ncc([N+](=O)[O-])s1	0.5
O=C(CCl)Nc1ncc(Cc2cc(C(F)(F)NC(c3ccc(Cl)cc3)c3cccc(OC(F)(F)F)c3)ccc2Cl)s1	119169	0	7789	0.639338	0.79981	-7.77677	0	1	real	2230	26056992	NC(c1ccc(Cl)cc1)c1cccc(OC(F)(F)F)c1	43772	O=C(CCl)Nc1ncc(Cc2cc(C(F)(F)F)ccc2Cl)s1			O=C(Nc1ccc(Cl)cc1)Nc1ccc(Cl)c(Cl)c1	0.692308	Oc1ccc(Cl)cc1	0.692308
CC(C)(C)c1ccc(C=C2CCCc3c2nc2ccccc2c3C(=O)OCC(=O)c2ccc3c(c2)CCCC3)cc1	104921	1	1902	0.639126	0.761569	-5.78257	0.333653	1	real	1458	5478	CC(C)(C)c1ccc(C=C2CCCc3c2nc2ccccc2c3C(=O)O)cc1	16744	O=C(CCl)c1ccc2c(c1)CCCC2			O=C1CCc2ccccc2C1	0.578947	O=C(O)C(O)c1ccccc1	0.5
C[C@H]1COc2c(F)c(F)cc3c(=O)c(C(=O)OCC(=O)c4ccc([N+](=O)[O-])o4)cn1c23	100628	2	102	0.639118	0.749265	-5.13767	0.270807	1	real	1458	3563217	C[C@H]1COc2c(F)c(F)cc3c(=O)c(C(=O)O)cn1c23	2992756	O=C(CCl)c1ccc([N+](=O)[O-])o1			CC1COc2c(N3CCN(C)CC3)c(F)cc3c(=O)c(C(=O)O)cn1c23.CC1COc2c(N3CCN(C)CC3)c(F)cc3c(=O)c(C(=O)O)cn1c23.O	0.673077	C[C@H]1COc2c(C3(N)CC3)c(F)cc3c(=O)c(C(=O)O)cn1c23	0.7
O=C(Nc1cc(O)c(Cl)cc1Cl)c1cccn2c(-c3ccccc3-c3ccc(-c4ccccc4)cc3)cnc12	108054	1	3210	0.639053	0.773517	-6.41307	0.354892	1	wuxi	8	LN00217393_phase_3_Br_COOH	O=C(O)c1cccn2c(Br)cnc12	BT0913_BT	OB(O)c1ccccc1-c1ccc(-c2ccccc2)cc1	AG3998_AG	Nc1cc(O)c(Cl)cc1Cl	O=c1cccccc1O	0.625	Oc1ccc(Cl)c2cccnc12	0.56
O=C(CNC(c1ccc(Cl)cc1)c1cccc(OC(F)(F)F)c1)Nc1nc2ccc(F)cc2s1	121797	0	8853	0.639009	0.770058	-6.23402	0	1	real	2230	26056992	NC(c1ccc(Cl)cc1)c1cccc(OC(F)(F)F)c1	13454	O=C(CCl)Nc1nc2ccc(F)cc2s1			N#Cc1ccc2nc(NC(=O)Nc3cccc(Cl)c3)sc2c1	0.586957	Oc1ccc(Cl)cc1	0.692308
O=C(c1ccccc1O)N(c1ccc(Cl)c(C(F)(F)F)c1)S(=O)(=O)c1ncn(-c2ccccc2)n1	106222	4	2441	0.638878	0.759933	-5.71	0.480208	1	real	40	4061071	O=C(Nc1ccc(Cl)c(C(F)(F)F)c1)c1ccccc1O	26533588	O=S(=O)(F)c1ncn(-c2ccccc2)n1			O=c1cccccc1O	0.6875	Oc1ccc(Cl)c2cccnc12	0.6
N#Cc1c(-c2ccc(Cl)cc2)[nH]c(C(F)(F)F)c1-c1ccccc1-c1ccc(-c2ccccc2)cc1	123365	1	9488	0.638759	0.8102	-8.35265	0.382355	1	wuxi	4	LR1021_LR	N#Cc1c(-c2ccc(Cl)cc2)[nH]c(C(F)(F)F)c1Br	BT0913_BT	OB(O)c1ccccc1-c1ccc(-c2ccccc2)cc1			c1ccc2c(c1)[IH2+3]c1ccccc1-2	0.5	Oc1ccc(Cl)cc1	0.615385
N#CC(C(=O)CCl)=C1Nc2cc(OC(=O)c3ccccc3Sc3ccc(C(F)(F)F)cc3[N+](=O)[O-])ccc2S1	121569	0	8766	0.638675	0.81247	-8.47624	0	1	real	1458	6934	O=C(O)c1ccccc1Sc1ccc(C(F)(F)F)cc1[N+](=O)[O-]	50229	N#CC(C(=O)CCl)=C1Nc2cc(Cl)ccc2S1			O=C(Nc1cc(C(F)(F)F)ccc1O)Nc1cc(C(F)(F)F)ccc1O	0.592593	Nc1ccc(C(=O)Oc2ccccc2)c(O)c1	0.6
O=C(COC(=O)c1cn(C2CC2)c2cc(Cl)c(F)cc2c1=O)c1ccc(OC(F)(F)F)cc1C(F)(F)F	102585	0	922	0.63854	0.776572	-6.60074	0	1	real	1458	59353	O=C(O)c1cn(C2CC2)c2cc(Cl)c(F)cc2c1=O	23023727	O=C(CCl)c1ccc(OC(F)(F)F)cc1C(F)(F)F			O=C(O)c1cn(C2CC2)c2cc(Cl)c(F)cc2c1=O	0.897436	O=C(O)c1cn(C2CC2)c2cc(N3CCNCC3)c(F)cc2c1=O	0.630435
Cc1cccc(-c2csc(C(=O)N(CCCc3cccc(C(F)(F)F)c3)[C@H](C)c3cccc4ccccc34)n2)c1O	104507	1	1729	0.638385	0.766045	-6.05689	0.314217	1	wuxi	8	WXCD00904104_phase_3_Br_COOH	O=C(O)c1nc(Br)cs1	BT1822_BT	Cc1cccc(B(O)O)c1O	AN00568_AN	C[C@@H](NCCCc1cccc(C(F)(F)F)c1)c1cccc2ccccc12	C[C@@H](NCCCc1cccc(C(F)(F)F)c1)c1cccc2ccccc12	0.790698	Cc1cc(O)cc(C)c1Cl	0.5
CCCCN(c1nnc(S)s1)c1nc2c(cc1[N+](=O)[O-])CCCC2	114002	1	5662	0.638345	0.747135	-5.06728	0.45273	1	real	27	6828	CCCCNc1nnc(S)s1	14763767	O=[N+]([O-])c1cc2c(nc1Cl)CCCC2			CCCCCCCCCCCCCCCCCCN(CCO)CCO	0.421053	CCCCCCCCCCCCCCCCCCCCCCO	0.461538
CN(c1nnc(S)s1)c1c(F)cc([N+](=O)[O-])cc1F	116725	0	6784	0.638203	0.715161	-3.39797	0	1	real	27	33540	CNc1nnc(S)s1	86663	O=[N+]([O-])c1cc(F)c(F)c(F)c1			O=[N+]([O-])c1cc([N+](=O)[O-])c(NN(c2ccccc2)c2ccccc2)c([N+](=O)[O-])c1	0.419355	NC(=O)c1cc([N+](=O)[O-])cc([N+](=O)[O-])c1	0.545455
O=C(c1ccc([N+](=O)[O-])s1)N1CCN(c2nc3ccccn3c(=O)c2[N+](=O)[O-])CC1	100907	2	218	0.638049	0.743576	-4.89647	0.340166	1	real	27	706385	O=C(c1ccc([N+](=O)[O-])s1)N1CCNCC1	45486	O=c1c([N+](=O)[O-])c(Cl)nc2ccccn12			O=c1cccccc1O	0.5	CC(=O)Nc1ncc([N+](=O)[O-])s1	0.5
O=C(CN1C(=O)C(=Cc2ccc(Br)cc2)SC1=S)Nc1cc2nc3ccccc3oc-2cc1=O	106403	1	2518	0.637702	0.777726	-6.70607	0.318012	1	real	240690	11612994	Nc1cc2nc3ccccc3oc-2cc1=O	141764	O=C(O)CN1C(=O)C(=Cc2ccc(Br)cc2)SC1=S			CC(C)C(C(=O)O)N1C(=O)/C(=C\c2ccc(Br)cc2)SC1=S	0.682927	O=C(O)C(O)c1ccccc1	0.444444
CCCCCCCCCCCCCC[C@@H](O)[C@@H](O)[C@H](CO)NC(=O)c1cc(-c2ccc(SC)s2)cn(C)c1=O	115985	1	6483	0.637684	0.736601	-4.55015	0.472215	1	wuxi	8	LN00169958_phase_3_Br_COOH	Cn1cc(Br)cc(C(=O)O)c1=O	BT3010_BT	CSc1ccc(B(O)O)s1	AK1359_AK	CCCCCCCCCCCCCC[C@@H](O)[C@@H](O)[C@@H](N)CO	CCCCCCCCCCCCCCC[C@@H](O)[C@@H](N)CO	0.73913	CCCCCCCCCCCCCCCCCCCCCCO	0.769231
CC(C)(C)c1ccc(C=C2SC(=O)N(CCNC(=O)CNC(CO)c3ccc(Br)cc3C(F)(F)F)C2=O)cc1	113094	1	5289	0.637638	0.764551	-6.01843	0.410277	1	real	2230	11854438	NC(CO)c1ccc(Br)cc1C(F)(F)F	9608	CC(C)(C)c1ccc(C=C2SC(=O)N(CCNC(=O)CCl)C2=O)cc1			CC(C)C(C(=O)O)N1C(=O)/C(=C\c2ccc(Br)cc2)SC1=S	0.609756	CC[C@@H](CO)NCCN[C@@H](CC)CO	0.529412
O=C(COC(=O)C12CCCN(CC1)S2(=O)=O)c1ccc(N2CCOC2=O)cc1	110650	1	4288	0.637638	0.722242	-3.79948	0.472411	1	real	1458	26042767	O=C(O)C12CCCN(CC1)S2(=O)=O	3575987	O=C(CCl)c1ccc(N2CCOC2=O)cc1			CC(=O)NC[C@H]1CN(c2ccc(C(C)=O)cc2)C(=O)O1	0.461538	NNC(=O)c1ccncc1	0.428571
O=C(COC(=O)CCN1C(=O)C(=Cc2ccc(F)cc2)SC1=S)NCCN1C(=O)C(=Cc2ccc3c(c2)OCO3)SC1=S	104231	2	1615	0.637594	0.77471	-6.55366	0.413847	1	real	1458	43186	O=C(O)CCN1C(=O)C(=Cc2ccc(F)cc2)SC1=S	36827	O=C(CCl)NCCN1C(=O)C(=Cc2ccc3c(c2)OCO3)SC1=S			O=C1NC(=O)/C(=C\c2ccc3c(c2)OC(F)(F)O3)S1	0.647059	CCn1cc(C(=O)O)c(=O)c2cc3c(cc21)OCO3	0.447368
CSc1c(F)cc(-c2cnc(Cl)c(C(=O)Nc3cc(Br)cc(Cl)c3O)c2)cc1F	112082	1	4880	0.637551	0.767947	-6.20122	0.394656	1	wuxi	8	WXCD00901492_phase_3_Br_COOH	O=C(O)c1cc(Br)cnc1Cl	BT3057_BT	CSc1c(F)cc(B(O)O)cc1F	AG3730_AG	Nc1cc(Br)cc(Cl)c1O	O=C(Nc1cc(Cl)cc(Cl)c1O)c1c(O)c(Cl)cc(Cl)c1Cl	0.612903	Cc1cc(O)cc(C)c1Cl	0.5
COc1ncc(C(=O)Nc2cc(O)c(Cl)cc2F)cc1-c1ccccc1-c1ccc2ccccc2c1	110830	1	4366	0.63749	0.782346	-6.95966	0.362577	1	wuxi	8	WXCD02015790_phase_3_Br_COOH	COc1ncc(C(=O)O)cc1Br	BT2208_BT	OB(O)c1ccccc1-c1ccc2ccccc2c1	AG0820_AG	Nc1cc(O)c(Cl)cc1F	O=C(Nc1ccc(Cl)cc1F)c1ccccc1O	0.676471	Oc1ccc(Cl)cc1	0.538462
CN(c1nnc(S)s1)c1cc(Cl)c(F)cc1[N+](=O)[O-]	119488	0	7918	0.637357	0.730016	-4.22229	0	1	real	27	33540	CNc1nnc(S)s1	3012866	O=[N+]([O-])c1cc(F)c(Cl)cc1F			O=[N+]([O-])c1ccc(Cl)c2nonc12	0.518519	NC(=O)c1cc([N+](=O)[O-])cc([N+](=O)[O-])c1	0.409091
Cc1ccc(-c2ccc3nc(CC(=O)Nc4cc(O)c(Cl)cc4Cl)cn3c2)cc1C(F)(F)F	123461	1	9528	0.637287	0.765722	-6.09862	0.445987	1	wuxi	8	LN00183887_phase_3_Br_COOH	O=C(O)Cc1cn2cc(Br)ccc2n1	BT1962_BT	Cc1ccc(B(O)O)cc1C(F)(F)F	AG3998_AG	Nc1cc(O)c(Cl)cc1Cl	Cc1cc(O)cc(C)c1O	0.642857	Cc1cc(O)cc(C)c1Cl	0.625
CCCCCCCCOc1ccc(-c2cc(C(=O)Nc3ccc(C)c(O)c3Cl)cnc2OC)cc1	111945	1	4822	0.636521	0.77159	-6.44737	0.383874	1	wuxi	8	WXCD02015790_phase_3_Br_COOH	COc1ncc(C(=O)O)cc1Br	BT0606_BT	CCCCCCCCOc1ccc(B(O)O)cc1	AG1721_AG	Cc1ccc(N)c(Cl)c1O	Oc1c(O)c(Cl)c(Cl)c(Cl)c1Cl	0.7	CCCCCCCCCCCCCCCCCCCCCCO	0.769231
O=C(NC(c1ccc(Cl)cc1)c1cc(C(F)(F)F)ccc1F)c1cn(C2CC2)c2cc(Cl)c(F)cc2c1=O	104162	1	1585	0.636501	0.782563	-7.02388	0.251938	1	real	240690	26274501	NC(c1ccc(Cl)cc1)c1cc(C(F)(F)F)ccc1F	59353	O=C(O)c1cn(C2CC2)c2cc(Cl)c(F)cc2c1=O			O=C(O)c1cn(C2CC2)c2cc(Cl)c(F)cc2c1=O	0.897436	Oc1ccc(Cl)cc1	0.692308
O=[N+]([O-])c1ccc(N(CC(F)(F)F)c2nnc(S)s2)c2nsnc12	105661	1	2206	0.636428	0.742702	-4.93722	0.383776	1	real	27	2051458	FC(F)(F)CNc1nnc(S)s1	10921989	O=[N+]([O-])c1ccc(Cl)c2nsnc12			O=[N+]([O-])c1ccc(Cl)c2nonc12	0.555556	O=[N+]([O-])c1ccc(O)c2ncccc12	0.466667
CC1(C)CCC(C)(C)c2cc(NC(=O)c3ccc(C(=O)Nc4cccc(-c5ccc(N6C[C@H](CO)OC6=O)cc5F)n4)cc3)ccc21	120115	1	8179	0.63639	0.791503	-7.49873	0.393841	1	wuxi	9	WXCD00304792_phase_3_Br_N-Boc	CC(C)(C)OC(=O)Nc1cccc(Br)n1	BT3494_BT	CC1(C)OB(c2ccc(N3C[C@H](CO)OC3=O)cc2F)OC1(C)C	SD0820_SD	CC1(C)CCC(C)(C)c2cc(NC(=O)c3ccc(C(=O)O)cc3)ccc21	CC1(C)CCC(C)(C)c2cc(C(=O)Nc3ccc(C(=O)O)cc3)ccc21	0.8	Cn1nnc(-c2ccc(-c3ccc(N4C[C@H](CO)OC4=O)cc3F)cn2)n1	0.684211
O=[N+]([O-])c1cnc(N(c2nnc(S)s2)c2ccccc2C(F)(F)F)s1	103739	4	1409	0.636379	0.75069	-5.3588	0.501424	1	real	27	32451	FC(F)(F)c1ccccc1Nc1nnc(S)s1	3035315	O=[N+]([O-])c1cnc(Cl)s1			Nc1nnc(Sc2ncc([N+](=O)[O-])s2)s1	0.545455	CC(=O)Nc1ncc([N+](=O)[O-])s1	0.566667
O=C(Nc1cc(Cl)cc(Cl)c1O)c1cc2cc(-c3cc(F)c(F)cc3O)ccn2n1	109079	1	3639	0.636182	0.755312	-5.61172	0.392399	1	wuxi	8	WXCD00908264_phase_3_Br_COOH	O=C(O)c1cc2cc(Br)ccn2n1	BT6783_BT	OB(O)c1cc(F)c(F)cc1O	AG1183_AG	Nc1cc(Cl)cc(Cl)c1O	O=C(Nc1cc(Cl)cc(Cl)c1O)c1c(O)c(Cl)cc(Cl)c1Cl	0.741935	Oc1ccc(Cl)cc1	0.615385
N#CC(C(=O)COC(=O)c1c2c(nc3ccccc13)C(=Cc1ccc(Cl)c(Cl)c1)CC2)=C1Nc2cc(Cl)ccc2S1	107259	1	2877	0.635861	0.804401	-8.20341	0.264148	1	real	1458	5352	O=C(O)c1c2c(nc3ccccc13)C(=Cc1ccc(Cl)c(Cl)c1)CC2	50229	N#CC(C(=O)CCl)=C1Nc2cc(Cl)ccc2S1			O=C(Nc1ccc(Cl)cc1)Nc1ccc(Cl)c(Cl)c1	0.576923	Oc1ccc(Cl)cc1	0.615385
O=C(c1ccccc1O)N(c1ccc(OC(F)(F)F)cc1)S(=O)(=O)c1nnc(-c2ccccc2)s1	102734	2	984	0.635831	0.770381	-6.42079	0.310553	1	real	40	10990258	O=C(Nc1ccc(OC(F)(F)F)cc1)c1ccccc1O	6770810	O=S(=O)(F)c1nnc(-c2ccccc2)s1			O=c1cccccc1O	0.6875	Nc1ccc(C(=O)Oc2ccccc2)c(O)c1	0.5
C#Cc1ccccc1-c1cc(C(=O)Nc2cc(Cl)c(O)cc2Cl)c(=O)n(C)c1	120699	1	8416	0.635732	0.753947	-5.5642	0.452393	1	wuxi	8	LN00169958_phase_3_Br_COOH	Cn1cc(Br)cc(C(=O)O)c1=O	BT5028_BT	C#Cc1ccccc1B(O)O	AG1187_AG	Nc1cc(Cl)c(O)cc1Cl	O=c1cccccc1O	0.625	Oc1ccc(Cl)cc1	0.538462
O=C(Nc1ccc2c3c(cccc13)-c1ccccc1-2)c1[nH]nc2ccc(-c3ccc(OC(F)(F)F)c(F)c3)cc12	118757	1	7621	0.635725	0.796123	-7.77656	0.376931	1	wuxi	8	WXCD00614089_phase_3_Br_COOH	O=C(O)c1[nH]nc2ccc(Br)cc12	BT2540_BT	OB(O)c1ccc(OC(F)(F)F)c(F)c1	AG1403_AG	Nc1ccc2c3c(cccc13)-c1ccccc1-2	CC(C)(C)C(=O)Nc1ccc2c(c1)C(=O)C(=O)c1ccccc1-2	0.53125	O=C(O)C(O)c1ccccc1	0.444444
CN1C(=C(C#N)C(=O)COC(=O)c2c3c(nc4ccccc24)C(=Cc2ccc(C(C)(C)C)cc2)CC3)Sc2ccccc21	107960	2	3170	0.635673	0.793456	-7.63944	0.456879	1	real	1458	5476	CC(C)(C)c1ccc(C=C2CCc3c2nc2ccccc2c3C(=O)O)cc1	17062	CN1C(=C(C#N)C(=O)CCl)Sc2ccccc21			O=c1cccccc1O	0.5625	C1N2CN3CN1CN(C2)C3	0.5
CCn1c(-c2ccccc2)c(C(=O)COC(=O)c2c3c(nc4ccccc24)C(=Cc2ccc(C(C)(C)C)cc2)CC3)c2ccccc21	108717	1	3487	0.635647	0.755285	-5.63887	0.406985	1	real	1458	5476	CC(C)(C)c1ccc(C=C2CCc3c2nc2ccccc2c3C(=O)O)cc1	8431	CCn1c(-c2ccccc2)c(C(=O)CCl)c2ccccc21			O=c1cccccc1O	0.5625	C1N2CN3CN1CN(C2)C3	0.5
Cc1cc(Cl)c(NC(=O)c2nsc3cc(-c4ccc(F)cc4O)ccc23)cc1O	111307	1	4562	0.635571	0.765292	-6.1678	0.390322	1	wuxi	8	WXCD02502139_phase_3_Br_COOH	O=C(O)c1nsc2cc(Br)ccc12	BT1759_BT	OB(O)c1ccc(F)cc1O	AG2381_AG	Cc1cc(Cl)c(N)cc1O	Cc1cc(O)ccc1O	0.647059	Cc1cc(O)cc(C)c1Cl	0.625
CC(=O)NC[C@H]1CN(c2ccc(N3CCN(C(=O)Cc4cccc(-c5cc(F)c(F)cc5OC(C)C)n4)CC3)c(F)c2)C(=O)O1	110223	1	4116	0.635417	0.745182	-5.12132	0.418881	1	wuxi	8	WXCD02505630_phase_3_Br_COOH	O=C(O)Cc1cccc(Br)n1	BT2306_BT	CC(C)Oc1cc(F)c(F)cc1B(O)O	AN00795_AN	CC(=O)NC[C@H]1CN(c2ccc(N3CCNCC3)c(F)c2)C(=O)O1	CC(=O)NC[C@H]1CN(c2ccc(N3CCN(C(=O)CO)CC3)c(F)c2)C(=O)O1	0.925926	CC(=O)NC[C@H]1CN(c2ccc(N3CCN(C(=O)CO)CC3)c(F)c2)C(=O)O1	0.925926
N#CC(C(=O)COC(=O)c1c2c(nc3ccccc13)C(=Cc1ccc(Cl)c(Cl)c1)CCC2)=C1Nc2cc(Cl)ccc2S1	121218	1	8626	0.635302	0.80233	-8.12468	0.375836	1	real	1458	6012	O=C(O)c1c2c(nc3ccccc13)C(=Cc1ccc(Cl)c(Cl)c1)CCC2	50229	N#CC(C(=O)CCl)=C1Nc2cc(Cl)ccc2S1			O=C1/C(=C/c2ccc(O)c(Br)c2)CCC/C1=C\c1ccc(O)c(Br)c1	0.580645	Oc1ccc(Cl)cc1	0.615385
CN(c1ccc([N+](=O)[O-])cc1)c1nnc(S)s1	117454	1	7083	0.635215	0.721955	-3.91394	0.494497	1	real	27	33540	CNc1nnc(S)s1	3019	O=[N+]([O-])c1ccc(F)cc1			CN(C)c1ccc(C(c2ccc(N(C)C)cc2)c2ccc(N(C)C)cc2)cc1	0.470588	NC(=O)c1cc([N+](=O)[O-])cc([N+](=O)[O-])c1	0.454545
CCCc1ccc(-c2ccc(-c3ccc4oc(C(=O)Nc5ccc(-c6ccc(C(F)(F)F)cc6)cc5)cc(=O)c4c3)cc2)cc1	123539	1	9561	0.635195	0.791475	-7.56107	0.40226	1	wuxi	8	LN00766401_phase_3_Br_COOH	O=C(O)c1cc(=O)c2cc(Br)ccc2o1	BT3844_BT	CCCc1ccc(-c2ccc(B(O)O)cc2)cc1	AG4205_AG	Nc1ccc(-c2ccc(C(F)(F)F)cc2)cc1	O=C(Nc1ccc(C(O)(C(F)(F)F)C(F)(F)F)cc1)c1ccc(C(F)(F)F)cc1	0.7	NNC(=O)c1ccncc1	0.571429
CN(c1nnc(S)s1)c1c([N+](=O)[O-])cnc2c(F)cccc12	109360	1	3757	0.635075	0.731954	-4.44586	0.439992	1	real	27	33540	CNc1nnc(S)s1	17951383	O=[N+]([O-])c1cnc2c(F)cccc2c1Cl			O=C1c2c(O)ccc([N+](=O)[O-])c2C(=O)c2c([N+](=O)[O-])ccc(O)c21	0.5	O=[N+]([O-])c1ccc(O)c2ncccc12	0.566667
N#CC(C(=O)CN1CCN(c2ccc([N+](=O)[O-])nc2)CC1)=C1Nc2ccccc2S1	115187	1	6153	0.635039	0.770057	-6.44617	0.40925	1	real	2230	130245	O=[N+]([O-])c1ccc(N2CCNCC2)cn1	4339	N#CC(C(=O)CCl)=C1Nc2ccccc2S1			O=C1NC(=S)S/C1=C/c1ccccc1[N+](=O)[O-]	0.472222	O=[N+]([O-])c1ccc(O)c2ncccc12	0.5
O=C(c1cc(Cl)ccc1O)N(c1ccc(Br)cc1Cl)S(=O)(=O)c1ncc(Cl)cc1[N+](=O)[O-]	102955	3	1077	0.63489	0.763736	-6.12256	0.395217	1	real	40	7010335	O=C(Nc1ccc(Br)cc1Cl)c1cc(Cl)ccc1O	25864561	O=[N+]([O-])c1cc(Cl)cnc1S(=O)(=O)F			O=C1c2c(O)ccc([N+](=O)[O-])c2C(=O)c2c([N+](=O)[O-])ccc(O)c21	0.666667	Oc1ccc(Cl)cc1	0.692308
O=C(Nc1cc(Cl)c(O)cc1Cl)c1ccc(F)c(-c2cccc3c([N+](=O)[O-])cccc23)n1	103655	1	1372	0.63478	0.767072	-6.30343	0.274823	1	wuxi	8	WXCD02502777_phase_3_Br_COOH	O=C(O)c1ccc(F)c(Br)n1	BT7997_BT	O=[N+]([O-])c1cccc2c(B(O)O)cccc12	AG1187_AG	Nc1cc(Cl)c(O)cc1Cl	O=C(Nc1ccc(Cl)cc1F)c1ccccc1O	0.647059	O=[N+]([O-])c1ccc(O)c2ncccc12	0.633333
Cn1cc(-c2cc(F)c(O)c(F)c2)cc(C(=O)Nc2cc(Cl)c(O)cc2Cl)c1=O	118637	1	7569	0.634556	0.743367	-5.07218	0.460509	1	wuxi	8	LN00169958_phase_3_Br_COOH	Cn1cc(Br)cc(C(=O)O)c1=O	BT2604_BT	OB(O)c1cc(F)c(O)c(F)c1	AG1187_AG	Nc1cc(Cl)c(O)cc1Cl	O=C(Nc1ccc(Cl)cc1F)c1ccccc1O	0.617647	Cc1cc(O)cc(C)c1Cl	0.5
CN(c1nnc(S)s1)c1cccnc1[N+](=O)[O-]	103585	2	1343	0.634424	0.712346	-3.45229	0.445462	1	real	27	33540	CNc1nnc(S)s1	2795740	O=[N+]([O-])c1ncccc1F			O=C1C(=O)c2ncccc2-c2cccnc21	0.526316	O=[N+]([O-])c1ccc(O)c2ncccc12	0.5
Cn1cc(-c2cccc3c([N+](=O)[O-])cccc23)cc(C(=O)Nc2cc(Cl)c(Cl)cc2O)c1=O	102669	1	957	0.634405	0.768732	-6.41055	0.230791	1	wuxi	8	LN00169958_phase_3_Br_COOH	Cn1cc(Br)cc(C(=O)O)c1=O	BT7997_BT	O=[N+]([O-])c1cccc2c(B(O)O)cccc12	AG1333_AG	Nc1cc(Cl)c(Cl)cc1O	O=C1c2c(O)ccc([N+](=O)[O-])c2C(=O)c2c([N+](=O)[O-])ccc(O)c21	0.625	O=[N+]([O-])c1c(Cl)cccc1-c1c[nH]cc1Cl	0.633333
CC(C)(C)c1ccc(C=C2SC(=O)N(CCNC(=O)CNC(CO)c3ccc(Cl)cc3C(F)(F)F)C2=O)cc1	113801	1	5577	0.634297	0.767234	-6.33775	0.408353	1	real	2230	11671541	NC(CO)c1ccc(Cl)cc1C(F)(F)F	9608	CC(C)(C)c1ccc(C=C2SC(=O)N(CCNC(=O)CCl)C2=O)cc1			CC(C)(CN1C(=O)C(Cl)=C(Cl)C1=O)CN1C(=O)C(Cl)=C(Cl)C1=O	0.6	Oc1ccc(Cl)cc1	0.615385
O=[N+]([O-])c1ccc(F)c(N(CC(F)(F)F)c2nnc(S)s2)c1	121655	0	8799	0.634266	0.734586	-4.62717	0	1	real	27	2051458	FC(F)(F)CNc1nnc(S)s1	8102449	O=[N+]([O-])c1ccc(F)c(I)c1			O=[N+]([O-])c1ccc2c(c1)S(=O)(=O)C=C2	0.535714	NC(=O)c1cc([N+](=O)[O-])cc([N+](=O)[O-])c1	0.5
O=[N+]([O-])c1cnc2ccc(F)cc2c1N(CC(F)(F)F)c1nnc(S)s1	112352	1	4989	0.633589	0.746951	-5.31181	0.424963	1	real	27	2051458	FC(F)(F)CNc1nnc(S)s1	8749315	O=[N+]([O-])c1cnc2ccc(F)cc2c1Cl			O=C1c2c(O)ccc([N+](=O)[O-])c2C(=O)c2c([N+](=O)[O-])ccc(O)c21	0.5	O=[N+]([O-])c1ccc(O)c2ncccc12	0.466667
CCCN(c1nnc(S)s1)c1c([N+](=O)[O-])cnc2ccccc12	119632	1	7978	0.633446	0.740201	-4.96544	0.466269	1	real	27	33681	CCCNc1nnc(S)s1	3686121	O=[N+]([O-])c1cnc2ccccc2c1Cl			C[n+]1c2ccccc2nc2ccccc21	0.473684	O=[N+]([O-])c1ccc(O)c2ncccc12	0.533333
CCOC(=O)N(c1cc(F)c(CO)cc1[N+](=O)[O-])S(=O)(=O)N1CCC(C)(N)C1	121348	0	8677	0.633105	0.684517	-2.06321	0	1	real	27	27066438	CCOC(=O)NS(=O)(=O)N1CCC(C)(N)C1	9163621	O=[N+]([O-])c1cc(CO)c(F)cc1F			O=C1c2c(O)ccc([N+](=O)[O-])c2C(=O)c2c([N+](=O)[O-])ccc(O)c21	0.541667	NC(=O)c1cc([N+](=O)[O-])cc([N+](=O)[O-])c1	0.590909
CSc1cc(F)ccc1-c1cc(C(F)(F)F)ccc1C(=O)Nc1cc(Cl)c(Cl)cc1[N+](=O)[O-]	112961	1	5237	0.632645	0.785912	-7.40558	0.355087	1	wuxi	8	WXCD00901704_phase_3_Br_COOH	O=C(O)c1ccc(C(F)(F)F)cc1Br	BT6300_BT	CSc1cc(F)ccc1B(O)O	AG1203_AG	Nc1cc(Cl)c(Cl)cc1[N+](=O)[O-]	O=C(Nc1cc(C(F)(F)F)ccc1O)Nc1cc(C(F)(F)F)ccc1O	0.666667	NC(=O)c1cc([N+](=O)[O-])cc([N+](=O)[O-])c1	0.5
O=C(NCc1ccc2oc(-c3ccc(F)cc3)nc2c1)Nc1cc(Cl)ccc1Oc1ccc(Cl)cc1Cl	124389	1	9900	0.632582	0.790171	-7.63235	0.402586	1	real	2430	2783332	Nc1cc(Cl)ccc1Oc1ccc(Cl)cc1Cl	10770517	NCc1ccc2oc(-c3ccc(F)cc3)nc2c1			O=C(Nc1nnc(-c2ccc(F)cc2)o1)c1ccc(Cl)cc1	0.631579	Oc1ccc(Cl)cc1	0.615385
O=C(Nc1cc(Cl)c(Cl)cc1I)C1(c2ccc(-c3ccc(-c4cccc5ccccc45)cc3)cc2)CCCC1	114977	1	6063	0.632559	0.786846	-7.4592	0.372437	1	wuxi	8	WXCD00610362_phase_3_Br_COOH	O=C(O)C1(c2ccc(Br)cc2)CCCC1	BT0867_BT	OB(O)c1ccc(-c2cccc3ccccc23)cc1	AG2601_AG	Nc1cc(Cl)c(Cl)cc1I	Nc1cc2ccccc2cc1N	0.571429	Oc1ccc(Cl)cc1	0.461538
C=CCN(C(=O)CCl)c1nc(-c2ccc(OC(=O)c3cn(C4CC4)c4c(O)c(F)c(F)cc4c3=O)c(Cl)c2)cs1	102798	0	1012	0.632512	0.774858	-6.83299	0	1	real	1458	15151211	O=C(O)c1cn(C2CC2)c2c(O)c(F)c(F)cc2c1=O	35135	C=CCN(C(=O)CCl)c1nc(-c2ccc(Cl)c(Cl)c2)cs1			O=C(O)c1cn(C2CC2)c2cc(Cl)c(F)cc2c1=O	0.717949	NC1CCN(c2c(F)cc3c(=O)c(C(=O)O)cn(C4CC4)c3c2Cl)C1	0.607843
CCCCc1ccc(-c2cccc(CC(=O)N3CCN(c4ccc(N5C[C@H](CNC(C)=O)OC5=O)cc4F)CC3)n2)s1	101626	1	521	0.632509	0.733474	-4.66273	0.278808	1	wuxi	8	WXCD02505630_phase_3_Br_COOH	O=C(O)Cc1cccc(Br)n1	BT3198_BT	CCCCc1ccc(B(O)O)s1	AN00795_AN	CC(=O)NC[C@H]1CN(c2ccc(N3CCNCC3)c(F)c2)C(=O)O1	CC(=O)NC[C@H]1CN(c2ccc(N3CCN(C(=O)CO)CC3)c(F)c2)C(=O)O1	0.925926	CC(=O)NC[C@H]1CN(c2ccc(N3CCN(C(=O)CO)CC3)c(F)c2)C(=O)O1	0.925926
O=C1OCCN1c1cc(NC(F)(F)Oc2cccc3c(Cl)c([N+](=O)[O-])cnc23)ccc1F	117830	1	7238	0.632497	0.76345	-6.2355	0.421262	1	real	27	8904107	Nc1ccc(F)c(N2CCOC2=O)c1	24362995	O=[N+]([O-])c1cnc2c(OC(F)(F)F)cccc2c1Cl			O=[N+]([O-])c1ccc(Cl)c2nonc12	0.62963	O=[N+]([O-])c1ccc(O)c2ncccc12	0.6
Cc1nc(-c2ccc(-c3ccc(C(F)(F)F)cc3)cc2)ccc1C(=O)Nc1cccc(Cl)c1O	106809	1	2692	0.632461	0.770687	-6.61698	0.332129	1	wuxi	8	WXCD02010855_phase_3_Br_COOH	Cc1nc(Br)ccc1C(=O)O	BT1484_BT	OB(O)c1ccc(-c2ccc(C(F)(F)F)cc2)cc1	AG0691_AG	Nc1cccc(Cl)c1O	O=C(Nc1cc(C(F)(F)F)ccc1O)Nc1cc(C(F)(F)F)ccc1O	0.62963	Oc1ccc(Cl)cc1	0.538462
CN(c1nnc(S)s1)c1c([N+](=O)[O-])c(=O)n(C)c2ccccc12	117899	1	7267	0.632177	0.726242	-4.30117	0.48004	1	real	27	33540	CNc1nnc(S)s1	190100	Cn1c(=O)c([N+](=O)[O-])c(Cl)c2ccccc21			O=c1c2ccccc2[se]n1CCn1[se]c2ccccc2c1=O	0.5	O=[N+]([O-])c1ccc(O)c2ncccc12	0.466667
Cn1cc(C(=O)COC(=O)c2cn(C3CC3)c3cc(Cl)c(F)cc3c2=O)nn1	100669	1	119	0.63217	0.720162	-3.98269	0.227837	1	real	1458	59353	O=C(O)c1cn(C2CC2)c2cc(Cl)c(F)cc2c1=O	20816692	Cn1cc(C(=O)CCl)nn1			O=C(O)c1cn(C2CC2)c2cc(Cl)c(F)cc2c1=O	0.897436	CCN1CCN(c2cc3c(cc2F)c(=O)c(C(=O)O)cn3C2CC2)CC1	0.632653
C[N+](C)(C)CCCCNc1cc(Cl)c(F)cc1[N+](=O)[O-]	101752	1	575	0.632109	0.708665	-3.38294	0.369119	1	real	27	19267891	C[N+](C)(C)CCCCN	3012866	O=[N+]([O-])c1cc(F)c(Cl)cc1F			CCCCCCCCCCCCCC[N+](C)(C)C	0.666667	Cc1cc(NCCCCCCCCCCNc2cc(C)nc3ccccc23)c2ccccc2n1	0.419355
CC1COc2c(F)c(F)cc3c(=O)c(C(=O)OCC(=O)c4ccc([N+](=O)[O-])o4)cn1c23	100769	2	161	0.632085	0.741701	-5.11689	0.306951	1	real	1458	58404	CC1COc2c(F)c(F)cc3c(=O)c(C(=O)O)cn1c23	2992756	O=C(CCl)c1ccc([N+](=O)[O-])o1			CC1COc2c(N3CCN(C)CC3)c(F)cc3c(=O)c(C(=O)O)cn1c23.CC1COc2c(N3CCN(C)CC3)c(F)cc3c(=O)c(C(=O)O)cn1c23.O	0.673077	C[C@H]1COc2c(C3(N)CC3)c(F)cc3c(=O)c(C(=O)O)cn1c23	0.7
CSc1nsc(N2CCN(CC(=O)C(C#N)=C3Nc4ccccc4S3)CC2)n1	104891	1	1889	0.631966	0.749127	-5.51271	0.338514	1	real	2230	11592621	CSc1nsc(N2CCNCC2)n1	4339	N#CC(C(=O)CCl)=C1Nc2ccccc2S1			O=c1cccccc1O	0.4375	O=C(O)C(O)c1ccccc1	0.444444
CCCN(c1nnc(S)s1)c1ncc(Cl)cc1[N+](=O)[O-]	116483	1	6686	0.631772	0.727007	-4.36296	0.474583	1	real	27	33681	CCCNc1nnc(S)s1	2799004	O=[N+]([O-])c1cc(Cl)cnc1Cl			O=[N+]([O-])c1ccc(Cl)c2nonc12	0.481481	CC(=O)Nc1ncc([N+](=O)[O-])s1	0.466667
CCOc1cc(C(=O)Nc2cc(F)c(O)cc2Cl)c(-c2ccc(OC(F)(F)F)c([N+](=O)[O-])c2)cn1	112621	1	5098	0.631257	0.76741	-6.50946	0.382643	1	wuxi	8	LN03246458_phase_3_Br_COOH	CCOc1cc(C(=O)O)c(Br)cn1	BT7192_BT	O=[N+]([O-])c1cc(B(O)O)ccc1OC(F)(F)F	AG00073_AG	Nc1cc(F)c(O)cc1Cl	O=C(Nc1ccc(Cl)cc1F)c1ccccc1O	0.647059	Nc1ccc(C(=O)O)c(O)c1	0.545455
Cc1ccc(-c2ccc(-c3ccc(C4(C(=O)Nc5cc(Cl)c(Cl)cc5F)CC4)cc3)cc2)cc1	112835	1	5182	0.631221	0.789673	-7.67898	0.344418	1	wuxi	8	WXCD00610417_phase_3_Br_COOH	O=C(O)C1(c2ccc(Br)cc2)CC1	BT2672_BT	Cc1ccc(-c2ccc(B(O)O)cc2)cc1	AG2157_AG	Nc1cc(Cl)c(Cl)cc1F	O=C(O)C1(c2ccc(-c3ccc(Cl)c(Cl)c3)c(F)c2)CC1	0.621622	Cc1cc(O)cc(C)c1Cl	0.5
O=C(OCC(=O)c1c(-c2ccc(F)cc2)[nH]c2ccccc12)c1cn(C2CC2)c2c(O)c(F)c(F)cc2c1=O	106358	0	2499	0.6311	0.779283	-7.14053	0	1	real	1458	15151211	O=C(O)c1cn(C2CC2)c2c(O)c(F)c(F)cc2c1=O	33071	O=C(CCl)c1c(-c2ccc(F)cc2)[nH]c2ccccc12			O=C(O)c1cn(C2CC2)c2cc(Cl)c(F)cc2c1=O	0.641026	NC1CCN(c2c(F)cc3c(=O)c(C(=O)O)cn(C4CC4)c3c2Cl)C1	0.568627
O=[N+]([O-])c1cc(Br)c(F)c(NC(c2ccc(Cl)cc2)c2ccc(Cl)c(C(F)(F)F)c2)c1	113797	0	5576	0.630847	0.782003	-7.2967	0	1	real	27	26278862	NC(c1ccc(Cl)cc1)c1ccc(Cl)c(C(F)(F)F)c1	3685335	O=[N+]([O-])c1cc(F)c(F)c(Br)c1			O=C(Nc1ccc(Cl)cc1)Nc1ccc(Cl)c(Cl)c1	0.5	Oc1ccc(Cl)cc1	0.615385
CN(c1nnc(S)s1)c1ncc([N+](=O)[O-])c2ccccc12	115319	1	6211	0.630816	0.728882	-4.51237	0.467321	1	real	27	33540	CNc1nnc(S)s1	4017201	O=[N+]([O-])c1cnc(Br)c2ccccc12			O=C1c2c(O)ccc([N+](=O)[O-])c2C(=O)c2c([N+](=O)[O-])ccc(O)c21	0.458333	O=[N+]([O-])c1ccc(O)c2ncccc12	0.533333
CCOc1cc(C(=O)Nc2cc(O)c(Cl)cc2F)c(C2=Cc3ccccc3C2)cn1	122513	1	9138	0.630678	0.763183	-6.31872	0.431231	1	wuxi	8	LN03246458_phase_3_Br_COOH	CCOc1cc(C(=O)O)c(Br)cn1	BT0542_BT	OB(O)C1=Cc2ccccc2C1	AG0820_AG	Nc1cc(O)c(Cl)cc1F	O=C(Nc1ccc(Cl)cc1F)c1ccccc1O	0.705882	Oc1ccc(Cl)cc1	0.538462
CCCCCOc1ccc(-c2ccc(-c3nc(C(=O)Nc4cc(Cl)c(Cl)cc4F)c(C)s3)cc2)cc1	102625	1	939	0.630561	0.767832	-6.56881	0.21638	1	wuxi	8	WXCD02012886_phase_3_Br_COOH	Cc1sc(Br)nc1C(=O)O	BT1445_BT	CCCCCOc1ccc(-c2ccc(B(O)O)cc2)cc1	AG2157_AG	Nc1cc(Cl)c(Cl)cc1F	N=C(N)c1ccc(OCCCCCCCOc2ccc(C(=N)N)cc2)cc1	0.583333	CCCCCCCCCCCCCCCCCCCCCCO	0.615385
O=C(CCl)Nc1cc(C(F)(F)NC2(CO)CCSC2)ccc1Oc1ccc(Br)cc1	115662	1	6351	0.63039	0.756557	-5.98661	0.416294	1	real	2230	7426679	NC1(CO)CCSC1	8059	O=C(CCl)Nc1cc(C(F)(F)F)ccc1Oc1ccc(Br)cc1			O=C(Nc1cc(C(F)(F)F)ccc1O)Nc1cc(C(F)(F)F)ccc1O	0.592593	NNC(=O)c1ccncc1	0.428571
CCCCN(c1nnc(S)s1)c1nnc(C#N)s1	103704	4	1393	0.630217	0.73435	-4.83117	0.472387	1	real	27	6828	CCCCNc1nnc(S)s1	3536675	N#Cc1nnc(Cl)s1			CCCCCCCCCCCCCCCCCCN(CCO)CCO	0.421053	CCCCCCCCCCCCCCCCCCCCCCO	0.461538
Cc1sc(-c2ccc([N+](=O)[O-])c(F)c2)nc1C(=O)Nc1cc(Cl)c(O)cc1Cl	113689	1	5533	0.630205	0.758288	-6.08725	0.404995	1	wuxi	8	WXCD02012886_phase_3_Br_COOH	Cc1sc(Br)nc1C(=O)O	BT7284_BT	O=[N+]([O-])c1ccc(B(O)O)cc1F	AG1187_AG	Nc1cc(Cl)c(O)cc1Cl	O=C1c2c(O)ccc([N+](=O)[O-])c2C(=O)c2c([N+](=O)[O-])ccc(O)c21	0.666667	Cc1cc(O)cc(C)c1Cl	0.5625
O=C(COC(=O)c1cn(C2CC2)c2cc(F)c(F)cc2c1=O)c1nccs1	102437	1	856	0.630038	0.727725	-4.49327	0.329824	1	real	1458	4073707	O=C(O)c1cn(C2CC2)c2cc(F)c(F)cc2c1=O	2798995	O=C(CBr)c1nccs1			O=C(O)c1cn(C2CC2)c2cc(Cl)c(F)cc2c1=O	0.74359	O=C(O)c1cn(C2CC2)c2cc(N3CCNCC3)c(F)cc2c1=O	0.630435
C[N+](C)(C)CCCCNc1c([N+](=O)[O-])cnc2c(OC(F)(F)F)cccc12	102179	1	748	0.630013	0.716996	-3.9319	0.566427	1	real	27	19267891	C[N+](C)(C)CCCCN	24362995	O=[N+]([O-])c1cnc2c(OC(F)(F)F)cccc2c1Cl			CCCCCCCCCCCCCC[N+](C)(C)C	0.666667	O=[N+]([O-])c1ccc(O)c2ncccc12	0.566667
Cc1ccc(C=C2CCCc3c2nc2ccccc2c3C(=O)Nc2cc(F)c(F)cc2O)cc1	117282	1	7014	0.629997	0.764434	-6.42068	0.409375	1	real	22	75430	Nc1cc(F)c(F)cc1O	5151	Cc1ccc(C=C2CCCc3c2nc2ccccc2c3C(=O)O)cc1			O=c1cccccc1O	0.6875	Cc1cc(NCCCCCCCCCCNc2cc(C)nc3ccccc23)c2ccccc2n1	0.548387
C[N+](C)(C)CCCCNc1cc(Cl)c(C(F)(F)F)cc1[N+](=O)[O-]	103118	1	1143	0.62988	0.723837	-4.29781	0.37946	1	real	27	19267891	C[N+](C)(C)CCCCN	15544	O=[N+]([O-])c1cc(C(F)(F)F)c(Cl)cc1Cl			CCCCCCCCCCCCCC[N+](C)(C)C	0.666667	Cc1cc(O)cc(C)c1Cl	0.4375
CCCCOc1ccc(C=C(CC(=O)Nc2cc(-c3nc4ccc(Br)cc4[nH]3)ccc2Cl)c2nc3ccccc3s2)cc1	119541	1	7940	0.629866	0.75557	-5.96286	0.436191	1	real	11	7221617	Nc1cc(-c2nc3ccc(Br)cc3[nH]2)ccc1Cl	7232	CCCCOc1ccc(C=C(CC(=O)O)c2nc3ccccc3s2)cc1			Oc1cc(O)cc(/C=C/c2ccc(Br)cc2)c1	0.636364	CCCCCCCCCCCCCCCCCCCCCCO	0.538462
CC1(C)c2ccccc2-c2ccc(-c3cccc(C4(C(=O)Nc5cc(Cl)c(Cl)cc5F)CC4)c3)cc21	114648	1	5929	0.629813	0.779623	-7.22713	0.372342	1	wuxi	8	WXCD00907437_phase_3_Br_COOH	O=C(O)C1(c2cccc(Br)c2)CC1	BT0832_BT	CC1(C)c2ccccc2-c2ccc(B(O)O)cc21	AG2157_AG	Nc1cc(Cl)c(Cl)cc1F	O=C(O)C1(c2ccc(-c3ccc(Cl)c(Cl)c3)c(F)c2)CC1	0.675676	Oc1ccc(Cl)cc1	0.461538
CCC(C)c1ccc2nc(N(Cc3ccccc3)C(=O)CNC(Cc3ccc(Cl)cc3)c3ccc(OC(F)(F)F)cc3)sc2c1	123305	2	9464	0.629589	0.768022	-6.63069	0.495217	1	real	2230	26381241	NC(Cc1ccc(Cl)cc1)c1ccc(OC(F)(F)F)cc1	31613	CCC(C)c1ccc2nc(N(Cc3ccccc3)C(=O)CCl)sc2c1			O=C(O)[C@H](Cc1ccc(-c2ccccc2)cc1)Oc1ccc(-c2ccccc2)cc1	0.633333	Oc1ccc(Cl)cc1	0.692308
CN(c1nnc(S)s1)c1ncc(Cl)cc1[N+](=O)[O-]	110848	1	4373	0.629484	0.709309	-3.55701	0.480002	1	real	27	33540	CNc1nnc(S)s1	5214808	O=[N+]([O-])c1cc(Cl)cnc1I			O=[N+]([O-])c1ccc(Cl)c2nonc12	0.481481	CC(=O)Nc1ncc([N+](=O)[O-])s1	0.466667
O=C(CN1C(=O)C(=Cc2ccc(Br)cc2)SC1=S)NCc1ccc(CO)o1	116004	1	6491	0.629441	0.735829	-4.95023	0.448085	1	real	22	3272702	NCc1ccc(CO)o1	141764	O=C(O)CN1C(=O)C(=Cc2ccc(Br)cc2)SC1=S			CC(C)C(C(=O)O)N1C(=O)/C(=C\c2ccc(Br)cc2)SC1=S	0.682927	NNC(=O)c1ccncc1	0.380952
CN(C)c1cccc2c(-c3cc(C(=O)Nc4cc(Cl)cc([N+](=O)[O-])c4O)[nH]n3)cccc12	104564	1	1752	0.629102	0.755378	-5.99362	0.307614	1	wuxi	8	WXCD00191766_phase_3_Br_COOH	O=C(O)c1cc(Br)n[nH]1	BTA070_BT	CN(C)c1cccc2c(B(O)O)cccc12	AG2348_AG	Nc1cc(Cl)cc([N+](=O)[O-])c1O	O=C(Nc1cc(Cl)cc(Cl)c1O)c1c(O)c(Cl)cc(Cl)c1Cl	0.645161	Oc1ccc(Cl)cc1	0.615385
N#CC(C(=O)COC(=O)c1ccc(Sc2ccc(Cl)cc2)c([N+](=O)[O-])c1)=C1Nc2cc(Cl)ccc2S1	114973	1	6062	0.628883	0.807193	-8.72281	0.329786	1	real	1458	8789	O=C(O)c1ccc(Sc2ccc(Cl)cc2)c([N+](=O)[O-])c1	50229	N#CC(C(=O)CCl)=C1Nc2cc(Cl)ccc2S1			N#C/C(C(=O)c1ccc(Cl)cc1Cl)=C1/NC(=O)c2ccc(Cl)cc2N1	0.547619	Oc1ccc(Cl)cc1	0.692308
O=[N+]([O-])c1cnc2cccnc2c1N(CC(F)(F)F)c1nnc(S)s1	109898	1	3982	0.62887	0.727588	-4.54849	0.433145	1	real	27	2051458	FC(F)(F)CNc1nnc(S)s1	7600012	O=[N+]([O-])c1cnc2cccnc2c1Cl			O=C1C(=O)c2ncccc2-c2cccnc21	0.526316	O=[N+]([O-])c1ccc(O)c2ncccc12	0.633333
Cc1ccc(C=C2SC(=O)N(CCNC(=O)CCCN3C(=O)C(=Cc4cccs4)SC3=S)C2=O)cc1	110686	2	4302	0.628687	0.773974	-6.99108	0.451497	1	real	22	8294	Cc1ccc(C=C2SC(=O)N(CCN)C2=O)cc1	141774	O=C(O)CCCN1C(=O)C(=Cc2cccs2)SC1=S			Cc1ccc(/C=C2\SC(=S)N(CCCCCC(=O)Nc3ccc(C(=O)O)c(O)c3)C2=O)cc1	0.666667	NNC(=O)c1ccncc1	0.428571
CCOC(=O)c1nnc(S(=O)(=O)N(C(=O)c2cc(Cl)ccc2O)c2ccc(Br)cc2Cl)s1	101170	2	332	0.62865	0.745504	-5.49992	0.240547	1	real	40	7010335	O=C(Nc1ccc(Br)cc1Cl)c1cc(Cl)ccc1O	26334489	CCOC(=O)c1nnc(S(=O)(=O)F)s1			O=C(Nc1ccc(Cl)cc1)c1cc(Br)ccc1O	0.65625	Oc1ccc(Cl)cc1	0.692308
CCCCCCC1(CCCCCC)c2ccccc2-c2ccc(-c3cnn4c3CN([CH]c3cc(Br)cc([N+](=O)[O-])c3O)CC4)cc21	103232	1	1192	0.628616	0.764934	-6.52073	0.244274	1	wuxi	13	LN00007472_phase_3_Br_N-Boc	CC(C)(C)OC(=O)N1CCn2ncc(Br)c2C1	BT1302_BT	CCCCCCC1(CCCCCC)c2ccccc2-c2ccc(B(O)O)cc21	QS0909_QS	O=Cc1cc(Br)cc([N+](=O)[O-])c1O	O=Cc1cc(Cc2ccccc2)cc([N+](=O)[O-])c1O	0.647059	CCCCCCCCCCCCCCCCCCCCCCO	0.692308
CCCCc1ccc(-c2ccc(-c3ccc(C(=O)Nc4c(Cl)cc(Cl)cc4C(F)(F)F)c(OC)n3)c(F)c2)cc1	121856	1	8877	0.628468	0.809454	-8.86356	0.360496	1	wuxi	8	WXCD02010716_phase_3_Br_COOH	COc1nc(Br)ccc1C(=O)O	BT2018_BT	CCCCc1ccc(-c2ccc(B(O)O)c(F)c2)cc1	AG0184_AG	Nc1c(Cl)cc(Cl)cc1C(F)(F)F	CCCCCCCCCc1ccc(B(O)O)cc1	0.6	CCCCCCCCCCCCCCCCCCCCCCO	0.538462
O=[N+]([O-])c1cnc(N2CC(F)C2)s1	109831	1	3952	0.628401	0.684491	-2.31327	0.512847	1	real	27	2796651	FC1CNC1	3035315	O=[N+]([O-])c1cnc(Cl)s1			Nc1nnc(Sc2ncc([N+](=O)[O-])s2)s1	0.515152	CC(=O)Nc1ncc([N+](=O)[O-])s1	0.566667
CCCCOc1ccc(C=C(CC(=O)Nc2ccccc2CC(c2c[nH]c3ccccc23)c2c[nH]c3ccccc23)c2nc3ccccc3s2)cc1	123449	2	9524	0.628197	0.750609	-5.79188	0.45209	1	real	11	11235	Nc1ccccc1CC(c1c[nH]c2ccccc12)c1c[nH]c2ccccc12	7232	CCCCOc1ccc(C=C(CC(=O)O)c2nc3ccccc3s2)cc1			COc1ccc(C(c2c[nH]c3ccccc23)c2c[nH]c3ccccc23)cc1	0.6875	O=C(O)C(O)c1ccccc1	0.555556
CCOC(=O)N(c1nnc(S)s1)c1c([N+](=O)[O-])cnc2cccnc12	114926	2	6043	0.628104	0.715221	-3.94084	0.54758	1	real	27	44512	CCOC(=O)Nc1nnc(S)s1	7600012	O=[N+]([O-])c1cnc2cccnc2c1Cl			O=C1C(=O)c2ncccc2-c2cccnc21	0.526316	O=[N+]([O-])c1ccc(O)c2ncccc12	0.666667
O=C(Nc1cc(Cl)c(Cl)cc1[N+](=O)[O-])c1nsc2cc(-c3ccc(C(F)(F)F)c(F)c3F)ccc12	111395	1	4599	0.627579	0.774115	-7.05767	0.35238	1	wuxi	8	WXCD02502139_phase_3_Br_COOH	O=C(O)c1nsc2cc(Br)ccc12	BT5788_BT	OB(O)c1ccc(C(F)(F)F)c(F)c1F	AG1203_AG	Nc1cc(Cl)c(Cl)cc1[N+](=O)[O-]	O=C(Nc1ccc(F)cc1)Nc1ccc(Cl)c([N+](=O)[O-])c1	0.6	CC(=O)Nc1ncc([N+](=O)[O-])s1	0.5
CCCc1ccc(-c2cccc(CC(=O)N3CCN(c4ccc(N5C[C@H](CNC(C)=O)OC5=O)cc4F)CC3)n2)s1	101414	1	432	0.627538	0.725438	-4.50691	0.273279	1	wuxi	8	WXCD02505630_phase_3_Br_COOH	O=C(O)Cc1cccc(Br)n1	BT2760_BT	CCCc1ccc(B(O)O)s1	AN00795_AN	CC(=O)NC[C@H]1CN(c2ccc(N3CCNCC3)c(F)c2)C(=O)O1	CC(=O)NC[C@H]1CN(c2ccc(N3CCN(C(=O)CO)CC3)c(F)c2)C(=O)O1	0.925926	CC(=O)NC[C@H]1CN(c2ccc(N3CCN(C(=O)CO)CC3)c(F)c2)C(=O)O1	0.925926
N#CC(C(=O)COC(=O)c1c2c(nc3ccccc13)C(=Cc1cccc(Cl)c1Cl)CCC2)=C1Nc2cc(Cl)ccc2S1	105485	1	2134	0.627431	0.792429	-8.02611	0.231245	1	real	1458	5199	O=C(O)c1c2c(nc3ccccc13)C(=Cc1cccc(Cl)c1Cl)CCC2	50229	N#CC(C(=O)CCl)=C1Nc2cc(Cl)ccc2S1			N#C/C(C(=O)c1ccc(Cl)cc1Cl)=C1/NC(=O)c2ccc(Cl)cc2N1	0.571429	Oc1ccc(Cl)cc1	0.615385
O=C(Nc1cc(Cl)cc(F)c1O)c1c2c(nc3ccccc13)C(=Cc1c(F)cccc1Cl)CC2	114714	1	5955	0.627426	0.761662	-6.41276	0.396885	1	real	22	3680903	Nc1cc(Cl)cc(F)c1O	5475	O=C(O)c1c2c(nc3ccccc13)C(=Cc1c(F)cccc1Cl)CC2			O=C(Nc1cc(Cl)cc(Cl)c1O)c1c(O)c(Cl)cc(Cl)c1Cl	0.709677	Oc1ccc(Cl)cc1	0.615385
CCOc1cc(C(=O)Nc2ccc(C)c(O)c2Cl)c(-c2cc(O)ccc2OC(F)(F)F)cn1	121998	1	8933	0.627292	0.76164	-6.4188	0.421838	1	wuxi	8	LN03246458_phase_3_Br_COOH	CCOc1cc(C(=O)O)c(Br)cn1	BT5669_BT	OB(O)c1cc(O)ccc1OC(F)(F)F	AG1721_AG	Cc1ccc(N)c(Cl)c1O	Cc1cc(O)cc(C)c1O	0.714286	Cc1cc(O)cc(C)c1Cl	0.8125
O=C(c1cc(Cl)ccc1O)N(c1ccc(Br)cc1Cl)S(=O)(=O)c1nc(-c2ccccc2)n(-c2ccccc2)n1	108900	3	3562	0.627197	0.753107	-5.97628	0.433132	1	real	40	7010335	O=C(Nc1ccc(Br)cc1Cl)c1cc(Cl)ccc1O	26416867	O=S(=O)(F)c1nc(-c2ccccc2)n(-c2ccccc2)n1			O=C(Nc1ccc(Cl)cc1)c1cc(Br)ccc1O	0.65625	Oc1ccc(Cl)cc1	0.692308
C=CCN(c1ccc2c([N+](=O)[O-])cccc2n1)c1nnc(S)s1	114937	1	6047	0.627195	0.730465	-4.7889	0.454644	1	real	27	15320	C=CCNc1nnc(S)s1	7225948	O=[N+]([O-])c1cccc2nc(Cl)ccc12			O=[N+]([O-])c1cc([N+](=O)[O-])c(NN(c2ccccc2)c2ccccc2)c([N+](=O)[O-])c1	0.483871	O=[N+]([O-])c1ccc(O)c2ncccc12	0.5
CCCCOc1cc(F)c(-c2ccc3[nH]c(C(=O)Nc4cc([N+](=O)[O-])cc(Cl)c4O)nc3c2)cc1F	118072	1	7337	0.626827	0.752104	-5.94347	0.423199	1	wuxi	8	WXCD00131339_phase_3_Br_COOH	O=C(O)c1nc2cc(Br)ccc2[nH]1	BT7126_BT	CCCCOc1cc(F)c(B(O)O)cc1F	AG0423_AG	Nc1cc([N+](=O)[O-])cc(Cl)c1O	O=C(Nc1cc(Cl)cc(Cl)c1O)c1c(O)c(Cl)cc(Cl)c1Cl	0.612903	NC(=O)c1cc([N+](=O)[O-])cc([N+](=O)[O-])c1	0.636364
N#CC(C(=O)CCl)=C1Nc2cc(OC(=O)c3ccc(Sc4ccc(Cl)cc4)c([N+](=O)[O-])c3)ccc2S1	114974	1	6062	0.626785	0.811502	-9.06091	0.378729	1	real	1458	8789	O=C(O)c1ccc(Sc2ccc(Cl)cc2)c([N+](=O)[O-])c1	50229	N#CC(C(=O)CCl)=C1Nc2cc(Cl)ccc2S1			Cc1ccc(C(=O)c2cc(O)c(O)c([N+](=O)[O-])c2)cc1	0.545455	Oc1ccc(Cl)cc1	0.692308
O=C(NCCN1C(=O)SC(=Cc2ccccc2Cl)C1=O)c1cn(C2CC2)c2c(O)c(F)c(F)cc2c1=O	102079	1	706	0.626703	0.761492	-6.44248	0.189828	1	real	22	8204	NCCN1C(=O)SC(=Cc2ccccc2Cl)C1=O	15151211	O=C(O)c1cn(C2CC2)c2c(O)c(F)c(F)cc2c1=O			O=C(O)c1cn(C2CC2)c2cc(Cl)c(F)cc2c1=O	0.717949	NC1CCN(c2c(F)cc3c(=O)c(C(=O)O)cn(C4CC4)c3c2Cl)C1	0.588235
C=CCN(C(=O)CNC(c1cccc(Cl)c1)c1cccc(OC(F)(F)F)c1)c1nc(-c2ccc(Cl)c(Cl)c2)cs1	113638	0	5514	0.626631	0.765393	-6.65092	0	1	real	2230	26056993	NC(c1cccc(Cl)c1)c1cccc(OC(F)(F)F)c1	35135	C=CCN(C(=O)CCl)c1nc(-c2ccc(Cl)c(Cl)c2)cs1			O=C(Nc1ccc(Cl)cc1)Nc1ccc(Cl)c(Cl)c1	0.615385	O=C(O)C(O)c1ccccc1	0.555556
C=CCN(C(=O)CCl)c1nc(-c2ccc(NC(c3ccc(Cl)cc3)c3cccc(-c4ccccc4)c3)c(Cl)c2)cs1	115474	1	6275	0.626403	0.772608	-7.04152	0.393943	1	real	2230	26298508	NC(c1ccc(Cl)cc1)c1cccc(-c2ccccc2)c1	35135	C=CCN(C(=O)CCl)c1nc(-c2ccc(Cl)c(Cl)c2)cs1			COCCCN(C(=O)CCl)c1nc(-c2ccc(OC)cc2)cs1	0.617021	Oc1ccc(Cl)cc1	0.692308
CCOc1cc(F)c(F)cc1-c1ccc(C(=O)Nc2cc(Cl)c(O)cc2Cl)nc1	123023	1	9350	0.626364	0.751683	-5.94616	0.437457	1	wuxi	8	WXCD00900937_phase_3_Br_COOH	O=C(O)c1ccc(Br)cn1	BT2253_BT	CCOc1cc(F)c(F)cc1B(O)O	AG1187_AG	Nc1cc(Cl)c(O)cc1Cl	O=C(Nc1ccc(Cl)cc1F)c1ccccc1O	0.588235	Oc1ccc(Cl)cc1	0.538462
O=C(Nc1cc(O)c(Cl)cc1Cl)c1ccnc(-c2ccc([N+](=O)[O-])cc2C(F)(F)F)c1	104516	1	1732	0.625905	0.751655	-5.9692	0.303667	1	wuxi	8	WXCD00901189_phase_3_Br_COOH	O=C(O)c1ccnc(Br)c1	BT7376_BT	O=[N+]([O-])c1ccc(B(O)O)c(C(F)(F)F)c1	AG3998_AG	Nc1cc(O)c(Cl)cc1Cl	O=C(Nc1cc(C(F)(F)F)ccc1O)Nc1cc(C(F)(F)F)ccc1O	0.592593	NC(=O)c1cc([N+](=O)[O-])cc([N+](=O)[O-])c1	0.636364
CC(C)(C)c1ccc(C=C2CCc3c2nc2ccccc2c3C(=O)Nc2cc(F)ccc2Nc2ccc(F)cc2F)cc1	106255	1	2456	0.625855	0.758743	-6.34362	0.322096	1	real	22	8935279	Nc1cc(F)ccc1Nc1ccc(F)cc1F	5476	CC(C)(C)c1ccc(C=C2CCc3c2nc2ccccc2c3C(=O)O)cc1			Fc1ccc(Nc2nc3ccccc3nc2Nc2ccc(F)cc2)cc1	0.625	Cc1cc(NCCCCCCCCCCNc2cc(C)nc3ccccc23)c2ccccc2n1	0.516129
CCCCCCCCOc1ccc(-c2cc(C(=O)Nc3cc(O)c(Cl)cc3F)cnc2OC)cc1	111283	1	4552	0.625718	0.767416	-6.80579	0.357839	1	wuxi	8	WXCD02015790_phase_3_Br_COOH	COc1ncc(C(=O)O)cc1Br	BT0606_BT	CCCCCCCCOc1ccc(B(O)O)cc1	AG0820_AG	Nc1cc(O)c(Cl)cc1F	CCCCCCCCCCCCOC(=O)c1cc(O)c(O)c(O)c1	0.7	CCCCCCCCCCCCCCCCCCCCCCO	0.769231
CCn1cc(C(=O)Nc2ccc(-c3cccc(OC(F)(F)F)c3)cc2F)c(=O)c2cc(Cl)c(N3CCN(C)CC3)cc21	104187	1	1596	0.625689	0.772516	-7.07484	0.240283	1	real	22	6017072	Nc1ccc(-c2cccc(OC(F)(F)F)c2)cc1F	16712624	CCn1cc(C(=O)O)c(=O)c2cc(Cl)c(N3CCN(C)CC3)cc21			O=C(Nc1ccc(Cl)cc1F)c1ccccc1O	0.676471	CCn1cc(C(=O)O)c(=O)c2cc(F)c(N3CCN(C)CC3)cc21	0.844444
O=C(CCN1C(=O)C(=Cc2ccc(F)cc2)SC1=S)NCCN1C(=O)SC(=Cc2ccccc2F)C1=O	104990	2	1931	0.625683	0.769443	-6.91396	0.281274	1	real	22	6821	NCCN1C(=O)SC(=Cc2ccccc2F)C1=O	43186	O=C(O)CCN1C(=O)C(=Cc2ccc(F)cc2)SC1=S			O=C(O)c1ccc(/C=C2\SC(=S)N(Cc3cccc(C(F)(F)F)c3)C2=O)cc1	0.568627	[O-][n+]1cc[n+]([O-])c2ccccc21	0.466667
CCCCC[C@H]1CC[C@H](c2ccc(-c3cc(C(F)(F)F)ccc3C(=O)Nc3cc(Cl)c(Cl)cc3[N+](=O)[O-])cc2)CC1	112825	1	5179	0.625331	0.788956	-7.9562	0.331684	1	wuxi	8	WXCD00901704_phase_3_Br_COOH	O=C(O)c1ccc(C(F)(F)F)cc1Br	BT2016_BT	CCCCC[C@H]1CC[C@H](c2ccc(B(O)O)cc2)CC1	AG1203_AG	Nc1cc(Cl)c(Cl)cc1[N+](=O)[O-]	O=C(Nc1cc(C(F)(F)F)ccc1O)Nc1cc(C(F)(F)F)ccc1O	0.666667	CCCCCCCCCCCCCCCCCCCCCCO	0.692308
C=C(c1ccc(C(=O)N2Cc3[nH]nc(-c4ccc([Si](C)(C)C)cc4)c3C2)cc1)c1cc2c(cc1C)C(C)(C)CCC2(C)C	101935	1	649	0.624988	0.757518	-6.32569	0.196741	1	wuxi	9	LN04613107_phase_3_Br_N-Boc	CC(C)(C)OC(=O)N1Cc2[nH]nc(Br)c2C1	BT0835_BT	C[Si](C)(C)c1ccc(B(O)O)cc1	SD1405_SD	C=C(c1ccc(C(=O)O)cc1)c1cc2c(cc1C)C(C)(C)CCC2(C)C	C=C(c1ccc(C(=O)O)cc1)c1cc2c(cc1C)C(C)(C)CCC2(C)C	0.882353	Cc1cc(O)cc(C)c1Cl	0.4375
O=[N+]([O-])c1c(NCc2cc(Cl)c(Cl)cc2Cl)nc2ccccn12	117496	1	7102	0.624922	0.756681	-6.28536	0.409442	1	real	27	17657887	NCc1cc(Cl)c(Cl)cc1Cl	37612	O=[N+]([O-])c1c(Cl)nc2ccccn12			O=[N+]([O-])c1ccc(Cl)c2nonc12	0.518519	O=[N+]([O-])c1c(Cl)cccc1-c1c[nH]cc1Cl	0.433333
O=C(CCN1C(=O)C(=Cc2ccc(F)cc2)SC1=S)NCCN1C(=O)SC(=Cc2ccc(Cl)c(Cl)c2)C1=O	103852	2	1456	0.624801	0.782971	-7.67064	0.316955	1	real	22	7806	NCCN1C(=O)SC(=Cc2ccc(Cl)c(Cl)c2)C1=O	43186	O=C(O)CCN1C(=O)C(=Cc2ccc(F)cc2)SC1=S			O=C(O)c1ccc(/C=C2\SC(=S)N(Cc3cccc(C(F)(F)F)c3)C2=O)cc1	0.568627	Oc1ccc(Cl)cc1	0.461538
CCOC(=O)NS(=O)(=O)N1CCC(C)(Nc2cc(F)c([N+](=O)[O-])cc2Br)C1	113148	0	5309	0.624789	0.706565	-3.66404	0	1	real	27	27066438	CCOC(=O)NS(=O)(=O)N1CCC(C)(N)C1	9548144	O=[N+]([O-])c1cc(Br)c(Cl)cc1F			O=C1c2c(O)ccc([N+](=O)[O-])c2C(=O)c2c([N+](=O)[O-])ccc(O)c21	0.541667	NC(=O)c1cc([N+](=O)[O-])cc([N+](=O)[O-])c1	0.545455
CN(c1nnc(S)s1)c1cc([N+](=O)[O-])ccc1F	122394	1	9091	0.624767	0.704762	-3.57067	0.504253	1	real	27	33540	CNc1nnc(S)s1	77192	O=[N+]([O-])c1ccc(F)c(Br)c1			O=[N+]([O-])c1ccc2c(c1)S(=O)(=O)C=C2	0.5	NC(=O)c1cc([N+](=O)[O-])cc([N+](=O)[O-])c1	0.5
O=C(Nc1cc(F)c(O)cc1Cl)c1cc(-c2cc(F)cc(C(F)(F)F)c2)cnc1Cl	121590	1	8774	0.624496	0.747011	-5.80094	0.434881	1	wuxi	8	WXCD00901492_phase_3_Br_COOH	O=C(O)c1cc(Br)cnc1Cl	BT0564_BT	OB(O)c1cc(F)cc(C(F)(F)F)c1	AG00073_AG	Nc1cc(F)c(O)cc1Cl	O=C(Nc1cc(C(F)(F)F)ccc1O)Nc1cc(C(F)(F)F)ccc1O	0.62963	Oc1ccc(Cl)cc1	0.461538
CCn1cc(C(=O)Oc2cc([N+](=O)[O-])ccc2C(=O)CCl)c(=O)c2cc(Cl)ccc21	122810	1	9262	0.624436	0.75381	-6.16071	0.429038	1	real	1458	499094	CCn1cc(C(=O)O)c(=O)c2cc(Cl)ccc21	13202122	O=C(CCl)c1ccc([N+](=O)[O-])cc1F			CCn1cc(C(=O)O)c(=O)c2ccc(-c3ccncc3)cc21	0.560976	CCn1cc(C(=O)O)c(=O)c2cc3c(cc21)OCO3	0.631579
C[C@H]1COc2c(N3CCN(C)CC3)c(F)cc3c(=O)c(C(=O)NC[C@@H]4CN(C)C(=O)O4)cn1c23	100680	1	124	0.624329	0.700784	-3.38544	0.26232	1	real	22	24116224	CN1C[C@@H](CN)OC1=O	3557400	C[C@H]1COc2c(N3CCN(C)CC3)c(F)cc3c(=O)c(C(=O)O)cn1c23			CC1COc2c(N3CCN(C)CC3)c(F)cc3c(=O)c(C(=O)O)cn1c23.CC1COc2c(N3CCN(C)CC3)c(F)cc3c(=O)c(C(=O)O)cn1c23.O	0.903846	CC1COc2c(N3CCN(C)CC3)c(F)cc3c(=O)c(C(=O)O)cn1c23	0.921569
CCCCCCc1ccc(C(=O)COC(=O)c2ccc(Cl)cc2NC(=O)CSc2nc3ccc([N+](=O)[O-])cc3s2)cc1	112196	1	4927	0.624123	0.749673	-5.96053	0.392886	1	real	1458	12417	O=C(CSc1nc2ccc([N+](=O)[O-])cc2s1)Nc1cc(Cl)ccc1C(=O)O	6690	CCCCCCc1ccc(C(=O)CCl)cc1			CCCCCCC[NH2+3](CC)(CC)CCCCc1ccc(Cl)cc1	0.733333	CCCCCCCCCCCCCCCCCCCCCCO	0.692308
CCOc1cc(C(=O)Nc2cc(F)c(O)cc2Cl)c(-c2c3ccccc3cc3ccccc23)cn1	112334	1	4981	0.624097	0.750594	-6.01021	0.390941	1	wuxi	8	LN03246458_phase_3_Br_COOH	CCOc1cc(C(=O)O)c(Br)cn1	BT0735_BT	OB(O)c1c2ccccc2cc2ccccc12	AG00073_AG	Nc1cc(F)c(O)cc1Cl	O=C(Nc1ccc(Cl)cc1F)c1ccccc1O	0.705882	Oc1ccc(Cl)c2cccnc12	0.56
Cc1ccc(-n2ncc(NC(c3ccc(Cl)cc3)c3cccc(OC(F)(F)F)c3)c(Cl)c2=O)cc1Cl	114710	1	5954	0.623892	0.789583	-8.06595	0.340025	1	real	27	26056992	NC(c1ccc(Cl)cc1)c1cccc(OC(F)(F)F)c1	130343	Cc1ccc(-n2ncc(Cl)c(Cl)c2=O)cc1Cl			FC(F)(F)Oc1ccc(Nc2ccc3cccc(Cl)c3n2)cc1	0.5	Oc1ccc(Cl)cc1	0.615385
O=[N+]([O-])c1cc(C(F)(F)F)c(Cl)cc1NC(c1ccc(Cl)cc1)c1ccc(OC(F)(F)F)cc1	106325	1	2484	0.623845	0.78921	-8.04893	0.245406	1	real	27	26056994	NC(c1ccc(Cl)cc1)c1ccc(OC(F)(F)F)cc1	15544	O=[N+]([O-])c1cc(C(F)(F)F)c(Cl)cc1Cl			O=[N+]([O-])c1ccc(Cl)c2nonc12	0.518519	Oc1ccc(Cl)cc1	0.692308
[truncated: 10,311 more rows]

## Sheet: MCTS Filtering
num_molecules	num_hits	percent_hits	num_novel_hits	percent_novel_hits	novel_hits_average_maximum_similarity	novel_hits_maximum_independent_set_size
[truncated: 1 more rows]

[truncated: 1 more sheets: MCTS Novel Diverse Hits]
