# Supplementary material for: SyntheMol-RL: a flexible reinforcement learning framework for designing easily synthesizable antibiotics
Source: Mol Syst Biol. 2026 Apr 23;22(6):833–67. doi: 10.1038/s44320-026-00206-9 (PMC13230741; doi:10.1038/s44320-026-00206-9)
Supplement: Supplementary file 11 — Dataset EV9 [file 44320_2026_206_MOESM11_ESM.xlsx]

## Sheet: Info
Dataset EV9. Virtually screened molecules.
Tabs
	Statistics from the filtering steps that reduce the VS-Chemprop screened molecules to novel, diverse hit compounds.
	The top 150 novel, diverse hit compounds screened by VS-Chemprop (sorted by "s_aureus_score" predicted antibacterial activity).

## Sheet: VS-Chemprop Filtering
Dataset Expanded View 9. Statistics from the filtering steps that reduce the VS-Chemprop screened molecules to novel, diverse hit compounds.
num_molecules	num_hits	percent_hits	num_novel_hits	percent_novel_hits	novel_hits_average_maximum_similarity	novel_hits_maximum_independent_set_size
1290	1290	100	914	70.8527	0.43676	884

## Sheet: VS-Chemprop Novel Diverse Hits
Dataset Expanded View 9. The top 150 novel, diverse hit compounds screened by VS-Chemprop (sorted by "s_aureus_score" predicted antibacterial activity).
smiles	reagent1	reagent2	reagent3	reagent4	reaction	s_aureus_activity	solubility	chemical_space	id	train_hits_tversky_nearest_neighbor	train_hits_tversky_nearest_neighbor_similarity	chembl_tversky_nearest_neighbor	chembl_tversky_nearest_neighbor_similarity	molecular_weight	logP	hydrogen_bond_acceptors	hydrogen_bond_donors	Lipinski	QED	stereo_centers	tpsa	AMES	BBB_Martins	Bioavailability_Ma	CYP1A2_Veith	CYP2C19_Veith	CYP2C9_Substrate_CarbonMangels	CYP2C9_Veith	CYP2D6_Substrate_CarbonMangels	CYP2D6_Veith	CYP3A4_Substrate_CarbonMangels	CYP3A4_Veith	Carcinogens_Lagunin	ClinTox	DILI	HIA_Hou	NR-AR-LBD	NR-AR	NR-AhR	NR-Aromatase	NR-ER-LBD	NR-ER	NR-PPAR-gamma	PAMPA_NCATS	Pgp_Broccatelli	SR-ARE	SR-ATAD5	SR-HSE	SR-MMP
O=C(C(=O)N1C(C(=O)O)CSC1C1=CC=C(F)C=C1F)C1=CC=C2CCCCC2=C1	2203507	2016900			272610	0.860598	-3.97054	real		O=C(O)c1ccc(-c2ccc(N(c3ccc(-c4ccc(C(=O)O)cc4)cc3)c3ccc(-c4ccc(C(=O)O)cc4)cc3)cc2)cc1	0.428571	CC1CCc2cc(F)cc3c(=O)c(C(=O)O)cn1c23	0.390244	431.46	3.7537	4	1	4	0.589571	2	74.68	0.0604036	0.713716	0.955719	0.120083	0.476696	0.643345	0.612969	0.0539857	0.0693598	0.449665	0.13339	0.43425	0.0687746	0.974114	0.997441	0.0103465	0.0289892	0.0671073	0.0514401	0.0144819	0.166356	0.392818	0.67907	0.3909	0.465848	0.0436534	0.0256969	0.263422
CSCC(=O)N1CC2=C(C1)CN(C(=O)C1=CC=C([N+](=O)[O-])S1)C2	2025414	13497	5385		275592	0.848752	-3.6336	real		CCOC(=O)NC(=O)c1ccsc1NC(=O)c1ccc([N+](=O)[O-])s1	0.468085	CC(=O)Nc1ncc([N+](=O)[O-])s1	0.5	353.425	1.6139	6	0	4	0.466463	0	83.76	0.919545	0.975073	0.700115	0.316407	0.456284	0.28632	0.146784	0.133428	0.0257251	0.713194	0.0592912	0.16987	0.108934	0.827632	0.993936	0.0494143	0.0155672	0.0377577	0.106906	0.0595925	0.292074	0.0324127	0.974636	0.104368	0.520623	0.125884	0.0700198	0.201493
O=C(N[C@@H]1COC[C@H]1O)C1CN(C(=O)c2cccc(-c3cccc([N+](=O)[O-])c3O)c2)CCS1						0.844483	-3.95985	wuxi	LN00180770_AK0348_SD00153	O=C1c2c(O)ccc([N+](=O)[O-])c2C(=O)c2c([N+](=O)[O-])ccc(O)c21	0.583333	NC(=O)c1cc([N+](=O)[O-])cc([N+](=O)[O-])c1	0.545455	473.507	1.4009	8	3	4	0.436982	3	142.24	0.345169	0.132548	0.492417	0.0708247	0.337865	0.375965	0.246063	0.070108	0.0528284	0.497133	0.236096	0.111483	0.144646	0.91385	0.948532	0.0229299	0.0266518	0.0865879	0.0565235	0.0281632	0.133633	0.0291587	0.525321	0.363037	0.221741	0.0130194	0.087408	0.412393
CC(=O)C1=CC(C(=O)N2CC3=C(CN(C(=O)CSC4=NN=C(S)S4)C3)C2)=CO1	2025414	46484	3730182		275592	0.837472	-3.75165	real		CC(=O)c1cc2c(o1)C(=O)c1ccccc1C2=O	0.428571	NNC(=O)c1ccncc1	0.428571	436.54	2.0093	9	1	4	0.331427	0	96.61	0.302956	0.436792	0.686807	0.016514	0.205056	0.181238	0.159019	0.0614402	0.045251	0.348331	0.0909088	0.0890871	0.0617526	0.937141	0.930367	0.0334607	0.0191347	0.0243772	0.0177634	0.0204426	0.169084	0.0682766	0.748607	0.585146	0.529278	0.0398217	0.2249	0.0736378
O=C(CN1C=CN=C1[N+](=O)[O-])C1=CC=C(N2CCOC2=O)C=C1	51499	3575987			7	0.819745	-3.44366	real		CC(=O)NC[C@H]1CN(c2ccc(C(C)=O)cc2)C(=O)O1	0.461538	NC(=O)c1cc([N+](=O)[O-])cc([N+](=O)[O-])c1	0.545455	316.273	1.6308	7	0	4	0.471112	0	107.57	0.966013	0.919449	0.935434	0.0919785	0.415943	0.148006	0.185268	0.0267951	0.0213201	0.277295	0.0485544	0.253769	0.303245	0.94299	0.997386	0.0219172	0.00790232	0.125132	0.0895352	0.024898	0.326483	0.0194777	0.885546	0.140766	0.488925	0.145883	0.0657808	0.146081
CC(C)SCC(=O)NC[C@@H](O)CNC(=O)C=CC1=CC=C([N+](=O)[O-])S1	3879553	23698670	98328		275592	0.81028	-2.38314	real		COc1nccnc1NS(=O)(=O)c1ccc(NC(=O)C=Cc2ccc([N+](=O)[O-])s2)cc1	0.508772	CC(=O)Nc1ncc([N+](=O)[O-])s1	0.533333	387.483	1.4044	7	3	4	0.316938	1	121.57	0.873704	0.72075	0.621605	0.34965	0.62754	0.184774	0.25846	0.0962727	0.174306	0.361656	0.356205	0.324397	0.160016	0.621028	0.984283	0.0970564	0.00913327	0.0831976	0.0374437	0.0799095	0.171559	0.0938327	0.699044	0.132774	0.573248	0.129017	0.163656	0.283917
O=C(CO)N1C[C@@H]2CN(C(=O)CSC3=NN=C(S)S3)C[C@]2(C(F)(F)F)C1 |&1:6,20|	27271680	46484	454		275592	0.804138	-3.00266	real		OCc1ccc(-c2ccc(-c3ccc(CO)s3)o2)s1	0.318182	C1N2CN3CN1CN(C2)C3	0.333333	428.483	0.7605	8	2	4	0.544132	2	86.63	0.328353	0.820137	0.50754	0.00185506	0.0454008	0.0513164	0.0201606	0.0272258	0.0157583	0.42659	0.050124	0.064337	0.172461	0.623954	0.982025	0.189475	0.164078	0.00455164	0.0691085	0.0352238	0.20359	0.0128255	0.499593	0.119561	0.508877	0.0698602	0.019537	0.0151807
CC1CC(C(=O)N2CCCN(C(=O)C3=CC4=CC([N+](=O)[O-])=CC=C4N3C)CC2)C(=O)O1	2809763	2014460	3480019		275592	0.80398	-3.27855	real		C=CC(=O)N1C/C(=C\c2ccc([N+](=O)[O-])cc2)C(=O)/C(=C/c2ccc([N+](=O)[O-])cc2)C1	0.5	NC(=O)c1cc([N+](=O)[O-])cc([N+](=O)[O-])c1	0.590909	428.445	1.7126	7	0	4	0.318157	2	114.99	0.734089	0.627718	0.752114	0.039212	0.283074	0.0739274	0.279746	0.0332247	0.0128304	0.707139	0.409141	0.13217	0.177086	0.965245	0.994195	0.0365315	0.0338454	0.059386	0.34352	0.106525	0.197539	0.0133312	0.97412	0.730184	0.503587	0.0719531	0.0909466	0.490551
C[C@H](NC(=O)CSC1=C([N+](=O)[O-])SC=C1)[C@@H](CO)NC(=O)CN1CCOC1=O	11331035	971382	2020839		275592	0.799253	-2.36277	real		O=C(N[C@H](CO)[C@H](O)c1ccc([N+](=O)[O-])cc1)C(Cl)Cl	0.527778	O=C(N[C@H](CO)[C@H](O)c1ccc([N+](=O)[O-])cc1)C(Cl)Cl	0.527778	432.48	0.1824	9	3	4	0.269079	2	151.11	0.755726	0.264028	0.510744	0.0560076	0.330258	0.0736632	0.102291	0.0360409	0.157382	0.24256	0.551468	0.152184	0.264894	0.783058	0.88159	0.050901	0.00779704	0.01129	0.0348009	0.0805405	0.229937	0.0732847	0.34644	0.104716	0.425639	0.0431912	0.0844101	0.068885
CCOC(=O)C=C1SCC(=O)N1CC1=CC=C([N+](=O)[O-])C=C1F	9589	3575775			34	0.79393	-3.67171	real		O=C1c2c(O)ccc([N+](=O)[O-])c2C(=O)c2c([N+](=O)[O-])ccc(O)c21	0.541667	NC(=O)c1cc([N+](=O)[O-])cc([N+](=O)[O-])c1	0.590909	340.332	2.2138	6	0	4	0.353264	0	89.75	0.721405	0.971293	0.83258	0.918797	0.981894	0.113193	0.809032	0.0735202	0.0549111	0.654381	0.608872	0.061494	0.035539	0.977016	0.99997	0.0214795	0.00326217	0.0385505	0.169793	0.0219812	0.109563	0.0582932	0.992308	0.138429	0.395624	0.0570356	0.0863254	0.131051
CCSC1=CC=C([N+](=O)[O-])C=C1C(=O)N(C)CC(C)NC(=O)[C@H]1COC(=O)O1	11419217	8875042	26049691		275592	0.791891	-2.83775	real		O=C(N[C@H](CO)[C@H](O)c1ccc([N+](=O)[O-])cc1)C(Cl)Cl	0.5	NC(=O)c1cc([N+](=O)[O-])cc([N+](=O)[O-])c1	0.590909	411.436	1.8189	8	1	4	0.296862	2	128.08	0.869819	0.517288	0.766742	0.120213	0.492969	0.095558	0.0757237	0.0650562	0.237348	0.462829	0.812456	0.273522	0.328963	0.89281	0.986658	0.0144472	0.00684465	0.0429607	0.0993129	0.0469931	0.16623	0.0153576	0.891345	0.253726	0.292504	0.00638404	0.058701	0.159641
O=C(CSC1=C([N+](=O)[O-])SC=C1)NC[C@@H](O)CNC(=O)CC1=CC=CC=C1F	3879553	2089	971382		275592	0.790418	-2.4794	real		O=C1c2c(O)ccc([N+](=O)[O-])c2C(=O)c2c([N+](=O)[O-])ccc(O)c21	0.5	O=C(O)C(O)c1ccccc1	0.555556	427.479	1.7235	7	3	4	0.301578	1	121.57	0.671289	0.624465	0.577883	0.399007	0.871546	0.340436	0.514165	0.179622	0.658004	0.49462	0.862013	0.34019	0.231829	0.700397	0.985698	0.0568227	0.0132679	0.0287693	0.0384298	0.0342322	0.121286	0.0854553	0.485617	0.33968	0.320701	0.0285705	0.0662113	0.203519
CC1(C)CN(C(=O)CSC2CC2)CCN(C(=O)C2=CC=C([N+](=O)[O-])O2)C1	22251116	65	15717647		275592	0.78264	-3.75939	real		CN1CCN(C(=O)/C=C/c2ccc([N+](=O)[O-])o2)CC1	0.589744	O=[N+]([O-])c1ccc(/C=[N+](/[O-])CCO)o1	0.548387	381.454	2.394	6	0	4	0.573815	0	96.9	0.848564	0.958169	0.794427	0.239119	0.822674	0.257825	0.345838	0.165088	0.0723631	0.6522	0.598505	0.114766	0.139247	0.720961	0.99981	0.0162172	0.0121698	0.0321253	0.188372	0.0787593	0.292978	0.0204133	0.982469	0.225571	0.677697	0.0947382	0.154944	0.41974
O=C1OCCC1SCC(=O)N1CC2=C(C1)CN(C(=O)C1=CC=C3N=CC=NC3=N1)C2	2025414	3005267	9050977		275592	0.78134	-2.85713	real		O=c1cccccc1O	0.4375	NC(=O)c1cnccn1	0.47619	425.47	0.6681	8	0	4	0.519871	1	105.59	0.291517	0.5953	0.819301	0.0651179	0.053555	0.107264	0.0648742	0.029403	0.00300213	0.411212	0.160817	0.037615	0.181875	0.976249	0.961295	0.0525259	0.0235654	0.0124861	0.0741806	0.0286549	0.133123	0.0671914	0.906731	0.143287	0.3106	0.0853919	0.039267	0.0203775
Cn1cc(CN[C@H](CC(=O)O)c2ccc(-c3ccc(CN4CCSCC4)cc3)cc2)c2cc(Br)ccc21						0.779937	-3.62874	wuxi	WXDL_LN01375002_BT5781_QS0752	CN(C)CC(O)Cn1c2ccc(Br)cc2c2cc(Br)ccc21	0.575758	O=C(O)C(O)c1ccccc1	0.5	578.576	6.4622	5	2	2	0.238818	1	57.5	0.218224	0.589275	0.861793	0.634393	0.276625	0.378838	0.174839	0.245101	0.586757	0.504573	0.297053	0.354414	0.582467	0.649196	0.940388	0.0149766	0.0120775	0.167267	0.175827	0.076922	0.10171	0.253503	0.345053	0.841243	0.505253	0.0384924	0.165942	0.124731
COCCSCC(=O)N1CC2=C(CN(C(=O)/C=C/C3=CN(C)C(=O)N(C)C3=O)C2)C1	2025414	23028333	156604		275592	0.778285	-1.28478	real		COCCSC1=C(C)C(=O)c2ccccc2C1=O	0.466667	NNC(=O)c1ccncc1	0.380952	434.518	-0.5422	8	0	4	0.325053	0	93.85	0.422084	0.782097	0.751766	0.00244699	0.0177298	0.17128	0.0173718	0.049274	0.00291281	0.718155	0.0494994	0.0856619	0.167286	0.800192	0.769284	0.0328152	0.0180795	0.00562379	0.00661082	0.0168678	0.0555527	0.0116347	0.788094	0.391455	0.197013	0.0555808	0.0329954	0.0020915
CCN(CC)Cc1ccc(-c2ccc([C@@H](CC(=O)O)NCc3cc4cc(C)ccc4nc3Cl)cc2)cc1						0.769951	-3.23959	wuxi	WXDL_LN01375002_BT1689_QS0490	Cc1ccc2nc(CN(CCN(Cc3nc4ccc(C)cc4[nH]3)Cc3nc4ccc(C)cc4[nH]3)Cc3nc4ccc(C)cc4[nH]3)[nH]c2c1	0.580645	O=C(O)CC(O)c1ccc(-c2ccc(Cl)cc2)o1	0.53125	516.085	7.01102	4	2	2	0.210208	1	65.46	0.293814	0.428716	0.827404	0.567049	0.14208	0.231704	0.0970999	0.125947	0.562845	0.653402	0.100621	0.41329	0.475954	0.465757	0.908082	0.0350088	0.0183375	0.194874	0.263604	0.146916	0.189713	0.317304	0.457618	0.761651	0.30286	0.0270256	0.223094	0.133241
CCC1=C([N+](=O)[O-])C(C(=O)N2CCN(C(=O)CSC3CCOC3=O)C(CC)C2)=NN1	4215659	2049124	9050977		275592	0.763373	-3.96209	real		S=C(SSC(=S)N1CCOCC1)N1CCOCC1	0.473684	Cc1ncc([N+](=O)[O-])n1CCO.Cl	0.419355	439.494	0.992	8	1	4	0.376968	2	138.74	0.305202	0.349096	0.588084	0.0349269	0.72065	0.0909733	0.409577	0.0403721	0.0203663	0.633289	0.881684	0.100771	0.0918047	0.947765	0.998021	0.00802179	0.00486277	0.0148823	0.0656467	0.0572367	0.17643	0.0123146	0.915441	0.388045	0.350942	0.00852285	0.0508386	0.102531
O=C(C1=CC=C([N+](=O)[O-])S1)N1CC2=C(C1)CN(C(=O)C1=CC(F)=CN=C1O)C2	2025414	3001763	5385		275592	0.761248	-3.63659	real		O=C(Nc1ncc([N+](=O)[O-])s1)c1ccccc1O	0.526316	CC(=O)Nc1ncc([N+](=O)[O-])s1	0.566667	404.379	1.8044	7	1	4	0.473679	0	116.88	0.87188	0.755991	0.798132	0.0564857	0.12293	0.235296	0.166534	0.0558425	0.0817341	0.563685	0.0978701	0.164076	0.233154	0.926262	0.945249	0.0243211	0.0159369	0.0320659	0.0533757	0.0394424	0.183381	0.010274	0.843293	0.178436	0.315993	0.0679554	0.0488242	0.289235
CC=CC=CC(=O)N1CCN(C(=O)C2=CC=C([N+](=O)[O-])S2)CC(O)C1	6758784	23026331	5385		275592	0.757195	-2.15363	real		CN1CCN(C(=O)/C=C/c2ccc([N+](=O)[O-])o2)CC1	0.538462	CC(=O)Nc1ncc([N+](=O)[O-])s1	0.5	365.411	1.4339	6	1	4	0.376194	1	103.99	0.883728	0.790351	0.49776	0.0619167	0.284691	0.213948	0.102185	0.0471816	0.0329463	0.349414	0.0624342	0.189768	0.205049	0.795866	0.983355	0.0564612	0.0190335	0.0331117	0.0862114	0.0255769	0.17657	0.0186767	0.857758	0.218283	0.662688	0.0641559	0.162523	0.219417
CCSC(C)C(=O)N1C[C@@H]2CN(C(=O)CN3C=CC(=O)C([N+](=O)[O-])=C3)C[C@@H]2C1	6955654	3744791	2803140		275592	0.756858	-3.1457	real		O=C1c2c(O)ccc([N+](=O)[O-])c2C(=O)c2c([N+](=O)[O-])ccc(O)c21	0.541667	O=[N+]([O-])c1ccc(O)c2ncccc12	0.466667	408.48	0.8149	7	0	4	0.509542	3	105.76	0.332473	0.724483	0.62962	0.00195636	0.026107	0.138934	0.0152771	0.0840587	0.00628408	0.648854	0.107651	0.0686812	0.231684	0.539826	0.975609	0.055262	0.0509202	0.00854357	0.0151433	0.02922	0.173808	0.00201032	0.829411	0.0992714	0.142049	0.005839	0.0107175	0.00530726
CC1=C(C(=O)N2CCN(C(=O)CSC3=NC=CN3C)CC(O)C2)C(=O)OC1(C)C	6758784	11408618	2047513		275592	0.75664	-1.27863	real		O=C(N1CCCC1)n1ccnn1	0.458333	Cc1ncc([N+](=O)[O-])n1CCO	0.4	422.507	0.1958	8	1	4	0.419692	1	104.97	0.154916	0.134654	0.601918	0.000844413	0.0514373	0.0376995	0.039988	0.0101868	0.00887085	0.33284	0.161908	0.0214849	0.138774	0.65283	0.985083	0.0168537	0.00973475	0.00415728	0.117398	0.0148205	0.0646922	0.00218693	0.701846	0.382099	0.0884808	0.00239885	0.034242	0.00585048
NC(=O)C1(C(=O)N2CCCN(C(=O)C=CC3=CC=C([N+](=O)[O-])S3)CC2)CCC1	2809763	23698670	2225494		275592	0.756417	-3.00929	real		CN1CCN(C(=O)/C=C/c2ccc([N+](=O)[O-])o2)CC1	0.589744	NC(=O)c1cc([N+](=O)[O-])cc([N+](=O)[O-])c1	0.545455	406.464	1.386	6	1	4	0.342055	0	126.85	0.908012	0.951326	0.678411	0.265212	0.752254	0.184782	0.474357	0.0952043	0.105873	0.682792	0.725278	0.106478	0.364295	0.706426	0.99764	0.083444	0.0202917	0.042207	0.30579	0.288567	0.270516	0.148229	0.939782	0.192946	0.82374	0.552005	0.351488	0.528111
O=C(CN1C=CC([N+](=O)[O-])=N1)NCC1=CCN(C(=O)C2(CO)COC2)CC1	14577879	1365570	3896609		275592	0.750932	-2.45248	real		CN1CCN(C(=O)/C=C/c2ccc([N+](=O)[O-])o2)CC1	0.435897	NC(=O)c1cc([N+](=O)[O-])cc([N+](=O)[O-])c1	0.454545	379.373	-0.9249	8	2	4	0.354442	0	139.83	0.873814	0.673525	0.611511	0.00908511	0.0503507	0.0395003	0.0124688	0.0189345	0.00724982	0.344895	0.0341057	0.193812	0.357684	0.463498	0.980285	0.0296749	0.0109822	0.00788494	0.0252802	0.0236942	0.0628636	0.0074439	0.417934	0.0325468	0.30605	0.0233394	0.0270729	0.0100396
C=C1CN2C(=NN=C2C(=O)N2CCCN(C(=O)CC(=O)OC)C(C)C2)S1	22693597	26393000	3576		275592	0.750863	-3.07284	real		S=C([S-])N1CCCC1	0.466667	CC1(C)[C@H](C(=O)O)N2C(=O)C[C@H]2S1(=O)=O	0.344828	379.442	0.5236	8	0	4	0.557839	1	97.63	0.0894457	0.858513	0.731761	0.0100486	0.266815	0.14452	0.0553304	0.0203954	0.00166987	0.593856	0.126122	0.0194424	0.0394283	0.902542	0.99905	0.00629598	0.0153058	0.00589204	0.00709015	0.00566541	0.0621069	0.00532182	0.949185	0.156043	0.0993963	0.0022484	0.0107633	0.000658069
CN(CCCCN(C)C(=O)C1=CC=C([N+](=O)[O-])S1)C(=O)CSC1=NN=NN1C	11326299	2793611	5385		275592	0.74915	-2.06521	real		CCOC(=O)NC(=O)c1ccsc1NC(=O)c1ccc([N+](=O)[O-])s1	0.489362	CC(=O)Nc1ncc([N+](=O)[O-])s1	0.533333	427.512	1.2827	10	0	4	0.240075	0	127.36	0.890158	0.9639	0.589804	0.178641	0.763442	0.197946	0.401552	0.0799154	0.172539	0.759563	0.545733	0.138163	0.286064	0.812538	0.996655	0.0162804	0.00276396	0.0177259	0.0982564	0.0536745	0.0845652	0.0271924	0.967634	0.420071	0.439527	0.0599356	0.064236	0.0929266
CCCCOc1cccc(F)c1-c1ccc2[nH]cc(CC(=O)NCC3CCC(CN)CC3)c2c1						0.748267	-3.99795	wuxi	WXDL_WXCD00614354_BT2252_AK4159	CC(C)(Cc1c[nH]c2ccc(Cl)cc12)NCCOc1ccccc1OCC1CC1	0.555556	NNCC1CCCCC1	0.588235	465.613	5.5767	3	3	3	0.342194	0	80.14	0.470918	0.863735	0.837274	0.456575	0.612493	0.270081	0.456511	0.573299	0.722887	0.886216	0.953551	0.266552	0.415383	0.379164	0.999682	0.023133	0.0240677	0.306494	0.139945	0.0322573	0.101505	0.0252269	0.728752	0.963809	0.434195	0.103444	0.11763	0.406753
CON=CC(=O)N1CC(CNC(=O)CSC2=C([N+](=O)[O-])SC=C2)N2CCC1C2	27221626	971382	3479115		275592	0.745427	-3.09013	real		CN1CCN(C(=O)/C=C/c2ccc([N+](=O)[O-])o2)CC1	0.487179	NC(=O)c1cc([N+](=O)[O-])cc([N+](=O)[O-])c1	0.454545	427.508	0.7819	9	1	4	0.281925	3	117.38	0.627157	0.884691	0.323247	0.0207	0.295778	0.211693	0.0438862	0.254981	0.355041	0.557505	0.197593	0.111631	0.370219	0.699869	0.894197	0.0221018	0.0149664	0.00964964	0.0111495	0.0533947	0.188372	0.00746737	0.54214	0.197473	0.286089	0.0125756	0.017583	0.0201022
O=C1C[C@H](O)[C@@H](CSC2=NN=C(NCC3=CC=C(F)C=C3)S2)O1	38564	3699183			7	0.74307	-3.39099	real		Fc1ccc(Nc2nc3ccccc3nc2Nc2ccc(F)cc2)cc1	0.416667	NNC(=O)c1ccncc1	0.380952	355.416	2.0578	8	2	4	0.605936	2	84.34	0.326611	0.714913	0.907479	0.136451	0.501538	0.147801	0.172859	0.0382211	0.0593655	0.235234	0.232356	0.107936	0.35399	0.950712	0.998348	0.0393591	0.0262283	0.0441638	0.215368	0.0284074	0.218765	0.137073	0.804089	0.176654	0.305643	0.066173	0.0417013	0.15138
CC1=CC(C=CC(=O)N(C)[C@@H]2CN(C(=O)CSC3CCOC3=O)C[C@H]2O)=CC=C1F |&1:10,24|	22216974	23915774	9050977		275592	0.742688	-2.20769	real		Cc1cc(O)cc(C)c1O	0.5	Cc1cc(O)cc(C)c1Cl	0.4375	436.505	1.22612	6	1	4	0.533225	3	87.15	0.197313	0.455905	0.79902	0.00861091	0.156654	0.128602	0.0186784	0.0851372	0.0168336	0.585419	0.785413	0.0868512	0.181837	0.747376	0.991318	0.0262908	0.0351965	0.0102107	0.0198327	0.0059619	0.0725618	0.0103484	0.900225	0.677057	0.107166	0.00765573	0.0134969	0.00657685
Cc1cc(Br)cc(F)c1NC(=O)C1CN(C(=O)CN2CCOC2=O)CCS1						0.739408	-3.46637	wuxi	LN00180770_AG5300_SB8467	Cc1cc(O)ccc1O	0.529412	Cc1cc(O)cc(C)c1Cl	0.5	460.325	2.23132	5	1	4	0.746038	1	78.95	0.530032	0.767732	0.843688	0.0467482	0.473357	0.142276	0.116521	0.0540037	0.0369353	0.601801	0.707385	0.26964	0.229232	0.852895	0.994121	0.0247843	0.0285119	0.020954	0.0409988	0.0175904	0.197767	0.0939829	0.877497	0.258091	0.429576	0.0404508	0.0395693	0.0427313
COc1cc(Cl)cc([N+](=O)[O-])c1NC(=O)c1csc(NC(=O)C2CC(=O)N2)n1						0.738566	-3.77435	wuxi	LN00158941_AG5488_SB3574	O=C1c2c(O)ccc([N+](=O)[O-])c2C(=O)c2c([N+](=O)[O-])ccc(O)c21	0.541667	CC(=O)Nc1ncc([N+](=O)[O-])s1	0.533333	425.81	1.7926	8	3	4	0.36198	1	152.56	0.614934	0.0872387	0.710255	0.140803	0.207368	0.0870454	0.146486	0.0244025	0.0602998	0.28073	0.390031	0.197149	0.0732751	0.989351	0.954895	0.0124847	0.00710653	0.217389	0.0543938	0.0351465	0.136469	0.0144864	0.614072	0.349027	0.592741	0.0247347	0.133917	0.525532
CCC(C(=O)N1CCSC(C(=O)Nc2nc3cc([N+](=O)[O-])ccc3o2)C1)N(CC)CC						0.735671	-3.89039	wuxi	LN00180770_AF3017_SBF745	CC[C@H](c1ccc(O)cc1)[C@@H](CC)c1ccc(O)cc1	0.578947	NC(=O)c1cc([N+](=O)[O-])cc([N+](=O)[O-])c1	0.590909	449.533	2.7389	8	1	4	0.48218	2	121.82	0.754726	0.848461	0.585352	0.243556	0.834196	0.203886	0.615115	0.213568	0.473523	0.762362	0.893022	0.251449	0.559999	0.912507	0.998045	0.0252388	0.0104904	0.254784	0.206077	0.0530448	0.15635	0.0419087	0.969487	0.750668	0.687072	0.0482963	0.0564086	0.619043
COC1=CC(C=C2SC(=S)N(CC(=O)O)C2=O)=C(F)C=C1C	5937	3587990			28	0.735625	-3.9765	real		Cc1cc(O)cc(C)c1O	0.5	Cc1cc(O)cc(C)c1Cl	0.4375	341.385	2.42852	5	1	4	0.670136	0	66.84	0.573692	0.929356	0.98019	0.529672	0.592039	0.677949	0.66407	0.0597618	0.00350887	0.283331	0.180895	0.23437	0.135435	0.992747	0.999218	0.00768275	0.00991527	0.0408958	0.0576746	0.0203465	0.0654864	0.427869	0.893305	0.067348	0.535136	0.155345	0.0678909	0.0311287
CC1=CC(C(F)(F)F)=CC=C1/C=C/C(=O)N1CCCN(C(=O)C2CC(C)OC2=O)CC1	2809763	24018307	3480019		275592	0.733115	-3.77858	real		O=C(Nc1cc(C(F)(F)F)ccc1O)Nc1cc(C(F)(F)F)ccc1O	0.555556	Cc1cc(O)cc(C)c1Cl	0.4375	438.446	3.03952	4	0	4	0.413454	2	66.92	0.434079	0.878429	0.837418	0.0189807	0.203083	0.0399356	0.119232	0.0403759	0.00986932	0.757523	0.626161	0.420889	0.172285	0.77015	0.994584	0.0659323	0.203765	0.0130514	0.193296	0.0570957	0.215371	0.0297295	0.966073	0.77941	0.633608	0.0911568	0.0757174	0.224103
CCCCC(C)C(=O)N1CC2=C(CN(C(=O)C=CC3=CC=C([N+](=O)[O-])S3)C2)C1	2025414	54937	23698670		275592	0.732396	-3.74464	real		CN1CCN(C(=O)/C=C/c2ccc([N+](=O)[O-])o2)CC1	0.538462	CCCCCCCCCCCCCCCCCCCCCCO	0.538462	403.504	3.4768	5	0	4	0.301964	1	83.76	0.802431	0.952328	0.442688	0.282838	0.76898	0.183255	0.582693	0.124181	0.194967	0.804526	0.638136	0.183868	0.236745	0.69656	0.99405	0.0937561	0.0408265	0.12405	0.275128	0.139632	0.272262	0.0820617	0.9762	0.761178	0.85002	0.40002	0.378283	0.502165
Cc1ccc2c(c1)CN(C(=O)C1CSCCN1Cc1ccc(C(=O)O)cc1Br)CC2						0.729635	-3.83311	wuxi	WXDL_WXCD02002826_AN00352_QS1852	O=C(O)c1ccc(-c2ccc(N(c3ccc(-c4ccc(C(=O)O)cc4)cc3)c3ccc(-c4ccc(C(=O)O)cc4)cc3)cc2)cc1	0.52381	O=C(O)C1=CC[C@@H]2CC(=O)N12	0.423077	489.435	3.95802	4	1	4	0.704977	1	60.85	0.112769	0.619422	0.834518	0.101727	0.763082	0.455207	0.630404	0.099643	0.364745	0.481653	0.774652	0.273089	0.202821	0.803117	0.995521	0.00996378	0.0467805	0.0496857	0.0232919	0.0159005	0.134205	0.156843	0.652314	0.654144	0.501191	0.0202524	0.0480765	0.155192
Cc1cc(C)n(-c2cccc(-c3ccc([C@@H](CC(=O)O)NCc4cc(Br)ccc4Br)cc3)c2)n1						0.72912	-3.71667	wuxi	WXDL_LN01375002_BT4522_QS1105	CN(C)CC(O)Cn1c2ccc(Br)cc2c2cc(Br)ccc21	0.484848	O=C(O)C(O)c1ccccc1	0.555556	583.324	6.98674	4	2	2	0.234926	1	67.15	0.045131	0.298974	0.872955	0.589411	0.372456	0.480359	0.36081	0.070829	0.285772	0.540563	0.274095	0.46647	0.245313	0.844807	0.985513	0.0138653	0.0122015	0.141724	0.164404	0.0583238	0.138574	0.585714	0.359387	0.620985	0.409705	0.0206116	0.212275	0.264927
CCSC(C)C(=O)NC[C@]1(C)CN(C(=O)C=CC2=CC=C([N+](=O)[O-])S2)C[C@H]1C |&1:9,26|	26034688	23698670	2803140		275592	0.728834	-3.92537	real		CN1CCN(C(=O)/C=C/c2ccc([N+](=O)[O-])o2)CC1	0.538462	NC(=O)c1cc([N+](=O)[O-])cc([N+](=O)[O-])c1	0.590909	425.576	3.4119	6	1	4	0.391373	3	92.55	0.677301	0.922845	0.457227	0.263525	0.798325	0.163285	0.622173	0.171588	0.49041	0.751499	0.967038	0.137703	0.400529	0.634677	0.998812	0.0436505	0.0128605	0.102811	0.154652	0.122896	0.225269	0.0744166	0.961432	0.539326	0.810408	0.216923	0.290653	0.365911
O=C(CSC1=NN=C(S)S1)N1CC2=C(C1)CN(C(=O)CC1CCCOC1)C2	2025414	46484	1423103		275592	0.726591	-2.61193	real		S=C(SSC(=S)N1CCOCC1)N1CCOCC1	0.473684	NNCC1CCCCC1	0.411765	426.589	1.7166	8	1	4	0.438979	1	75.63	0.234646	0.764962	0.541667	0.00749995	0.216559	0.0873594	0.0840501	0.0567003	0.0323342	0.665113	0.248257	0.0309787	0.100271	0.802041	0.953796	0.0329711	0.0360529	0.0170604	0.0255754	0.0527964	0.21149	0.0759091	0.793875	0.474546	0.637583	0.0944511	0.209453	0.0147551
CSC=CC(=O)N1CCN(C(=O)CN2C(=O)C(=O)N(C)C2=O)CC1CCO	7274908	2809236	3478571		275592	0.725823	-1.51244	real		CC(C)(CN1C(=O)C(Cl)=C(Cl)C1=O)CN1C(=O)C(Cl)=C(Cl)C1=O	0.4	CCCCCCCCCCCCCCCCCCCCCCO	0.384615	398.441	-1.2945	7	1	4	0.335749	1	118.54	0.052077	0.79197	0.531894	0.00107569	0.0201393	0.417587	0.00412169	0.0285639	0.00050208	0.251977	0.00798201	0.0515207	0.0770999	0.750375	0.91448	0.00854622	0.0478927	0.000912087	0.00108309	0.00184564	0.0301304	0.001454	0.566225	0.0219412	0.0435369	0.000342978	0.00295964	0.00023378
CCOCCCC(=O)N1CCN(C(=O)CSC2=C([N+](=O)[O-])SC=C2)CC(O)C1	6758784	971382	238839		275592	0.725812	-2.07689	real		CN1CCN(C(=O)/C=C/c2ccc([N+](=O)[O-])o2)CC1	0.461538	NC(=O)c1cc([N+](=O)[O-])cc([N+](=O)[O-])c1	0.454545	431.536	1.5968	8	1	4	0.273365	1	113.22	0.607568	0.8213	0.291646	0.0672206	0.497621	0.0988582	0.253318	0.115825	0.202329	0.574564	0.518473	0.0474505	0.296749	0.528748	0.989476	0.0536488	0.0214499	0.0380765	0.0594826	0.0660591	0.141398	0.0247584	0.86591	0.413549	0.341503	0.0403863	0.0695083	0.0590349
C[C@@H]1CN(C(=O)C(=O)NC2=NN=C(N(C)C)S2)CCS1	24356083	3276238			2718	0.725453	-2.919	real		O=C(N1CCCC1)n1ccnn1	0.333333	CC(=O)Nc1ncc([N+](=O)[O-])s1	0.366667	315.424	0.5065	7	1	4	0.801163	1	78.43	0.286	0.874825	0.841647	0.0983848	0.174686	0.184804	0.0485954	0.0515293	0.00722602	0.317622	0.0113421	0.0972993	0.0611681	0.897987	0.997086	0.0120514	0.0173058	0.122999	0.0188786	0.0151186	0.224396	0.00729925	0.841369	0.0111069	0.32215	0.0166974	0.0444964	0.0727263
Cc1ccc([N+](=O)[O-])cc1S(=O)(=O)N1CCO[C@@H](CNC(=O)CN2C(=O)CSC2=S)C1						0.72487	-3.79768	wuxi	WXDL_WXCD01003804_HU0223_SB0506	Cc1cc(O)cc(C)c1O	0.5	NC(=O)c1cc([N+](=O)[O-])cc([N+](=O)[O-])c1	0.590909	488.569	0.26922	9	1	4	0.325335	1	139.16	0.697654	0.667481	0.61422	0.136247	0.825399	0.217054	0.542834	0.107079	0.177774	0.673876	0.940877	0.214469	0.16106	0.959583	0.999171	0.0279681	0.0149988	0.0131985	0.263523	0.0586474	0.119868	0.0726539	0.955952	0.406972	0.541994	0.0118033	0.0953113	0.454863
CC(C)(CO)CNC(=O)C1CN(C(=O)c2cnc(-c3ccc(OC(F)(F)F)cc3)s2)CCS1						0.722758	-3.79398	wuxi	LN00180770_AK0104_SC1487	CC(C)(C)c1ccccc1Oc1ncccc1NC(=O)Nc1ccc(OC(F)(F)F)cc1	0.46	CC(=O)Nc1ncc([N+](=O)[O-])s1	0.433333	503.568	3.401	7	2	3	0.601987	1	91.76	0.266204	0.441832	0.787533	0.277665	0.54479	0.468345	0.592609	0.167154	0.0485462	0.597713	0.621241	0.233735	0.123237	0.854694	0.998351	0.0142721	0.0309374	0.107658	0.117685	0.0196651	0.112382	0.0880323	0.836242	0.571859	0.487361	0.0356584	0.102954	0.496346
Cc1ccc(Br)c(CNC2(c3ccc(-c4ccc(B(O)O)c5nsnc45)cc3)CC2)c1						0.719732	-3.99265	wuxi	WXDL_LN01367055_BT2107_QS0394	Cc1cc(O)cc(C)c1O	0.428571	Cc1cc(O)cc(C)c1Cl	0.375	494.223	3.88792	6	3	4	0.355004	0	78.27	0.358588	0.596295	0.883484	0.626014	0.457141	0.364032	0.267074	0.255073	0.35675	0.527898	0.369989	0.519915	0.392752	0.756503	0.997865	0.0374465	0.0129368	0.41235	0.287732	0.0768929	0.140879	0.153906	0.642875	0.818972	0.504036	0.0979613	0.260499	0.847991
CCN(CC)CCn1cc(-c2ccc(C3(NCc4ccc(-c5ccc(C)cc5)cc4)CC3)cc2)cn1						0.718648	-3.98183	wuxi	WXDL_LN01367055_BT1439_QS1361	Cc1ccc2nc(CN(CCN(Cc3nc4ccc(C)cc4[nH]3)Cc3nc4ccc(C)cc4[nH]3)Cc3nc4ccc(C)cc4[nH]3)[nH]c2c1	0.387097	CCN(CC)CCOC(=O)c1cccc(-c2ccccc2)c1O	0.358974	478.684	6.64622	4	1	3	0.262071	0	33.09	0.43698	0.821613	0.872716	0.294879	0.119901	0.251972	0.0251144	0.464433	0.631784	0.742838	0.515224	0.387658	0.531921	0.319624	0.991259	0.0129313	0.00442387	0.17808	0.200587	0.0339449	0.0412761	0.00931596	0.778816	0.939452	0.296372	0.0334159	0.213588	0.262109
C[C@@H](CNC(=O)CSC1=C([N+](=O)[O-])SC=C1)NC(=O)C1(C)COC(=O)OC1	3017573	971382	3536866		275592	0.718383	-2.86453	real		O=C1c2c(O)ccc([N+](=O)[O-])c2C(=O)c2c([N+](=O)[O-])ccc(O)c21	0.458333	NC(=O)c1cc([N+](=O)[O-])cc([N+](=O)[O-])c1	0.5	417.465	1.5424	9	2	4	0.281226	1	136.87	0.895374	0.611571	0.68988	0.215827	0.672418	0.0816634	0.284782	0.0680684	0.359258	0.445276	0.888019	0.184624	0.4608	0.787528	0.976293	0.0560952	0.00691129	0.0241485	0.157223	0.271362	0.374588	0.186314	0.656349	0.134325	0.664968	0.18672	0.142746	0.14913
CCCN(CCNC(=O)C1=CC=C([N+](=O)[O-])S1)C(=O)CN1C(=O)C(=O)N(C)C1=O	2131465	5385	2809236		275592	0.717218	-3.58832	real		CCOC(=O)NC(=O)c1ccsc1NC(=O)c1ccc([N+](=O)[O-])s1	0.574468	CC(=O)Nc1ncc([N+](=O)[O-])s1	0.533333	425.423	0.0453	8	1	4	0.253963	0	150.24	0.846476	0.92632	0.52787	0.210234	0.488272	0.232789	0.231439	0.0653598	0.0876918	0.430818	0.43414	0.147339	0.347697	0.923323	0.99245	0.00776794	0.00536147	0.0175616	0.0322745	0.0213282	0.0708447	0.0132666	0.929178	0.114358	0.509863	0.0124196	0.0660684	0.0700535
C[C@H](CNC(=O)[C@@H]1[C@H]2CC[C@]3(COC(=O)[C@H]13)O2)NC(=O)C=CC1=CC=C([N+](=O)[O-])S1 |&1:6,7,10,15|	3062762	23698670	24008044		275592	0.716718	-3.28634	real		COc1nccnc1NS(=O)(=O)c1ccc(NC(=O)C=Cc2ccc([N+](=O)[O-])s2)cc1	0.508772	CC(=O)Nc1ncc([N+](=O)[O-])s1	0.533333	435.458	1.011	8	2	4	0.282194	5	136.87	0.949683	0.670409	0.545477	0.0642976	0.238794	0.0192993	0.11193	0.03558	0.147639	0.543727	0.620878	0.0855744	0.497518	0.802839	0.943283	0.219047	0.0462155	0.0368536	0.5255	0.433823	0.414491	0.262087	0.653731	0.29223	0.811622	0.463162	0.262199	0.48316
CN1C=C(C=CC(=O)N2C[C@@H]3C[C@H]2[C@@H]3NC(=O)CSC2=C([N+](=O)[O-])SC=C2)N=N1 |&1:10,12,13|	26336993	971382	24279834		275592	0.713734	-3.13128	real		CN1CCN(C(=O)/C=C/c2ccc([N+](=O)[O-])o2)CC1	0.538462	CC(=O)Nc1ncc([N+](=O)[O-])s1	0.466667	434.503	1.3058	9	1	4	0.301516	3	123.26	0.894131	0.909408	0.703367	0.0505371	0.188208	0.129941	0.0581801	0.0618014	0.0685785	0.639289	0.539542	0.0619167	0.300609	0.915142	0.992958	0.0443582	0.0128114	0.0183	0.0577854	0.0828773	0.240748	0.043768	0.725261	0.288812	0.641824	0.157818	0.0664208	0.146753
Cc1cc2c(cc1-c1cc(NCc3ccc(OCCN(C)C)cc3)ccn1)C(C)(C)CCC2(C)C						0.713661	-3.81897	wuxi	WXDL_WXCD02016643_BT1024_QS0640	CN(C)c1cc[n+](Cc2ccc(OCCOc3ccc(C[n+]4ccc(N(C)C)cc4)cc3)cc2)cc1	0.533333	CN(C)CCOCC(=O)NC12CC3CC(CC(C3)C1)C2	0.411765	471.689	6.95852	4	1	3	0.385317	0	37.39	0.25442	0.819419	0.862696	0.109728	0.134664	0.319167	0.0203085	0.537828	0.364539	0.918849	0.281652	0.46839	0.248718	0.426518	0.993258	0.00365939	0.0026343	0.223057	0.285162	0.0359592	0.0556579	0.0113343	0.930651	0.977077	0.390942	0.0123647	0.326793	0.520751
CC(=O)c1ccc(-c2ccc([C@@H](CC(=O)O)NCc3cccc(C(C)(C)C)c3O)cc2)s1						0.713584	-3.98832	wuxi	WXDL_LN01375002_BT0541_QS1402	CC(C)(C)c1cc(O)ccc1O	0.55	O=C(O)C(O)c1ccccc1	0.555556	451.588	5.9264	5	3	3	0.369798	1	86.63	0.0766952	0.284397	0.701502	0.568263	0.475168	0.555747	0.41316	0.0983353	0.297432	0.559586	0.12778	0.377198	0.0775445	0.588926	0.968604	0.0170598	0.00839321	0.0575419	0.144262	0.190029	0.292881	0.649106	0.523611	0.552605	0.249629	0.0239464	0.42643	0.428592
CC[C@H]1CN(C(=O)/C=C/c2ccc(Br)cc2F)CCN1Cc1cccc(C(=O)O)c1F						0.711133	-3.31962	wuxi	WXDL_WXCD01003539_SB1318_QS2812	O=C(C=Cc1ccccc1O)c1ccccc1	0.5	Nc1ccc(C(=O)O)c(O)c1	0.5	493.348	4.5617	3	1	4	0.599944	1	60.85	0.49146	0.736145	0.789038	0.0462624	0.469989	0.277384	0.482377	0.0952192	0.371825	0.328497	0.340966	0.399998	0.581945	0.780551	0.907796	0.0443311	0.0682388	0.0341701	0.0516724	0.0429162	0.12757	0.124876	0.605298	0.524561	0.565922	0.0487429	0.0404467	0.0740882
CN(C)C(=O)CC(=O)N1CC2=C(C1)CN(C(=O)C1=CC=CC(=S)N1O)C2	2025414	3574726	3743614		275592	0.710618	-2.64299	real		CN(C)C(=S)SC(=S)N(C)C	0.461538	O=C(O)C(O)c1ccccc1	0.388889	376.438	0.52779	6	1	4	0.359931	0	86.09	0.355131	0.389483	0.623331	0.00602046	0.0357302	0.143023	0.0200176	0.0478043	0.00691542	0.558173	0.0189002	0.145788	0.136719	0.693323	0.76057	0.0758584	0.0433327	0.0223673	0.033735	0.0375464	0.140764	0.00644711	0.764385	0.0513672	0.108279	0.0279536	0.0349772	0.0134747
O=C(NCC1(F)CN(C(=O)C2=CC=C([N+](=O)[O-])S2)C1)C1=NSN=C1O	9003111	3479003	5385		275592	0.709358	-3.93612	real		O=C(N/N=C/c1ccc([N+](=O)[O-])s1)c1cccc(F)c1	0.5	CC(=O)Nc1ncc([N+](=O)[O-])s1	0.533333	387.374	0.8075	9	2	4	0.571533	0	138.56	0.955346	0.773601	0.787439	0.336717	0.385757	0.13892	0.190904	0.0771224	0.206571	0.394645	0.569721	0.260744	0.279085	0.929513	0.998316	0.00790511	0.00180528	0.0263791	0.0472041	0.047507	0.218892	0.0208624	0.753162	0.109369	0.829358	0.0637144	0.106383	0.389357
CCC(C)(CO)C(=O)NCCOC1CN(C(=O)CSC2=C([N+](=O)[O-])SC=C2)C1	11642066	3479173	971382		275592	0.708302	-3.19262	real		O=C1c2c(O)ccc([N+](=O)[O-])c2C(=O)c2c([N+](=O)[O-])ccc(O)c21	0.458333	NC(=O)c1cc([N+](=O)[O-])cc([N+](=O)[O-])c1	0.454545	431.536	1.5006	8	2	4	0.235581	1	122.01	0.492683	0.701059	0.263964	0.0205377	0.378877	0.0603347	0.110656	0.0630655	0.240069	0.512014	0.670723	0.0750343	0.238536	0.317053	0.980563	0.0372987	0.012145	0.0204046	0.0378601	0.0695014	0.104962	0.0087505	0.658743	0.185609	0.406129	0.0165797	0.0590966	0.0513025
CSC1=C(C(=O)N2CC3=C(CN(C(=O)CN(C)CCO)C3)C2)N=NS1	2025414	2810477	27032761		275592	0.707811	-1.31075	real		CCCCCCCCCCCCCCCCCCN(CCO)CCO	0.421053	CCCCCCCCCCCCCCCCCCCCCCO	0.384615	383.499	-0.2213	8	1	4	0.536431	0	89.87	0.318797	0.593679	0.615872	0.0120953	0.0684335	0.157297	0.00825369	0.0475573	0.0385813	0.42595	0.0128645	0.0962758	0.128954	0.477231	0.91076	0.0375123	0.0255646	0.0102199	0.00486166	0.0100619	0.0898232	0.00446225	0.719471	0.115673	0.0658911	0.00359403	0.0173557	0.00361419
O=C(CSC1=C([N+](=O)[O-])SC=C1)NC[C@@]12COC[C@@H]1C2 |&1:14,18|	24535155	971382			11	0.705481	-3.81479	real		O=C1c2c(O)ccc([N+](=O)[O-])c2C(=O)c2c([N+](=O)[O-])ccc(O)c21	0.416667	NC(=O)c1cc([N+](=O)[O-])cc([N+](=O)[O-])c1	0.5	314.388	1.9011	6	1	4	0.492555	2	81.47	0.93052	0.979304	0.830359	0.723395	0.549156	0.158656	0.14506	0.223877	0.20856	0.513423	0.664715	0.0241537	0.233002	0.774708	0.99994	0.0465959	0.00782993	0.1063	0.141687	0.1203	0.282321	0.0926103	0.825215	0.0706564	0.58079	0.339547	0.164153	0.226
CN(CC(CO)(CO)NC(=O)C=C1SCC(=O)N1C)C(=O)CC1CC(C)(C)CO1	27051001	3733025	24349786		275592	0.704165	-2.2276	real		[Li]OC(=O)[C@H]1/C(=C/CO)O[C@@H]2CC(=O)N21	0.378378	O=C(O)[C@H]1/C(=C/CO)O[C@@H]2CC(=O)N21	0.424242	429.539	-0.4638	7	3	4	0.446645	1	119.41	0.221107	0.32783	0.522883	0.000956016	0.0753194	0.0779598	0.0112042	0.0336536	0.0145831	0.429897	0.29303	0.0647523	0.125049	0.226116	0.935783	0.0102463	0.0113723	0.00378688	0.00719854	0.013628	0.0355584	0.00591143	0.518758	0.0688069	0.128059	0.00376215	0.0168245	0.0029769
CCOC(=O)C1(C(=O)N(C)CCN(C)C(=O)CSC2=NN=NN2C)CCC1	2810195	2793611	2805260		275592	0.702694	-1.20556	real		CN(C)C(=S)SC(=S)N(C)C	0.384615	Cn1nnnc1SCC1=C(C(=O)O)N2C(=O)[C@@H](NC(=O)CSC(F)(F)F)[C@H]2SC1	0.377049	398.489	-0.0476	9	0	4	0.323487	0	110.52	0.55252	0.902989	0.778854	0.0495031	0.641726	0.179388	0.0769079	0.0418122	0.0177135	0.740612	0.743158	0.0624777	0.107371	0.65946	0.999366	0.00718921	0.00249413	0.00742564	0.0148526	0.0183367	0.0191265	0.0112514	0.978758	0.0865428	0.153214	0.0246361	0.018422	0.00258575
CCOC(=O)CC(=O)N1CC[C@](C)(NC(=O)CSC2=C([N+](=O)[O-])SC=C2)C1	24515957	971382	66104		275592	0.700573	-3.68301	real		CCOC(=O)NC(=O)c1ccsc1NC(=O)c1ccc([N+](=O)[O-])s1	0.489362	NC(=O)c1cc([N+](=O)[O-])cc([N+](=O)[O-])c1	0.5	415.493	1.8088	8	1	4	0.226038	1	118.85	0.374256	0.756812	0.367175	0.225883	0.845798	0.0717268	0.489658	0.0651799	0.40618	0.546995	0.92371	0.0505997	0.152511	0.737261	0.996056	0.0402106	0.0067523	0.0271936	0.0432223	0.0692045	0.142911	0.0377339	0.906367	0.144913	0.454134	0.0535561	0.132142	0.040954
CCOC(=O)CSC1=NN=C(NC(=O)[C@@H]2CO[C@H](CN)C2)S1 |&1:14,17|	6242	24375219			240690	0.700469	-1.99401	real		CCOC(=O)NC(=O)c1ccsc1NC(=O)c1nc2ccccc2s1	0.361702	NNC(=O)c1ccncc1	0.380952	346.434	0.4956	9	2	4	0.416276	2	116.43	0.6108	0.882347	0.870531	0.237226	0.247448	0.0815495	0.0705574	0.0849257	0.0219861	0.239836	0.161158	0.0695214	0.216965	0.830981	0.995953	0.0351333	0.0154349	0.0894027	0.0843352	0.055448	0.144237	0.0799402	0.599494	0.0382049	0.215605	0.143255	0.0664879	0.0197968
CSC1=CC=C(O)C(C(=O)NC2=CC(F)=CC(F)=C2O)=C1	3884180	3642005			22	0.699933	-3.84953	real		O=C(Nc1ccc(Cl)cc1F)c1ccccc1O	0.588235	Nc1ccc(C(=O)O)c(O)c1	0.454545	311.309	3.3502	4	3	4	0.60041	0	69.56	0.477478	0.481248	0.927745	0.956332	0.629081	0.496113	0.735193	0.202882	0.22571	0.622467	0.744837	0.335574	0.0114366	0.930358	0.99993	0.00844796	0.0288082	0.853908	0.125218	0.056209	0.421214	0.108465	0.798673	0.105637	0.711965	0.184279	0.221896	0.922338
O=C(NC1(CO)CN(C(=O)C=CC2=CC=C([N+](=O)[O-])S2)C1)C1=CCSC1	26000499	3479488	23698670		275592	0.698807	-3.52893	real		O=C(N/N=C/c1ccc([N+](=O)[O-])s1)c1cccc(F)c1	0.522727	CC(=O)Nc1ncc([N+](=O)[O-])s1	0.5	395.462	1.0322	7	2	4	0.422638	0	112.78	0.721711	0.769284	0.498403	0.127367	0.45819	0.153004	0.141338	0.0816602	0.0823357	0.367773	0.33846	0.104351	0.170394	0.794917	0.993663	0.0699905	0.0116281	0.0533799	0.0514735	0.0401203	0.193499	0.0421061	0.735797	0.138883	0.739482	0.120661	0.100003	0.252053
O=C(CC1=CC=C(F)C(Cl)=C1F)NC[C@@H](O)CNC(=O)C1=CC=C([N+](=O)[O-])S1	3879553	5385	2244293		275592	0.697722	-3.29332	real		CCOC(=O)NC(=O)c1ccsc1NC(=O)c1ccc([N+](=O)[O-])s1	0.531915	Oc1ccc(Cl)cc1	0.538462	433.82	2.0375	6	3	4	0.333911	1	121.57	0.833031	0.69297	0.663096	0.716199	0.816242	0.266704	0.598326	0.15601	0.545951	0.599722	0.810141	0.472946	0.330217	0.86681	0.994109	0.0384602	0.0136184	0.115098	0.15248	0.0293455	0.0894306	0.0853784	0.821627	0.440326	0.494889	0.0328858	0.123995	0.601273
CCCCSC(C)C(=O)N(C)CC(O)CNC(=O)C(=O)C1=CC=C(C)C=C1	11604822	2016324	38803		275592	0.69729	-2.20438	real		O=C(O)c1ccc(-c2ccc(N(c3ccc(-c4ccc(C(=O)O)cc4)cc3)c3ccc(-c4ccc(C(=O)O)cc4)cc3)cc2)cc1	0.47619	CCCCCCCCCCCCCCCCCCCCCCO	0.538462	394.537	2.03502	5	2	4	0.340705	2	86.71	0.0789128	0.30602	0.781613	0.0575776	0.413705	0.38376	0.143124	0.192867	0.234709	0.593379	0.61786	0.332909	0.0671628	0.451947	0.994494	0.0102843	0.00977838	0.0573915	0.00562123	0.00327299	0.0390648	0.0197839	0.877537	0.544454	0.0676965	0.00248511	0.0245692	0.0446638
C[C@@H](N)C1=CC=C(C2=CC(F)=C(O)C(Cl)=C2)C=C1F	5181995	5173479			271570	0.697195	-3.55975	real		Oc1c(O)c(Cl)c(Cl)c(Cl)c1Cl	0.6	Oc1ccc(Cl)cc1	0.538462	283.705	4.0105	2	2	4	0.874567	1	46.25	0.224052	0.546077	0.930083	0.95476	0.323146	0.38905	0.52743	0.467687	0.143971	0.601337	0.499621	0.467866	0.00968447	0.529238	0.999961	0.0149499	0.0258962	0.446997	0.396654	0.311503	0.254395	0.126734	0.846561	0.110046	0.586806	0.0875106	0.0756422	0.885398
O=C(Nc1nc(-c2ccc(B(O)O)cc2)cs1)c1ccc(O)c(Cl)c1						0.696898	-3.78775	wuxi	WXDL_LN00171853_BT2110_SD0177	O=C(Nc1nc(-c2ccc(O)c(O)c2)c(-c2ccccc2)s1)c1ccc(O)c(O)c1	0.571429	Oc1ccc(Cl)cc1	0.538462	374.614	2.1012	6	4	4	0.523798	0	102.68	0.72173	0.234034	0.83466	0.628749	0.366016	0.324554	0.4946	0.0582045	0.181138	0.350015	0.321176	0.287461	0.127662	0.966278	0.99667	0.0115999	0.0505379	0.893397	0.144377	0.17964	0.599568	0.100374	0.600557	0.236972	0.784288	0.384475	0.374967	0.950261
C=CCCC1(C(=O)NC2=NN=C(SCC(=O)OCC)S2)CNC1	6242	27033070			240690	0.696679	-2.5937	real		CCOC(=O)COc1ccc(/C=C2/SC(=S)NC2=O)cc1OC	0.367347	CC(=O)Nc1ncc([N+](=O)[O-])s1	0.366667	356.473	1.6876	8	2	4	0.30089	0	93.21	0.294568	0.921029	0.697047	0.242089	0.616422	0.105676	0.313133	0.0756772	0.0537055	0.332281	0.499574	0.0628956	0.135037	0.767906	0.998874	0.0287172	0.0108214	0.095482	0.0531623	0.0321529	0.116643	0.0492214	0.804025	0.0780719	0.36909	0.0658063	0.131113	0.035794
CCC(C)CCCCC(=O)N1CC2=C(C1)CN(C(=O)C1=CC=CC(=S)N1O)C2	2025414	2997111	3743614		275592	0.696593	-3.9133	real		CC[C@H](c1ccc(O)cc1)[C@@H](CC)c1ccc(O)cc1	0.473684	CCCCCCCCCCCCCCCCCCCCCCO	0.461538	403.548	3.65599	5	1	4	0.326586	1	65.78	0.350279	0.751182	0.576677	0.0389636	0.393691	0.162877	0.463477	0.199427	0.118033	0.823083	0.690655	0.254326	0.37035	0.495549	0.990468	0.0376783	0.043844	0.119782	0.241747	0.0768417	0.164936	0.0265653	0.955145	0.873667	0.638233	0.0713794	0.184735	0.348475
O=C1OCCC1SCC(=O)N1CCCN(C(=O)C2=CC=[N+]([O-])C=C2)CC1	2809763	2761	9050977		275592	0.696202	-2.30037	real		S=C(SSC(=S)N1CCOCC1)N1CCOCC1	0.473684	[O-][n+]1cc[n+]([O-])c2ccccc21	0.466667	379.438	0.0432	6	0	4	0.416666	1	93.86	0.156816	0.27843	0.705145	0.0041043	0.0789111	0.0976185	0.0264776	0.0412399	0.00577061	0.315728	0.164784	0.0767775	0.0930352	0.782847	0.75129	0.111541	0.0263148	0.00360165	0.032257	0.0417933	0.276685	0.0198163	0.712055	0.0789466	0.133573	0.0213251	0.0233749	0.011752
COCC1(C(=O)NCC2CN(C(=O)CSC3=NN=C(S)S3)CCO2)COC1	7687856	46484	26609870		275592	0.695545	-1.71341	real		S=C(SSC(=S)N1CCOCC1)N1CCOCC1	0.578947	CC(=O)NC[C@H]1CN(c2ccc(N3CCOCC3)c(F)c2)C(=O)O1	0.38	434.565	-0.0745	10	2	4	0.432896	1	102.88	0.66118	0.67546	0.771201	0.00160631	0.0618606	0.0512937	0.0167922	0.0284032	0.00631964	0.483056	0.323509	0.0293726	0.243244	0.753483	0.980061	0.017975	0.00479957	0.0188709	0.0373554	0.0599914	0.12226	0.0870541	0.614457	0.113695	0.483705	0.114902	0.0984898	0.0035693
CCOC(=O)CS(=O)(=O)N1CCSC(C(=O)Nc2ncccc2C(C)C)C1						0.695338	-3.47791	wuxi	WXDL_WXCD00198495_AF2354_HU0462	O=C1C(=O)c2ncccc2-c2cccnc21	0.578947	Nc1ccc(S(=O)(=O)Nc2ncccn2)cc1	0.481481	415.537	1.4538	7	1	4	0.672034	1	105.67	0.0491287	0.761023	0.623806	0.207377	0.845813	0.278946	0.729461	0.0516161	0.0506638	0.533232	0.763708	0.0706486	0.0752114	0.91356	0.999549	0.0296806	0.0182792	0.0450808	0.142193	0.0311733	0.116037	0.0699093	0.968459	0.121363	0.357783	0.0162512	0.034237	0.154186
CC1=CC=C(C(=O)C(=O)N(C)CCCN(C)C(=O)C2=CC=CC(=S)N2O)C=C1	7856296	3743614	38803		275592	0.694993	-3.39506	real		O=C(O)c1ccc(-c2ccc(N(c3ccc(-c4ccc(C(=O)O)cc4)cc3)c3ccc(-c4ccc(C(=O)O)cc4)cc3)cc2)cc1	0.428571	O=C(O)C(O)c1ccccc1	0.388889	401.488	2.56671	6	1	4	0.333699	0	82.85	0.204736	0.448695	0.852713	0.0343047	0.40594	0.407947	0.295328	0.0817576	0.0925335	0.665698	0.646871	0.388038	0.233069	0.854877	0.993543	0.0124944	0.00881026	0.15962	0.0811531	0.0178939	0.0645272	0.0189043	0.972372	0.605784	0.271363	0.019241	0.0442022	0.207985
CC1=CC(C(=O)NC2C=CCN(C(=O)CSC3CCOC3=O)C2)=CC=C1[N+](=O)[O-]	11456686	1710	9050977		275592	0.693818	-3.66905	real		O=C1c2c(O)ccc([N+](=O)[O-])c2C(=O)c2c([N+](=O)[O-])ccc(O)c21	0.583333	NC(=O)c1cc([N+](=O)[O-])cc([N+](=O)[O-])c1	0.545455	419.459	1.44872	7	1	4	0.320739	2	118.85	0.67047	0.431637	0.759767	0.0612109	0.556327	0.0756939	0.191666	0.0471748	0.0348952	0.499232	0.77602	0.237374	0.111762	0.92528	0.971056	0.0344475	0.0137332	0.0327029	0.105716	0.0554468	0.330078	0.0254208	0.881653	0.40016	0.371274	0.0225745	0.103179	0.184965
COC(=O)C1(C(=O)NCC2CN(C(=O)/C=C/C3=CC=C(SC)S3)CCCO2)CC1	22130184	23975944	2244672		275592	0.693369	-2.58825	real		CC(=O)NC[C@H]1CN(c2ccc(C(C)=O)cc2)C(=O)O1	0.487179	C1N2CN3CN1CN(C2)C3	0.5	438.571	2.1701	7	1	4	0.303995	1	84.94	0.550327	0.824446	0.597413	0.351574	0.832606	0.130558	0.611545	0.0979089	0.19628	0.636243	0.934906	0.0398597	0.23815	0.771636	0.998192	0.0843737	0.0185171	0.138345	0.140057	0.174577	0.227769	0.238363	0.932174	0.268849	0.758534	0.580494	0.356719	0.317253
O=C1CC(C(=O)N2CCSC(C(=O)Nc3nccc(Cl)c3I)C2)N1						0.693199	-3.04755	wuxi	LN00180770_AF0279_SB3574	O=C(Nc1ccc(Cl)cc1)Nc1ccc(Cl)c(Cl)c1	0.423077	NC(=O)c1cnccn1	0.47619	480.715	1.1106	5	2	4	0.499615	2	91.4	0.0407959	0.225005	0.650495	0.0069179	0.0895956	0.125341	0.0130959	0.0316767	0.008614	0.470783	0.12203	0.119022	0.0371865	0.867419	0.932485	0.0350534	0.0298205	0.0279489	0.00779247	0.0152157	0.150987	0.00509113	0.621991	0.0335195	0.297491	0.00718923	0.036011	0.00569629
CC1CN=C(NC(=O)C2=CC=C(SC3=NN=NN3C)C([N+](=O)[O-])=C2)S1	3844698	9617			22	0.692871	-3.32763	real		Cc1ccc(C(=O)c2cc(O)c(O)c([N+](=O)[O-])c2)cc1	0.545455	CC(=O)Nc1ncc([N+](=O)[O-])s1	0.566667	379.427	1.4906	10	1	4	0.624852	1	128.2	0.66785	0.856088	0.884504	0.375926	0.769484	0.26315	0.473682	0.0570142	0.17862	0.5645	0.489896	0.157698	0.132467	0.968469	0.999742	0.00708411	0.00500471	0.0775374	0.159976	0.0328274	0.203282	0.113389	0.939468	0.600569	0.50364	0.05253	0.116034	0.583732
CCC(CC)(CCNC(=O)C1=NN(C)C=C1[N+](=O)[O-])NC(=O)C1SC2C=CC1C2	27142338	3734791	2991182		275592	0.692188	-3.96654	real		O=C1c2c(O)ccc([N+](=O)[O-])c2C(=O)c2c([N+](=O)[O-])ccc(O)c21	0.458333	CC(=O)Nc1ncc([N+](=O)[O-])s1	0.466667	421.523	2.1833	7	2	4	0.358304	3	119.16	0.766244	0.888412	0.784317	0.124419	0.869393	0.130346	0.737039	0.0894966	0.355761	0.750661	0.962094	0.234605	0.404126	0.793084	0.999878	0.00736115	0.00718453	0.0953333	0.304954	0.0540187	0.135774	0.024034	0.941859	0.516206	0.662165	0.0207191	0.177517	0.811591
CCC1(C(=O)NC[C@@H](O)CNC(=O)CSC2=C([N+](=O)[O-])SC=C2)CCCC1	3879553	971382	5130949		275592	0.687362	-2.97987	real		O=C1c2c(O)ccc([N+](=O)[O-])c2C(=O)c2c([N+](=O)[O-])ccc(O)c21	0.458333	NC(=O)c1cc([N+](=O)[O-])cc([N+](=O)[O-])c1	0.454545	415.537	2.3121	7	3	4	0.30623	1	121.57	0.6336	0.772916	0.620869	0.201821	0.619705	0.223324	0.311209	0.14787	0.433109	0.480755	0.90419	0.16421	0.227429	0.325253	0.997388	0.0766063	0.0170246	0.0449776	0.0516054	0.063131	0.161895	0.0403113	0.594259	0.182066	0.470745	0.0977839	0.112605	0.406106
CCOC(=O)CS(=O)(=O)N1C[C@@H](NCc2cn(C)c3ccc(Br)cc23)C[C@@H](C)C1						0.687071	-2.83658	wuxi	WXDL_WXCD00601051_HU0462_QS0752	CN(C)CC(O)Cn1c2ccc(Br)cc2c2cc(Br)ccc21	0.545455	CC(=O)NS(=O)(=O)c1ccc(N)cc1	0.44	486.432	2.6337	6	1	4	0.609161	2	80.64	0.227147	0.93002	0.655617	0.647872	0.853409	0.0878708	0.591858	0.335692	0.942994	0.785151	0.986358	0.057852	0.604614	0.605922	0.999906	0.0434435	0.0345476	0.20936	0.266434	0.0302719	0.0743521	0.0159235	0.973906	0.705883	0.404385	0.0189429	0.038309	0.201833
C=C1CN2C(=NN=C2C(=O)N2CCCC(CN(C)C(=O)C(=O)C3=CC=CN3C)C2)S1	1827977	26393000	3100383		275592	0.686962	-3.42896	real		O=C(N1CCCC1)n1ccnn1	0.5	NNCC1CCCCC1	0.411765	428.518	1.4295	8	0	4	0.528367	1	93.33	0.033898	0.89624	0.756259	0.0104592	0.318614	0.22635	0.078939	0.104766	0.108738	0.724845	0.823687	0.0410773	0.189406	0.797156	0.999845	0.00606765	0.0130708	0.0151233	0.0067056	0.00256714	0.0573685	0.00309512	0.9714	0.707045	0.233972	0.00220637	0.0119221	0.00326887
O=C(C1=NOCC1)N1CCN(C(=O)C2=CC([N+](=O)[O-])=CC=C2SCCO)CC1	42394	3478910	4467886		275592	0.686249	-2.56903	real		O=[N+]([O-])c1ccc(SCCCCCCO)c2nonc12	0.538462	NC(=O)c1cc([N+](=O)[O-])cc([N+](=O)[O-])c1	0.590909	408.436	0.7399	8	1	4	0.417922	0	125.58	0.233169	0.400461	0.498274	0.0266288	0.380915	0.339473	0.125053	0.11352	0.0127039	0.497492	0.134994	0.119275	0.048749	0.860837	0.984024	0.0156867	0.0234916	0.0437838	0.039168	0.0190682	0.1508	0.00320248	0.875359	0.393337	0.204593	0.00427023	0.0227305	0.141459
CCN(C[C@@H](C)O)C(=O)C1=NN(C2=CC=C(F)C=C2)C(=O)CC1=O	11518696	17586772			22	0.686094	-2.61781	real		O=C1CC(c2ccc([N+](=O)[O-])cc2)=NN1c1ccccc1	0.444444	O=C(O)C(O)c1ccccc1	0.444444	335.335	0.7168	5	1	4	0.802845	1	90.28	0.24625	0.843167	0.92892	0.1605	0.208494	0.450181	0.0754305	0.0441268	0.0189804	0.454235	0.0277951	0.471993	0.0649824	0.811742	0.999826	0.021572	0.0373089	0.144958	0.0294979	0.000882621	0.031711	0.00759691	0.925366	0.124353	0.0704106	0.00767095	0.00664333	0.12865
CC(C)CC1(C(=O)N2CCCN(C(=O)CN3C=NC([N+](=O)[O-])=N3)CC2)COC1	2809763	2014045	24763330		275592	0.685627	-2.57604	real		S=C([S-])N1CCCC1	0.466667	Cc1ncc([N+](=O)[O-])n1CCO	0.466667	394.432	0.3099	8	0	4	0.502258	0	123.7	0.856306	0.893083	0.71819	0.0143874	0.214997	0.0665014	0.0827004	0.0441055	0.010096	0.749464	0.272954	0.111331	0.310287	0.626658	0.997519	0.00978265	0.0118923	0.0111292	0.101215	0.0487036	0.064616	0.00825034	0.958797	0.126572	0.47085	0.035291	0.0279844	0.0106775
CSC1=C(C(=O)N2CCOCC2CNC(=O)C2=CC=C([N+](=O)[O-])S2)N=NS1	7633558	5385	27032761		275592	0.685109	-3.88427	real		S=C(SSC(=S)N1CCOCC1)N1CCOCC1	0.578947	CC(=O)Nc1ncc([N+](=O)[O-])s1	0.566667	429.505	1.5007	10	1	4	0.41566	1	127.56	0.942273	0.899153	0.717547	0.605945	0.803419	0.193474	0.579169	0.0651202	0.0700022	0.450234	0.762699	0.0649393	0.197605	0.976227	0.999421	0.0116655	0.00277097	0.114859	0.148313	0.107896	0.271389	0.16919	0.95731	0.370787	0.68563	0.221211	0.26168	0.430694
CCOC(=O)c1nnc(SC)nc1N1CC[C@@H](O)[C@H]1C(=O)Nc1cc([N+](=O)[O-])ccn1						0.685053	-3.49682	wuxi	WXDL_WXCD00261486_AF3300_LP0718	O=[N+]([O-])c1cc([N+](=O)[O-])c(NN(c2ccccc2)c2ccccc2)c([N+](=O)[O-])c1	0.516129	NC(=O)c1cc([N+](=O)[O-])cc([N+](=O)[O-])c1	0.590909	449.449	0.6517	12	2	3	0.26173	2	173.57	0.298146	0.357546	0.700656	0.2086	0.234863	0.171109	0.309716	0.0334937	0.0574393	0.258728	0.288907	0.0643626	0.28535	0.977318	0.995134	0.0230488	0.00883446	0.0956223	0.0484795	0.0136527	0.0657912	0.0458282	0.824239	0.255827	0.205584	0.0248328	0.0431497	0.289038
C=CCSCC(=O)N(CC)C[C@H](CC)NC(=O)C1=C(OC(F)(F)F)C(O)=CC=C1	26379084	140843	7134417		275592	0.68467	-3.37972	real		O=C(Nc1cccc(NC(=O)c2cccc(O)c2O)c1)c1cccc(O)c1O	0.592593	CC[C@@H](CO)NCCN[C@@H](CC)CO	0.529412	434.48	3.5669	5	2	4	0.411306	1	78.87	0.372963	0.841733	0.599943	0.718725	0.743936	0.269314	0.481465	0.306473	0.704988	0.677088	0.941452	0.294704	0.104408	0.299269	0.99761	0.00916477	0.00751605	0.0438848	0.0534468	0.0422389	0.103698	0.0736299	0.848722	0.572019	0.178434	0.0130294	0.160148	0.366981
CC1=CC=CN=C1C(=O)N1CCO[C@H](CNC(=O)CSC2=C([N+](=O)[O-])SC=C2)C1	7633542	971382	59631		275592	0.684084	-3.17354	real		c1ccc(SSc2ccccn2)nc1	0.529412	O=[N+]([O-])c1ccc(O)c2ncccc12	0.566667	436.515	2.10922	8	1	4	0.401511	1	114.67	0.900757	0.824369	0.820011	0.171108	0.574972	0.172784	0.274716	0.0826502	0.110319	0.624416	0.858544	0.143851	0.542584	0.894817	0.997774	0.0233239	0.00483788	0.0459236	0.0951129	0.0861181	0.244947	0.0880263	0.932771	0.230621	0.502095	0.0874655	0.0970976	0.181875
CN1C(=O)CSC1=CC(=O)N1CCN(C(=O)C2=CSC(CO)=N2)CC(C)(F)C1	22059972	22130534	3733025		275592	0.683895	-2.87061	real		Cn1sc(=O)n(Cc2ccccc2)c1=O	0.392857	NC(=O)c1cnccn1	0.380952	428.511	0.6946	7	1	4	0.712483	1	94.05	0.319315	0.660603	0.760486	0.00519536	0.0384982	0.110198	0.0201473	0.0116514	0.00148376	0.442319	0.120977	0.0814105	0.0803644	0.839353	0.998412	0.0425316	0.132771	0.0127153	0.0795816	0.0148018	0.155655	0.01062	0.829777	0.0982672	0.377637	0.0137076	0.035193	0.030068
O=C(NC1COCCN(C(=O)[C@@H]2[C@H]3CC[C@]4(COC(=O)[C@H]24)O3)C1)C1=CC=NN=C1S |&1:11,12,15,20|	7594710	13280686	24008044		275592	0.68339	-3.55398	real		S=C(SSC(=S)N1CCOCC1)N1CCOCC1	0.578947	NC(=O)c1cnccn1	0.47619	434.474	-0.5569	9	2	4	0.480131	5	119.95	0.525862	0.191348	0.685929	0.00398855	0.0222577	0.0241757	0.0244388	0.0161337	0.00518955	0.453601	0.401566	0.0577306	0.357947	0.94357	0.912975	0.037376	0.035035	0.0135422	0.108954	0.0588433	0.225099	0.109539	0.493275	0.142384	0.434653	0.107062	0.0894566	0.046745
O=C(CN1C=CC([N+](=O)[O-])=N1)NC1C=CCN(C(=O)C=CC2=CC=C([N+](=O)[O-])S2)C1	11456686	1365570	23698670		275592	0.68276	-3.67524	real		CN1CCN(C(=O)/C=C/c2ccc([N+](=O)[O-])o2)CC1	0.512821	CC(=O)Nc1ncc([N+](=O)[O-])s1	0.533333	432.418	1.3576	9	1	4	0.299781	1	153.51	0.961429	0.852677	0.542252	0.129285	0.550373	0.112843	0.227797	0.0820999	0.279681	0.474995	0.553572	0.299015	0.378457	0.914795	0.946112	0.0464035	0.00660754	0.0468073	0.0790121	0.0980057	0.18111	0.0753836	0.76194	0.328189	0.781043	0.219222	0.156778	0.287062
O=C1NCCCCC1C(=O)N1CC2=C(CN(C(=O)CN3C=CC(=O)C([N+](=O)[O-])=C3)C2)C1	2025414	3744791	26358398		275592	0.681451	-3.13423	real		O=C1c2c(O)ccc([N+](=O)[O-])c2C(=O)c2c([N+](=O)[O-])ccc(O)c21	0.541667	O=[N+]([O-])c1ccc(O)c2ncccc12	0.466667	429.433	-0.3462	7	1	4	0.300958	1	134.86	0.472393	0.469395	0.551444	0.00173107	0.0333219	0.0930352	0.0275708	0.0359188	0.00712113	0.485275	0.0306736	0.130345	0.239804	0.720943	0.649701	0.0449559	0.0494754	0.00461932	0.00984559	0.0303123	0.143854	0.00513225	0.47933	0.0863546	0.204254	0.0148944	0.0399001	0.0258415
CCN1C=C(C(=O)C(=O)N2CC(CNC(=O)C3=CC=C([N+](=O)[O-])S3)(COC)C2)C=N1	22478800	5385	4822036		275592	0.681376	-3.99683	real		CCOC(=O)NC(=O)c1ccsc1NC(=O)c1ccc([N+](=O)[O-])s1	0.574468	CC(=O)Nc1ncc([N+](=O)[O-])s1	0.6	435.462	0.9604	9	1	4	0.268014	0	136.67	0.865454	0.822699	0.707167	0.0345119	0.101721	0.0910347	0.0587508	0.0813473	0.0700875	0.45513	0.346128	0.194666	0.52478	0.678737	0.9917	0.0208877	0.00298778	0.0202096	0.0278039	0.0327405	0.0537877	0.0128648	0.822176	0.357414	0.452135	0.0501923	0.0713415	0.0459779
C=C1CN2C(=NN=C2C(=O)NC(C)CCN(C)C(=O)C2=C(C)C(C)(C)OC2=O)S1	15989078	26393000	2047513		275592	0.680994	-3.5138	real		CC(=O)c1ccc2c(c1)c1cc(C(C)=O)ccc1n2CCNC(C)C	0.371429	NNC(=O)c1ccncc1	0.380952	419.507	1.5162	8	1	4	0.550225	1	106.42	0.221835	0.355627	0.682867	0.0119456	0.348427	0.0683477	0.17413	0.00826167	0.0313286	0.600266	0.737723	0.0853004	0.0632571	0.899913	0.992382	0.00620767	0.00620094	0.017847	0.0721976	0.0345353	0.11831	0.0281317	0.939618	0.350504	0.261049	0.00579028	0.0994451	0.0476998
CN(C)C(=O)C#CC(=O)N1CCN(C(=O)CSC2=C([N+](=O)[O-])SC=C2)CC1	42394	971382	3525114		275592	0.680174	-3.35476	real		CN(C)C(=S)SC(=S)N(C)C	0.461538	NC(=O)c1cc([N+](=O)[O-])cc([N+](=O)[O-])c1	0.454545	410.477	0.5108	7	0	4	0.310072	0	104.07	0.639604	0.902584	0.350585	0.177091	0.736281	0.28318	0.420712	0.0912949	0.141711	0.684532	0.484355	0.088784	0.134914	0.946873	0.978079	0.0239638	0.00622	0.024621	0.067672	0.0704936	0.220053	0.0299238	0.983429	0.275525	0.792825	0.139552	0.139214	0.135823
CSC1=CC=C([N+](=O)[O-])C=C1C(=O)N1CCOC(CNC(=O)C2(C)COC(=O)C2)C1	7687856	3899997	3480903		275592	0.67898	-3.27743	real		S=C(SSC(=S)N1CCOCC1)N1CCOCC1	0.526316	NC(=O)c1cc([N+](=O)[O-])cc([N+](=O)[O-])c1	0.590909	437.474	1.2271	8	1	4	0.304556	2	128.08	0.673695	0.335785	0.792118	0.0120169	0.286362	0.0641609	0.0696692	0.0535882	0.022924	0.432866	0.844076	0.181801	0.213637	0.836436	0.976457	0.0324459	0.00920826	0.0267809	0.111251	0.102005	0.214565	0.0167738	0.761355	0.25913	0.220815	0.0159641	0.0529739	0.148521
CSC1=CC=C([N+](=O)[O-])C=C1C(=O)N1CCC(N(CCO)C(=O)[C@H]2COC(=O)O2)C1	24292220	3899997	26049691		275592	0.678782	-2.77788	real		O=C1c2c(O)ccc([N+](=O)[O-])c2C(=O)c2c([N+](=O)[O-])ccc(O)c21	0.5	NC(=O)c1cc([N+](=O)[O-])cc([N+](=O)[O-])c1	0.590909	439.446	0.8875	9	1	4	0.283776	2	139.52	0.610182	0.353759	0.580197	0.0117761	0.130348	0.0699576	0.0376639	0.0425329	0.036136	0.393484	0.389644	0.123632	0.150981	0.763371	0.96337	0.0237529	0.0114142	0.0219851	0.0566972	0.0190504	0.143215	0.00411738	0.70615	0.267784	0.186984	0.00201349	0.023654	0.093203
CN1N=CC([N+](=O)[O-])=C1C(=O)N1CC2=C(CN(C(=O)C3=CCCSC3)C2)C1	2025414	2808488	3098477		275592	0.677924	-3.87143	real		O=C1c2c(O)ccc([N+](=O)[O-])c2C(=O)c2c([N+](=O)[O-])ccc(O)c21	0.458333	CC(=O)Nc1ncc([N+](=O)[O-])s1	0.466667	389.437	0.9862	7	0	4	0.433972	0	101.58	0.668584	0.899884	0.77451	0.017406	0.155227	0.231601	0.0692237	0.069644	0.00861499	0.72846	0.0888502	0.228741	0.140374	0.805085	0.990496	0.0388574	0.0280079	0.0112547	0.0813653	0.0618673	0.236334	0.0109061	0.944331	0.319374	0.419668	0.0245272	0.083118	0.0880041
CC1=COC=C1C(=O)NCC1COC(CNC(=O)CSC2=C([N+](=O)[O-])SC=C2)C1	26336808	3478712	971382		275592	0.676424	-3.92518	real		Cc1cc(O)ccc1O	0.470588	NC(=O)c1cc([N+](=O)[O-])cc([N+](=O)[O-])c1	0.454545	439.515	2.60112	8	2	4	0.349572	2	123.71	0.881818	0.691602	0.736265	0.566143	0.8944	0.168026	0.806487	0.126577	0.339278	0.535514	0.909966	0.128565	0.253726	0.909726	0.998139	0.0190687	0.00646592	0.0407347	0.147212	0.118194	0.299438	0.220779	0.765494	0.432926	0.709434	0.16356	0.324284	0.483039
CC1CCN(C(=O)C2=CC=C([N+](=O)[O-])S2)CCN1C(=O)C1=CN(C)C(=O)N(C)C1=O	9023601	2808810	5385		275592	0.675942	-3.24692	real		CCOC(=O)NC(=O)c1ccsc1NC(=O)c1ccc([N+](=O)[O-])s1	0.468085	CC(=O)Nc1ncc([N+](=O)[O-])s1	0.5	435.462	0.4305	9	0	4	0.508068	1	127.76	0.724901	0.888699	0.676337	0.0270431	0.264881	0.424338	0.263578	0.0606552	0.0101907	0.654287	0.331399	0.156817	0.211429	0.923563	0.990803	0.0135704	0.0181235	0.0118311	0.0563797	0.0366303	0.117273	0.00857045	0.965821	0.515367	0.325676	0.0394091	0.060276	0.0761465
CSC=CC(=O)N1CCOC(C)(CNC(=O)C2=C(Cl)C=C([N+](=O)[O-])S2)C1	24617359	26621284	3478571		275592	0.675301	-3.57378	real		S=C(SSC(=S)N1CCOCC1)N1CCOCC1	0.526316	CC(=O)Nc1ncc([N+](=O)[O-])s1	0.6	419.912	2.5337	7	1	4	0.431569	1	101.78	0.96828	0.867598	0.744697	0.378411	0.793577	0.0964186	0.333063	0.0573643	0.151513	0.621302	0.681543	0.26315	0.358435	0.921245	0.997125	0.0344333	0.00396394	0.0753142	0.283305	0.20883	0.264102	0.21548	0.953965	0.203405	0.8152	0.283782	0.350927	0.381362
CN(CCN(C)C(=O)[C@@H]1[C@H]2CC[C@]3(COC(=O)[C@H]13)O2)C(=O)CC(=O)NC1=NC=CS1 |&1:8,9,12,17|	2810195	619735	24008044		275592	0.673697	-2.174	real		O=C1C=CC(=O)c2c(O)ccc(O)c21	0.375	Nc1ccc(S(=O)(=O)Nc2nccs2)cc1	0.483871	436.49	0.1091	8	1	4	0.47602	4	118.14	0.579047	0.509057	0.636902	0.00561088	0.0476958	0.0589331	0.0193903	0.0250399	0.0209318	0.431263	0.655493	0.0504175	0.422514	0.79767	0.953805	0.0714441	0.0868623	0.0256654	0.081773	0.0546939	0.232474	0.0346522	0.573859	0.170868	0.29821	0.0932021	0.0279065	0.0479763
CC(C)c1ccc(-c2nnc(NC(=O)C[C@H]3CN(Cc4ccc(F)cc4C(=O)O)CCO3)s2)cc1						0.672761	-3.86814	wuxi	WXDL_WXCD00261824_AF5769_QS2688	CC1=C(CC(=O)O)c2cc(F)ccc2/C1=C\c1ccc(C(C)C)cc1	0.511628	N[C@H](CF)C(=O)O	0.5	498.58	4.3954	7	2	4	0.474451	1	104.65	0.555742	0.353519	0.857579	0.0244188	0.243723	0.146892	0.357457	0.0281705	0.174049	0.300908	0.506754	0.372871	0.687583	0.930515	0.752974	0.0234091	0.071643	0.0534912	0.0605351	0.0566409	0.155364	0.15882	0.274093	0.404366	0.521896	0.130877	0.0665983	0.16233
CCN1CC(CSC2=NN=C(NCC3=CC=C(F)C=C3)S2)OC1=O	38564	10915840			7	0.672532	-3.91905	real		CSCC1CN(/N=C/c2ccc([N+](=O)[O-])o2)C(=O)O1	0.468085	CSCC1CN(/N=C/c2ccc([N+](=O)[O-])o2)C(=O)O1	0.468085	368.459	3.2221	7	1	4	0.757114	1	67.35	0.473048	0.863828	0.903276	0.618855	0.960358	0.228684	0.497901	0.0681329	0.167473	0.537251	0.871786	0.0829113	0.205842	0.943561	0.99991	0.00938574	0.0120473	0.153119	0.235434	0.0297464	0.390915	0.174153	0.979114	0.338358	0.647507	0.127355	0.0911904	0.237966
CCSC(C(=O)N1CCN(C(=O)C2=CC(F)=CC(Cl)=C2O)CC(O)C1)C(C)C	6758784	2166512	3685629		275592	0.672521	-3.11756	real		Oc1c(O)c(Cl)c(Cl)c(Cl)c1Cl	0.6	Cc1cc(O)cc(C)c1Cl	0.5	432.945	2.6077	5	2	4	0.747073	2	81.08	0.131538	0.210322	0.669103	0.0556866	0.362546	0.511701	0.36421	0.165166	0.0545858	0.698348	0.553803	0.192606	0.0492084	0.523252	0.998789	0.0153799	0.0181387	0.0578205	0.0559409	0.0263265	0.125649	0.0179848	0.780101	0.354976	0.117088	0.00462951	0.0341806	0.179055
CC1=NC=C([N+](=O)[O-])C(O)=C1C(=O)N1CCN(C(=O)C=C(Cl)Cl)CC(C)(C)C1	22251116	3478437	26616113		275592	0.672231	-3.92792	real		Cc1cc(O)cc(C)c1O	0.5	Cc1ncc([N+](=O)[O-])n1CCO	0.5	431.276	2.63342	6	1	4	0.446862	0	116.88	0.839709	0.770384	0.817388	0.0340998	0.166763	0.14323	0.0986728	0.0590637	0.0343145	0.63264	0.210812	0.349202	0.315429	0.727767	0.980932	0.0211959	0.00898591	0.0134811	0.0829324	0.0959954	0.125005	0.0121786	0.934029	0.363823	0.489781	0.0336035	0.0926783	0.110309
Cc1cc(Br)cc([N+](=O)[O-])c1NC(=O)c1ccc(NC(=O)C2CC(=O)N2)cn1						0.672143	-3.8918	wuxi	LN00180148_AG0961_SB3574	O=C(Nc1ccc(F)cc1)Nc1ccc(Cl)c([N+](=O)[O-])c1	0.571429	Cc1cc(O)cc(C)c1Cl	0.5625	448.233	2.14002	6	3	4	0.363404	1	143.33	0.439706	0.126251	0.680276	0.0258745	0.109395	0.0823633	0.0804728	0.015214	0.0329454	0.334635	0.085271	0.314877	0.0987058	0.973341	0.842184	0.0129685	0.011546	0.0594641	0.0364937	0.0146403	0.113323	0.00248187	0.591186	0.127044	0.374627	0.00789323	0.0680764	0.338977
O=C(C(=O)N1CC2=C(C1)CN(C(=O)C1CCCCNC1=O)C2)C1=CC=C(Cl)S1	2025414	26358398	3745852		275592	0.672083	-2.62897	real		Oc1c(O)c(Cl)c(Cl)c(Cl)c1Cl	0.5	Oc1ccc(Cl)cc1	0.538462	421.906	1.4815	5	1	4	0.346432	1	86.79	0.198191	0.480539	0.726005	0.040257	0.37451	0.182359	0.153145	0.0603966	0.101003	0.617502	0.35147	0.290633	0.199648	0.841254	0.96295	0.0560623	0.0457419	0.0260102	0.0386428	0.0280712	0.127233	0.064455	0.809956	0.311811	0.51602	0.103852	0.152239	0.145284
O=C(CN1C=CC([N+](=O)[O-])=N1)N1CC2=C(C1)CN(C(=O)C1=CC=NS1)C2	2025414	1365570	3008414		275592	0.672	-3.2815	real		c1cc(SSc2ccns2)sn1	0.588235	NC(=O)c1cc([N+](=O)[O-])cc([N+](=O)[O-])c1	0.454545	374.382	0.5426	8	0	4	0.438335	0	114.47	0.889059	0.874845	0.774025	0.025459	0.149942	0.161709	0.058467	0.0544421	0.015578	0.627222	0.0324928	0.230057	0.186801	0.858474	0.965211	0.0238187	0.013103	0.0201462	0.0395266	0.0311255	0.173354	0.00787732	0.866295	0.0595777	0.267921	0.03263	0.0354638	0.0505296
COCC1(C(=O)N(C)CCN2CCN(C(=O)C3=C(SC)SN=N3)CC2)C=CCC1	2231550	26034233	27032761		275592	0.671238	-1.80561	real		S=C(SSC(=S)N1CCOCC1)N1CCOCC1	0.421053	O=C(O)COCCN1CCN([C@H](c2ccccc2)c2ccc(Cl)cc2)CC1	0.380952	439.607	1.459	8	0	4	0.448147	1	78.87	0.535983	0.923012	0.569161	0.0116948	0.240804	0.17288	0.0586013	0.152702	0.328016	0.810655	0.789394	0.0747733	0.605282	0.451073	0.99818	0.00759648	0.00832135	0.0143338	0.0390704	0.0257007	0.0536469	0.00610859	0.972425	0.535936	0.388129	0.00356404	0.0242022	0.00752828
CC(=O)C1=CC(C(=O)N2CC=C(CNC(=O)CSCC(F)(F)F)CC2)=CC=C1O	14577879	3737488	2781902		275592	0.671178	-3.0458	real		Cc1cc(O)ccc1O	0.529412	NNC(=O)c1ccncc1	0.47619	430.448	2.7788	5	2	4	0.513261	0	86.71	0.388445	0.769663	0.859812	0.198481	0.479484	0.251727	0.306538	0.228305	0.280671	0.554902	0.666858	0.446634	0.0777666	0.536556	0.996618	0.0333024	0.0203693	0.0396389	0.0299971	0.020853	0.172422	0.0501619	0.70622	0.474501	0.263086	0.0363633	0.0801101	0.424125
CSC1=C(C(=O)N(C)CCNC(=O)C2(CC(C)C)CCNC2=O)N=NS1	2106541	23025266	27032761		275592	0.668917	-2.45146	real		CN(C)C(=S)SC(=S)N(C)C	0.461538	NNC(=O)c1ccncc1	0.380952	399.542	1.0006	7	2	4	0.499191	1	104.29	0.294581	0.636438	0.723766	0.0664419	0.671349	0.202193	0.247197	0.0460303	0.0629273	0.626714	0.91224	0.0856771	0.0900527	0.784217	0.999567	0.00753236	0.00640318	0.0586081	0.0954584	0.0328611	0.0939511	0.0183661	0.953711	0.18931	0.434964	0.00995001	0.114987	0.0632678
CCC1=CC=C(C(=O)C(=O)N2CC[C@@H](CNC(=O)C3=NSN=C3O)C2)S1	2048061	3479003	8915013		275592	0.668597	-3.44857	real		OCc1ccc(-c2ccc(-c3ccc(CO)s3)o2)s1	0.454545	C1N2CN3CN1CN(C2)C3	0.5	394.478	1.3288	8	2	4	0.564559	1	112.49	0.128334	0.399418	0.796148	0.222208	0.410381	0.32707	0.264868	0.201106	0.32021	0.499933	0.744318	0.123599	0.11509	0.87185	0.998732	0.0123857	0.00665071	0.10691	0.0147143	0.0152189	0.10213	0.0222866	0.880506	0.255934	0.44077	0.0358128	0.100528	0.242676
CC1=CC=C(C(=O)N2CC3=C(C2)CN(C(=O)C2SC4C=CC2C4)C3)N=C1O	2025414	3734791	3654079		275592	0.66754	-3.32034	real		Cc1cc(O)cc(C)c1O	0.5	Cc1cc(O)cc(C)c1Cl	0.4375	383.473	1.75032	5	1	4	0.787965	3	73.74	0.118216	0.707758	0.871301	0.0428132	0.356443	0.466849	0.190134	0.12705	0.0218133	0.831474	0.347409	0.126239	0.072149	0.730293	0.999232	0.0289202	0.0724679	0.0463067	0.0514968	0.0396715	0.299498	0.0143564	0.95253	0.211626	0.404011	0.0235588	0.0710652	0.136589
Cc1ccc(C(=O)O)cc1CN1CCN(c2ccc(CNC(=O)/C=C/c3ccc(Br)cc3Cl)cc2)CC1						0.666978	-3.99203	wuxi	WXDL_LN00147658_SB5557_QS2368	O=C(O)c1ccc(-c2ccc(N(c3ccc(-c4ccc(C(=O)O)cc4)cc3)c3ccc(-c4ccc(C(=O)O)cc4)cc3)cc2)cc1	0.52381	Cc1cc(O)cc(C)c1Cl	0.5625	582.926	5.76092	4	2	2	0.330543	0	72.88	0.324191	0.405601	0.775412	0.0847385	0.57945	0.268114	0.373014	0.0595882	0.365535	0.488063	0.208017	0.544179	0.326418	0.9024	0.761468	0.0162135	0.0303502	0.111351	0.0511987	0.0356599	0.132228	0.232896	0.278671	0.68009	0.741427	0.0528739	0.212847	0.293142
Cn1cc(CNCCCCCCCCNC(=O)C2CN(C(=O)OC(C)(C)C)CCS2)c2cc(Br)ccc21						0.666891	-3.54831	wuxi	WXDL_WXCD00198495_AK0259_QS0752	CN(C)CC(O)Cn1c2ccc(Br)cc2c2cc(Br)ccc21	0.515152	N=C(NCCCCCCNC(=N)NC(=N)Nc1ccc(Cl)cc1)NC(=N)Nc1ccc(Cl)cc1	0.4	595.648	5.8397	6	2	2	0.301866	1	75.6	0.429089	0.79647	0.584029	0.245751	0.822028	0.115397	0.476517	0.273765	0.866428	0.860692	0.968514	0.161933	0.553587	0.439423	0.998717	0.00762866	0.0105022	0.127833	0.131221	0.0366131	0.0753867	0.0335396	0.889932	0.971271	0.698108	0.0283627	0.164651	0.302229
CC(=O)c1cc(F)ccc1NC(=O)[C@@H]1C=CCN1Cc1cc(Br)c(O)cc1O						0.6663	-3.82935	wuxi	WXDL_WXCD00906967_AG1665_QS5073	Cc1cc(O)ccc1O	0.529412	Nc1ccc(C(=O)O)c(O)c1	0.545455	449.276	3.5811	5	3	4	0.47987	1	89.87	0.592392	0.748616	0.809182	0.645599	0.776741	0.253624	0.705967	0.184078	0.672136	0.65402	0.696643	0.350844	0.156531	0.803481	0.99837	0.038068	0.0194335	0.482982	0.0865871	0.016055	0.133291	0.0506882	0.721186	0.578858	0.505993	0.071158	0.279563	0.714044
COCC1(C(=O)NC[C@H](CO)NC(=O)CSC2=NN=C(S)S2)CC=CCC1	10981328	26056954	46484		275592	0.66593	-1.77187	real		OCc1ccc(-c2ccc(-c3ccc(CO)s3)o2)s1	0.409091	CC[C@@H](CO)NCCN[C@@H](CC)CO	0.529412	432.593	0.8851	9	4	4	0.246608	2	113.44	0.342398	0.552988	0.50962	0.00619346	0.146713	0.072723	0.0666048	0.0355683	0.0493699	0.407386	0.657714	0.0611559	0.0826517	0.494973	0.9887	0.024438	0.0111333	0.061722	0.023636	0.0191652	0.0886946	0.0197575	0.368747	0.266947	0.268148	0.0138906	0.16596	0.0245494
CCCCC(=O)C(=O)N1CC2=C(C1)CN(C(=O)C1=CC(C(F)(F)F)=NS1)C2	2025414	24622459	3478390		275592	0.665556	-3.44595	real		CCCCC/C=C\C/C=C\C/C=C\C/C=C\CCCC(=O)O	0.48	CCCCCCCCCCCCCCCCCCCCCCO	0.538462	401.41	2.5158	5	0	4	0.561615	0	70.58	0.583078	0.976473	0.73352	0.188126	0.627579	0.0842086	0.368346	0.0797806	0.11376	0.665533	0.179132	0.244237	0.117371	0.671568	0.998985	0.109343	0.0765617	0.0447512	0.258592	0.0318486	0.221446	0.0354991	0.968699	0.532352	0.682682	0.0720497	0.13209	0.432094
CCOC(=O)C1(C(=O)N(C)CC(C)CNC(=O)CSC2=CC=C3CCCC3=C2)CC1	2786160	32641	2027683		275592	0.665438	-3.07022	real		O=C1CCc2ccccc2C1	0.473684	NNC(=O)c1ccncc1	0.428571	432.586	2.8214	5	1	4	0.349565	1	75.71	0.279943	0.799185	0.639211	0.230894	0.875388	0.177118	0.44661	0.205119	0.511498	0.813718	0.993593	0.162263	0.0752902	0.277544	0.999499	0.0340046	0.0228354	0.0662193	0.0333111	0.057589	0.0970309	0.0352903	0.948806	0.468144	0.373789	0.0387676	0.106234	0.206992
CCC(CC(=O)N1CC[C@@H](CNC(=O)CN2C=CC=C([N+](=O)[O-])C2=O)C1)SC	2049291	5786984	3730972		275592	0.665032	-3.42991	real		O=C1c2c(O)ccc([N+](=O)[O-])c2C(=O)c2c([N+](=O)[O-])ccc(O)c21	0.583333	O=[N+]([O-])c1ccc(O)c2ncccc12	0.533333	410.496	1.2529	7	1	4	0.484028	2	114.55	0.224406	0.794291	0.640148	0.00644801	0.141321	0.107189	0.0469851	0.151494	0.0557883	0.527674	0.617425	0.0726323	0.359582	0.381037	0.994876	0.0411437	0.0188512	0.0179333	0.0115032	0.0240512	0.101199	0.00282326	0.846362	0.122554	0.2009	0.0041425	0.0175334	0.010233
O=C(O)c1cccc(CN2CCSC(C(=O)Nc3c(F)c(F)c(F)c(F)c3F)C2)c1F						0.664784	-3.95784	wuxi	WXDL_WXCD00198495_AG0514_QS2812	O=C(Nc1cccc(NC(=O)c2cccc(O)c2O)c1)c1cccc(O)c1O	0.481481	Nc1ccc(C(=O)O)c(O)c1	0.454545	464.387	3.7755	4	2	4	0.400683	1	69.64	0.249769	0.471118	0.903486	0.0280111	0.238091	0.33768	0.352387	0.0554154	0.148559	0.187415	0.0978696	0.403419	0.264379	0.92132	0.6149	0.0290397	0.0604113	0.0228922	0.0123681	0.0111673	0.0957087	0.0814312	0.160774	0.188461	0.189496	0.0259843	0.0127058	0.0332476
CCCC(OC)C(=O)N1CC2=C(CN(C(=O)C3=NN(CC)C=C3[N+](=O)[O-])C2)C1	2025414	3101228	2996414		275592	0.664782	-3.02836	real		O=C1c2c(O)ccc([N+](=O)[O-])c2C(=O)c2c([N+](=O)[O-])ccc(O)c21	0.458333	NC(=O)c1cc([N+](=O)[O-])cc([N+](=O)[O-])c1	0.454545	391.428	1.2209	7	0	4	0.392545	1	110.81	0.880341	0.928474	0.798741	0.0122251	0.155864	0.0797254	0.0895422	0.0382952	0.00564519	0.854682	0.0540723	0.187171	0.222075	0.745838	0.996126	0.0106538	0.0119186	0.0122307	0.119227	0.030839	0.0588436	0.00466027	0.985267	0.390008	0.277137	0.0190402	0.0354118	0.045782
CCOC(=O)C1(C(=O)N2CCCN(C(=O)C3=NSN=C3O)CC2)CCCCO1	2809763	3479003	26609446		275592	0.663442	-2.20218	real		S=C([S-])N1CCCC1	0.466667	CC(=O)/C=C(/C)N[C@@H]1CON=C1O	0.354839	412.468	0.4206	9	1	4	0.557706	1	122.16	0.329896	0.496525	0.654487	0.0683822	0.521956	0.122726	0.396174	0.0378672	0.0130189	0.65658	0.459554	0.0691945	0.0850556	0.926646	0.997402	0.00581211	0.00754975	0.0399155	0.0638804	0.0285673	0.075513	0.0186514	0.952638	0.0778253	0.29925	0.0201072	0.0583852	0.0411837
CC1CCSC1C(=O)N1CC2=C(CN(C(=O)C(=O)C3=CC=CC=C3)C2)C1	2025414	24720047	68635		275592	0.663189	-2.62871	real		O=c1cccccc1O	0.5	O=C(O)C(O)c1ccccc1	0.5	370.474	1.9919	4	0	4	0.463876	2	57.69	0.11107	0.772903	0.864122	0.0393117	0.437023	0.440928	0.17486	0.133578	0.0171779	0.670013	0.228781	0.296347	0.0587347	0.775135	0.996814	0.0380327	0.0500245	0.0383346	0.0203951	0.0170982	0.216699	0.0339681	0.959257	0.307872	0.503378	0.0409739	0.0732725	0.0869936
CN1C=C([N+](=O)[O-])C(C(=O)N2CC[C@@H]3CN(C(=O)C(=O)C4=CC=CN4C)C[C@@H]3CC2)=N1	8387027	2991182	3100383		275592	0.662719	-3.52516	real		O=C1c2c(O)ccc([N+](=O)[O-])c2C(=O)c2c([N+](=O)[O-])ccc(O)c21	0.5	O=[N+]([O-])c1ccc(O)c2ncccc12	0.5	428.449	0.8603	8	0	4	0.307944	2	123.58	0.476093	0.789651	0.743782	0.0104595	0.0794039	0.120066	0.0592171	0.0708609	0.0186446	0.750605	0.19137	0.0745167	0.296791	0.864621	0.995435	0.0470173	0.0526242	0.0243387	0.0448036	0.0189472	0.0807284	0.00354466	0.955439	0.43894	0.40196	0.0236213	0.0234739	0.0780674
C=C1CN2C(=NN=C2C(=O)NC/C=C/CNC(=O)C2=CC([N+](=O)[O-])=CN=C2O)S1	23997609	26393000	37972		275592	0.662623	-3.97459	real		O=C(Nc1ncc([N+](=O)[O-])s1)c1ccccc1O	0.473684	NC(=O)c1cc([N+](=O)[O-])cc([N+](=O)[O-])c1	0.590909	417.407	0.6223	10	3	4	0.332475	0	165.17	0.725495	0.518728	0.812254	0.0864229	0.119411	0.245718	0.126934	0.0675248	0.0889735	0.272751	0.20149	0.213068	0.200697	0.950502	0.975628	0.00989026	0.00346641	0.0434941	0.00982257	0.0298887	0.139177	0.0250429	0.542182	0.241905	0.28169	0.0193627	0.0663247	0.133697
C=CCC(=O)NC[C@H]1CCN(C(=O)C=CC2=CC=C([N+](=O)[O-])S2)C1	2048271	427	23698670		275592	0.662505	-2.91063	real		CN1CCN(C(=O)/C=C/c2ccc([N+](=O)[O-])o2)CC1	0.564103	C1N2CN3CN1CN(C2)C3	0.5	349.412	2.2103	5	1	4	0.353439	1	92.55	0.928457	0.961552	0.705317	0.415956	0.605659	0.123681	0.144289	0.208113	0.2508	0.504549	0.506068	0.201573	0.425443	0.651777	0.99636	0.066029	0.00779161	0.0655928	0.0378325	0.0683883	0.280201	0.0304772	0.843782	0.0956334	0.740291	0.246512	0.117572	0.0900711
CCOC(=O)C(CC)C(=O)N1CC2(CN(C(=O)C3=CC([N+](=O)[O-])=CC=C3SC)C2)C1	6782113	3899997	3580926		275592	0.662307	-3.73122	real		CC[C@H](c1ccc(O)cc1)[C@@H](CC)c1ccc(O)cc1	0.526316	NC(=O)c1cc([N+](=O)[O-])cc([N+](=O)[O-])c1	0.590909	435.502	2.1904	7	0	4	0.212222	1	110.06	0.292147	0.629552	0.534706	0.0659342	0.23663	0.0633458	0.112468	0.121066	0.0787732	0.621363	0.609732	0.0959209	0.12802	0.562131	0.980212	0.0571717	0.0233541	0.0215687	0.0706356	0.0406696	0.0869114	0.00239447	0.951847	0.295868	0.219102	0.0101668	0.0332347	0.0885394
CN(C(=O)[C@@H]1[C@H]2CC[C@]3(COC(=O)[C@H]13)O2)C1CN(C(=O)C=CC2=CN(C)N=N2)C1 |&1:4,5,8,13|	7594310	24279834	24008044		275592	0.662031	-1.97674	real		CN1CCN(C(=O)/C=C/c2ccc([N+](=O)[O-])o2)CC1	0.435897	O=C(O)C1=CC[C@@H]2CC(=O)N12	0.384615	401.423	-0.7819	8	0	4	0.481091	4	106.86	0.438575	0.538094	0.805962	0.000584695	0.00779635	0.0287757	0.00126839	0.0125319	0.00153093	0.681196	0.140417	0.04815	0.319869	0.793217	0.972097	0.0370616	0.0565386	0.00151111	0.015866	0.0186435	0.144966	0.00890092	0.814127	0.157911	0.222906	0.0241555	0.00776579	0.00168794
C[C@@H]1CN(C(=O)CSC2CCOC2=O)CCN1C(=O)CC1=CC=C([N+](=O)[O-])C=C1F	2243353	3059856	9050977		275592	0.66104	-3.03579	real		C=CC(=O)N1C/C(=C\c2ccc([N+](=O)[O-])cc2)C(=O)/C(=C/c2ccc([N+](=O)[O-])cc2)C1	0.5	NC(=O)c1cc([N+](=O)[O-])cc([N+](=O)[O-])c1	0.590909	439.465	1.3844	7	0	4	0.374143	2	110.06	0.48484	0.55544	0.684837	0.0121754	0.691006	0.073127	0.211606	0.0490202	0.0234301	0.69907	0.868697	0.174426	0.0932822	0.911249	0.99487	0.028926	0.0251655	0.00972282	0.0890417	0.0302652	0.165381	0.00807284	0.960826	0.437388	0.2695	0.00397028	0.0170272	0.0500543
CCSC(C)C(=O)N1CCN(C(=O)[C@@H]2[C@H]3CC[C@]4(COC(=O)[C@H]24)O3)CC(C)(C)C1 |&1:13,14,17,22|	22251116	2803140	24008044		275592	0.660458	-3.18814	real		S=C(SSC(=S)N1CCOCC1)N1CCOCC1	0.473684	CC1(C)[C@H](C(=O)O)N2C(=O)C[C@H]2S1(=O)=O	0.37931	424.563	1.5456	6	0	4	0.637587	5	76.15	0.471743	0.405095	0.679551	0.00180363	0.0665813	0.0254534	0.0204203	0.0335075	0.00637059	0.746942	0.780957	0.0620119	0.215253	0.443566	0.985748	0.0857645	0.131687	0.00561216	0.114613	0.0819432	0.216817	0.0525315	0.941078	0.257268	0.503313	0.0589163	0.0326888	0.0239996
CC(C)[C@H]1CN(C(=O)CCc2c[nH]c3ccc(F)cc23)CCN1Cc1cc(Br)cc(C(=O)O)c1						0.660142	-3.53732	wuxi	WXDL_WXCD01003540_SB6827_QS2072	O=C(O)c1ccc(-c2ccc(N(c3ccc(-c4ccc(C(=O)O)cc4)cc3)c3ccc(-c4ccc(C(=O)O)cc4)cc3)cc2)cc1	0.52381	CCn1cc(C(=O)O)c(=O)c2cc(F)c(N3CCN(C(=O)CCC(=O)O)CC3)cc21	0.45098	530.438	5.0693	3	2	2	0.447541	1	76.64	0.187671	0.670822	0.805768	0.146474	0.639148	0.378423	0.667225	0.16356	0.51401	0.59853	0.848227	0.252746	0.537469	0.758884	0.988464	0.012135	0.0292511	0.0885719	0.0452728	0.0238808	0.087393	0.0418984	0.489714	0.732995	0.384962	0.0296944	0.0314192	0.17916
CC(C)CC1(C(=O)NCC2=CCN(C(=O)CSC3=NN=NN3C)CC2)CCNC1=O	14577879	23025266	2793611		275592	0.659957	-1.27209	real		O=C(N1CCCC1)n1ccnn1	0.458333	NNC(=O)c1ccncc1	0.428571	435.554	0.1295	8	2	4	0.338031	1	122.11	0.450781	0.605592	0.688381	0.00742889	0.4477	0.0963771	0.107449	0.0331507	0.0236955	0.720716	0.881198	0.0750825	0.0971815	0.697993	0.998607	0.00946899	0.00660416	0.0109351	0.0330303	0.0384533	0.0879656	0.0300645	0.844129	0.20557	0.49201	0.0243379	0.0601998	0.0170644
CC(C)[C@H]1CN(C(=O)c2ccc(OC(F)(F)F)c(Cl)c2)CCN1C(=O)C1CC(=O)N1						0.659903	-3.6084	wuxi	LN00170421_SD0295_SB3574	CC(C)(CN1C(=O)C(Cl)=C(Cl)C1=O)CN1C(=O)C(Cl)=C(Cl)C1=O	0.45	Oc1ccc(Cl)cc1	0.461538	447.841	2.4361	4	1	4	0.719018	2	78.95	0.0595927	0.206483	0.601899	0.00397355	0.0866619	0.204711	0.0190124	0.0758295	0.00790485	0.734961	0.345124	0.466156	0.0247765	0.763682	0.89136	0.00819971	0.0484424	0.00567296	0.00631532	0.0115992	0.088062	0.00273652	0.719265	0.227185	0.256045	0.00220136	0.0138339	0.00944222
COC[C@H]1CN(C(=O)CSc2ccc(C)cc2)CCN1Cc1cc(B(O)O)co1						0.659769	-1.82528	wuxi	WXDL_WXCD00604437_SB0830_QS1810	CCCCCCCCCc1ccc(B(O)O)cc1	0.44	Cc1cc(O)cc(C)c1Cl	0.375	418.324	0.71932	7	2	4	0.482747	1	86.38	0.254016	0.44707	0.686936	0.0177224	0.616463	0.269737	0.194581	0.307678	0.376509	0.687395	0.839524	0.0817324	0.581934	0.409394	0.961747	0.0145692	0.014974	0.0247062	0.0148007	0.0627254	0.101418	0.0345192	0.703483	0.47894	0.408814	0.0192487	0.0358714	0.0177523
CCN1C=C([N+](=O)[O-])C(C(=O)NS(=O)(=O)CCC2=CC=CC=C2Cl)=N1	15288024	2996414			2740	0.658605	-3.78501	real		O=[N+]([O-])c1ccc(Cl)c2nonc12	0.555556	Nc1ccc(S(=O)(=O)NC(=O)c2ccccc2)cc1	0.517241	386.817	1.7669	7	1	4	0.570714	0	124.2	0.46655	0.867486	0.903366	0.677411	0.938036	0.488629	0.807458	0.0756593	0.139637	0.73788	0.656161	0.538212	0.216471	0.987104	0.999907	0.015984	0.00781595	0.0487706	0.143103	0.0197767	0.0908907	0.0580385	0.980586	0.239531	0.511485	0.0164469	0.0808236	0.539406
CCN(CC(C)(C)CNC(=O)C1CCOC1)C(=O)CSC1=C([N+](=O)[O-])SC=C1	9550016	971382	77334		275592	0.65811	-3.52495	real		O=C1c2c(O)ccc([N+](=O)[O-])c2C(=O)c2c([N+](=O)[O-])ccc(O)c21	0.5	NC(=O)c1cc([N+](=O)[O-])cc([N+](=O)[O-])c1	0.454545	429.564	2.7758	7	1	4	0.348575	1	101.78	0.618273	0.889086	0.401211	0.0464228	0.789964	0.0838686	0.332178	0.0778903	0.510363	0.664171	0.888977	0.121589	0.278861	0.450546	0.991288	0.0209098	0.00528524	0.0159066	0.0705247	0.114923	0.132036	0.0186459	0.939602	0.230367	0.527716	0.0228711	0.100471	0.0786926
CCN(CC)CCCCNC(=O)C[C@@H](Cc1ccccc1C(F)(F)F)NCc1c[nH]c2cccc(Br)c12						0.658035	-3.57799	wuxi	WXDL_LN00145331_AK0925_QS0945	CCN(CC)CCCNC(=O)c1cnc2c3c(cccc13)-c1ccccc1C2=O	0.530612	O=C(O)C(O)c1ccccc1	0.555556	581.521	6.2784	3	3	2	0.196648	1	60.16	0.423951	0.961842	0.591663	0.749729	0.531627	0.0622993	0.126228	0.583702	0.986788	0.676065	0.953057	0.505377	0.754731	0.16296	0.996452	0.0188073	0.00468023	0.107069	0.0808485	0.0216933	0.0423985	0.00526895	0.751582	0.925699	0.226707	0.00581526	0.0449693	0.359114
CC=CCOC1=CC=C(C2=CC=C3CCC[C@H](N)C3=C2)C=C1	8918295	11247986			271570	0.657771	-3.92453	real		Nc1cc2ccccc2cc1N	0.428571	NNCC1CCCCC1	0.352941	293.41	4.6446	2	1	4	0.833117	1	35.25	0.747691	0.838257	0.910079	0.976785	0.575271	0.22624	0.155041	0.6385	0.608226	0.649712	0.447315	0.279541	0.177183	0.284947	0.999948	0.0511665	0.0709074	0.671192	0.422679	0.343837	0.461966	0.0362802	0.92971	0.621823	0.460942	0.245027	0.218289	0.504795
O=C(CN1C(=O)CSC1=S)NC[C@H]1CN(C(=O)c2ccc(Cl)c(Cl)c2)CCO1						0.657709	-3.61761	wuxi	LN00213586_SD0046_SB0506	O=C(Nc1ccc(Cl)cc1)Nc1ccc(Cl)c(Cl)c1	0.538462	NNC(=O)c1ccncc1	0.47619	462.38	1.8109	6	1	4	0.673097	1	78.95	0.321585	0.700452	0.7305	0.183251	0.682279	0.138253	0.253552	0.0762268	0.115644	0.578691	0.914156	0.167674	0.271007	0.871558	0.99547	0.0378721	0.0205107	0.0349841	0.133922	0.0403889	0.0871667	0.142537	0.920747	0.370142	0.514441	0.0440611	0.231229	0.0903358
C=CCSCC(=O)N[C@H]1CN(C(=O)C2=NN(CC(F)F)C=C2[N+](=O)[O-])C[C@H]1C |&1:8,26|	26033743	140843	8159071		275592	0.655906	-3.69509	real		O=C1c2c(O)ccc([N+](=O)[O-])c2C(=O)c2c([N+](=O)[O-])ccc(O)c21	0.541667	NC(=O)c1cc([N+](=O)[O-])cc([N+](=O)[O-])c1	0.454545	417.438	1.5523	7	1	4	0.282533	2	110.37	0.868482	0.842712	0.752866	0.109524	0.48308	0.0991541	0.128335	0.127137	0.166355	0.661024	0.871101	0.344045	0.557865	0.747375	0.999296	0.0165277	0.00325065	0.0113509	0.081989	0.0398139	0.098764	0.0232996	0.86256	0.238034	0.703014	0.0214982	0.0626958	0.0625114
CCCC(=O)N1C[C@@H](OCC)[C@H](CNC(=O)CSC2=C([N+](=O)[O-])SC=C2)C1 |&1:7,11|	22954835	470	971382		275592	0.655697	-3.33337	real		CCOC(=O)NC(=O)c1ccsc1NC(=O)c1ccc([N+](=O)[O-])s1	0.446809	NC(=O)c1cc([N+](=O)[O-])cc([N+](=O)[O-])c1	0.454545	415.537	2.5282	7	1	4	0.357901	2	101.78	0.745334	0.920108	0.557297	0.226836	0.618235	0.116187	0.283839	0.181636	0.239461	0.734013	0.866184	0.0678437	0.349434	0.581016	0.997083	0.0438388	0.013123	0.045113	0.0550796	0.100341	0.245194	0.0500387	0.924419	0.219291	0.553808	0.151096	0.100454	0.054738
CC1=C([N+](=O)[O-])C(C(=O)N2CC3=C(C2)CN(C(=O)C2(O)CCSC2)C3)=NN1C	2025414	2996422	7598899		275592	0.655612	-2.9622	real		Cc1nc2c(=O)n(C)c(=O)nc-2n(C)n1	0.384615	Cc1ncc([N+](=O)[O-])n1CCO	0.433333	407.452	0.09932	8	1	4	0.428311	1	121.81	0.552869	0.864808	0.80984	0.00293802	0.0600501	0.164859	0.0278935	0.0399141	0.00396801	0.692704	0.0349411	0.0910774	0.203156	0.712483	0.992773	0.0212868	0.0330762	0.00512502	0.0576614	0.0203813	0.118833	0.00244052	0.893043	0.213926	0.185724	0.00763548	0.010825	0.0345397
O=C(CN1C(=O)CSC1=S)NCC1CN(Cc2cc(Br)cc(Cl)c2F)CCO1						0.652992	-3.41535	wuxi	WXDL_WXCD00600133_SB0506_QS1276	CC(=O)NC[C@H]1CN(c2ccc(C(C)=O)cc2)C(=O)O1	0.435897	CC(=O)NC[C@H]1CN(c2ccc(N3CCOCC3)c(F)c2)C(=O)O1	0.44	510.838	2.4189	6	1	3	0.468541	1	61.88	0.355002	0.939522	0.647623	0.256781	0.956154	0.161448	0.689939	0.162819	0.639512	0.679122	0.954935	0.200895	0.522465	0.724379	0.998151	0.0362148	0.0132634	0.0593601	0.100751	0.0346558	0.0596283	0.12456	0.935117	0.597662	0.715792	0.0366349	0.249986	0.140933
C=C1CN2C(=NN=C2C(=O)NCCCCN(C)C(=O)C2CC(=O)OC2(C)C)S1	8844540	26393000	64109		275592	0.651588	-3.52013	real		C#CCCCCNC(=O)CI	0.4	CC1(C)[C@H](C(=O)O)N2C(=O)C[C@H]2S1(=O)=O	0.448276	407.496	1.2076	8	1	4	0.534703	1	106.42	0.231368	0.58179	0.698373	0.00522475	0.178521	0.0536775	0.0834768	0.0269801	0.0159446	0.600259	0.608916	0.0789796	0.146989	0.834802	0.988899	0.00899762	0.00887937	0.0123827	0.0339049	0.026017	0.124593	0.0148854	0.824867	0.331072	0.266643	0.00751599	0.0366898	0.0121833
CN1CCc2c(sc(NC(=O)C3CN(C(=O)C=Cc4cccc(OC(F)(F)F)c4)CCS3)c2C(N)=O)C1						0.650425	-3.84911	wuxi	LN00180770_AF0389_SB1321	Nc1cc2ccccc2cc1N	0.571429	NC(=O)c1cc([N+](=O)[O-])cc([N+](=O)[O-])c1	0.454545	554.616	3.3294	7	2	3	0.531236	1	104.97	0.607375	0.883046	0.831205	0.243619	0.528649	0.306847	0.30176	0.145203	0.216224	0.693256	0.666387	0.229345	0.543707	0.88686	0.986908	0.0326217	0.0461516	0.0343386	0.046072	0.0391965	0.107259	0.100464	0.770375	0.745963	0.417049	0.134834	0.0720405	0.227014
CCOC(=O)C1(C(=O)N2C[C@@H]3CN(C(=O)C=CC4=CN(C)N=N4)C[C@]3(C)C2)CC=CC1 |&1:10,24|	24366537	24279834	3000961		275592	0.650405	-2.19972	real		Cc1cc(O)cc(C)c1O	0.428571	NNC(=O)c1ccncc1	0.380952	427.505	1.0347	7	0	4	0.301395	2	97.63	0.45995	0.792102	0.467171	0.00322619	0.0669048	0.0253097	0.0325763	0.0289238	0.0252507	0.818258	0.620558	0.0960294	0.260825	0.542718	0.995994	0.106118	0.0839102	0.0056411	0.0769941	0.0298415	0.0767886	0.00642811	0.931362	0.386557	0.584445	0.0508145	0.0367191	0.0188266
[truncated: 62 more columns]
