# Supplementary material for: SyntheMol-RL: a flexible reinforcement learning framework for designing easily synthesizable antibiotics
Source: Mol Syst Biol. 2026 Apr 23;22(6):833–67. doi: 10.1038/s44320-026-00206-9 (PMC13230741; doi:10.1038/s44320-026-00206-9)
Supplement: Supplementary file 12 — Dataset EV10 [file 44320_2026_206_MOESM12_ESM.xlsx]

## Sheet: Info
Dataset EV10. Randomly sampled compounds.
Tabs
	A set of 150 molecules selected randomly from the Enamine REAL Space (100 molecules) and the WuXi GalaXi (50 molecules).

## Sheet: Random
Dataset Expanded View 10. A set of 150 molecules selected randomly from the Enamine REAL Space (100 molecules) and the WuXi GalaXi (50 molecules).
smiles	reagent1	reagent2	reagent3	reagent4	reaction	s_aureus_activity	solubility	chemical_space	id	molecular_weight	logP	hydrogen_bond_acceptors	hydrogen_bond_donors	Lipinski	QED	stereo_centers	tpsa	AMES	BBB_Martins	Bioavailability_Ma	CYP1A2_Veith	CYP2C19_Veith	CYP2C9_Substrate_CarbonMangels	CYP2C9_Veith	CYP2D6_Substrate_CarbonMangels	CYP2D6_Veith	CYP3A4_Substrate_CarbonMangels	CYP3A4_Veith	Carcinogens_Lagunin	ClinTox	DILI	HIA_Hou	NR-AR-LBD	NR-AR	NR-AhR	NR-Aromatase	NR-ER-LBD	NR-ER	NR-PPAR-gamma	PAMPA_NCATS	Pgp_Broccatelli	SR-ARE	SR-ATAD5	SR-HSE	SR-MMP	SR-p53	Skin_Reaction	hERG	Caco2_Wang
CCC(=O)NCC(=O)NC[C@@]12CN(C(=O)CC3CCC4(CCC4)CO3)C[C@@H]1CCO2 |&1:10,26|	27184034	91364	24366444		275592	0.0020959	-2.685	real		421.538	0.9857	5	2	4	0.63894	3	96.97	0.180987	0.58018	0.574686	0.000632114	0.00884321	0.0186746	0.00150084	0.132796	0.0111264	0.78442	0.148987	0.0253653	0.161229	0.0755564	0.941051	0.0297223	0.0710356	0.00425179	0.00974289	0.0334491	0.125997	0.00229119	0.54236	0.028561	0.0931778	0.00711879	0.00792616	0.00256211	0.018134	0.239442	0.170728	-5.28572
O=C(N[C@@H]1CCC[C@H]1NC(=O)C1=NNC=C1)C1=CC=C2C=CNC2=C1	2049870	248998	79193		275592	0.00370069	-3.75774	real		337.383	1.9719	3	4	4	0.585092	2	102.67	0.524049	0.661157	0.874101	0.695865	0.200142	0.370639	0.154292	0.330437	0.0480185	0.52477	0.423186	0.15812	0.321301	0.90859	0.99695	0.0460188	0.0342674	0.453507	0.107827	0.0747975	0.266204	0.0235922	0.595987	0.0853976	0.328847	0.380851	0.0938269	0.57422	0.408228	0.445622	0.535145	-5.57053
C[C@@H](CNC(=O)[C@@H]1CC[C@H]2[C@@H](C1)C2(F)F)NC(=O)CNC(=O)C1=CC=CC=C1F |&1:6,9,10|	3017573	26044002	4825		275592	0.00332957	-3.78988	real		411.424	1.8578	3	3	4	0.640163	4	87.3	0.576823	0.962454	0.911093	0.0134943	0.0949199	0.193956	0.0153422	0.191996	0.0906769	0.722545	0.537944	0.339317	0.297641	0.306161	0.99635	0.0273359	0.0692593	0.00806042	0.0137232	0.00815579	0.0926195	0.00114758	0.753776	0.10383	0.0831287	0.00524731	0.00526709	0.0185081	0.0075803	0.161406	0.471654	-5.10104
CN(C)[C@@H](CO)C(=O)N1CC2CCC(C1)N2C(=O)[C@]12CC[C@H](C[C@H]1O)C2 |&1:18,21,23|	2015099	26610669	3479415		275592	0.00130122	-0.926791	real		365.474	-0.3382	5	2	4	0.712241	6	84.32	0.0373136	0.565582	0.56523	6.00464e-05	0.0077156	0.145572	0.00114481	0.118598	0.00111315	0.799499	0.020958	0.0105298	0.187275	0.0609316	0.988064	0.00995725	0.130398	0.00139327	0.00164518	0.00265042	0.0561442	0.000120497	0.686731	0.0138637	0.0163519	0.000328164	0.000361532	0.000231644	0.000638956	0.109151	0.143319	-4.80545
CC1(OCC(=O)N2C[C@@H]3C[C@]3(NC(=O)CSC3=NC=CC4=CC=CC=C34)C2)CCCC1	26991829	4005351	3759011		275592	0.0430893	-3.74619	real		439.581	3.3933	5	1	4	0.669843	2	71.53	0.131245	0.933512	0.617549	0.0748181	0.430194	0.157089	0.333978	0.24781	0.179719	0.830157	0.97343	0.0133842	0.428392	0.35655	0.999953	0.0229281	0.0276137	0.103918	0.199461	0.0426957	0.178259	0.0260836	0.969584	0.626403	0.593802	0.0533592	0.122138	0.0812296	0.0505621	0.241144	0.752291	-5.51849
CC(C)C1CN(C(=O)C2=CC=[N+]([O-])C=C2)CCCN1C(=O)COCC1CC1	11250313	284464	2761		275592	0.03112	-1.64449	real		375.469	1.4457	4	0	4	0.556937	1	76.79	0.165758	0.851568	0.670895	0.00219023	0.124855	0.170643	0.0682776	0.150756	0.0382928	0.743026	0.302433	0.0695688	0.16953	0.27819	0.996547	0.0160665	0.0326695	0.00809687	0.048995	0.0137293	0.106083	0.00292509	0.925401	0.330563	0.231125	0.00841647	0.01923	0.0228876	0.00872455	0.265417	0.285287	-5.07479
CC1=NC(N)=NC(C)=C1C(=O)N[C@@H]1CC[C@H](CNC(=O)C2=CC=C(C(C)C)S2)C1	4689180	3729510	3735385		275592	0.00136267	-2.44457	real		415.563	3.18904	6	3	4	0.671067	2	110	0.408305	0.85377	0.893765	0.0398647	0.28638	0.373127	0.226319	0.207248	0.0921875	0.83987	0.739588	0.26733	0.343593	0.704282	0.996503	0.01653	0.0314138	0.163891	0.0745072	0.0266416	0.140315	0.00791009	0.912526	0.212343	0.312408	0.148977	0.0621961	0.304752	0.168027	0.223806	0.649287	-5.28461
CN1C=NC=C1C(=O)N1CCN(CCCCCNC(=O)C2(C3=CC=NN3C)CC2)CC1	8969394	26255987	191563		275592	0.00526158	-0.839566	real		427.553	0.9297	7	1	4	0.601741	0	88.29	0.359907	0.70424	0.546534	0.00279046	0.0660132	0.126374	0.0749182	0.163891	0.192302	0.794027	0.550916	0.118741	0.697186	0.230953	0.990073	0.00347385	0.00836024	0.0162811	0.0300504	0.010464	0.031798	0.000541915	0.703428	0.225197	0.267977	0.00185604	0.00903217	0.00859417	0.00518864	0.48129	0.85315	-5.57182
CC(C(=O)N1CCC[C@]1(C)CNC(=O)CCC1=CC=CC=C1[N+](=O)[O-])N1C=NC=N1	12408183	2024438	3099420		275592	0.00234111	-3.00561	real		414.466	1.8774	7	1	4	0.519566	2	123.26	0.290322	0.697844	0.687703	0.0147146	0.643947	0.119032	0.372647	0.0534723	0.175708	0.720517	0.974297	0.0991904	0.389981	0.681126	0.999959	0.00227084	0.00313262	0.0222219	0.213805	0.0091093	0.0276267	0.000993622	0.971891	0.246056	0.220496	0.000194408	0.0112449	0.0312154	0.0014721	0.609563	0.521674	-5.57704
CC1=NNC(C(=O)N2CC3(CCN(C(=O)CCCOCCC4=CC=CC=C4)CC3)C2)=C1	2806763	515783	60537		275592	0.00165583	-2.99958	real		424.545	2.82222	4	1	4	0.661226	0	78.53	0.0924774	0.751206	0.537261	0.0176548	0.0738688	0.0482964	0.115239	0.329156	0.137677	0.848411	0.67902	0.0522418	0.446101	0.166236	0.997913	0.0145424	0.0262111	0.0222476	0.0299485	0.0385162	0.175013	0.00183139	0.863642	0.615757	0.341977	0.0178677	0.0311682	0.0283523	0.0275014	0.357133	0.886075	-5.45114
CC(=O)NC(=CC1=CC=CS1)C(=O)N1C[C@H]2[C@H](N(C)C(=O)C=C3CCCCC3)[C@H]2C1	22126988	2016497	4107492		275592	0.00549981	-2.97414	real		427.57	3.0308	4	1	4	0.734636	3	69.72	0.087339	0.88399	0.461712	0.0261363	0.382999	0.260956	0.113835	0.227198	0.131954	0.825474	0.772816	0.0710156	0.25774	0.621272	0.997813	0.0191124	0.0442533	0.0201625	0.0487333	0.017887	0.193055	0.00775185	0.957681	0.546336	0.585339	0.0422264	0.126839	0.0599183	0.037669	0.403984	0.413359	-5.21322
CCC1=CC(C(=O)N(CCNC(=O)C2CCCS2)CC(C)O)=CC2=C1NN=C2	15486154	3078321	3068276		275592	0.0186183	-2.57699	real		404.536	1.9601	5	3	4	0.62476	2	98.32	0.049667	0.259031	0.706224	0.120953	0.515707	0.276953	0.433837	0.178582	0.0847385	0.484889	0.889934	0.124186	0.135715	0.805347	0.9994	0.0120227	0.00979074	0.106713	0.0321586	0.00947974	0.126824	0.0124301	0.602512	0.277652	0.204647	0.00476334	0.0297118	0.123394	0.0398636	0.232318	0.516879	-5.68853
CC1=C(O)N=C(C(=O)NC[C@@H](C)NC(=O)CC2CC(C3=CC=CC=C3)=NO2)S1	3062762	8158430	3540753		275592	0.0371219	-2.96883	real		402.476	1.97492	7	3	4	0.655403	2	112.91	0.17853	0.254444	0.723047	0.235628	0.500819	0.324528	0.269984	0.239304	0.287785	0.658326	0.828689	0.251135	0.0980099	0.772846	0.991407	0.0182152	0.024277	0.212409	0.0270582	0.0434933	0.249647	0.0406523	0.684545	0.568648	0.313312	0.0559184	0.103771	0.255532	0.0687414	0.382917	0.430954	-5.46955
O=C(CCC(=O)C1=CC=C(O)C=C1)N[C@H]1CC[C@@H](NC(=O)C2(Cl)CC23CCC3)CC1	2796118	3748403	3661011		275592	0.0523643	-4.29501	real		432.948	3.4503	4	3	4	0.45389	1	95.5	0.457469	0.489322	0.869528	0.124802	0.389724	0.169752	0.257349	0.120956	0.153943	0.808156	0.889935	0.293055	0.0983757	0.3167	0.995579	0.289607	0.126595	0.0257155	0.115714	0.353152	0.698372	0.0546943	0.590325	0.217498	0.621071	0.197969	0.271947	0.632583	0.329144	0.362956	0.142009	-5.67258
CCOC1=CC=C(F)C(C(=O)N2CC3CC(C2)N(C(=O)COC(C)C)C3)=C1N	26590722	2021419	3567739		275592	0.00182743	-2.43059	real		393.459	1.9045	5	1	4	0.746506	2	85.1	0.298447	0.968357	0.847171	0.00645314	0.144916	0.0738728	0.0807113	0.168609	0.0215992	0.83451	0.40583	0.0696716	0.205806	0.386194	0.999651	0.00744029	0.0644082	0.0590339	0.0525781	0.00758945	0.0561007	0.0010364	0.95966	0.109951	0.0615554	0.00472158	0.00206771	0.00186749	0.00678256	0.0764042	0.734876	-4.61225
CC(NC(=O)C1=NN2CCCNC2=N1)C(C)NC(=O)C1=CC(F)=CC=C1N1C=CN=C1	9311022	3532955	2223548		275592	0.00842404	-2.88316	real		426.456	1.3553	8	3	4	0.54766	2	118.76	0.296454	0.389914	0.865853	0.0991594	0.345437	0.243091	0.600238	0.0877692	0.413662	0.665167	0.862727	0.2795	0.479927	0.922704	0.998265	0.00303586	0.00654309	0.226316	0.0767104	0.00686082	0.0425561	0.00518336	0.744841	0.334594	0.166327	0.00794838	0.0164414	0.0946906	0.0465402	0.245026	0.843956	-5.252
CC1=NN(CC(=O)N2CCC(C3(O)CN(C(=O)CCCCC(C)C)C3)CC2)C(C)=C1C	26333909	2796412	2786772		275592	0.00181515	-2.32355	real		432.609	2.83666	5	1	4	0.640914	0	78.67	0.0471603	0.782697	0.550209	0.000286699	0.0308358	0.0450917	0.0199998	0.305001	0.0330932	0.926579	0.446729	0.0441905	0.356442	0.079156	0.995945	0.00605688	0.0289089	0.00828099	0.00819673	0.0104654	0.0498696	0.000379341	0.957349	0.778386	0.290538	0.00152646	0.00966541	0.00416989	0.00316614	0.215852	0.779623	-5.17808
O=C(NC1CC12CC(NC(=O)C1C=CCC1)C2)C1=CC(C2CC2)=NNC1=O	22396636	3478449	11253483		275592	0.00633174	-3.6253	real		368.437	1.3806	4	3	4	0.683135	2	103.95	0.175821	0.524953	0.831628	0.00303387	0.0852992	0.278666	0.059957	0.0695922	0.00686137	0.700491	0.229904	0.251841	0.233764	0.581761	0.993721	0.0383209	0.0969287	0.00775952	0.0178074	0.0342343	0.240243	0.00999591	0.378256	0.05823	0.246141	0.0179963	0.0563031	0.0522911	0.0576885	0.302397	0.0738729	-5.31064
CCOCCOC(C)C(=O)NCCCCC1CCCN(C(=O)C2=CN=NN2C)C1	6871321	2015698	3051173		275592	0.00171027	-0.865994	real		409.531	1.3954	7	1	4	0.524068	2	98.58	0.292909	0.884189	0.717579	0.00649197	0.189126	0.044312	0.0983087	0.181421	0.0709132	0.875546	0.784159	0.0344769	0.478269	0.223796	0.999819	0.00154151	0.00692253	0.0152575	0.013668	0.00657053	0.0485667	0.00114475	0.972463	0.492681	0.228712	0.00185752	0.00985307	0.00075614	0.00237147	0.2928	0.57415	-5.19744
C[C@H](CCNC(=O)C1=CC=CC(N2CCOCC2)=N1)NC(=O)C1COC(=O)C1	7191045	8975	3478426		275592	0.00908692	-2.05869	real		390.44	0.1059	7	2	4	0.635853	2	109.86	0.481361	0.516994	0.876681	0.0183101	0.0393224	0.0717356	0.0413228	0.0369692	0.00479802	0.313703	0.113651	0.130831	0.446761	0.797561	0.967794	0.0458767	0.0230022	0.0281616	0.0277487	0.0300528	0.162645	0.0180825	0.685673	0.0176307	0.154455	0.0436105	0.0443748	0.038631	0.313567	0.417402	0.229356	-5.03863
CC(C)CC(CNC(=O)C(C)(C)CF)NC(=O)C1=C(CC2=CC=CC=C2)ON=C1	2807094	11393012	3479986		275592	0.00448186	-4.35825	real		403.498	3.5218	4	2	4	0.6357	1	84.23	0.24347	0.88789	0.816014	0.0906221	0.932266	0.337194	0.82779	0.0657623	0.185732	0.872073	0.983191	0.43341	0.168879	0.458271	0.999937	0.00463393	0.00658451	0.0981342	0.279669	0.0217455	0.0833198	0.0123209	0.977956	0.665	0.606225	0.00529106	0.0770746	0.285091	0.0129898	0.312368	0.791402	-4.88936
CC[C@@H]1OCC[C@H]1C(=O)N(CCCNC(=O)C1C(C)(C)C1(F)F)CC1=CC=CN=C1 |&1:2,6|	257038	3754762	24577958		275592	0.00307167	-3.05917	real		423.504	3.0229	4	1	4	0.620076	3	71.53	0.665412	0.971256	0.74202	0.0101583	0.733088	0.0639234	0.438675	0.0432534	0.201173	0.862924	0.990455	0.103362	0.495037	0.180536	0.999992	0.00275655	0.00551823	0.0235281	0.389761	0.0146002	0.038923	0.00117032	0.987076	0.242607	0.55152	0.00197814	0.040367	0.086084	0.00786877	0.470066	0.81877	-5.0363
COC1=CC(CC(=O)N2CCC3CCC(C2)N3C(=O)C2=CC=C3NC=NC3=C2)=CC=C1O	3693867	1803	50946		275592	0.00222646	-4.86807	real		434.496	2.7253	5	2	4	0.657955	2	98.76	0.10673	0.292705	0.488922	0.0423761	0.484161	0.318193	0.603842	0.16476	0.0675392	0.826336	0.714362	0.0247979	0.0971331	0.693285	0.998718	0.00631691	0.0101604	0.100863	0.0366956	0.0348033	0.207633	0.00647968	0.640391	0.435323	0.234826	0.0169282	0.0548326	0.0801463	0.0717472	0.172771	0.677445	-5.52352
CCCNC(=O)CCC(=O)NC(C)C1CCN(C(=O)C2=C(C)N=C(COC)S2)C1	10913413	2217470	3769250		275592	0.00192251	-1.45834	real		424.567	1.87112	6	2	4	0.597194	2	100.63	0.0934462	0.510159	0.712241	0.00270655	0.0720221	0.134081	0.0284876	0.152041	0.00975841	0.789904	0.608039	0.0653795	0.0722029	0.378989	0.995421	0.0052352	0.011157	0.0173955	0.00395874	0.00681646	0.0599898	0.0015249	0.887232	0.201931	0.111713	0.00167286	0.0195805	0.00178677	0.00514303	0.222843	0.321756	-5.22631
CN1C(=O)CCCC1C(=O)N1CCC(N2CCN(C(=O)CCCC3CC3)CC2=O)CC1	15153819	3771717	3479082		275592	0.000182853	-1.45198	real		432.565	1.2394	4	0	4	0.632463	1	81.24	0.0147438	0.902625	0.352769	0.000435204	0.123994	0.266871	0.0240807	0.305038	0.00624935	0.912721	0.265298	0.0151618	0.0708606	0.157923	0.99425	0.00607266	0.0648594	0.00258255	0.00243431	0.00716502	0.100466	0.000678188	0.969565	0.277372	0.175888	0.0024768	0.00544379	0.000860188	0.00157578	0.172429	0.252974	-4.91602
CCN(CC(C)(C)CNC(=O)CC1=CCCC1)C(=O)C1=C(C)N=C(C(C)(C)OC)S1	9550016	10700151	2000439		275592	0.0140263	-3.53685	real		435.634	4.43792	5	1	4	0.551716	0	71.53	0.218225	0.77268	0.601241	0.020051	0.871122	0.140423	0.737903	0.0730104	0.356522	0.898954	0.987686	0.263511	0.137002	0.241509	0.999872	0.00423368	0.00411219	0.0801235	0.147713	0.0439842	0.0640856	0.00914311	0.989199	0.77401	0.682713	0.00224205	0.246686	0.383265	0.0170793	0.585123	0.747059	-4.69821
CC1=CC=C(C(=O)N2CC(F)(CNC(=O)CN3C=CN=C3C)C2)C=C1C#N	9003111	947988	3592247		275592	0.00110763	-3.39585	real		369.4	1.35212	5	1	4	0.861333	0	91.02	0.452949	0.842079	0.854613	0.00204227	0.0519857	0.109656	0.0123815	0.0558776	0.0338427	0.706972	0.234672	0.269902	0.495446	0.271765	0.998601	0.00467316	0.00547261	0.00258126	0.0380674	0.00621865	0.032135	0.000773267	0.845392	0.124797	0.112232	0.00118849	0.00187944	0.000986844	0.00220966	0.2553	0.58777	-4.95534
CC1(C(=O)N2C[C@H]3C[C@H](O)[C@@H]2[C@@H]3NC(=O)COCC2=CC=CC=C2Cl)CC1 |&1:6,8,10,11|	26382533	86791	238858		275592	0.00137483	-2.93012	real		392.883	1.7331	4	2	4	0.772422	4	78.87	0.145563	0.879877	0.58877	0.00872099	0.204	0.0296779	0.0133082	0.133053	0.153725	0.77336	0.423285	0.0139988	0.235203	0.0685476	0.999265	0.0322768	0.0903692	0.0186223	0.0666141	0.0167008	0.17238	0.00190772	0.848802	0.104645	0.204787	0.00711184	0.0119913	0.0121814	0.0199901	0.256939	0.444735	-5.06636
CCCNCCNC(=O)C1=CNC2=CC=C(I)C=C2C1=O	2131465	2016313			240690	0.156843	-3.46693	real		399.232	1.8621	3	3	4	0.513075	0	73.99	0.597159	0.903315	0.827138	0.775005	0.331655	0.132896	0.130369	0.456991	0.475908	0.5301	0.184236	0.321715	0.605761	0.632682	0.995222	0.144217	0.0320664	0.393351	0.0287571	0.0393564	0.123712	0.00733945	0.739118	0.151081	0.130966	0.0673085	0.0659898	0.0738708	0.181013	0.617969	0.723828	-5.46875
CC(=O)N[C@H](CC1CCC1)C(=O)NCCCCNC(=O)C1(CC(F)F)CC1	64085	17432226	10799235		275592	0.00331602	-2.72749	real		387.471	2.1293	3	3	4	0.448464	1	87.3	0.811084	0.957226	0.757009	0.00666384	0.124393	0.0613906	0.0275331	0.131003	0.0917598	0.803748	0.467405	0.433617	0.40743	0.104855	0.985195	0.0298214	0.024998	0.00698815	0.0482805	0.0294877	0.0657916	0.0052677	0.697977	0.0918451	0.388653	0.0408503	0.0501406	0.033402	0.09818	0.470127	0.500711	-5.11571
COC1=CC=CN=C1C(=O)N1C[C@H]2[C@@H](NC(=O)C(F)(F)C3CCCC3)CO[C@H]2C1 |&1:12,13,27|	26362097	3052417	2773462		275592	0.00839927	-4.19936	real		409.433	1.8713	5	1	4	0.803218	3	80.76	0.551617	0.976377	0.954459	0.0193911	0.200378	0.205311	0.0944593	0.176393	0.0124532	0.792726	0.885967	0.0622673	0.430689	0.580003	0.999978	0.00622817	0.0237435	0.0258879	0.113543	0.00935998	0.082252	0.00479421	0.9728	0.248332	0.294462	0.0333206	0.00748786	0.0790502	0.023471	0.11464	0.592421	-4.54339
CC(C)=CC(=O)N1CC[C@H](NC(=O)C(C)(C)OC2=CC=C(Cl)C=C2C)C1	2243664	4232136	2411		275592	0.00148751	-3.62715	real		378.9	3.48912	3	1	4	0.797692	1	58.64	0.109371	0.784379	0.816034	0.249333	0.910755	0.158678	0.360934	0.141848	0.275358	0.927015	0.975566	0.249533	0.106554	0.400951	0.999952	0.00575046	0.0128694	0.0675036	0.167975	0.0208353	0.1418	0.0116188	0.994427	0.457275	0.621425	0.00218374	0.071576	0.0787567	0.0103077	0.382323	0.494879	-4.71469
CC1=CC=C(Br)C(C(=O)N2CCOC(CNC(=O)CC3CC=CCC3)C2)=C1	7687856	68623	3478532		275592	0.00341027	-2.3019	real		435.362	3.46112	3	1	4	0.721227	2	58.64	0.451886	0.941286	0.857087	0.135955	0.926008	0.162305	0.49704	0.201836	0.226011	0.847961	0.97037	0.276657	0.364698	0.335588	0.999934	0.0113178	0.0226242	0.054227	0.0474071	0.0144344	0.173311	0.024433	0.96887	0.640765	0.62336	0.0201608	0.101372	0.143066	0.049323	0.562315	0.704122	-4.84111
CC1=CC(C)=C(CC(=O)NCCCCCCNC(=O)[C@@H]([C@H](C)O)N(C)C)S1	57206	3771009	26762875		275592	0.0216239	-0.637015	real		397.585	2.01124	5	3	4	0.4714	2	81.67	0.115852	0.456002	0.555767	0.0147017	0.323634	0.175635	0.0543222	0.215711	0.33325	0.822186	0.579648	0.214963	0.209546	0.166368	0.940433	0.0154587	0.0218913	0.0306873	0.00664418	0.0101552	0.0527183	0.00495222	0.805393	0.561171	0.0703838	0.00552407	0.0229486	0.0254344	0.0166077	0.339009	0.614243	-5.40004
CC(NC(=O)OC(C)(C)C)C1=CN(CC2CCCN2C(=O)C2(C)CC(=O)C2)N=N1	11259855	3479444	3594312		274860	0.00071176	-2.70781	real		405.499	2.224	7	1	4	0.805028	2	106.42	0.220244	0.852137	0.849425	0.00066568	0.112585	0.16759	0.0268057	0.0512817	0.0110316	0.793571	0.454413	0.108004	0.231043	0.371693	0.999592	0.00176396	0.00609689	0.00790169	0.00237382	0.00287644	0.023762	0.00105236	0.954841	0.0611228	0.18702	0.00107604	0.00465991	0.00216529	0.00372648	0.11777	0.0330401	-4.68171
CCCCN1N=CC(C(=O)N2C[C@@H](NC(=O)CCN3CCNC(=O)C3)C[C@H]2CO)=C1C	8173766	3570452	7954720		275592	0.00179967	-1.75048	real		434.541	-0.49488	7	3	4	0.482309	2	119.8	0.0811079	0.143986	0.317722	0.000574489	0.0151274	0.10621	0.00669839	0.111618	0.0151803	0.625738	0.125287	0.122712	0.210469	0.34666	0.920911	0.0115465	0.0354379	0.00348638	0.00180586	0.00417832	0.0605624	0.00049982	0.343955	0.0739143	0.07765	0.000452377	0.00416933	0.00246274	0.00805014	0.236924	0.365358	-5.39009
COC1=CNC(C(=O)NC2CCN(C(=O)C3CCCCN(C)C3=O)C2)=CC1=O	2051473	3744877	3052425		275592	0.00527242	-3.29232	real		390.44	-0.0273	5	2	4	0.70166	2	111.81	0.0683383	0.308213	0.765152	0.00959137	0.056602	0.187671	0.0406306	0.12192	0.0059877	0.672461	0.191189	0.0310235	0.103184	0.707345	0.991088	0.0183883	0.0166913	0.0232124	0.013898	0.0149265	0.0812322	0.00476771	0.625873	0.0958232	0.106506	0.0143696	0.0256467	0.00965667	0.0451498	0.162909	0.226693	-5.12574
COCCOC(C)C(=O)N[C@H]1C[C@H](NC(=O)C2=CN=C3C=NC=CC3=C2)C1	2018815	2809018	3060250		275592	0.00232126	-1.89547	real		372.425	1.0583	6	2	4	0.671936	1	102.44	0.563461	0.789053	0.880079	0.0639121	0.0380113	0.0929225	0.038697	0.0831514	0.00418816	0.651704	0.235541	0.041596	0.388421	0.693734	0.997447	0.028774	0.0108737	0.118635	0.0983616	0.0274926	0.0688038	0.0140266	0.787951	0.0250526	0.194349	0.0650281	0.0397897	0.0168128	0.157064	0.279726	0.363383	-5.13638
CC1=NC2=CC=CC=C2C=C1C(=O)NCC(O)CNC(=O)[C@H]1C[C@@H](C2=CC=C(O)C=C2)C1	3001169	9995834	17587385		275592	0.00952697	-3.91179	real		433.508	2.64952	5	4	4	0.457769	1	111.55	0.360974	0.358752	0.808315	0.234505	0.294234	0.590785	0.291799	0.343246	0.130782	0.796119	0.611974	0.187607	0.209481	0.514206	0.997475	0.0354233	0.0229258	0.166944	0.0385937	0.0314398	0.146831	0.0213719	0.692717	0.363222	0.2543	0.0518204	0.0934597	0.414668	0.0895098	0.16931	0.626381	-5.47773
CCN(C(=O)CC1=CC=C(C#N)C=C1)C1CCCN(C(=O)C2CCC(=O)N2C2CC2)C1	4506526	3102404	2061429		275592	0.000331124	-2.46765	real		422.529	2.09368	4	0	4	0.702698	2	84.72	0.0745326	0.856511	0.512654	0.000981935	0.205517	0.154547	0.0320662	0.208141	0.00952444	0.933881	0.731036	0.040805	0.176385	0.206033	0.998235	0.00996	0.035829	0.0042978	0.0153901	0.00869561	0.0402642	0.00166499	0.985542	0.258348	0.144049	0.00591188	0.00484336	0.00433175	0.0112002	0.171263	0.39333	-4.89977
CC1=CC=C2OC(C(=O)N3CC(NC(=O)CCCC4CC4)CC34CCCC4)=CC2=N1	26059468	2303462	3479082		275592	0.0068904	-4.5747	real		409.53	4.36002	4	1	4	0.769116	1	75.44	0.207702	0.958387	0.798861	0.221142	0.796533	0.335305	0.736147	0.276326	0.355762	0.831304	0.97465	0.0483074	0.447142	0.527069	0.999988	0.0266323	0.0920003	0.0426197	0.111452	0.0271268	0.282832	0.0157776	0.986702	0.857974	0.647278	0.0466008	0.0962641	0.231297	0.0155873	0.241555	0.794218	-5.29901
CCC1=CC=C(C(=O)NCCC2(O)CCN(C(=O)C3(O)CCOCC3)C2)C(C)=N1	26680269	26769202	2231635		275592	0.00104213	-1.39067	real		405.495	0.57722	6	3	4	0.638253	1	111.99	0.182826	0.402212	0.706831	0.000956101	0.0136267	0.069383	0.00598943	0.0956923	0.00493086	0.668369	0.0651194	0.036227	0.338111	0.185367	0.990975	0.0083833	0.0179919	0.00865138	0.00572795	0.0059244	0.0508046	0.000863189	0.762871	0.114903	0.0270423	0.00103696	0.0102128	0.00154259	0.00681864	0.182781	0.283198	-5.00742
CN1CCCC1C(=O)N[C@@H](CNC(=O)CSC1=CC=CC=C1Cl)C1CCCCC1	4411696	2047437	13120		275592	0.0302124	-3.54217	real		438.037	3.7076	4	2	4	0.608421	2	61.44	0.112522	0.839951	0.764538	0.12124	0.758961	0.292595	0.141755	0.414387	0.833214	0.845837	0.989445	0.20035	0.418317	0.314782	0.999808	0.00436119	0.00734713	0.0455974	0.0172003	0.0113347	0.0673826	0.0254354	0.90788	0.667717	0.491188	0.0106287	0.14092	0.10989	0.0164721	0.548423	0.570348	-5.31341
CN1N=CC=C1CC(=O)N[C@H]1C[C@@H](CNC(=O)C2=CCS(=O)(=O)C2)C1	22693246	3765682	11166045		275592	0.00330009	-1.57731	real		366.443	-0.6716	6	2	4	0.693699	0	110.16	0.272938	0.718392	0.823864	0.000628743	0.0096617	0.139021	0.00133829	0.0667727	0.00645069	0.600527	0.104405	0.218357	0.122098	0.557837	0.9753	0.0229814	0.0285231	0.00278597	0.00420325	0.0114132	0.100811	0.00154471	0.174627	0.0209695	0.139068	0.00184295	0.00764182	0.00517326	0.00723302	0.286422	0.0252399	-5.67941
COC1=CC=C(C(CN(C=O)CC2=CN(C)N=C2C2=CC=CS2)C(F)F)C=C1	26286301	8846116	2947		275550	0.0311431	-3.33766	real		405.47	4.1645	5	0	4	0.502339	1	47.36	0.416556	0.923686	0.854197	0.569874	0.985115	0.340576	0.93572	0.112815	0.635879	0.85135	0.987139	0.29577	0.202873	0.618874	0.999974	0.0111557	0.0135711	0.163743	0.43776	0.0331829	0.131232	0.0562719	0.96816	0.89393	0.681948	0.0367845	0.0798788	0.461287	0.0869147	0.147488	0.842146	-4.7739
CCC1=C(C)C=C(C(=O)N2CCN(C(=O)C3=CC=C(C)C=C3)CC2C2=CC=C(F)C=C2)O1	2807361	3744058	1301		275592	0.00648215	-4.01739	real		434.511	4.93744	3	0	4	0.584656	1	53.76	0.0318745	0.875105	0.85502	0.0338864	0.96924	0.691046	0.968102	0.119061	0.0188765	0.833914	0.729537	0.303104	0.0225913	0.868387	0.999952	0.00189644	0.0211533	0.00708126	0.040521	0.00360887	0.10071	0.0109652	0.990661	0.985033	0.59858	0.00202114	0.0189794	0.167431	0.00281077	0.131661	0.894748	-4.69607
CCOC(=O)C1=CC=C(C(=O)NC[C@@H](NC(=O)C2CN(CC)CCO2)C(C)(C)C)C=C1	11823986	3695747	2991435		275592	0.00614558	-1.98664	real		433.549	1.8447	6	2	4	0.607551	2	96.97	0.452716	0.432649	0.802037	0.0179573	0.199422	0.187293	0.0558909	0.127259	0.0761773	0.634279	0.505485	0.336295	0.525493	0.448741	0.93758	0.00985319	0.024919	0.0303502	0.00875488	0.0173226	0.0542201	0.0045913	0.89878	0.137207	0.0628362	0.0145343	0.0148396	0.0278217	0.0203544	0.343797	0.628343	-5.05901
CN(CC1CCCN(C(=O)CC(C)(C)C#N)C1)C(=O)C1(C2=CC=C3OCCOC3=C2)CC1	8000648	8847153	3478860		275592	0.000457988	-3.00998	real		439.556	3.12628	5	0	4	0.68012	1	82.87	0.105058	0.94242	0.530251	0.00872896	0.330594	0.0788695	0.0755954	0.362669	0.358888	0.938683	0.982534	0.0254744	0.338848	0.107614	0.999869	0.00534768	0.017599	0.0106572	0.0405575	0.0111844	0.0278818	0.00121399	0.992838	0.465007	0.268638	0.0040124	0.00497327	0.0227681	0.0063241	0.109383	0.749947	-4.62985
CC1=CC(C(=O)NCC2(C)CCN(C(=O)C3=CC4=CC=CC=C4C=C3N)C2)=NN=C1C	4689389	16544102	2203		275592	0.0089823	-4.22876	real		417.513	3.11104	5	2	4	0.635383	1	101.21	0.191853	0.868076	0.876035	0.119942	0.468514	0.308678	0.472271	0.351954	0.107454	0.78221	0.952521	0.311362	0.481428	0.840748	0.999452	0.0129776	0.0268866	0.217977	0.0788644	0.0164563	0.115864	0.0141107	0.895012	0.750997	0.490035	0.0767036	0.0213991	0.222925	0.0589915	0.189921	0.900402	-5.31127
CC1=CC(C(=O)NC2CCN(C(=O)C3=CCCCCC3)C2)=NC2=CC=CC=C12	2051473	3478409	235990		275592	0.0124625	-4.44098	real		377.488	3.76442	3	1	4	0.88574	1	62.3	0.327596	0.944573	0.71758	0.768217	0.935686	0.384438	0.846044	0.27478	0.232415	0.837405	0.944344	0.113273	0.358194	0.755357	0.999986	0.0228794	0.0266837	0.368532	0.30177	0.0289662	0.234012	0.0673254	0.991715	0.752156	0.78246	0.0926671	0.317951	0.552296	0.148796	0.550392	0.820042	-5.04694
CC1=CC=C(C(=O)N2CCCC2CNC(=O)CCC2=CSC(C)=N2)C(F)=C1	2113588	2809295	76014		275592	0.000968204	-3.05394	real		389.496	3.25264	4	1	4	0.824933	1	62.3	0.225705	0.93677	0.897082	0.100617	0.859327	0.392919	0.37728	0.231726	0.0750261	0.844916	0.973907	0.226035	0.226819	0.595539	0.999968	0.00663464	0.0167508	0.0607263	0.0281884	0.00558647	0.138149	0.00487395	0.980017	0.493733	0.313744	0.00515225	0.0156486	0.0205845	0.00701266	0.239968	0.560385	-4.8578
CN(C(=O)CC1=NSC=C1)C1CC(NC(=O)CN2C=CC3=CC(F)=CC=C32)C1	27049825	3062313	3735495		275592	0.0155994	-2.3723	real		400.479	2.5852	5	1	4	0.691648	0	67.23	0.2244	0.943635	0.811913	0.0821621	0.607085	0.417587	0.173247	0.180675	0.0931123	0.809428	0.942086	0.129099	0.207052	0.68929	0.999726	0.0327677	0.0541074	0.108507	0.0771879	0.0181915	0.119501	0.00837372	0.926422	0.284643	0.354752	0.0167798	0.0202967	0.0349819	0.0167042	0.164013	0.405287	-5.03049
C#CC1=CC=C(C(=O)NC2CC(CNC(=O)C3=NC(C(=O)NC)=CC=C3)C2)C(OC)=C1	24366216	3771696	26765502		275592	0.00596632	-3.65874	real		420.469	1.3695	5	3	4	0.58641	0	109.42	0.514124	0.38728	0.90708	0.138031	0.129508	0.498222	0.324649	0.190936	0.121495	0.636476	0.79625	0.256738	0.48229	0.78109	0.994851	0.0256706	0.0346759	0.130532	0.0270493	0.0540089	0.149095	0.0310607	0.83409	0.270151	0.329255	0.152733	0.0803284	0.114373	0.101029	0.151926	0.394079	-4.93498
COC1=NN2C(C(=O)N3CCN(C(=O)C4=CC=C5COCC5=C4)C[C@@H]3C)=CN=C2C=C1	2243352	11249987	2061588		275592	0.0170175	-2.55888	real		421.457	1.7548	7	0	4	0.640282	1	89.27	0.143102	0.584404	0.703679	0.00999005	0.357504	0.394373	0.390809	0.0646191	0.0221506	0.844436	0.499887	0.0514742	0.159783	0.936154	0.998043	0.00359034	0.0273679	0.0359796	0.0270017	0.0125307	0.084022	0.00469558	0.94872	0.700062	0.41786	0.00709179	0.0107008	0.00654254	0.0172022	0.127022	0.540083	-4.55005
CC1=CC=C(C(=O)NC(CNC(=O)C(C)(C)CC(C)C)C2=CC(F)=CC(Cl)=C2)N=C1	26168592	7458754	3742885		275592	0.0216317	-4.91849	real		433.955	4.84212	3	2	4	0.625145	1	71.09	0.168322	0.804648	0.890089	0.0762183	0.886424	0.40716	0.807795	0.0706133	0.212131	0.92572	0.963991	0.535045	0.225009	0.527085	0.99995	0.00341614	0.00682183	0.133914	0.223009	0.0213025	0.0532469	0.0139273	0.982705	0.674224	0.446064	0.00338969	0.0707345	0.540795	0.0188838	0.284323	0.820885	-4.90872
CCC1=CC=CC(CC)=C1CC(=O)NCC1=CC=CC(NC(=O)C(C)C(C)COC)=C1	62241	3047270	10798209		275592	0.0195167	-4.84577	real		424.585	4.5274	3	2	4	0.556974	2	67.43	0.131984	0.813099	0.674245	0.073324	0.642898	0.219839	0.427347	0.223565	0.293296	0.910936	0.955989	0.313227	0.0972852	0.312221	0.998511	0.0124867	0.0175985	0.13219	0.061768	0.0282621	0.0520713	0.0211063	0.922377	0.92854	0.332107	0.0139032	0.108589	0.286757	0.0867685	0.365856	0.924437	-4.7902
CC1CC2(CCN(C(=O)C3=CC(C(N)=O)=CS3)CC2)CN1C(=O)C1=C(F)C=CS1	22813791	2999484	2019530		275592	0.00991081	-3.60339	real		435.546	3.2046	5	1	4	0.803599	1	83.71	0.278932	0.926749	0.693195	0.0407215	0.234263	0.184192	0.327813	0.15294	0.0841945	0.762273	0.463563	0.0996274	0.435114	0.545234	0.997611	0.0612135	0.0856436	0.0125741	0.0646017	0.0568015	0.203301	0.00792092	0.943068	0.300171	0.312932	0.0618328	0.0375534	0.0557611	0.15962	0.241187	0.710478	-5.08427
C[C@]12CN(C(=O)CC3=CC(F)=CC(Cl)=C3)C[C@H]1CN(C(=O)C1=CC(F)=CC=C1)C2 |&1:1,16|	24366537	76799	1698		275592	0.0172752	-4.89977	real		418.871	3.7814	2	0	4	0.760708	2	40.62	0.097493	0.972084	0.855034	0.0709234	0.393096	0.250169	0.219446	0.226258	0.206722	0.878107	0.904853	0.180028	0.32645	0.468898	0.999751	0.0180522	0.0690682	0.0401145	0.0959621	0.00767523	0.0561659	0.00312773	0.983487	0.771892	0.280203	0.00414823	0.0124363	0.0708725	0.0154151	0.233667	0.909182	-4.59358
CCC1=CC=CC=C1C(CNC(=O)C1=NN(C)C=C1C)NC(=O)[C@H]1CC1(C)C	5884118	22237489	2802476		275592	0.00544542	-3.44282	real		382.508	2.92432	4	2	4	0.773019	2	76.02	0.256735	0.945531	0.906173	0.0716232	0.768978	0.368454	0.298226	0.191965	0.203679	0.865973	0.965178	0.284413	0.274402	0.346624	0.999962	0.00483211	0.0121837	0.0402586	0.0689047	0.0123282	0.0506244	0.00270486	0.973724	0.490925	0.373447	0.00863481	0.031771	0.196303	0.00435354	0.40339	0.532228	-4.93902
CC(=O)NC(COC(C)C)C(=O)NC1C=CCN(C(=O)C2=NC=C(Cl)C=C2F)C1	11456686	9871351	2805025		275592	0.0261311	-2.42985	real		426.876	1.3006	5	2	4	0.63995	2	100.63	0.37492	0.784514	0.831878	0.00347093	0.103705	0.144228	0.0305333	0.0390409	0.0155467	0.804863	0.436176	0.224058	0.191614	0.625563	0.996103	0.0115064	0.0101297	0.0174675	0.0329479	0.0111344	0.0466509	0.00365791	0.91295	0.152207	0.133321	0.00179852	0.0109375	0.00320609	0.00717837	0.249615	0.222176	-5.10346
CCC1=CC=CC2=C1C=C(C(=O)NCC(C)(C)NC(=O)CCC1=CC(C)=NC(C)=C1)N2	3831154	3341650	26272988		275592	0.00458385	-4.01891	real		420.557	3.99954	3	3	4	0.514741	0	86.88	0.172103	0.585315	0.76547	0.269343	0.630948	0.325277	0.487651	0.344889	0.348951	0.88246	0.936672	0.294091	0.391235	0.580379	0.99626	0.0253552	0.021907	0.229052	0.0935954	0.0455447	0.0807582	0.02428	0.915167	0.769737	0.290799	0.0229114	0.0818507	0.296988	0.0429146	0.316081	0.8315	-5.55197
COC1(CC(=O)N2C[C@@H]3C[C@H](NC(=O)COCC4CCCO4)C[C@@H](C3)C2)CCCC1	27271800	2049822	22371123		275592	0.000761074	-2.17328	real		422.566	2.2746	5	1	4	0.649391	4	77.1	0.247072	0.908343	0.672609	0.00153302	0.0484092	0.0360051	0.0189766	0.307605	0.0455838	0.902859	0.710144	0.010863	0.353031	0.0849521	0.998712	0.00539193	0.0227456	0.0118001	0.0343994	0.0167047	0.0892575	0.00511011	0.928275	0.269855	0.262576	0.0188325	0.0303778	0.0135104	0.0253823	0.185625	0.57956	-5.07365
CCOCC(=O)N1CCC(N2C(=O)O[C@H]3CN(C(=O)C4=CSC=C4)C[C@H]32)C1 |&1:14,25|	27183329	2322	32702		275592	0.00331678	-2.37781	real		393.465	1.0307	6	0	4	0.746643	3	79.39	0.263188	0.952188	0.506978	0.00754479	0.057362	0.169609	0.0217394	0.109578	0.00737982	0.722035	0.0892993	0.0319406	0.216059	0.63525	0.995021	0.0216493	0.086508	0.00903853	0.0327421	0.0110963	0.150591	0.00429649	0.9189	0.0889121	0.117295	0.011295	0.00637807	0.00565719	0.0638826	0.243168	0.429694	-4.93491
COC1=CC=C(C(CNC(=O)C2=CN(C)C=C2C)NC(=O)CCC2=NC(C)=C(C)O2)C=C1	187126	3525333	3070354		275592	0.0011538	-2.75497	real		438.528	3.16706	6	2	4	0.534745	1	98.39	0.127344	0.369522	0.922225	0.0228602	0.313964	0.331678	0.171358	0.177123	0.0987133	0.927321	0.960656	0.198859	0.166956	0.597188	0.996601	0.00865933	0.0150454	0.0359707	0.0214493	0.0114613	0.0499539	0.00825048	0.912531	0.766512	0.223141	0.00444786	0.0141119	0.0148889	0.00533106	0.0942549	0.554731	-5.13421
CCN1C=C(C(=O)N2CC[C@@H](NC(=O)CC3CCOC3=O)[C@H](CO)C2)C(C)=N1 |&1:10,21|	26536712	3568842	3480895		275592	0.00265554	-1.67081	real		392.456	0.10382	7	2	4	0.664211	3	113.76	0.0609848	0.264501	0.661193	0.000201165	0.00363763	0.0227019	0.00135661	0.0309982	0.0025633	0.496597	0.0359893	0.0457167	0.137794	0.357226	0.9705	0.011825	0.0355944	0.00139159	0.00309456	0.00295583	0.0676474	0.00018423	0.592385	0.0328103	0.0184475	0.000541856	0.00326915	0.000767993	0.00801472	0.29038	0.128153	-5.21637
COCC1(NC(=O)C2=NC(Cl)=C(Cl)S2)CCN(C(=O)CN2CCCC2)CC1	17588183	3075216	943279		275592	0.00290953	-2.83792	real		435.377	2.2831	6	1	4	0.742428	0	74.77	0.255752	0.900699	0.559522	0.110808	0.72486	0.055335	0.47238	0.0949047	0.299561	0.750356	0.554222	0.0534131	0.485401	0.581234	0.998446	0.0148945	0.0108106	0.133617	0.146011	0.0211632	0.0861594	0.0247889	0.956121	0.353531	0.595745	0.0658966	0.234019	0.0865359	0.120555	0.740428	0.702518	-4.93153
CC1=CC=C(C2=CC(C(=O)NC[C@@]3(F)CC[C@@H](NC(=O)CC4(C)CC4)C3)=NN2)S1 |&1:12,16|	26393461	3083971	254777		275592	0.0167187	-4.49349	real		418.538	3.74362	4	3	4	0.640087	2	86.88	0.671307	0.953795	0.913685	0.200225	0.230073	0.108141	0.169838	0.166964	0.191202	0.814118	0.982847	0.312252	0.492575	0.396755	0.999941	0.0920446	0.130427	0.090327	0.322788	0.0406726	0.242173	0.0203172	0.889146	0.395022	0.490929	0.253432	0.0638688	0.750716	0.219635	0.237641	0.73176	-5.28322
COC1=CC=CC(C)=C1C(=O)N[C@H]1CCCN(C(=O)C2=CC=CC(F)=C2SC)C1	2243456	5082768	2790595		275592	0.00653805	-4.23317	real		416.518	3.89922	4	1	4	0.751407	1	58.64	0.181525	0.880727	0.929096	0.316436	0.828427	0.378859	0.623471	0.434311	0.209902	0.823632	0.985834	0.130138	0.17188	0.642641	0.999968	0.00358701	0.00809766	0.0910618	0.0587856	0.00543606	0.0939979	0.0139465	0.98292	0.864813	0.283315	0.00769574	0.0317341	0.0643243	0.0208953	0.150575	0.863452	-4.81189
COC1(C(=O)NCC2CC3CC(C2)N(C(=O)CN2C=C([N+](=O)[O-])C=CC2=O)C3)CC1	24694458	3478993	2014816		275592	0.011379	-3.01027	real		418.45	0.6788	7	1	4	0.512949	3	123.78	0.487208	0.936406	0.770571	0.00198846	0.1466	0.127529	0.098492	0.0889524	0.0148133	0.847289	0.347067	0.0438001	0.239858	0.475852	0.999365	0.0115707	0.0203527	0.0108227	0.0147644	0.0166545	0.140472	0.00119897	0.916454	0.130776	0.223237	0.00954006	0.0168264	0.0175559	0.0214105	0.193732	0.27172	-4.88695
CC1=NC2=C(C(=O)NCC(C)(NC(=O)C3CC4=NC=CN4C3)C(C)C)C=CC=C2N1	2811045	24281132	2802986		275592	0.00213564	-2.49252	real		408.506	2.20102	5	3	4	0.581473	2	104.7	0.164483	0.468161	0.726115	0.0154515	0.333361	0.263715	0.415304	0.104614	0.172725	0.848703	0.769048	0.132281	0.276209	0.546554	0.99876	0.00417006	0.00781757	0.104874	0.0500838	0.0111516	0.0558561	0.00351702	0.770452	0.42583	0.173173	0.00221502	0.0286802	0.0336795	0.00899327	0.253703	0.776718	-5.97185
COCCCC(=O)N1CC(CC(C)(C)CNC(=O)C2=CC=C(C(F)(F)F)N=N2)C1	26710902	238835	12739417		275592	0.0146141	-3.27838	real		416.444	2.5265	5	1	4	0.625673	0	84.42	0.604829	0.96723	0.813627	0.0277646	0.211844	0.0582935	0.116597	0.177197	0.107616	0.868293	0.564911	0.252386	0.521591	0.274014	0.999595	0.00856272	0.0149446	0.00745551	0.0286343	0.0147431	0.0672506	0.00191322	0.978896	0.453481	0.478496	0.00947833	0.0105089	0.00977409	0.0247284	0.30055	0.797334	-4.67677
N#CC1=C(C(=O)N2C[C@@H](NC(=O)CCC3=CN=C(C4CC4)O3)C[C@H]2CO)SC=C1	8173766	3626878	2072423		275592	0.00125626	-2.44052	real		414.487	1.80958	7	2	4	0.713054	2	119.46	0.158903	0.430697	0.703175	0.0225839	0.164378	0.272978	0.0717937	0.148596	0.0438334	0.711901	0.826695	0.06731	0.321807	0.828281	0.998851	0.0181827	0.0207873	0.0170904	0.0569969	0.0107363	0.0784187	0.00662864	0.82089	0.322162	0.16785	0.0141853	0.0141682	0.0774825	0.0618977	0.168686	0.426474	-5.6124
COC1(C(=O)NCC(NC(=O)C(F)(F)C2=CC=C(F)C=C2)C2=CC=C(C)C=C2)CC1	8410043	3478993	2019441		275592	0.00499329	-5.54256	real		420.431	3.37862	3	2	4	0.688199	1	67.43	0.721562	0.951835	0.963189	0.12412	0.896857	0.400597	0.692984	0.147952	0.0750572	0.812249	0.978509	0.64944	0.295317	0.536576	0.999971	0.00473389	0.00979035	0.0272255	0.0599524	0.00735408	0.0849848	0.0115169	0.969369	0.41307	0.27772	0.010023	0.018251	0.543148	0.0341114	0.260325	0.84588	-4.59169
O=C(CCC1=CC=C(C(F)F)C=C1)NC1C=CCN(C(=O)C2CCC(O)CC2)C1	11456686	13580266	82407		275592	0.00280402	-2.73675	real		406.473	2.9911	3	2	4	0.71392	1	69.64	0.381031	0.897423	0.810105	0.0191752	0.285447	0.222302	0.0705888	0.136113	0.138835	0.777533	0.703692	0.394279	0.159009	0.146884	0.999217	0.0272186	0.0969072	0.00998933	0.0343124	0.00594875	0.119298	0.00255439	0.838855	0.557612	0.181259	0.00482511	0.0203735	0.17349	0.0134785	0.190265	0.684954	-4.89743
CC1=NC=NC=C1C(=O)N[C@@H]1CCC[C@@H]1CN1C=C(C2=NC(F)=CC=C2)N=N1 |&1:10,14|	24841406	1386241	11239935		276010	0.00569711	-3.32173	real		381.415	2.17632	7	1	4	0.680371	2	98.48	0.568071	0.869158	0.979473	0.202779	0.194436	0.405477	0.126849	0.110016	0.044764	0.706098	0.926304	0.191355	0.708519	0.854206	0.99997	0.00841863	0.0177629	0.0541514	0.0793477	0.0128098	0.077578	0.00856837	0.960106	0.0982912	0.140898	0.0324489	0.00823219	0.0298107	0.0177148	0.243707	0.38989	-5.03666
C[C@@H]1C[C@@]2(C(=O)NC[C@H]3CCC[C@@H](CNC(=O)C=CC4=CC(O)=CC=C4)C3)C[C@@H]12 |&1:1,3,28,&2:8,12|	22622156	26355262	23026361		275592	0.253369	-4.28182	real		396.531	3.4903	3	3	4	0.617513	5	78.43	0.334449	0.754453	0.757468	0.207227	0.248878	0.351213	0.115203	0.568124	0.334876	0.854902	0.76535	0.162845	0.184813	0.173513	0.998112	0.0749097	0.0472799	0.0565483	0.0464127	0.164425	0.411183	0.0205402	0.828146	0.324731	0.407914	0.0896607	0.164319	0.236037	0.159053	0.332811	0.533494	-5.32545
CO[C@H]1C[C@@H](CCNC(=O)COC2(C)CCC2)N(C(=O)C2=CC=C3COC(=O)C3=C2)C1	26707065	9318551	3761580		275592	0.0034368	-2.88867	real		430.501	2.052	6	1	4	0.634704	2	94.17	0.553792	0.737816	0.860698	0.00950984	0.117353	0.0393084	0.0390126	0.0989478	0.0256829	0.732396	0.851754	0.0516494	0.455953	0.531139	0.997775	0.0151168	0.0210267	0.0185106	0.0559044	0.0151512	0.0780107	0.00623456	0.937195	0.237699	0.155159	0.0172141	0.0208444	0.0548547	0.0840882	0.401964	0.486307	-4.93676
CC1=CC(C(=O)N2CCCC(N3CCN(C(=O)C4=CNC=C4C4CC4)CC3)C2)=CS1	3123076	2103567	4832284		275592	0.000796751	-2.84558	real		426.586	3.32462	4	1	4	0.815921	1	59.65	0.0209471	0.884101	0.406379	0.0144423	0.263794	0.272792	0.120254	0.576485	0.456397	0.724791	0.662734	0.0346109	0.384974	0.263824	0.994855	0.00475143	0.00847287	0.0111196	0.00422	0.00856056	0.121623	0.000719191	0.815489	0.481078	0.10657	0.00419203	0.0201772	0.0146339	0.00557402	0.359503	0.749117	-5.35017
CCC(CC)(CNC(=O)C(C)C#N)NC(=O)C=CC1CCCC1	2785593	2807142	2233631		275592	0.00217198	-3.15416	real		319.449	2.68368	3	2	4	0.674829	1	81.99	0.140115	0.935845	0.754245	0.0749379	0.765599	0.126854	0.208733	0.084474	0.097185	0.701551	0.880054	0.400281	0.128847	0.102669	0.999865	0.00356498	0.00511247	0.0288162	0.127642	0.0221507	0.0185924	0.00994951	0.959664	0.0342538	0.21838	0.00278336	0.100806	0.185119	0.0176613	0.692259	0.205117	-4.56878
COC1=NC=NC(C(=O)N2CC[C@@H](NC(=O)C3=C(C)N=NS3)[C@@H]2C2CC2)=C1F |&1:12,22|	26668266	33314	22951235		275592	0.00990224	-3.40827	real		406.443	1.20732	8	1	4	0.794502	2	110.2	0.447162	0.83912	0.971725	0.0394243	0.138659	0.240781	0.130181	0.0897501	0.0101659	0.767132	0.818518	0.0555646	0.171908	0.931484	0.99996	0.00290956	0.00613462	0.0251925	0.0258389	0.00711472	0.0693441	0.00523964	0.943898	0.208457	0.273864	0.0303894	0.00959724	0.0162432	0.0285954	0.176464	0.219267	-4.77168
CCC1=NOC(C(=O)N[C@H]2C[C@@H](NC(=O)C[C@H]3C[C@@H](NC(=O)OC(C)(C)C)C3)C2)C1	2020037	3064346	17399439		275592	0.000886014	-2.88048	real		422.526	1.9981	6	3	4	0.579905	1	118.12	0.666655	0.799608	0.734124	0.00836804	0.0624193	0.0828851	0.0256759	0.167735	0.0730961	0.800143	0.34402	0.146456	0.386944	0.297586	0.958806	0.0101601	0.0272212	0.00680025	0.0267297	0.0337719	0.167977	0.00941765	0.773987	0.117919	0.28597	0.0179426	0.0917489	0.0704739	0.151713	0.319533	0.352551	-4.97381
CCCCS(=O)(=O)CC(=O)NCC1(CNC(=O)CC2=NN=C(C)O2)CCCC1	13544040	2113537	3728262		275592	0.0164226	-1.13486	real		414.528	0.92822	7	2	4	0.550407	0	131.26	0.27117	0.758972	0.809087	0.00143204	0.045343	0.162132	0.0143172	0.0802955	0.0136836	0.690756	0.427043	0.250574	0.189874	0.359678	0.951961	0.0340595	0.0183004	0.00301691	0.0043584	0.0322438	0.0633981	0.0136284	0.380048	0.0667302	0.28241	0.0105329	0.013387	0.00761013	0.0154006	0.300889	0.0619123	-5.58048
CCC12CN(C(=O)C3CCOC3)C(CNC(=O)CC3=C(F)C=C(C)C(F)=C3)(C1)C2	27270620	13200883	77334		275592	0.0103382	-3.07186	real		406.473	2.73962	3	1	4	0.790447	1	58.64	0.637769	0.984965	0.818466	0.00932603	0.23076	0.0507698	0.0884141	0.129539	0.147701	0.904701	0.917084	0.0797808	0.310077	0.127949	0.999915	0.0204358	0.0774565	0.0111192	0.0826757	0.0153045	0.0810894	0.0045753	0.951483	0.354713	0.281129	0.0222708	0.0115818	0.0237329	0.044594	0.20632	0.794886	-4.70762
NC1=CC(C(=O)NC2CCC2NC(=O)C2=CC(N3C=CN=N3)=CC=C2F)=NC(Cl)=N1	3884947	22132978	3745473		275592	0.00856376	-3.45763	real		430.831	1.1228	8	3	4	0.51488	2	140.71	0.43909	0.574552	0.943531	0.0221441	0.119469	0.304136	0.157089	0.0407092	0.0155852	0.52506	0.757488	0.260099	0.490772	0.982283	0.995415	0.00985029	0.0148682	0.171507	0.0748228	0.0150444	0.079845	0.0175631	0.598723	0.0490128	0.262075	0.0414522	0.0181917	0.0598735	0.0931724	0.301489	0.328351	-5.32595
O=C(CNC(=O)C1=CC=CC=C1F)N[C@]12C[C@H]1CN(C(=O)[C@@H]1[C@H]3CCCC[C@H]31)C2	26991829	4825	3478492		275592	0.00116773	-3.66641	real		399.466	1.7088	3	2	4	0.791305	5	78.51	0.215336	0.952177	0.769384	0.00375274	0.0694407	0.108272	0.0132123	0.231174	0.0470696	0.799551	0.27252	0.0388989	0.295629	0.240888	0.998716	0.0164855	0.0943981	0.00694072	0.0199366	0.00671733	0.121801	0.000781555	0.872547	0.10129	0.133643	0.00670503	0.00433612	0.00629747	0.00785149	0.181487	0.533092	-4.97118
O=C(NCC1(C2=CC=CC=C2F)CC1)NC1CCCC1CCO	3566555	11427757			2708	0.002531	-2.94484	real		320.408	2.7076	2	3	4	0.754554	2	61.36	0.156104	0.971681	0.901836	0.172846	0.805633	0.54599	0.182296	0.438184	0.330682	0.622411	0.798177	0.158902	0.265008	0.0572568	0.999986	0.00913022	0.0405372	0.0526765	0.0197825	0.00630387	0.109359	0.00286002	0.922559	0.212939	0.122523	0.00640944	0.0160073	0.151147	0.0061479	0.252597	0.675665	-4.52305
C=CC1(C(=O)NC[C@H]2CC[C@H](NC(=O)C3=CN(C(F)(F)CO)N=N3)CC2)CCC1	7614260	24634820	9319189		275592	0.0464071	-3.46327	real		411.453	1.5808	6	3	4	0.562997	0	109.14	0.763714	0.82756	0.873474	0.00766579	0.0534423	0.121558	0.0640033	0.0601896	0.0493697	0.587814	0.483243	0.369982	0.541769	0.44369	0.998558	0.069072	0.0699782	0.00672831	0.0531596	0.0115968	0.113067	0.0132496	0.485348	0.164191	0.328041	0.0415137	0.0177411	0.184338	0.113038	0.194343	0.290497	-4.98781
CCC(C(=O)N1C2CCCC1CC(NC(=O)C1=CC=C(C#N)C=N1)C2)N1C=NC=N1	3693861	9182772	2783472		275592	0.0008572	-3.66362	real		407.478	1.83798	7	1	4	0.808191	3	116.8	0.188058	0.468685	0.773765	0.0101838	0.254346	0.16647	0.435915	0.066235	0.00977856	0.729641	0.681423	0.0593901	0.544216	0.875673	0.999348	0.00755886	0.0155535	0.0397707	0.22595	0.0241662	0.0561167	0.00478576	0.948105	0.132075	0.16772	0.00506533	0.0129841	0.0266012	0.0355172	0.310081	0.612488	-5.61537
CC1=C(C(=O)NCC2CN(C(=O)CCC3=NN(C)N=C3)CC(C)(C)C2)C=NN1	26394614	46312	21432037		275592	0.000157448	-2.27302	real		387.488	1.08392	6	2	4	0.771016	1	108.8	0.0602347	0.780072	0.811233	0.0019721	0.0890597	0.0923738	0.0273657	0.20195	0.0267715	0.789297	0.608592	0.0471249	0.22932	0.283277	0.999666	0.000680928	0.00384573	0.0165595	0.00412473	0.00281375	0.0351588	0.000162587	0.867719	0.0737231	0.0496946	0.000332743	0.00396495	0.00124997	0.000585983	0.4145	0.354926	-5.50611
COCCCN1C=C(C(=O)NCC2(C(C)(C)C)CCN(C(=O)C(C)(O)C(C)C)C2)C=N1	26360011	7382221	4954584		275592	0.00795553	-2.51026	real		436.597	2.3212	6	2	4	0.579298	2	96.69	0.19647	0.723051	0.591595	0.000238317	0.10394	0.0516253	0.0702135	0.0366963	0.0222427	0.894592	0.765213	0.0785698	0.348123	0.120179	0.999559	0.000811694	0.00307947	0.00659659	0.0224398	0.00577563	0.0145218	0.000263235	0.974228	0.33409	0.157976	0.000153444	0.00561934	0.00893414	0.00180021	0.316063	0.761013	-4.79141
NC1=CC=C(C(=O)NCC2(NC(=O)C[C@H]3CCOC3)CCCC2)C(C(F)(F)F)=C1	2785566	3479907	2795458		275592	0.0113059	-4.25855	real		413.44	2.873	4	3	4	0.625473	1	93.45	0.668539	0.970393	0.860323	0.111598	0.39912	0.0564301	0.157228	0.227308	0.328056	0.642482	0.961849	0.307241	0.695197	0.348993	0.999668	0.0294594	0.0466815	0.03185	0.179519	0.0228238	0.0809854	0.0147589	0.811908	0.22962	0.273515	0.0482048	0.0216691	0.28214	0.155795	0.239368	0.802784	-5.21729
O=C1C[C@@H](C(=O)N(CCCNC(=O)C(=O)NC2CC2)CC2CCCC2)CN1	18829300	3452328	2810448		275592	0.0052799	-1.89651	real		378.473	-0.0738	4	3	4	0.405722	1	107.61	0.35088	0.624701	0.442274	0.00322789	0.0797015	0.0501211	0.0111196	0.184355	0.0510966	0.555317	0.400822	0.0939098	0.301477	0.113528	0.885985	0.0171468	0.02065	0.00609866	0.00491129	0.021676	0.0771225	0.00642661	0.324923	0.0492433	0.289095	0.0098	0.0371761	0.00759204	0.0288502	0.579352	0.194323	-5.34264
COC1=NC=C(C)C(C(=O)NCC2=CCN(C(=O)C3=CC=CC(CC#N)=C3)CC2)=C1Cl	14577879	22494225	986395		275592	0.00976035	-4.25983	real		438.915	3.3204	5	1	4	0.697793	0	95.32	0.175931	0.390448	0.861754	0.0711329	0.579215	0.192481	0.454381	0.12127	0.173043	0.920017	0.943813	0.203069	0.2627	0.754595	0.999001	0.00837849	0.008689	0.0958592	0.133293	0.0220449	0.03388	0.0158291	0.964684	0.675488	0.210174	0.00795756	0.0412873	0.186132	0.101805	0.139598	0.81732	-5.19267
C=C(C)C(CC(=O)NCC1(O)CN(C(=O)C2(CC3=CC=C(O)C=C3)CC2)C1)OCC	5216434	9985042	13193498		275592	0.0035064	-3.20519	real		416.518	1.7757	5	3	4	0.505138	1	99.1	0.275679	0.479992	0.549773	0.00249317	0.0711127	0.103565	0.0223043	0.206935	0.0689115	0.784526	0.486643	0.061698	0.228904	0.0457729	0.981119	0.0137246	0.00900185	0.00593233	0.00831997	0.0303338	0.0812016	0.00314256	0.456819	0.0393633	0.111879	0.0062275	0.0275235	0.0149636	0.0220343	0.276363	0.290631	-5.39973
CC1=COC(C(C)(C)C)=C1C(=O)N1CCN(C(=O)CC2=CNN=C2C)CC12CC2	8141253	3047231	26733736		275592	0.00181561	-3.25069	real		398.507	2.97674	4	1	4	0.861678	0	82.44	0.0655962	0.701574	0.714408	0.0088544	0.601356	0.38646	0.313608	0.175032	0.00798219	0.899118	0.870784	0.0899598	0.0733557	0.562959	0.999903	0.00122601	0.0103236	0.00791748	0.0346828	0.00915483	0.0484603	0.00129324	0.983393	0.242895	0.460226	0.001675	0.0144613	0.0453474	0.00367583	0.31619	0.476596	-5.04453
CC1=NC(CO)=NC=C1C(=O)N[C@@H]1CN(C(=O)C2=NNC3=C2CCSC3)CC[C@H]1O |&1:12,28|	22145003	3677363	24222853		275592	0.00203456	-2.57901	real		432.506	-0.20488	8	4	4	0.519694	2	144.33	0.0243009	0.349058	0.728412	0.00274747	0.0302963	0.212592	0.0173324	0.130297	0.0039748	0.535947	0.0752712	0.0212621	0.116185	0.826987	0.993526	0.00364006	0.0108962	0.0141484	0.00395857	0.00311451	0.0888073	0.000771696	0.436799	0.108784	0.0344653	0.00169408	0.00279851	0.00238801	0.00658409	0.121933	0.26637	-5.96209
CCCOC1=CC=CC=C1C(=O)NCC(C)(C)CN(C)C(=O)C1=C(C)C=C(C)NC1=O	9319593	42032	60665		275592	0.0133457	-4.29783	real		427.545	3.30874	4	2	4	0.642282	0	91.5	0.0345033	0.520993	0.812092	0.0746905	0.597642	0.3982	0.502647	0.272157	0.239975	0.865454	0.945639	0.255101	0.117491	0.3179	0.998475	0.00351319	0.00645196	0.0494529	0.0330665	0.0143505	0.0315013	0.00853258	0.955408	0.641343	0.079198	0.00231089	0.0468507	0.119167	0.00520223	0.191106	0.788054	-4.96387
CCC1=NC=C(C(=O)NC2(C)CCCN(C(=O)C3=C(C)N(C)C4=NC=NN4C3)C2)S1	4689423	2020873	12500899		275592	0.00097639	-3.15468	real		429.55	1.8319	8	1	4	0.796636	1	96.25	0.0537171	0.715754	0.569927	0.0076512	0.316937	0.139273	0.267344	0.075131	0.0115627	0.784547	0.770232	0.0938637	0.0796458	0.871391	0.999677	0.0030573	0.015028	0.0553741	0.0414853	0.00492908	0.119231	0.00262011	0.957179	0.350569	0.538045	0.00507499	0.0364223	0.0341942	0.0239484	0.289301	0.458572	-5.0408
CC(CSC1=CC=CC=C1)C(=O)N[C@H]1C[C@](C)(NC(=O)C2=CNC(=O)N2C)C1	12408116	3399433	2807173		275592	0.00368905	-3.22266	real		402.52	1.9089	5	3	4	0.616628	1	95.99	0.191373	0.61082	0.786865	0.105856	0.555093	0.520313	0.568225	0.226706	0.335383	0.715523	0.947753	0.134553	0.361318	0.483532	0.998711	0.0191571	0.0141421	0.0893243	0.0628604	0.0313423	0.148275	0.0196766	0.627556	0.262846	0.229478	0.0399065	0.176442	0.170412	0.0493665	0.399164	0.54769	-5.45262
COCCN(C)CC(=O)N1CCN2N=C(CNC(=O)CCCNC(=O)C3CC3)C=C2C1	5217873	96537	2804848		275592	0.00376945	-0.405154	real		434.541	-0.2739	7	2	4	0.438453	0	108.8	0.297189	0.845955	0.632511	0.000625094	0.0143565	0.0552969	0.00240547	0.141545	0.0186435	0.867099	0.237437	0.0446682	0.202527	0.116737	0.987711	0.00509565	0.0100104	0.00711714	0.000983418	0.00615094	0.0274224	0.000511741	0.679414	0.0326365	0.0679818	0.00185561	0.00352646	0.000608677	0.00577132	0.232405	0.199497	-5.47744
Cc1nc(Br)sc1C(=O)N1CCN(C(=O)CCCn2ccnc2)C(C(F)(F)F)C1						0.00617388	-2.60498	wuxi	LN02163386_SA1277_SC0328	494.337	3.10622	6	0	4	0.640945	1	71.33	0.12323	0.920376	0.673472	0.195234	0.97878	0.197454	0.964682	0.0763022	0.409924	0.758925	0.988936	0.0893909	0.225781	0.826911	0.999989	0.00359332	0.0131828	0.103429	0.381233	0.00829192	0.0997396	0.0144219	0.969355	0.681353	0.846015	0.00556103	0.032372	0.178819	0.0140142	0.352254	0.856543	-4.74137
CO[C@H]1CN(C(=O)c2c(O)cccc2[N+](=O)[O-])CC[C@H]1NS(=O)(=O)C1CCC(=O)CC1						0.0237196	-3.91441	wuxi	WXDL_WXCD00908183_HU0442_SD1126	455.489	0.961	8	2	4	0.474419	2	156.15	0.218992	0.730394	0.615945	0.0320505	0.225236	0.241996	0.126254	0.136645	0.1332	0.695227	0.175199	0.0295863	0.123324	0.581125	0.99202	0.0706195	0.0359979	0.0163589	0.0632532	0.0571311	0.199109	0.00462857	0.858489	0.167543	0.179841	0.0121161	0.0272093	0.190662	0.0387876	0.279909	0.140561	-5.60308
COc1ccc(-c2ccccc2-c2ccc(N3CCC(NC(=O)CN4CCN(c5ncccn5)CC4)CC3)nc2)cc1						0.0104984	-4.33785	wuxi	WXDL_LN02143245_BT0439_SA0184	563.706	4.1214	8	1	3	0.342768	0	86.72	0.217335	0.531483	0.698097	0.178558	0.84005	0.328029	0.735067	0.302595	0.240341	0.86554	0.730601	0.228536	0.574482	0.945305	0.992696	0.00745305	0.00574288	0.347297	0.119562	0.0259484	0.0616119	0.0560995	0.920553	0.877259	0.787375	0.0472785	0.180642	0.283232	0.277772	0.288378	0.924372	-5.21011
COc1cc(Br)ccc1C(=O)N1CCN(S(=O)(=O)c2cccc(C(=O)O)c2)C[C@@H]1CC#N						0.0224602	-3.91219	wuxi	WXDL_WXCD00908444_SD0497_HU0175	522.377	2.58488	6	1	3	0.617828	1	128.01	0.101759	0.176805	0.826929	0.01094	0.278088	0.478944	0.421894	0.0518907	0.0262964	0.422829	0.493987	0.265593	0.155235	0.973534	0.929428	0.0108051	0.0543692	0.00644566	0.0143388	0.00915344	0.0291598	0.0418561	0.517313	0.223828	0.153233	0.00518692	0.00449808	0.033457	0.0195416	0.119585	0.383871	-5.34796
CCNC(=O)c1cc(-c2cccc(CN3CCN(Cc4cc(OC)c(O)c(OC)c4)CC3)c2)ccc1F						0.0295667	-4.16119	wuxi	WXDL_LN03249548_BT4385_QS0113	507.606	4.283	6	2	3	0.450448	0	74.27	0.428122	0.712861	0.598811	0.275772	0.497471	0.370102	0.466342	0.480536	0.642872	0.80385	0.521477	0.379283	0.590601	0.73282	0.983963	0.010767	0.0109582	0.0992402	0.0610497	0.0199845	0.0542582	0.0170755	0.771996	0.839599	0.428844	0.0139987	0.0462267	0.240037	0.0796564	0.450031	0.978937	-5.43654
CC/C=C/CC(=O)Nc1cc(C(=O)Nc2ccc(C(=O)N(C)C)cc2)n(C)c1						0.0138391	-3.61633	wuxi	LN01279050_AG4058_SB0349	382.464	3.274	4	2	4	0.721082	0	83.44	0.249241	0.755542	0.767469	0.0543996	0.130093	0.291699	0.125821	0.0969843	0.0244547	0.684945	0.136394	0.482077	0.200172	0.735486	0.959275	0.0282142	0.0504205	0.113004	0.0621063	0.0180803	0.085802	0.00594091	0.845597	0.44158	0.191375	0.0363884	0.116417	0.18445	0.12253	0.30661	0.627091	-4.98632
CN(C1CC1)S(=O)(=O)c1ccc(NC(=O)c2cc(-c3ccc(C#N)cc3)cn3ccnc23)cc1						0.0294253	-6.54472	wuxi	WXDL_LN00169663_BT3541_AG8092	471.542	3.90818	6	1	4	0.458784	0	107.57	0.336524	0.533084	0.824286	0.216758	0.461302	0.451689	0.723856	0.112319	0.174614	0.660079	0.723505	0.351201	0.388822	0.962788	0.998381	0.0521524	0.0312214	0.288614	0.397149	0.0277768	0.0863701	0.0340445	0.86248	0.540695	0.498899	0.173384	0.0574915	0.859316	0.446501	0.195402	0.930737	-5.0189
O=C(NCCOCCOCCOCCOCc1ccccc1)[C@@H]1C[C@H](Oc2ccccc2)CN1S(=O)(=O)c1cc(F)c(Br)c(F)c1						0.0295797	-3.91244	wuxi	WXDL_LN00126496_AK3928_HU0352	727.621	4.3207	8	1	3	0.143733	2	112.63	0.172777	0.334017	0.692719	0.0543215	0.839783	0.309856	0.784023	0.162656	0.13944	0.888662	0.922023	0.422893	0.0492931	0.911184	0.996441	0.00449753	0.0228263	0.0471272	0.0709271	0.00629983	0.0482508	0.112468	0.661721	0.87772	0.643927	0.00790081	0.0379179	0.408755	0.0603497	0.147095	0.945546	-5.392
O=C(c1ccc(Br)c(F)c1)N1CCCC(c2ccc(NS(=O)(=O)c3cc([N+](=O)[O-])ccc3Cl)cc2)C1						0.0470901	-5.79589	wuxi	WXDL_WXCD01006362_HU0323_SD0440	596.862	5.9704	5	1	2	0.278519	1	109.62	0.0820661	0.666352	0.668976	0.270595	0.963735	0.340728	0.969698	0.116965	0.587102	0.748075	0.978366	0.46934	0.133484	0.948829	0.999761	0.00601997	0.00908056	0.0365599	0.117278	0.0048153	0.0592466	0.0174978	0.953979	0.874205	0.435428	0.00137751	0.0911609	0.796554	0.0145349	0.33615	0.88195	-5.03372
O=C(Nc1ccc([N+](=O)[O-])nc1)[C@@H]1C[C@@H](F)CN1Cc1c(F)ccc(F)c1Cl						0.250502	-5.00064	wuxi	WXDL_WXCD00611233_AF0654_QS0506	414.771	3.4725	5	1	4	0.459526	2	88.37	0.890416	0.937233	0.838039	0.742932	0.909294	0.109967	0.619007	0.1821	0.568495	0.721178	0.864096	0.229399	0.702439	0.900385	0.999752	0.0435164	0.00773667	0.317491	0.399916	0.0642416	0.166269	0.0721926	0.960858	0.443206	0.825506	0.148319	0.248901	0.63786	0.447926	0.625775	0.722701	-4.96996
CC1(C)C=Cc2c(ccc(CNc3cccc(C(=O)Nc4c(Br)cc([N+](=O)[O-])cc4C(F)(F)F)c3)c2O)O1						0.670164	-6.43274	wuxi	WXDL_WXCD00303228_AG0930_QS3026	592.368	7.1303	6	3	2	0.207413	0	113.73	0.690468	0.276795	0.701191	0.368443	0.842009	0.182561	0.731965	0.0910352	0.174626	0.713588	0.748477	0.666883	0.0914485	0.942555	0.998504	0.0059695	0.0054881	0.34886	0.294449	0.0628824	0.231282	0.104155	0.587859	0.892914	0.614659	0.016346	0.464427	0.983453	0.463004	0.583533	0.871606	-5.46235
CCCCOc1ccc(F)cc1-c1ccnc2ccc(C(=O)Nc3cc(-c4ccccc4Br)no3)cc12						0.214631	-6.35244	wuxi	WXDL_WXCD02505255_BT2237_AF1732	560.423	7.8896	5	1	2	0.195431	0	77.25	0.527454	0.452437	0.832617	0.127305	0.584596	0.394294	0.641244	0.0908871	0.0454892	0.78003	0.303792	0.63693	0.162689	0.965323	0.998588	0.010462	0.0211032	0.741458	0.191638	0.0147726	0.169127	0.0585313	0.722248	0.98109	0.790553	0.0721002	0.194424	0.7339	0.33167	0.24724	0.905137	-5.18549
CC(C)(NS(=O)(=O)c1c(F)cc(F)cc1F)C(=O)N[C@H](Cc1c[nH]c2ccccc12)C(=O)N1CCC(C#N)CC1						0.00227902	-4.30669	wuxi	WXDL_LN00200633_AN00014_HU0193	575.613	3.13178	5	3	3	0.379444	1	135.16	0.033981	0.678205	0.546476	0.107307	0.845211	0.292877	0.757099	0.306512	0.470303	0.901402	0.980013	0.15622	0.195636	0.758227	0.999302	0.0149808	0.0129829	0.0403158	0.150733	0.0127538	0.0214808	0.00960997	0.901572	0.751943	0.386313	0.00480364	0.0145398	0.20678	0.0334794	0.102518	0.948715	-5.67079
O=C(c1cc2ccccc2c(Br)c1O)N1C[C@@H]2CN(Cc3ccc(F)c(N4CCOCC4)c3)[C@@H]2C1						0.0543273	-4.94866	wuxi	WXDL_WXCD00112076_SE1117_QS2346	540.433	4.24	5	1	3	0.536997	2	56.25	0.446128	0.793999	0.66945	0.2277	0.369599	0.426105	0.357025	0.451887	0.139769	0.797709	0.630318	0.264292	0.476311	0.682861	0.991283	0.0334799	0.0440818	0.199429	0.0801598	0.0421573	0.171294	0.0558083	0.760209	0.77607	0.505253	0.0778846	0.112609	0.333058	0.357717	0.311434	0.955299	-5.00535
COc1cc(O)cc(-c2ccc3c(c2)COC32CN(Cc3ccc(C)cc3OCc3ccccc3)C2)c1						0.194471	-6.61219	wuxi	WXDL_LN02041006_BT0083_QS2098	493.603	6.19652	5	1	3	0.332401	0	51.16	0.457104	0.64927	0.700847	0.39949	0.716344	0.31574	0.398073	0.58238	0.602944	0.885326	0.654748	0.10111	0.253275	0.483908	0.999368	0.00451358	0.00570824	0.491017	0.113046	0.0578538	0.168771	0.0356314	0.866548	0.976481	0.489909	0.0164012	0.385289	0.380208	0.116828	0.48524	0.971981	-5.47139
Cc1cc(C(=O)N[C@@H]2CN(C(=O)C3CC4C=CC3C4)C[C@H]2F)cc(Cl)n1						0.00264693	-4.12623	wuxi	LN00006240_SC0599_SB2411	377.847	2.53432	3	1	4	0.650062	5	62.3	0.326257	0.977916	0.891575	0.036959	0.609412	0.258164	0.141167	0.137231	0.0860177	0.882087	0.930939	0.146113	0.397092	0.542075	0.999987	0.011044	0.0421206	0.0540463	0.145091	0.0182662	0.220258	0.0067495	0.982073	0.396532	0.670933	0.0208382	0.0524242	0.118302	0.0199581	0.215466	0.463784	-4.93137
COc1nc(N2CCC3(CC3C(=O)Nc3ccc4c(c3)CC(=O)N4)C2)ncc1F						0.0157142	-4.33408	wuxi	WXDL_WXCD00100082_AG0630_LP0607	397.41	1.974	6	2	4	0.81902	2	96.45	0.434192	0.883683	0.916526	0.133021	0.127672	0.253111	0.199656	0.126259	0.0255773	0.685993	0.351704	0.0803199	0.20689	0.931716	0.999806	0.0244699	0.0463172	0.138389	0.0751802	0.0153642	0.118038	0.0091411	0.854689	0.0603136	0.293405	0.151313	0.0191544	0.189065	0.292667	0.144323	0.614464	-4.71657
O=C(NCC1CCN(C(=O)c2cccc3c2OCO3)CC1)c1cccc(C(F)(F)F)c1Cl						0.0216429	-5.90303	wuxi	LN00002213_SD0133_SE0136	468.859	4.3697	4	1	4	0.723276	0	67.87	0.0482897	0.979423	0.799893	0.422729	0.865686	0.213473	0.63755	0.395827	0.362851	0.852896	0.97649	0.217444	0.279145	0.682248	0.999839	0.0084834	0.0250529	0.174595	0.10248	0.0109406	0.0916688	0.013972	0.952985	0.895912	0.523122	0.0121486	0.0477603	0.428632	0.0847668	0.130049	0.915419	-4.59672
CC(C)(O)C1CCN(C(=O)c2cc(-c3ccc4ccncc4c3)cc3[nH]ccc23)CC1						0.00880275	-5.50049	wuxi	WXDL_WXCD00907219_BT0834_AN3373	413.521	5.0062	3	2	3	0.496218	0	69.22	0.187193	0.781227	0.840369	0.70041	0.834355	0.455572	0.862783	0.531149	0.228333	0.772986	0.934633	0.167886	0.720274	0.78137	0.999877	0.0159809	0.013076	0.650617	0.265605	0.0591591	0.160516	0.029976	0.926844	0.802271	0.637213	0.0982045	0.226593	0.621269	0.140864	0.234499	0.915431	-5.11514
Cc1cc(F)c(C(=O)N2Cc3c(O)n[nH]c3C(F)(F)C2)cc1-c1ccc(I)cc1						0.303482	-6.0644	wuxi	WXDL_WXCD00907074_BT0418_AN00439	513.257	4.58222	3	2	3	0.493476	0	69.22	0.302016	0.620395	0.924089	0.370828	0.740376	0.530773	0.796968	0.189542	0.0744057	0.793096	0.74925	0.620834	0.193558	0.934927	0.999485	0.00619366	0.0218283	0.350969	0.125599	0.0425912	0.252068	0.078436	0.718825	0.759844	0.615887	0.0941152	0.133052	0.837184	0.435043	0.195537	0.716576	-5.06826
CCC(C)c1ccc(NC(=O)C23CCC(C(=O)N[C@@H](C)c4ccc(Br)cc4)(CC2)C3)cc1						0.0512499	-5.56603	wuxi	LN02129280_AG0078_AK00779	497.477	6.729	2	2	3	0.445791	2	58.2	0.114299	0.82222	0.787896	0.050697	0.271552	0.271717	0.302551	0.116838	0.147987	0.871736	0.798971	0.464208	0.0597631	0.44043	0.997903	0.0303816	0.0312156	0.0451551	0.0775548	0.0526417	0.179193	0.0378478	0.667304	0.808161	0.60253	0.0394036	0.208843	0.751003	0.331175	0.330624	0.770836	-4.71363
COC(=O)c1c(-c2cccc(CNc3ccccc3)c2)ccn1S(=O)(=O)c1cc(Br)cc2c1OCC2						0.0641005	-5.66136	wuxi	WXDL_LN02123346_BT4982_HU0851	567.461	5.4882	7	1	2	0.297601	0	86.63	0.0779323	0.652168	0.8053	0.595114	0.990063	0.452027	0.985022	0.0896043	0.204549	0.674605	0.952786	0.340401	0.038827	0.966925	0.999876	0.00586872	0.013504	0.171822	0.122563	0.0109726	0.0502305	0.106939	0.922911	0.946964	0.392119	0.00513175	0.0896171	0.660179	0.0627058	0.146107	0.869082	-4.86101
CON(C)C(=O)c1cccc(-c2cccc3[nH]c(C(=O)Nc4nnc(-c5ccccc5Cl)s4)cc23)c1						0.188838	-5.67438	wuxi	WXDL_WXCD01001911_BT4686_AF2844	517.998	5.8925	6	2	2	0.273351	0	100.21	0.666875	0.483238	0.821108	0.212807	0.734041	0.298027	0.642885	0.0763357	0.0927958	0.677142	0.521316	0.485237	0.421949	0.979962	0.993916	0.00738899	0.0116447	0.672635	0.198884	0.0353556	0.139535	0.0400711	0.718005	0.905234	0.728559	0.197174	0.0932997	0.628833	0.297774	0.337824	0.809909	-5.58781
Cc1nc(NC2CC3(C2)CC(C(=O)Nc2ncc(Br)cc2[N+](=O)[O-])C3)ncc1F						0.0575869	-4.34459	wuxi	WXDL_WXCD00306829_AF0388_LP0995	465.283	3.59922	7	2	4	0.511061	0	122.94	0.701144	0.8998	0.907998	0.105629	0.402321	0.195069	0.277848	0.101546	0.172412	0.682696	0.636003	0.16632	0.498176	0.827899	0.998901	0.0731655	0.0476511	0.163901	0.135888	0.090338	0.223362	0.0228184	0.840309	0.23201	0.60124	0.236046	0.129046	0.693353	0.370641	0.284851	0.424483	-4.93572
CC(C)(C)c1cccc(CN2C[C@H]3CN(C(=O)c4ccc(C(F)(F)F)cc4C(F)(F)F)C[C@H]32)c1						0.110511	-5.86929	wuxi	WXDL_WXCD00112076_SD0309_QS1208	484.484	5.9781	2	0	3	0.500891	2	23.55	0.121078	0.974967	0.710913	0.0911566	0.118021	0.0930455	0.0425801	0.408275	0.334267	0.668678	0.784616	0.498926	0.320623	0.206868	0.999358	0.00660489	0.0152203	0.0108194	0.0435204	0.00731472	0.0228356	0.00124504	0.972199	0.951887	0.308125	0.000677741	0.0217187	0.264928	0.0122213	0.539214	0.985857	-4.74804
O=C(NC[C@@H]1CCCCN1C(=O)CCc1cc(F)ccn1)c1cc(Br)ccc1Br						0.00158044	-3.9931	wuxi	LN00214761_SA0107_SD0449	527.232	4.4894	3	1	3	0.602884	1	62.3	0.131293	0.967386	0.743697	0.267546	0.783576	0.210969	0.686824	0.367412	0.639071	0.839111	0.975093	0.128196	0.615676	0.424492	0.999933	0.0131318	0.022937	0.0842954	0.0627632	0.00852952	0.111001	0.00519978	0.984899	0.860337	0.442532	0.00570668	0.0522137	0.0995786	0.0171117	0.338217	0.901433	-5.24293
Cc1cccc(NC(=O)[C@H]2CC3(CC3)CN2C(=O)C2(O)CCOCC2)c1O						0.0022764	-3.13009	wuxi	LN02049828_AG0357_SBE859	374.437	1.56172	5	3	4	0.697619	1	99.1	0.452891	0.847809	0.726006	0.0107411	0.0389941	0.1841	0.0174073	0.105602	0.00666942	0.881208	0.0881964	0.0587931	0.292401	0.180727	0.997358	0.0512267	0.0809207	0.019288	0.0598217	0.0276257	0.143468	0.0059619	0.706777	0.0186653	0.0765709	0.0342738	0.018231	0.058527	0.160185	0.197751	0.435337	-4.98393
O=C(Nc1c(F)ccc([N+](=O)[O-])c1F)c1c[nH]c2ccc(-c3ccccc3CO)cc12						0.186558	-6.52117	wuxi	WXDL_WXCD00614321_BT0104_AG1681	423.375	4.7659	4	3	4	0.317472	0	108.26	0.661424	0.380867	0.835454	0.497538	0.569709	0.278819	0.554824	0.0990038	0.143763	0.604403	0.459311	0.477589	0.165982	0.981816	0.99842	0.0248955	0.0224233	0.770711	0.421432	0.0436977	0.145198	0.0208396	0.806238	0.756202	0.659882	0.0662545	0.0532632	0.975889	0.38884	0.40041	0.891631	-5.152
COc1ccccc1NC(=O)c1cccc(-c2ccc3c(C(=O)Nc4nnccc4C#N)nsc3c2)c1						0.0824226	-7.18086	wuxi	WXDL_WXCD02502139_BT0207_AF1731	506.547	5.13818	8	2	2	0.326132	0	129.89	0.483912	0.358153	0.854385	0.0912286	0.416172	0.343493	0.641565	0.0832359	0.0245972	0.588418	0.682084	0.329417	0.231547	0.988922	0.992749	0.0105952	0.0132387	0.738058	0.278747	0.0210114	0.0619808	0.134102	0.726098	0.977044	0.741512	0.180993	0.160357	0.902956	0.559041	0.228508	0.9062	-5.40777
CNc1cccc(OC)c1C(=O)Nc1ccn(CC(=O)Nc2ncccc2I)c(=O)n1						0.0267001	-4.02071	wuxi	LN01331423_AF0298_SD00176	534.314	2.1842	8	3	3	0.396941	0	127.24	0.373066	0.359616	0.891957	0.0893912	0.340471	0.359825	0.493571	0.0847861	0.134676	0.473291	0.610884	0.358254	0.528404	0.96889	0.983479	0.0132215	0.020732	0.253281	0.0418863	0.0121379	0.0667811	0.0332143	0.733502	0.320968	0.266283	0.0328443	0.0409109	0.311814	0.305982	0.155406	0.670388	-5.54305
CCOC(=O)C1(C(=O)Nc2ccc3c(c2)CCN(Cc2ccc(OC)c(COC)c2)C3)CC1						0.0520148	-4.28394	wuxi	WXDL_WXCD00602073_SB0220_QS3329	452.551	3.6817	6	1	4	0.462046	0	77.1	0.548918	0.917993	0.821584	0.137401	0.508764	0.16185	0.278584	0.434182	0.555586	0.892558	0.864039	0.191019	0.464741	0.436321	0.997545	0.020109	0.0256199	0.310521	0.0468084	0.0443592	0.0693521	0.00892619	0.91197	0.776362	0.304073	0.159678	0.06235	0.470854	0.355114	0.233033	0.861414	-4.73421
Cc1cc(C)nc(C(=O)N[C@@H]2CC[C@@H](NCc3cccc([N+](=O)[O-])c3)C2)c1						0.00993387	-3.40206	wuxi	WXDL_WXCD00195097_SC00037_QS1300	368.437	3.04734	5	2	4	0.603255	2	97.16	0.754637	0.864227	0.919847	0.269481	0.453236	0.219046	0.168478	0.290662	0.469316	0.731313	0.737731	0.17833	0.540982	0.547156	0.999781	0.0245197	0.0151555	0.13318	0.137291	0.0422372	0.14986	0.00256346	0.94925	0.324644	0.147678	0.0178216	0.0624871	0.511182	0.0260306	0.555365	0.683366	-5.2646
O=C(CC(F)(F)F)N1CCCC12CCN(Cc1ccc(-c3ccc([N+](=O)[O-])cc3)cc1)CC2						0.0294159	-5.26955	wuxi	WXDL_WXCD00100093_SB0177_QS0785	461.484	5.1712	4	0	3	0.455142	0	66.69	0.49397	0.92559	0.691573	0.186009	0.291776	0.0621217	0.235875	0.241139	0.432705	0.690181	0.304966	0.409624	0.581358	0.608618	0.997097	0.0314489	0.0222883	0.0360839	0.185172	0.0455998	0.123914	0.00394663	0.964187	0.889921	0.504622	0.00521707	0.0475829	0.603292	0.0425433	0.724035	0.966835	-4.99336
O=C(Nc1cc(Br)ncc1[N+](=O)[O-])c1cc2cc(-c3ccc(C(F)(F)F)c(F)c3F)ccc2[nH]1						0.342448	-6.43263	wuxi	WXDL_WXCD00637009_BT5788_AF1077	541.23	6.4499	4	2	2	0.134284	0	100.92	0.684411	0.816316	0.874231	0.727846	0.506329	0.264128	0.407106	0.196961	0.0804861	0.569855	0.318507	0.605119	0.302858	0.951335	0.998399	0.0442954	0.0216592	0.511872	0.344954	0.0553771	0.192955	0.125822	0.794676	0.892187	0.673606	0.138884	0.161856	0.921119	0.522965	0.398379	0.910766	-5.28134
C[C@H]1CN(C(=O)C23CCC(C(=O)Nc4ccccc4-n4cccc4)(CC2)CC3)CCO1						0.00857984	-3.49642	wuxi	LN00002797_AN00212_AG1251	421.541	4.0037	4	1	4	0.811538	1	63.57	0.222208	0.95464	0.798953	0.0375419	0.164982	0.226484	0.159464	0.152174	0.0267003	0.908217	0.867997	0.0660884	0.377247	0.483124	0.999318	0.0523394	0.0987038	0.103015	0.292442	0.117634	0.184592	0.0341391	0.945602	0.446821	0.494522	0.178537	0.117062	0.235971	0.382083	0.131628	0.752366	-4.53526
CCOc1ccc([C@@H](CO)NC(=O)CC2(O)CCN(Cc3cnc4ncccn34)CC2)cn1						0.000843525	-0.877652	wuxi	WXDL_WXCD00611664_AK00029_QS4018	454.531	1.0898	9	3	4	0.43884	1	125.11	0.0581615	0.508871	0.577962	0.00207163	0.0150642	0.0654058	0.021599	0.0813093	0.119476	0.607358	0.1067	0.0416046	0.610519	0.220091	0.976846	0.0032861	0.0134373	0.0355392	0.00411275	0.00204634	0.0318108	0.000206457	0.416034	0.0258496	0.0278066	0.000443012	0.00390757	0.000968888	0.00414451	0.103172	0.511994	-5.47406
Cc1ccc(C(=O)N[C@H]2C[C@@H](C)CN(C(=O)c3cc(-c4cc(F)c(Cl)cc4Cl)on3)C2)c2ccccc12						0.168272	-5.50574	wuxi	LN02123801_SC1498_SE0042	540.422	6.52972	4	1	2	0.298917	2	75.44	0.234886	0.848081	0.790729	0.39311	0.747266	0.26517	0.712336	0.260504	0.168493	0.862678	0.960144	0.234968	0.402005	0.856968	0.999829	0.0142606	0.0121374	0.35478	0.345818	0.0219059	0.118095	0.0561264	0.903603	0.99133	0.846082	0.0589929	0.318572	0.606833	0.122427	0.305771	0.93299	-4.86493
CCN(CCN1CCCC1)C(=O)c1cc(-c2ccc(C#N)c(OC)c2)c2n[nH]cc2c1						0.00382269	-5.34052	wuxi	WXDL_WXCD00909675_BT0371_AN2647	417.513	3.66808	5	1	4	0.633998	0	85.25	0.43657	0.653059	0.813832	0.178756	0.0642119	0.254827	0.0822287	0.699718	0.199421	0.770166	0.805796	0.134511	0.802045	0.728152	0.994997	0.0159184	0.0157827	0.215447	0.0418029	0.0176664	0.0373164	0.00431131	0.918222	0.736837	0.0980788	0.0339925	0.0111047	0.104759	0.0792411	0.205122	0.955526	-5.07166
COC(=O)c1ccc(CN[C@@H](CC(=O)Nc2c(C)nc(O)nc2O)Cc2ccccc2C(F)(F)F)c([N+](=O)[O-])c1						0.0533676	-5.42258	wuxi	WXDL_LN00145331_AF0418_QS1802	563.489	3.63952	10	4	3	0.161775	1	176.81	0.441086	0.630847	0.70349	0.254604	0.794379	0.134607	0.705247	0.169947	0.770451	0.702404	0.92917	0.382207	0.413158	0.85405	0.994507	0.0163149	0.00865202	0.0637671	0.0991011	0.023648	0.041708	0.0118488	0.840801	0.900987	0.156844	0.0083022	0.0546366	0.701894	0.075705	0.356679	0.922454	-5.48022
Cc1cc(C(=O)N[C@H]2C[C@@H](C(=O)Nc3ccc(Cn4ccccc4=O)cc3)C2)[nH]n1						0.00378832	-3.93097	wuxi	LN00169102_AG7044_SC2215	405.458	2.07522	5	3	4	0.583267	0	108.88	0.221963	0.62867	0.869586	0.0371775	0.237497	0.422468	0.259943	0.200936	0.069222	0.742284	0.75131	0.327689	0.423328	0.758493	0.99445	0.0247156	0.04131	0.0767089	0.0415	0.0254175	0.144628	0.00966385	0.481985	0.248072	0.201549	0.0928666	0.0551715	0.441033	0.151159	0.191073	0.529492	-5.70778
C[C@H](NC(=O)C12CCC(C(=O)Nc3nc(C(F)(F)F)ccc3Cl)(CC1)C2)c1ccc(Br)cn1						0.0849506	-5.50446	wuxi	LN02129280_AF2237_AK00364	545.787	5.6777	4	2	2	0.506542	1	83.98	0.233613	0.912986	0.853754	0.0644958	0.281609	0.0885912	0.34159	0.0404189	0.208665	0.856121	0.927281	0.318418	0.263787	0.561171	0.999674	0.132562	0.200297	0.0968936	0.480673	0.0571003	0.211179	0.0483176	0.920962	0.388606	0.781286	0.119567	0.0711664	0.882647	0.552738	0.143858	0.682215	-4.97581
Cc1ccc([N+](=O)[O-])cc1NC(=O)[C@@H]1C[C@@H]2C[C@@H]2N1S(=O)(=O)Cc1ccc(Cl)c(Cl)c1						0.0657381	-5.77644	wuxi	WXDL_WXCD00112168_AG0880_HU0241	484.361	4.14132	5	1	4	0.489705	3	109.62	0.650494	0.909515	0.821363	0.396865	0.861976	0.190374	0.744945	0.11077	0.526377	0.867543	0.957499	0.314569	0.307876	0.895202	0.999899	0.031567	0.0380303	0.127994	0.63331	0.0544691	0.181392	0.0306107	0.970927	0.598206	0.700495	0.023512	0.0776483	0.957222	0.219126	0.641247	0.872564	-5.11608
CC(C)C(=O)Nc1ccc(-c2ncc(Cl)cc2C(=O)Nc2ccc(CO)c(Cl)c2)cc1						0.17104	-5.78751	wuxi	WXDL_WXCD02010720_BT1293_AG2307	458.345	5.3945	4	3	3	0.46177	0	91.32	0.168093	0.274975	0.792226	0.17569	0.591134	0.435509	0.629509	0.0730512	0.0631679	0.776644	0.586046	0.568541	0.121342	0.913264	0.996516	0.0182958	0.0252819	0.559967	0.312851	0.0170865	0.0939865	0.0672829	0.823855	0.75487	0.479955	0.0468725	0.221622	0.861936	0.392607	0.227049	0.726792	-4.77444
CC1(C(=O)Nc2ccc(Br)c3ccccc23)CN(C(=O)c2cc(Cl)c(O)cc2F)C1						0.402779	-6.10107	wuxi	LN00002825_AG0451_SD00066	491.744	5.2012	3	2	3	0.528963	0	69.64	0.358889	0.626746	0.747968	0.717097	0.819653	0.524838	0.829651	0.26021	0.309607	0.813044	0.897969	0.491328	0.127061	0.886647	0.999481	0.0135586	0.0114905	0.407215	0.211326	0.069883	0.232103	0.113285	0.795686	0.749797	0.810492	0.0412592	0.326051	0.820272	0.39825	0.519131	0.884042	-4.96039
COc1cc(C(F)(F)F)ccc1C(=O)NCC1(C)CCN(C(=O)Cc2ccc3c(c2)CCO3)CC1						0.0146794	-5.48233	wuxi	LN00213342_SD1058_SB0459	490.522	4.2501	4	1	4	0.657644	0	67.87	0.212646	0.907732	0.796458	0.092667	0.511506	0.129123	0.414942	0.468371	0.181539	0.902499	0.973544	0.23124	0.317446	0.471965	0.99971	0.00947956	0.0439773	0.0917088	0.0582761	0.0199817	0.136241	0.01121	0.956113	0.891991	0.535133	0.0183652	0.0336942	0.318195	0.110195	0.10937	0.916667	-4.76901
CC(C)(C)OC(=O)N1CCCC2(CCN(C(=O)C3CC34CN(C(=O)c3c(F)ccc(I)c3F)C4)C2)C1						0.00546443	-4.11821	wuxi	LN00006358_AN00134_SD1033	615.459	4.2811	4	0	3	0.368296	2	70.16	0.151983	0.965189	0.559231	0.010372	0.117326	0.0412913	0.143638	0.114842	0.114309	0.856029	0.7591	0.0559483	0.241773	0.282403	0.998381	0.0336073	0.100227	0.00473077	0.0834365	0.0132667	0.0769505	0.00163944	0.982243	0.606958	0.370003	0.0114112	0.0271964	0.0896514	0.0244293	0.20055	0.809201	-4.75602
CC(Cn1cccn1)C(=O)NC1CCC2(CC1)CN(C(=O)CCc1ccc3c(c1)OCO3)C2						0.00181571	-2.57289	wuxi	LN02020571_SA0321_SB0143	452.555	2.7681	6	1	4	0.698299	1	85.69	0.0900521	0.853125	0.685335	0.111575	0.472052	0.0976095	0.21857	0.313663	0.617729	0.914244	0.998108	0.0288507	0.296788	0.267	0.999956	0.0182254	0.0446916	0.0605497	0.0580244	0.0268814	0.157392	0.00585796	0.93987	0.566227	0.466945	0.0179602	0.0337587	0.0517304	0.0153971	0.12732	0.595191	-5.18032
COc1cc(F)c(NC(=O)C2CCN2C(=O)c2ccc3[nH]nnc3c2)c(F)c1						0.0022693	-4.99752	wuxi	LN00223863_AG1061_SE1461	387.346	2.0979	5	2	4	0.714172	1	100.21	0.241085	0.636711	0.96071	0.0300395	0.156017	0.353728	0.272323	0.0813539	0.0097856	0.531016	0.160184	0.213089	0.311657	0.978518	0.998166	0.00419281	0.0111339	0.0677007	0.0101911	0.00240358	0.0501806	0.00302793	0.605673	0.150612	0.116287	0.0196611	0.00272029	0.0133963	0.033458	0.118882	0.464699	-4.81072
CCSc1ccccc1C(=O)NC[C@@H]1CCCCN1S(=O)(=O)c1cccc(C(F)(F)F)c1						0.0482364	-5.34618	wuxi	WXDL_WXCD00192581_HU0034_SD0644	486.581	4.7906	4	1	4	0.571765	1	66.48	0.0823081	0.915053	0.668682	0.591316	0.962468	0.44691	0.906521	0.247936	0.682669	0.728087	0.992349	0.390453	0.199395	0.708595	0.999977	0.00628178	0.0182374	0.0258128	0.0835454	0.00912624	0.134258	0.0442566	0.970146	0.831199	0.610614	0.00280641	0.0497843	0.608618	0.0454082	0.359267	0.940005	-5.26869
COc1cc(CN[C@H](CC(=O)Nc2cc(F)ncc2C)Cc2csc3ccccc23)cc(C(F)(F)F)c1						0.132236	-5.01591	wuxi	WXDL_LN00144600_AF00285_QS1435	531.575	6.50092	5	2	2	0.191204	1	63.25	0.302109	0.814483	0.855212	0.476956	0.882235	0.254068	0.690126	0.309175	0.883361	0.847269	0.989315	0.451758	0.488684	0.669967	0.999654	0.0194667	0.0185304	0.193398	0.115842	0.0161431	0.078697	0.0412307	0.815021	0.937164	0.377358	0.0131259	0.0623241	0.766476	0.223199	0.100511	0.944703	-5.27354
[truncated: 58 more columns]
