# Supplementary material for: SyntheMol-RL: a flexible reinforcement learning framework for designing easily synthesizable antibiotics
Source: Mol Syst Biol. 2026 Apr 23;22(6):833–67. doi: 10.1038/s44320-026-00206-9 (PMC13230741; doi:10.1038/s44320-026-00206-9)
Supplement: Supplementary file 13 — Dataset EV11 [file 44320_2026_206_MOESM13_ESM.xlsx]

## Sheet: Info
Dataset EV11. Requested/Ordered/Synthesized molecules.
Tabs
	The set of 750 molecules requested from Enamine and WuXi. Each of the five methods (see "method" column) contributed 150 molecules and are labeled as follows: RL-Chemprop = "rl_chemprop_rdkit", RL-MLP = "rl_mlp_rdkit", MCTS = "mcts", VS-Chemprop = "chemprop_rdkit", and Random = "random"). The column "available" indicates whether Enamine or WuXi deemed the molecule within their chemical space and …
	The set of 250 molecules ordered from Enamine and WuXi. Each of the five methods (see "method" column) contributed 50 molecules and are labeled as follows: RL-Chemprop = "rl_chemprop_rdkit", RL-MLP = "rl_mlp_rdkit", MCTS = "mcts", VS-Chemprop = "chemprop_rdkit", and Random = "random"). The column "synthesized" indicates whether the molecule was successfully synthesized (1) or not (0).
	The set of 196 unique molecules synthesized by Enamine and WuXi with validated antibacterial activities.

## Sheet: Requested Molecules
smiles	node_id	num_expansions	rollout_num	score	S. aureus	Solubility	Q_value	num_reactions	reaction_1_chemical_space	reaction_1_id	building_block_1_1_id	building_block_1_1_smiles	building_block_1_2_id	building_block_1_2_smiles	building_block_1_3_id	building_block_1_3_smiles	train_hits_tversky_nearest_neighbor	train_hits_tversky_nearest_neighbor_similarity	chembl_tversky_nearest_neighbor	chembl_tversky_nearest_neighbor_similarity	molecular_weight	logP	hydrogen_bond_acceptors	hydrogen_bond_donors	Lipinski	QED	stereo_centers	tpsa	AMES	BBB_Martins	Bioavailability_Ma	CYP1A2_Veith	CYP2C19_Veith	CYP2C9_Substrate_CarbonMangels	CYP2C9_Veith	CYP2D6_Substrate_CarbonMangels	CYP2D6_Veith	CYP3A4_Substrate_CarbonMangels	CYP3A4_Veith	Carcinogens_Lagunin	ClinTox	DILI	HIA_Hou	NR-AR-LBD	NR-AR	NR-AhR	NR-Aromatase	NR-ER-LBD	NR-ER
O=C(CCN1C(=O)C(=Cc2ccc(F)cc2)SC1=S)N[C@H]1C(=O)OC[C@H]1CO	120607	1	9734	0.859202	0.968535	-3.74128	0.866567	1	real	22	26622906	N[C@H]1C(=O)OC[C@H]1CO	43186	O=C(O)CCN1C(=O)C(=Cc2ccc(F)cc2)SC1=S			CC(C)C(C(=O)O)N1C(=O)/C(=C\c2ccc(Br)cc2)SC1=S	0.560976	CC1(C)S[C@@H]2[C@H](NC(=O)Cc3ccccc3)C(=O)N2[C@H]1C(=O)O	0.395349	424.475	1.0671	7	2	4	0.400624	2	95.94	0.617937	0.618302	0.834862	0.247194	0.364419	0.209261	0.300513	0.0595326	0.0146038	0.330397	0.40928	0.287435	0.187247	0.95984	0.989632	0.0533165	0.0264615	0.0194551	0.14089	0.0315315	0.116444
NC(=S)c1ccc(C(=O)Nc2cc(Br)cc(C(F)(F)F)c2O)cc1	101271	6	388	0.821688	0.933961	-3.90253	0.774972	1	real	22	22557662	Nc1cc(Br)cc(C(F)(F)F)c1O	46966	NC(=S)c1ccc(C(=O)O)cc1			O=C(Nc1cc(C(F)(F)F)ccc1O)Nc1cc(C(F)(F)F)ccc1O	0.592593	NNC(=O)c1ccncc1	0.52381	419.222	4.06	3	3	4	0.518391	0	75.35	0.264508	0.689817	0.879153	0.875366	0.536114	0.45361	0.759326	0.238684	0.0598598	0.480139	0.461594	0.818855	0.0619306	0.771153	0.999035	0.0295255	0.0493604	0.263384	0.193047	0.0659312	0.256889
CCN(C(=O)CCCN1C(=O)C(=Cc2cccs2)SC1=S)[C@@H]1COC[C@H]1O	107349	19	3386	0.818047	0.910096	-3.0552	0.814264	1	real	22	22137776	CCN[C@@H]1COC[C@H]1O	141774	O=C(O)CCCN1C(=O)C(=Cc2cccs2)SC1=S			CCc1ccc(/C=C2/SC(=S)NC2=O)cc1	0.515152	Clc1ccc([I+]c2cccs2)cc1	0.434783	426.585	2.3377	7	1	4	0.533141	2	70.08	0.443383	0.737946	0.489666	0.365151	0.789489	0.278859	0.554921	0.0610171	0.153605	0.542056	0.794784	0.0714939	0.199637	0.9082	0.99858	0.066006	0.0293708	0.062994	0.258013	0.053605	0.146073
CC1CN(C(=O)C(=O)c2ccc(Br)cc2O)CS1	114816	1	6956	0.806801	0.907841	-3.44477	0.810737	1	real	22	3399982	CC1CNCS1	2067572	O=C(O)C(=O)c1ccc(Br)cc1O			Cc1cc(O)ccc1O	0.470588	Nc1ccc(C(=O)O)c(O)c1	0.545455	330.203	2.2588	4	1	4	0.667532	1	57.61	0.295965	0.757811	0.874692	0.852927	0.761989	0.399426	0.330176	0.20939	0.228423	0.558454	0.225479	0.218399	0.0202063	0.725558	0.999938	0.013222	0.00917065	0.358939	0.0524044	0.0255964	0.248614
O=C(NC(c1ccc(Br)cc1)C(F)(F)F)c1ccc(Cl)c(O)c1O	104277	1	1946	0.795408	0.904261	-3.78489	0.779137	1	real	22	7987065	NC(c1ccc(Br)cc1)C(F)(F)F	3753222	O=C(O)c1ccc(Cl)c(O)c1O			Oc1c(O)c(Cl)c(Cl)c(Cl)c1Cl	0.6	Oc1ccc(Cl)cc1	0.538462	424.6	4.5471	3	3	4	0.633426	1	69.56	0.0692336	0.559339	0.747618	0.86041	0.923263	0.494458	0.96422	0.125075	0.226987	0.695522	0.746862	0.706801	0.0121794	0.766759	0.999897	0.00229317	0.00540466	0.253182	0.274296	0.136662	0.43169
O=C(NCC(F)(F)c1ccc(Cl)c(Cl)c1)c1ccc(Cl)c(O)c1O	112128	2	5638	0.790619	0.903295	-3.95054	0.78905	1	real	22	26397582	NCC(F)(F)c1ccc(Cl)c(Cl)c1	3753222	O=C(O)c1ccc(Cl)c(O)c1O			Oc1c(O)c(Cl)c(Cl)c(Cl)c1Cl	0.6	Oc1ccc(Cl)cc1	0.538462	396.604	4.5798	3	3	4	0.662647	0	69.56	0.0910673	0.600149	0.762623	0.966887	0.925438	0.412453	0.956587	0.284582	0.418573	0.688187	0.932061	0.638316	0.00982608	0.748402	0.999916	0.00561022	0.00734962	0.386826	0.433392	0.151776	0.315233
NN(C(=O)c1cc(F)cc(Cl)c1O)c1ccc(C(F)(F)F)c(Cl)c1	108657	1	4004	0.790015	0.902243	-3.93232	0.768556	1	real	22	27229471	NNc1ccc(C(F)(F)F)c(Cl)c1	3685629	O=C(O)c1cc(F)cc(Cl)c1O			Oc1c(O)c(Cl)c(Cl)c(Cl)c1Cl	0.6	Oc1ccc(Cl)cc1	0.538462	383.128	4.3774	3	2	4	0.350256	0	66.56	0.246148	0.572628	0.958031	0.870623	0.745313	0.531412	0.840102	0.198863	0.134782	0.708948	0.912794	0.892985	0.01883	0.840739	0.999959	0.00517096	0.0214703	0.72376	0.319334	0.103795	0.347915
C=CCN1C(=O)C(=O)N(CC(=O)N2CSC(C)C2)C1=O	120976	1	9915	0.828462	0.899367	-2.1551	0.825709	1	real	22	3399982	CC1CNCS1	2038439	C=CCN1C(=O)C(=O)N(CC(=O)O)C1=O			CC(C)(CN1C(=O)C(Cl)=C(Cl)C1=O)CN1C(=O)C(Cl)=C(Cl)C1=O	0.4	C1N2CN3CN1CN(C2)C3	0.333333	297.336	-0.1154	5	0	4	0.410728	1	78	0.326119	0.987452	0.801602	0.0288947	0.176294	0.221949	0.011445	0.0349156	0.000874793	0.299188	0.01371	0.0618567	0.0546361	0.712777	0.999132	0.00628926	0.00543449	0.0072976	0.004166	0.00497049	0.0725194
O=C(NC(c1ccccc1C(F)(F)F)C(F)(F)F)c1ccc(Cl)c(O)c1O	109221	2	4275	0.788221	0.891434	-3.55475	0.779292	1	real	22	12499679	NC(c1ccccc1C(F)(F)F)C(F)(F)F	3753222	O=C(O)c1ccc(Cl)c(O)c1O			Oc1c(O)c(Cl)c(Cl)c(Cl)c1Cl	0.6	O=C(O)C(O)c1ccccc1	0.555556	413.701	4.8034	3	3	4	0.499728	1	69.56	0.0494076	0.525755	0.742792	0.787209	0.891915	0.429626	0.875475	0.156624	0.19715	0.701876	0.775789	0.694137	0.0129882	0.56209	0.999672	0.00352295	0.00580802	0.0577359	0.218943	0.145757	0.364195
O=C(NCc1c(Br)cccc1C(F)(F)F)c1ccc(Cl)c(O)c1O	103523	1	1570	0.779497	0.889681	-3.85678	0.750366	1	real	22	7630084	NCc1c(Br)cccc1C(F)(F)F	3753222	O=C(O)c1ccc(Cl)c(O)c1O			Oc1c(O)c(Cl)c(Cl)c(Cl)c1Cl	0.6	Oc1ccc(Cl)cc1	0.538462	424.6	4.4625	3	3	4	0.637232	0	69.56	0.108736	0.774981	0.751839	0.973061	0.892519	0.362814	0.831436	0.246459	0.378675	0.698512	0.853492	0.594808	0.0183176	0.706193	0.999928	0.00665547	0.00793756	0.302267	0.328204	0.114214	0.243921
O=C(CCCN1C(=O)C(=Cc2cccs2)SC1=S)OC/C=C/CO	106619	1	3045	0.774421	0.886371	-3.93622	0.760986	1	real	1458	141774	O=C(O)CCCN1C(=O)C(=Cc2cccs2)SC1=S	23989047	OC/C=C/CCl			O=C(CCN1C(=O)/C(=C/c2ccc(-c3ccc([N+](=O)[O-])cc3)o2)SC1=S)O[K]	0.5	Clc1ccc([I+]c2cccs2)cc1	0.391304	383.516	2.8212	7	1	4	0.322255	0	66.84	0.397449	0.894955	0.571511	0.958428	0.967052	0.323122	0.895607	0.102325	0.0908875	0.379952	0.758125	0.0892643	0.119076	0.928782	0.999602	0.10869	0.0192057	0.0586813	0.152677	0.0799983	0.183268
NN(C(=O)c1cc(Cl)c(Cl)cc1O)c1ccc(C(F)(F)F)cc1	117979	1	8483	0.776244	0.884914	-3.79637	0.783984	1	real	22	223016	NNc1ccc(C(F)(F)F)cc1	5155413	O=C(O)c1cc(Cl)c(Cl)cc1O			O=C(Nc1cc(C(F)(F)F)ccc1O)Nc1cc(C(F)(F)F)ccc1O	0.592593	Nc1ccc(C(=O)O)c(O)c1	0.545455	365.138	4.2383	3	2	4	0.475407	0	66.56	0.289069	0.595446	0.931809	0.970858	0.84986	0.438646	0.891473	0.233205	0.320517	0.664924	0.917696	0.834678	0.0167427	0.77691	0.999964	0.00641557	0.0165969	0.818853	0.470492	0.188504	0.491132
O=C(CCN1C(=O)C(=Cc2ccc(F)cc2)SC1=S)OCC(O)C1CCOC1	114413	6	6750	0.772242	0.882329	-3.85999	0.770804	1	real	1458	43186	O=C(O)CCN1C(=O)C(=Cc2ccc(F)cc2)SC1=S	15940292	OC(CBr)C1CCOC1			CC(C)C(C(=O)O)N1C(=O)/C(=C\c2ccc(Br)cc2)SC1=S	0.585366	O=C(O)C(O)c1ccccc1	0.444444	425.503	2.3576	7	1	4	0.408297	2	76.07	0.443927	0.917703	0.812549	0.694628	0.81673	0.393995	0.815696	0.132304	0.0161275	0.564002	0.429207	0.147016	0.0851397	0.924687	0.999623	0.0397059	0.0327339	0.0454888	0.160768	0.0203673	0.0733461
CC(C)(C)c1ccc(N(N)C(=O)c2ccc(Cl)c(O)c2O)cc1	104281	1	1950	0.768348	0.87885	-3.88134	0.753773	1	real	22	60883	CC(C)(C)c1ccc(NN)cc1	3753222	O=C(O)c1ccc(Cl)c(O)c1O			Oc1c(O)c(Cl)c(Cl)c(Cl)c1Cl	0.6	Oc1ccc(Cl)cc1	0.538462	334.803	3.5692	4	3	4	0.338955	0	86.79	0.475612	0.437027	0.862179	0.824415	0.893756	0.411033	0.816726	0.0921132	0.203804	0.692468	0.727793	0.850387	0.018399	0.721773	0.999915	0.000970569	0.00659781	0.770078	0.526877	0.230779	0.541478
COc1ccc(C=C2SC(=S)N(CCCC(=O)NCC(C)(CO)CO)C2=O)cc1	113554	2	6334	0.766773	0.87844	-3.93192	0.765765	1	real	22	3278222	CC(CN)(CO)CO	2048237	COc1ccc(C=C2SC(=S)N(CCCC(=O)O)C2=O)cc1			Cc1ccc(/C=C2\SC(=S)N(CCCCCC(=O)Nc3ccc(C(=O)O)c(O)c3)C2=O)cc1	0.6	CCCCCCCCCCCCCCCCCCCCCCO	0.384615	438.571	1.7837	7	3	4	0.378291	0	99.1	0.272511	0.34563	0.665261	0.244541	0.578957	0.319498	0.574028	0.159745	0.0905962	0.458997	0.847927	0.206261	0.108112	0.685422	0.994167	0.0294967	0.0205106	0.0607093	0.0401254	0.0338096	0.069185
NN(C(=O)c1cc(Br)cc(Br)c1O)c1ccc(C(F)(F)F)cc1	104957	2	2266	0.767408	0.878069	-3.88899	0.753354	1	real	22	223016	NNc1ccc(C(F)(F)F)cc1	4001	O=C(O)c1cc(Br)cc(Br)c1O			O=C(Nc1cc(C(F)(F)F)ccc1O)Nc1cc(C(F)(F)F)ccc1O	0.555556	Nc1ccc(C(=O)O)c(O)c1	0.454545	454.04	4.4565	3	2	4	0.400576	0	66.56	0.345909	0.779671	0.922735	0.942072	0.841201	0.495486	0.898735	0.255807	0.290185	0.60481	0.847686	0.867252	0.0342472	0.783749	0.99993	0.00480414	0.0161376	0.777379	0.280099	0.0754558	0.370304
NCC1(CO)COCCN1C(=O)CN1C(=O)C(=Cc2cccc(Br)c2)SC1=S	120726	0	9795	0.790247	0.875387	-2.79224	0	1	real	22	24272024	NCC1(CO)COCCN1	2031820	O=C(O)CN1C(=O)C(=Cc2cccc(Br)c2)SC1=S			CC(C)C(C(=O)O)N1C(=O)/C(=C\c2ccc(Br)cc2)SC1=S	0.585366	NCc1ccc(S(N)(=O)=O)cc1	0.4	486.413	1.1989	7	2	4	0.477171	1	96.1	0.463458	0.661791	0.748642	0.189913	0.574792	0.153792	0.323975	0.0653255	0.0549508	0.351971	0.757865	0.188666	0.339233	0.784467	0.99598	0.0598502	0.0328082	0.0483893	0.174811	0.0336186	0.0584422
NN(C(=O)c1ccc(C(F)(F)F)c(Cl)c1)c1cc(O)c(Cl)cc1F	101192	1	341	0.754853	0.866645	-3.94911	0.710256	1	real	22	3120607	NNc1cc(O)c(Cl)cc1F	2241860	O=C(O)c1ccc(C(F)(F)F)c(Cl)c1			O=C(Nc1cc(C(F)(F)F)ccc1O)Nc1cc(C(F)(F)F)ccc1O	0.518519	Oc1ccc(Cl)cc1	0.538462	383.128	4.3774	3	2	4	0.350256	0	66.56	0.324423	0.586475	0.96205	0.789829	0.714467	0.535601	0.819883	0.200158	0.12896	0.713291	0.914849	0.902432	0.0258611	0.811402	0.999955	0.00509637	0.0200028	0.637274	0.324223	0.107135	0.332767
NN(C(=O)c1c(Cl)ccc(O)c1Cl)c1ccc(C(F)(F)F)c(Cl)c1	112015	1	5588	0.747866	0.857633	-3.87088	0.761257	1	real	22	27229471	NNc1ccc(C(F)(F)F)c(Cl)c1	8429214	O=C(O)c1c(Cl)ccc(O)c1Cl			Oc1c(O)c(Cl)c(Cl)c(Cl)c1Cl	0.6	Oc1ccc(Cl)cc1	0.538462	399.583	4.8917	3	2	4	0.429084	0	66.56	0.310729	0.627018	0.90048	0.850312	0.819077	0.460863	0.831927	0.170284	0.302502	0.662718	0.890416	0.907959	0.0231394	0.68789	0.99992	0.004875	0.0128433	0.635263	0.466524	0.164025	0.379752
NN(C(=O)C(=O)c1ccc(Br)cc1O)c1ccccc1OC(F)(F)F	102520	1	1074	0.746322	0.85752	-3.93268	0.716068	1	real	22	7964409	NNc1ccccc1OC(F)(F)F	2067572	O=C(O)C(=O)c1ccc(Br)cc1O			O=c1cccccc1O	0.5625	Nc1ccc(C(=O)O)c(O)c1	0.590909	419.153	3.1429	5	2	4	0.261298	0	92.86	0.533472	0.789793	0.949318	0.886456	0.85987	0.528428	0.818345	0.152	0.537399	0.498288	0.808552	0.683517	0.0603943	0.904004	0.999939	0.00979972	0.0108977	0.802058	0.0982729	0.0305625	0.224957
NN(C(=O)C(=O)c1ccc(Br)cc1O)c1ccc(F)c(F)c1Br	118360	1	8658	0.749168	0.857416	-3.80568	0.72795	1	real	22	27274400	NNc1ccc(F)c(F)c1Br	2067572	O=C(O)C(=O)c1ccc(Br)cc1O			O=C(Nc1ccc(Cl)cc1)c1cc(Br)ccc1O	0.5	Nc1ccc(C(=O)O)c(O)c1	0.590909	450.033	3.285	4	2	4	0.187952	0	83.63	0.344425	0.645789	0.964835	0.745375	0.661035	0.627679	0.906347	0.166325	0.26939	0.548911	0.867994	0.748861	0.0406489	0.944884	0.999934	0.00589182	0.0198001	0.880226	0.075129	0.0171928	0.177587
O=C(Nc1cc(Br)cc(F)c1O)C(=O)c1ccc(F)cc1	109800	2	4557	0.745183	0.857129	-3.96528	0.750362	1	real	22	76050	Nc1cc(Br)cc(F)c1O	3727490	O=C(O)C(=O)c1ccc(F)cc1			Cc1ccc(Cl)cc1NC(=O)/C(O)=C/C(=O)c1ccc(F)cc1	0.463415	Oc1ccc(Cl)cc1	0.384615	356.122	3.2543	3	2	4	0.504131	0	66.4	0.19689	0.63818	0.941541	0.836528	0.389728	0.565419	0.765853	0.164209	0.197021	0.643295	0.354708	0.423657	0.0102166	0.9743	0.99991	0.0104996	0.0180573	0.698285	0.0353062	0.0120681	0.212166
NN(C(=O)C(=O)c1ccc(Br)cc1O)c1cccc(C(F)(F)F)c1	104021	1	1809	0.755826	0.852579	-3.31535	0.75026	1	real	22	222379	NNc1cccc(C(F)(F)F)c1	2067572	O=C(O)C(=O)c1ccc(Br)cc1O			O=C(Nc1cc(C(F)(F)F)ccc1O)Nc1cc(C(F)(F)F)ccc1O	0.592593	Nc1ccc(C(=O)O)c(O)c1	0.590909	403.154	3.2631	4	2	4	0.271061	0	83.63	0.28864	0.778447	0.960652	0.927662	0.844168	0.496974	0.818937	0.203785	0.384661	0.513045	0.894164	0.841345	0.0448826	0.864043	0.999962	0.0076386	0.0160711	0.790379	0.135996	0.0294016	0.235936
NN(C(=O)c1c(O)cccc1Cl)c1cc(Br)ccc1C(F)(F)F	114601	1	6853	0.741176	0.846398	-3.68634	0.731361	1	real	22	27273082	NNc1cc(Br)ccc1C(F)(F)F	2019454	O=C(O)c1c(O)cccc1Cl			O=C(Nc1cc(C(F)(F)F)ccc1C(F)(F)F)c1cc(Br)ccc1O	0.564103	Oc1ccc(Cl)cc1	0.538462	409.589	4.3474	3	2	4	0.440259	0	66.56	0.291449	0.771408	0.922575	0.945659	0.908847	0.484851	0.835868	0.220841	0.5328	0.637203	0.938433	0.890291	0.0398068	0.679551	0.999977	0.00373027	0.0104492	0.626035	0.40166	0.0838432	0.263983
Cc1ccc(N(N)C(=O)c2ccc(Cl)c(O)c2O)c(Cl)c1	107870	1	3640	0.748604	0.846233	-3.35944	0.737967	1	real	22	68009	Cc1ccc(NN)c(Cl)c1	3753222	O=C(O)c1ccc(Cl)c(O)c1O			Oc1c(O)c(Cl)c(Cl)c(Cl)c1Cl	0.6	Cc1cc(O)cc(C)c1Cl	0.5625	327.167	3.23352	4	3	4	0.341998	0	86.79	0.702718	0.307054	0.955467	0.678233	0.560761	0.406023	0.674379	0.0961856	0.126257	0.656422	0.884998	0.782598	0.0135804	0.837578	0.999957	0.00320082	0.0173126	0.932304	0.267805	0.131557	0.389426
NN(C(=O)c1c(O)cccc1Cl)c1ccc(OC(F)(F)F)c(Cl)c1	106954	1	3207	0.733728	0.845425	-3.96627	0.729434	1	real	22	27226018	NNc1ccc(OC(F)(F)F)c(Cl)c1	2019454	O=C(O)c1c(O)cccc1Cl			O=c1cccccc1O	0.5625	Oc1ccc(Cl)cc1	0.538462	381.137	4.1181	4	2	4	0.476647	0	75.79	0.615239	0.638917	0.926652	0.91661	0.811706	0.436678	0.866753	0.187844	0.494197	0.621398	0.855247	0.803035	0.0483737	0.784986	0.99992	0.00564688	0.0133683	0.79974	0.249828	0.129344	0.459129
NC(=S)c1ccc(C(=O)Nc2c(O)ccc(Cl)c2F)cc1	114337	1	6715	0.743791	0.845405	-3.53191	0.741474	1	real	527	26336538	Nc1c(O)ccc(Cl)c1F	46966	NC(=S)c1ccc(C(=O)O)cc1			O=C1C=CC(=O)c2c(O)ccc(O)c21	0.5	Oc1ccc(Cl)cc1	0.538462	324.764	3.0712	3	3	4	0.59889	0	75.35	0.327244	0.425858	0.941711	0.547608	0.269856	0.497027	0.694946	0.113384	0.0271321	0.570446	0.381689	0.721415	0.0332614	0.904856	0.99952	0.00918169	0.0665986	0.450312	0.0992269	0.0451831	0.187193
CCN(CC)CCN(CCOCCO)C(=O)CCN1C(=O)C(=Cc2ccc(F)cc2)SC1=S	104001	9	1796	0.769589	0.844031	-2.36278	0.763439	1	real	22	2263466	CCN(CC)CCNCCOCCO	43186	O=C(O)CCN1C(=O)C(=Cc2ccc(F)cc2)SC1=S			CC(C)C(C(=O)O)N1C(=O)/C(=C\c2ccc(Br)cc2)SC1=S	0.585366	CCCCCCCCCCCCCCCCCCCCCCO	0.461538	497.658	2.5963	7	1	4	0.240642	0	73.32	0.851702	0.917216	0.512082	0.147343	0.405556	0.190551	0.233537	0.223021	0.399566	0.670887	0.49223	0.411669	0.618856	0.534547	0.93919	0.0428053	0.00838111	0.0164481	0.0592893	0.0148755	0.0315447
O=C(CN1C(=O)C(=Cc2cccc(Br)c2)SC1=S)NC[C@@H]1CC[C@H](CO)O1	108844	1	4097	0.731236	0.843026	-3.97268	0.718528	1	real	22	22535759	NC[C@@H]1CC[C@H](CO)O1	2031820	O=C(O)CN1C(=O)C(=Cc2cccc(Br)c2)SC1=S			CC(C)C(C(=O)O)N1C(=O)/C(=C\c2ccc(Br)cc2)SC1=S	0.585366	O=C(O)C(O)c1ccccc1	0.388889	471.398	2.3064	6	2	4	0.490008	2	78.87	0.703861	0.533436	0.696468	0.490782	0.541597	0.164318	0.357503	0.102696	0.0844801	0.41027	0.595298	0.233413	0.194578	0.855568	0.991241	0.0921403	0.0394223	0.0544004	0.336283	0.0679976	0.167334
NN(C(=O)c1c(Cl)ccc(Cl)c1O)c1ccc(F)cc1Cl	106512	3	2997	0.735417	0.841892	-3.74481	0.723423	1	real	22	75463	NNc1ccc(F)cc1Cl	3937570	O=C(O)c1c(Cl)ccc(Cl)c1O			Oc1c(O)c(Cl)c(Cl)c(Cl)c1Cl	0.6	Oc1ccc(Cl)cc1	0.538462	349.576	4.012	3	2	4	0.488873	0	66.56	0.509095	0.504192	0.952088	0.725762	0.579798	0.533002	0.880659	0.168249	0.198205	0.679926	0.862213	0.854487	0.0186348	0.837034	0.999947	0.00335613	0.0138105	0.837448	0.279337	0.085497	0.245214
C=CC1(CO)COCCN1C(=O)CCCN1C(=O)C(=Cc2cccs2)SC1=S	120820	1	9842	0.744071	0.839382	-3.26639	0.749697	1	real	22	26718715	C=CC1(CO)COCCN1	141774	O=C(O)CCCN1C(=O)C(=Cc2cccs2)SC1=S			S=C(SSC(=S)N1CCOCC1)N1CCOCC1	0.526316	Clc1ccc([I+]c2cccs2)cc1	0.434783	438.596	2.5054	7	1	4	0.400783	1	70.08	0.375307	0.755032	0.527238	0.252779	0.841284	0.225103	0.728527	0.0402	0.0777163	0.484439	0.799218	0.0846713	0.169665	0.920494	0.998833	0.0573708	0.0245788	0.0657558	0.254602	0.0543258	0.128191
CC1CN(C(=O)C(=O)c2ccc3c(c2)CCCC3)CS1	114870	2	6980	0.736528	0.834786	-3.39794	0.742156	1	real	22	3399982	CC1CNCS1	2016900	O=C(O)C(=O)c1ccc2c(c1)CCCC2			O=C1CCc2ccccc2C1	0.421053	C1N2CN3CN1CN(C2)C3	0.333333	289.4	2.6695	3	0	4	0.620308	1	37.38	0.412104	0.980927	0.892268	0.898198	0.953796	0.40018	0.376427	0.258963	0.15123	0.616134	0.391976	0.169551	0.0667677	0.729193	0.99999	0.0164643	0.0410617	0.264577	0.0921437	0.0153173	0.333819
NN(C(=O)c1ccc(Cl)c(O)c1)c1cc(Br)cc(C(F)(F)F)c1	102192	1	913	0.725492	0.834017	-3.84102	0.689798	1	real	22	9530968	NNc1cc(Br)cc(C(F)(F)F)c1	2789149	O=C(O)c1ccc(Cl)c(O)c1			O=C(Nc1cc(C(F)(F)F)ccc1O)Nc1cc(C(F)(F)F)ccc1O	0.555556	Oc1ccc(Cl)cc1	0.538462	409.589	4.3474	3	2	4	0.440259	0	66.56	0.222889	0.752733	0.917208	0.955484	0.875239	0.453345	0.873391	0.232746	0.422286	0.647437	0.939744	0.833398	0.0309039	0.703346	0.999969	0.00520653	0.013603	0.749456	0.37862	0.110601	0.332611
O=C(Nc1ccc(C(F)(F)F)s1)c1ccc(Cl)c(O)c1O	102989	1	1304	0.730058	0.833726	-3.63209	0.723154	1	real	22	26668237	Nc1ccc(C(F)(F)F)s1	3753222	O=C(O)c1ccc(Cl)c(O)c1O			Oc1c(O)c(Cl)c(Cl)c(Cl)c1Cl	0.6	Oc1ccc(Cl)cc1	0.538462	337.706	4.0838	4	3	4	0.723031	0	69.56	0.237778	0.627097	0.80388	0.973011	0.648673	0.330539	0.795434	0.152947	0.228191	0.651031	0.64772	0.438282	0.0127403	0.911802	0.999915	0.0169163	0.0330739	0.685648	0.317163	0.160247	0.518101
O=C(CCN1C(=O)C(=Cc2ccc(F)cc2)SC1=S)NCC(O)CC(F)(F)CO	111906	3	5538	0.736507	0.831923	-3.27842	0.736651	1	real	22	26742726	NCC(O)CC(F)(F)CO	43186	O=C(O)CCN1C(=O)C(=Cc2ccc(F)cc2)SC1=S			O=C(O)c1ccc(/C=C2\SC(=S)N(Cc3cccc(C(F)(F)F)c3)C2=O)cc1	0.588235	O=C(O)C(O)c1ccccc1	0.444444	448.488	1.9118	6	3	4	0.395146	1	89.87	0.583178	0.767432	0.710395	0.461976	0.832301	0.366726	0.805164	0.150236	0.182881	0.467596	0.800365	0.378896	0.260746	0.859529	0.998493	0.0308775	0.0193803	0.0434211	0.160093	0.0210124	0.0834242
NN(C(=O)c1ccc(O)c(Cl)c1)c1ccc(Cl)c(C(F)(F)F)c1	105290	2	2420	0.731887	0.831892	-3.47611	0.722809	1	real	22	4160528	NNc1ccc(Cl)c(C(F)(F)F)c1	10461	O=C(O)c1ccc(O)c(Cl)c1			O=C(O)c1ccc(-c2ccc(N(c3ccc(-c4ccc(C(=O)O)cc4)cc3)c3ccc(-c4ccc(C(=O)O)cc4)cc3)cc2)cc1	0.52381	Oc1ccc(Cl)cc1	0.538462	365.138	4.2383	3	2	4	0.475407	0	66.56	0.339079	0.639842	0.912606	0.926171	0.859869	0.434341	0.812544	0.193555	0.353496	0.66902	0.929794	0.861909	0.0211481	0.661624	0.999949	0.0071493	0.0170113	0.748309	0.556652	0.24677	0.505614
NN(C(=O)c1c(O)ccc(Cl)c1F)c1ccc(OC(F)(F)F)cc1	104135	2	1867	0.722452	0.830951	-3.84296	0.701714	1	real	22	41210	NNc1ccc(OC(F)(F)F)cc1	22377539	O=C(O)c1c(O)ccc(Cl)c1F			O=C1C=CC(=O)c2c(O)ccc(O)c21	0.5	Oc1ccc(Cl)cc1	0.538462	364.682	3.6038	4	2	4	0.377461	0	75.79	0.532541	0.558171	0.961804	0.873258	0.77925	0.491042	0.884623	0.179397	0.304313	0.669881	0.922095	0.761235	0.0312977	0.856182	0.999931	0.00625473	0.0218484	0.705867	0.203606	0.118564	0.480255
O=C(CN1C(=O)C(=Cc2cccc(Br)c2)SC1=S)N1CCCOC(CCO)C1	101943	1	780	0.725836	0.829545	-3.63803	0.687525	1	real	22	24566740	OCCC1CNCCCO1	2031820	O=C(O)CN1C(=O)C(=Cc2cccc(Br)c2)SC1=S			CC(C)C(C(=O)O)N1C(=O)/C(=C\c2ccc(Br)cc2)SC1=S	0.585366	C1N2CN3CN1CN(C2)C3	0.5	485.425	2.6502	6	1	4	0.511153	1	70.08	0.376635	0.762994	0.634774	0.475563	0.789977	0.240122	0.606815	0.096288	0.0624149	0.568224	0.660704	0.141284	0.132395	0.896342	0.998539	0.0496395	0.0398053	0.0592396	0.237338	0.0230169	0.10332
NN(C(=O)c1ccc(Cl)c(F)c1O)c1ccc(Br)cc1	116565	1	7801	0.722717	0.828767	-3.73967	0.716316	1	real	527	45476	NNc1ccc(Br)cc1	11269527	O=C(O)c1ccc(Cl)c(F)c1O			Oc1c(O)c(Cl)c(Cl)c(Cl)c1Cl	0.6	Oc1ccc(Cl)cc1	0.538462	359.582	3.4677	3	2	4	0.490067	0	66.56	0.341685	0.580841	0.957896	0.846688	0.772476	0.522754	0.900629	0.139288	0.257646	0.655036	0.904912	0.770117	0.0112222	0.880677	0.999988	0.00237252	0.0206181	0.931261	0.2167	0.0737168	0.298088
NN(C(=O)c1cccc(Br)c1O)c1ccc(Cl)c(C(F)(F)F)c1	111409	1	5311	0.7197	0.827736	-3.8262	0.710135	1	real	22	4160528	NNc1ccc(Cl)c(C(F)(F)F)c1	2681462	O=C(O)c1cccc(Br)c1O			Oc1c(O)c(Cl)c(Cl)c(Cl)c1Cl	0.6	Oc1ccc(Cl)cc1	0.538462	409.589	4.3474	3	2	4	0.440259	0	66.56	0.263667	0.813165	0.90728	0.961135	0.93228	0.475934	0.847383	0.18594	0.458164	0.681564	0.934793	0.865157	0.0268442	0.692411	0.999981	0.00470203	0.0122667	0.811603	0.476837	0.113514	0.264456
NN(C(=O)c1cc(F)cc(F)c1O)c1cc(Br)cc(C(F)(F)F)c1	102805	1	1220	0.720009	0.823266	-3.62486	0.687469	1	real	22	9530968	NNc1cc(Br)cc(C(F)(F)F)c1	2244720	O=C(O)c1cc(F)cc(F)c1O			O=C(Nc1cc(C(F)(F)F)ccc1O)Nc1cc(C(F)(F)F)ccc1O	0.481481	Nc1ccc(C(=O)O)c(O)c1	0.409091	411.124	3.9722	3	2	4	0.340341	0	66.56	0.146172	0.795577	0.966655	0.8989	0.744192	0.564883	0.834132	0.281366	0.192225	0.618826	0.919403	0.808415	0.030338	0.805074	0.999939	0.00878221	0.0314357	0.611283	0.209362	0.0388103	0.255614
Cc1c(Cl)ccc(C(=O)N(N)c2cccc(C(F)(F)F)c2F)c1O	110055	3	4675	0.717764	0.821313	-3.63937	0.695546	1	real	22	27319605	NNc1cccc(C(F)(F)F)c1F	11269529	Cc1c(Cl)ccc(C(=O)O)c1O			Oc1c(O)c(Cl)c(Cl)c(Cl)c1Cl	0.6	Oc1ccc(Cl)cc1	0.538462	362.71	4.03242	3	2	4	0.366662	0	66.56	0.260859	0.747647	0.950654	0.905786	0.841258	0.52539	0.792359	0.209634	0.22271	0.679386	0.967439	0.822769	0.0219764	0.700521	0.999978	0.00624758	0.0166129	0.596812	0.388442	0.109943	0.324546
O=C(NCC(O)c1ccccc1C(F)(F)F)C(=O)c1ccc(Br)cc1O	107974	2	3689	0.723356	0.818522	-3.28101	0.716776	1	real	22	2031614	NCC(O)c1ccccc1C(F)(F)F	2067572	O=C(O)C(=O)c1ccc(Br)cc1O			O=C(Nc1cc(C(F)(F)F)ccc1C(F)(F)F)c1cc(Br)ccc1O	0.564103	O=C(O)C(O)c1ccccc1	0.555556	432.192	3.206	4	3	4	0.500608	1	86.63	0.0553253	0.598322	0.887796	0.86989	0.758794	0.463395	0.698362	0.286827	0.3762	0.480177	0.548936	0.587435	0.0271668	0.633434	0.999748	0.0082713	0.0111284	0.110009	0.0395373	0.00554339	0.0714359
O=C(CN1C(=O)C(=Cc2cccc(Br)c2)SC1=S)NCC1(CO)COCCN1	120725	1	9795	0.720875	0.813563	-3.17923	0.713169	1	real	22	24272024	NCC1(CO)COCCN1	2031820	O=C(O)CN1C(=O)C(=Cc2cccc(Br)c2)SC1=S			CC(C)C(C(=O)O)N1C(=O)/C(=C\c2ccc(Br)cc2)SC1=S	0.585366	O=C(O)C(O)c1ccccc1	0.388889	486.413	1.1174	7	3	4	0.410267	1	90.9	0.48125	0.504258	0.712093	0.129858	0.579373	0.139751	0.244197	0.0726268	0.0655513	0.305479	0.51198	0.264285	0.303242	0.796292	0.979365	0.0490833	0.0193805	0.0273827	0.0510253	0.0201619	0.067521
O=C(Nc1cc(F)c(F)cc1O)c1cc(F)cc(Cl)c1O	119984	1	9435	0.70918	0.812781	-3.65015	0.702002	1	real	22	75430	Nc1cc(F)c(F)cc1O	3685629	O=C(O)c1cc(F)cc(Cl)c1O			Oc1c(O)c(Cl)c(Cl)c(Cl)c1Cl	0.6	Oc1ccc(Cl)cc1	0.461538	317.65	3.4208	3	3	4	0.743321	0	69.56	0.20282	0.316657	0.941218	0.880491	0.386414	0.391028	0.782437	0.121473	0.0623323	0.689358	0.499592	0.480083	0.0038852	0.968722	0.999928	0.00723649	0.0533981	0.812012	0.151215	0.0603777	0.284527
Cc1cc(O)c(F)cc1NC(=O)C(=O)c1ccc(Br)cc1O	113930	1	6520	0.703027	0.811844	-3.87578	0.695844	1	real	22	26036686	Cc1cc(O)c(F)cc1N	2067572	O=C(O)C(=O)c1ccc(Br)cc1O			Cc1cc(O)ccc1O	0.588235	Nc1ccc(C(=O)O)c(O)c1	0.545455	368.158	3.12922	4	3	4	0.441468	0	86.63	0.41859	0.498984	0.937622	0.760051	0.451954	0.438259	0.67694	0.112649	0.255919	0.61822	0.616352	0.416717	0.0164157	0.956963	0.999883	0.00844242	0.015672	0.705965	0.0452329	0.0133416	0.175842
CCN(CC)CCN(CC(C)C)C(=O)C(=O)c1ccc(Br)cc1O	119921	1	9402	0.734546	0.811068	-2.48533	0.727273	1	real	22	318843	CCN(CC)CCNCC(C)C	2067572	O=C(O)C(=O)c1ccc(Br)cc1O			CC[C@H](c1ccc(O)cc1)[C@@H](CC)c1ccc(O)cc1	0.473684	Nc1ccc(C(=O)O)c(O)c1	0.545455	399.329	3.1638	4	1	4	0.512023	0	60.85	0.305651	0.822116	0.828446	0.559209	0.227821	0.534666	0.146392	0.57371	0.797459	0.605942	0.137	0.683522	0.38699	0.167992	0.988963	0.0041434	0.00414239	0.0315468	0.0107516	0.0143518	0.0639946
NN(C(=O)c1cc(Cl)c(F)cc1O)c1cc(O)c(Cl)cc1F	114997	2	7049	0.709703	0.807032	-3.3857	0.709029	1	real	22	3120607	NNc1cc(O)c(Cl)cc1F	3732538	O=C(O)c1cc(Cl)c(F)cc1O			Oc1c(O)c(Cl)c(Cl)c(Cl)c1Cl	0.5	Nc1ccc(C(=O)O)c(O)c1	0.5	349.12	3.2033	4	3	4	0.441494	0	86.79	0.529573	0.296086	0.970726	0.708326	0.500621	0.503174	0.896133	0.154492	0.0890208	0.686329	0.896575	0.837958	0.0182976	0.916165	0.999934	0.00325345	0.0251989	0.916049	0.214607	0.0747644	0.215392
CCC(CC)N(CCO)C(=O)CCCN1C(=O)C(=Cc2cccs2)SC1=S	116426	1	7734	0.699019	0.806533	-3.82496	0.691381	1	real	22	341843	CCC(CC)NCCO	141774	O=C(O)CCCN1C(=O)C(=Cc2cccs2)SC1=S			CCCCCCCCCCCCCCCCCCN(CCO)CCO	0.526316	CCCCCCCCCCCCCCCCCCCCCCO	0.538462	426.629	3.739	6	1	4	0.456169	0	60.85	0.236977	0.834843	0.411026	0.612099	0.956393	0.268129	0.931644	0.0911568	0.466563	0.524104	0.908001	0.117465	0.157772	0.758808	0.999698	0.0666219	0.0198155	0.0793254	0.234769	0.0479513	0.151164
O=C(Nc1c(O)ccc(Cl)c1F)C(=O)c1ccc(Cl)s1	109415	1	4374	0.696962	0.805498	-3.87001	0.680378	1	real	527	26336538	Nc1c(O)ccc(Cl)c1F	3745852	O=C(O)C(=O)c1ccc(Cl)s1			O=C1C=CC(=O)c2c(O)ccc(O)c21	0.5	Oc1ccc(Cl)cc1	0.538462	334.155	3.721	4	2	4	0.5107	0	66.4	0.285993	0.496677	0.912178	0.868277	0.47917	0.504973	0.828666	0.09041	0.274169	0.643301	0.718596	0.292949	0.00862754	0.977828	0.999951	0.0149263	0.0202029	0.828762	0.130348	0.0429404	0.23347
NN(C(=O)c1ccc(Cl)c(O)c1O)c1cccc(C(F)(F)F)c1	102595	4	1114	0.718611	0.801875	-2.78495	0.697489	1	real	22	222379	NNc1cccc(C(F)(F)F)c1	3753222	O=C(O)c1ccc(Cl)c(O)c1O			Oc1c(O)c(Cl)c(Cl)c(Cl)c1Cl	0.6	Oc1ccc(Cl)cc1	0.538462	346.692	3.2905	4	3	4	0.336896	0	86.79	0.355724	0.622077	0.94077	0.91987	0.753255	0.410519	0.704654	0.181642	0.240161	0.590371	0.928729	0.798685	0.0276181	0.738359	0.999945	0.00687762	0.0200657	0.739564	0.330084	0.112724	0.361072
NN(C(=O)/C=C/c1ccc(O)c(O)c1)c1ccc(Cl)c(C(F)(F)F)c1	102318	1	978	0.701575	0.798824	-3.39046	0.657476	1	real	22	4160528	NNc1ccc(Cl)c(C(F)(F)F)c1	84090	O=C(O)/C=C/c1ccc(O)c(O)c1			O=C(Nc1cc(C(F)(F)F)ccc1O)Nc1cc(C(F)(F)F)ccc1O	0.518519	Oc1ccc(Cl)cc1	0.538462	372.73	3.6901	4	3	4	0.252009	0	86.79	0.562974	0.648685	0.894778	0.916143	0.840702	0.352261	0.717237	0.1542	0.29003	0.615968	0.939845	0.821206	0.0466959	0.821138	0.999849	0.0154813	0.0270836	0.78082	0.480048	0.220746	0.473953
NN(C(=O)c1c(O)cc(Br)cc1F)c1ccc(C(F)(F)F)c(F)c1	104813	1	2203	0.692123	0.798735	-3.79391	0.680141	1	real	22	27077340	NNc1ccc(C(F)(F)F)c(F)c1	22129726	O=C(O)c1c(O)cc(Br)cc1F			O=C(Nc1cc(C(F)(F)F)ccc1C(F)(F)F)c1cc(Br)ccc1O	0.487179	Nc1ccc(C(=O)O)c(O)c1	0.454545	411.124	3.9722	3	2	4	0.340341	0	66.56	0.296921	0.755779	0.966543	0.901796	0.728364	0.574737	0.82363	0.297552	0.21903	0.647667	0.907192	0.89349	0.0395083	0.817547	0.999939	0.00585888	0.0270507	0.647801	0.180803	0.042398	0.262065
COc1ccc(C=C2SC(=S)N(CCCC(=O)N(CCO)CCCN3CCOC3=O)C2=O)cc1	107868	1	3639	0.704124	0.79409	-3.08144	0.694427	1	real	22	26562033	O=C1OCCN1CCCNCCO	2048237	COc1ccc(C=C2SC(=S)N(CCCC(=O)O)C2=O)cc1			[C-]#[N+]C(=C\c1ccc(OC)cc1)/C(=C/c1ccc(OC)cc1)[N+]#[C-]	0.6	CCCCCCCCCCCCCCCCCCCCCCO	0.461538	507.634	2.3398	8	1	3	0.340042	0	99.62	0.555892	0.439932	0.63387	0.132031	0.560165	0.236888	0.682726	0.0973114	0.0336143	0.605775	0.882088	0.123146	0.169427	0.931406	0.994058	0.0211537	0.0142677	0.0398574	0.103299	0.0328249	0.101409
O=C(CN1C(=O)C(=Cc2cccc(Br)c2)SC1=S)N1CCN([C@@H]2COC[C@H]2O)CC1	107117	1	3283	0.704693	0.791287	-2.93904	0.677893	1	real	22	26361896	O[C@@H]1COC[C@H]1N1CCNCC1	2031820	O=C(O)CN1C(=O)C(=Cc2cccc(Br)c2)SC1=S			CC(C)C(C(=O)O)N1C(=O)/C(=C\c2ccc(Br)cc2)SC1=S	0.585366	O=C(O)C(O)c1ccccc1	0.388889	512.451	1.5542	7	1	3	0.485122	2	73.32	0.385764	0.57397	0.405056	0.0817149	0.617068	0.223113	0.276692	0.119287	0.126384	0.567437	0.456426	0.143575	0.299147	0.820682	0.966798	0.0890369	0.0872134	0.0287384	0.118389	0.036223	0.120983
NN(C(=O)c1cc(Cl)c(F)cc1O)c1ncc(C(F)(F)F)cc1Cl	117113	1	8066	0.682736	0.791123	-3.87795	0.685069	1	real	22	2482	NNc1ncc(C(F)(F)F)cc1Cl	3732538	O=C(O)c1cc(Cl)c(F)cc1O			O=C(Nc1cc(C(F)(F)F)ccc1O)Nc1cc(C(F)(F)F)ccc1O	0.518519	Nc1ccc(C(=O)O)c(O)c1	0.5	384.116	3.7724	4	2	4	0.35768	0	79.45	0.239366	0.588571	0.968439	0.84097	0.741091	0.432543	0.805473	0.137558	0.153321	0.677246	0.90692	0.675249	0.0342828	0.885738	0.999968	0.011735	0.0210368	0.830906	0.493802	0.107355	0.24277
CCCC(CO)NC(=O)CCCN1C(=O)C(=Cc2cccs2)SC1=S	111399	1	5306	0.685742	0.790105	-3.70562	0.673277	1	real	22	52267	CCCC(N)CO	141774	O=C(O)CCCN1C(=O)C(=Cc2cccs2)SC1=S			Cc1ccc(/C=C2\SC(=S)N(CCCCCC(=O)Nc3ccc(C(=O)O)c(O)c3)C2=O)cc1	0.533333	CC[C@@H](CO)NCCN[C@@H](CC)CO	0.588235	398.575	3.0067	6	2	4	0.494295	1	69.64	0.237795	0.71871	0.550051	0.83122	0.959243	0.34068	0.920361	0.104599	0.292498	0.387619	0.895559	0.160394	0.155576	0.859088	0.999573	0.0644962	0.0232925	0.121053	0.205316	0.0472004	0.19639
O=C(CCCN1C(=O)C(=Cc2cccs2)SC1=S)NCC(CO)CC1CCOCC1	110807	1	5033	0.68451	0.785426	-3.56185	0.650959	1	real	22	4908592	NCC(CO)CC1CCOCC1	141774	O=C(O)CCCN1C(=O)C(=Cc2cccs2)SC1=S			Cc1ccc(/C=C2\SC(=S)N(CCCCCC(=O)Nc3ccc(C(=O)O)c(O)c3)C2=O)cc1	0.516667	O=C(O)C(O)c1ccccc1	0.444444	468.666	3.2709	7	2	4	0.405354	1	78.87	0.23447	0.750099	0.467427	0.399029	0.835927	0.335386	0.817485	0.192684	0.486552	0.588733	0.885316	0.134683	0.253009	0.707902	0.998219	0.064048	0.0398938	0.0494251	0.0852005	0.0489742	0.193637
NN(C(=O)c1cc(F)c(Br)cc1O)c1ccc(Cl)c(F)c1	110865	1	5061	0.676601	0.784306	-3.8554	0.664704	1	real	22	9024450	NNc1ccc(Cl)c(F)c1	14579409	O=C(O)c1cc(F)c(Br)cc1O			Oc1c(O)c(Cl)c(Cl)c(Cl)c1Cl	0.5	Nc1ccc(C(=O)O)c(O)c1	0.545455	377.572	3.6068	3	2	4	0.477259	0	66.56	0.370038	0.55402	0.952426	0.945837	0.824262	0.509231	0.947266	0.232579	0.362828	0.689623	0.959883	0.739111	0.0117554	0.862035	0.999981	0.00384729	0.0248989	0.956365	0.305538	0.0928062	0.303734
O=C(Nc1ccc(F)c(F)c1O)c1csc(C(=O)Nc2cc(F)c(F)cc2F)n1	111654	0	5414	0.669672	0.779244	-3.94089	0	1	wuxi	7	LN00160519_phase_2_COOH_COOEt	CCOC(=O)c1nc(C(=O)O)cs1	AG2739_AG	Nc1ccc(F)c(F)c1O	AG0553_AG	Nc1cc(F)c(F)cc1F	O=C(Nc1ccc(Cl)cc1F)c1ccccc1O	0.588235	Oc1ccc(Cl)cc1	0.538462	429.326	4.0488	5	3	4	0.331634	0	91.32	0.409575	0.227823	0.91839	0.450047	0.2237	0.38621	0.640255	0.0621951	0.0540449	0.540616	0.373845	0.587744	0.0257955	0.991283	0.992967	0.00548338	0.041274	0.764322	0.064482	0.0177792	0.280901
O=C(Nc1c(O)ccc(Cl)c1F)c1cc(F)cc(F)c1O	119780	1	9328	0.673905	0.777424	-3.68192	0.68647	1	real	527	26336538	Nc1c(O)ccc(Cl)c1F	2244720	O=C(O)c1cc(F)cc(F)c1O			Oc1c(O)c(Cl)c(Cl)c(Cl)c1Cl	0.6	Oc1ccc(Cl)cc1	0.538462	317.65	3.4208	3	3	4	0.743321	0	69.56	0.194138	0.352021	0.943965	0.807007	0.356205	0.410323	0.78764	0.117676	0.0541024	0.699196	0.460713	0.470584	0.00450767	0.966262	0.999944	0.00667502	0.0471208	0.72938	0.111887	0.0421189	0.223101
NN(C(=O)c1ccc(F)cc1O)c1ccc(C(F)(F)F)c(Br)c1	108938	1	4143	0.674978	0.777421	-3.63561	0.681526	1	real	22	34269779	NNc1ccc(C(F)(F)F)c(Br)c1	75631	O=C(O)c1ccc(F)cc1O			O=C(Nc1cc(C(F)(F)F)ccc1C(F)(F)F)c1cc(Br)ccc1O	0.487179	Nc1ccc(C(=O)O)c(O)c1	0.590909	393.134	3.8331	3	2	4	0.352877	0	66.56	0.373481	0.78149	0.962576	0.962281	0.807672	0.550446	0.838504	0.354076	0.31942	0.650351	0.93832	0.839216	0.0411281	0.78082	0.999966	0.0070478	0.0236678	0.777875	0.247366	0.0697357	0.361944
CN(C(=O)CN1C(=O)SC(=Cc2cccs2)C1=O)C1(CO)COC1	110211	2	4759	0.685528	0.776777	-3.15404	0.692898	1	real	22	11918648	CNC1(CO)COC1	7637	O=C(O)CN1C(=O)SC(=Cc2cccs2)C1=O			O=c1cccccc1O	0.4375	Clc1ccc([I+]c2cccs2)cc1	0.391304	368.436	1.0041	7	1	4	0.780636	0	87.15	0.452544	0.945562	0.711767	0.0559425	0.102923	0.28921	0.0165205	0.0230903	0.0031691	0.325001	0.0515314	0.062608	0.180188	0.883327	0.998333	0.0270649	0.0217001	0.00762663	0.0377369	0.0114975	0.0911513
CN(C(=O)C(=O)c1ccc2c(c1)CCCC2)C(=O)C1CSCN1	120328	0	9598	0.680309	0.774338	-3.27623	0	1	real	22	19667792	CNC(=O)C1CSCN1	2016900	O=C(O)C(=O)c1ccc2c(c1)CCCC2			O=C(O)c1ccc(-c2ccc(N(c3ccc(-c4ccc(C(=O)O)cc4)cc3)c3ccc(-c4ccc(C(=O)O)cc4)cc3)cc2)cc1	0.428571	NNC(=O)c1ccncc1	0.333333	332.425	1.3956	5	1	4	0.66932	1	66.48	0.411434	0.969776	0.916054	0.636807	0.749729	0.530695	0.0742536	0.291557	0.0651311	0.594201	0.663757	0.179704	0.233882	0.862652	0.99994	0.00760969	0.0161727	0.170395	0.0435289	0.0121852	0.15849
O=C(N[C@@H]1C[C@H]1c1ccccc1C(F)(F)F)c1ccc(Cl)c(O)c1O	114577	1	6842	0.662968	0.773408	-3.98412	0.650893	1	real	22	22132305	N[C@@H]1C[C@H]1c1ccccc1C(F)(F)F	3753222	O=C(O)c1ccc(Cl)c(O)c1O			Oc1c(O)c(Cl)c(Cl)c(Cl)c1Cl	0.6	Oc1ccc(Cl)cc1	0.538462	371.742	4.0559	3	3	4	0.712668	2	69.56	0.206825	0.861048	0.875348	0.907474	0.748429	0.449233	0.603364	0.204528	0.224441	0.670372	0.715277	0.403568	0.029774	0.632031	0.99996	0.01165	0.0131757	0.208769	0.262316	0.120455	0.346541
O=C(CCCN1C(=O)C(=Cc2cccs2)SC1=S)N1CC(O)C(CO)C1	106566	1	3023	0.678671	0.772364	-3.26374	0.668477	1	real	22	3388304	OCC1CNCC1O	141774	O=C(O)CCCN1C(=O)C(=Cc2cccs2)SC1=S			O=C(CCN1C(=O)/C(=C/c2ccc(-c3ccc([N+](=O)[O-])cc3)o2)SC1=S)O[K]	0.482143	Clc1ccc([I+]c2cccs2)cc1	0.434783	412.558	1.5411	7	2	4	0.544995	2	81.08	0.153117	0.650602	0.466832	0.417113	0.808561	0.379382	0.618444	0.14251	0.21047	0.357331	0.697243	0.0651856	0.163611	0.829696	0.997951	0.0885396	0.0283506	0.0953684	0.0750629	0.0419994	0.166816
NN(C(=O)c1ccc(Br)cc1O)c1ccc(OC(F)(F)F)cc1	105301	1	2424	0.663492	0.771774	-3.89281	0.648437	1	real	22	41210	NNc1ccc(OC(F)(F)F)cc1	199305	O=C(O)c1ccc(Br)cc1O			Nc1cc2ccccc2cc1N	0.5	Nc1ccc(C(=O)O)c(O)c1	0.590909	391.143	3.5738	4	2	4	0.476707	0	75.79	0.715731	0.751458	0.940339	0.923303	0.838234	0.434782	0.848072	0.216689	0.514823	0.566419	0.821709	0.77114	0.05172	0.79608	0.999903	0.00507448	0.022141	0.881069	0.164959	0.0970318	0.545136
NN(C(=O)c1c(O)ccc(F)c1Br)c1ccccc1OC(F)(F)F	104320	1	1968	0.662759	0.771605	-3.91723	0.653911	1	real	22	7964409	NNc1ccccc1OC(F)(F)F	22555267	O=C(O)c1c(O)ccc(F)c1Br			O=c1cccccc1O	0.5625	Oc1ccc(Cl)cc1	0.461538	409.133	3.7129	4	2	4	0.350943	0	75.79	0.527441	0.809461	0.955047	0.896533	0.854968	0.615695	0.875413	0.253625	0.416942	0.625459	0.907509	0.762501	0.0558343	0.829375	0.999953	0.0056598	0.0172922	0.724713	0.130163	0.0543491	0.28906
COC(=O)[C@H]1C[C@@H](O)[C@@H](NC(=O)CCCN2C(=O)C(=Cc3cccs3)SC2=S)C1	110798	2	5029	0.668921	0.770785	-3.6173	0.652457	1	real	22	27276516	COC(=O)[C@H]1C[C@@H](O)[C@@H](N)C1	141774	O=C(O)CCCN1C(=O)C(=Cc2cccs2)SC1=S			Cc1ccc(/C=C2\SC(=S)N(CCCCCC(=O)Nc3ccc(C(=O)O)c(O)c3)C2=O)cc1	0.533333	Clc1ccc([I+]c2cccs2)cc1	0.434783	454.595	2.1582	8	2	4	0.370258	3	95.94	0.357148	0.735979	0.60337	0.472719	0.783045	0.338119	0.744365	0.102074	0.165052	0.531241	0.872697	0.0729917	0.226776	0.876018	0.998873	0.0821601	0.037597	0.0666339	0.111786	0.0636603	0.142696
O=C(Nc1ccccc1C(O)C(F)(F)F)c1c(O)ccc(Cl)c1F	111637	1	5406	0.667754	0.770359	-3.64967	0.647548	1	real	22	3829910	Nc1ccccc1C(O)C(F)(F)F	22377539	O=C(O)c1c(O)ccc(Cl)c1F			O=c1cccccc1O	0.5625	O=C(O)C(O)c1ccccc1	0.555556	363.694	4.0327	3	3	4	0.721	1	69.56	0.0422639	0.553662	0.888513	0.839955	0.849141	0.622374	0.899816	0.140255	0.0993062	0.697598	0.537056	0.574585	0.010823	0.768428	0.999968	0.00582639	0.0177614	0.248486	0.274977	0.04403	0.248897
CC1(C)CC(O)(CNC(=O)CCCN2C(=O)C(=Cc3cccs3)SC2=S)CCO1	110757	1	5009	0.669256	0.768772	-3.51815	0.635915	1	real	240690	26738189	CC1(C)CC(O)(CN)CCO1	141774	O=C(O)CCCN1C(=O)C(=Cc2cccs2)SC1=S			CC(/C=C1\SC(=S)N(CCCC(=O)Nc2ccc(C(=O)O)c(O)c2)C1=O)=C\c1ccccc1	0.540984	NNC(=O)c1ccncc1	0.428571	454.639	3.1658	7	2	4	0.48674	1	78.87	0.450262	0.764185	0.545949	0.28393	0.926031	0.177385	0.82188	0.0671605	0.280167	0.635031	0.923588	0.128101	0.257083	0.824378	0.998941	0.0352331	0.020025	0.0856676	0.269022	0.0897757	0.184094
Cc1ccc(C(=O)N2CSC(C)C2)c(O)c1O	116061	1	7560	0.676181	0.763423	-2.99479	0.671814	1	real	22	3399982	CC1CNCS1	546551	Cc1ccc(C(=O)O)c(O)c1O			Cc1cc(O)cc(C)c1O	0.571429	Cc1cc(O)cc(C)c1Cl	0.4375	253.323	1.94122	4	2	4	0.750874	1	60.77	0.352006	0.737153	0.832257	0.589079	0.391211	0.341469	0.197539	0.169774	0.0174178	0.627639	0.204529	0.106004	0.0114843	0.479395	0.999894	0.00655087	0.00702437	0.160903	0.0290447	0.0324829	0.252923
O=C(CN1C(=O)C(=Cc2cccc(Br)c2)SC1=S)N(CCO)CCO	108768	1	4058	0.662262	0.761245	-3.50275	0.646401	1	real	22	1060	OCCNCCO	2031820	O=C(O)CN1C(=O)C(=Cc2cccc(Br)c2)SC1=S			CC(C)C(C(=O)O)N1C(=O)/C(=C\c2ccc(Br)cc2)SC1=S	0.585366	O=C(O)C(O)c1ccccc1	0.388889	445.36	1.4635	6	2	4	0.488918	0	81.08	0.426142	0.671169	0.704456	0.680295	0.767967	0.253992	0.534082	0.091071	0.108029	0.29116	0.452766	0.265242	0.186326	0.866426	0.993935	0.0628621	0.0145827	0.0422459	0.0799618	0.0201127	0.0800167
C=C1Cn2c(nnc2C(=O)N(CC)[C@@H]2COC[C@H]2O)S1	119923	1	9403	0.67849	0.7601	-2.7555	0.670596	1	real	22	22137776	CCN[C@@H]1COC[C@H]1O	26393000	C=C1Cn2c(nnc2C(=O)O)S1			S=C(SSC(=S)N1CCOCC1)N1CCOCC1	0.315789	C1N2CN3CN1CN(C2)C3	0.333333	296.352	0.1193	7	1	4	0.853115	2	80.48	0.128971	0.845119	0.891451	0.00861752	0.020442	0.210654	0.00221097	0.0174896	0.000299872	0.381221	0.00283012	0.0199656	0.0509953	0.921592	0.999781	0.00231685	0.0127906	0.0039474	0.00650246	0.00139583	0.0456774
C[C@@H](O)CN(C)C(=O)CN1C(=O)SC(=Cc2cccs2)C1=O	104290	1	1954	0.6796	0.759543	-2.68424	0.670172	1	real	22	18760743	CNC[C@@H](C)O	7637	O=C(O)CN1C(=O)SC(=Cc2cccs2)C1=O			CC(C)C(C(=O)O)N1C(=O)/C(=C\c2ccc(Br)cc2)SC1=S	0.439024	O=C(O)C(O)c1ccccc1	0.5	340.426	1.6236	6	1	4	0.824369	1	77.92	0.301394	0.934665	0.762391	0.273493	0.238032	0.424934	0.0276275	0.0554039	0.0296948	0.276242	0.149914	0.0885094	0.227135	0.851276	0.999214	0.0192833	0.0165017	0.00945209	0.025841	0.00891781	0.102487
NN(C(=O)c1cc(F)c(Br)cc1O)c1ccccc1C(F)(F)F	117157	2	8088	0.65847	0.756754	-3.47711	0.654092	1	real	22	221104	NNc1ccccc1C(F)(F)F	14579409	O=C(O)c1cc(F)c(Br)cc1O			O=c1cccccc1O	0.5625	Nc1ccc(C(=O)O)c(O)c1	0.545455	393.134	3.8331	3	2	4	0.352877	0	66.56	0.301962	0.836922	0.958535	0.943801	0.863386	0.61975	0.818357	0.313582	0.333028	0.653371	0.95303	0.842751	0.0414955	0.716425	0.999975	0.00641732	0.0228381	0.75643	0.296527	0.0752697	0.258919
CN(Cc1ccccc1C(F)(F)F)C(=O)c1ccc(Cl)c(O)c1O	113303	1	6215	0.668277	0.756174	-3.03024	0.668156	1	real	22	47500	CNCc1ccccc1C(F)(F)F	3753222	O=C(O)c1ccc(Cl)c(O)c1O			Oc1c(O)c(Cl)c(Cl)c(Cl)c1Cl	0.6	Oc1ccc(Cl)cc1	0.538462	359.731	4.0422	3	2	4	0.812946	0	60.77	0.05117	0.830701	0.687759	0.851857	0.821797	0.387771	0.57503	0.212852	0.278752	0.680126	0.730961	0.449897	0.0142751	0.363289	0.999907	0.00494987	0.00549016	0.0586986	0.288515	0.138528	0.262602
CC1CN(C(=O)c2cc(Cl)c(Cl)cc2O)CS1	114857	1	6975	0.645834	0.756139	-3.99557	0.657251	1	real	22	3399982	CC1CNCS1	5155413	O=C(O)c1cc(Cl)c(Cl)cc1O			Oc1c(O)c(Cl)c(Cl)c(Cl)c1Cl	0.5	Cc1cc(O)cc(C)c1Cl	0.5	292.187	3.234	3	1	4	0.863567	1	40.54	0.194367	0.813927	0.803272	0.953756	0.883764	0.378426	0.674547	0.287211	0.241681	0.734945	0.692965	0.20816	0.013795	0.681069	0.999975	0.00664043	0.0100004	0.475708	0.284473	0.0983042	0.306882
NN(C(=O)c1cccc(Cl)c1O)c1ccccc1OC(F)(F)F	104485	1	2039	0.655956	0.753425	-3.44531	0.62742	1	real	22	7964409	NNc1ccccc1OC(F)(F)F	80898	O=C(O)c1cccc(Cl)c1O			Oc1c(O)c(Cl)c(Cl)c(Cl)c1Cl	0.6	Oc1ccc(Cl)cc1	0.538462	346.692	3.4647	4	2	4	0.506736	0	75.79	0.52379	0.761354	0.932719	0.9414	0.86885	0.496484	0.771897	0.159878	0.426433	0.599088	0.848451	0.713631	0.0290013	0.768998	0.999971	0.00604586	0.0107601	0.79001	0.263407	0.117167	0.420401
C=CCN1C(=O)C(=O)N(CC(=O)N2CCSC2CO)C1=O	120418	1	9651	0.698561	0.752603	-1.57544	0.702101	1	real	22	27332483	OCC1NCCS1	2038439	C=CCN1C(=O)C(=O)N(CC(=O)O)C1=O			CCCCN1C(=O)C(=C/C=C/C2C(=O)N(CCCC)C(=O)N(CCCC)C2=O)C(=O)N(CCCC)C1=O	0.363636	CC1(C)S[C@@H]2[C@H](/N=C/N3CCCCCC3)C(=O)N2[C@H]1C(=O)O	0.341463	313.335	-1.143	6	1	4	0.391181	1	98.23	0.124386	0.912338	0.73155	0.00670259	0.0582939	0.245696	0.00772222	0.0244285	0.000628796	0.152941	0.00464458	0.0557595	0.0574344	0.708202	0.996279	0.00757347	0.00913018	0.00316109	0.00236051	0.00307791	0.0344425
NN(C(=O)c1ccc(Cl)c(O)c1O)c1cccc(F)c1Br	115642	1	7354	0.659497	0.752393	-3.24936	0.665472	1	real	22	24369076	NNc1cccc(F)c1Br	3753222	O=C(O)c1ccc(Cl)c(O)c1O			Oc1c(O)c(Cl)c(Cl)c(Cl)c1Cl	0.6	Oc1ccc(Cl)cc1	0.538462	375.581	3.1733	4	3	4	0.325582	0	86.79	0.584937	0.45407	0.94062	0.728181	0.56512	0.451846	0.801748	0.126998	0.192324	0.64826	0.943155	0.724437	0.024808	0.846863	0.999944	0.00573573	0.0206242	0.933757	0.283964	0.0962591	0.253352
O=C(CCCN1C(=O)C(=Cc2cccs2)SC1=S)NC[C@]1(CO)COC[C@H]2CCCN21	119832	1	9356	0.663442	0.75236	-3.07807	0.667913	1	real	22	26021943	NC[C@]1(CO)COC[C@H]2CCCN21	141774	O=C(O)CCCN1C(=O)C(=Cc2cccs2)SC1=S			Cc1ccc(/C=C2\SC(=S)N(CCCCCC(=O)Nc3ccc(C(=O)O)c(O)c3)C2=O)cc1	0.516667	Clc1ccc([I+]c2cccs2)cc1	0.434783	481.665	2.0714	8	2	4	0.434542	2	82.11	0.560791	0.613275	0.404244	0.06292	0.499482	0.0896205	0.343169	0.0719971	0.405852	0.523258	0.897103	0.100685	0.482194	0.642037	0.9848	0.154231	0.0561646	0.0705859	0.173105	0.153197	0.239401
O=C(CCN1C(=O)C(=Cc2ccc(F)cc2)SC1=S)N1CCO[C@H](CO)C1	107532	1	3469	0.668152	0.750866	-2.81227	0.655564	1	real	22	3661931	OC[C@@H]1CNCCO1	43186	O=C(O)CCN1C(=O)C(=Cc2ccc(F)cc2)SC1=S			CC(C)C(C(=O)O)N1C(=O)/C(=C\c2ccc(Br)cc2)SC1=S	0.560976	CN1CCN(c2ccc(N3C[C@H](CO)OC3=O)cc2F)C=N1	0.4	410.492	1.6367	6	1	4	0.587945	1	70.08	0.76353	0.868237	0.830149	0.285623	0.480641	0.34051	0.26895	0.0818847	0.011648	0.511639	0.324197	0.181199	0.194264	0.937631	0.998257	0.0436655	0.0309544	0.0626535	0.265694	0.0238329	0.0878928
NN(C(=O)c1cc(Cl)c(O)c(Cl)c1)c1cc(F)c(F)cc1F	110289	1	4795	0.651572	0.748517	-3.42767	0.64653	1	real	22	11170856	NNc1cc(F)c(F)cc1F	12730	O=C(O)c1cc(Cl)c(O)c(Cl)c1			Oc1c(O)c(Cl)c(Cl)c(Cl)c1Cl	0.6	Oc1ccc(Cl)cc1	0.461538	351.111	3.6368	3	2	4	0.375811	0	66.56	0.344126	0.399419	0.953256	0.657754	0.525744	0.527964	0.885703	0.11151	0.0906607	0.679114	0.839393	0.816717	0.0121631	0.888797	0.999897	0.00611619	0.021434	0.796873	0.239204	0.0821273	0.213679
CC1(C)CN(C(=O)CCCN2C(=O)C(=Cc3cccs3)SC2=S)C(CO)CO1	106450	2	2967	0.653218	0.742899	-3.12039	0.637	1	real	22	11434646	CC1(C)CNC(CO)CO1	141774	O=C(O)CCCN1C(=O)C(=Cc2cccs2)SC1=S			O=C(CCN1C(=O)/C(=C/c2ccc(-c3ccc([N+](=O)[O-])cc3)o2)SC1=S)O[K]	0.5	Clc1ccc([I+]c2cccs2)cc1	0.434783	440.612	2.7278	7	1	4	0.541867	1	70.08	0.35971	0.718536	0.563706	0.158312	0.855903	0.188281	0.70233	0.042003	0.0937719	0.556311	0.812993	0.0980727	0.126294	0.893011	0.999327	0.0413397	0.0243029	0.0746923	0.265068	0.0638764	0.151258
NN(C(=O)Cc1ccc(O)c(Cl)c1)c1cc(Br)ccc1C(F)(F)F	101529	1	591	0.633111	0.739045	-3.82437	0.592011	1	real	22	27273082	NNc1cc(Br)ccc1C(F)(F)F	66645	O=C(O)Cc1ccc(O)c(Cl)c1			O=C(Nc1cc(C(F)(F)F)ccc1C(F)(F)F)c1cc(Br)ccc1O	0.564103	Oc1ccc(Cl)cc1	0.538462	423.616	4.2763	3	2	4	0.439964	0	66.56	0.316642	0.736868	0.849764	0.914695	0.948869	0.358286	0.850101	0.157353	0.692915	0.710743	0.967653	0.807152	0.0551518	0.530631	0.999932	0.00767809	0.015021	0.546243	0.504299	0.175434	0.310027
O=C(Nc1ccc(F)c(F)c1O)c1cc(F)c(I)c(F)c1	107302	1	3366	0.639408	0.738706	-3.53883	0.634788	1	real	22	3897294	Nc1ccc(F)c(F)c1O	13394955	O=C(O)c1cc(F)c(I)c(F)c1			Oc1c(I)cc(I)cc1I	0.571429	Oc1ccc(Cl)cc1	0.461538	411.092	3.8055	2	2	4	0.342056	0	49.33	0.0774625	0.428453	0.930286	0.785615	0.263224	0.475265	0.807258	0.189461	0.0396086	0.653694	0.232894	0.68346	0.00367304	0.975262	0.999767	0.00832319	0.0576135	0.715721	0.098987	0.0350678	0.354678
O=C(NCC(O)(c1ccccc1Cl)C(F)(F)F)c1cc(Cl)c(O)c(Cl)c1	110232	1	4768	0.632135	0.735795	-3.72967	0.636561	1	real	22	2078783	NCC(O)(c1ccccc1Cl)C(F)(F)F	12730	O=C(O)c1cc(Cl)c(O)c(Cl)c1			Oc1c(O)c(Cl)c(Cl)c(Cl)c1Cl	0.6	Oc1ccc(Cl)cc1	0.538462	428.621	4.5323	3	3	4	0.669952	1	69.56	0.0674909	0.551859	0.654411	0.828062	0.929568	0.429884	0.956586	0.119592	0.337423	0.736176	0.8109	0.584936	0.0159071	0.573378	0.999855	0.00671193	0.00906021	0.230176	0.465213	0.220355	0.436794
NN(C(=O)c1c(O)ccc(Cl)c1F)c1ccc(Br)cc1O	104705	2	2148	0.637081	0.733526	-3.42113	0.623087	1	real	22	26391934	NNc1ccc(Br)cc1O	22377539	O=C(O)c1c(O)ccc(Cl)c1F			O=C(Nc1ccc(Cl)cc1)c1cc(Br)ccc1O	0.5625	Oc1ccc(Cl)cc1	0.538462	375.581	3.1733	4	3	4	0.427363	0	86.79	0.488557	0.519578	0.949789	0.887724	0.773054	0.480859	0.917711	0.176175	0.374785	0.64605	0.956535	0.741248	0.0237533	0.862959	0.999975	0.00353349	0.0164993	0.915744	0.251652	0.064408	0.215894
CCN(CC)CCN(CCOCCO)C(=O)CN1C(=O)SC(=Cc2cccs2)C1=O	103369	3	1496	0.671388	0.733446	-1.93989	0.665443	1	real	22	2263466	CCN(CC)CCNCCOCCO	7637	O=C(O)CN1C(=O)SC(=Cc2cccs2)C1=O			CCCCCCCCCCCCCCCCCCN(CCO)CCO	0.473684	CCN(CC)CCOC(=O)c1cccc(-c2ccccc2)c1O	0.487179	455.602	1.9637	8	1	4	0.359172	0	90.39	0.79965	0.934257	0.373868	0.0412603	0.0932652	0.111038	0.0197524	0.0823285	0.23822	0.447465	0.169177	0.267409	0.716657	0.472996	0.858322	0.0355631	0.0124334	0.00350395	0.0130616	0.0194923	0.0432506
NN(C(=O)c1cc2cc(O)c(O)cc2s1)c1ccc(C(F)(F)F)c(Cl)c1	106312	1	2901	0.621415	0.728875	-3.90027	0.601427	1	real	22	27229471	NNc1ccc(C(F)(F)F)c(Cl)c1	11399947	O=C(O)c1cc2cc(O)c(O)cc2s1			Oc1c(O)c(Cl)c(Cl)c(Cl)c1Cl	0.5	Oc1ccc(Cl)cc1	0.538462	402.781	4.5052	5	3	4	0.254688	0	86.79	0.573583	0.611414	0.854958	0.917437	0.775733	0.363001	0.818404	0.141695	0.292848	0.609643	0.883279	0.613074	0.048009	0.890273	0.999872	0.0235679	0.0278414	0.841038	0.547144	0.237541	0.619895
O=C(Nc1c(O)ccc(Br)c1F)C(=O)c1ccc(F)cc1	113034	1	6086	0.624107	0.726279	-3.67509	0.612885	1	real	22	8613244	Nc1c(O)ccc(Br)c1F	3727490	O=C(O)C(=O)c1ccc(F)cc1			O=C1C=CC(=O)c2c(O)ccc(O)c21	0.5	Oc1ccc(Cl)cc1	0.384615	356.122	3.2543	3	2	4	0.504131	0	66.4	0.187928	0.534508	0.951607	0.725319	0.345028	0.547113	0.691719	0.152073	0.151131	0.631146	0.278433	0.452279	0.00945699	0.971001	0.999845	0.0116515	0.0267851	0.640298	0.0358858	0.0132428	0.238178
CCCN(C)C(=O)C1CSCN1C(=O)C1(S(C)(=O)=O)COC(=O)C1	117366	2	8188	0.664146	0.724588	-1.87913	0.663603	1	real	22	2086461	CCCN(C)C(=O)C1CSCN1	33954719	CS(=O)(=O)C1(C(=O)O)COC(=O)C1			CCCCCCCCCCCCCCCCCCN(CCO)CCO	0.368421	CCCCCCCCCCCCCCCCCCCCCCO	0.384615	378.472	-0.5134	7	0	4	0.593763	2	101.06	0.50579	0.677576	0.658783	0.00247241	0.367036	0.14043	0.0218676	0.0166376	0.00142099	0.650412	0.409398	0.141428	0.0506835	0.768658	0.989724	0.0168262	0.00554076	0.00242506	0.040172	0.0448857	0.118909
NN(C(=O)c1snc(O)c1Cl)c1ccc(Cl)c(C(F)(F)F)c1	102565	0	1097	0.613746	0.721091	-3.9031	0	1	real	22	4160528	NNc1ccc(Cl)c(C(F)(F)F)c1	3035257	O=C(O)c1snc(O)c1Cl			Oc1c(O)c(Cl)c(Cl)c(Cl)c1Cl	0.6	Oc1ccc(Cl)cc1	0.538462	372.155	3.6948	5	2	4	0.478806	0	79.45	0.348505	0.793235	0.957384	0.938615	0.900901	0.265181	0.775299	0.0750064	0.346932	0.638617	0.845277	0.748391	0.052049	0.93422	0.999974	0.00935171	0.031409	0.91447	0.634977	0.0965956	0.296155
O=C(Nc1c(O)ccc(Br)c1F)c1ccc(C(F)(F)F)s1	111044	1	5147	0.611881	0.72051	-3.95898	0.598626	1	real	22	8613244	Nc1c(O)ccc(Br)c1F	2021049	O=C(O)c1ccc(C(F)(F)F)s1			O=C(Nc1cc(C(F)(F)F)ccc1O)Nc1cc(C(F)(F)F)ccc1O	0.555556	Oc1ccc(Cl)cc1	0.384615	384.148	4.6264	3	2	4	0.586318	0	49.33	0.198715	0.767498	0.88397	0.977495	0.617193	0.441957	0.853792	0.234194	0.202062	0.654138	0.608347	0.455173	0.0113103	0.924053	0.999958	0.0252595	0.0529697	0.700435	0.264719	0.0789453	0.48579
CCCCN(CC(F)(F)F)C(=O)c1ccc(Cl)c(O)c1O	103126	2	1364	0.640458	0.718793	-2.65573	0.624288	1	real	22	624872	CCCCNCC(F)(F)F	3753222	O=C(O)c1ccc(Cl)c(O)c1O			Oc1c(O)c(Cl)c(Cl)c(Cl)c1Cl	0.6	CCCCCCCCCCCCCCCCCCCCCCO	0.538462	325.714	3.5558	3	2	4	0.813773	0	60.77	0.107782	0.791279	0.680545	0.844223	0.83393	0.347458	0.790272	0.189576	0.150982	0.706355	0.6101	0.590856	0.013147	0.385042	0.999869	0.00655639	0.00765287	0.0981243	0.278615	0.164219	0.426192
CCC(C)(CO)CNC(=O)CN1C(=O)SC(=Cc2cccs2)C1=O	110900	2	5078	0.610521	0.714059	-3.74612	0.609474	1	real	22	3276416	CCC(C)(CN)CO	7637	O=C(O)CN1C(=O)SC(=Cc2cccs2)C1=O			CC(C)(CN1C(=O)C(Cl)=C(Cl)C1=O)CN1C(=O)C(Cl)=C(Cl)C1=O	0.5	NNC(=O)c1ccncc1	0.428571	368.48	2.3092	6	2	4	0.721411	1	86.71	0.13778	0.89709	0.677905	0.145603	0.309111	0.301796	0.170316	0.066372	0.081847	0.258657	0.277579	0.164868	0.209869	0.650469	0.998482	0.0253327	0.024399	0.0164324	0.0321272	0.0167015	0.0983112
C=C1Cn2c(nnc2C(=O)N2CC([C@H](C)O)C2)S1	119893	1	9387	0.630388	0.710907	-2.75766	0.624536	1	real	22	24365901	C[C@H](O)C1CNC1	26393000	C=C1Cn2c(nnc2C(=O)O)S1			C[C@@H](O)[C@H]1C(=O)N2C(C(=O)[O-])=C([C@H]3CCCO3)S[C@H]12	0.295455	C1N2CN3CN1CN(C2)C3	0.333333	266.326	0.3503	6	1	4	0.836073	1	71.25	0.0421579	0.898181	0.894546	0.0166206	0.0220085	0.285602	0.00300731	0.0687684	0.000972718	0.401138	0.00181266	0.0200177	0.0409455	0.737536	0.999843	0.00263126	0.0134215	0.00817855	0.00187468	0.00111866	0.0628064
CC1CN(C(=O)c2c(O)cccc2C(F)(F)F)CS1	116763	1	7894	0.620877	0.706509	-2.98231	0.619009	1	real	22	3399982	CC1CNCS1	9065109	O=C(O)c1c(O)cccc1C(F)(F)F			O=c1cccccc1O	0.5625	O=C(O)C(O)c1ccccc1	0.388889	291.294	2.946	3	1	4	0.864555	1	40.54	0.17693	0.951846	0.857906	0.848158	0.708787	0.383117	0.158956	0.340681	0.0793331	0.573205	0.353483	0.331155	0.0203353	0.356986	0.999982	0.0080826	0.0121746	0.035082	0.0812038	0.0524958	0.276403
NN(C(=O)c1ccc(I)c(O)c1)c1ccccc1OC(F)(F)F	106010	1	2764	0.605294	0.705384	-3.60628	0.579294	1	real	22	7964409	NNc1ccccc1OC(F)(F)F	74290	O=C(O)c1ccc(I)c(O)c1			Oc1c(I)cc(I)cc1I	0.571429	Nc1ccc(C(=O)O)c(O)c1	0.454545	438.143	3.4159	4	2	4	0.333576	0	75.79	0.533678	0.776983	0.939999	0.888258	0.779737	0.510376	0.7343	0.245693	0.471297	0.606685	0.860061	0.675413	0.0486315	0.696021	0.999925	0.0114662	0.0227285	0.809782	0.160471	0.104212	0.451721
O=C(Nc1cc(F)ccc1O)c1c(O)ccc(Cl)c1F	114437	1	6762	0.597848	0.698505	-3.63758	0.595723	1	real	22	88056	Nc1cc(F)ccc1O	22377539	O=C(O)c1c(O)ccc(Cl)c1F			O=C(Nc1cc(C(F)(F)F)ccc1O)Nc1cc(C(F)(F)F)ccc1O	0.592593	Oc1ccc(Cl)cc1	0.538462	299.66	3.2817	3	3	4	0.745364	0	69.56	0.362422	0.436477	0.932406	0.940647	0.505761	0.351533	0.824097	0.158307	0.199398	0.718625	0.720039	0.415678	0.00633677	0.957502	0.999966	0.00702364	0.0251957	0.767534	0.164507	0.0647129	0.271315
O=C(Nc1ccc(Br)c(F)c1F)c1cc(F)c(F)cc1O	117560	0	8273	0.585586	0.69409	-3.98002	0	1	real	22	8210442	Nc1ccc(Br)c(F)c1F	3630384	O=C(O)c1cc(F)c(F)cc1O			O=C(Nc1ccc(Cl)cc1F)c1ccccc1O	0.588235	Nc1ccc(C(=O)O)c(O)c1	0.5	364.092	3.9634	2	2	4	0.626161	0	49.33	0.128788	0.603005	0.945005	0.914807	0.587023	0.574775	0.889807	0.257082	0.0927332	0.657616	0.409735	0.627243	0.00458266	0.966792	0.999907	0.00784301	0.0582229	0.744418	0.0649186	0.0230219	0.257298
NN(C(=O)c1cc(O)cc(C(F)(F)F)c1)c1cccc(C(F)(F)F)c1Br	103778	1	1691	0.587714	0.692275	-3.81201	0.571952	1	real	22	25884056	NNc1cccc(C(F)(F)F)c1Br	196650	O=C(O)c1cc(O)cc(C(F)(F)F)c1			O=C(Nc1cc(C(F)(F)F)ccc1O)Nc1cc(C(F)(F)F)ccc1O	0.555556	Oc1ccc(Cl)cc1	0.461538	443.141	4.7128	3	2	4	0.305947	0	66.56	0.150784	0.794342	0.928731	0.870926	0.818548	0.435047	0.68642	0.297829	0.30924	0.619806	0.874738	0.891957	0.0465074	0.581378	0.999771	0.00505717	0.0177123	0.30772	0.16375	0.0515709	0.270823
CNC(=O)C1CSCN1C(=O)CCCN1C(=O)C(=Cc2cccs2)SC1=S	120300	1	9585	0.591711	0.688571	-3.48399	0.592182	1	real	22	19667792	CNC(=O)C1CSCN1	141774	O=C(O)CCCN1C(=O)C(=Cc2cccs2)SC1=S			Cc1ccc(/C=C2\SC(=S)N(CCCCCC(=O)Nc3ccc(C(=O)O)c(O)c3)C2=O)cc1	0.516667	O=C(O)C(O)c1ccccc1	0.444444	441.625	2.377	7	1	4	0.539989	1	69.72	0.318111	0.835944	0.484991	0.439671	0.886885	0.353513	0.678984	0.0909589	0.211963	0.616578	0.933766	0.104065	0.217424	0.938826	0.998597	0.0383541	0.0170742	0.0626041	0.121313	0.0459206	0.198196
CCOC(OCC)C(O)CNC(=O)CN1C(=O)SC(=Cc2cccs2)C1=O	105056	1	2310	0.615471	0.687376	-2.41013	0.592295	1	real	22	3540305	CCOC(OCC)C(O)CN	7637	O=C(O)CN1C(=O)SC(=Cc2cccs2)C1=O			O=c1cccccc1O	0.4375	O=C(O)C(O)c1ccccc1	0.555556	414.505	1.6606	8	2	4	0.443054	1	105.17	0.306449	0.861646	0.708139	0.0569954	0.274927	0.238353	0.142896	0.0472796	0.0215908	0.301736	0.159206	0.109231	0.200983	0.877071	0.994603	0.0306781	0.0247589	0.0104766	0.0579883	0.0197623	0.107182
O=C(CN1C(=O)C(=Cc2cccc(Br)c2)SC1=S)N1CC(n2cc(CO)nn2)C1	102365	1	999	0.582428	0.683243	-3.65966	0.533159	1	real	22	25967194	OCc1cn(C2CNC2)nn1	2031820	O=C(O)CN1C(=O)C(=Cc2cccc(Br)c2)SC1=S			CC(C)C(C(=O)O)N1C(=O)/C(=C\c2ccc(Br)cc2)SC1=S	0.585366	O=C(O)C(O)c1ccccc1	0.388889	494.396	1.8176	8	1	4	0.501054	0	91.56	0.301882	0.498158	0.687401	0.172551	0.545542	0.253082	0.295369	0.052476	0.0494594	0.43469	0.582568	0.138123	0.176537	0.967583	0.995849	0.0197431	0.0108811	0.0278785	0.0600839	0.0097185	0.0594759
C=CCN1C(=O)C(=O)N(CC(=O)N(C)C[C@@H](O)CC)C1=O	110535	7	4906	0.652362	0.681263	-0.563715	0.651695	1	real	22	21258586	CC[C@H](O)CNC	2038439	C=CCN1C(=O)C(=O)N(CC(=O)O)C1=O			CC(C)(CN1C(=O)C(Cl)=C(Cl)C1=O)CN1C(=O)C(Cl)=C(Cl)C1=O	0.4	N[C@H](CF)C(=O)O	0.375	297.311	-0.8075	5	1	4	0.376442	1	98.23	0.260041	0.942285	0.745991	0.00733963	0.0162027	0.203653	0.00295212	0.0315087	0.00520553	0.125845	0.00894904	0.157336	0.175355	0.442642	0.99705	0.00237442	0.00702689	0.00191401	0.00108502	0.000786772	0.00909518
NN(C(=O)C(=O)c1ccc(Br)cc1O)c1c(F)cccc1Br	103053	0	1332	0.578034	0.681103	-3.75893	0	1	real	22	201425	NNc1c(F)cccc1Br	2067572	O=C(O)C(=O)c1ccc(Br)cc1O			O=c1cccccc1O	0.5	Nc1ccc(C(=O)O)c(O)c1	0.590909	432.043	3.1459	4	2	4	0.256878	0	83.63	0.426033	0.731202	0.961132	0.70811	0.726352	0.662667	0.86429	0.161593	0.367175	0.620295	0.867543	0.74902	0.0595605	0.891939	0.999961	0.00525908	0.013549	0.839975	0.0869958	0.0204119	0.139612
CCc1cccc(C(=O)N(N)c2ccc(Cl)c(F)c2)c1O	113631	1	6372	0.577024	0.675764	-3.57773	0.573582	1	real	22	9024450	NNc1ccc(Cl)c(F)c1	546495	CCc1cccc(C(=O)O)c1O			Oc1c(O)c(Cl)c(Cl)c(Cl)c1Cl	0.6	Oc1ccc(Cl)cc1	0.538462	308.74	3.2676	3	2	4	0.519369	0	66.56	0.396239	0.565222	0.9479	0.9358	0.93759	0.572619	0.874024	0.16228	0.258925	0.725031	0.970399	0.695713	0.00838115	0.641796	0.999995	0.00237164	0.0194387	0.885529	0.389203	0.14852	0.377462
CC1CN(C(=O)c2c(O)cc(Br)cc2F)CS1	114335	1	6713	0.569831	0.672936	-3.76861	0.566632	1	real	22	3399982	CC1CNCS1	22129726	O=C(O)c1c(O)cc(Br)cc1F			Cc1cc(O)cc(C)c1O	0.428571	Cc1cc(O)cc(C)c1Cl	0.375	320.183	2.8288	3	1	4	0.864946	1	40.54	0.348416	0.945316	0.920483	0.890273	0.824369	0.599689	0.557009	0.311978	0.117606	0.668838	0.39167	0.257776	0.023044	0.709163	0.999986	0.00557079	0.0169588	0.294081	0.0965992	0.027521	0.238358
O=C(Nc1cc(F)cc(F)c1F)c1csc(C(=O)Nc2ccc(O)c(F)c2)n1	115895	0	7481	0.563717	0.670944	-3.94818	0	1	wuxi	7	LN00160519_phase_2_COOH_COOEt	CCOC(=O)c1nc(C(=O)O)cs1	AG1249_AG	Nc1cc(F)cc(F)c1F	AG0509_AG	Nc1ccc(O)c(F)c1	O=C(Nc1cccc(NC(=O)c2cccc(O)c2O)c1)c1cccc(O)c1O	0.555556	O=C(Nc1ccc(C(=O)O)c(O)c1)c1ccccc1	0.533333	411.336	3.9097	5	3	4	0.34495	0	91.32	0.599276	0.324167	0.884106	0.676011	0.477283	0.439922	0.724228	0.102885	0.18071	0.514974	0.696187	0.392046	0.0432689	0.977021	0.996786	0.00730871	0.03518	0.833723	0.0933628	0.0433602	0.426852
NN(C(=O)c1c(O)cccc1C(F)(F)F)c1cccc(C(F)(F)F)c1F	107800	1	3605	0.576857	0.668034	-3.25967	0.565746	1	real	22	27319605	NNc1cccc(C(F)(F)F)c1F	9065109	O=C(O)c1c(O)cccc1C(F)(F)F			O=c1cccccc1O	0.5625	Nc1ccc(C(=O)O)c(O)c1	0.409091	382.235	4.0894	3	2	4	0.355942	0	66.56	0.221465	0.808778	0.959625	0.766141	0.627153	0.472591	0.385958	0.310287	0.282058	0.623496	0.902169	0.902198	0.0548871	0.512506	0.999819	0.00809185	0.0305964	0.154625	0.177629	0.0429266	0.226138
NN(C(=O)c1cc(Br)cc(F)c1O)c1ccc(F)cc1	104221	1	1917	0.582518	0.666386	-2.94646	0.551964	1	real	22	221125	NNc1ccc(F)cc1	2149567	O=C(O)c1cc(Br)cc(F)c1O			Cc1cc(O)cc(C)c1O	0.428571	Nc1ccc(C(=O)O)c(O)c1	0.454545	343.127	2.9534	3	2	4	0.500579	0	66.56	0.458367	0.685348	0.967553	0.844438	0.671834	0.569621	0.85951	0.201409	0.203016	0.613941	0.869516	0.755209	0.0168553	0.865382	0.999971	0.00382914	0.0272731	0.88878	0.138246	0.0470916	0.32289
NN(C(=O)Cc1ccc(O)c(F)c1)c1ccc(C(F)(F)F)c(Cl)c1	102694	0	1165	0.569975	0.663131	-3.34982	0	1	real	22	27229471	NNc1ccc(C(F)(F)F)c(Cl)c1	52114	O=C(O)Cc1ccc(O)c(F)c1			O=C(Nc1cc(C(F)(F)F)ccc1O)Nc1cc(C(F)(F)F)ccc1O	0.518519	Oc1ccc(Cl)cc1	0.538462	362.71	3.6529	3	2	4	0.378896	0	66.56	0.271984	0.707993	0.90181	0.863746	0.904368	0.393196	0.770379	0.173681	0.496218	0.743555	0.977244	0.705316	0.0274944	0.556923	0.999939	0.0133061	0.0221807	0.530142	0.428767	0.219546	0.404842
NN(C(=O)c1c(O)cccc1I)c1ncc(C(F)(F)F)cc1Cl	115645	1	7355	0.557791	0.658551	-3.682	0.563911	1	real	22	2482	NNc1ncc(C(F)(F)F)cc1Cl	5188044	O=C(O)c1c(O)cccc1I			Oc1c(I)cc(I)cc1I	0.571429	Oc1ccc(Cl)cc1	0.538462	457.577	3.5845	4	2	4	0.312706	0	79.45	0.237619	0.641782	0.94125	0.785971	0.756649	0.367586	0.66944	0.120627	0.314246	0.638467	0.903154	0.630936	0.0429411	0.732237	0.999972	0.0127537	0.0178737	0.792754	0.43193	0.11925	0.291745
NN(C(=O)c1ccc(Cl)c(O)c1O)c1ncc(Br)cc1C(F)(F)F	103625	1	1617	0.554589	0.656092	-3.71643	0.529318	1	real	22	11164534	NNc1ncc(Br)cc1C(F)(F)F	3753222	O=C(O)c1ccc(Cl)c(O)c1O			Oc1c(O)c(Cl)c(Cl)c(Cl)c1Cl	0.6	Oc1ccc(Cl)cc1	0.538462	426.576	3.448	5	3	4	0.295601	0	99.68	0.496479	0.591322	0.93484	0.761163	0.547642	0.264428	0.631892	0.0900309	0.24385	0.623827	0.850617	0.667298	0.090847	0.819386	0.99992	0.0171221	0.0139794	0.727319	0.436464	0.101872	0.221874
CCCC(CO)N1CCN(C(=O)CN2C(=O)SC(=Cc3cccs3)C2=O)CC1	112124	1	5636	0.581159	0.655396	-2.54255	0.579853	1	real	22	9318406	CCCC(CO)N1CCNCC1	7637	O=C(O)CN1C(=O)SC(=Cc2cccs2)C1=O			CC[C@H](c1ccc(O)cc1)[C@@H](CC)c1ccc(O)cc1	0.473684	CCCCCCCCCCCCCCCCCCCCCCO	0.461538	423.56	2.0896	7	1	4	0.676653	1	81.16	0.192826	0.920629	0.369102	0.0402263	0.285508	0.30357	0.0946321	0.135024	0.259475	0.386761	0.160818	0.153423	0.526581	0.657623	0.984584	0.0294345	0.0420271	0.0110539	0.0152821	0.00950173	0.0867262
CCC(O)(CNC(=O)c1ccc(Cl)c(O)c1O)c1ccc(Br)cc1	110670	1	4971	0.53933	0.646687	-3.97804	0.535472	1	real	22	9103279	CCC(O)(CN)c1ccc(Br)cc1	3753222	O=C(O)c1ccc(Cl)c(O)c1O			Oc1c(O)c(Cl)c(Cl)c(Cl)c1Cl	0.6	Oc1ccc(Cl)cc1	0.538462	414.683	3.5413	4	4	4	0.563411	1	89.79	0.13072	0.246448	0.731178	0.815366	0.882385	0.38105	0.885638	0.163795	0.546052	0.69873	0.666382	0.451014	0.0319729	0.434784	0.99908	0.00542733	0.0059965	0.181297	0.28063	0.0630381	0.176559
NN(C(=O)c1cc(F)c(F)cc1O)c1c(F)cc(Cl)cc1F	111199	1	5215	0.558923	0.643486	-2.99932	0.547593	1	real	22	13976584	NNc1c(F)cc(Cl)cc1F	3630384	O=C(O)c1cc(F)c(F)cc1O			Oc1c(O)c(Cl)c(Cl)c(Cl)c1Cl	0.5	Oc1ccc(Cl)cc1	0.538462	334.656	3.1225	3	2	4	0.383655	0	66.56	0.224811	0.472986	0.966996	0.682036	0.604332	0.535066	0.843564	0.138333	0.161317	0.66944	0.823443	0.82109	0.0109387	0.841281	0.999869	0.00515417	0.0230057	0.669168	0.218345	0.0585354	0.190498
NN(C(=O)/C=C/c1ccc(C(F)(F)F)c(O)c1)c1cc(F)cc(F)c1F	102328	1	983	0.547384	0.643099	-3.48012	0.503283	1	real	22	22828206	NNc1cc(F)cc(F)c1F	24050872	O=C(O)/C=C/c1ccc(C(F)(F)F)c(O)c1			O=C(Nc1cc(C(F)(F)F)ccc1O)Nc1cc(C(F)(F)F)ccc1O	0.481481	Nc1ccc(C(=O)O)c(O)c1	0.5	376.256	3.7484	3	2	4	0.214179	0	66.56	0.502382	0.78628	0.961655	0.834395	0.526609	0.41362	0.544321	0.239427	0.169006	0.604582	0.889084	0.840275	0.085218	0.848493	0.999816	0.0343609	0.079059	0.503191	0.320585	0.0715622	0.305643
O=C(N[C@@H]1CCCC[C@H]1C(F)(F)F)c1ccc(Cl)c(O)c1O	115601	1	7332	0.539302	0.640505	-3.71912	0.549217	1	real	22	23543826	N[C@@H]1CCCC[C@H]1C(F)(F)F	3753222	O=C(O)c1ccc(Cl)c(O)c1O			Oc1c(O)c(Cl)c(Cl)c(Cl)c1Cl	0.6	Oc1ccc(Cl)cc1	0.538462	337.725	3.6021	3	3	4	0.722112	2	69.56	0.222129	0.866488	0.918119	0.853424	0.5823	0.481609	0.55345	0.214002	0.0565037	0.746273	0.738399	0.446654	0.0138995	0.541601	0.999977	0.00957245	0.0257191	0.332464	0.230323	0.137005	0.359868
C[C@@H](O)[C@H](NC(=O)C(=O)c1ccc(Br)cc1O)C(F)(F)F	102786	1	1211	0.577937	0.640344	-2.048	0.556536	1	real	22	26631132	C[C@@H](O)[C@H](N)C(F)(F)F	2067572	O=C(O)C(=O)c1ccc(Br)cc1O			O=C(Nc1ccc(Cl)cc1)c1cc(Br)ccc1O	0.5	Nc1ccc(C(=O)O)c(O)c1	0.545455	370.121	1.7653	4	3	4	0.557106	2	86.63	0.174831	0.609632	0.902035	0.538814	0.428497	0.426854	0.4099	0.156938	0.0839946	0.49972	0.159972	0.489157	0.0210928	0.621083	0.999831	0.0139928	0.0181067	0.11551	0.0296893	0.00816358	0.10041
CCN(C(=O)c1ccc(Cl)c(O)c1O)c1ccc(C)cc1	107612	1	3510	0.533073	0.636472	-3.81773	0.528097	1	real	22	65199	CCNc1ccc(C)cc1	3753222	O=C(O)c1ccc(Cl)c(O)c1O			Oc1c(O)c(Cl)c(Cl)c(Cl)c1Cl	0.6	Oc1ccc(Cl)cc1	0.538462	305.761	3.72632	3	2	4	0.849497	0	60.77	0.0967514	0.510621	0.793334	0.763426	0.802794	0.450083	0.791766	0.159222	0.143037	0.755449	0.712532	0.464354	0.00352925	0.703876	0.9999	0.00421842	0.0131738	0.374335	0.313746	0.232526	0.496829
O=C(CN1C(=O)C(=Cc2cccc(Br)c2)SC1=S)NCCN1CCCOCC1	117328	1	8169	0.535922	0.635768	-3.66538	0.538149	1	real	22	5752837	NCCN1CCCOCC1	2031820	O=C(O)CN1C(=O)C(=Cc2cccc(Br)c2)SC1=S			CC(C)C(C(=O)O)N1C(=O)/C(=C\c2ccc(Br)cc2)SC1=S	0.585366	C1N2CN3CN1CN(C2)C3	0.5	484.441	2.4888	6	1	4	0.494847	0	61.88	0.742103	0.875663	0.643954	0.536804	0.814075	0.142806	0.40568	0.197272	0.564602	0.533165	0.747901	0.317525	0.617768	0.788341	0.98672	0.0787337	0.0143622	0.0401889	0.111775	0.0484352	0.138983
O=C(NCc1ccc(Cl)c(C(F)(F)F)c1)c1ccc(O)c(O)c1O	120937	1	9899	0.554218	0.634955	-2.843	0.557415	1	wuxi	1	AK0899_AK	NCc1ccc(Cl)c(C(F)(F)F)c1	SD0163_SD	O=C(O)c1ccc(O)c(O)c1O			Oc1c(O)c(Cl)c(Cl)c(Cl)c1Cl	0.6	Oc1ccc(Cl)cc1	0.538462	361.703	3.4056	4	4	4	0.630676	0	89.79	0.177749	0.536215	0.771942	0.928838	0.716397	0.221456	0.56625	0.192196	0.315054	0.701299	0.825236	0.456835	0.0193658	0.67601	0.999664	0.0135271	0.0165108	0.275577	0.309638	0.215024	0.387217
CN(C(=O)C(=O)c1ccc(Br)cc1O)c1ccccc1F	120903	1	9881	0.526755	0.633707	-3.97355	0.534115	1	real	22	82320	CNc1ccccc1F	2067572	O=C(O)C(=O)c1ccc(Br)cc1O			O=c1cccccc1O	0.5625	Nc1ccc(C(=O)O)c(O)c1	0.545455	352.159	3.1395	3	1	4	0.682137	0	57.61	0.101305	0.867285	0.917694	0.728234	0.739099	0.783835	0.73722	0.216816	0.267287	0.740617	0.460474	0.301185	0.0072674	0.887246	0.999977	0.00436845	0.0103439	0.496557	0.0725356	0.0087592	0.0962805
C[C@@H](O)C1CN(C(=O)CN2C(=O)SC(=Cc3cccs3)C2=O)CCO1	116027	1	7540	0.551679	0.629748	-2.73332	0.549546	1	real	22	26038105	C[C@@H](O)C1CNCCO1	7637	O=C(O)CN1C(=O)SC(=Cc2cccs2)C1=O			S=C(SSC(=S)N1CCOCC1)N1CCOCC1	0.473684	O=C(O)C(O)c1ccccc1	0.5	382.463	1.3926	7	1	4	0.792235	2	87.15	0.293333	0.92068	0.805111	0.040787	0.158144	0.333498	0.0392985	0.0299651	0.00276022	0.300417	0.0683523	0.0636653	0.175397	0.94903	0.998302	0.0333007	0.0380602	0.0162331	0.052761	0.0191718	0.153201
O=C(NCC(CCO)c1ccc(C(F)(F)F)cc1)c1ccc(Cl)c(F)c1O	113817	1	6461	0.520985	0.627146	-3.94606	0.508943	1	real	22	6758488	NCC(CCO)c1ccc(C(F)(F)F)cc1	11269527	O=C(O)c1ccc(Cl)c(F)c1O			Oc1c(O)c(Cl)c(Cl)c(Cl)c1Cl	0.6	Oc1ccc(Cl)cc1	0.538462	405.775	4.0995	3	3	4	0.633686	1	69.56	0.0332023	0.589706	0.757642	0.881104	0.851779	0.515262	0.914853	0.298446	0.413552	0.682917	0.892034	0.50678	0.0234687	0.428948	0.999841	0.00736478	0.00865165	0.0589781	0.195151	0.0277327	0.115396
NN(C(=O)C(O)c1ccc(O)c(OC(F)(F)F)c1)c1cc(O)c(Cl)cc1F	100985	1	249	0.534183	0.623432	-3.22121	0.590313	1	real	22	3120607	NNc1cc(O)c(Cl)cc1F	7134532	O=C(O)C(O)c1ccc(O)c(OC(F)(F)F)c1			O=C1C=CC(=O)c2c(O)ccc(O)c21	0.5	O=C(O)C(O)c1ccccc1	0.555556	410.707	2.7292	6	4	4	0.266449	1	116.25	0.558892	0.293392	0.949662	0.421888	0.414961	0.438496	0.630779	0.108842	0.120587	0.596193	0.839352	0.756856	0.116092	0.701085	0.999122	0.0109355	0.0325986	0.324238	0.0917159	0.0195942	0.117455
CN1C(=O)C(CC(=O)N(N)c2ccc(C(F)(F)F)cc2)SC1=S	104850	0	2219	0.516991	0.622839	-3.93684	0	1	real	22	223016	NNc1ccc(C(F)(F)F)cc1	4138623	CN1C(=O)C(CC(=O)O)SC1=S			O=C(Nc1cc(C(F)(F)F)ccc1O)Nc1cc(C(F)(F)F)ccc1O	0.481481	NNC(=O)c1ccncc1	0.52381	363.386	2.1609	5	1	4	0.385845	1	66.64	0.610149	0.952918	0.871816	0.865434	0.96168	0.258235	0.837285	0.106158	0.112188	0.587103	0.879564	0.660478	0.169524	0.860474	0.999926	0.0203092	0.0237288	0.378343	0.548736	0.0797742	0.326351
CN(C)CCCN(C)CCNC(=O)CCN1C(=O)C(=Cc2ccc(F)cc2)SC1=S	105728	1	2626	0.541087	0.621785	-2.85454	0.520703	1	real	22	3836347	CN(C)CCCN(C)CCN	43186	O=C(O)CCN1C(=O)C(=Cc2ccc(F)cc2)SC1=S			CC(C)C(C(=O)O)N1C(=O)/C(=C\c2ccc(Br)cc2)SC1=S	0.585366	NNC(=O)c1ccncc1	0.380952	452.621	2.4167	6	1	4	0.411155	0	55.89	0.888798	0.951799	0.752817	0.150447	0.471458	0.272864	0.125213	0.310663	0.464777	0.605852	0.329575	0.636321	0.774816	0.631353	0.872194	0.0347499	0.00824764	0.00958329	0.0364422	0.0247608	0.0589192
O=C1OCCN1CCCN(CCO)C(=O)C1CCN(c2ccc(Cl)c(Cl)c2)C1=O	101090	1	298	0.538464	0.62002	-2.89324	0.496769	1	real	22	26562033	O=C1OCCN1CCCNCCO	2017260	O=C(O)C1CCN(c2ccc(Cl)c(Cl)c2)C1=O			O=C(Nc1ccc(Cl)cc1)Nc1ccc(Cl)c(Cl)c1	0.5	Oc1ccc(Cl)cc1	0.461538	444.315	2.0095	5	1	4	0.620037	1	90.39	0.248389	0.672433	0.652893	0.0805164	0.452797	0.0767416	0.265323	0.055422	0.0750082	0.582987	0.885422	0.151687	0.262542	0.633088	0.994372	0.0541587	0.0599246	0.0827343	0.146934	0.0186907	0.09583
CN(C[C@@H]1CCCN1C)C(=O)CCN1C(=O)C(=Cc2ccc(F)cc2)SC1=S	108275	1	3829	0.512904	0.618637	-3.93611	0.489672	1	real	22	26569963	CNC[C@@H]1CCCN1C	43186	O=C(O)CCN1C(=O)C(=Cc2ccc(F)cc2)SC1=S			CC(C)C(C(=O)O)N1C(=O)/C(=C\c2ccc(Br)cc2)SC1=S	0.585366	NNC(=O)c1ccncc1	0.380952	421.563	2.9696	5	0	4	0.521986	1	43.86	0.719818	0.97671	0.663341	0.345566	0.728128	0.32502	0.291838	0.307776	0.67674	0.750057	0.874463	0.26598	0.728572	0.68253	0.997268	0.0333314	0.0136818	0.0379954	0.0852293	0.0159778	0.068632
C=CCN1C(=O)C(=O)N(CC(=O)N(C)CC(C)(C)CCO)C1=O	116055	2	7557	0.568254	0.615463	-1.41822	0.568452	1	real	22	3586377	CNCC(C)(C)CCO	2038439	C=CCN1C(=O)C(=O)N(CC(=O)O)C1=O			CC(C)(CN1C(=O)C(Cl)=C(Cl)C1=O)CN1C(=O)C(Cl)=C(Cl)C1=O	0.55	CCCCCCCCCCCCCCCCCCCCCCO	0.384615	325.365	-0.1698	5	1	4	0.37947	0	98.23	0.21562	0.930548	0.67708	0.00405441	0.0448407	0.22048	0.00770894	0.0437907	0.0121455	0.252465	0.0430762	0.26119	0.221133	0.26442	0.995793	0.00226379	0.00772554	0.00330423	0.00271278	0.00282964	0.0114825
C=CCN1C(=O)C(=O)N(CC(=O)N(CC(C)O)CC(F)F)C1=O	110262	3	4780	0.583054	0.613856	-0.713034	0.581423	1	real	22	7297594	CC(O)CNCC(F)F	2038439	C=CCN1C(=O)C(=O)N(CC(=O)O)C1=O			CC(C)(CN1C(=O)C(Cl)=C(Cl)C1=O)CN1C(=O)C(Cl)=C(Cl)C1=O	0.4	N[C@H](CF)C(=O)O	0.375	333.291	-0.5623	5	1	4	0.364635	1	98.23	0.629986	0.950261	0.743194	0.0171388	0.141889	0.174875	0.02424	0.0268961	0.0167385	0.204089	0.0215367	0.496727	0.272283	0.546377	0.99573	0.00603152	0.0067028	0.00083126	0.00366001	0.00233552	0.0182631
NN(C(=O)c1ccc(Cl)c(O)c1O)c1cccc(C(F)(F)F)n1	102179	1	907	0.529084	0.61171	-2.94765	0.503059	1	real	22	3552247	NNc1cccc(C(F)(F)F)n1	3753222	O=C(O)c1ccc(Cl)c(O)c1O			Oc1c(O)c(Cl)c(Cl)c(Cl)c1Cl	0.6	Oc1ccc(Cl)cc1	0.538462	347.68	2.6855	5	3	4	0.335533	0	99.68	0.599608	0.515687	0.962953	0.86939	0.623965	0.364954	0.69152	0.101608	0.170935	0.613408	0.860809	0.672648	0.0502961	0.876863	0.999965	0.00942521	0.0154958	0.844014	0.346878	0.119221	0.356734
C=CCN1C(=O)C(=O)N(CC(=O)N(CC)[C@@H]2COC[C@H]2O)C1=O	113223	6	6175	0.577497	0.609734	-0.77897	0.573474	1	real	22	22137776	CCN[C@@H]1COC[C@H]1O	2038439	C=CCN1C(=O)C(=O)N(CC(=O)O)C1=O			CC(C)(CN1C(=O)C(Cl)=C(Cl)C1=O)CN1C(=O)C(Cl)=C(Cl)C1=O	0.4	N[C@@H]1CONC1=O	0.368421	325.321	-1.4286	6	1	4	0.364448	2	107.46	0.3306	0.918303	0.704632	0.00257941	0.0118899	0.16217	0.0017834	0.0157641	0.00112755	0.167693	0.00419462	0.0793033	0.21729	0.609986	0.9874	0.00474772	0.0155502	0.00177145	0.00230385	0.00165997	0.0144519
C=C(C)CC(CO)NC(=O)Nc1nnc(SCc2ccc(F)cc2)s1	120830	1	9846	0.497358	0.60252	-3.92764	0.504465	1	real	2430	5951	Nc1nnc(SCc2ccc(F)cc2)s1	9368978	C=C(C)CC(N)CO			Cc1nnc(NC(=O)c2nc(S(=O)(=O)Cc3ccc(F)cc3)ncc2Cl)s1	0.45283	CC[C@@H](CO)NCCN[C@@H](CC)CO	0.529412	382.486	3.4181	6	3	4	0.369922	1	87.14	0.0543602	0.812374	0.86474	0.32522	0.884228	0.613621	0.755444	0.118947	0.241014	0.355935	0.524895	0.2422	0.219193	0.890292	0.998849	0.0138207	0.0219479	0.136841	0.0306341	0.0048213	0.0935128
CC[C@@H](COC(F)(F)F)NC(=O)c1ccc(Cl)c(O)c1O	102972	1	1296	0.514146	0.599572	-3.0804	0.506723	1	real	22	26378788	CC[C@H](N)COC(F)(F)F	3753222	O=C(O)c1ccc(Cl)c(O)c1O			Oc1c(O)c(Cl)c(Cl)c(Cl)c1Cl	0.6	Oc1ccc(Cl)cc1	0.538462	327.686	2.796	4	3	4	0.726622	1	78.79	0.38492	0.814066	0.86589	0.871179	0.285965	0.336446	0.290893	0.30757	0.103235	0.628526	0.283926	0.439708	0.0323286	0.5275	0.999817	0.00700604	0.0110621	0.295354	0.0495512	0.0931541	0.289868
C=CCN1C(=O)C(=O)N(CC(=O)NCC(O)C(CC)CC)C1=O	113588	1	6353	0.528494	0.598967	-2.43684	0.526129	1	real	22	2807191	CCC(CC)C(O)CN	2038439	C=CCN1C(=O)C(=O)N(CC(=O)O)C1=O			CC(C)(CN1C(=O)C(Cl)=C(Cl)C1=O)CN1C(=O)C(Cl)=C(Cl)C1=O	0.4	CC[C@@H](CO)NCCN[C@@H](CC)CO	0.411765	325.365	-0.1235	5	2	4	0.348966	1	107.02	0.0701866	0.880907	0.733896	0.0255436	0.0651372	0.249328	0.0395857	0.0984987	0.0111948	0.136085	0.0235353	0.237692	0.169737	0.435169	0.994613	0.00521486	0.0148246	0.00833058	0.00183046	0.00273448	0.0249786
CC1CN(C(=O)c2ncn(-c3ncccc3F)n2)CS1	116784	2	7903	0.519365	0.596098	-2.70943	0.513973	1	real	22	3399982	CC1CNCS1	21266327	O=C(O)c1ncn(-c2ncccc2F)n1			O=C1C(=O)c2ncccc2-c2cccnc21	0.526316	Oc1ccc(Cl)c2cccnc12	0.44	293.327	1.3364	6	0	4	0.835735	1	63.91	0.496607	0.972472	0.979678	0.666764	0.469495	0.397345	0.169053	0.0845148	0.00393673	0.576509	0.0722807	0.0984026	0.139174	0.971807	0.999995	0.00366464	0.00536656	0.104354	0.109159	0.00764258	0.131246
Cc1ccc(N(N)C(=O)c2c(O)cccc2C(F)(F)F)cc1F	116614	1	7821	0.505461	0.594172	-3.22729	0.502093	1	real	22	7972247	Cc1ccc(NN)cc1F	9065109	O=C(O)c1c(O)cccc1C(F)(F)F			Cc1cc(O)ccc1O	0.588235	Cc1cc(O)cc(C)c1Cl	0.5	328.265	3.37902	3	2	4	0.384331	0	66.56	0.520114	0.761631	0.972432	0.937757	0.808685	0.535923	0.636804	0.345812	0.320277	0.652863	0.969428	0.875645	0.0384536	0.605839	0.999985	0.0042391	0.0303218	0.599345	0.221137	0.0793811	0.352024
CCN(C[C@@H](C)O)C(=O)CN1C(=O)C(=O)N(C)C1=O	111921	22	5545	0.579632	0.59225	0.0486715	0.578137	1	real	22	11518696	CCNC[C@@H](C)O	2809236	CN1C(=O)C(=O)N(CC(=O)O)C1=O			CC(C)(CN1C(=O)C(Cl)=C(Cl)C1=O)CN1C(=O)C(Cl)=C(Cl)C1=O	0.4	O=C(O)C(O)c1ccccc1	0.333333	271.273	-1.3637	5	1	4	0.491495	1	98.23	0.160238	0.934672	0.756322	0.0032859	0.0102419	0.213704	0.00182634	0.0177429	0.000996928	0.135035	0.00115661	0.096501	0.0712887	0.428272	0.997164	0.001952	0.0127255	0.000944912	0.000904351	0.000575526	0.00789708
Cc1ccc(C(=O)N(N)c2ccc(C(F)(F)F)cc2)c(O)c1O	107647	1	3525	0.512973	0.590252	-2.73878	0.509701	1	real	22	223016	NNc1ccc(C(F)(F)F)cc1	546551	Cc1ccc(C(=O)O)c(O)c1O			Cc1cc(O)cc(C)c1O	0.571429	Nc1ccc(C(=O)O)c(O)c1	0.454545	326.274	2.94552	4	3	4	0.342661	0	86.79	0.559166	0.661001	0.964509	0.85174	0.527962	0.428453	0.500912	0.277483	0.197824	0.617253	0.905562	0.789792	0.0347782	0.679151	0.999906	0.00843122	0.038944	0.673875	0.227499	0.106325	0.434615
Cc1cccc(N(N)C(=O)c2ccc(Br)cc2O)c1F	105847	1	2683	0.498538	0.58932	-3.32135	0.489338	1	real	22	27221381	Cc1cccc(NN)c1F	199305	O=C(O)c1ccc(Br)cc1O			Cc1cc(O)ccc1O	0.588235	Nc1ccc(C(=O)O)c(O)c1	0.590909	339.164	3.12272	3	2	4	0.501898	0	66.56	0.605613	0.739741	0.970428	0.922559	0.902034	0.541794	0.862286	0.199359	0.403168	0.633412	0.964826	0.709821	0.0161393	0.755034	0.999993	0.00258279	0.0240671	0.918546	0.246792	0.0588019	0.35623
O=C(/C=C/c1ccc(C(F)(F)F)c(O)c1)NCCSCCC(F)(F)F	103926	1	1763	0.492042	0.588063	-3.54831	0.466367	1	real	22	9403648	NCCSCCC(F)(F)F	24050872	O=C(O)/C=C/c1ccc(C(F)(F)F)c(O)c1			O=C(Nc1cc(C(F)(F)F)ccc1O)Nc1cc(C(F)(F)F)ccc1O	0.518519	Nc1ccc(C(=O)O)c(O)c1	0.409091	387.345	4.226	3	2	4	0.418367	0	49.33	0.179788	0.9096	0.691215	0.917764	0.646515	0.263034	0.357695	0.543539	0.313126	0.642294	0.451665	0.532239	0.0528595	0.36638	0.997341	0.0423472	0.0271333	0.0617909	0.177302	0.161201	0.310802
C=CCN1C(=O)C(=O)N(CC(=O)NCC(C)(CC)CO)C1=O	109143	1	4236	0.526121	0.586655	-2.02104	0.5325	1	real	22	3276416	CCC(C)(CN)CO	2038439	C=CCN1C(=O)C(=O)N(CC(=O)O)C1=O			CC(C)(CN1C(=O)C(Cl)=C(Cl)C1=O)CN1C(=O)C(Cl)=C(Cl)C1=O	0.5	CC[C@@H](CO)NCCN[C@@H](CC)CO	0.411765	311.338	-0.512	5	2	4	0.3565	1	107.02	0.109725	0.903364	0.687366	0.00398204	0.0246175	0.137063	0.00784526	0.0313241	0.00509878	0.119155	0.00774992	0.248262	0.104032	0.229348	0.992128	0.00409008	0.00775315	0.00309557	0.000925026	0.00176458	0.013315
C#CCN(C(=O)C(=O)c1ccc(CC)s1)S(C)(=N)=O	101730	1	682	0.510161	0.582495	-2.53353	0.495681	1	real	22	26604878	C#CCNS(C)(=N)=O	8915013	CCc1ccc(C(=O)C(=O)O)s1			CC[C@H](c1ccc(O)cc1)[C@@H](CC)c1ccc(O)cc1	0.473684	Oc1ccc(Cl)cc1	0.461538	298.389	1.54657	5	1	4	0.508684	1	78.3	0.556435	0.788149	0.776931	0.728951	0.443099	0.555913	0.185364	0.106267	0.147777	0.542913	0.320503	0.490626	0.100345	0.791755	0.999402	0.0368108	0.0100165	0.0911578	0.0316383	0.0554938	0.222992
CN(C(=O)C(=O)c1ccc(SC(F)(F)F)cc1)C1(CO)COC1	113317	1	6220	0.499563	0.580845	-2.92064	0.498074	1	real	22	11918648	CNC1(CO)COC1	26197281	O=C(O)C(=O)c1ccc(SC(F)(F)F)cc1			O=C(O)c1ccc(-c2ccc(N(c3ccc(-c4ccc(C(=O)O)cc4)cc3)c3ccc(-c4ccc(C(=O)O)cc4)cc3)cc2)cc1	0.428571	NNC(=O)c1ccncc1	0.380952	349.33	1.7009	5	1	4	0.497928	0	66.84	0.559286	0.913071	0.916832	0.0635264	0.243711	0.195003	0.0495871	0.0732659	0.00682378	0.474904	0.00635413	0.292364	0.090631	0.534372	0.999326	0.0266337	0.0185971	0.0151411	0.0841458	0.00668346	0.0812192
O=C(CN1C(=O)C(=Cc2cccc(Br)c2)SC1=S)N[C@H]1C(=O)NC[C@@H]1O	115342	0	7209	0.487194	0.580372	-3.43355	0	1	real	22	27925446	N[C@H]1C(=O)NC[C@@H]1O	2031820	O=C(O)CN1C(=O)C(=Cc2cccc(Br)c2)SC1=S			CC(C)C(C(=O)O)N1C(=O)/C(=C\c2ccc(Br)cc2)SC1=S	0.585366	NNC(=O)c1ccncc1	0.428571	456.343	0.6258	6	3	4	0.454317	2	98.74	0.354687	0.367204	0.724835	0.187402	0.374983	0.232131	0.140837	0.0760042	0.0429801	0.221997	0.137814	0.263384	0.205676	0.902583	0.949021	0.0528523	0.0363029	0.0169049	0.0372052	0.0152838	0.096875
NC[C@@H]1CN(S(=O)(=O)Cc2csc([N+](=O)[O-])c2)C(=O)O1	106064	516	3386	0.698559	0.969061	-2.48702	0.669843	1	real	40	22357973	NC[C@@H]1CNC(=O)O1	4760458	O=[N+]([O-])c1cc(CS(=O)(=O)Cl)cs1			CSCC1CN(/N=C/c2ccc([N+](=O)[O-])o2)C(=O)O1	0.425532	NCc1ccc(S(N)(=O)=O)cc1	0.5	321.336	0.2656	8	1	4	0.607288	1	132.84	0.976934	0.88634	0.805008	0.108704	0.270689	0.124662	0.0599627	0.0421299	0.0198493	0.403957	0.139492	0.233572	0.313482	0.907688	0.994827	0.0888018	0.010703	0.0187308	0.192902	0.214208	0.317318
CNC[C@@H]1COC(=O)N1C(=O)CSc1ccsc1[N+](=O)[O-]	117635	0	9763	0.670316	0.952695	-2.65514	0	1	real	22	27322320	CNC[C@@H]1COC(=O)N1	971382	O=C(O)CSc1ccsc1[N+](=O)[O-]			O=C1c2c(O)ccc([N+](=O)[O-])c2C(=O)c2c([N+](=O)[O-])ccc(O)c21	0.5	NC(=O)c1cc([N+](=O)[O-])cc([N+](=O)[O-])c1	0.454545	331.375	1.3152	8	1	4	0.47622	1	101.78	0.958375	0.928614	0.807651	0.46041	0.498327	0.146531	0.0488204	0.0628741	0.0624238	0.397739	0.468655	0.121102	0.49413	0.946214	0.99848	0.0241574	0.00226128	0.0161542	0.0808863	0.093385	0.262974
C[N+](C)(C)CCOC(=O)CCN1C(=O)C(=Cc2ccc(F)cc2)SC1=S	101442	160	622	0.60484	0.942117	-3.36713	0.555399	1	real	1458	43186	O=C(O)CCN1C(=O)C(=Cc2ccc(F)cc2)SC1=S	50313	C[N+](C)(C)CCBr			CC(C)C(C(=O)O)N1C(=O)/C(=C\c2ccc(Br)cc2)SC1=S	0.585366	CC(=O)Nc1ccc(S(=O)(=O)c2ccc(NC(C)=O)cc2)cc1	0.347826	397.517	2.6664	5	0	4	0.306404	0	46.61	0.808422	0.844739	0.490958	0.364824	0.38344	0.303768	0.0621076	0.27009	0.0857367	0.671793	0.158859	0.465267	0.0411575	0.602595	0.222523	0.0546171	0.0139924	0.00509104	0.110737	0.0648808	0.100674
NCC1COC(=O)N1C(=O)/C=C/c1ccc([N+](=O)[O-])s1	107264	0	4070	0.629791	0.937176	-2.99016	0	1	real	22	19196703	NCC1COC(=O)N1	23698670	O=C(O)/C=C/c1ccc([N+](=O)[O-])s1			CN1CCN(C(=O)/C=C/c2ccc([N+](=O)[O-])o2)CC1	0.487179	NC(=O)c1cc([N+](=O)[O-])cc([N+](=O)[O-])c1	0.5	297.292	0.9756	7	1	4	0.502749	1	115.77	0.994219	0.97342	0.900605	0.782009	0.507994	0.101363	0.19946	0.0757002	0.0126555	0.374322	0.461892	0.17778	0.248312	0.965571	0.999778	0.0648005	0.00463212	0.123613	0.249107	0.271439	0.394481
O=C1OCC2(CNC2)N1S(=O)(=O)Cc1csc([N+](=O)[O-])c1	107566	199	4228	0.636142	0.936358	-2.89938	0.606395	1	real	40	26045809	O=C1NC2(CNC2)CO1	4760458	O=[N+]([O-])c1cc(CS(=O)(=O)Cl)cs1			O=C1NC(=S)S/C1=C/c1ccccc1[N+](=O)[O-]	0.416667	NC(=O)c1cc([N+](=O)[O-])cc([N+](=O)[O-])c1	0.409091	333.347	0.2803	8	1	4	0.620614	0	118.85	0.933346	0.824846	0.738134	0.0364028	0.37365	0.154432	0.069472	0.0362524	0.00999846	0.523625	0.0805531	0.259956	0.19567	0.947985	0.988687	0.0357835	0.00695013	0.0039202	0.0836756	0.0882042	0.264316
NCC1COC(=O)N1S(=O)(=O)c1ccc([N+](=O)[O-])s1	106273	0	3516	0.641397	0.928446	-2.73906	0	1	real	40	19196703	NCC1COC(=O)N1	2020680	O=[N+]([O-])c1ccc(S(=O)(=O)Cl)s1			O=C1c2c(O)ccc([N+](=O)[O-])c2C(=O)c2c([N+](=O)[O-])ccc(O)c21	0.458333	NCc1ccc(S(N)(=O)=O)cc1	0.5	307.309	0.1245	8	1	4	0.616707	1	132.84	0.961561	0.879972	0.875083	0.461055	0.635113	0.227867	0.226188	0.0364982	0.00938299	0.469272	0.285679	0.382551	0.159928	0.973012	0.999742	0.0231131	0.00554402	0.016473	0.16078	0.0696985	0.260831
CC(OC(=O)CC1SC(=S)N(C)C1=O)c1cc([N+](=O)[O-])ccc1F	109440	1	5305	0.532963	0.901626	-3.80862	0.465306	1	real	1458	4138623	CN1C(=O)C(CC(=O)O)SC1=S	26698346	CC(Br)c1cc([N+](=O)[O-])ccc1F			O=C1c2c(O)ccc([N+](=O)[O-])c2C(=O)c2c([N+](=O)[O-])ccc(O)c21	0.5	NC(=O)c1cc([N+](=O)[O-])cc([N+](=O)[O-])c1	0.590909	372.399	2.5869	7	0	4	0.339549	2	89.75	0.746336	0.943037	0.742532	0.838446	0.985786	0.151055	0.936771	0.0760295	0.0593181	0.740361	0.715735	0.0981299	0.0523855	0.966751	0.999953	0.0254076	0.00766412	0.0386877	0.388057	0.0517183	0.144758
O=C1OCC2(COCCN2)CN1S(=O)(=O)Cc1csc([N+](=O)[O-])c1	109306	136	5232	0.609847	0.896081	-2.76101	0.577339	1	real	40	26285365	O=C1NCC2(COCCN2)CO1	4760458	O=[N+]([O-])c1cc(CS(=O)(=O)Cl)cs1			O=C1NC(=S)S/C1=C/c1ccccc1[N+](=O)[O-]	0.416667	NC(=O)c1cc([N+](=O)[O-])cc([N+](=O)[O-])c1	0.409091	377.4	0.2969	9	1	4	0.58587	1	128.08	0.926262	0.811716	0.774282	0.0491531	0.378204	0.13543	0.08006	0.0378976	0.0135379	0.472558	0.370775	0.0932083	0.313788	0.924216	0.992084	0.0503211	0.00950291	0.00844178	0.151522	0.191046	0.298505
NCCN1CCN(S(=O)(=O)Cc2csc([N+](=O)[O-])c2)C1=S	112696	0	7108	0.532306	0.884317	-3.61318	0	1	real	40	3271995	NCCN1CCNC1=S	4760458	O=[N+]([O-])c1cc(CS(=O)(=O)Cl)cs1			Nc1nnc(Sc2ncc([N+](=O)[O-])s2)s1	0.393939	NCc1ccc(S(N)(=O)=O)cc1	0.5	350.447	0.3473	7	1	4	0.447571	0	109.78	0.803993	0.900871	0.55908	0.549135	0.891776	0.230715	0.675208	0.100985	0.148583	0.54217	0.745069	0.149238	0.189281	0.864272	0.999685	0.0593955	0.00974304	0.0470171	0.239381	0.202322	0.230942
C=C1CN(c2ccc([N+](=O)[O-])s2)C1	116059	7	8917	0.560527	0.882266	-3.22846	0.519549	1	real	27	23024000	C=C1CNC1	2018354	O=[N+]([O-])c1ccc(Cl)s1			O=C1c2c(O)ccc([N+](=O)[O-])c2C(=O)c2c([N+](=O)[O-])ccc(O)c21	0.375	CC(=O)Nc1ncc([N+](=O)[O-])s1	0.4	196.231	2.0325	4	0	4	0.412804	0	46.38	0.982771	0.990457	0.865845	0.97661	0.711033	0.125524	0.369141	0.18594	0.0691285	0.38361	0.292432	0.10421	0.0881505	0.881671	0.999975	0.0419105	0.00761191	0.27874	0.0842692	0.0283333	0.188886
O=C(/C=C/c1ccc([N+](=O)[O-])s1)N1CC=C(c2ccccn2)C1	112955	1	7258	0.522817	0.870755	-3.5747	0.470101	1	real	22	24786970	C1=C(c2ccccn2)CNC1	23698670	O=C(O)/C=C/c1ccc([N+](=O)[O-])s1			c1ccc(SSc2ccccn2)nc1	0.588235	CC(=O)Nc1ncc([N+](=O)[O-])s1	0.533333	327.365	2.9903	5	0	4	0.491274	0	76.34	0.963532	0.966324	0.756654	0.85905	0.863209	0.284089	0.578859	0.139699	0.165526	0.694103	0.520194	0.114121	0.196424	0.939553	0.999413	0.14958	0.0176897	0.533211	0.229033	0.15776	0.498777
C[N+](C)(C)Cc1c(-c2ccc(NC(c3cc(Cl)cc(Cl)c3)C3CCCCC3)cc2)nc2sccn12	115286	1	8498	0.500076	0.865073	-3.79834	0.435218	1	real	2230	19260822	NC(c1cc(Cl)cc(Cl)c1)C1CCCCC1	31624	C[N+](C)(C)Cc1c(-c2ccc(Cl)cc2)nc2sccn12			Fc1ccc(NC(=S)Nc2cc(Cl)cc(Cl)c2)cc1	0.444444	C1N2CN3CN1CN(C2)C3	0.5	528.573	8.3093	4	1	2	0.244551	1	29.33	0.204902	0.736249	0.783814	0.157144	0.130678	0.194683	0.0357931	0.291151	0.75794	0.806332	0.179657	0.54709	0.0383902	0.287106	0.857963	0.00940212	0.00657611	0.244065	0.607045	0.0358059	0.0709753
O=C(Nc1cc(Br)cc(C(F)(F)F)c1O)c1c(O)cccc1F	106050	1	3378	0.495747	0.861919	-3.81651	0.419467	1	real	22	22557662	Nc1cc(Br)cc(C(F)(F)F)c1O	55255	O=C(O)c1c(O)cccc1F			O=C(Nc1cc(C(F)(F)F)ccc1O)Nc1cc(C(F)(F)F)ccc1O	0.592593	O=C(Nc1ccc(C(=O)O)c(O)c1)c1ccccc1	0.433333	394.118	4.2705	3	3	4	0.52658	0	69.56	0.161693	0.723249	0.921876	0.96495	0.628874	0.426028	0.740406	0.284207	0.22129	0.632684	0.635717	0.636421	0.0228082	0.898921	0.999919	0.0220969	0.0398963	0.479118	0.208369	0.0423739	0.315551
C=CCN(Cc1cccc([N+](=O)[O-])c1)C(=O)CC1SC(=S)N(C)C1=O	102221	1	1102	0.483161	0.858366	-3.93548	0.42295	1	real	22	2042423	C=CCNCc1cccc([N+](=O)[O-])c1	4138623	CN1C(=O)C(CC(=O)O)SC1=S			O=C(C#Cc1ccccc1)c1cccc([N+](=O)[O-])c1	0.558824	NC(=O)c1cc([N+](=O)[O-])cc([N+](=O)[O-])c1	0.590909	379.463	2.3582	6	0	4	0.312959	1	83.76	0.7308	0.935393	0.549177	0.582447	0.983578	0.196333	0.829975	0.096275	0.423614	0.690943	0.953193	0.21331	0.134417	0.885994	0.999847	0.0200914	0.00363103	0.0839485	0.277389	0.0317653	0.14722
CC(C)Oc1ccccc1C(Nc1ccc(-c2nc3sccn3c2C[N+](C)(C)C)cc1)c1cccc(Cl)c1	106793	2	3806	0.482109	0.853294	-3.88918	0.469336	1	real	2230	12779955	CC(C)Oc1ccccc1C(N)c1cccc(Cl)c1	31624	C[N+](C)(C)Cc1c(-c2ccc(Cl)cc2)nc2sccn12			Nc1cc2ccccc2cc1N	0.5	O=C(O)C(O)c1ccccc1	0.5	546.16	7.9111	5	1	2	0.191182	1	38.56	0.236941	0.361161	0.620342	0.264794	0.396321	0.163629	0.0886458	0.318253	0.921767	0.856638	0.44419	0.514277	0.0163651	0.307085	0.812673	0.00947789	0.00560543	0.285996	0.674611	0.0412382	0.0797405
O=[N+]([O-])c1ccc(N2C[C@@H](CO)[C@H](F)C2)s1	113354	7	7471	0.613123	0.844404	-2.11058	0.590925	1	real	27	26000225	OC[C@@H]1CNC[C@H]1F	61330	O=[N+]([O-])c1ccc(Br)s1			O=C1c2c(O)ccc([N+](=O)[O-])c2C(=O)c2c([N+](=O)[O-])ccc(O)c21	0.416667	CC(=O)Nc1ncc([N+](=O)[O-])s1	0.433333	246.263	1.4229	5	1	4	0.646734	2	66.61	0.993726	0.961364	0.931034	0.941767	0.564878	0.163576	0.17438	0.111588	0.0373491	0.422344	0.233213	0.268341	0.205127	0.854361	0.999978	0.104974	0.0179381	0.27585	0.485602	0.149826	0.307067
CN(CC1CCc2ccccc21)c1ccc(-c2nc3sccn3c2C[N+](C)(C)C)cc1	115990	7	8877	0.611001	0.838336	-2.06622	0.590962	1	real	2230	3585834	CNCC1CCc2ccccc21	31624	C[N+](C)(C)Cc1c(-c2ccc(Cl)cc2)nc2sccn12			CN(C)c1ccc(C(c2ccccc2)c2ccc(N(C)C)cc2)cc1	0.47619	C1N2CN3CN1CN(C2)C3	0.5	431.629	5.4352	4	0	3	0.379273	1	20.54	0.563184	0.906804	0.622262	0.420458	0.223272	0.257155	0.0185729	0.426135	0.89196	0.782961	0.385287	0.332165	0.0343334	0.409114	0.772882	0.0212655	0.0121394	0.33827	0.682737	0.0355927	0.0888388
O=C1OCCC1Sc1nnc(NC(=O)C2(CO)CCCCC2)s1	116438	1	9118	0.49468	0.835057	-3.5138	0.43415	1	real	22	7709737	Nc1nnc(SC2CCOC2=O)s1	3584233	O=C(O)C1(CO)CCCCC1			O=C(O)CNC(=O)C1C(=O)N(C2CCCCC2)C(=O)N(C2CCCCC2)C1=O	0.363636	NNCC1CCCCC1	0.411765	357.457	1.827	8	2	4	0.612108	1	101.41	0.229266	0.799733	0.823223	0.0739116	0.46678	0.155303	0.257587	0.0326874	0.0160332	0.28424	0.583726	0.0467448	0.110564	0.888797	0.999666	0.0263417	0.0377245	0.0698197	0.214994	0.0310029	0.240353
CC1CC(C(=O)N[C@H]2C[C@H](CNC(=O)CSc3ccsc3[N+](=O)[O-])[C@H](O)C2)C(=O)O1	111852	1	6647	0.551615	0.833092	-2.76321	0.477035	1	real	275592	24614139	CC(C)(C)OC(=O)N[C@H]1C[C@H](CN)[C@H](O)C1	971382	O=C(O)CSc1ccsc1[N+](=O)[O-]	3480019	CC1CC(C(=O)O)C(=O)O1	O=C1c2c(O)ccc([N+](=O)[O-])c2C(=O)c2c([N+](=O)[O-])ccc(O)c21	0.458333	CC(=O)Nc1ncc([N+](=O)[O-])s1	0.466667	457.53	1.0719	9	3	4	0.172614	5	147.87	0.722223	0.474459	0.576156	0.0534653	0.375674	0.0552726	0.265856	0.0439021	0.136922	0.418167	0.777483	0.0628078	0.237001	0.723984	0.967737	0.189325	0.0426484	0.0191996	0.17677	0.167727	0.391159
CN(c1ccc(-c2nc3sccn3c2C[N+](C)(C)C)cc1)C1CCc2cc(Br)ccc2C1	108591	4	4827	0.616188	0.832051	-1.92594	0.579796	1	real	2230	26359795	CNC1CCc2cc(Br)ccc2C1	31624	C[N+](C)(C)Cc1c(-c2ccc(Cl)cc2)nc2sccn12			CN(C)c1ccc(C(c2ccc(N(C)C)cc2)c2ccc(N(C)C)cc2)cc1	0.470588	C1N2CN3CN1CN(C2)C3	0.5	510.525	6.0252	4	0	2	0.306058	1	20.54	0.521914	0.885548	0.694817	0.386604	0.192945	0.1807	0.0153106	0.31595	0.847845	0.773756	0.166262	0.434321	0.0253972	0.415477	0.801421	0.020124	0.012541	0.316418	0.62923	0.0277519	0.0766714
O=C1OCCN1c1cc(Nc2c[n+]([O-])ccc2[N+](=O)[O-])ccc1F	100517	3	92	0.457198	0.826066	-3.8868	0.018763	1	real	27	8904107	Nc1ccc(F)c(N2CCOC2=O)c1	2990197	O=[N+]([O-])c1cc[n+]([O-])cc1F			O=C1c2c(O)ccc([N+](=O)[O-])c2C(=O)c2c([N+](=O)[O-])ccc(O)c21	0.541667	[O-][n+]1cc[n+]([O-])c2ccccc21	0.466667	334.263	2.0675	6	1	4	0.396364	0	111.65	0.962382	0.628683	0.903069	0.104912	0.119684	0.0607856	0.079911	0.0277732	0.0617285	0.196732	0.0784873	0.315842	0.373548	0.96296	0.927611	0.130076	0.0186822	0.0402787	0.156959	0.0944572	0.334167
CN1C(=O)C(CC(=O)OCc2ccccc2[N+](=O)[O-])SC1=S	114831	1	8255	0.463074	0.825787	-3.80844	0.453589	1	real	1458	4138623	CN1C(=O)C(CC(=O)O)SC1=S	50529	O=[N+]([O-])c1ccccc1CCl			O=C1c2c(O)ccc([N+](=O)[O-])c2C(=O)c2c([N+](=O)[O-])ccc(O)c21	0.541667	O=C(O)C(O)c1ccccc1	0.5	340.382	1.8868	7	0	4	0.349778	1	89.75	0.746179	0.97078	0.711658	0.885794	0.983451	0.200069	0.748441	0.0823332	0.0364623	0.673776	0.483072	0.0769949	0.0421688	0.971759	0.999933	0.0325477	0.00591271	0.0779871	0.340167	0.0551882	0.158977
O=C(CCCN1C(=O)C(=Cc2cccs2)SC1=S)NCCN1CCOC1=O	102062	1	1028	0.462158	0.8253	-3.81441	0.451916	1	real	22	2804319	NCCN1CCOC1=O	141774	O=C(O)CCCN1C(=O)C(=Cc2cccs2)SC1=S			Cc1ccc(/C=C2\SC(=S)N(CCCCCC(=O)Nc3ccc(C(=O)O)c(O)c3)C2=O)cc1	0.516667	NNC(=O)c1ccncc1	0.428571	425.557	2.2979	7	1	4	0.508637	0	78.95	0.757158	0.895925	0.604832	0.688502	0.907853	0.21472	0.813074	0.10432	0.156085	0.454856	0.900074	0.132698	0.35484	0.946215	0.996634	0.067348	0.0117841	0.0572648	0.17509	0.139073	0.345371
CN(CC1CN(c2ccccc2)C(=O)O1)S(=O)(=O)Cc1csc([N+](=O)[O-])c1	111519	15	6468	0.461095	0.823618	-3.80819	0.429393	1	real	40	24366235	CNCC1CN(c2ccccc2)C(=O)O1	4760458	O=[N+]([O-])c1cc(CS(=O)(=O)Cl)cs1			CC(=O)NC[C@H]1CN(c2ccc(C(C)=O)cc2)C(=O)O1	0.564103	Nc1ccc(S(=O)(=O)c2ccc(N)cc2)cc1	0.5	411.461	2.4433	7	0	4	0.511177	1	110.06	0.890792	0.927666	0.675641	0.310434	0.886596	0.45574	0.539411	0.0718416	0.166283	0.727934	0.792922	0.156664	0.366208	0.951906	0.999094	0.0305668	0.020304	0.0375616	0.313902	0.104397	0.261957
O=C1O[C@H]2CNC[C@H]2N1S(=O)(=O)Cc1csc([N+](=O)[O-])c1	111806	33	6615	0.510084	0.820314	-3.14337	0.473345	1	real	40	26424320	O=C1N[C@@H]2CNC[C@@H]2O1	4760458	O=[N+]([O-])c1cc(CS(=O)(=O)Cl)cs1			O=C1c2c(O)ccc([N+](=O)[O-])c2C(=O)c2c([N+](=O)[O-])ccc(O)c21	0.416667	NC(=O)c1cc([N+](=O)[O-])cc([N+](=O)[O-])c1	0.409091	333.347	0.2787	8	1	4	0.620547	2	118.85	0.837203	0.857517	0.671971	0.0913981	0.152572	0.223069	0.0253659	0.0808412	0.0235066	0.52834	0.027741	0.188136	0.194856	0.977313	0.986667	0.0428095	0.0174124	0.00679662	0.0504214	0.0633124	0.166023
C=C1Cn2c(nnc2C(=O)N2CCSC2)S1	106227	1	3481	0.500006	0.819452	-3.26198	0.439609	1	real	22	50842	C1CSCN1	26393000	C=C1Cn2c(nnc2C(=O)O)S1			O=C(N1CCCC1)n1ccnn1	0.333333	C1N2CN3CN1CN(C2)C3	0.333333	254.34	1.044	6	0	4	0.749359	0	51.02	0.169355	0.984099	0.895144	0.122038	0.0925849	0.188307	0.0104646	0.0674664	0.00120733	0.476449	0.00554714	0.0269574	0.0337096	0.897348	0.999954	0.002525	0.00683582	0.0192637	0.00427016	0.00260096	0.129097
CN(c1ccc(-c2nc3sccn3c2C[N+](C)(C)C)cc1)C1CCCCC1c1ccccc1	115889	2	8818	0.516917	0.8184	-3.03353	0.498552	1	real	2230	3785034	CNC1CCCCC1c1ccccc1	31624	C[N+](C)(C)Cc1c(-c2ccc(Cl)cc2)nc2sccn12			CN(C)c1ccc(C(c2ccccc2)c2ccc(N(C)C)cc2)cc1	0.52381	C1N2CN3CN1CN(C2)C3	0.5	459.683	6.4316	4	0	3	0.309682	2	20.54	0.342498	0.891127	0.654313	0.158123	0.146788	0.342392	0.0178862	0.36763	0.794199	0.73961	0.26	0.311354	0.0370953	0.406325	0.70903	0.0112539	0.00714556	0.20068	0.562364	0.0257202	0.0674747
CN(c1nnc(S)s1)c1sccc1[N+](=O)[O-]	112378	1	6932	0.448971	0.81614	-3.87501	0.433358	1	real	27	33540	CNc1nnc(S)s1	85163	O=[N+]([O-])c1ccsc1Cl			O=C1c2c(O)ccc([N+](=O)[O-])c2C(=O)c2c([N+](=O)[O-])ccc(O)c21	0.458333	O=[N+]([O-])c1ccc(O)c2ncccc12	0.433333	274.352	2.5644	8	1	4	0.528831	0	72.16	0.81694	0.946434	0.718377	0.716968	0.720623	0.117189	0.576869	0.0371099	0.296278	0.431517	0.296708	0.0855053	0.153208	0.962774	0.999673	0.0248759	0.0121564	0.710763	0.0887604	0.0567875	0.254459
CN(CCOCCNC(=O)CSc1ccsc1[N+](=O)[O-])C(=O)CSc1ccsc1[N+](=O)[O-]	108024	1	4493	0.502138	0.813458	-3.16415	0.442385	1	real	275592	11310480	CN(CCOCCN)C(=O)OC(C)(C)C	971382	O=C(O)CSc1ccsc1[N+](=O)[O-]	971382	O=C(O)CSc1ccsc1[N+](=O)[O-]	CCOC(=O)NC(=O)c1ccsc1NC(=O)c1ccc([N+](=O)[O-])s1	0.425532	NC(=O)c1cc([N+](=O)[O-])cc([N+](=O)[O-])c1	0.454545	520.636	3.1016	11	1	2	0.171801	0	144.92	0.846323	0.800997	0.318312	0.388587	0.828778	0.13252	0.578594	0.111308	0.607782	0.636297	0.867085	0.128349	0.26207	0.865379	0.823122	0.057822	0.00603397	0.0578978	0.0838222	0.171941	0.16698
C[C@H]1CN(C(=O)CSc2ccsc2[N+](=O)[O-])C[C@@H]1O	112849	1	7198	0.552428	0.807687	-2.45364	0.564052	1	real	240690	26302791	C[C@H]1CNC[C@@H]1O	971382	O=C(O)CSc1ccsc1[N+](=O)[O-]			O=C1c2c(O)ccc([N+](=O)[O-])c2C(=O)c2c([N+](=O)[O-])ccc(O)c21	0.458333	NC(=O)c1cc([N+](=O)[O-])cc([N+](=O)[O-])c1	0.454545	302.377	1.5876	6	1	4	0.518529	2	83.68	0.697691	0.89143	0.728436	0.344183	0.469784	0.285031	0.0534472	0.180666	0.0577825	0.31842	0.114602	0.038935	0.135463	0.645432	0.999687	0.0515841	0.0200936	0.0436056	0.0414339	0.0297348	0.204728
C[N+](C)(C)Cc1c(-c2ccc(NC(CCCCc3ccccc3)c3ccccc3)cc2)nc2sccn12	101372	2	568	0.478266	0.807052	-3.39372	0.295217	1	real	2230	8487126	NC(CCCCc1ccccc1)c1ccccc1	31624	C[N+](C)(C)Cc1c(-c2ccc(Cl)cc2)nc2sccn12			CCCCCCCCCCCCCCCCCC[N+](C)(C)Cc1ccccc1	0.538462	O=C(O)C(O)c1ccccc1	0.555556	509.743	7.8352	4	1	2	0.145158	1	29.33	0.263995	0.451482	0.536581	0.141627	0.178611	0.120639	0.0402498	0.281516	0.870196	0.778595	0.163293	0.44705	0.0196358	0.16339	0.404302	0.0130219	0.00743031	0.137375	0.669543	0.048731	0.0904372
CCN(CC(C)=O)C(=O)CSc1ccsc1[N+](=O)[O-]	107109	2	3977	0.494419	0.806143	-3.17662	0.425978	1	real	22	3454282	CCNCC(C)=O	971382	O=C(O)CSc1ccsc1[N+](=O)[O-]			O=C1c2c(O)ccc([N+](=O)[O-])c2C(=O)c2c([N+](=O)[O-])ccc(O)c21	0.416667	NC(=O)c1cc([N+](=O)[O-])cc([N+](=O)[O-])c1	0.454545	302.377	2.1859	6	0	4	0.43794	0	80.52	0.867	0.972442	0.745677	0.755643	0.859812	0.288687	0.278116	0.11397	0.170643	0.587629	0.224982	0.14078	0.0902848	0.788074	0.999667	0.0489579	0.00284515	0.0766512	0.0383959	0.0381363	0.193485
CN1CN(S(=O)(=O)Cc2csc([N+](=O)[O-])c2)C(=O)C12CNC2	107240	4	4052	0.547771	0.804417	-2.47465	0.522051	1	real	40	3778763	CN1CNC(=O)C12CNC2	4760458	O=[N+]([O-])c1cc(CS(=O)(=O)Cl)cs1			O=C1c2c(O)ccc([N+](=O)[O-])c2C(=O)c2c([N+](=O)[O-])ccc(O)c21	0.416667	C1N2CN3CN1CN(C2)C3	0.5	346.39	-0.4404	8	1	4	0.580651	0	112.86	0.938037	0.906901	0.753575	0.0859669	0.467126	0.433955	0.0916752	0.049981	0.00934864	0.713225	0.0940178	0.163977	0.172859	0.915381	0.999174	0.00980383	0.00648655	0.0112009	0.037584	0.0406117	0.189237
O=C(CSc1ccsc1[N+](=O)[O-])N1CCCCC(CO)C1	113615	1	7612	0.483803	0.803053	-3.27587	0.500363	1	real	22	3386344	OCC1CCCCNC1	971382	O=C(O)CSc1ccsc1[N+](=O)[O-]			S=C([S-])N1CCCC1	0.533333	NC(=O)c1cc([N+](=O)[O-])cc([N+](=O)[O-])c1	0.5	330.431	2.3694	6	1	4	0.508912	1	83.68	0.554768	0.95453	0.647461	0.602873	0.835645	0.330977	0.332478	0.248116	0.2375	0.493933	0.523468	0.0608841	0.194735	0.582083	0.999892	0.0281985	0.014935	0.0878767	0.0755292	0.0340956	0.252077
CCN(CC)CCN(Cc1cccs1)C(=O)CCCN1C(=O)C(=Cc2cccs2)SC1=S	113141	1	7361	0.431479	0.802716	-3.94042	0.386993	1	real	22	32654	CCN(CC)CCNCc1cccs1	141774	O=C(O)CCCN1C(=O)C(=Cc2cccs2)SC1=S			O=C(O)c1ccc(-c2ccc(/C=C3\SC(=S)N(Cc4ccccc4)C3=O)o2)cc1	0.5	NNC(=O)c1ccncc1	0.428571	507.772	5.1616	7	0	2	0.293229	0	43.86	0.653307	0.935245	0.430363	0.49429	0.926203	0.262135	0.714552	0.185217	0.89796	0.707162	0.944083	0.24689	0.685466	0.714479	0.993373	0.0513193	0.00848728	0.0561991	0.118903	0.0416738	0.0857048
Cc1cc(C2(Nc3ccc(-c4nc5sccn5c4C[N+](C)(C)C)cc3)CCCCC2)ccc1Br	107080	1	3962	0.515385	0.798109	-2.81415	0.485047	1	real	2230	22130081	Cc1cc(C2(N)CCCCC2)ccc1Br	31624	C[N+](C)(C)Cc1c(-c2ccc(Cl)cc2)nc2sccn12			Cc1cc(O)cc(C)c1O	0.428571	C1N2CN3CN1CN(C2)C3	0.5	538.579	7.61142	4	1	2	0.25615	0	29.33	0.261398	0.703866	0.768866	0.13004	0.118482	0.166002	0.0258888	0.26961	0.724619	0.737936	0.216023	0.490252	0.0335622	0.272496	0.667674	0.0147067	0.00732944	0.143939	0.671918	0.0499663	0.0802812
O=C1N(C2CNC2)CCN1S(=O)(=O)Cc1csc([N+](=O)[O-])c1	118026	0	9973	0.513459	0.795798	-2.81153	0	1	real	40	18760696	O=C1NCCN1C1CNC1	4760458	O=[N+]([O-])c1cc(CS(=O)(=O)Cl)cs1			O=C1c2c(O)ccc([N+](=O)[O-])c2C(=O)c2c([N+](=O)[O-])ccc(O)c21	0.416667	NC(=O)c1cc([N+](=O)[O-])cc([N+](=O)[O-])c1	0.409091	346.39	0.1955	7	1	4	0.601639	0	112.86	0.746767	0.907481	0.611717	0.0681699	0.614604	0.321061	0.193135	0.0712003	0.0286005	0.596368	0.0905784	0.142527	0.121054	0.85907	0.997549	0.0241451	0.00997367	0.0142344	0.0207701	0.0279778	0.196648
CN1CN(c2ccc([N+](=O)[O-])s2)CC1=O	101458	12	652	0.544267	0.792088	-2.37422	0.487537	1	real	27	3449353	CN1CNCC1=O	2018354	O=[N+]([O-])c1ccc(Cl)s1			O=C1c2c(O)ccc([N+](=O)[O-])c2C(=O)c2c([N+](=O)[O-])ccc(O)c21	0.416667	C1N2CN3CN1CN(C2)C3	0.5	227.245	0.8922	5	0	4	0.55562	0	66.69	0.987277	0.985701	0.873331	0.905676	0.656555	0.156241	0.150672	0.0855685	0.0140466	0.600481	0.0757799	0.0696347	0.0529365	0.921834	0.999951	0.0316287	0.00720962	0.351112	0.0595809	0.0237339	0.276773
CN1C[C@@H](CNS(=O)(=O)c2ccc([N+](=O)[O-])s2)OC1=O	101565	2	722	0.508037	0.791712	-2.83269	0.432113	1	real	40	24116224	CN1C[C@@H](CN)OC1=O	2020680	O=[N+]([O-])c1ccc(S(=O)(=O)Cl)s1			O=C1c2c(O)ccc([N+](=O)[O-])c2C(=O)c2c([N+](=O)[O-])ccc(O)c21	0.5	CSCC1CN(/N=C/c2ccc([N+](=O)[O-])o2)C(=O)O1	0.468085	321.336	0.3852	7	1	4	0.618521	1	118.85	0.986539	0.917254	0.845126	0.451089	0.483005	0.204426	0.047879	0.0463759	0.0241044	0.544726	0.26226	0.12323	0.222714	0.966409	0.999593	0.018882	0.0029949	0.0200268	0.136044	0.100063	0.290844
CN(c1ccc([N+](=O)[O-])s1)[C@@H]1COC[C@H]1O	108891	3	4999	0.549135	0.789042	-2.27614	0.531067	1	real	27	22217104	CN[C@@H]1COC[C@H]1O	61330	O=[N+]([O-])c1ccc(Br)s1			O=C1c2c(O)ccc([N+](=O)[O-])c2C(=O)c2c([N+](=O)[O-])ccc(O)c21	0.416667	CC(=O)Nc1ncc([N+](=O)[O-])s1	0.5	244.272	0.8522	6	1	4	0.629885	2	75.84	0.963876	0.941533	0.875042	0.688954	0.343894	0.196242	0.0702602	0.0745632	0.0127871	0.288462	0.0282993	0.0722456	0.115496	0.917509	0.999933	0.0268619	0.0164536	0.210222	0.115259	0.0285427	0.138492
C[N+](C)(C)Cc1c(-c2ccc(N3CCc4cc(C5CCCCC5)ccc4C3)cc2)nc2sccn12	114450	2	8046	0.426593	0.788559	-3.83612	0.432173	1	real	2230	10757583	c1cc2c(cc1C1CCCCC1)CCNC2	31624	C[N+](C)(C)Cc1c(-c2ccc(Cl)cc2)nc2sccn12			Nc1cc2ccccc2cc1N	0.428571	C1N2CN3CN1CN(C2)C3	0.5	485.721	6.8794	4	0	3	0.287287	0	20.54	0.280235	0.82246	0.616243	0.0889199	0.10383	0.235776	0.0177511	0.301508	0.56203	0.754169	0.106569	0.312665	0.0263677	0.363812	0.554925	0.0143305	0.00736811	0.172627	0.620822	0.0451071	0.0973483
C=CCN(c1nnc(S)s1)c1cccnc1[N+](=O)[O-]	109458	6	5312	0.417879	0.784919	-3.90459	0.390745	1	real	27	15320	C=CCNc1nnc(S)s1	2795740	O=[N+]([O-])c1ncccc1F			O=C1C(=O)c2ncccc2-c2cccnc21	0.526316	O=[N+]([O-])c1ccc(O)c2ncccc12	0.5	295.349	2.4541	8	1	4	0.394548	0	85.05	0.82473	0.901934	0.814299	0.403702	0.587695	0.115239	0.386293	0.0530987	0.16877	0.349591	0.210314	0.156133	0.242903	0.935326	0.999148	0.0209713	0.00532499	0.505192	0.0463868	0.0385335	0.162843
C[N+](C)(C)Cc1c(-c2ccc(N(Cc3ccc(F)cc3Cl)CC3CC3)cc2)nc2sccn12	114955	1	8320	0.41273	0.784683	-3.9676	0.408343	1	real	2230	8887881	Fc1ccc(CNCC2CC2)c(Cl)c1	31624	C[N+](C)(C)Cc1c(-c2ccc(Cl)cc2)nc2sccn12			O=C(O)c1ccc(-c2ccc(N(c3ccc(-c4ccc(C(=O)O)cc4)cc3)c3ccc(-c4ccc(C(=O)O)cc4)cc3)cc2)cc1	0.428571	C1N2CN3CN1CN(C2)C3	0.5	484.064	6.4781	4	0	3	0.267299	0	20.54	0.380061	0.871482	0.714267	0.295966	0.252298	0.205973	0.0715687	0.303647	0.881091	0.793041	0.537922	0.52009	0.052856	0.291865	0.926564	0.0195019	0.0092788	0.221398	0.639433	0.0436486	0.0751246
C[N+](C)(C)CCOC(=O)CSc1nn(-c2ccccc2)c(=S)s1	114253	3	7956	0.443129	0.78261	-3.55479	0.402597	1	real	1458	15529	O=C(O)CSc1nn(-c2ccccc2)c(=S)s1	50313	C[N+](C)(C)CCBr			C[N+](C)(C)CCC(=O)c1ccc2ccccc2c1	0.5	O=C(O)C(O)c1ccccc1	0.5	370.545	3.00479	7	0	4	0.324414	0	44.12	0.20861	0.6237	0.314932	0.266281	0.0982277	0.344416	0.00753317	0.326674	0.174938	0.674772	0.0754083	0.0953276	0.020753	0.377168	0.112236	0.0539653	0.019652	0.0101279	0.0447176	0.111331	0.138884
C#CCCCN(CC1CCCCC1)c1ccc(-c2nc3sccn3c2C[N+](C)(C)C)cc1	104274	2	2338	0.458427	0.782413	-3.35701	0.412509	1	real	2230	15669371	C#CCCCNCC1CCCCC1	31624	C[N+](C)(C)Cc1c(-c2ccc(Cl)cc2)nc2sccn12			CCCCCCCCCCCCCC[N+](C)(C)C	0.466667	NNCC1CCCCC1	0.529412	449.688	6.0691	4	0	3	0.224499	0	20.54	0.403542	0.860058	0.463141	0.200158	0.0690096	0.164774	0.0278251	0.488166	0.851403	0.711931	0.50947	0.29657	0.0521816	0.149554	0.615511	0.0263787	0.010489	0.171423	0.703584	0.101025	0.123628
NC(=O)C1(NC(=O)CCN2C(=O)C(=Cc3ccc(F)cc3)SC2=S)CCCOC1	104624	3	2558	0.418266	0.776565	-3.80127	0.360421	1	real	22	11869072	NC(=O)C1(N)CCCOC1	43186	O=C(O)CCN1C(=O)C(=Cc2ccc(F)cc2)SC1=S			CCc1ccc(/C=C2/SC(=S)NC2=O)cc1	0.575758	C1N2CN3CN1CN(C2)C3	0.5	437.518	1.5677	6	2	4	0.517501	1	101.73	0.757218	0.922474	0.850304	0.372222	0.767716	0.306583	0.683616	0.103723	0.0398851	0.685986	0.840618	0.276103	0.362155	0.900589	0.999168	0.0342055	0.0206802	0.0288745	0.19061	0.0582614	0.124221
CC1CN(c2ccc(-c3nc4sccn4c3C[N+](C)(C)C)cc2)Cc2c(Cl)cccc21	105123	1	2836	0.431063	0.77472	-3.61603	0.405784	1	real	2230	3593162	CC1CNCc2c(Cl)cccc21	31624	C[N+](C)(C)Cc1c(-c2ccc(Cl)cc2)nc2sccn12			C[N+](C)(C)CCC(=O)c1cccc2ccccc12	0.4	Clc1ccc([I+]c2cccs2)cc1	0.521739	452.047	6.0461	4	0	3	0.352076	1	20.54	0.399896	0.851497	0.601361	0.31184	0.222342	0.154387	0.0336226	0.336369	0.862005	0.790612	0.211083	0.421628	0.0305606	0.424477	0.788265	0.0228356	0.022631	0.319117	0.669782	0.0618667	0.112422
C=C(CNC(=O)CSc1ccsc1[N+](=O)[O-])CC(F)(F)F	108009	1	4487	0.413642	0.773041	-3.81885	0.355748	1	real	22	27281227	C=C(CN)CC(F)(F)F	971382	O=C(O)CSc1ccsc1[N+](=O)[O-]			O=C1c2c(O)ccc([N+](=O)[O-])c2C(=O)c2c([N+](=O)[O-])ccc(O)c21	0.416667	NC(=O)c1cc([N+](=O)[O-])cc([N+](=O)[O-])c1	0.5	340.348	3.3732	5	1	4	0.357428	0	72.24	0.869951	0.966874	0.78387	0.935627	0.980933	0.182548	0.649851	0.17048	0.523856	0.70805	0.853927	0.461457	0.184563	0.776265	0.999801	0.0529039	0.00365438	0.0770646	0.243756	0.167236	0.292344
C[C@H](Nc1ccc(-c2nc3sccn3c2C[N+](C)(C)C)cc1)C1CCCc2ccccc21	108809	1	4950	0.493923	0.766984	-2.7218	0.464868	1	real	2230	17171674	C[C@H](N)C1CCCc2ccccc21	31624	C[N+](C)(C)Cc1c(-c2ccc(Cl)cc2)nc2sccn12			C[n+]1c2ccccc2nc2ccccc21	0.473684	C1N2CN3CN1CN(C2)C3	0.5	445.656	6.1895	4	1	3	0.358641	2	29.33	0.409375	0.833136	0.668632	0.253368	0.222373	0.184676	0.0311491	0.406946	0.894542	0.806468	0.315463	0.38955	0.0397136	0.317477	0.787899	0.0168086	0.0102273	0.314424	0.608251	0.0408387	0.09612
C=CCN(c1ccc([N+](=O)[O-])cn1)c1nnc(S)s1	104753	3	2629	0.423187	0.766895	-3.62452	0.366859	1	real	27	15320	C=CCNc1nnc(S)s1	2998349	O=[N+]([O-])c1ccc(F)nc1			O=[N+]([O-])c1ccc2c(c1)S(=O)(=O)C=C2	0.428571	NC(=O)c1cc([N+](=O)[O-])cc([N+](=O)[O-])c1	0.454545	295.349	2.4541	8	1	4	0.394548	0	85.05	0.900301	0.898667	0.842154	0.577241	0.526259	0.152046	0.390407	0.0595983	0.155151	0.403003	0.152968	0.228059	0.249599	0.970432	0.999555	0.0217961	0.00619679	0.526725	0.0772241	0.0320017	0.286258
CN(C[C@@H]1COC(=O)N1)C(=O)CSc1ccsc1[N+](=O)[O-]	117634	1	9763	0.48245	0.763445	-2.8267	0.434439	1	real	22	27322320	CNC[C@@H]1COC(=O)N1	971382	O=C(O)CSc1ccsc1[N+](=O)[O-]			O=C1c2c(O)ccc([N+](=O)[O-])c2C(=O)c2c([N+](=O)[O-])ccc(O)c21	0.458333	NC(=O)c1cc([N+](=O)[O-])cc([N+](=O)[O-])c1	0.454545	331.375	1.3152	7	1	4	0.479002	1	101.78	0.983152	0.896038	0.842372	0.419977	0.653467	0.11428	0.0650678	0.053487	0.0611354	0.40345	0.439623	0.115351	0.286429	0.934877	0.998366	0.0216733	0.00173616	0.0307735	0.0802613	0.103718	0.388723
CCOCCN(CC)Cc1ccc(CN(C)c2ccc(-c3nc4sccn4c3C[N+](C)(C)C)cc2)cc1	103782	9	2039	0.579941	0.76189	-1.56281	0.556948	1	real	2230	5821720	CCOCCN(CC)Cc1ccc(CNC)cc1	31624	C[N+](C)(C)Cc1c(-c2ccc(Cl)cc2)nc2sccn12			O=C(O)c1ccc(-c2ccc(N(c3ccc(-c4ccc(C(=O)O)cc4)cc3)c3ccc(-c4ccc(C(=O)O)cc4)cc3)cc2)cc1	0.47619	CCN(CC)CCOC(=O)c1cccc(-c2ccccc2)c1O	0.410256	520.767	5.7638	6	0	2	0.16568	0	33.01	0.457193	0.706486	0.365109	0.0993234	0.0843521	0.0719492	0.0117364	0.296315	0.781357	0.721383	0.181346	0.360001	0.0361354	0.163244	0.13714	0.0100496	0.00870768	0.0882198	0.551139	0.0657512	0.0812191
CC1CC(CNC(=O)CSc2ccsc2[N+](=O)[O-])CC(C)O1	107233	1	4047	0.420081	0.761666	-3.60263	0.311751	1	real	22	13606306	CC1CC(CN)CC(C)O1	971382	O=C(O)CSc1ccsc1[N+](=O)[O-]			C[C@@H]1O[C@@H]1P(=O)([O-])[O-]	0.4375	C[C@@H]1O[C@@H]1P(=O)([O-])O.[Na+]	0.473684	344.458	3.0682	6	1	4	0.48713	2	81.47	0.912483	0.976482	0.865969	0.689984	0.951086	0.206299	0.7479	0.156881	0.146948	0.778185	0.675077	0.200625	0.178604	0.805786	0.999933	0.00930894	0.0055488	0.131356	0.230219	0.0947934	0.3082
CC(O)C1CN(c2ccc([N+](=O)[O-])s2)C1	112736	11	7130	0.541528	0.759812	-2.02911	0.512302	1	real	27	23024166	CC(O)C1CNC1	61330	O=[N+]([O-])c1ccc(Br)s1			O=C1c2c(O)ccc([N+](=O)[O-])c2C(=O)c2c([N+](=O)[O-])ccc(O)c21	0.416667	CC(=O)Nc1ncc([N+](=O)[O-])s1	0.466667	228.273	1.4733	5	1	4	0.628145	1	66.61	0.939065	0.971743	0.874508	0.93178	0.732788	0.278688	0.424726	0.171773	0.0447438	0.385552	0.0481807	0.158625	0.0758148	0.708439	0.999965	0.0193088	0.020006	0.357124	0.104092	0.0277922	0.282778
CSc1ccc(C(=O)c2ccccc2C(=O)OCC[N+](C)(C)C)cc1[N+](=O)[O-]	102553	4	1323	0.387697	0.757696	-3.96962	0.364777	1	real	1458	14542	CSc1ccc(C(=O)c2ccccc2C(=O)O)cc1[N+](=O)[O-]	50313	C[N+](C)(C)CCBr			C[N+](C)(C)CCC(=O)c1ccc2ccccc2c1	0.6	NC(=O)c1cc([N+](=O)[O-])cc([N+](=O)[O-])c1	0.545455	403.48	3.4107	6	0	4	0.167646	0	86.51	0.444487	0.502839	0.50474	0.392427	0.123778	0.262521	0.0401679	0.272599	0.374356	0.701863	0.339085	0.343001	0.0100226	0.454145	0.213595	0.0657043	0.0242012	0.0125625	0.132395	0.112006	0.154103
C=C1Cn2c(nnc2C(=O)OCC[N+](C)(C)C)S1	101867	70	903	0.537626	0.753556	-2.00529	0.500092	1	real	1458	26393000	C=C1Cn2c(nnc2C(=O)O)S1	50313	C[N+](C)(C)CCBr			CCCCCCCCCCCCCC[N+](C)(C)C	0.466667	C1N2CN3CN1CN(C2)C3	0.333333	269.35	0.7605	6	0	4	0.596463	0	57.01	0.154544	0.718693	0.356598	0.00432855	0.00217184	0.111371	5.35414e-05	0.091508	0.00553847	0.512416	0.000182947	0.038798	0.00197148	0.226857	0.114527	0.00344783	0.00832989	0.000552352	0.00134393	0.0132696	0.0582689
C[N+](C)(C)Cc1c(-c2ccc(N(CC3(Cc4ccccc4)CC4CCC3C4)C3CC3)cc2)nc2sccn12	108469	2	4753	0.393855	0.751432	-3.81718	0.373324	1	real	2230	9327476	c1ccc(CC2(CNC3CC3)CC3CCC2C3)cc1	31624	C[N+](C)(C)Cc1c(-c2ccc(Cl)cc2)nc2sccn12			CCCCCCCCCCCCCCCCCC[N+](C)(C)Cc1ccccc1	0.5	C1N2CN3CN1CN(C2)C3	0.5	525.786	7.2869	4	0	2	0.213984	3	20.54	0.22304	0.880664	0.644499	0.0725783	0.103385	0.195306	0.0352605	0.312892	0.867333	0.798448	0.31379	0.331728	0.0449797	0.178319	0.83657	0.00959965	0.00560726	0.135513	0.493279	0.0285801	0.0678801
CCOC(=O)N(c1nnc(S)s1)c1ncc(Cl)cc1[N+](=O)[O-]	104925	0	2726	0.394267	0.750112	-3.79637	0	1	real	27	44512	CCOC(=O)Nc1nnc(S)s1	2799004	O=[N+]([O-])c1cc(Cl)cnc1Cl			O=[N+]([O-])c1ccc(Cl)c2nonc12	0.518519	CC(=O)Nc1ncc([N+](=O)[O-])s1	0.533333	361.792	3.078	9	1	4	0.385146	0	111.35	0.71096	0.830977	0.736961	0.55986	0.704451	0.10162	0.730165	0.0155587	0.167624	0.476924	0.326841	0.170785	0.185042	0.988891	0.999694	0.0154414	0.00354886	0.603488	0.134287	0.0615372	0.164621
CN(CCCOc1ccc(Br)cc1)c1ccc(-c2nc3sccn3c2C[N+](C)(C)C)cc1	107990	1	4473	0.48501	0.747348	-2.60444	0.466205	1	real	2230	24787075	CNCCCOc1ccc(Br)cc1	31624	C[N+](C)(C)Cc1c(-c2ccc(Cl)cc2)nc2sccn12			CN(C)c1cc[n+](Cc2ccc(OCCOc3ccc(C[n+]4ccc(N(C)C)cc4)cc3)cc2)cc1	0.5	C1N2CN3CN1CN(C2)C3	0.333333	514.513	5.9368	5	0	2	0.204718	0	29.77	0.418378	0.665113	0.498621	0.385229	0.197176	0.11829	0.0295027	0.428265	0.918773	0.741059	0.218388	0.475406	0.0200908	0.356843	0.394676	0.023666	0.0155714	0.299835	0.658129	0.0413717	0.11137
O=[N+]([O-])c1cc[n+]([O-])cc1N1CC(F)(CO)C1	112933	2	7242	0.559055	0.746946	-1.65365	0.52784	1	real	27	17423387	OCC1(F)CNC1	2990197	O=[N+]([O-])c1cc[n+]([O-])cc1F			O=C1c2c(O)ccc([N+](=O)[O-])c2C(=O)c2c([N+](=O)[O-])ccc(O)c21	0.5	[O-][n+]1cc[n+]([O-])c2ccccc21	0.466667	243.194	-0.2512	5	1	4	0.34169	0	93.55	0.839757	0.66002	0.737742	0.00266398	0.00896628	0.0477188	0.00316799	0.0168861	0.00958234	0.101141	0.0015876	0.268193	0.166391	0.478395	0.966615	0.0806481	0.019476	0.00164664	0.0179441	0.00731642	0.0431339
CC(=O)c1cc([N+](=O)[O-])c(N(C(C)=O)c2nnc(S)s2)s1	105995	4	3352	0.408084	0.746381	-3.57589	0.389796	1	real	27	45052	CC(=O)Nc1nnc(S)s1	62318	CC(=O)c1cc([N+](=O)[O-])c(Cl)s1			O=C1c2c(O)ccc([N+](=O)[O-])c2C(=O)c2c([N+](=O)[O-])ccc(O)c21	0.458333	CC(=O)Nc1ncc([N+](=O)[O-])s1	0.5	344.399	2.6837	9	1	4	0.300384	0	106.3	0.873608	0.889289	0.664685	0.424594	0.550931	0.125726	0.667909	0.0140231	0.186832	0.39021	0.143678	0.162427	0.124961	0.979959	0.998052	0.0296697	0.00661167	0.441631	0.0463939	0.0345561	0.222399
COc1ccc(Cl)c2c1CCCC2N(C)c1ccc(-c2nc3sccn3c2C[N+](C)(C)C)cc1	115052	2	8368	0.466534	0.742178	-2.77961	0.462118	1	real	2230	22955037	CNC1CCCc2c(OC)ccc(Cl)c21	31624	C[N+](C)(C)Cc1c(-c2ccc(Cl)cc2)nc2sccn12			CN(C)c1ccc(C(c2ccc(N(C)C)cc2)c2ccc(N(C)C)cc2)cc1	0.470588	C1N2CN3CN1CN(C2)C3	0.5	496.1	6.4448	5	0	3	0.287968	1	29.77	0.405065	0.800422	0.606808	0.334499	0.311799	0.135946	0.0558279	0.3809	0.883999	0.847166	0.354041	0.347577	0.025403	0.393792	0.912468	0.0129854	0.00949227	0.550541	0.697129	0.038471	0.0848234
CN(CC1=CCSC1)c1c[n+]([O-])ccc1[N+](=O)[O-]	110574	4	5927	0.474617	0.741911	-2.67319	0.457604	1	real	27	23910734	CNCC1=CCSC1	2990197	O=[N+]([O-])c1cc[n+]([O-])cc1F			O=C1c2c(O)ccc([N+](=O)[O-])c2C(=O)c2c([N+](=O)[O-])ccc(O)c21	0.458333	[O-][n+]1cc[n+]([O-])c2ccccc21	0.466667	267.31	1.3376	5	0	4	0.270456	0	73.32	0.52538	0.918672	0.772267	0.0568015	0.260562	0.237012	0.0217569	0.153282	0.214405	0.31557	0.0378185	0.118045	0.0742118	0.694487	0.992587	0.0290188	0.0130337	0.0243183	0.0136739	0.00990904	0.0912197
CSC1CCN(c2c[n+]([O-])ccc2[N+](=O)[O-])C1	107338	1	4111	0.471324	0.739844	-2.69092	0.415364	1	real	27	4837700	CSC1CCNC1	2990197	O=[N+]([O-])c1cc[n+]([O-])cc1F			CN1CCN(c2ccc([N+](=O)[O-])c3no[n+]([O-])c23)CC1	0.463415	[O-][n+]1cc[n+]([O-])c2ccccc21	0.466667	255.299	1.1699	5	0	4	0.350653	1	73.32	0.602481	0.895257	0.820472	0.0746854	0.229592	0.168641	0.0332955	0.115698	0.0382921	0.264986	0.00719467	0.0871709	0.0679054	0.790035	0.992819	0.122032	0.0314166	0.0260581	0.0503482	0.0303531	0.207589
O=[N+]([O-])c1cc(Cl)cnc1N1CCC(CO)(CO)C1	115538	0	8643	0.47278	0.738201	-2.65296	0	1	real	27	3453831	OCC1(CO)CCNC1	2799004	O=[N+]([O-])c1cc(Cl)cnc1Cl			O=[N+]([O-])c1ccc(Cl)c2nonc12	0.481481	Cc1ncc([N+](=O)[O-])n1CCO	0.5	287.703	0.8243	6	2	4	0.62821	0	99.73	0.558232	0.847584	0.798052	0.108205	0.081151	0.106571	0.0519574	0.0493076	0.0279837	0.24613	0.0295616	0.0860021	0.271964	0.508429	0.999756	0.0202234	0.0051886	0.120319	0.0396141	0.00910388	0.0241718
CN1C[C@@H](CNS(=O)(=O)Cc2csc([N+](=O)[O-])c2)OC1=O	105315	16	2948	0.456751	0.732001	-2.78474	0.428943	1	real	40	24116224	CN1C[C@@H](CN)OC1=O	4760458	O=[N+]([O-])c1cc(CS(=O)(=O)Cl)cs1			CC(=O)NC[C@H]1CN(c2ccc(C(C)=O)cc2)C(=O)O1	0.461538	CSCC1CN(/N=C/c2ccc([N+](=O)[O-])o2)C(=O)O1	0.446809	335.363	0.5263	7	1	4	0.597976	1	118.85	0.979781	0.887135	0.81767	0.0865574	0.220152	0.207517	0.0193719	0.0512213	0.0214332	0.52561	0.157761	0.172559	0.310257	0.94262	0.993522	0.0281424	0.00437025	0.013066	0.0855398	0.113924	0.268964
CC1(C)CN(c2ccc(-c3nc4sccn4c3C[N+](C)(C)C)cc2)c2cccc(Cl)c21	111690	1	6554	0.384153	0.727653	-3.6611	0.411945	1	real	2230	9549985	CC1(C)CNc2cccc(Cl)c21	31624	C[N+](C)(C)Cc1c(-c2ccc(Cl)cc2)nc2sccn12			Nc1cc2ccccc2cc1N	0.428571	C1N2CN3CN1CN(C2)C3	0.5	452.047	6.3517	4	0	3	0.33671	0	20.54	0.336352	0.829469	0.505175	0.364081	0.188265	0.12832	0.0388666	0.291764	0.788455	0.762796	0.249358	0.389354	0.0298651	0.385573	0.670599	0.0265793	0.0151097	0.238866	0.762549	0.103972	0.098867
CCC(Cc1ccc(C)cc1)N(C)c1ccc(-c2nc3sccn3c2C[N+](C)(C)C)cc1	104747	1	2626	0.428337	0.726482	-3.08279	0.353288	1	real	2230	3695933	CCC(Cc1ccc(C)cc1)NC	31624	C[N+](C)(C)Cc1c(-c2ccc(Cl)cc2)nc2sccn12			CN(C)c1ccc(C(c2ccc(N(C)C)cc2)c2ccc(N(C)C)cc2)cc1	0.529412	NCc1ccc(S(N)(=O)=O)cc1	0.35	447.672	6.03492	4	0	3	0.307229	1	20.54	0.316863	0.742625	0.635851	0.136441	0.1444	0.219395	0.0202919	0.307075	0.765199	0.818822	0.325709	0.40794	0.0272366	0.287709	0.47039	0.0133702	0.0120873	0.136866	0.616777	0.0449758	0.0716248
C[C@]1(CO)CN(c2ccc([N+](=O)[O-])s2)C[C@@]1(C)CO	109679	5	5427	0.476712	0.724177	-2.43757	0.445167	1	real	27	24223728	C[C@]1(CO)CNC[C@@]1(C)CO	2018354	O=[N+]([O-])c1ccc(Cl)s1			O=C1c2c(O)ccc([N+](=O)[O-])c2C(=O)c2c([N+](=O)[O-])ccc(O)c21	0.416667	CC(=O)Nc1ncc([N+](=O)[O-])s1	0.466667	286.353	1.4735	6	2	4	0.646338	2	86.84	0.804586	0.837283	0.630654	0.320081	0.384685	0.103852	0.242053	0.0841675	0.112063	0.24857	0.119205	0.130863	0.242755	0.422638	0.998148	0.0695421	0.0198968	0.12568	0.228686	0.0660428	0.136435
CC(=O)c1cc(N(CC(F)F)CC(F)F)cc(CCl)c1O	108272	1	4644	0.420563	0.722483	-3.13502	0.401882	1	real	2230	3785567	FC(F)CNCC(F)F	7366	CC(=O)c1cc(F)cc(CCl)c1O			Cc1cc(O)cc(C)c1O	0.5	Cc1cc(O)cc(C)c1Cl	0.4375	327.705	3.6702	3	1	4	0.471743	0	40.54	0.655077	0.785362	0.762085	0.915117	0.749407	0.232675	0.620053	0.219709	0.582082	0.529311	0.417867	0.640035	0.0564497	0.437261	0.99946	0.0727565	0.00838394	0.242932	0.216534	0.0875064	0.292586
C[N+](C)(C)CCOC(=O)c1cc([N+](=O)[O-])ccc1SCC1CCCC1	105898	6	3289	0.361171	0.721387	-3.88094	0.334003	1	real	1458	4879772	O=C(O)c1cc([N+](=O)[O-])ccc1SCC1CCCC1	50313	C[N+](C)(C)CCBr			O=[N+]([O-])c1ccc2c(c1)S(=O)(=O)C=C2	0.5	NC(=O)c1cc([N+](=O)[O-])cc([N+](=O)[O-])c1	0.590909	367.491	3.7401	5	0	4	0.230114	0	69.44	0.441675	0.798495	0.464986	0.401371	0.113027	0.29428	0.0142568	0.566492	0.520347	0.803102	0.243888	0.174444	0.0132241	0.230413	0.645614	0.00946708	0.00660864	0.00977662	0.195549	0.0726589	0.112508
CN(c1nnc(S)s1)c1ccc([N+](=O)[O-])cc1I	107548	0	4221	0.354022	0.7208	-3.96537	0	1	real	27	33540	CNc1nnc(S)s1	8102449	O=[N+]([O-])c1ccc(F)c(I)c1			O=[N+]([O-])c1ccc2c(c1)S(=O)(=O)C=C2	0.5	NC(=O)c1cc([N+](=O)[O-])cc([N+](=O)[O-])c1	0.5	394.219	3.1075	7	1	4	0.37501	0	72.16	0.830159	0.909236	0.825919	0.473137	0.702509	0.080398	0.504919	0.0474464	0.281556	0.577018	0.29616	0.238804	0.176735	0.964381	0.999325	0.0325923	0.0125628	0.603111	0.157038	0.0404509	0.258353
NN(C(=O)c1cc(F)cc(C(F)(F)F)c1)c1cc(O)c(Cl)cc1F	114516	0	8082	0.389186	0.718046	-3.48367	0	1	real	22	3120607	NNc1cc(O)c(Cl)cc1F	60110	O=C(O)c1cc(F)cc(C(F)(F)F)c1			O=C(Nc1cc(C(F)(F)F)ccc1O)Nc1cc(C(F)(F)F)ccc1O	0.555556	Oc1ccc(Cl)cc1	0.461538	366.673	3.8631	3	2	4	0.366908	0	66.56	0.201504	0.629264	0.97223	0.760969	0.668868	0.520103	0.7366	0.21118	0.11728	0.701062	0.918604	0.88532	0.0265857	0.790064	0.999946	0.00537447	0.0285083	0.62609	0.232875	0.0640413	0.256656
C=C1Cn2c(nnc2C(=O)N2C[C@@H]3CNC[C@@H]3C2=O)S1	108877	0	4991	0.386231	0.717125	-3.51058	0	1	real	22	22241801	O=C1NC[C@@H]2CNC[C@H]12	26393000	C=C1Cn2c(nnc2C(=O)O)S1			O=C(O)CNC(=O)C1C(=O)N(C2CCCCC2)C(=O)N(C2CCCCC2)C1=O	0.30303	C1N2CN3CN1CN(C2)C3	0.333333	291.336	-0.2845	7	1	4	0.716635	2	80.12	0.196066	0.94721	0.849349	0.0393925	0.0160256	0.132275	0.00107195	0.0683209	0.00261235	0.386466	0.0245901	0.0169958	0.119379	0.827017	0.999161	0.0105187	0.0112284	0.00914096	0.00751651	0.00789242	0.0888454
O=[N+]([O-])c1cnn(C2CN(c3ccc([N+](=O)[O-])s3)C2)n1	114900	2	8292	0.347582	0.713437	-3.96093	0.346887	1	real	27	27219415	O=[N+]([O-])c1cnn(C2CNC2)n1	2018354	O=[N+]([O-])c1ccc(Cl)s1			Nc1nnc(Sc2ncc([N+](=O)[O-])s2)s1	0.424242	CC(=O)Nc1ncc([N+](=O)[O-])s1	0.5	296.268	1.2173	9	0	4	0.613819	0	120.23	0.9961	0.973617	0.925746	0.916823	0.730759	0.142143	0.218451	0.122845	0.0329682	0.475531	0.119718	0.145505	0.123352	0.962849	0.999943	0.00951615	0.00186483	0.199145	0.074011	0.067332	0.30366
CC(=O)N(c1ccc([N+](=O)[O-])s1)c1nnc(S)s1	107052	11	3945	0.386272	0.71001	-3.42625	0.367316	1	real	27	45052	CC(=O)Nc1nnc(S)s1	2018354	O=[N+]([O-])c1ccc(Cl)s1			O=C1c2c(O)ccc([N+](=O)[O-])c2C(=O)c2c([N+](=O)[O-])ccc(O)c21	0.458333	CC(=O)Nc1ncc([N+](=O)[O-])s1	0.566667	302.362	2.4811	8	1	4	0.407013	0	89.23	0.930154	0.943697	0.760194	0.333085	0.588395	0.136361	0.598924	0.0188978	0.113433	0.462448	0.102822	0.187899	0.201667	0.969321	0.997904	0.0170694	0.00708456	0.249527	0.0913258	0.0561613	0.281184
O=[N+]([O-])c1cc[n+]([O-])cc1NC1(CO)CCSC1	103732	1	2011	0.454047	0.708393	-2.54128	0.415394	1	real	27	7426679	NC1(CO)CCSC1	2990197	O=[N+]([O-])c1cc[n+]([O-])cc1F			O=C1c2c(O)ccc([N+](=O)[O-])c2C(=O)c2c([N+](=O)[O-])ccc(O)c21	0.5	[O-][n+]1cc[n+]([O-])c2ccccc21	0.466667	271.298	0.5081	6	2	4	0.357803	1	102.34	0.405515	0.496675	0.765485	0.00617518	0.0130793	0.122131	0.00759854	0.0278391	0.00500637	0.10462	0.00101592	0.106755	0.0738346	0.656567	0.932553	0.0693533	0.0149832	0.0104342	0.00507214	0.00687689	0.0665647
C=C1Cn2c(nnc2C(=O)N(C(=O)C(F)(F)F)C2CNC2)S1	102661	1	1388	0.374551	0.707042	-3.54105	0.358529	1	real	22	26272900	O=C(NC1CNC1)C(F)(F)F	26393000	C=C1Cn2c(nnc2C(=O)O)S1			O=C(Nc1ccc(C(O)(C(F)(F)F)C(F)(F)F)cc1)c1ccc(C(F)(F)F)cc1	0.3	C1N2CN3CN1CN(C2)C3	0.333333	333.295	0.4004	7	1	4	0.843917	0	80.12	0.341719	0.970873	0.794887	0.0146113	0.0932289	0.113849	0.0072744	0.0170604	0.00163172	0.416059	0.0141656	0.189183	0.0824674	0.859679	0.999509	0.00242377	0.00282903	0.00265547	0.0203183	0.00688986	0.0989586
CN(c1ccc(-c2nc3sccn3c2C[N+](C)(C)C)cc1)c1cccc2c1CCCC2	112647	2	7077	0.424621	0.706532	-2.89533	0.387974	1	real	2230	3777969	CNc1cccc2c1CCCC2	31624	C[N+](C)(C)Cc1c(-c2ccc(Cl)cc2)nc2sccn12			CN(C)c1ccc(C(c2ccc(N(C)C)cc2)c2ccc(N(C)C)cc2)cc1	0.470588	C1N2CN3CN1CN(C2)C3	0.5	431.629	5.9157	4	0	3	0.365919	0	20.54	0.448759	0.888195	0.598729	0.381134	0.175286	0.196446	0.0198119	0.336401	0.702326	0.743581	0.212142	0.390758	0.0281134	0.421753	0.616807	0.0349354	0.0159213	0.35288	0.756647	0.0631174	0.0881713
C=CCN(c1nnc(S)s1)c1nn2ccnc2s1	100603	3	132	0.388755	0.705442	-3.34074	0.202115	1	real	27	15320	C=CCNc1nnc(S)s1	2014169	Brc1nn2ccnc2s1			c1cc(SSc2ccns2)sn1	0.294118	NC(=O)c1cnccn1	0.285714	296.406	2.2551	9	1	4	0.590927	0	59.21	0.35084	0.893564	0.627672	0.434486	0.651192	0.0765198	0.456526	0.0337394	0.410934	0.270426	0.264215	0.0551805	0.157483	0.948731	0.99955	0.0117128	0.00879276	0.626753	0.0943521	0.0165597	0.18203
C[C@@H]1CN(C(=O)CSc2nnc(S)s2)C[C@H]1CO	112182	1	6826	0.466873	0.701917	-2.30114	0.451926	1	real	22	20230061	C[C@@H]1CNC[C@H]1CO	46484	O=C(O)CSc1nnc(S)s1			OCc1ccc(-c2ccc(-c3ccc(CO)s3)o2)s1	0.318182	C1N2CN3CN1CN(C2)C3	0.333333	305.45	1.0057	7	2	4	0.641746	2	66.32	0.120313	0.77818	0.648151	0.0262465	0.156146	0.125022	0.014851	0.0931533	0.0640142	0.279185	0.0483594	0.0141323	0.114958	0.706593	0.997365	0.0220761	0.0122194	0.0441771	0.0106205	0.00681962	0.107452
O=C1OCCN1CC1CCN(S(=O)(=O)Cc2csc([N+](=O)[O-])c2)C1	111281	10	6324	0.387215	0.698362	-3.27703	0.363508	1	real	40	19199967	O=C1OCCN1CC1CCNC1	4760458	O=[N+]([O-])c1cc(CS(=O)(=O)Cl)cs1			O=C1c2c(O)ccc([N+](=O)[O-])c2C(=O)c2c([N+](=O)[O-])ccc(O)c21	0.416667	NC(=O)c1cc([N+](=O)[O-])cc([N+](=O)[O-])c1	0.409091	375.428	1.2602	7	0	4	0.546734	1	110.06	0.94444	0.95292	0.677995	0.237162	0.686596	0.189303	0.298498	0.0761797	0.0794141	0.765829	0.521351	0.0996557	0.321221	0.833481	0.998735	0.0537995	0.0145057	0.0271083	0.276145	0.234863	0.397686
COCCCN(c1ccc(-c2nc3sccn3c2C[N+](C)(C)C)cc1)C1CCCCC1	109675	1	5425	0.43083	0.698276	-2.71877	0.456139	1	real	2230	26368108	COCCCNC1CCCCC1	31624	C[N+](C)(C)Cc1c(-c2ccc(Cl)cc2)nc2sccn12			COCCCN(C(=O)CCl)c1nc(-c2ccc(OC)cc2)cs1	0.489362	C1N2CN3CN1CN(C2)C3	0.5	441.665	5.4446	5	0	3	0.326874	0	29.77	0.443839	0.915035	0.438473	0.0726175	0.0503153	0.096381	0.00843899	0.405765	0.557059	0.765506	0.180447	0.189607	0.0336948	0.196558	0.416735	0.0117425	0.00795531	0.171237	0.695331	0.0791575	0.0774944
C=CCN(c1c[n+]([O-])ccn1)c1nnc(S)s1	115734	3	8745	0.455034	0.697505	-2.40044	0.437864	1	real	27	15320	C=CCNc1nnc(S)s1	3667005	[O-][n+]1ccnc(Cl)c1			[O-][n+]1ccccc1SSc1cccc[n+]1[O-]	0.315789	[O-][n+]1cc[n+]([O-])c2ccccc21	0.4	267.339	1.1793	7	1	4	0.389743	0	68.85	0.220524	0.801542	0.628733	0.0354744	0.091655	0.136316	0.0324917	0.0544415	0.181351	0.202284	0.0167639	0.104022	0.0564424	0.912096	0.954315	0.0181951	0.0182772	0.121037	0.0139352	0.0086517	0.0977258
Cc1cccc(CN(CC(C)C)c2ccc(-c3nc4sccn4c3C[N+](C)(C)C)cc2)c1	106665	1	3731	0.399635	0.697222	-3.10492	0.330434	1	real	2230	292200	Cc1cccc(CNCC(C)C)c1	31624	C[N+](C)(C)Cc1c(-c2ccc(Cl)cc2)nc2sccn12			CN(C)c1ccc(C(c2ccc(N(C)C)cc2)c2ccc(N(C)C)cc2)cc1	0.470588	Cc1cc(O)cc(C)c1Cl	0.375	447.672	6.24002	4	0	3	0.298056	0	20.54	0.275165	0.759716	0.644532	0.104427	0.144422	0.197249	0.0399261	0.315343	0.778715	0.832967	0.33283	0.437848	0.0336053	0.202369	0.620565	0.0110042	0.00993048	0.122739	0.619051	0.0441965	0.0757743
O=C(CO)N(C(=O)CSc1ccsc1[N+](=O)[O-])c1ccc(F)cc1F	109791	1	5490	0.328293	0.694199	-3.98083	0.2761	1	real	11	4439872	O=C(CO)Nc1ccc(F)cc1F	971382	O=C(O)CSc1ccsc1[N+](=O)[O-]			O=C1c2c(O)ccc([N+](=O)[O-])c2C(=O)c2c([N+](=O)[O-])ccc(O)c21	0.458333	NC(=O)c1cc([N+](=O)[O-])cc([N+](=O)[O-])c1	0.5	388.373	2.5787	7	1	4	0.463744	0	100.75	0.541618	0.924551	0.778141	0.737114	0.912352	0.489726	0.731354	0.0560972	0.198561	0.609227	0.679646	0.327511	0.109634	0.951912	0.999629	0.0209796	0.010612	0.0538226	0.203542	0.0246839	0.152483
COCC1(NC(=O)CSc2ccsc2[N+](=O)[O-])CC=CC1	111156	1	6262	0.35209	0.693427	-3.66769	0.349142	1	real	22	26043712	COCC1(N)CC=CC1	971382	O=C(O)CSc1ccsc1[N+](=O)[O-]			O=C1c2c(O)ccc([N+](=O)[O-])c2C(=O)c2c([N+](=O)[O-])ccc(O)c21	0.416667	CC(=O)Nc1ncc([N+](=O)[O-])s1	0.466667	328.415	2.5998	6	1	4	0.359996	0	81.47	0.873442	0.97252	0.779095	0.598324	0.882877	0.23868	0.484705	0.117805	0.120785	0.635297	0.599197	0.145201	0.156562	0.770145	0.999848	0.0236321	0.0036677	0.096868	0.119189	0.0634791	0.181941
CSCC(Nc1ccc(-c2nc3sccn3c2C[N+](C)(C)C)cc1)c1ccccc1Cl	105566	1	3100	0.358755	0.692973	-3.57718	0.341994	1	real	2230	5110004	CSCC(N)c1ccccc1Cl	31624	C[N+](C)(C)Cc1c(-c2ccc(Cl)cc2)nc2sccn12			c1cc(SSc2ccns2)sn1	0.529412	Clc1ccc([I+]c2cccs2)cc1.[Cl-]	0.458333	472.103	6.4386	5	1	3	0.299707	1	29.33	0.39058	0.711791	0.67846	0.569478	0.26865	0.172217	0.0669031	0.436997	0.900449	0.718079	0.431457	0.569803	0.0402882	0.413025	0.772389	0.0269954	0.0141715	0.277415	0.69986	0.0814029	0.113525
CCCCN(Cc1ccc(OC)cc1)c1ccc(-c2nc3sccn3c2C[N+](C)(C)C)cc1	104332	1	2371	0.348138	0.69165	-3.69726	0.252541	1	real	2230	306094	CCCCNCc1ccc(OC)cc1	31624	C[N+](C)(C)Cc1c(-c2ccc(Cl)cc2)nc2sccn12			CCCCCCCCCCCCCC[N+](C)(C)C	0.6	CCCCCCCCCCCCCCCCCCCCCCO	0.461538	463.671	6.0843	5	0	3	0.266837	0	29.77	0.30372	0.599818	0.469275	0.166758	0.193615	0.153419	0.0374957	0.349112	0.857926	0.791506	0.429302	0.303273	0.021291	0.267267	0.462505	0.0141192	0.0113695	0.262204	0.654562	0.0618681	0.110035
C=C(C)Cn1c(SCC(=O)OCC[N+](C)(C)C)nnc1-c1ccco1	106525	2	3653	0.38463	0.691224	-3.226	0.375783	1	real	1458	4044833	C=C(C)Cn1c(SCC(=O)O)nnc1-c1ccco1	50313	C[N+](C)(C)CCBr			CCCCCCCCCCCCCC[N+](C)(C)C	0.533333	CC(=O)NS(=O)(=O)c1ccc(N)cc1	0.4	365.479	2.4557	7	0	4	0.29421	0	70.15	0.163606	0.468253	0.273815	0.057593	0.0430803	0.0939623	0.00231925	0.161196	0.0783684	0.680373	0.0606103	0.085332	0.0085641	0.174332	0.135833	0.0161234	0.0124342	0.00211369	0.0148918	0.0492354	0.10437
O=C1CNCN1c1ccc([N+](=O)[O-])s1	106456	1	3621	0.446758	0.689609	-2.41319	0.457375	1	real	27	10993868	O=C1CNCN1	61330	O=[N+]([O-])c1ccc(Br)s1			O=C1c2c(O)ccc([N+](=O)[O-])c2C(=O)c2c([N+](=O)[O-])ccc(O)c21	0.416667	CC(=O)Nc1ncc([N+](=O)[O-])s1	0.4	213.218	0.55	5	1	4	0.574641	0	75.48	0.988496	0.973527	0.909644	0.849866	0.487563	0.122376	0.230427	0.093962	0.0129669	0.525863	0.114136	0.164789	0.0553886	0.944974	0.999909	0.0239631	0.00490735	0.344607	0.0510176	0.0214388	0.214759
CN1C[C@@H](CNc2cc([N+](=O)[O-])cc([N+](=O)[O-])c2)OC1=O	106667	1	3733	0.387053	0.687228	-3.14798	0.315797	1	real	27	24116224	CN1C[C@@H](CN)OC1=O	75033	O=[N+]([O-])c1cc(I)cc([N+](=O)[O-])c1			CC(=O)NC[C@H]1CN(c2ccc(C(C)=O)cc2)C(=O)O1	0.461538	NC(=O)c1cc([N+](=O)[O-])cc([N+](=O)[O-])c1	0.590909	296.239	1.3655	7	1	4	0.641281	1	127.85	0.993715	0.818789	0.91251	0.569417	0.271372	0.0505704	0.0379833	0.0590777	0.0356969	0.391525	0.174064	0.206461	0.138442	0.959748	0.999304	0.0183532	0.00397875	0.182571	0.0954793	0.0300859	0.226478
O=C1N(S(=O)(=O)Cc2csc([N+](=O)[O-])c2)CCNCC1(F)F	106192	8	3456	0.397086	0.686745	-3.01411	0.355772	1	real	40	24784652	O=C1NCCNCC1(F)F	4760458	O=[N+]([O-])c1cc(CS(=O)(=O)Cl)cs1			O=C1c2c(O)ccc([N+](=O)[O-])c2C(=O)c2c([N+](=O)[O-])ccc(O)c21	0.416667	NC(=O)c1cc([N+](=O)[O-])cc([N+](=O)[O-])c1	0.409091	355.344	0.5532	7	1	4	0.623987	0	109.62	0.931692	0.943193	0.759071	0.245323	0.734361	0.32852	0.21648	0.0847062	0.0272123	0.700525	0.355859	0.422935	0.222583	0.92032	0.999591	0.0213026	0.00563921	0.00905276	0.129186	0.0803754	0.224781
C[N+](C)(C)CCOC(=O)CSc1ncnc2cc(-c3ccc(Br)cc3)sc12	104379	3	2399	0.349033	0.683654	-3.59165	0.280806	1	real	1458	37177	O=C(O)CSc1ncnc2cc(-c3ccc(Br)cc3)sc12	50313	C[N+](C)(C)CCBr			Oc1cc(O)cc(/C=C/c2ccc(Br)cc2)c1	0.5	NNC(=O)c1ccncc1	0.428571	467.434	4.4623	6	0	4	0.222323	0	52.08	0.448499	0.771542	0.43695	0.834755	0.10214	0.310244	0.0230253	0.536682	0.475609	0.739742	0.321198	0.192596	0.0431099	0.565459	0.385618	0.0787934	0.0207796	0.0622775	0.188066	0.0693936	0.0875916
O=[N+]([O-])c1cccc(CS(=O)(=O)N2CCSC2)c1F	115239	1	8472	0.347481	0.681508	-3.58621	0.286425	1	real	40	50842	C1CSCN1	18667218	O=[N+]([O-])c1cccc(CS(=O)(=O)Cl)c1F			O=C1c2c(O)ccc([N+](=O)[O-])c2C(=O)c2c([N+](=O)[O-])ccc(O)c21	0.541667	NCc1ccc(S(N)(=O)=O)cc1	0.45	306.34	1.57	5	0	4	0.622835	0	80.52	0.695707	0.973572	0.851371	0.333355	0.871415	0.355241	0.182428	0.173095	0.0286239	0.79715	0.339883	0.174896	0.075629	0.924602	0.999955	0.0379323	0.0223512	0.0212338	0.185006	0.0752864	0.198029
O=[N+]([O-])c1cc(CS(=O)(=O)N2C[C@@H]3[C@H](CO)CO[C@@H]3C2)cs1	116787	4	9310	0.392639	0.679732	-2.98834	0.387932	1	real	40	26535940	OC[C@@H]1CO[C@@H]2CNC[C@H]12	4760458	O=[N+]([O-])c1cc(CS(=O)(=O)Cl)cs1			O=C1c2c(O)ccc([N+](=O)[O-])c2C(=O)c2c([N+](=O)[O-])ccc(O)c21	0.416667	Cc1ncc([N+](=O)[O-])n1CCO	0.466667	348.402	0.4252	7	1	4	0.610061	3	109.98	0.886548	0.933356	0.655586	0.105844	0.109769	0.177734	0.0447441	0.100502	0.0230255	0.562974	0.0382243	0.0233167	0.19848	0.787688	0.99888	0.264184	0.204719	0.0192677	0.478799	0.280345	0.276603
O=[N+]([O-])c1ccc(N2CCC2(CO)CO)s1	110550	2	5915	0.442468	0.679602	-2.35015	0.425908	1	real	27	26630491	OCC1(CO)CCN1	2018354	O=[N+]([O-])c1ccc(Cl)s1			O=C1c2c(O)ccc([N+](=O)[O-])c2C(=O)c2c([N+](=O)[O-])ccc(O)c21	0.416667	CC(=O)Nc1ncc([N+](=O)[O-])s1	0.433333	244.272	0.5898	6	2	4	0.597627	0	86.84	0.903739	0.918084	0.761779	0.237326	0.280251	0.12593	0.172614	0.0354662	0.0124511	0.157146	0.0116854	0.155983	0.0967227	0.574876	0.999612	0.0232114	0.0077873	0.0666349	0.0319064	0.0126381	0.0825307
C[N+](C)(C)CCOC(=O)C(Sc1cccs1)c1cccc(Cl)c1	105981	6	3343	0.312416	0.676814	-3.97895	0.252965	1	real	1458	3460901	O=C(O)C(Sc1cccs1)c1cccc(Cl)c1	50313	C[N+](C)(C)CCBr			C[N+](C)(C)CCC(=O)c1ccc2ccccc2c1	0.5	O=C(O)C(O)c1ccccc1	0.555556	370.947	4.4843	4	0	4	0.407953	1	26.3	0.137764	0.70671	0.420861	0.612412	0.336505	0.311739	0.0161726	0.47048	0.850992	0.828003	0.254367	0.1571	0.0171915	0.109629	0.51934	0.0135611	0.00879053	0.00483518	0.133454	0.109645	0.148266
CCOCCNC(=O)COC(=O)CCCN1C(=O)C(=Cc2cccs2)SC1=S	106072	1	3390	0.32672	0.674772	-3.77214	0.253184	1	real	1458	141774	O=C(O)CCCN1C(=O)C(=Cc2cccs2)SC1=S	4466789	CCOCCNC(=O)CBr			Cc1ccc(/C=C2\SC(=S)N(CCCCCC(=O)Nc3ccc(C(=O)O)c(O)c3)C2=O)cc1	0.516667	NNC(=O)c1ccncc1	0.428571	442.584	2.4254	8	1	4	0.243802	0	84.94	0.401473	0.914375	0.444592	0.808321	0.969738	0.162956	0.879719	0.108621	0.189959	0.498128	0.893951	0.0832027	0.210801	0.91114	0.99782	0.0755345	0.011064	0.0357787	0.0985596	0.0815888	0.158282
CCOC(=O)CC(OC(=O)CC1SC(=S)N(C)C1=O)C(C)=O	115267	8	8489	0.361615	0.673951	-3.31664	0.309048	1	real	1458	4138623	CN1C(=O)C(CC(=O)O)SC1=S	8025453	CCOC(=O)CC(Br)C(C)=O			CCCCN1C(=O)C(=C/C=C/C2C(=O)N(CCCC)C(=O)N(CCCC)C2=O)C(=O)N(CCCC)C1=O	0.363636	C[C@@H](O)[C@H]1C(=O)N2C(C(=O)O)=C(COC(N)=O)S[C@H]12	0.365854	347.414	0.6892	8	0	4	0.490741	2	89.98	0.345527	0.90153	0.707608	0.230738	0.861534	0.130275	0.479054	0.0447093	0.00966173	0.496353	0.16821	0.0758106	0.0523532	0.924099	0.998514	0.0819416	0.00923242	0.0216219	0.0620713	0.0286571	0.0732962
C[N+](C)(C)Cc1c(-c2ccc(N3CCCc4cc(Cl)ccc43)cc2)nc2sccn12	111354	1	6361	0.347845	0.67048	-3.4517	0.286567	1	real	2230	11498941	Clc1ccc2c(c1)CCCN2	31624	C[N+](C)(C)Cc1c(-c2ccc(Cl)cc2)nc2sccn12			CN1CCN(c2ccc3[nH]c(-c4ccc5[nH]c(-c6ccc(Cl)cc6)nc5c4)nc3c2)CC1	0.47619	Oc1ccc(Cl)cc1	0.538462	438.02	6.0067	4	0	3	0.364418	0	20.54	0.450813	0.833053	0.64209	0.408207	0.169957	0.132822	0.0187245	0.311119	0.765732	0.767013	0.152868	0.434412	0.0250265	0.430283	0.706963	0.0404347	0.0279123	0.252574	0.707232	0.080161	0.120428
O=C(CSc1nnc(NC2CCCCC2)s1)OCC1(CO)COC1	115645	2	8695	0.321512	0.668027	-3.75925	0.322019	1	real	1458	13015	O=C(O)CSc1nnc(NC2CCCCC2)s1	2802617	OCC1(CBr)COC1			CC(=O)O[Pt](N)(Cl)(Cl)(NC1CCCCC1)OC(C)=O	0.448276	NNCC1CCCCC1	0.470588	373.5	1.9269	9	2	4	0.527314	0	93.57	0.298024	0.856317	0.753401	0.0559673	0.276498	0.113298	0.0978081	0.142343	0.0319065	0.328908	0.268653	0.0337908	0.192309	0.646952	0.998761	0.0320164	0.0271049	0.0447145	0.117331	0.025306	0.0957206
CCC(O)CN(C)c1nc2ccccn2c(=O)c1[N+](=O)[O-]	114559	1	8112	0.405422	0.667387	-2.67963	0.372574	1	real	27	7370748	CCC(O)CNC	45486	O=c1c([N+](=O)[O-])c(Cl)nc2ccccn12			O=C1C=CC(=O)c2cc3ccccc3cc21	0.5	O=C(O)C(O)c1ccccc1	0.5	292.295	0.8098	7	1	4	0.646143	1	100.98	0.616957	0.871611	0.849676	0.343932	0.141353	0.292618	0.0762989	0.0676167	0.0686016	0.347598	0.0404899	0.137636	0.249122	0.874617	0.99976	0.0165813	0.0172136	0.288689	0.0257075	0.00761005	0.0501891
CC1(C)CN(C(=O)CSc2ccsc2[N+](=O)[O-])C1CO	111866	1	6655	0.352121	0.66019	-3.27587	0.26854	1	real	22	11428224	CC1(C)CNC1CO	971382	O=C(O)CSc1ccsc1[N+](=O)[O-]			O=C1c2c(O)ccc([N+](=O)[O-])c2C(=O)c2c([N+](=O)[O-])ccc(O)c21	0.458333	NC(=O)c1cc([N+](=O)[O-])cc([N+](=O)[O-])c1	0.5	316.404	1.9777	6	1	4	0.509974	1	83.68	0.408117	0.929087	0.615106	0.184536	0.844365	0.226012	0.218799	0.0793728	0.14643	0.447236	0.314555	0.0933057	0.0732718	0.517293	0.99989	0.0107641	0.00707214	0.0332445	0.0472697	0.0258342	0.174879
CC(=O)N(c1nnc(S)s1)c1ccsc1[N+](=O)[O-]	104877	2	2697	0.34185	0.660027	-3.40519	0.312831	1	real	27	45052	CC(=O)Nc1nnc(S)s1	2993281	O=[N+]([O-])c1sccc1Cl			O=C1c2c(O)ccc([N+](=O)[O-])c2C(=O)c2c([N+](=O)[O-])ccc(O)c21	0.416667	CC(=O)Nc1ncc([N+](=O)[O-])s1	0.5	302.362	2.4811	8	1	4	0.407013	0	89.23	0.885639	0.941072	0.689843	0.361218	0.51093	0.143784	0.554986	0.0159402	0.130206	0.447604	0.0988976	0.147846	0.179391	0.966885	0.998432	0.0168376	0.00722504	0.248917	0.0690707	0.0466211	0.26732
C/C=C/C=C/C(=O)Nc1cc(Cl)c(O)cc1Cl	102363	0	1221	0.321282	0.659215	-3.65842	0	1	wuxi	1	AG1187_AG	Nc1cc(Cl)c(O)cc1Cl	SB0348_SB	C/C=C/C=C/C(=O)O			Oc1c(O)c(Cl)c(Cl)c(Cl)c1Cl	0.5	Cc1cc(O)cc(C)c1Cl	0.5	272.131	3.7698	2	2	4	0.499595	0	49.33	0.645223	0.712461	0.784377	0.526278	0.336809	0.186527	0.338633	0.0906911	0.107265	0.608859	0.288511	0.476719	0.0286405	0.816174	0.999333	0.0544382	0.0765494	0.285372	0.103249	0.136342	0.157486
O=C(CN1CSC(=S)N(Cc2ccccc2)C1)N1CCOC1C(F)(F)F	104641	1	2568	0.299775	0.658613	-3.92611	0.232601	1	real	22	236323	FC(F)(F)C1NCCO1	4021930	O=C(O)CN1CSC(=S)N(Cc2ccccc2)C1			Cn1sc(=O)n(Cc2ccccc2)c1=O	0.535714	C1N2CN3CN1CN(C2)C3	0.5	405.467	2.4845	5	0	4	0.71674	1	36.02	0.526286	0.928656	0.549196	0.680535	0.996277	0.120039	0.930728	0.0757733	0.196658	0.700774	0.891542	0.192884	0.0860777	0.641715	0.999954	0.0195359	0.00606905	0.0806098	0.414203	0.10608	0.38733
CCOC(=O)N(c1nnc(S)s1)c1cccnc1[N+](=O)[O-]	105097	4	2819	0.334815	0.657361	-3.46368	0.309941	1	real	27	44512	CCOC(=O)Nc1nnc(S)s1	2795740	O=[N+]([O-])c1ncccc1F			O=C1C(=O)c2ncccc2-c2cccnc21	0.526316	O=[N+]([O-])c1ccc(O)c2ncccc12	0.533333	327.347	2.4246	9	1	4	0.397035	0	111.35	0.839927	0.874082	0.75093	0.255521	0.471741	0.125282	0.390489	0.0195164	0.0834886	0.363739	0.067715	0.126591	0.18468	0.970157	0.998413	0.0147949	0.00344011	0.345279	0.042126	0.049305	0.206159
C[C@@]12CSC[C@]1(C)CN(c1c[n+]([O-])ccc1[N+](=O)[O-])C2	101857	1	891	0.328904	0.649121	-3.44217	0.253293	1	real	27	26303770	C[C@@]12CNC[C@]1(C)CSC2	2990197	O=[N+]([O-])c1cc[n+]([O-])cc1F			O=C1c2c(O)ccc([N+](=O)[O-])c2C(=O)c2c([N+](=O)[O-])ccc(O)c21	0.458333	[O-][n+]1cc[n+]([O-])c2ccccc21	0.466667	295.364	1.8076	5	0	4	0.359915	2	73.32	0.470547	0.870086	0.646715	0.0250945	0.11143	0.0944443	0.0448737	0.140148	0.0959248	0.416216	0.0862712	0.0674772	0.123862	0.542784	0.987558	0.131228	0.0460267	0.0215904	0.215394	0.0792668	0.167757
CN(C(=O)OC1CNC1)S(=O)(=O)Cc1csc([N+](=O)[O-])c1	110839	6	6076	0.389189	0.647559	-2.65352	0.357752	1	real	40	24950052	CNC(=O)OC1CNC1	4760458	O=[N+]([O-])c1cc(CS(=O)(=O)Cl)cs1			Cc1cc(O)cc(C)c1O	0.428571	NC(=O)c1cc([N+](=O)[O-])cc([N+](=O)[O-])c1	0.5	335.363	0.5263	8	1	4	0.615349	0	118.85	0.866449	0.899236	0.590844	0.174003	0.631131	0.24464	0.209604	0.0700017	0.0818569	0.631597	0.129257	0.154782	0.18731	0.902439	0.996975	0.0379672	0.00828516	0.00933707	0.0644231	0.0993498	0.176454
C[N+](C)(C)CCOC(=O)c1cc([N+](=O)[O-])ccc1Sc1ccccc1F	103592	4	1926	0.300737	0.646348	-3.76937	0.22201	1	real	1458	41826	O=C(O)c1cc([N+](=O)[O-])ccc1Sc1ccccc1F	50313	C[N+](C)(C)CCBr			C[N+](C)(C)CCC(=O)c1ccc2ccccc2c1	0.533333	NC(=O)c1cc([N+](=O)[O-])cc([N+](=O)[O-])c1	0.590909	379.433	3.7481	5	0	4	0.317157	0	69.44	0.525065	0.792534	0.50734	0.506808	0.260881	0.234141	0.0564652	0.404203	0.577998	0.818885	0.261383	0.412858	0.01565	0.369985	0.6091	0.0281228	0.0127012	0.00706941	0.176468	0.0744268	0.122936
C=C[C@H]1CN(S(=O)(=O)Cc2csc([N+](=O)[O-])c2)C[C@H]1O	114427	4	8035	0.398127	0.643895	-2.49618	0.38226	1	real	40	27276845	C=C[C@H]1CNC[C@H]1O	4760458	O=[N+]([O-])c1cc(CS(=O)(=O)Cl)cs1			O=C1c2c(O)ccc([N+](=O)[O-])c2C(=O)c2c([N+](=O)[O-])ccc(O)c21	0.416667	NC(=O)c1cc([N+](=O)[O-])cc([N+](=O)[O-])c1	0.454545	318.376	0.9648	6	1	4	0.494991	2	100.75	0.809901	0.833499	0.645172	0.166593	0.334518	0.416366	0.103106	0.175062	0.0647273	0.501973	0.0986437	0.150504	0.274465	0.848766	0.999166	0.0633939	0.0391133	0.0415765	0.142419	0.075608	0.165713
CN(CC1(CO)COC1)S(=O)(=O)Cc1csc([N+](=O)[O-])c1	108837	6	4966	0.345315	0.643822	-3.17008	0.321096	1	real	40	3453666	CNCC1(CO)COC1	4760458	O=[N+]([O-])c1cc(CS(=O)(=O)Cl)cs1			Cc1cc(O)cc(C)c1O	0.428571	NC(=O)c1cc([N+](=O)[O-])cc([N+](=O)[O-])c1	0.454545	336.391	0.4268	7	1	4	0.570866	0	109.98	0.847349	0.950258	0.625258	0.0321101	0.129989	0.221123	0.0677256	0.0655778	0.0190209	0.498348	0.0297825	0.0900803	0.256356	0.53467	0.998316	0.0444049	0.0132617	0.00694245	0.0839598	0.0663822	0.0559029
O=C(CSc1nnc(S)s1)N1[C@@H]2CC[C@H]1[C@H](CO)C2	106967	1	3906	0.372342	0.636516	-2.73872	0.316793	1	real	22	26302656	OC[C@@H]1C[C@H]2CC[C@@H]1N2	46484	O=C(O)CSc1nnc(S)s1			OCc1ccc(-c2ccc(-c3ccc(CO)s3)o2)s1	0.318182	C1N2CN3CN1CN(C2)C3	0.333333	317.461	1.2907	7	2	4	0.646977	3	66.32	0.177088	0.734577	0.656029	0.00848888	0.0597719	0.149489	0.0135232	0.0520434	0.0110872	0.388041	0.0314797	0.0111743	0.0691426	0.819465	0.99528	0.0418008	0.0911453	0.0386101	0.0530875	0.0223769	0.268555
C=CCN(c1nnc(S)s1)c1nccc(C)c1[N+](=O)[O-]	116526	1	9165	0.292075	0.636186	-3.76037	0.241403	1	real	27	15320	C=CCNc1nnc(S)s1	81696	Cc1ccnc(Cl)c1[N+](=O)[O-]			Nc1nnc(Sc2ncc([N+](=O)[O-])s2)s1	0.393939	CC(=O)Nc1ncc([N+](=O)[O-])s1	0.433333	309.376	2.76252	8	1	4	0.395482	0	85.05	0.716546	0.936141	0.781858	0.346713	0.616148	0.135489	0.477029	0.0481759	0.223963	0.500351	0.329688	0.13113	0.249645	0.929849	0.999685	0.0167608	0.00603922	0.462715	0.060644	0.034072	0.188489
O=C1CN(c2ccc([N+](=O)[O-])s2)CN1	106457	1	3621	0.379944	0.634641	-2.61951	0.330928	1	real	27	10993868	O=C1CNCN1	61330	O=[N+]([O-])c1ccc(Br)s1			O=C1c2c(O)ccc([N+](=O)[O-])c2C(=O)c2c([N+](=O)[O-])ccc(O)c21	0.416667	NC(=O)c1cc([N+](=O)[O-])cc([N+](=O)[O-])c1	0.409091	213.218	0.55	5	1	4	0.574641	0	75.48	0.987597	0.963717	0.895098	0.83211	0.390424	0.104935	0.152025	0.0791005	0.0156643	0.434812	0.081032	0.126093	0.0587522	0.94089	0.999802	0.0413983	0.00629013	0.339274	0.0481188	0.0273677	0.279216
CC(CO)(CNC(=O)CSc1ccsc1[N+](=O)[O-])NC(=O)c1cc([N+](=O)[O-])ccc1O	117856	1	9888	0.302757	0.633634	-3.59384	0.233908	1	real	275592	26558796	CC(CN)(CO)NC(=O)OC(C)(C)C	971382	O=C(O)CSc1ccsc1[N+](=O)[O-]	69084	O=C(O)c1cc([N+](=O)[O-])ccc1O	O=C1c2c(O)ccc([N+](=O)[O-])c2C(=O)c2c([N+](=O)[O-])ccc(O)c21	0.583333	NC(=O)c1cc([N+](=O)[O-])cc([N+](=O)[O-])c1	0.590909	470.485	1.6594	10	4	4	0.227559	1	184.94	0.48446	0.129996	0.359569	0.409878	0.706597	0.248624	0.743658	0.0859834	0.671202	0.396109	0.826062	0.130486	0.0695047	0.828604	0.976295	0.0163933	0.00554183	0.0796118	0.0314735	0.0395866	0.122337
CN1CN(S(=O)(=O)Cc2csc([N+](=O)[O-])c2)CC1=O	113438	3	7516	0.353177	0.633512	-2.9482	0.335237	1	real	40	3449353	CN1CNCC1=O	4760458	O=[N+]([O-])c1cc(CS(=O)(=O)Cl)cs1			O=C1c2c(O)ccc([N+](=O)[O-])c2C(=O)c2c([N+](=O)[O-])ccc(O)c21	0.416667	C1N2CN3CN1CN(C2)C3	0.5	305.337	0.2176	6	0	4	0.584711	0	100.83	0.965013	0.97951	0.704982	0.248417	0.549604	0.409153	0.101131	0.0748501	0.00607742	0.76293	0.0616884	0.110179	0.0934278	0.919383	0.999822	0.0175383	0.00554953	0.0202907	0.0804638	0.0513667	0.185962
C[N+](C)(C)CCOC(=O)c1c2c(nc3ccccc13)C(=Cc1ccccc1)CC2	109464	1	5315	0.271702	0.633103	-3.98436	0.207341	1	real	1458	5023	O=C(O)c1c2c(nc3ccccc13)C(=Cc1ccccc1)CC2	50313	C[N+](C)(C)CCBr			C[N+](C)(C)CCC(=O)c1cccc2ccccc12	0.6	O=C(O)C(O)c1ccccc1	0.5	387.503	4.5846	3	0	4	0.474971	0	39.19	0.331394	0.858827	0.299635	0.78674	0.084871	0.256257	0.0315581	0.612193	0.661938	0.767583	0.314892	0.158455	0.0283813	0.275417	0.795291	0.118123	0.0205928	0.133696	0.44601	0.136188	0.100721
CN1CN(c2ccc([N+](=O)[O-])s2)C(=O)C12CNC2	101481	0	678	0.39256	0.632732	-2.43584	0	1	real	27	3778763	CN1CNC(=O)C12CNC2	2018354	O=[N+]([O-])c1ccc(Cl)s1			O=C1NC(=S)S/C1=C/c1ccccc1[N+](=O)[O-]	0.416667	C1N2CN3CN1CN(C2)C3	0.5	268.298	0.2342	6	1	4	0.613531	0	78.72	0.990254	0.969044	0.89601	0.55827	0.526884	0.252912	0.0929445	0.0875667	0.00476934	0.61889	0.0457506	0.223467	0.163955	0.899218	0.999775	0.0127934	0.00642363	0.124373	0.0399682	0.026062	0.283943
C[N+](C)(C)CCOC(=O)CSc1ccc([N+](=O)[O-])cc1	101932	6	954	0.381258	0.63189	-2.57033	0.335554	1	real	1458	7233	O=C(O)CSc1ccc([N+](=O)[O-])cc1	50313	C[N+](C)(C)CCBr			CCCCCCCCCCCCCC[N+](C)(C)C	0.466667	NC(=O)c1cc([N+](=O)[O-])cc([N+](=O)[O-])c1	0.545455	299.372	1.9363	5	0	4	0.252906	0	69.44	0.519186	0.605728	0.433181	0.0965922	0.0376312	0.224336	0.00168602	0.345132	0.035988	0.653235	0.00170651	0.162563	0.00278363	0.166718	0.0970306	0.0219478	0.00741154	0.00140315	0.0167064	0.0645384	0.176223
C=CCn1c(=O)c2ccccc2n2c(SCC(=O)OCC[N+](C)(C)C)nnc12	102437	1	1254	0.348161	0.631397	-2.98739	0.318524	1	real	1458	13848	C=CCn1c(=O)c2ccccc2n2c(SCC(=O)O)nnc12	50313	C[N+](C)(C)CCBr			C[N+](C)(C)CCC(=O)c1cccc2ccccc12	0.566667	O=C(O)C(O)c1ccccc1	0.444444	402.5	1.5717	8	0	4	0.246342	0	78.49	0.47268	0.692235	0.358145	0.0692533	0.0288066	0.185748	0.00322676	0.177818	0.0573647	0.74509	0.136726	0.145894	0.0234617	0.588973	0.178507	0.0452846	0.016988	0.00525592	0.017225	0.0467143	0.067794
O=C1OCC2(CCNC2)N1c1ccc([N+](=O)[O-])s1	109850	1	5530	0.350567	0.62793	-2.91582	0.288356	1	real	27	24374828	O=C1NC2(CCNC2)CO1	2018354	O=[N+]([O-])c1ccc(Cl)s1			O=C1NC(=S)S/C1=C/c1ccccc1[N+](=O)[O-]	0.444444	CC(=O)Nc1ncc([N+](=O)[O-])s1	0.4	269.282	1.345	6	1	4	0.646669	1	84.71	0.986291	0.934313	0.881187	0.240901	0.326182	0.107981	0.105118	0.0513333	0.0297588	0.409861	0.0999758	0.163185	0.303486	0.899201	0.998423	0.0301162	0.006709	0.077282	0.0964569	0.0740932	0.409403
C[N+](C)(C)CCOC(=O)C(=Cc1ccc(Br)cc1)c1cccs1	106329	1	3547	0.286453	0.626186	-3.71444	0.201172	1	real	1458	38886	O=C(O)C(=Cc1ccc(Br)cc1)c1cccs1	50313	C[N+](C)(C)CCBr			Oc1cc(O)cc(/C=C/c2ccc(Br)cc2)c1	0.590909	NNC(=O)c1ccncc1	0.428571	395.342	4.3006	3	0	4	0.41424	0	26.3	0.191956	0.704558	0.304475	0.655444	0.136723	0.29368	0.0111668	0.515434	0.716655	0.73896	0.156898	0.201788	0.0171607	0.198999	0.129214	0.0419638	0.0210824	0.00739657	0.172368	0.123172	0.156309
COC(=O)N([C@H]1CCNC1)S(=O)(=O)Cc1csc([N+](=O)[O-])c1	108338	6	4688	0.353697	0.625394	-2.84596	0.333365	1	real	40	24536305	COC(=O)N[C@H]1CCNC1	4760458	O=[N+]([O-])c1cc(CS(=O)(=O)Cl)cs1			CCOc1ccc(C(=O)Nc2ncc([N+](=O)[O-])s2)cc1	0.428571	CC(=O)Nc1ncc([N+](=O)[O-])s1	0.5	349.39	0.9164	8	1	4	0.619766	1	118.85	0.797686	0.893048	0.62838	0.145296	0.534611	0.325776	0.198851	0.0996049	0.0789066	0.679918	0.297071	0.156866	0.240816	0.92747	0.998301	0.0192956	0.00677038	0.00906664	0.0442545	0.0376239	0.0928146
CCC1(CO)CN(S(=O)(=O)Cc2csc([N+](=O)[O-])c2)C1	110918	3	6126	0.35607	0.625122	-2.81244	0.33844	1	real	40	22132530	CCC1(CO)CNC1	4760458	O=[N+]([O-])c1cc(CS(=O)(=O)Cl)cs1			Cc1cc(O)cc(C)c1O	0.428571	NC(=O)c1cc([N+](=O)[O-])cc([N+](=O)[O-])c1	0.454545	320.392	1.1904	6	1	4	0.626539	0	100.75	0.827936	0.933651	0.626922	0.0504706	0.197416	0.311421	0.086923	0.0836766	0.0320822	0.535048	0.0459557	0.0968489	0.27237	0.53854	0.99941	0.055856	0.0328867	0.0132221	0.107806	0.0758837	0.116621
C[N+](C)(C)CCOC(=O)CC(=Cc1ccc([N+](=O)[O-])cc1)c1nc2ccccc2s1	110727	2	6016	0.284376	0.624134	-3.71681	0.269365	1	real	1458	6640	O=C(O)CC(=Cc1ccc([N+](=O)[O-])cc1)c1nc2ccccc2s1	50313	C[N+](C)(C)CCBr			N#CSCSc1nc2ccccc2s1	0.5625	CC(=O)Nc1ccc(S(=O)(=O)Nc2ccc([N+](=O)[O-])cc2)cc1	0.558824	426.518	4.3846	6	0	4	0.230965	0	82.33	0.723934	0.710857	0.37186	0.377177	0.196311	0.215433	0.0958973	0.315019	0.323041	0.792129	0.46462	0.366294	0.0394508	0.583155	0.311099	0.113221	0.0214474	0.110009	0.324784	0.134806	0.122104
O=C(c1ccccc1)C1CN(S(=O)(=O)Cc2csc([N+](=O)[O-])c2)C1	117161	3	9508	0.263376	0.624015	-3.98371	0.241673	1	real	40	15320795	O=C(c1ccccc1)C1CNC1	4760458	O=[N+]([O-])c1cc(CS(=O)(=O)Cl)cs1			O=C(C#Cc1ccccc1)c1cccc([N+](=O)[O-])c1	0.5	NC(=O)c1cc([N+](=O)[O-])cc([N+](=O)[O-])c1	0.545455	366.42	2.3008	6	0	4	0.443793	0	97.59	0.814359	0.972853	0.780924	0.66873	0.871741	0.5203	0.566118	0.174306	0.158401	0.725701	0.402245	0.134983	0.171257	0.907742	0.999904	0.131815	0.0400331	0.15094	0.232176	0.106937	0.374115
CN(C)C(=O)C1CSCN1S(=O)(=O)Cc1csc([N+](=O)[O-])c1	116719	1	9277	0.304338	0.622175	-3.43871	0.300771	1	real	40	2106565	CN(C)C(=O)C1CSCN1	4760458	O=[N+]([O-])c1cc(CS(=O)(=O)Cl)cs1			O=C1c2c(O)ccc([N+](=O)[O-])c2C(=O)c2c([N+](=O)[O-])ccc(O)c21	0.5	NC(=O)c1cc([N+](=O)[O-])cc([N+](=O)[O-])c1	0.5	365.458	0.9492	7	0	4	0.568702	1	100.83	0.881527	0.956252	0.685675	0.210893	0.755306	0.568101	0.15316	0.113575	0.0228114	0.828639	0.324929	0.152801	0.136046	0.930075	0.999766	0.0158651	0.00824333	0.0205641	0.1249	0.08071	0.224382
O=C(CC(O)(c1ccccc1)C(F)(F)F)Nc1cc(F)cc(Cl)c1O	112939	1	7245	0.26857	0.618102	-3.84772	0.22581	1	real	22	3838116	Nc1cc(F)cc(Cl)c1O	42876	O=C(O)CC(O)(c1ccccc1)C(F)(F)F			Oc1c(O)c(Cl)c(Cl)c(Cl)c1Cl	0.6	Oc1ccc(Cl)cc1	0.538462	377.721	3.9634	3	3	4	0.557676	1	69.56	0.0376041	0.526783	0.783891	0.693978	0.944035	0.513751	0.937945	0.0770575	0.24794	0.750016	0.748293	0.551174	0.0113383	0.651616	0.999926	0.00587383	0.0118967	0.246456	0.332061	0.110469	0.354128
O=[N+]([O-])c1cnn(C2CN(S(=O)(=O)Cc3csc([N+](=O)[O-])c3)C2)n1	112597	2	7045	0.273049	0.615318	-3.75772	0.250842	1	real	40	27219415	O=[N+]([O-])c1cnn(C2CNC2)n1	4760458	O=[N+]([O-])c1cc(CS(=O)(=O)Cl)cs1			Nc1nnc(Sc2ncc([N+](=O)[O-])s2)s1	0.424242	CC(=O)Nc1ncc([N+](=O)[O-])s1	0.466667	374.36	0.5427	10	0	4	0.523966	0	154.37	0.974214	0.965029	0.749281	0.382097	0.597434	0.26354	0.23793	0.105444	0.0527347	0.712828	0.164005	0.170706	0.247938	0.975323	0.999389	0.0125258	0.00278261	0.0138959	0.125235	0.118378	0.203602
CCN1CC(CNc2c[n+]([O-])ccc2[N+](=O)[O-])OC1=O	103898	1	2101	0.378982	0.613218	-2.37952	0.356972	1	real	27	22975582	CCN1CC(CN)OC1=O	2990197	O=[N+]([O-])c1cc[n+]([O-])cc1F			O=C1c2c(O)ccc([N+](=O)[O-])c2C(=O)c2c([N+](=O)[O-])ccc(O)c21	0.5	CSCC1CN(/N=C/c2ccc([N+](=O)[O-])o2)C(=O)O1	0.468085	282.256	0.4808	6	1	4	0.363659	1	111.65	0.959845	0.660406	0.838881	0.0197275	0.0490343	0.0426322	0.00693445	0.017346	0.00953189	0.152977	0.00470383	0.189916	0.137388	0.813119	0.945174	0.0550554	0.008224	0.0135682	0.0181303	0.0271228	0.197871
O=[N+]([O-])c1cc(CS(=O)(=O)N2CC(OC(F)F)C2)cs1	114265	2	7962	0.295495	0.610974	-3.41977	0.272823	1	real	40	15232496	FC(F)OC1CNC1	4760458	O=[N+]([O-])c1cc(CS(=O)(=O)Cl)cs1			O=C1c2c(O)ccc([N+](=O)[O-])c2C(=O)c2c([N+](=O)[O-])ccc(O)c21	0.375	NC(=O)c1cc([N+](=O)[O-])cc([N+](=O)[O-])c1	0.409091	328.318	1.4095	6	0	4	0.581625	0	89.75	0.969576	0.993995	0.85542	0.556814	0.80741	0.262822	0.227251	0.13016	0.0461003	0.783032	0.101701	0.225072	0.273144	0.914149	0.999908	0.0323217	0.011977	0.0141637	0.285185	0.16008	0.236061
O=[N+]([O-])c1ccc(N2CC(n3ccnc3)C2)s1	104686	2	2593	0.354221	0.609891	-2.6567	0.327365	1	real	27	2810856	c1cn(C2CNC2)cn1	61330	O=[N+]([O-])c1ccc(Br)s1			Nc1nnc(Sc2ncc([N+](=O)[O-])s2)s1	0.424242	CC(=O)Nc1ncc([N+](=O)[O-])s1	0.433333	250.283	1.9141	6	0	4	0.616295	0	64.2	0.969109	0.943855	0.712276	0.990058	0.983398	0.0799862	0.937785	0.0659764	0.723343	0.180098	0.962543	0.015552	0.138712	0.928065	0.999997	0.00613299	0.00312605	0.855877	0.592439	0.0553591	0.159258
O=[N+]([O-])c1ccc(N2CCNC(CO)C2)s1	110247	0	5743	0.375722	0.608585	-2.36661	0	1	real	27	3048124	OCC1CNCCN1	2018354	O=[N+]([O-])c1ccc(Cl)s1			O=C1c2c(O)ccc([N+](=O)[O-])c2C(=O)c2c([N+](=O)[O-])ccc(O)c21	0.416667	CC(=O)Nc1ncc([N+](=O)[O-])s1	0.466667	243.288	0.4268	6	2	4	0.594177	1	78.64	0.937492	0.81203	0.682682	0.676723	0.49633	0.173786	0.177399	0.18324	0.079706	0.199051	0.0927663	0.149559	0.184148	0.732326	0.999403	0.0313616	0.0123681	0.234016	0.0325991	0.0262529	0.160917
COCCN(c1nnc(S)s1)c1c[n+]([O-])ccc1[N+](=O)[O-]	101253	1	509	0.319314	0.606994	-3.06856	0.210644	1	real	27	12913	COCCNc1nnc(S)s1	2990197	O=[N+]([O-])c1cc[n+]([O-])cc1F			O=C1c2c(O)ccc([N+](=O)[O-])c2C(=O)c2c([N+](=O)[O-])ccc(O)c21	0.458333	[O-][n+]1cc[n+]([O-])c2ccccc21	0.466667	329.363	1.1529	9	1	4	0.278304	0	108.33	0.870049	0.761955	0.664673	0.100425	0.216847	0.0722617	0.168778	0.056576	0.115936	0.252438	0.0283575	0.142587	0.225436	0.912085	0.906941	0.0702535	0.0085791	0.112846	0.0300949	0.0683437	0.135277
O=[N+]([O-])c1cc(CS(=O)(=O)N2CCOCC(CO)C2)cs1	115793	5	8772	0.331227	0.603176	-2.87141	0.293703	1	real	40	26058062	OCC1CNCCOC1	4760458	O=[N+]([O-])c1cc(CS(=O)(=O)Cl)cs1			S=C(SSC(=S)N1CCOCC1)N1CCOCC1	0.473684	NC(=O)c1cc([N+](=O)[O-])cc([N+](=O)[O-])c1	0.5	336.391	0.4268	7	1	4	0.616476	1	109.98	0.869985	0.940916	0.688358	0.166559	0.3118	0.339773	0.110311	0.111645	0.0136358	0.574489	0.043835	0.128777	0.20042	0.848736	0.999642	0.0344099	0.0188243	0.0232828	0.175369	0.0963405	0.119616
C=CCN(c1ccc(C(C)=O)s1)c1nnc(S)s1	104838	2	2670	0.244181	0.601007	-3.95802	0.229348	1	real	27	15320	C=CCNc1nnc(S)s1	3648487	CC(=O)c1ccc(F)s1			CC(C)=CCc1c(O)ccc(C(=O)/C=C/c2ccc(O)cc2)c1O	0.333333	NNC(=O)c1ccncc1	0.380952	297.43	3.415	7	1	4	0.521704	0	46.09	0.318848	0.95061	0.620319	0.913705	0.860246	0.159455	0.73327	0.103799	0.56732	0.397264	0.498269	0.0779108	0.107353	0.907347	0.999831	0.0505525	0.0162041	0.756882	0.11918	0.0178208	0.207844
CCOC(=O)C(C)(C)C(=O)COC(=O)CC1SC(=S)N(C)C1=O	110184	1	5699	0.247441	0.598325	-3.88477	0.189093	1	real	1458	4138623	CN1C(=O)C(CC(=O)O)SC1=S	4691046	CCOC(=O)C(C)(C)C(=O)CBr			CC(C)(CN1C(=O)C(Cl)=C(Cl)C1=O)CN1C(=O)C(Cl)=C(Cl)C1=O	0.45	C[C@@H](O)[C@H]1C(=O)N2C(C(=O)O)=C(COC(N)=O)S[C@H]12	0.341463	361.441	0.9368	8	0	4	0.37588	1	89.98	0.20665	0.806594	0.690422	0.169663	0.879755	0.144699	0.61592	0.0363418	0.0159345	0.568043	0.415628	0.0964471	0.0324121	0.865092	0.99922	0.0759672	0.0162365	0.022318	0.111778	0.0516752	0.0776952
C=CCN(c1nc(C(C)=O)cs1)c1nnc(S)s1	104858	2	2683	0.269485	0.598288	-3.60269	0.242729	1	real	27	15320	C=CCNc1nnc(S)s1	11169496	CC(=O)c1csc(Br)n1			COCCCN(C(=O)CCl)c1nc(-c2ccc(OC)cc2)cs1	0.319149	NC(=O)c1cnccn1	0.380952	298.418	2.81	8	1	4	0.522371	0	58.98	0.51679	0.912781	0.762554	0.892298	0.806789	0.147575	0.640056	0.0715997	0.245036	0.3105	0.305244	0.1075	0.0740974	0.950575	0.999876	0.0328599	0.0169071	0.86569	0.0923351	0.014894	0.220732
CC(CNC(=O)CSc1ccsc1[N+](=O)[O-])CC1(C)OCCO1	108330	1	4683	0.273086	0.598195	-3.55559	0.298606	1	real	22	3575049	CC(CN)CC1(C)OCCO1	971382	O=C(O)CSc1ccsc1[N+](=O)[O-]			O=C(N[C@H](CO)[C@H](O)c1ccc([N+](=O)[O-])cc1)C(Cl)Cl	0.416667	NC(=O)c1cc([N+](=O)[O-])cc([N+](=O)[O-])c1	0.5	360.457	2.6538	7	1	4	0.435324	1	90.7	0.877874	0.97459	0.845569	0.51669	0.932563	0.121385	0.514792	0.116205	0.0626477	0.697962	0.621536	0.138123	0.123236	0.801076	0.999902	0.0112514	0.00408713	0.0856011	0.229858	0.102288	0.260044
CCOC(=O)N(c1nnc(S)s1)c1cc(O)c(Br)cc1[N+](=O)[O-]	103913	1	2108	0.243646	0.596592	-3.91286	0.203576	1	real	27	44512	CCOC(=O)Nc1nnc(S)s1	10910238	O=[N+]([O-])c1cc(Br)c(O)cc1F			O=C1c2c(O)ccc([N+](=O)[O-])c2C(=O)c2c([N+](=O)[O-])ccc(O)c21	0.541667	NC(=O)c1cc([N+](=O)[O-])cc([N+](=O)[O-])c1	0.5	421.254	3.4977	9	2	4	0.33572	0	118.69	0.773437	0.564759	0.67845	0.699824	0.641692	0.120998	0.868314	0.0225442	0.378278	0.534962	0.53947	0.120034	0.0977253	0.974129	0.998357	0.0127185	0.00588659	0.440635	0.123823	0.0923172	0.374095
C[N+](C)(C)CCOC(=O)/C=C/c1ccc(-c2nc3ccccc3s2)o1	104471	1	2453	0.272398	0.596467	-3.54403	0.217427	1	real	1458	23984105	O=C(O)/C=C/c1ccc(-c2nc3ccccc3s2)o1	50313	C[N+](C)(C)CCBr			C[N+](C)(C)CCC(=O)c1ccc2ccccc2c1	0.533333	O=C(O)C(O)c1ccccc1	0.444444	357.455	3.8189	5	0	4	0.382279	0	52.33	0.479311	0.786581	0.235415	0.887663	0.144123	0.252246	0.0136389	0.479392	0.450087	0.60721	0.300485	0.0995337	0.0183659	0.664678	0.319777	0.340999	0.0768626	0.160114	0.281153	0.238964	0.279492
CCC(C)(Nc1ccc(-c2nc3sccn3c2C[N+](C)(C)C)cc1)c1ccc(F)cc1	117637	1	9765	0.245001	0.596357	-3.89277	0.186006	1	real	2230	3873457	CCC(C)(N)c1ccc(F)cc1	31624	C[N+](C)(C)Cc1c(-c2ccc(Cl)cc2)nc2sccn12			Fc1ccc(Nc2nc3ccccc3nc2Nc2ccc(F)cc2)cc1	0.541667	CC(=O)Nc1ccc(S(=O)(=O)c2ccc(NC(C)=O)cc2)cc1	0.391304	437.608	6.1454	4	1	3	0.351675	1	29.33	0.231316	0.564556	0.650439	0.174772	0.19036	0.149388	0.0560254	0.236182	0.815371	0.743399	0.521343	0.570433	0.0406544	0.234451	0.566266	0.0198963	0.015669	0.0973975	0.623501	0.0727361	0.0976515
C=CCN(c1nnc(S)s1)c1ncc(CO)cc1F	106943	1	3890	0.346921	0.596033	-2.58676	0.304701	1	real	27	15320	C=CCNc1nnc(S)s1	3680245	OCc1cnc(F)c(F)c1			OCc1ccc(-c2ccc(-c3ccc(CO)s3)o2)s1	0.363636	CC(=O)Nc1ncc([N+](=O)[O-])s1	0.3	298.368	2.1773	7	2	4	0.654205	0	62.14	0.232336	0.723763	0.757117	0.102319	0.38788	0.1895	0.216242	0.0259813	0.145544	0.278934	0.193313	0.158304	0.233632	0.87931	0.999343	0.0282202	0.0151045	0.298985	0.0896512	0.0132653	0.0956907
C=CC1(O)CCN(c2ccc([N+](=O)[O-])s2)C1	102652	3	1381	0.344709	0.592241	-2.57037	0.323926	1	real	27	27924875	C=CC1(O)CCNC1	61330	O=[N+]([O-])c1ccc(Br)s1			C=CC(=O)N1C/C(=C\c2ccc([N+](=O)[O-])cc2)C(=O)/C(=C/c2ccc([N+](=O)[O-])cc2)C1	0.421053	CC(=O)Nc1ncc([N+](=O)[O-])s1	0.433333	240.284	1.7835	5	1	4	0.496605	1	66.61	0.957425	0.93231	0.87971	0.927099	0.857617	0.185753	0.552666	0.156042	0.0856401	0.319985	0.342894	0.133958	0.142537	0.774282	0.999972	0.0347114	0.0132081	0.436513	0.141329	0.0418623	0.298321
CN1C(=O)O[C@H]2CN(S(=O)(=O)Cc3csc([N+](=O)[O-])c3)C[C@H]21	116667	2	9241	0.27208	0.589711	-3.46852	0.24875	1	real	40	26533513	CN1C(=O)O[C@H]2CNC[C@H]21	4760458	O=[N+]([O-])c1cc(CS(=O)(=O)Cl)cs1			O=C1c2c(O)ccc([N+](=O)[O-])c2C(=O)c2c([N+](=O)[O-])ccc(O)c21	0.416667	CCS(=O)(=O)CCn1c([N+](=O)[O-])cnc1C	0.441176	347.374	0.6209	7	0	4	0.583169	2	110.06	0.944071	0.972122	0.693016	0.185853	0.264144	0.384747	0.039355	0.127225	0.0332998	0.76002	0.101765	0.0617501	0.257151	0.956351	0.999162	0.0336151	0.0261941	0.0191454	0.166923	0.125364	0.224523
O=C1OCCN1C1CN(c2ccc([N+](=O)[O-])s2)C1	105951	1	3323	0.317886	0.589522	-2.88105	0.291804	1	real	27	22951344	O=C1OCCN1C1CNC1	2018354	O=[N+]([O-])c1ccc(Cl)s1			O=C1c2c(O)ccc([N+](=O)[O-])c2C(=O)c2c([N+](=O)[O-])ccc(O)c21	0.416667	N[C@@H]1CONC1=O	0.421053	269.282	1.2971	6	0	4	0.610301	0	75.92	0.992425	0.976181	0.864966	0.873476	0.842387	0.143646	0.396582	0.100087	0.0168571	0.583483	0.15508	0.0865182	0.118756	0.924309	0.999802	0.0602061	0.0100737	0.32025	0.221094	0.119926	0.620884
CN1CN(c2c[n+]([O-])ccc2[N+](=O)[O-])CC1=O	101423	1	599	0.387547	0.589366	-1.9892	0.231937	1	real	27	3449353	CN1CNCC1=O	2990197	O=[N+]([O-])c1cc[n+]([O-])cc1F			O=C1c2c(O)ccc([N+](=O)[O-])c2C(=O)c2c([N+](=O)[O-])ccc(O)c21	0.5	[O-][n+]1cc[n+]([O-])c2ccccc21	0.533333	238.203	-0.5359	5	0	4	0.298438	0	93.63	0.847237	0.86833	0.795786	0.00749441	0.0153531	0.106138	0.00343733	0.0246293	0.00370625	0.199394	0.000684131	0.0878695	0.0555566	0.737483	0.97252	0.0471781	0.0138446	0.00744942	0.00383911	0.00572084	0.0645918
CN(c1nnc(S)s1)c1ccncc1[N+](=O)[O-]	103121	2	1661	0.291313	0.589059	-3.21512	0.244458	1	real	27	33540	CNc1nnc(S)s1	3000820	O=[N+]([O-])c1cnccc1F			O=C1c2c(O)ccc([N+](=O)[O-])c2C(=O)c2c([N+](=O)[O-])ccc(O)c21	0.458333	CC(=O)Nc1ncc([N+](=O)[O-])s1	0.433333	269.311	1.8979	8	1	4	0.520112	0	85.05	0.750529	0.863855	0.830193	0.411404	0.447641	0.106668	0.380045	0.0306113	0.140214	0.307076	0.407615	0.0646722	0.219226	0.969899	0.999805	0.0166525	0.00572524	0.753576	0.0926442	0.0512499	0.154693
O=C1OCC2(CNC2)N1c1ncc([N+](=O)[O-])s1	110353	1	4167	0.825371	0.883966	-2.24772	0.70978	1	real	27	26045809	O=C1NC2(CNC2)CO1	3035315	O=[N+]([O-])c1cnc(Cl)s1			Nc1nnc(Sc2ncc([N+](=O)[O-])s2)s1	0.515152	CC(=O)Nc1ncc([N+](=O)[O-])s1	0.566667	256.243	0.3499	7	1	4	0.605314	0	97.6	0.985079	0.916294	0.914655	0.174497	0.241146	0.079081	0.0833635	0.0345259	0.0039726	0.306844	0.0175918	0.161535	0.148885	0.945501	0.99885	0.0134315	0.00306966	0.0943854	0.038242	0.0302592	0.332306
C=CCN(c1ncc([N+](=O)[O-])s1)c1nnc(S)s1	104131	3	1572	0.793358	0.882945	-3.90518	0.599597	1	real	27	15320	C=CCNc1nnc(S)s1	82580	O=[N+]([O-])c1cnc(Br)s1			Nc1nnc(Sc2ncc([N+](=O)[O-])s2)s1	0.545455	CC(=O)Nc1ncc([N+](=O)[O-])s1	0.566667	301.378	2.5156	9	1	4	0.395153	0	85.05	0.958134	0.921254	0.802283	0.808802	0.822102	0.099979	0.681609	0.0444874	0.170522	0.363709	0.418234	0.172521	0.170409	0.970597	0.999845	0.0223614	0.00516395	0.761145	0.11007	0.0597627	0.311545
CCOC(=O)N(c1cc(F)c([N+](=O)[O-])cc1Br)S(=O)(=O)N1CCC(C)(N)C1	113145	1	5309	0.779974	0.858153	-3.32023	0.639582	1	real	27	27066438	CCOC(=O)NS(=O)(=O)N1CCC(C)(N)C1	9548144	O=[N+]([O-])c1cc(Br)c(Cl)cc1F			O=C1c2c(O)ccc([N+](=O)[O-])c2C(=O)c2c([N+](=O)[O-])ccc(O)c21	0.541667	NC(=O)c1cc([N+](=O)[O-])cc([N+](=O)[O-])c1	0.590909	469.289	2.1272	7	1	4	0.515438	1	136.08	0.663827	0.818908	0.523522	0.152539	0.884157	0.0886308	0.555122	0.0876159	0.458652	0.701164	0.882329	0.39857	0.326697	0.763508	0.997795	0.029202	0.0167683	0.076406	0.434238	0.107783	0.10716
CCCCN(c1nnc(S)s1)c1c[n+]([O-])ccc1[N+](=O)[O-]	102432	2	853	0.769347	0.850969	-3.51138	0.603582	1	real	27	6828	CCCCNc1nnc(S)s1	2990197	O=[N+]([O-])c1cc[n+]([O-])cc1F			O=C1c2c(O)ccc([N+](=O)[O-])c2C(=O)c2c([N+](=O)[O-])ccc(O)c21	0.458333	[O-][n+]1cc[n+]([O-])c2ccccc21	0.466667	327.391	2.3066	8	1	4	0.287259	0	99.1	0.751391	0.718932	0.650434	0.289214	0.581647	0.125444	0.444817	0.0666425	0.389464	0.274157	0.168462	0.221694	0.193496	0.905833	0.971244	0.0784692	0.0214333	0.241679	0.100954	0.0910486	0.216831
C=C1CN(c2ncc([N+](=O)[O-])s2)C1	108089	1	3225	0.780845	0.849016	-2.79446	0.635335	1	real	27	23024000	C=C1CNC1	3035315	O=[N+]([O-])c1cnc(Cl)s1			Nc1nnc(Sc2ncc([N+](=O)[O-])s2)s1	0.515152	CC(=O)Nc1ncc([N+](=O)[O-])s1	0.566667	197.219	1.4275	5	0	4	0.408521	0	59.27	0.987825	0.984968	0.900278	0.962019	0.573063	0.139462	0.176605	0.172215	0.0105238	0.298233	0.0686522	0.114995	0.0566878	0.935865	0.999988	0.0253896	0.00485427	0.353134	0.0375431	0.0241829	0.25213
C[N+](C)(C)Cc1c(-c2ccc(N[C@H]3c4ccc(Br)cc4C[C@@H]3C(F)(F)F)cc2)nc2sccn12	119299	2	7843	0.755746	0.846339	-3.99552	0.669381	1	real	2230	27329262	N[C@H]1c2ccc(Br)cc2C[C@@H]1C(F)(F)F	31624	C[N+](C)(C)Cc1c(-c2ccc(Cl)cc2)nc2sccn12			O=C(Nc1ccc(Cl)cc1)c1cc(Br)ccc1O	0.40625	C1N2CN3CN1CN(C2)C3	0.5	550.468	6.9193	4	1	2	0.273615	2	29.33	0.372858	0.750441	0.732209	0.491713	0.199095	0.153803	0.0671985	0.355405	0.651047	0.643294	0.5076	0.730657	0.07565	0.343087	0.921993	0.0482751	0.0192189	0.400352	0.625276	0.048448	0.0937254
N[C@H]1CCN(CC2CN(S(=O)(=O)c3nnc(-c4ccccc4)s3)C(=O)O2)C1	120150	1	8192	0.772482	0.844948	-3.02808	0.656253	1	real	40	22090915	N[C@H]1CCN(CC2CNC(=O)O2)C1	6770810	O=S(=O)(F)c1nnc(-c2ccccc2)s1			O=c1cccccc1O	0.5	NCc1ccc(S(N)(=O)=O)cc1	0.45	409.493	0.7476	9	1	4	0.768316	2	118.72	0.623909	0.571015	0.745829	0.118293	0.165421	0.158517	0.0691723	0.167152	0.188445	0.348656	0.602978	0.290312	0.771016	0.78931	0.986868	0.0564929	0.0330432	0.0225937	0.048585	0.0736665	0.22088
O=C(CCN1C(=O)C(=Cc2ccc(F)cc2)SC1=S)NC(CO)(CO)CO	104331	1	1656	0.760384	0.836878	-3.25143	0.560393	1	real	22	36894	NC(CO)(CO)CO	43186	O=C(O)CCN1C(=O)C(=Cc2ccc(F)cc2)SC1=S			O=C(O)c1ccc(/C=C2\SC(=S)N(Cc3cccc(C(F)(F)F)c3)C2=O)cc1	0.568627	NNC(=O)c1ccncc1	0.380952	414.48	0.2489	7	4	4	0.35654	0	110.1	0.47527	0.585333	0.693378	0.240514	0.542104	0.309691	0.465927	0.0789932	0.0629348	0.261178	0.35981	0.397125	0.245102	0.771254	0.974986	0.033833	0.014483	0.0352201	0.0454857	0.0127463	0.050614
O=C(c1ccc([N+](=O)[O-])s1)N1CCN(Cc2ccc([N+](=O)[O-])s2)CC1	100767	2	160	0.743896	0.83032	-3.78873	0.447388	1	real	2230	706385	O=C(c1ccc([N+](=O)[O-])s1)N1CCNCC1	3697134	O=[N+]([O-])c1ccc(CCl)s1			CCOC(=O)NC(=O)c1ccsc1NC(=O)c1ccc([N+](=O)[O-])s1	0.446809	CC(=O)Nc1ncc([N+](=O)[O-])s1	0.466667	382.423	2.584	8	0	4	0.580549	0	109.83	0.946065	0.97899	0.526191	0.555491	0.868723	0.300005	0.503495	0.172548	0.305428	0.649614	0.178321	0.199865	0.403874	0.926251	0.982686	0.0283061	0.00648987	0.0324263	0.0892375	0.0806104	0.18279
NCC1CN(c2ccc3ncc([N+](=O)[O-])c(Cl)c3c2)C(=O)O1	124229	0	9835	0.735507	0.817111	-3.54433	0	1	real	27	17420190	NCC1CNC(=O)O1	12409980	O=[N+]([O-])c1cnc2ccc(I)cc2c1Cl			CC(=O)NC[C@H]1CN(c2ccc(C(C)=O)cc2)C(=O)O1	0.564103	CN1CCN(c2ccc(N3C[C@H](CO)OC3=O)cc2F)C=N1	0.5	322.708	2.0803	6	1	4	0.683606	1	111.59	0.98475	0.853941	0.966183	0.644429	0.164826	0.0829023	0.0836654	0.0679405	0.0152186	0.437266	0.192317	0.234729	0.449877	0.977697	0.999688	0.0979686	0.00971211	0.690269	0.451367	0.219138	0.424803
O=C1CC2CCC(C(=O)OCC(=O)c3ccc([N+](=O)[O-])o3)(C1)S2(=O)=O	106248	1	2453	0.741247	0.81531	-3.14307	0.570753	1	real	1458	24591267	O=C1CC2CCC(C(=O)O)(C1)S2(=O)=O	2992756	O=C(CCl)c1ccc([N+](=O)[O-])o1			O=C(Nc1ccc(I)cc1)c1ccc([N+](=O)[O-])o1	0.588235	O=[N+]([O-])c1ccc(/C=[N+](/[O-])CCO)o1	0.580645	371.323	0.5926	9	0	4	0.313253	2	150.86	0.894506	0.974138	0.704014	0.436275	0.426285	0.0708204	0.232874	0.077724	0.0384748	0.680878	0.18818	0.0503191	0.140928	0.956627	0.999676	0.313617	0.075942	0.0361945	0.374537	0.263538	0.222826
CCCCN(c1nnc(S)s1)c1nc([N+](=O)[O-])nn1C	113673	1	5528	0.726877	0.812588	-3.76835	0.57633	1	real	27	6828	CCCCNc1nnc(S)s1	3984100	Cn1nc([N+](=O)[O-])nc1Br			CCCCn1c(=O)sn(CC)c1=O	0.423077	CCCCCCCCCCCCCCCCCCCCCCO	0.461538	315.384	1.8017	10	1	4	0.492255	0	102.87	0.854904	0.949657	0.846062	0.770524	0.809383	0.101478	0.653314	0.0639104	0.186018	0.520703	0.14971	0.19018	0.0701464	0.919307	0.999927	0.00346257	0.00283953	0.420744	0.0476172	0.0335347	0.172709
O=C1OC2(CNC2)CN1c1ncc([N+](=O)[O-])s1	109049	1	3626	0.745651	0.803194	-2.27225	0.627157	1	real	27	17430135	O=C1NCC2(CNC2)O1	82580	O=[N+]([O-])c1cnc(Br)s1			Nc1nnc(Sc2ncc([N+](=O)[O-])s2)s1	0.545455	CC(=O)Nc1ncc([N+](=O)[O-])s1	0.566667	256.243	0.3499	7	1	4	0.605314	0	97.6	0.981492	0.946621	0.911386	0.271941	0.201474	0.103777	0.0485905	0.0566049	0.00554842	0.264723	0.0080781	0.102223	0.100309	0.956058	0.999216	0.0184503	0.00486483	0.0782616	0.0171885	0.025445	0.265864
O=[N+]([O-])c1ccc(N2CC(F)(CO)C2)s1	102777	1	1002	0.738113	0.799062	-2.45847	0.557541	1	real	27	17423387	OCC1(F)CNC1	2018354	O=[N+]([O-])c1ccc(Cl)s1			O=C1c2c(O)ccc([N+](=O)[O-])c2C(=O)c2c([N+](=O)[O-])ccc(O)c21	0.416667	CC(=O)Nc1ncc([N+](=O)[O-])s1	0.433333	232.236	1.1769	5	1	4	0.62731	0	66.61	0.990636	0.972146	0.861942	0.752791	0.381512	0.126845	0.0818919	0.0722171	0.0192036	0.255708	0.0730464	0.23638	0.163942	0.761412	0.999947	0.0728031	0.00849684	0.0498429	0.137828	0.0525781	0.204601
COC(=O)C1(S(C)(=O)=O)CN(c2ccsc2[N+](=O)[O-])C1	118691	1	7591	0.709501	0.785616	-3.28239	0.587081	1	real	27	27229438	COC(=O)C1(S(C)(=O)=O)CNC1	2993281	O=[N+]([O-])c1sccc1Cl			O=C1c2c(O)ccc([N+](=O)[O-])c2C(=O)c2c([N+](=O)[O-])ccc(O)c21	0.458333	CC(=O)Nc1ccc(S(=O)(=O)c2ccc(NC(C)=O)cc2)cc1	0.478261	320.348	0.4327	8	0	4	0.449645	0	106.82	0.868292	0.983119	0.53479	0.608866	0.944409	0.177698	0.687959	0.069736	0.0566783	0.763697	0.440198	0.0527036	0.088139	0.931342	0.999906	0.0221019	0.00343575	0.0709744	0.298208	0.121457	0.174302
CN1CN(c2ncc([N+](=O)[O-])s2)C(=O)C12CNC2	106486	1	2553	0.723258	0.780392	-2.2732	0.592863	1	real	27	3778763	CN1CNC(=O)C12CNC2	3035315	O=[N+]([O-])c1cnc(Cl)s1			Nc1nnc(Sc2ncc([N+](=O)[O-])s2)s1	0.545455	CC(=O)Nc1ncc([N+](=O)[O-])s1	0.6	269.286	-0.3708	7	1	4	0.581509	0	91.61	0.988939	0.946077	0.930694	0.44949	0.403181	0.262265	0.0692761	0.0701476	0.00090499	0.478777	0.0195795	0.212355	0.0770845	0.941948	0.999923	0.00701797	0.00415386	0.167813	0.0210133	0.017028	0.305026
CN(Cc1ccc([N+](=O)[O-])s1)C1(CO)COC1	101432	1	439	0.722009	0.767973	-1.68863	0.556095	1	real	2230	11918648	CNC1(CO)COC1	3697134	O=[N+]([O-])c1ccc(CCl)s1			OCc1ccc(-c2ccc(-c3ccc(CO)s3)o2)s1	0.454545	CC(=O)Nc1ncc([N+](=O)[O-])s1	0.466667	258.299	0.8494	6	1	4	0.625625	0	75.84	0.854605	0.982567	0.800887	0.0279222	0.153014	0.166837	0.0128916	0.0695902	0.045909	0.236529	0.0031171	0.107711	0.363742	0.243505	0.999401	0.00542166	0.00732662	0.00350611	0.00395129	0.00477961	0.0314162
O=C(CCl)c1cn(-c2cccc(C(F)(F)OC(=O)C34CCCN(CC3)S4(=O)=O)c2)nn1	111253	1	4540	0.668424	0.756308	-3.94072	0.502723	1	real	1458	26042767	O=C(O)C12CCCN(CC1)S2(=O)=O	9985335	O=C(CCl)c1cn(-c2cccc(C(F)(F)F)c2)nn1			O=C(CCl)c1ccccc1Nc1cccc(C(F)(F)F)c1	0.526316	O=C(O)C(O)c1ccccc1	0.444444	474.873	1.8494	8	0	4	0.35657	2	111.46	0.435211	0.927747	0.703268	0.36575	0.695832	0.0753133	0.642969	0.073305	0.116307	0.733407	0.873993	0.0721506	0.12324	0.950896	0.999958	0.17415	0.158463	0.0388387	0.409523	0.103264	0.231644
O=c1c([N+](=O)[O-])c(NC2(CO)COC2)nc2ccccn12	102562	1	912	0.677394	0.752724	-3.27336	0.448482	1	real	27	10257705	NC1(CO)COC1	45486	O=c1c([N+](=O)[O-])c(Cl)nc2ccccn12			O=c1cccccc1O	0.5	Cc1ncc([N+](=O)[O-])n1CCO.Cl	0.451613	292.251	-0.2241	8	2	4	0.590015	0	119	0.824867	0.755859	0.879769	0.0904605	0.0133962	0.100823	0.0199328	0.0233368	0.00156067	0.158186	0.00194079	0.113765	0.374317	0.948505	0.998915	0.0284142	0.0084565	0.0907619	0.0272215	0.011392	0.047607
CCC1(CO)CN(c2nc3ccccn3c(=O)c2[N+](=O)[O-])C1	102334	1	813	0.680424	0.751609	-3.05295	0.456536	1	real	27	22132530	CCC1(CO)CNC1	45486	O=c1c([N+](=O)[O-])c(Cl)nc2ccccn12			O=C1C=CC(=O)c2cc3ccccc3cc21	0.5	Cc1ncc([N+](=O)[O-])n1CCO	0.466667	304.306	0.8114	7	1	4	0.662388	0	100.98	0.65643	0.844671	0.789003	0.0915858	0.0296019	0.131993	0.0347687	0.0631562	0.0234463	0.241609	0.0119476	0.0766942	0.474186	0.682629	0.99919	0.0597801	0.0336577	0.10913	0.0405471	0.0142307	0.0732063
O=C(COC(=O)C1(CO)COC1)c1ccc([N+](=O)[O-])o1	115583	1	6316	0.692969	0.748762	-2.23316	0.596512	1	real	1458	3896609	O=C(O)C1(CO)COC1	2992756	O=C(CCl)c1ccc([N+](=O)[O-])o1			O=C(Nc1ccc(I)cc1)c1ccc([N+](=O)[O-])o1	0.588235	O=[N+]([O-])c1ccc(/C=[N+](/[O-])CCO)o1	0.580645	285.208	-0.0774	8	1	4	0.33234	0	129.11	0.974748	0.954583	0.912494	0.308192	0.0893266	0.038725	0.0355279	0.0573194	0.00258695	0.243332	0.00481086	0.102859	0.104884	0.767325	0.999894	0.193041	0.0110382	0.0401615	0.0584282	0.033676	0.0521591
CCOC(=O)N(c1ccc([N+](=O)[O-])c(F)c1)c1nnc(S)s1	117606	1	7146	0.66234	0.748453	-3.85394	0.521107	1	real	27	44512	CCOC(=O)Nc1nnc(S)s1	64125	O=[N+]([O-])c1ccc(Cl)cc1F			O=C1c2c(O)ccc([N+](=O)[O-])c2C(=O)c2c([N+](=O)[O-])ccc(O)c21	0.583333	NC(=O)c1cc([N+](=O)[O-])cc([N+](=O)[O-])c1	0.5	344.349	3.1687	8	1	4	0.395795	0	98.46	0.742166	0.834281	0.697391	0.378359	0.743064	0.107062	0.707506	0.0207368	0.165875	0.497122	0.26505	0.242543	0.143062	0.984716	0.998031	0.029934	0.0131378	0.361842	0.184303	0.0721215	0.303727
C=C[C@H]1CN(c2ccc([N+](=O)[O-])s2)C[C@H]1O	101678	1	545	0.689434	0.743385	-2.14008	0.502814	1	real	27	27276845	C=C[C@H]1CNC[C@H]1O	2018354	O=[N+]([O-])c1ccc(Cl)s1			O=C1c2c(O)ccc([N+](=O)[O-])c2C(=O)c2c([N+](=O)[O-])ccc(O)c21	0.416667	CC(=O)Nc1ncc([N+](=O)[O-])s1	0.466667	240.284	1.6394	5	1	4	0.495239	2	66.61	0.944988	0.905984	0.881002	0.913519	0.594538	0.241851	0.256575	0.197724	0.0730192	0.259165	0.171994	0.146202	0.116222	0.789186	0.999951	0.0566828	0.0213057	0.470116	0.102782	0.027962	0.27346
Cn1cnc([N+](=O)[O-])c1N1CCN(C(=O)c2ccc([N+](=O)[O-])s2)CC1	102589	1	923	0.644685	0.733176	-3.99632	0.376072	1	real	27	706385	O=C(c1ccc([N+](=O)[O-])s1)N1CCNCC1	33247	Cn1cnc([N+](=O)[O-])c1Cl			CN1CCN(C(=O)/C=C/c2ccc([N+](=O)[O-])o2)CC1	0.461538	CC(=O)Nc1ncc([N+](=O)[O-])s1	0.566667	366.359	1.2604	9	0	4	0.588344	0	127.65	0.921263	0.956217	0.70415	0.157653	0.583464	0.236544	0.387795	0.0511799	0.0543072	0.629351	0.087314	0.125764	0.200442	0.904311	0.99738	0.0103816	0.0066714	0.0469785	0.101867	0.0344199	0.148603
CN(c1nnc(S)s1)c1cc([N+](=O)[O-])cc(F)c1F	116724	1	6784	0.646587	0.726828	-3.56173	0.514401	1	real	27	33540	CNc1nnc(S)s1	86663	O=[N+]([O-])c1cc(F)c(F)c(F)c1			O=[N+]([O-])c1cc([N+](=O)[O-])c(NN(c2ccccc2)c2ccccc2)c([N+](=O)[O-])c1	0.419355	NC(=O)c1cc([N+](=O)[O-])cc([N+](=O)[O-])c1	0.545455	304.303	2.7811	7	1	4	0.536098	0	72.16	0.850554	0.942454	0.879461	0.524163	0.699585	0.10447	0.672092	0.0354505	0.1123	0.61966	0.345658	0.25858	0.0888268	0.986863	0.999906	0.0168606	0.0101239	0.646524	0.123703	0.0216941	0.201873
O=[N+]([O-])c1cc[n+]([O-])cc1NCC1(CO)COC1	102814	1	1018	0.675415	0.725645	-1.95898	0.528707	1	real	27	2802614	NCC1(CO)COC1	2990197	O=[N+]([O-])c1cc[n+]([O-])cc1F			O=C1c2c(O)ccc([N+](=O)[O-])c2C(=O)c2c([N+](=O)[O-])ccc(O)c21	0.5	[O-][n+]1cc[n+]([O-])c2ccccc21	0.466667	255.23	-0.351	6	2	4	0.3217	0	111.57	0.667721	0.638375	0.657788	0.00471822	0.00257178	0.0322919	0.00220717	0.0209883	0.00141256	0.0636062	0.000123508	0.113043	0.0494182	0.306032	0.831132	0.0866702	0.0154424	0.00296362	0.00225819	0.00322573	0.0341844
O=C(COC(=O)C12CCCN(CC1)S2(=O)=O)c1ccc(N2CCOC2=O)cc1	110650	1	4288	0.637638	0.722242	-3.79948	0.472411	1	real	1458	26042767	O=C(O)C12CCCN(CC1)S2(=O)=O	3575987	O=C(CCl)c1ccc(N2CCOC2=O)cc1			CC(=O)NC[C@H]1CN(c2ccc(C(C)=O)cc2)C(=O)O1	0.461538	NNC(=O)c1ccncc1	0.428571	408.432	0.9372	7	0	4	0.526559	2	110.29	0.599455	0.898747	0.717084	0.149618	0.572693	0.142907	0.410792	0.0410699	0.055627	0.598159	0.402388	0.0942036	0.145711	0.924065	0.997782	0.188521	0.276518	0.0759615	0.28097	0.0716049	0.383139
COCC1(CO)CCN(c2ccc([N+](=O)[O-])s2)C1	102819	1	1020	0.654284	0.718537	-2.71553	0.465731	1	real	27	15308087	COCC1(CO)CCNC1	61330	O=[N+]([O-])c1ccc(Br)s1			O=C1C=CC(=O)c2c(O)ccc(O)c21	0.4375	CC(=O)Nc1ncc([N+](=O)[O-])s1	0.466667	272.326	1.4915	6	1	4	0.648944	1	75.84	0.915657	0.965721	0.788108	0.557575	0.258674	0.119239	0.152714	0.129993	0.0400024	0.282333	0.062091	0.0550111	0.214596	0.480785	0.999863	0.0772599	0.0143458	0.148478	0.166113	0.0540424	0.0877756
O=[N+]([O-])c1ccc(CN2CCC2(CO)CO)s1	101104	1	304	0.671922	0.71653	-1.66763	0.496419	1	real	2230	26630491	OCC1(CO)CCN1	3697134	O=[N+]([O-])c1ccc(CCl)s1			OCc1ccc(-c2ccc(-c3ccc(CO)s3)o2)s1	0.454545	O=[N+]([O-])c1ccc(/C=[N+](/[O-])CCO)o1	0.451613	258.299	0.5854	6	2	4	0.595828	0	86.84	0.76551	0.962158	0.750139	0.00953195	0.129975	0.108224	0.0211768	0.0588414	0.0434313	0.109973	0.00103402	0.124804	0.359801	0.14223	0.997307	0.00607793	0.00491013	0.00263729	0.00072874	0.00171066	0.0226697
O=[N+]([O-])c1ccc(CNC2(CO)CCSCC2)s1	111353	1	4582	0.645517	0.71323	-2.90578	0.51755	1	real	2230	22131368	NC1(CO)CCSCC1	3697134	O=[N+]([O-])c1ccc(CCl)s1			OCc1ccc(-c2ccc(-c3ccc(CO)s3)o2)s1	0.454545	O=[N+]([O-])c1ccc(/C=[N+](/[O-])CCO)o1	0.483871	288.394	2.004	6	2	4	0.640061	0	75.4	0.782371	0.951942	0.845056	0.129009	0.19641	0.251853	0.0387723	0.265023	0.10647	0.25278	0.010834	0.160168	0.397709	0.443145	0.998929	0.0155568	0.0167855	0.0151357	0.0139859	0.0109668	0.104671
CCOC(=O)N(c1nnc(S)s1)c1c([N+](=O)[O-])c(=O)n(C)c2ccccc12	109953	1	4005	0.617385	0.696797	-3.54749	0.459534	1	real	27	44512	CCOC(=O)Nc1nnc(S)s1	190100	Cn1c(=O)c([N+](=O)[O-])c(Cl)c2ccccc21			O=c1cccccc1O	0.5625	Cc1ncc([N+](=O)[O-])n1CCO	0.5	407.433	2.8815	10	1	4	0.305441	0	120.46	0.721735	0.861797	0.660469	0.294542	0.600753	0.284118	0.670633	0.0287765	0.137683	0.508371	0.461445	0.16456	0.251554	0.979289	0.998026	0.0345075	0.0140784	0.422095	0.12218	0.0546658	0.1534
CCC(CO)(CO)NC(=O)Nc1nnc(-c2ccc([N+](=O)[O-])cc2F)s1	105989	1	2345	0.617255	0.694632	-3.44089	0.43939	1	real	2430	8332189	Nc1nnc(-c2ccc([N+](=O)[O-])cc2F)s1	10389	CCC(N)(CO)CO			O=C(Nc1ccc(F)cc1)Nc1ccc(Cl)c([N+](=O)[O-])c1	0.514286	NC(=O)c1cc([N+](=O)[O-])cc([N+](=O)[O-])c1	0.590909	385.377	1.5073	8	4	4	0.416446	0	150.51	0.639721	0.469344	0.851706	0.094339	0.359805	0.253808	0.327845	0.0383916	0.102453	0.219545	0.218736	0.414471	0.396647	0.899306	0.994811	0.0215771	0.0107044	0.0942966	0.0446416	0.0083115	0.074718
CCOC(=O)c1nnc(S(=O)(=O)N2CCC(C(C)=O)C2)s1	121884	1	8888	0.622525	0.691223	-2.98039	0.51456	1	real	40	3625731	CC(=O)C1CCNC1	26334489	CCOC(=O)c1nnc(S(=O)(=O)F)s1			CCCCCCCCCCCCOC(=O)CS(=O)(=O)[O-]	0.37037	CC(=O)Nc1ccc(S(=O)(=O)c2ccc(NC(C)=O)cc2)cc1	0.347826	333.391	0.3144	8	0	4	0.713932	1	106.53	0.185574	0.827364	0.780869	0.670213	0.887431	0.296745	0.482542	0.060224	0.0545191	0.635376	0.0815546	0.0979738	0.0229336	0.96438	0.999987	0.00669559	0.0103521	0.161089	0.068165	0.0268224	0.134036
C=CCN(c1nnc(S)s1)c1c(C)ccc[n+]1[O-]	107427	1	2947	0.619254	0.6875	-2.96	0.469824	1	real	27	15320	C=CCNc1nnc(S)s1	26301650	Cc1ccc[n+]([O-])c1Cl			[O-][n+]1ccccc1SSc1cccc[n+]1[O-]	0.526316	[O-][n+]1cc[n+]([O-])c2ccccc21	0.6	280.378	2.09272	6	1	4	0.403142	0	55.96	0.331774	0.724907	0.745738	0.0859992	0.180799	0.239399	0.116424	0.0850442	0.126035	0.272797	0.0442465	0.239075	0.104684	0.885874	0.976827	0.0298187	0.0230286	0.0894024	0.0265727	0.0109307	0.156939
CN(c1ccc([N+](=O)[O-])cn1)c1nnc(S)s1	108750	1	3499	0.613113	0.686419	-3.23149	0.462109	1	real	27	33540	CNc1nnc(S)s1	2998349	O=[N+]([O-])c1ccc(F)nc1			Nc1nnc(Sc2ncc([N+](=O)[O-])s2)s1	0.454545	CC(=O)Nc1ncc([N+](=O)[O-])s1	0.466667	269.311	1.8979	8	1	4	0.520112	0	85.05	0.904218	0.88571	0.891854	0.484359	0.35829	0.149572	0.235765	0.0344242	0.0539561	0.427296	0.034648	0.196771	0.139077	0.983584	0.999669	0.0153399	0.00794352	0.674166	0.0575985	0.031655	0.305655
O=[N+]([O-])c1ccc(N2CC(n3ccnn3)C2)s1	104569	1	1754	0.620195	0.686193	-2.84116	0.450727	1	real	27	24366915	c1cn(C2CNC2)nn1	2018354	O=[N+]([O-])c1ccc(Cl)s1			O=C(N1CCCC1)n1ccnn1	0.458333	CC(=O)Nc1ncc([N+](=O)[O-])s1	0.433333	251.271	1.3091	7	0	4	0.606807	0	77.09	0.988992	0.96382	0.90037	0.950951	0.861959	0.124885	0.508669	0.0962319	0.0977157	0.310919	0.406221	0.101763	0.20288	0.952248	0.999976	0.0106425	0.00233487	0.552844	0.174451	0.048789	0.238823
NC1CCC(=O)N(c2nc3ccccn3c(=O)c2[N+](=O)[O-])CC1	106079	1	2383	0.611802	0.683427	-3.14461	0.443689	1	real	27	22813525	NC1CCNC(=O)CC1	45486	O=c1c([N+](=O)[O-])c(Cl)nc2ccccn12			Nc1cc2ccccc2cc1N	0.571429	Nc1ccc(S(=O)(=O)c2ccc(N)cc2)cc1	0.4375	317.305	0.4469	7	1	4	0.63308	1	123.84	0.836017	0.927903	0.909515	0.115552	0.0558129	0.164889	0.0502385	0.0785987	0.0192733	0.401402	0.0181194	0.113539	0.628464	0.896889	0.99854	0.0606402	0.0357628	0.155067	0.0394205	0.0495562	0.14447
O=[N+]([O-])c1cc(F)c(Br)cc1OC(F)NC1(CO)COC1	107373	1	2926	0.609791	0.683236	-3.24208	0.450018	1	real	27	10257705	NC1(CO)COC1	22554284	O=[N+]([O-])c1cc(F)c(Br)cc1OC(F)F			O=C1c2c(O)ccc([N+](=O)[O-])c2C(=O)c2c([N+](=O)[O-])ccc(O)c21	0.5	NC(=O)c1cc([N+](=O)[O-])cc([N+](=O)[O-])c1	0.454545	369.118	1.4792	6	2	4	0.341563	1	93.86	0.945393	0.871365	0.968762	0.527576	0.357373	0.111437	0.210671	0.223469	0.0449456	0.496913	0.190687	0.6255	0.49436	0.814084	0.999673	0.0264488	0.013369	0.043378	0.24546	0.0238317	0.0449358
O=C(Nc1cc([N+](=O)[O-])ccc1Sc1cccs1)C(=O)NC1(CO)COC1	101778	1	586	0.595018	0.682474	-3.99172	0.297145	1	real	2718	10257705	NC1(CO)COC1	4969777	Nc1cc([N+](=O)[O-])ccc1Sc1cccs1			O=C(Nc1ccc([N+](=O)[O-])cc1O)Nc1ccccc1Br	0.540541	NC(=O)c1cc([N+](=O)[O-])cc([N+](=O)[O-])c1	0.590909	409.445	1.6235	8	3	4	0.375319	0	130.8	0.77759	0.445634	0.525539	0.242654	0.546706	0.192618	0.445169	0.0608323	0.0896682	0.374186	0.433028	0.187943	0.174912	0.917361	0.979874	0.0302962	0.0169666	0.278552	0.161153	0.0308804	0.156343
C[N+](C)(C)CCOC(=O)C12CCCN(CC1)S2(=O)=O	120704	1	8418	0.650585	0.68213	-1.00381	0.601229	1	real	1458	26042767	O=C(O)C12CCCN(CC1)S2(=O)=O	50313	C[N+](C)(C)CCBr			CCCCCCCCCCCCCC[N+](C)(C)C	0.466667	C1N2CN3CN1CN(C2)C3	0.333333	291.393	-0.1961	4	0	4	0.531617	2	63.68	0.44855	0.740756	0.188387	0.00103292	0.00530303	0.163902	0.000195709	0.117264	0.00285184	0.710017	0.000771819	0.0413603	0.00337302	0.065726	0.0517512	0.0104817	0.0221947	0.000323087	0.00743717	0.0412457	0.066992
O=C1CC(=O)N(c2ccc(F)cc2)N=C1C(=O)NC(CO)(CO)CO	109990	1	4020	0.616464	0.67929	-2.67851	0.491055	1	real	22	36894	NC(CO)(CO)CO	17586772	O=C(O)C1=NN(c2ccc(F)cc2)C(=O)CC1=O			Fc1ccc(Nc2nc3ccccc3nc2Nc2ccc(F)cc2)cc1	0.458333	NNC(=O)c1ccncc1	0.47619	353.306	-1.6806	7	4	4	0.450533	0	139.53	0.217463	0.471766	0.862142	0.0632845	0.0695968	0.287048	0.0534133	0.0302924	0.00908248	0.171618	0.00468556	0.621788	0.114037	0.74005	0.989483	0.0351554	0.0339427	0.0449026	0.00638275	0.00120722	0.0198792
O=C(Nc1nnc(SCc2ccc(F)cc2)s1)NC(CO)(CO)CO	109482	2	3806	0.611446	0.679263	-2.94531	0.532484	1	real	2430	5951	Nc1nnc(SCc2ccc(F)cc2)s1	36894	NC(CO)(CO)CO			CCCCc1ccc(NS(=O)(=O)c2ccc(F)cc2)cc1	0.441176	NNC(=O)c1ccncc1	0.428571	388.446	0.8067	8	5	4	0.334354	0	127.6	0.0829606	0.569149	0.843601	0.0950712	0.433255	0.504953	0.260462	0.0602331	0.0947573	0.186599	0.157255	0.262494	0.280335	0.786299	0.974715	0.0209374	0.0147855	0.0423394	0.00642169	0.00333776	0.042278
CCN(c1ccc([N+](=O)[O-])nc1)c1nnc(S)s1	103362	1	1247	0.595273	0.678717	-3.78105	0.361823	1	real	27	37959	CCNc1nnc(S)s1	55802	O=[N+]([O-])c1ccc(Br)cn1			CCOc1ccc(C(=O)Nc2ncc([N+](=O)[O-])s2)cc1	0.428571	CC(=O)Nc1ncc([N+](=O)[O-])s1	0.466667	283.338	2.288	8	1	4	0.526179	0	85.05	0.904434	0.871931	0.829499	0.472884	0.452522	0.104939	0.259962	0.0520634	0.105019	0.37588	0.0671065	0.202559	0.130944	0.949778	0.998933	0.0249942	0.00808438	0.619581	0.0434696	0.0490649	0.231333
CN(c1nnc(S)s1)c1nnc(C#N)s1	103861	2	1460	0.590155	0.672814	-3.745	0.454264	1	real	27	33540	CNc1nnc(S)s1	3897569	N#Cc1nnc(Br)s1			CN(C)c1ccc(C(c2ccc(N(C)C)cc2)c2ccc(N(C)C)cc2)cc1	0.235294	Cc1nnc(NS(=O)(=O)c2ccc(N)cc2)s1	0.21875	256.341	1.31788	9	1	4	0.816338	0	78.59	0.282271	0.780992	0.852277	0.612746	0.645087	0.0701603	0.646584	0.0178636	0.0907863	0.435394	0.124167	0.110315	0.0454692	0.973581	0.999535	0.0112041	0.0114466	0.783741	0.183549	0.041754	0.0938083
CN(c1nnc(S)s1)c1ncc(C(F)(F)F)cc1[N+](=O)[O-]	121257	1	8641	0.58817	0.672031	-3.81003	0.459382	1	real	27	33540	CNc1nnc(S)s1	3455293	O=[N+]([O-])c1cc(C(F)(F)F)cnc1Cl			O=[N+]([O-])c1cc(C(F)(F)F)c(Cl)c([N+](=O)[O-])c1Nc1ncc(C(F)(F)F)cc1Cl	0.488889	CC(=O)Nc1ncc([N+](=O)[O-])s1	0.466667	337.308	2.9167	8	1	4	0.526509	0	85.05	0.711508	0.954736	0.857779	0.593091	0.729423	0.0863268	0.562971	0.0305067	0.113487	0.564643	0.242636	0.289295	0.133116	0.966539	0.999805	0.0439175	0.0143056	0.543592	0.165948	0.0674177	0.213079
O=[N+]([O-])c1ccc(NC[C@@H]2CO[C@@H](CO)CO2)s1	101482	1	463	0.611936	0.671038	-2.48773	0.399134	1	real	27	27223565	NC[C@@H]1CO[C@@H](CO)CO1	61330	O=[N+]([O-])c1ccc(Br)s1			OCc1ccc(-c2ccc(-c3ccc(CO)s3)o2)s1	0.454545	CC(=O)Nc1ncc([N+](=O)[O-])s1	0.5	274.298	0.8445	7	2	4	0.610265	2	93.86	0.997802	0.896815	0.950295	0.465331	0.173868	0.0519737	0.0560795	0.0555259	0.00568137	0.17634	0.0344683	0.309332	0.14675	0.879243	0.999607	0.0500642	0.00520367	0.174533	0.397509	0.0766172	0.172412
O=C(COC(=O)C12CCCN(CC1)S2(=O)=O)c1ccc2c(c1)CCC2	117939	1	7285	0.594632	0.665931	-3.14475	0.479305	1	real	1458	26042767	O=C(O)C12CCCN(CC1)S2(=O)=O	16514	O=C(CCl)c1ccc2c(c1)CCC2			O=C1CCc2ccccc2C1	0.421053	NNC(=O)c1ccncc1	0.428571	363.435	1.4693	5	0	4	0.597707	2	80.75	0.554974	0.969053	0.711291	0.691093	0.967386	0.253034	0.798276	0.145183	0.251103	0.795812	0.763607	0.0456379	0.0841355	0.732566	0.999985	0.211566	0.357207	0.145934	0.220951	0.141358	0.44709
COC(=O)C1(CC(C)=O)CN(S(=O)(=O)c2nnc(-c3ccccc3)s2)C1	118804	1	7640	0.5774	0.662941	-3.9089	0.439231	1	real	40	26590464	COC(=O)C1(CC(C)=O)CNC1	6770810	O=S(=O)(F)c1nnc(-c2ccccc2)s1			O=c1cccccc1O	0.5	O=C(O)C(O)c1ccccc1	0.5	395.462	1.3479	8	0	4	0.679609	0	106.53	0.278753	0.635253	0.777178	0.546094	0.935651	0.418581	0.843901	0.0843921	0.0577295	0.696396	0.61794	0.116492	0.0778844	0.976474	0.999968	0.0341661	0.0207683	0.153496	0.242164	0.0994833	0.19311
COC(=O)C1(CO)CN(c2ccc([N+](=O)[O-])cc2N2CCOC2=O)C1	113035	1	5265	0.594626	0.660557	-2.86318	0.473459	1	real	27	22694619	COC(=O)C1(CO)CNC1	3896535	O=C1OCCN1c1cc([N+](=O)[O-])ccc1Cl			O=[N+]([O-])c1ccc2c(c1)S(=O)(=O)C=C2	0.5	NC(=O)c1cc([N+](=O)[O-])cc([N+](=O)[O-])c1	0.590909	351.315	0.5231	8	1	4	0.46275	0	122.45	0.852185	0.577055	0.732924	0.133483	0.26767	0.062486	0.168548	0.0361135	0.0154737	0.325727	0.150889	0.106835	0.173676	0.838639	0.998701	0.0483879	0.0166032	0.185385	0.193285	0.0194884	0.122643
CCOC(=O)N(c1nnc(S)s1)c1cccnc1[N+](=O)[O-]	107479	2	2968	0.580254	0.657361	-3.46368	0.457783	1	real	27	44512	CCOC(=O)Nc1nnc(S)s1	2795740	O=[N+]([O-])c1ncccc1F			O=C1C(=O)c2ncccc2-c2cccnc21	0.526316	O=[N+]([O-])c1ccc(O)c2ncccc12	0.533333	327.347	2.4246	9	1	4	0.397035	0	111.35	0.839927	0.874082	0.75093	0.255521	0.471741	0.125282	0.390489	0.0195164	0.0834886	0.363738	0.067715	0.126591	0.18468	0.970157	0.998413	0.0147949	0.0034401	0.345279	0.042126	0.049305	0.206159
O=C(CNC1(CO)COC1)NCCN1C(=O)SC(=Cc2ccccc2F)C1=O	101719	2	563	0.592503	0.657182	-2.79967	0.404033	1	real	2230	10257705	NC1(CO)COC1	9889	O=C(CCl)NCCN1C(=O)SC(=Cc2ccccc2F)C1=O			CCOC(=O)N1C/C(=C\c2ccccc2F)C(=O)/C(=C/c2ccccc2F)C1	0.564103	[O-][n+]1cc[n+]([O-])c2ccccc21	0.466667	409.439	0.3291	7	3	4	0.531224	0	107.97	0.675982	0.867405	0.803968	0.0586375	0.174592	0.206394	0.041531	0.0772925	0.0191974	0.313151	0.240927	0.247467	0.453794	0.786941	0.992278	0.030546	0.0155578	0.00804398	0.0273736	0.00813731	0.0540522
O=C(OCc1ccc([N+](=O)[O-])cc1[N+](=O)[O-])C12CCCN(CC1)S2(=O)=O	109463	1	3799	0.569958	0.656681	-3.97834	0.395641	1	real	1458	26042767	O=C(O)C12CCCN(CC1)S2(=O)=O	73300	O=[N+]([O-])c1ccc(CBr)c([N+](=O)[O-])c1			O=[N+]([O-])c1ccc2c(c1)S(=O)(=O)C=C2	0.571429	NC(=O)c1cc([N+](=O)[O-])cc([N+](=O)[O-])c1	0.590909	385.354	1.1143	8	0	4	0.415365	2	149.96	0.923358	0.946044	0.629319	0.706535	0.824648	0.133	0.594017	0.114322	0.156475	0.832446	0.641892	0.0643246	0.0871358	0.953767	0.999788	0.149021	0.0437042	0.0610688	0.552911	0.284618	0.298606
O=[N+]([O-])c1cc[n+]([O-])cc1N1C[C@H]2COC[C@@]2(CO)C1	102169	1	744	0.600642	0.651387	-2.06074	0.437267	1	real	27	26764269	OC[C@]12CNC[C@H]1COC2	2990197	O=[N+]([O-])c1cc[n+]([O-])cc1F			O=C1c2c(O)ccc([N+](=O)[O-])c2C(=O)c2c([N+](=O)[O-])ccc(O)c21	0.5	[O-][n+]1cc[n+]([O-])c2ccccc21	0.466667	281.268	-0.3267	6	1	4	0.35215	2	102.78	0.718093	0.776218	0.669376	0.00298399	0.00332411	0.0324804	0.00207312	0.0372058	0.00743365	0.151251	0.00121358	0.0357015	0.121996	0.457307	0.988075	0.0913164	0.0374095	0.009814	0.0265508	0.00791973	0.0649873
O=C1OCCN1c1cc([N+](=O)[O-])ccc1NCC1(CO)COC1	108643	1	3456	0.576659	0.649308	-3.23347	0.42648	1	real	27	2802614	NCC1(CO)COC1	3896535	O=C1OCCN1c1cc([N+](=O)[O-])ccc1Cl			O=[N+]([O-])c1ccc2c(c1)S(=O)(=O)C=C2	0.535714	NC(=O)c1cc([N+](=O)[O-])cc([N+](=O)[O-])c1	0.590909	323.305	0.9722	7	2	4	0.591971	0	114.17	0.894667	0.601728	0.816183	0.0809413	0.0560045	0.0505485	0.0417345	0.0322725	0.00799513	0.158288	0.0216975	0.17097	0.220642	0.593876	0.994069	0.0591965	0.0163172	0.0547959	0.0914341	0.016362	0.135803
CC(=O)c1cc(F)cc(CN2CCN(C(=O)c3ccc([N+](=O)[O-])s3)CC2)c1O	102190	1	753	0.578904	0.647741	-3.03135	0.358932	1	real	2230	706385	O=C(c1ccc([N+](=O)[O-])s1)N1CCNCC1	7366	CC(=O)c1cc(F)cc(CCl)c1O			Cc1cc(O)cc(C)c1O	0.5	CC(=O)Nc1ncc([N+](=O)[O-])s1	0.533333	407.423	2.6616	7	1	4	0.46426	0	103.99	0.805118	0.899167	0.683011	0.316571	0.684777	0.372213	0.50032	0.182594	0.541461	0.526884	0.304675	0.17595	0.335928	0.848283	0.993601	0.0288852	0.0141912	0.0302685	0.0583116	0.0246655	0.156155
O=C1N(c2ccc([N+](=O)[O-])s2)CCC12CNC2	102329	1	811	0.588324	0.646887	-2.48309	0.403536	1	real	27	3061193	O=C1NCCC12CNC2	2018354	O=[N+]([O-])c1ccc(Cl)s1			O=C1NC(=S)S/C1=C/c1ccccc1[N+](=O)[O-]	0.416667	O=C1CN(/N=C/c2ccc([N+](=O)[O-])o2)C(=O)N1	0.421053	253.283	0.9826	5	1	4	0.62947	0	75.48	0.975131	0.965325	0.869886	0.672174	0.49403	0.15526	0.253877	0.149098	0.0274127	0.5408	0.117028	0.11492	0.125822	0.772379	0.999692	0.0567285	0.0134907	0.251712	0.135003	0.0905332	0.397289
O=C(c1ccc([N+](=O)[O-])s1)N1CCN(CCn2ccc([N+](=O)[O-])n2)CC1	100593	1	87	0.565818	0.646452	-3.66309	0.276854	1	real	2230	706385	O=C(c1ccc([N+](=O)[O-])s1)N1CCNCC1	2339464	O=[N+]([O-])c1ccn(CCBr)n1			CN1CCN(C(=O)/C=C/c2ccc([N+](=O)[O-])o2)CC1	0.461538	CC(=O)Nc1ncc([N+](=O)[O-])s1	0.5	380.386	1.219	9	0	4	0.544213	0	127.65	0.967458	0.964629	0.544145	0.170784	0.526338	0.265562	0.140489	0.164158	0.191972	0.553233	0.0677404	0.311673	0.63242	0.893657	0.92613	0.0164173	0.00479684	0.0120382	0.0366809	0.0479142	0.101277
C[N+](C)(C)CCOC(=O)c1cc([N+](=O)[O-])ccc1Sc1ccccc1F	113151	1	5310	0.563728	0.646348	-3.76937	0.415187	1	real	1458	41826	O=C(O)c1cc([N+](=O)[O-])ccc1Sc1ccccc1F	50313	C[N+](C)(C)CCBr			C[N+](C)(C)CCC(=O)c1ccc2ccccc2c1	0.533333	NC(=O)c1cc([N+](=O)[O-])cc([N+](=O)[O-])c1	0.590909	379.433	3.7481	5	0	4	0.317157	0	69.44	0.525065	0.792534	0.50734	0.506808	0.260881	0.234141	0.0564652	0.404203	0.577998	0.818885	0.261383	0.412858	0.01565	0.369985	0.6091	0.0281228	0.0127012	0.00706941	0.176468	0.0744268	0.122936
O=C(CCN1C(=O)C(=Cc2ccc(F)cc2)SC1=S)N[C@H]1C(=O)NC[C@@H]1O	114065	1	5689	0.57568	0.644804	-3.04957	0.452983	1	real	22	27925446	N[C@H]1C(=O)NC[C@@H]1O	43186	O=C(O)CCN1C(=O)C(=Cc2ccc(F)cc2)SC1=S			CCc1ccc(/C=C2/SC(=S)NC2=O)cc1	0.575758	NNC(=O)c1ccncc1	0.428571	409.464	0.3925	6	3	4	0.480884	2	98.74	0.539474	0.564498	0.762323	0.137659	0.332615	0.36594	0.184951	0.104974	0.0234451	0.298431	0.124055	0.293472	0.254265	0.926572	0.97905	0.0433637	0.0298126	0.0239523	0.0529282	0.0140099	0.0957861
CC1(C)CN(c2ncc([N+](=O)[O-])s2)C(=O)C1N	123650	1	9605	0.58618	0.643473	-2.41865	0.498696	1	real	27	3341149	CC1(C)CNC(=O)C1N	82580	O=[N+]([O-])c1cnc(Br)s1			Nc1nnc(Sc2ncc([N+](=O)[O-])s2)s1	0.575758	CC(=O)Nc1ncc([N+](=O)[O-])s1	0.6	256.287	0.7514	6	1	4	0.620992	1	102.36	0.970708	0.956232	0.931042	0.795645	0.837526	0.107041	0.479581	0.0492624	0.00943914	0.464869	0.284277	0.223362	0.061147	0.833695	0.99999	0.0106994	0.00533531	0.523625	0.280572	0.0729222	0.405732
O=C(Nc1cc(Br)cc(C(F)(F)F)c1O)C12CCCN(CC1)S2(=O)=O	109625	1	3864	0.55619	0.640416	-3.86114	0.386715	1	real	22	22557662	Nc1cc(Br)cc(C(F)(F)F)c1O	26042767	O=C(O)C12CCCN(CC1)S2(=O)=O			O=C(Nc1cc(C(F)(F)F)ccc1O)Nc1cc(C(F)(F)F)ccc1O	0.518519	C1N2CN3CN1CN(C2)C3	0.333333	443.241	2.6801	4	2	4	0.688844	2	86.71	0.343219	0.876465	0.585476	0.708576	0.897789	0.269092	0.662848	0.119027	0.322122	0.814045	0.75196	0.242728	0.047477	0.696111	0.99986	0.0865205	0.100047	0.164138	0.591796	0.161787	0.455201
CCc1nn2c(=O)cc(CN3CCN(C(=O)c4ccc([N+](=O)[O-])s4)CC3)nc2s1	123792	1	9663	0.558337	0.637013	-3.56796	0.4461	1	real	2230	706385	O=C(c1ccc([N+](=O)[O-])s1)N1CCNCC1	37604	CCc1nn2c(=O)cc(CCl)nc2s1			O=C1c2c(O)ccc([N+](=O)[O-])c2C(=O)c2c([N+](=O)[O-])ccc(O)c21	0.5	CC(=O)Nc1ncc([N+](=O)[O-])s1	0.533333	434.503	1.6411	10	0	4	0.442906	0	113.95	0.880781	0.962236	0.55696	0.14316	0.664257	0.311061	0.54088	0.14998	0.138768	0.735468	0.283488	0.18706	0.647602	0.944907	0.995692	0.015526	0.0150461	0.0228828	0.0886661	0.0364577	0.0962495
CC#CCNc1nc2ccccn2c(=O)c1[N+](=O)[O-]	102396	1	838	0.561933	0.636102	-3.32797	0.331831	1	real	27	3272200	CC#CCN	45486	O=c1c([N+](=O)[O-])c(Cl)nc2ccccn12			O=c1c2ccccc2[se]n1CCn1[se]c2ccccc2c1=O	0.458333	Cc1c(CO)[n+]([O-])c2ccccc2[n+]1[O-]	0.416667	258.237	1.0379	6	1	4	0.504379	0	89.54	0.934941	0.862171	0.870577	0.856221	0.187316	0.200209	0.196501	0.124073	0.172981	0.535967	0.171288	0.193399	0.174455	0.969106	0.999676	0.0514163	0.0121775	0.704566	0.0441733	0.0563165	0.182429
CC(=O)c1cc(N2C[C@](C)(CO)[C@](C)(CO)C2)cc(CCl)c1O	109335	1	3747	0.567351	0.635549	-3.00937	0.428562	1	real	2230	24223728	C[C@]1(CO)CNC[C@@]1(C)CO	7366	CC(=O)c1cc(F)cc(CCl)c1O			Cc1cc(O)cc(C)c1O	0.5	Cc1cc(O)cc(C)c1Cl	0.4375	341.835	2.1508	5	3	4	0.564536	2	81	0.574346	0.5025	0.658748	0.39086	0.219142	0.0659505	0.116562	0.119923	0.191233	0.533045	0.400248	0.255687	0.10923	0.114616	0.997631	0.148268	0.0369958	0.173029	0.210823	0.0666315	0.163337
O=[N+]([O-])c1ccc(N2CC=CC2)cn1	103298	1	1219	0.574524	0.628816	-2.27289	0.421714	1	real	27	3048537	C1=CCNC1	2998252	O=[N+]([O-])c1ccc(F)cn1			O=C1CC(c2ccc([N+](=O)[O-])cc2)=NN1c1ccccc1	0.388889	O=[N+]([O-])c1ccc(O)c2ncccc12	0.433333	191.19	1.366	4	0	4	0.4021	0	59.27	0.970085	0.984466	0.919201	0.859747	0.451483	0.196737	0.0903171	0.234915	0.0339234	0.397137	0.0235889	0.244096	0.0493341	0.856952	0.999901	0.0251693	0.00933844	0.269053	0.0183189	0.0154201	0.177911
NCC1CC(=O)N(C(=O)C2=NN(c3ccc(F)cc3)C(=O)CC2=O)C1	117858	1	7249	0.543095	0.626552	-3.8339	0.405805	1	real	22	11816259	NCC1CNC(=O)C1	17586772	O=C(O)C1=NN(c2ccc(F)cc2)C(=O)CC1=O			O=c1c2cccnc2sn1-c1ccc(F)cc1	0.454545	NNC(=O)c1ccncc1	0.428571	346.318	-0.1787	6	1	4	0.602516	1	113.14	0.313242	0.964133	0.929709	0.26666	0.156109	0.193127	0.0536858	0.0958641	0.0139393	0.370648	0.0819856	0.251539	0.302078	0.926883	0.999769	0.0391641	0.0403294	0.116796	0.0412697	0.00465253	0.0465928
O=c1c([N+](=O)[O-])c(N2CC3(CCCCO3)C2)nc2ccccn12	110364	1	4171	0.541564	0.62603	-3.88835	0.373689	1	real	27	9308878	C1CCC2(CNC2)OC1	45486	O=c1c([N+](=O)[O-])c(Cl)nc2ccccn12			O=C1C=CC(=O)c2cc3ccccc3cc21	0.444444	O=[N+]([O-])c1c(Cl)cccc1-c1c[nH]cc1Cl	0.4	316.317	1.362	7	0	4	0.613666	0	89.98	0.883711	0.961536	0.911508	0.6126	0.294642	0.154459	0.151757	0.142933	0.0278344	0.522502	0.157775	0.043656	0.462467	0.931635	0.999885	0.0398116	0.0350328	0.203525	0.144872	0.056419	0.203875
CCOC(=O)NS(=O)(=O)N1CCC(C)(Nc2cc(F)c(CO)cc2[N+](=O)[O-])C1	121350	0	8677	0.554783	0.618554	-2.78979	0	1	real	27	27066438	CCOC(=O)NS(=O)(=O)N1CCC(C)(N)C1	9163621	O=[N+]([O-])c1cc(CO)c(F)cc1F			O=C1c2c(O)ccc([N+](=O)[O-])c2C(=O)c2c([N+](=O)[O-])ccc(O)c21	0.541667	NC(=O)c1cc([N+](=O)[O-])cc([N+](=O)[O-])c1	0.545455	420.419	1.0934	8	3	4	0.437999	1	151.11	0.578623	0.348292	0.518946	0.154357	0.738187	0.165332	0.497934	0.0713967	0.190712	0.449215	0.546543	0.397557	0.319317	0.866379	0.997958	0.0119808	0.0213734	0.0388983	0.211488	0.0178789	0.0797418
CCN(CC)C1CN(c2c([N+](=O)[O-])c(=O)n(C)c3ccccc23)C1	119608	1	7968	0.548359	0.616945	-3.04872	0.438611	1	real	27	7108343	CCN(CC)C1CNC1	190100	Cn1c(=O)c([N+](=O)[O-])c(Cl)c2ccccc21			O=c1c2ccccc2[se]n1CCn1[se]c2ccccc2c1=O	0.541667	C1N2CN3CN1CN(C2)C3	0.5	330.388	1.9771	6	0	4	0.619066	0	71.62	0.87865	0.992078	0.924861	0.188574	0.125397	0.246301	0.0279049	0.362967	0.27394	0.62656	0.114396	0.20636	0.788451	0.617331	0.998707	0.0131982	0.0189806	0.0733726	0.0136956	0.00716942	0.0297892
CCN1CC(CNc2c[n+]([O-])ccc2[N+](=O)[O-])OC1=O	105311	1	2064	0.557223	0.613218	-2.37952	0.419041	1	real	27	22975582	CCN1CC(CN)OC1=O	2990197	O=[N+]([O-])c1cc[n+]([O-])cc1F			O=C1c2c(O)ccc([N+](=O)[O-])c2C(=O)c2c([N+](=O)[O-])ccc(O)c21	0.5	CSCC1CN(/N=C/c2ccc([N+](=O)[O-])o2)C(=O)O1	0.468085	282.256	0.4808	6	1	4	0.363659	1	111.65	0.959845	0.660406	0.838881	0.0197275	0.0490343	0.0426322	0.00693445	0.017346	0.00953189	0.152977	0.00470383	0.189916	0.137388	0.813119	0.945174	0.0550554	0.008224	0.0135682	0.0181303	0.0271228	0.197871
CNC[C@@H]1CCC(=O)N1c1nc2ccccn2c(=O)c1[N+](=O)[O-]	102461	1	866	0.539073	0.611358	-3.25201	0.316397	1	real	27	24702041	CNC[C@@H]1CCC(=O)N1	45486	O=c1c([N+](=O)[O-])c(Cl)nc2ccccn12			O=C1CCc2ccccc2C1	0.526316	O=[N+]([O-])c1c(Cl)cccc1-c1c[nH]cc1Cl	0.433333	317.305	0.3175	7	1	4	0.642044	1	109.85	0.83233	0.892191	0.874541	0.0468938	0.016182	0.165874	0.00890928	0.0471892	0.00982765	0.364359	0.00613749	0.107772	0.607036	0.939878	0.995939	0.0245598	0.0156409	0.0405405	0.0082921	0.0103129	0.0686634
C=CCN(c1cccc(C(C)=O)n1)c1nnc(S)s1	117027	1	6905	0.534572	0.608276	-3.33091	0.411345	1	real	27	15320	C=CCNc1nnc(S)s1	3033815	CC(=O)c1cccc(F)n1			CC(=O)c1c(C)cc2cccc(O)c2c1O	0.4	O=C(O)C(O)c1ccccc1	0.388889	292.389	2.7485	7	1	4	0.521475	0	58.98	0.474763	0.922958	0.831241	0.814677	0.6638	0.18277	0.404134	0.100195	0.260307	0.383104	0.263342	0.105892	0.129307	0.931013	0.999897	0.0290989	0.0116397	0.723769	0.0602687	0.00909423	0.153559
CCC(O)CN(C)c1c[n+]([O-])ccc1[N+](=O)[O-]	113435	1	5427	0.561556	0.607748	-1.861	0.477739	1	real	27	7370748	CCC(O)CNC	2990197	O=[N+]([O-])c1cc[n+]([O-])cc1F			O=C1c2c(O)ccc([N+](=O)[O-])c2C(=O)c2c([N+](=O)[O-])ccc(O)c21	0.5	[O-][n+]1cc[n+]([O-])c2ccccc21	0.466667	241.247	0.4353	5	1	4	0.349085	1	93.55	0.456697	0.603237	0.720215	0.0267775	0.0505255	0.145075	0.00941358	0.0499996	0.0819868	0.127972	0.00530114	0.24116	0.0521302	0.444864	0.989926	0.0309283	0.0199312	0.0138657	0.00642025	0.00399153	0.036967
O=C(c1ccc([N+](=O)[O-])s1)N1CCN(CC2CC(CO)CO2)CC1	116276	1	6604	0.559217	0.607184	-1.95644	0.47917	1	real	2230	706385	O=C(c1ccc([N+](=O)[O-])s1)N1CCNCC1	26300113	OCC1COC(CI)C1			CCOC(=O)NC(=O)c1ccsc1NC(=O)c1ccc([N+](=O)[O-])s1	0.446809	NC(=O)c1cc([N+](=O)[O-])cc([N+](=O)[O-])c1	0.5	355.416	0.8115	7	1	4	0.620238	2	96.15	0.929214	0.945958	0.523487	0.0836106	0.27681	0.259424	0.109216	0.174478	0.0918071	0.438047	0.0220329	0.168666	0.593963	0.491849	0.985126	0.0233735	0.0144897	0.0128245	0.0366434	0.0495093	0.125141
CC(O)C1(NC(=O)C2=NN(c3ccc(F)cc3)C(=O)CC2=O)COC1	108815	1	3526	0.537125	0.60506	-3.02581	0.396504	1	real	22	27170644	CC(O)C1(N)COC1	17586772	O=C(O)C1=NN(c2ccc(F)cc2)C(=O)CC1=O			Fc1ccc(Nc2nc3ccccc3nc2Nc2ccc(F)cc2)cc1	0.5	O=C(O)C(O)c1ccccc1	0.5	349.318	-0.2465	6	2	4	0.729179	1	108.3	0.481999	0.696241	0.928397	0.0908774	0.0946837	0.250573	0.0824648	0.0231011	0.00144866	0.336329	0.00433336	0.399672	0.104746	0.949324	0.999537	0.03174	0.0514922	0.114942	0.0595767	0.00237677	0.0454456
O=C1NCNC12CN(c1ccc([N+](=O)[O-])s1)C2	108076	0	3219	0.543083	0.604682	-2.68757	0	1	real	27	3100821	O=C1NCNC12CNC2	61330	O=[N+]([O-])c1ccc(Br)s1			O=C1NC(=S)S/C1=C/c1ccccc1[N+](=O)[O-]	0.416667	CC(=O)Nc1ncc([N+](=O)[O-])s1	0.4	254.271	-0.108	6	2	4	0.567806	0	87.51	0.990731	0.913516	0.919657	0.681991	0.493062	0.100075	0.178485	0.0751134	0.0111227	0.50402	0.130214	0.134823	0.103829	0.885493	0.99954	0.044929	0.00541326	0.360676	0.119859	0.0609114	0.352119
O=C1NC[C@@H](CNC(F)(F)c2cc([N+](=O)[O-])c(Cl)c([N+](=O)[O-])c2)O1	121903	0	8896	0.532636	0.604024	-3.21137	0	1	real	27	22357973	NC[C@@H]1CNC(=O)O1	10471	O=[N+]([O-])c1cc(C(F)(F)F)cc([N+](=O)[O-])c1Cl			O=[N+]([O-])c1ccc(Cl)c2nonc12	0.518519	NC(=O)c1cc([N+](=O)[O-])cc([N+](=O)[O-])c1	0.454545	366.664	1.9037	7	2	4	0.445308	1	136.64	0.987859	0.818789	0.962376	0.330478	0.441775	0.0522735	0.0600728	0.0550022	0.0354688	0.434348	0.210193	0.755036	0.331236	0.956932	0.991702	0.0719347	0.00490943	0.0127935	0.210117	0.0864903	0.256097
CN(Cc1ccc([N+](=O)[O-])s1)CC(C)(CO)CO	102939	1	1070	0.556426	0.603572	-1.91622	0.419959	1	real	2230	3400733	CNCC(C)(CO)CO	3697134	O=[N+]([O-])c1ccc(CCl)s1			OCc1ccc(-c2ccc(-c3ccc(CO)s3)o2)s1	0.454545	CC(=O)Nc1ncc([N+](=O)[O-])s1	0.466667	274.342	1.079	6	2	4	0.573646	0	86.84	0.397767	0.883166	0.582987	0.0044785	0.0369637	0.117271	0.0123522	0.0994932	0.101494	0.194245	0.00153518	0.274185	0.258257	0.0394863	0.94155	0.0121234	0.00998797	0.00135108	0.00118075	0.0077635	0.0392764
CCN(CC(=O)NCCN1C(=O)SC(=Cc2ccc(C(C)(C)C)cc2)C1=O)CC(C)O	120738	1	8431	0.527113	0.599541	-3.27146	0.412388	1	real	2230	2020738	CCNCC(C)O	9608	CC(C)(C)c1ccc(C=C2SC(=O)N(CCNC(=O)CCl)C2=O)cc1			CC(C)C(C(=O)O)N1C(=O)/C(=C\c2ccc(Br)cc2)SC1=S	0.536585	O=C(O)C(O)c1ccccc1	0.444444	447.601	2.8393	6	2	4	0.566026	1	89.95	0.1658	0.882374	0.518609	0.432164	0.767872	0.307639	0.43941	0.178141	0.369609	0.493699	0.729109	0.325596	0.408516	0.718839	0.997132	0.00626368	0.00908721	0.0401006	0.0281009	0.00600149	0.033944
CN1C[C@@H](CNc2ccc([N+](=O)[O-])cc2Cl)OC1=O	107508	0	2981	0.525956	0.599334	-3.32241	0	1	real	27	24116224	CN1C[C@@H](CN)OC1=O	58227	O=[N+]([O-])c1ccc(Cl)c(Cl)c1			O=[N+]([O-])c1ccc(Cl)c2nonc12	0.555556	NC(=O)c1cc([N+](=O)[O-])cc([N+](=O)[O-])c1	0.5	285.687	2.1107	5	1	4	0.676324	1	84.71	0.992071	0.867968	0.954885	0.557276	0.451165	0.0734915	0.0245295	0.0857752	0.0370574	0.488071	0.330472	0.31958	0.21323	0.952459	0.999904	0.0167513	0.00371032	0.199239	0.21746	0.0251997	0.226616
O=[N+]([O-])c1ccc(N2CC3(C2)OCCCC3O)s1	109371	1	3762	0.534229	0.598288	-2.82546	0.4043	1	real	27	26395625	OC1CCCOC12CNC2	2018354	O=[N+]([O-])c1ccc(Cl)s1			O=C1c2c(O)ccc([N+](=O)[O-])c2C(=O)c2c([N+](=O)[O-])ccc(O)c21	0.416667	CC(=O)Nc1ncc([N+](=O)[O-])s1	0.466667	270.31	1.3864	6	1	4	0.648855	1	75.84	0.956605	0.943876	0.866959	0.759329	0.627728	0.175342	0.251694	0.109954	0.0155594	0.341159	0.0341448	0.0505566	0.144062	0.82039	0.999912	0.0537693	0.035839	0.252405	0.240828	0.0851897	0.366116
C=CCSc1nnc(NC(=O)NC(CC)(CO)CO)s1	110758	1	4334	0.538789	0.596473	-2.48654	0.430758	1	real	2430	4803	C=CCSc1nnc(N)s1	10389	CCC(N)(CO)CO			CCCCC/C=C\C/C=C\C/C=C\C/C=C\CCCC(=O)O	0.32	CCCCCCCCCCCCCCCCCCCCCCO	0.384615	318.424	1.0711	7	4	4	0.324386	0	107.37	0.102843	0.819795	0.799131	0.0643963	0.32018	0.279204	0.196967	0.0286751	0.0451369	0.104432	0.0461475	0.114619	0.173277	0.624274	0.99752	0.00723015	0.00542457	0.0405508	0.00284044	0.00146	0.0363112
CN(C(=O)C1=NN(c2ccc(F)cc2)C(=O)CC1=O)C(=O)[C@H]1C[C@H](O)CN1	124029	1	9757	0.535496	0.596215	-2.64896	0.442747	1	real	22	19667918	CNC(=O)[C@H]1C[C@H](O)CN1	17586772	O=C(O)C1=NN(c2ccc(F)cc2)C(=O)CC1=O			O=C1CC(c2ccc([N+](=O)[O-])cc2)=NN1c1ccccc1	0.444444	O=C(O)C1=CC[C@@H]2CC(=O)N12	0.384615	376.344	-0.8047	7	2	4	0.526333	2	119.38	0.2381	0.508044	0.896786	0.0529898	0.0261635	0.323466	0.0115467	0.0376046	0.00629763	0.261993	0.0259887	0.240526	0.23773	0.960683	0.998641	0.0221891	0.0530937	0.0755603	0.0413519	0.000985319	0.0195145
CC(O)CN(CC(=O)C(C#N)=C1Sc2ccccc2N1C)C(C)CO	120851	1	8479	0.51345	0.596131	-3.82282	0.382966	1	real	2230	7370486	CC(O)CNC(C)CO	17062	CN1C(=C(C#N)C(=O)CCl)Sc2ccccc21			O=c1cccccc1O	0.4375	O=C(O)C(O)c1ccccc1	0.555556	361.467	1.59638	7	2	4	0.563198	2	87.8	0.0574778	0.683249	0.536501	0.110731	0.671838	0.241303	0.231398	0.161316	0.488833	0.42891	0.282255	0.16058	0.179096	0.308619	0.99809	0.0539935	0.0110169	0.0856706	0.0895646	0.0252664	0.0381859
O=c1ccccn1CCCCNc1ccc([N+](=O)[O-])s1	101604	1	513	0.52522	0.594931	-3.13084	0.277064	1	real	27	2020857	NCCCCn1ccccc1=O	61330	O=[N+]([O-])c1ccc(Br)s1			O=c1cccccc1O	0.4375	[O-][n+]1cc[n+]([O-])c2ccccc21	0.466667	293.348	2.7103	6	1	4	0.483503	0	77.17	0.952034	0.897717	0.764682	0.910613	0.948931	0.129984	0.719326	0.159535	0.573259	0.585292	0.696692	0.28292	0.345324	0.81363	0.999318	0.0995765	0.0124058	0.491791	0.376902	0.206514	0.476583
O=C1CC2(CNC2)NCCN1c1nc2ccccn2c(=O)c1[N+](=O)[O-]	111028	1	4450	0.512016	0.594168	-3.79651	0.351029	1	real	27	24349639	O=C1CC2(CNC2)NCCN1	45486	O=c1c([N+](=O)[O-])c(Cl)nc2ccccn12			Nc1cc2ccccc2cc1N	0.5	O=[N+]([O-])c1c(Cl)cccc1-c1c[nH]cc1Cl	0.433333	344.331	-0.729	8	2	4	0.543943	0	121.88	0.851165	0.801995	0.80831	0.018129	0.0247267	0.0795388	0.0138553	0.0463947	0.0103583	0.333631	0.00797924	0.10649	0.572308	0.874631	0.979211	0.0424692	0.01367	0.0372976	0.00765083	0.0199676	0.0776147
Cn1cnc([N+](=O)[O-])c1N(CC(F)(F)F)c1nnc(S)s1	112192	1	4925	0.514215	0.593299	-3.63349	0.367651	1	real	27	2051458	FC(F)(F)CNc1nnc(S)s1	33247	Cn1cnc([N+](=O)[O-])c1Cl			Nc1nnc(Sc2ncc([N+](=O)[O-])s2)s1	0.393939	Cc1ncc([N+](=O)[O-])n1CCO	0.466667	340.312	2.1689	9	1	4	0.521107	0	89.98	0.89871	0.939178	0.83489	0.22683	0.608173	0.0696159	0.537979	0.0296015	0.193042	0.564179	0.172903	0.417177	0.233447	0.882686	0.99871	0.0214517	0.00531627	0.148405	0.174843	0.0728564	0.191383
Cn1cc(C(=O)CN2CCN(C(=O)c3ccc([N+](=O)[O-])s3)CC2)c2ccccc21	114586	2	5904	0.515753	0.593012	-3.53616	0.426212	1	real	2230	706385	O=C(c1ccc([N+](=O)[O-])s1)N1CCNCC1	4278598	Cn1cc(C(=O)CCl)c2ccccc21			CCOC(=O)NC(=O)c1ccsc1NC(=O)c1ccc([N+](=O)[O-])s1	0.510638	C1N2CN3CN1CN(C2)C3	0.5	412.471	2.7887	7	0	4	0.365251	0	88.69	0.84656	0.985136	0.621797	0.668664	0.909174	0.462392	0.668469	0.342544	0.283689	0.705167	0.741155	0.146365	0.546793	0.924444	0.999662	0.0440049	0.0113112	0.25363	0.156167	0.0274697	0.0928675
NC1CCCCN(c2ccc([N+](=O)[O-])s2)C1=O	112382	1	5002	0.535637	0.592286	-2.43538	0.430604	1	real	27	2798426	NC1CCCCNC1=O	2018354	O=[N+]([O-])c1ccc(Cl)s1			O=C1c2c(O)ccc([N+](=O)[O-])c2C(=O)c2c([N+](=O)[O-])ccc(O)c21	0.458333	Nc1ccc(S(=O)(=O)c2ccc(N)cc2)cc1	0.5	255.299	1.5005	5	1	4	0.640204	1	89.47	0.976242	0.96764	0.927017	0.944307	0.866513	0.130736	0.514244	0.153077	0.103437	0.599117	0.679957	0.16159	0.180247	0.79153	0.99998	0.0297171	0.0114565	0.652048	0.410594	0.104437	0.338494
O=[N+]([O-])c1ccc(I)c(C(F)(F)NCC(O)C2CCOC2)c1	118955	1	7702	0.50884	0.592099	-3.85776	0.375029	1	real	27	3566479	NCC(O)C1CCOC1	2222463	O=[N+]([O-])c1ccc(I)c(C(F)(F)F)c1			O=[N+]([O-])c1ccc2c(c1)S(=O)(=O)C=C2	0.535714	NC(=O)c1cc([N+](=O)[O-])cc([N+](=O)[O-])c1	0.545455	428.173	2.2357	5	2	4	0.314436	2	84.63	0.598496	0.946932	0.93503	0.475487	0.767142	0.136186	0.224429	0.323336	0.0833514	0.482336	0.290722	0.470904	0.313607	0.479717	0.999914	0.0159925	0.0251644	0.037638	0.133645	0.0125416	0.0731434
CCOC1CN(c2ccc([N+](=O)[O-])s2)C1	110952	1	4420	0.520792	0.587048	-2.95408	0.392987	1	real	27	3099423	CCOC1CNC1	61330	O=[N+]([O-])c1ccc(Br)s1			CCOc1ccc(C(=O)Nc2ncc([N+](=O)[O-])s2)cc1	0.428571	CC(=O)Nc1ncc([N+](=O)[O-])s1	0.433333	228.273	1.8814	5	0	4	0.582925	0	55.61	0.986632	0.992511	0.895177	0.985996	0.828204	0.12445	0.347213	0.198608	0.0473776	0.517288	0.126112	0.0798584	0.0789313	0.888361	0.999988	0.0430971	0.0106677	0.434138	0.189811	0.084897	0.377082
O=[N+]([O-])c1ccc(N2CC(Cn3ccnc3)C2)s1	101788	1	590	0.529511	0.584368	-2.34753	0.342848	1	real	27	26018247	c1cn(CC2CNC2)cn1	2018354	O=[N+]([O-])c1ccc(Cl)s1			CCCCCCCCCCCCn1ccnc1	0.541667	CC(=O)Nc1ncc([N+](=O)[O-])s1	0.433333	264.31	1.9892	6	0	4	0.625462	0	64.2	0.956188	0.941107	0.705552	0.97701	0.952585	0.09275	0.858758	0.102844	0.8086	0.177914	0.960713	0.0275982	0.223149	0.781976	0.999995	0.00520726	0.0024961	0.694587	0.490196	0.0350231	0.115944
N[C@@H]1[C@@H]2CCCCN(S(=O)(=O)c3nnc(-c4ccccc4)s3)[C@H]12	122563	1	9160	0.498909	0.582806	-3.90115	0.370389	1	real	40	24787197	N[C@@H]1[C@@H]2CCCCN[C@H]12	6770810	O=S(=O)(F)c1nnc(-c2ccccc2)s1			O=c1cccccc1O	0.4375	Nc1ccc(S(=O)(=O)c2ccc(N)cc2)cc1	0.5	350.469	1.7054	6	1	4	0.910029	3	89.18	0.544151	0.860156	0.921228	0.762103	0.716014	0.483187	0.499627	0.208783	0.089766	0.652563	0.822996	0.0474787	0.159384	0.836102	0.999983	0.0533084	0.128303	0.241431	0.551837	0.204041	0.563178
CC(O)CN(CC(=O)C(C#N)=C1Nc2ccccc2S1)CC(C)O	117055	1	6917	0.495727	0.580677	-3.95959	0.354524	1	real	2230	85419	CC(O)CNCC(C)O	4339	N#CC(C(=O)CCl)=C1Nc2ccccc2S1			O=c1cccccc1O	0.4375	O=C(O)C(O)c1ccccc1	0.555556	347.44	1.57208	7	3	4	0.508754	2	96.59	0.0851706	0.51228	0.616889	0.310308	0.707918	0.210953	0.359187	0.133202	0.459972	0.372601	0.298534	0.21757	0.161072	0.475873	0.997642	0.0630809	0.00842633	0.12893	0.0959511	0.0253095	0.0420401
O=C(COC(=O)C12CCCN(CC1)S2(=O)=O)c1ccco1	119182	1	7794	0.519963	0.579981	-2.62774	0.4246	1	real	1458	26042767	O=C(O)C12CCCN(CC1)S2(=O)=O	3525747	O=C(CCl)c1ccco1			O=c1cccccc1O	0.375	O=C(O)C(O)c1ccccc1	0.388889	313.331	0.5736	6	0	4	0.595794	2	93.89	0.544821	0.966389	0.631851	0.387009	0.776131	0.188042	0.279443	0.0817593	0.0317934	0.70172	0.088359	0.0229679	0.0390235	0.822482	0.999974	0.0691327	0.0645351	0.0371608	0.131937	0.0623954	0.221268
O=C(COC(=O)C12CCCN(CC1)S2(=O)=O)c1ccc(OC(F)(F)F)cc1C(F)(F)F	113667	0	5526	0.493702	0.57879	-3.96885	0	1	real	1458	26042767	O=C(O)C12CCCN(CC1)S2(=O)=O	23023727	O=C(CCl)c1ccc(OC(F)(F)F)cc1C(F)(F)F			O=C(O)CC1CCC2(CC1)CCN(c1cc(OC(F)(F)F)ccc1Cl)CC2	0.489796	Nc1ccc(C(=O)Oc2ccccc2)c(O)c1	0.433333	475.363	2.898	6	0	4	0.369771	2	89.98	0.337702	0.947618	0.735611	0.300094	0.654184	0.069354	0.462921	0.144655	0.249768	0.797843	0.680348	0.206289	0.0441332	0.780583	0.999785	0.198195	0.350305	0.0341336	0.204269	0.063122	0.206564
C[N+](C)(C)Cc1c(-c2ccc(NC3(CO)CCc4cc(Br)ccc4C3)cc2)nc2sccn12	118144	1	7367	0.533516	0.577301	-1.76284	0.462799	1	real	2230	24116151	NC1(CO)CCc2cc(Br)ccc2C1	31624	C[N+](C)(C)Cc1c(-c2ccc(Cl)cc2)nc2sccn12			O=C(Nc1ccc(Cl)cc1)c1cc(Br)ccc1O	0.4375	C1N2CN3CN1CN(C2)C3	0.5	526.524	5.3634	5	2	2	0.332721	1	49.56	0.359496	0.612643	0.601182	0.355906	0.225273	0.110815	0.0479622	0.41751	0.910746	0.725287	0.190398	0.475301	0.0372861	0.23519	0.793007	0.0264286	0.0121974	0.305596	0.543395	0.0259502	0.097264
CC(CO)(CO)CNc1ccsc1[N+](=O)[O-]	109018	1	3612	0.509879	0.57722	-3.0219	0.372753	1	real	27	3278222	CC(CN)(CO)CO	2993281	O=[N+]([O-])c1sccc1Cl			O=C1c2c(O)ccc([N+](=O)[O-])c2C(=O)c2c([N+](=O)[O-])ccc(O)c21	0.416667	Cc1ncc([N+](=O)[O-])n1CCO	0.433333	246.288	1.0591	6	3	4	0.514959	0	95.63	0.665508	0.745205	0.674646	0.13112	0.14083	0.109838	0.101765	0.0483516	0.0234032	0.141812	0.0197323	0.456906	0.105305	0.259535	0.996122	0.0245626	0.00527048	0.0298177	0.00952563	0.0231149	0.047249
CN(c1cnc(I)c([N+](=O)[O-])c1)c1nnc(S)s1	110847	0	4373	0.500191	0.575357	-3.44199	0	1	real	27	33540	CNc1nnc(S)s1	5214808	O=[N+]([O-])c1cc(Cl)cnc1I			Oc1c(I)cc(I)cc1I	0.428571	CC(=O)Nc1ncc([N+](=O)[O-])s1	0.466667	395.207	2.5025	8	1	4	0.282729	0	85.05	0.84731	0.865533	0.790272	0.384272	0.432926	0.114412	0.330778	0.0326411	0.146205	0.396644	0.118168	0.171406	0.226807	0.975552	0.997428	0.0403207	0.0149203	0.658217	0.0708621	0.0676211	0.22496
O=C(CNC(CO)C1CCCOC1)NCCN1C(=O)C(=Cc2ccc3c(c2)OCO3)SC1=S	104643	1	1785	0.498945	0.572555	-3.36165	0.309788	1	real	2230	22132837	NC(CO)C1CCCOC1	36827	O=C(CCl)NCCN1C(=O)C(=Cc2ccc3c(c2)OCO3)SC1=S			O=C1NC(=O)/C(=C\c2ccc3c(c2)OC(F)(F)O3)S1	0.588235	CC[C@@H](CO)NCCN[C@@H](CC)CO	0.470588	493.607	1.1098	9	3	4	0.344268	2	109.36	0.197251	0.490757	0.521516	0.341023	0.719344	0.29928	0.583801	0.294244	0.410408	0.58233	0.966458	0.138992	0.243265	0.827012	0.995588	0.0439115	0.0423537	0.137013	0.065876	0.031655	0.122003
O=[N+]([O-])c1ccc(N2CC[C@@H](CCO)C2)s1	101990	1	670	0.515535	0.572189	-2.45575	0.32299	1	real	27	13737551	OCC[C@@H]1CCNC1	61330	O=[N+]([O-])c1ccc(Br)s1			O=C1c2c(O)ccc([N+](=O)[O-])c2C(=O)c2c([N+](=O)[O-])ccc(O)c21	0.416667	CC(=O)Nc1ncc([N+](=O)[O-])s1	0.433333	242.3	1.865	5	1	4	0.646185	1	66.61	0.964301	0.964225	0.860073	0.947493	0.597066	0.245067	0.31225	0.244539	0.0888476	0.343313	0.217726	0.128	0.156388	0.679979	0.999973	0.052648	0.0321768	0.37658	0.168453	0.0587305	0.360946
CCC(Nc1nc2ccccn2c(=O)c1[N+](=O)[O-])C(C)O	112799	1	5170	0.499079	0.570378	-3.24028	0.367992	1	real	27	3272137	CCC(N)C(C)O	45486	O=c1c([N+](=O)[O-])c(Cl)nc2ccccn12			O=c1cccccc1O	0.5	O=C(O)C(O)c1ccccc1	0.5	292.295	1.174	7	2	4	0.632098	2	109.77	0.534256	0.694658	0.8967	0.306773	0.14178	0.264699	0.157928	0.0433395	0.0138213	0.28271	0.0155231	0.230999	0.201169	0.930231	0.999477	0.0225767	0.0267017	0.423995	0.0350138	0.0170975	0.10079
CC1CN(CCC(=O)N(N)C(=O)CCN2C(=O)C(=Cc3ccc(F)cc3)SC2=S)CC(C)O1	109525	1	3823	0.493842	0.570096	-3.50538	0.333639	1	real	22	13017	CC1CN(CCC(=O)NN)CC(C)O1	43186	O=C(O)CCN1C(=O)C(=Cc2ccc(F)cc2)SC1=S			CC(C)C(C(=O)O)N1C(=O)/C(=C\c2ccc(Br)cc2)SC1=S	0.585366	C[C@@H]1O[C@@H]1P(=O)(O)O	0.4375	494.614	2.1452	8	1	4	0.202566	2	96.18	0.810632	0.897558	0.759449	0.0942117	0.736768	0.232995	0.591482	0.114665	0.175749	0.701064	0.938704	0.455349	0.739546	0.873672	0.99652	0.0231641	0.0179097	0.0804161	0.278719	0.0877531	0.114944
C=C[C@H]1CN(c2ccsc2[N+](=O)[O-])C[C@H]1O	116546	1	6712	0.513808	0.566379	-2.24337	0.425733	1	real	27	27276845	C=C[C@H]1CNC[C@H]1O	2993281	O=[N+]([O-])c1sccc1Cl			C=CC(=O)N1C/C(=C\c2ccc([N+](=O)[O-])cc2)C(=O)/C(=C/c2ccc([N+](=O)[O-])cc2)C1	0.421053	O=[N+]([O-])c1ccc(/C=[N+](/[O-])CCO)o1	0.419355	240.284	1.6394	5	1	4	0.495239	2	66.61	0.843725	0.912129	0.871882	0.809172	0.59258	0.292267	0.258927	0.234332	0.0715706	0.256994	0.151972	0.153021	0.193409	0.69516	0.999955	0.0383006	0.0253972	0.288273	0.0816214	0.0138613	0.197083
CCC(CO)(CO)NC(=O)Nc1cc(N2CCOC2=O)ccc1F	103169	1	1164	0.508956	0.565083	-2.4347	0.35079	1	real	2430	2017044	Nc1cc(N2CCOC2=O)ccc1F	10389	CCC(N)(CO)CO			O=C(Nc1cc(C(F)(F)F)ccc1O)Nc1cc(C(F)(F)F)ccc1O	0.518519	CC(=O)NC[C@H]1CN(c2ccc(N3CCOCC3)c(F)c2)C(=O)O1	0.48	341.339	1.0372	5	4	4	0.617695	0	111.13	0.388554	0.602202	0.859497	0.0224578	0.146888	0.170675	0.125727	0.0353063	0.0145018	0.118936	0.0675359	0.252927	0.444064	0.565224	0.991036	0.021131	0.0262017	0.0189741	0.0109328	0.00228854	0.0491535
C[C@@H]1CN(c2ccc([N+](=O)[O-])cc2N2CCOC2=O)C[C@H](C)N1	109339	1	3748	0.486974	0.560772	-3.38348	0.337066	1	real	27	2243740	C[C@@H]1CNC[C@H](C)N1	3896535	O=C1OCCN1c1cc([N+](=O)[O-])ccc1Cl			O=[N+]([O-])c1ccc2c(c1)S(=O)(=O)C=C2	0.5	NC(=O)c1cc([N+](=O)[O-])cc([N+](=O)[O-])c1	0.5	320.349	1.738	6	1	4	0.673982	2	87.95	0.881934	0.671255	0.797946	0.235319	0.485421	0.0961622	0.277984	0.152358	0.144107	0.410327	0.382595	0.169139	0.421144	0.896514	0.995326	0.0347329	0.0194364	0.126484	0.161574	0.0398985	0.234462
O=c1c([N+](=O)[O-])c(NC[C@@]2(CO)COC[C@@H]3CCCN32)nc2ccccn12	112107	1	4891	0.482068	0.55918	-3.56219	0.337988	1	real	27	25877794	NC[C@@]1(CO)COC[C@@H]2CCCN21	45486	O=c1c([N+](=O)[O-])c(Cl)nc2ccccn12			O=c1cccccc1O	0.5	NC(=O)c1cc([N+](=O)[O-])cc([N+](=O)[O-])c1	0.454545	375.385	0.2403	9	2	4	0.562892	2	122.24	0.768899	0.651584	0.782598	0.0219288	0.0268193	0.0535053	0.0246988	0.0520066	0.0717727	0.237944	0.120392	0.0865307	0.826131	0.707824	0.991482	0.0619618	0.0336213	0.129016	0.0597541	0.0246782	0.068938
CN1CC(=O)N(CCCN2CCN(C(=O)c3ccc([N+](=O)[O-])s3)CC2)C1=O	121048	1	8561	0.494949	0.557996	-2.81163	0.397196	1	real	2230	706385	O=C(c1ccc([N+](=O)[O-])s1)N1CCNCC1	8909356	CN1CC(=O)N(CCCCl)C1=O			CCOC(=O)NC(=O)c1ccsc1NC(=O)c1ccc([N+](=O)[O-])s1	0.468085	CC(=O)Nc1ncc([N+](=O)[O-])s1	0.5	395.441	0.6982	7	0	4	0.398605	0	107.31	0.876868	0.981852	0.362137	0.113856	0.457886	0.35322	0.0738661	0.157882	0.203306	0.607245	0.111837	0.139865	0.675452	0.802701	0.968258	0.0130893	0.00849377	0.00864118	0.0240153	0.0214119	0.0646433
O=[N+]([O-])c1cnc(N2CCC(N3CC=CC3)C2)s1	118087	1	7344	0.496609	0.555172	-2.57478	0.400858	1	real	27	3693619	C1=CCN(C2CCNC2)C1	3035315	O=[N+]([O-])c1cnc(Cl)s1			Nc1nnc(Sc2ncc([N+](=O)[O-])s2)s1	0.515152	CC(=O)Nc1ncc([N+](=O)[O-])s1	0.566667	266.326	1.5018	6	0	4	0.471144	1	62.51	0.983565	0.987882	0.847741	0.763229	0.724728	0.169456	0.226816	0.332929	0.211557	0.391411	0.0474374	0.150962	0.354125	0.829466	0.999726	0.0399953	0.0155	0.248799	0.0292902	0.0193609	0.277354
O=[N+]([O-])c1cc(C(F)(F)NCC2CC(CO)CO2)c(Cl)cc1F	123197	1	9421	0.476828	0.554208	-3.58146	0.357889	1	real	27	26309911	NCC1CC(CO)CO1	7428508	O=[N+]([O-])c1cc(C(F)(F)F)c(Cl)cc1F			O=[N+]([O-])c1ccc(Cl)c2nonc12	0.555556	Cc1cc(O)cc(C)c1Cl	0.5625	354.712	2.4236	5	2	4	0.465409	2	84.63	0.67632	0.905466	0.903772	0.36898	0.619949	0.0732371	0.118927	0.175477	0.0739545	0.56999	0.438946	0.509147	0.358628	0.515191	0.999843	0.05651	0.0291438	0.0287558	0.29282	0.0451973	0.0567343
O=[N+]([O-])c1cc[n+]([O-])cc1N1CC(CF)C1	102057	1	696	0.516345	0.5533	-1.42177	0.394468	1	real	27	22132259	FCC1CNC1	2990197	O=[N+]([O-])c1cc[n+]([O-])cc1F			O=C1c2c(O)ccc([N+](=O)[O-])c2C(=O)c2c([N+](=O)[O-])ccc(O)c21	0.458333	[O-][n+]1cc[n+]([O-])c2ccccc21	0.466667	227.195	0.6339	4	0	4	0.328405	0	73.32	0.941493	0.95456	0.925477	0.053044	0.0618989	0.0637951	0.00853927	0.0727082	0.0407094	0.199057	0.00446256	0.283171	0.128988	0.622426	0.9962	0.0844535	0.0142936	0.00856959	0.0281946	0.00931135	0.0797849
O=[N+]([O-])c1ccc(CNC(CO)(CO)C(F)(F)F)s1	102439	1	857	0.497776	0.550069	-2.24475	0.336767	1	real	2230	23691502	NC(CO)(CO)C(F)(F)F	3697134	O=[N+]([O-])c1ccc(CCl)s1			OCc1ccc(-c2ccc(-c3ccc(CO)s3)o2)s1	0.454545	CC(=O)Nc1ncc([N+](=O)[O-])s1	0.466667	300.258	1.0316	6	3	4	0.538549	0	95.63	0.873669	0.924643	0.866275	0.0753546	0.430614	0.174476	0.0841544	0.0630329	0.0545005	0.286052	0.041949	0.685423	0.275264	0.271695	0.999268	0.0140635	0.00498581	0.00492991	0.0181712	0.0217537	0.0549722
O=[N+]([O-])c1ccc(CN2CC=CC2CO)s1	109604	1	3854	0.50452	0.549192	-1.83836	0.413094	1	real	2230	24374934	OCC1C=CCN1	3697134	O=[N+]([O-])c1ccc(CCl)s1			OCc1ccc(-c2ccc(-c3ccc(CO)s3)o2)s1	0.454545	CC(=O)Nc1ncc([N+](=O)[O-])s1	0.433333	240.284	1.389	5	1	4	0.490383	1	66.61	0.903077	0.970878	0.696823	0.206962	0.479154	0.206342	0.0577014	0.161766	0.205319	0.243383	0.00747157	0.356516	0.277553	0.358794	0.99852	0.0213518	0.0122649	0.0236051	0.00375823	0.00712584	0.055176
O=[N+]([O-])c1ccc(NC2(CO)COC2)s1	102310	2	803	0.487999	0.548419	-2.68082	0.300924	1	real	27	10257705	NC1(CO)COC1	61330	O=[N+]([O-])c1ccc(Br)s1			O=C1c2c(O)ccc([N+](=O)[O-])c2C(=O)c2c([N+](=O)[O-])ccc(O)c21	0.416667	CC(=O)Nc1ncc([N+](=O)[O-])s1	0.466667	230.245	0.8295	6	2	4	0.590809	0	84.63	0.978432	0.930667	0.902734	0.301806	0.192203	0.0933883	0.0730582	0.0470572	0.00321753	0.187648	0.016516	0.210051	0.111042	0.734811	0.999852	0.0187403	0.00628227	0.070269	0.0712857	0.0212289	0.0787937
CN(C(=O)CN1CCN(C(=O)c2ccc([N+](=O)[O-])s2)CC1)c1nc2ccccc2s1	110986	1	4433	0.464433	0.546951	-3.86334	0.31202	1	real	2230	706385	O=C(c1ccc([N+](=O)[O-])s1)N1CCNCC1	1881316	CN(C(=O)CCl)c1nc2ccccc2s1			N#CSCSc1nc2ccccc2s1	0.53125	CC(=O)Nc1ncc([N+](=O)[O-])s1	0.533333	445.526	2.6868	8	0	4	0.442212	0	99.89	0.807512	0.977667	0.458902	0.540844	0.931935	0.55556	0.761368	0.174083	0.25936	0.728192	0.798652	0.105889	0.419997	0.967303	0.999433	0.0189675	0.0155724	0.235337	0.108305	0.0143766	0.122156
C=C[C@@H]1C[C@]1(CO)CNc1nc2ccccn2c(=O)c1[N+](=O)[O-]	101676	1	544	0.464842	0.546073	-3.7954	0.183694	1	real	27	26607688	C=C[C@@H]1C[C@@]1(CN)CO	45486	O=c1c([N+](=O)[O-])c(Cl)nc2ccccn12			O=c1cccccc1O	0.5	NC(=O)c1cc([N+](=O)[O-])cc([N+](=O)[O-])c1	0.454545	316.317	1.1992	7	2	4	0.470583	2	109.77	0.795213	0.691307	0.762622	0.240572	0.0481067	0.14135	0.0512463	0.0586354	0.0743178	0.257263	0.0986978	0.119229	0.372315	0.70754	0.99918	0.119182	0.0209427	0.287103	0.0475199	0.0233519	0.0985303
CC(CO)CN(C)c1nc2ccccn2c(=O)c1[N+](=O)[O-]	102719	1	978	0.48935	0.545598	-2.46063	0.321657	1	real	27	3387026	CNCC(C)CO	45486	O=c1c([N+](=O)[O-])c(Cl)nc2ccccn12			O=c1cccccc1O	0.5	Cc1ncc([N+](=O)[O-])n1CCO	0.466667	292.295	0.6673	7	1	4	0.641682	1	100.98	0.635428	0.871735	0.808123	0.194026	0.0703459	0.192063	0.0603979	0.0765221	0.0712096	0.305441	0.0315097	0.226041	0.318021	0.73354	0.999314	0.0368598	0.0201653	0.236946	0.0297633	0.0193505	0.0615799
Cn1c(=O)c([N+](=O)[O-])c(N[C@@H]2CP(C)(=O)C[C@H]2O)c2ccccc21	109458	1	3797	0.481758	0.54534	-2.85286	0.352963	1	real	27	26534324	CP1(=O)C[C@@H](N)[C@H](O)C1	190100	Cn1c(=O)c([N+](=O)[O-])c(Cl)c2ccccc21			O=c1c2ccccc2[se]n1CCn1[se]c2ccccc2c1=O	0.5	C1N2CN3CN1CN(C2)C3	0.5	351.299	1.5946	7	2	4	0.493037	3	114.47	0.331377	0.698146	0.772651	0.0746313	0.0797776	0.312228	0.0416626	0.131763	0.0105959	0.395074	0.0366008	0.107613	0.415151	0.875536	0.99143	0.0524837	0.0501189	0.214221	0.119918	0.0401266	0.0972939
COCC(C)(CO)NCc1ccc([N+](=O)[O-])s1	101476	1	460	0.49392	0.540477	-1.94783	0.326127	1	real	2230	24278764	COCC(C)(N)CO	3697134	O=[N+]([O-])c1ccc(CCl)s1			OCc1ccc(-c2ccc(-c3ccc(CO)s3)o2)s1	0.454545	CC(=O)Nc1ncc([N+](=O)[O-])s1	0.5	260.315	1.1433	6	2	4	0.567079	1	84.63	0.692042	0.876671	0.797181	0.0173903	0.0548092	0.0881839	0.00829054	0.129237	0.0556147	0.224412	0.00326929	0.214683	0.307975	0.13424	0.992005	0.021519	0.00783803	0.00677016	0.00259819	0.0207323	0.0546357
CN(C)C[C@@H](O)CNC(=O)C(=O)Nc1cc(Cl)c(Cl)cc1F	124190	1	9821	0.489041	0.538533	-2.1066	0.414167	1	real	2718	20590345	CN(C)C[C@@H](O)CN	27276196	Nc1cc(Cl)c(Cl)cc1F			O=C(Nc1ccc(Cl)cc1)Nc1ccc(Cl)c(Cl)c1	0.461538	Cc1cc(O)cc(C)c1Cl	0.4375	352.193	1.1097	4	3	4	0.547841	1	81.67	0.250644	0.583667	0.930434	0.102683	0.0454871	0.324377	0.0106047	0.238007	0.0589502	0.336512	0.0503316	0.488223	0.573566	0.478003	0.929126	0.0522089	0.0617597	0.0389371	0.00298069	0.00416258	0.0347389
CN(Cc1ccc([N+](=O)[O-])s1)C[C@@H]1CCO1	102525	1	895	0.492632	0.538292	-1.90205	0.353309	1	real	2230	27230683	CNC[C@@H]1CCO1	3697134	O=[N+]([O-])c1ccc(CCl)s1			O=C1c2c(O)ccc([N+](=O)[O-])c2C(=O)c2c([N+](=O)[O-])ccc(O)c21	0.375	CC(=O)Nc1ncc([N+](=O)[O-])s1	0.433333	242.3	1.877	5	0	4	0.584045	1	55.61	0.977665	0.994781	0.898204	0.352222	0.292097	0.209784	0.0158321	0.218335	0.121486	0.388857	0.0287638	0.122013	0.492653	0.5213	0.999637	0.00729819	0.00468401	0.0064302	0.0116178	0.0151722	0.0779563
O=[N+]([O-])c1ccc(N2CC(CO)(CO)C2)c(Cl)c1	106987	1	2768	0.465239	0.536872	-3.29163	0.304717	1	real	27	3645816	OCC1(CO)CNC1	58227	O=[N+]([O-])c1ccc(Cl)c(Cl)c1			O=[N+]([O-])c1ccc2c(c1)S(=O)(=O)C=C2	0.535714	NC(=O)c1cc([N+](=O)[O-])cc([N+](=O)[O-])c1	0.545455	272.688	1.0392	5	2	4	0.631632	0	86.84	0.72299	0.770598	0.870036	0.0815532	0.0885899	0.0749253	0.0267073	0.056341	0.0181606	0.161451	0.0116938	0.369761	0.0646211	0.298478	0.999187	0.0382049	0.00961742	0.0196834	0.0329922	0.00404684	0.0293154
CC1(CO)CN(c2ccsc2[N+](=O)[O-])C1	115273	1	6190	0.479268	0.536303	-2.51197	0.380906	1	real	27	17454814	CC1(CO)CNC1	2993281	O=[N+]([O-])c1sccc1Cl			O=C1c2c(O)ccc([N+](=O)[O-])c2C(=O)c2c([N+](=O)[O-])ccc(O)c21	0.416667	NC(=O)c1cc([N+](=O)[O-])cc([N+](=O)[O-])c1	0.454545	228.273	1.4749	5	1	4	0.62817	0	66.61	0.818571	0.953418	0.738917	0.489948	0.40289	0.173672	0.121106	0.105657	0.0980819	0.220544	0.0610063	0.169315	0.18019	0.409787	0.999859	0.0279403	0.0108525	0.0553318	0.0751796	0.0177344	0.0914645
O=C(Nc1c(Cl)cc(Br)cc1OC(F)(F)F)NC(CO)(CO)CO	111069	2	4467	0.463915	0.536233	-3.32887	0.375662	1	real	2430	8022333	Nc1c(Cl)cc(Br)cc1OC(F)(F)F	36894	NC(CO)(CO)CO			O=C(Nc1ccc(Cl)cc1)Nc1ccc(Cl)c(Cl)c1	0.461538	Cc1cc(O)cc(C)c1Cl	0.4375	437.596	1.8383	5	5	4	0.466369	0	111.05	0.128183	0.661459	0.882207	0.418286	0.31963	0.301069	0.175052	0.165903	0.155978	0.275005	0.0638864	0.622111	0.130462	0.370718	0.989149	0.0161856	0.0256226	0.0567755	0.00951165	0.00428095	0.0243776
COCC1CCCN1c1nc2ccccn2c(=O)c1[N+](=O)[O-]	109667	1	3881	0.458793	0.532201	-3.39116	0.310245	1	real	27	9549683	COCC1CCCN1	45486	O=c1c([N+](=O)[O-])c(Cl)nc2ccccn12			O=c1c2ccccc2[se]n1CCn1[se]c2ccccc2c1=O	0.458333	Cc1ncc([N+](=O)[O-])n1CCO	0.4	304.306	1.2179	7	0	4	0.622887	1	89.98	0.877368	0.979999	0.926798	0.468352	0.367313	0.200041	0.191961	0.118014	0.0103893	0.602756	0.06929	0.0495385	0.369946	0.953947	0.999958	0.0168184	0.0178499	0.222758	0.0772109	0.0351448	0.103073
C[C@H](O)CN(C)Cc1ccc([N+](=O)[O-])s1	105395	1	2099	0.494407	0.531745	-1.46388	0.403849	1	real	2230	3387719	CNC[C@H](C)O	3697134	O=[N+]([O-])c1ccc(CCl)s1			O=C1c2c(O)ccc([N+](=O)[O-])c2C(=O)c2c([N+](=O)[O-])ccc(O)c21	0.416667	CC(=O)Nc1ncc([N+](=O)[O-])s1	0.466667	230.289	1.4689	5	1	4	0.614115	1	66.61	0.699248	0.935177	0.714138	0.245827	0.187875	0.332622	0.0115402	0.181663	0.229415	0.304436	0.00840091	0.300819	0.359516	0.257372	0.995906	0.0148222	0.0198393	0.00538819	0.00328276	0.00859943	0.0576809
CCC1(OC)CN(c2c[n+]([O-])ccc2[N+](=O)[O-])C1	109508	1	3816	0.476839	0.528776	-2.24707	0.370277	1	real	27	3819952	CCC1(OC)CNC1	2990197	O=[N+]([O-])c1cc[n+]([O-])cc1F			O=C1c2c(O)ccc([N+](=O)[O-])c2C(=O)c2c([N+](=O)[O-])ccc(O)c21	0.458333	[O-][n+]1cc[n+]([O-])c2ccccc21	0.466667	253.258	0.8434	5	0	4	0.343526	0	82.55	0.753189	0.891414	0.817819	0.00960291	0.0835974	0.0634613	0.0187772	0.0519645	0.0175755	0.251915	0.00543373	0.0697842	0.126662	0.464247	0.995911	0.0415145	0.0169484	0.0121521	0.114499	0.0245112	0.109356
O=C(Nc1cc(Cl)c(OC(F)(F)F)cc1F)NC(CO)(CO)CO	104699	2	1808	0.465037	0.527624	-2.81741	0.336737	1	real	2430	21234121	Nc1cc(Cl)c(OC(F)(F)F)cc1F	36894	NC(CO)(CO)CO			O=C(Nc1cc(C(F)(F)F)ccc1O)Nc1cc(C(F)(F)F)ccc1O	0.518519	Clc1cc(Cl)c(OCC#CI)cc1Cl	0.4	376.69	1.2149	5	5	4	0.479331	0	111.05	0.11681	0.593851	0.939644	0.225233	0.233285	0.387998	0.102694	0.131249	0.0315608	0.306227	0.0705424	0.673895	0.0888753	0.431985	0.989136	0.0185231	0.03366	0.0248589	0.00441469	0.0027489	0.0205916
CCC(CO)(CO)NC(=O)Nc1nnc(-c2ccc(C(F)(F)F)cc2)s1	118484	1	7506	0.44554	0.527089	-3.83137	0.319312	1	real	2430	7645288	Nc1nnc(-c2ccc(C(F)(F)F)cc2)s1	10389	CCC(N)(CO)CO			O=C(Nc1cc(C(F)(F)F)ccc1O)Nc1cc(C(F)(F)F)ccc1O	0.592593	NNC(=O)c1ccncc1	0.52381	390.387	2.4788	6	4	4	0.606229	0	107.37	0.119994	0.729319	0.881704	0.316468	0.435518	0.410185	0.346916	0.0951845	0.0917049	0.279839	0.107901	0.587697	0.339818	0.800202	0.992323	0.0258555	0.0370048	0.0911499	0.0380222	0.00590185	0.0650133
CCOC(=O)c1nnc(S(=O)(=O)N2CCCOC2)s1	124607	1	9992	0.458412	0.526368	-3.10559	0.356533	1	real	40	3385669	C1CNCOC1	26334489	CCOC(=O)c1nnc(S(=O)(=O)F)s1			S=C(SSC(=S)N1CCOCC1)N1CCOCC1	0.421053	C1N2CN3CN1CN(C2)C3	0.5	307.353	0.0833	8	0	4	0.726448	0	98.69	0.356946	0.911167	0.731228	0.692377	0.898504	0.171908	0.33989	0.0368215	0.00816484	0.597894	0.0367295	0.0504319	0.0131051	0.972765	0.999991	0.00143027	0.00152426	0.0599712	0.0727062	0.0178362	0.0799862
O=C1SC(=Cc2ccccc2F)C(=O)N1CCNC(=O)C(F)(F)CO	103311	1	1225	0.442813	0.525646	-3.90146	0.209232	1	real	22	6821	NCCN1C(=O)SC(=Cc2ccccc2F)C1=O	3479664	O=C(O)C(F)(F)CO			CCOC(=O)N1C/C(=C\c2ccccc2F)C(=O)/C(=C/c2ccccc2F)C1	0.538462	[O-][n+]1cc[n+]([O-])c2ccccc21	0.466667	374.34	1.6058	5	2	4	0.739091	0	86.71	0.378959	0.946413	0.903543	0.637003	0.756604	0.501649	0.30836	0.12153	0.00742596	0.340753	0.574192	0.40947	0.240453	0.946858	0.999939	0.0127914	0.0122931	0.0513193	0.0987707	0.00933348	0.0995156
CCN1CN(Cc2ccc([N+](=O)[O-])s2)CC1=O	103203	1	1180	0.484223	0.524578	-1.63221	0.369043	1	real	2230	15250561	CCN1CNCC1=O	3697134	O=[N+]([O-])c1ccc(CCl)s1			O=C1c2c(O)ccc([N+](=O)[O-])c2C(=O)c2c([N+](=O)[O-])ccc(O)c21	0.416667	C1N2CN3CN1CN(C2)C3	0.5	255.299	1.2779	5	0	4	0.600114	0	66.69	0.961761	0.996691	0.762284	0.619184	0.807498	0.189892	0.0955622	0.0887025	0.0509672	0.547236	0.0424955	0.0938822	0.120702	0.628522	0.999921	0.00493698	0.00265398	0.0270348	0.00839252	0.0070154	0.0835537
CN(CC(=O)NCCN1C(=O)C(=Cc2ccc3c(c2)OCO3)SC1=S)CC1CCOCC1	107676	1	3049	0.447358	0.523531	-3.54763	0.282685	1	real	2230	3595999	CNCC1CCOCC1	36827	O=C(CCl)NCCN1C(=O)C(=Cc2ccc3c(c2)OCO3)SC1=S			O=C1NC(=O)/C(=C\c2ccc3c(c2)OC(F)(F)O3)S1	0.588235	CCn1cc(C(=O)O)c(=O)c2cc3c(cc21)OCO3	0.473684	477.608	2.0911	8	1	4	0.450489	0	80.34	0.269102	0.866357	0.624317	0.433556	0.796048	0.33088	0.532635	0.379647	0.621005	0.762311	0.976066	0.15903	0.485044	0.84599	0.996774	0.0315692	0.0217791	0.0863817	0.0614609	0.0335439	0.109531
CC1(C)OC[C@@H](Nc2ccc([N+](=O)[O-])cc2N2CCOC2=O)[C@@H]1O	104901	1	1893	0.450656	0.523098	-3.34864	0.268414	1	real	27	26733417	CC1(C)OC[C@@H](N)[C@@H]1O	3896535	O=C1OCCN1c1cc([N+](=O)[O-])ccc1Cl			O=[N+]([O-])c1ccc2c(c1)S(=O)(=O)C=C2	0.5	NC(=O)c1cc([N+](=O)[O-])cc([N+](=O)[O-])c1	0.545455	337.332	1.5016	7	2	4	0.631853	2	114.17	0.880238	0.34465	0.855561	0.0570767	0.150612	0.0758004	0.112891	0.0255054	0.00693163	0.284673	0.0662533	0.159171	0.233159	0.914041	0.997276	0.0203061	0.0227977	0.190082	0.313939	0.0250942	0.23578
O=[N+]([O-])c1cnc(N2C[C@@H](CO)O[C@@H](CO)C2)s1	107934	1	3160	0.478024	0.522621	-1.8609	0.381952	1	real	27	26618052	OC[C@@H]1CNC[C@H](CO)O1	3035315	O=[N+]([O-])c1cnc(Cl)s1			Nc1nnc(Sc2ncc([N+](=O)[O-])s2)s1	0.515152	CC(=O)Nc1ncc([N+](=O)[O-])s1	0.6	275.286	-0.3903	8	2	4	0.568568	2	108.96	0.993703	0.818496	0.943072	0.30885	0.0648915	0.0687541	0.0164955	0.0385557	0.00115142	0.0671363	0.0121574	0.271081	0.119217	0.868839	0.998896	0.031518	0.00296556	0.235088	0.177755	0.0419914	0.167403
CCC(NC(=O)C(=O)Nc1cc([N+](=O)[O-])ccc1Sc1cccs1)C(O)C(F)F	113242	1	5348	0.44178	0.521607	-3.74487	0.298796	1	real	2718	22090613	CCC(N)C(O)C(F)F	4969777	Nc1cc([N+](=O)[O-])ccc1Sc1cccs1			O=[N+]([O-])c1ccc2c(c1)S(=O)(=O)C=C2	0.571429	NC(=O)c1cc([N+](=O)[O-])cc([N+](=O)[O-])c1	0.590909	445.469	3.2668	7	3	4	0.325749	2	121.57	0.647461	0.479478	0.529458	0.438548	0.923325	0.28434	0.875856	0.0732229	0.43922	0.604898	0.8457	0.416878	0.101507	0.890355	0.997576	0.0189882	0.0154795	0.308978	0.264604	0.0247469	0.18
CN1CCCN(c2ccc([N+](=O)[O-])s2)CC1=O	102274	1	788	0.466617	0.521607	-2.4174	0.292617	1	real	27	3015477	CN1CCCNCC1=O	2018354	O=[N+]([O-])c1ccc(Cl)s1			O=C1c2c(O)ccc([N+](=O)[O-])c2C(=O)c2c([N+](=O)[O-])ccc(O)c21	0.416667	CC(=O)Nc1ncc([N+](=O)[O-])s1	0.433333	255.299	1.3248	5	0	4	0.590277	0	66.69	0.97637	0.989269	0.858518	0.906428	0.757638	0.208566	0.167581	0.152184	0.0291176	0.629428	0.109949	0.0582791	0.0904398	0.894529	0.999962	0.0288933	0.0110295	0.327356	0.0707976	0.0243157	0.323275
O=c1c([N+](=O)[O-])c(N2C[C@@H]3C[C@@H](CO)C[C@@H]32)nc2ccccn12	104219	1	1610	0.447544	0.520872	-3.39822	0.252884	1	real	27	26018911	OC[C@@H]1C[C@H]2CN[C@H]2C1	45486	O=c1c([N+](=O)[O-])c(Cl)nc2ccccn12			O=c1cccccc1O	0.5	NC(=O)c1cc([N+](=O)[O-])cc([N+](=O)[O-])c1	0.454545	316.317	0.8098	7	1	4	0.664047	3	100.98	0.823254	0.895472	0.876542	0.237523	0.0478813	0.17855	0.038324	0.104961	0.0309097	0.379725	0.0307144	0.0250489	0.363693	0.871006	0.999862	0.0959744	0.0754605	0.26593	0.11258	0.0319183	0.198027
O=C1NCC2(CNC2)N1c1nc2ccccn2c(=O)c1[N+](=O)[O-]	120653	0	8396	0.438367	0.520735	-3.88148	0	1	real	27	16737445	O=C1NCC2(CNC2)N1	45486	O=c1c([N+](=O)[O-])c(Cl)nc2ccccn12			O=[N+]([O-])c1cc([N+](=O)[O-])c(NN(c2ccccc2)c2ccccc2)c([N+](=O)[O-])c1	0.451613	O=[N+]([O-])c1c(Cl)cccc1-c1c[nH]cc1Cl	0.433333	316.277	-0.5257	7	2	4	0.56739	0	121.88	0.76152	0.850587	0.895589	0.0180152	0.0219399	0.110657	0.0147345	0.0355186	0.00316236	0.246257	0.00240954	0.120452	0.314878	0.934095	0.988355	0.0163229	0.00843569	0.0347617	0.00423436	0.00599352	0.0696977
O=c1c([N+](=O)[O-])c(NC(CO)CC2CCOC2)nc2ccccn12	104122	1	1569	0.451312	0.520613	-3.18326	0.266997	1	real	27	9368986	NC(CO)CC1CCOC1	45486	O=c1c([N+](=O)[O-])c(Cl)nc2ccccn12			O=C1c2c(O)ccc([N+](=O)[O-])c2C(=O)c2c([N+](=O)[O-])ccc(O)c21	0.5	CC[C@@H](CO)NCCN[C@@H](CC)CO	0.470588	334.332	0.8021	8	2	4	0.592168	2	119	0.620847	0.83235	0.889493	0.205068	0.110515	0.171485	0.121796	0.0805719	0.0139263	0.30059	0.0230267	0.121779	0.564404	0.908814	0.999493	0.0221349	0.0188132	0.199465	0.0531843	0.0165716	0.0768238
O=[N+]([O-])c1ccc(CN2[C@H](CO)CC[C@@H]2CO)s1	105958	1	2332	0.476316	0.519414	-1.78402	0.375385	1	real	2230	27276487	OC[C@@H]1CC[C@H](CO)N1	3697134	O=[N+]([O-])c1ccc(CCl)s1			OCc1ccc(-c2ccc(-c3ccc(CO)s3)o2)s1	0.454545	CC(=O)Nc1ncc([N+](=O)[O-])s1	0.433333	272.326	0.9739	6	2	4	0.615926	2	86.84	0.783549	0.871693	0.711379	0.030872	0.0970146	0.12959	0.0250094	0.111337	0.0637272	0.17017	0.00249737	0.0787801	0.306544	0.219253	0.987428	0.0231732	0.0160862	0.009371	0.00339571	0.00794203	0.0629159
NC[C@@H]1CN(C(F)(F)c2cc([N+](=O)[O-])c(Cl)c([N+](=O)[O-])c2)C(=O)O1	121905	0	8896	0.454458	0.518793	-2.91964	0	1	real	27	22357973	NC[C@@H]1CNC(=O)O1	10471	O=[N+]([O-])c1cc(C(F)(F)F)cc([N+](=O)[O-])c1Cl			O=[N+]([O-])c1ccc(Cl)c2nonc12	0.481481	NC(=O)c1cc([N+](=O)[O-])cc([N+](=O)[O-])c1	0.5	366.664	1.9852	7	1	4	0.47654	1	141.84	0.975061	0.818765	0.93998	0.326434	0.40927	0.0384176	0.129656	0.0489201	0.0250771	0.510367	0.456487	0.614968	0.274725	0.91213	0.996868	0.114315	0.0114837	0.0279103	0.618381	0.231991	0.275864
O=[N+]([O-])c1cc[n+]([O-])cc1N[C@@H]1COCC[C@H]1O	101162	1	329	0.473978	0.518395	-1.85547	0.302212	1	real	27	22248962	N[C@@H]1COCC[C@H]1O	2990197	O=[N+]([O-])c1cc[n+]([O-])cc1F			O=C1c2c(O)ccc([N+](=O)[O-])c2C(=O)c2c([N+](=O)[O-])ccc(O)c21	0.5	[O-][n+]1cc[n+]([O-])c2ccccc21	0.466667	255.23	-0.2101	6	2	4	0.334336	2	111.57	0.711769	0.516306	0.72542	0.00516946	0.00482477	0.0465498	0.00265877	0.0167691	0.0037265	0.0755498	0.000252877	0.0604013	0.0760624	0.735126	0.835889	0.0897805	0.020389	0.00782632	0.00935104	0.0124089	0.108157
CN(C(=O)CN1CCNCC1)c1ccc([N+](=O)[O-])cc1N1CCOC1=O	123846	1	9685	0.456342	0.518152	-2.78539	0.361124	1	real	27	603006	CNC(=O)CN1CCNCC1	3896535	O=C1OCCN1c1cc([N+](=O)[O-])ccc1Cl			O=[N+]([O-])c1ccc2c(c1)S(=O)(=O)C=C2	0.5	NC(=O)c1cc([N+](=O)[O-])cc([N+](=O)[O-])c1	0.590909	363.374	0.4194	7	1	4	0.596434	0	108.26	0.846242	0.702726	0.607303	0.0277093	0.30826	0.0922096	0.0720431	0.0530043	0.0714323	0.358647	0.10361	0.240735	0.499781	0.839304	0.97691	0.0217846	0.0104375	0.0216785	0.0114648	0.0106617	0.0834943
CCC(O)CNc1ccc([N+](=O)[O-])s1	106210	1	2436	0.455979	0.517662	-2.77908	0.313278	1	real	27	87564	CCC(O)CN	2018354	O=[N+]([O-])c1ccc(Cl)s1			CC[C@H](c1ccc(O)cc1)[C@@H](CC)c1ccc(O)cc1	0.473684	CC(=O)Nc1ncc([N+](=O)[O-])s1	0.5	216.262	1.8391	5	2	4	0.581344	1	75.4	0.914354	0.913096	0.862	0.934338	0.645786	0.196805	0.398271	0.117781	0.0555668	0.298667	0.113618	0.403483	0.0370196	0.782612	0.999968	0.0174843	0.00864744	0.377038	0.0461379	0.0165496	0.153971
O=[N+]([O-])c1cc(C(F)(F)F)c(Cl)cc1NC[C@H](F)CO	120732	0	8429	0.437308	0.515673	-3.67264	0	1	real	27	25218963	NC[C@H](F)CO	15544	O=[N+]([O-])c1cc(C(F)(F)F)c(Cl)cc1Cl			O=[N+]([O-])c1cc(C(F)(F)F)c(Cl)c([N+](=O)[O-])c1Nc1ncc(C(F)(F)F)cc1Cl	0.488889	NC(=O)c1cc([N+](=O)[O-])cc([N+](=O)[O-])c1	0.5	316.638	3.0093	4	2	4	0.497248	1	75.4	0.283547	0.878006	0.905965	0.883774	0.555937	0.156686	0.169506	0.194742	0.0865663	0.614322	0.303476	0.794233	0.0962449	0.749552	0.999918	0.0505621	0.0189292	0.0648907	0.171597	0.00954934	0.0373731
N#Cc1nnc(N2CC3CCC(CC2=O)N3)s1	123573	1	9576	0.451157	0.512964	-2.79038	0.358357	1	real	27	24115925	O=C1CC2CCC(CN1)N2	3536675	N#Cc1nnc(Cl)s1			N#Cc1nc2c(nc1C#N)-c1cc(F)c(F)cc1C2=O	0.285714	C1N2CN3CN1CN(C2)C3	0.333333	249.299	0.26708	6	1	4	0.772058	2	81.91	0.400904	0.914044	0.867148	0.332338	0.304156	0.118241	0.112864	0.107785	0.0719389	0.523345	0.0476985	0.0730219	0.159796	0.837778	0.999172	0.0220384	0.0184594	0.162326	0.056683	0.0226579	0.13216
O=[N+]([O-])c1ccc(I)c(C(F)(F)N[C@H](CO)CF)c1	123031	1	9353	0.432584	0.508425	-3.54502	0.317406	1	real	27	26304235	N[C@H](CO)CF	2222463	O=[N+]([O-])c1ccc(I)c(C(F)(F)F)c1			O=[N+]([O-])c1ccc2c(c1)S(=O)(=O)C=C2	0.535714	NC(=O)c1cc([N+](=O)[O-])cc([N+](=O)[O-])c1	0.590909	390.099	2.1687	4	2	4	0.338087	1	75.4	0.471622	0.888272	0.953568	0.668973	0.533513	0.230612	0.202136	0.29108	0.193264	0.555008	0.4346	0.663218	0.209266	0.512272	0.999844	0.0256655	0.0149392	0.0521606	0.102115	0.0103853	0.0557913
CN(C)CCOC1CCN(c2nc3ccccn3c(=O)c2[N+](=O)[O-])C1	122896	1	9299	0.446947	0.507517	-2.72968	0.352179	1	real	27	10990383	CN(C)CCOC1CCNC1	45486	O=c1c([N+](=O)[O-])c(Cl)nc2ccccn12			O=c1c2ccccc2[se]n1CCn1[se]c2ccccc2c1=O	0.458333	Cc1ncc([N+](=O)[O-])n1CCO	0.4	347.375	0.7596	8	0	4	0.56238	1	93.22	0.87768	0.977428	0.877763	0.108986	0.053278	0.129222	0.0221105	0.150297	0.0600221	0.579155	0.0421475	0.105495	0.797962	0.821495	0.998309	0.020709	0.0212155	0.0602661	0.026994	0.0232576	0.0604643
CCOC(=O)c1nnc(S(=O)(=O)N2CC(=O)CC(C)C2)s1	111925	1	4815	0.440244	0.50561	-2.98794	0.317242	1	real	40	25082808	CC1CNCC(=O)C1	26334489	CCOC(=O)c1nnc(S(=O)(=O)F)s1			CCCCCCCCCCCCOC(=O)CS(=O)(=O)[O-]	0.444444	O=C(O)C1=CC[C@@H]2CC(=O)N12	0.346154	333.391	0.3144	8	0	4	0.730046	1	106.53	0.145277	0.81722	0.746702	0.697726	0.942343	0.198902	0.59429	0.0538399	0.064692	0.601997	0.106226	0.077605	0.0217251	0.960101	0.999994	0.00732898	0.00713253	0.168244	0.0693719	0.0195531	0.146891
O=C(C(=O)N1C(C(=O)O)CSC1C1=CC=C(F)C=C1F)C1=CC=C2CCCCC2=C1																	O=C(O)c1ccc(-c2ccc(N(c3ccc(-c4ccc(C(=O)O)cc4)cc3)c3ccc(-c4ccc(C(=O)O)cc4)cc3)cc2)cc1	0.428571	CC1CCc2cc(F)cc3c(=O)c(C(=O)O)cn1c23	0.390244	431.46	3.7537	4	1	4	0.589571	2	74.68	0.0604036	0.713716	0.955719	0.120083	0.476696	0.643345	0.612969	0.0539857	0.0693598	0.449665	0.13339	0.43425	0.0687746	0.974114	0.997441	0.0103465	0.0289892	0.0671073	0.0514401	0.0144819	0.166356
CSCC(=O)N1CC2=C(C1)CN(C(=O)C1=CC=C([N+](=O)[O-])S1)C2																	CCOC(=O)NC(=O)c1ccsc1NC(=O)c1ccc([N+](=O)[O-])s1	0.468085	CC(=O)Nc1ncc([N+](=O)[O-])s1	0.5	353.425	1.6139	6	0	4	0.466463	0	83.76	0.919545	0.975073	0.700115	0.316407	0.456284	0.28632	0.146784	0.133428	0.0257251	0.713194	0.0592912	0.16987	0.108934	0.827632	0.993936	0.0494143	0.0155672	0.0377577	0.106906	0.0595925	0.292074
O=C(N[C@@H]1COC[C@H]1O)C1CN(C(=O)c2cccc(-c3cccc([N+](=O)[O-])c3O)c2)CCS1																	O=C1c2c(O)ccc([N+](=O)[O-])c2C(=O)c2c([N+](=O)[O-])ccc(O)c21	0.583333	NC(=O)c1cc([N+](=O)[O-])cc([N+](=O)[O-])c1	0.545455	473.507	1.4009	8	3	4	0.436982	3	142.24	0.345169	0.132548	0.492417	0.0708247	0.337865	0.375965	0.246063	0.070108	0.0528284	0.497133	0.236096	0.111483	0.144646	0.91385	0.948532	0.0229299	0.0266518	0.0865879	0.0565235	0.0281632	0.133633
CC(=O)C1=CC(C(=O)N2CC3=C(CN(C(=O)CSC4=NN=C(S)S4)C3)C2)=CO1																	CC(=O)c1cc2c(o1)C(=O)c1ccccc1C2=O	0.428571	NNC(=O)c1ccncc1	0.428571	436.54	2.0093	9	1	4	0.331427	0	96.61	0.302956	0.436792	0.686807	0.016514	0.205056	0.181238	0.159019	0.0614402	0.045251	0.348331	0.0909088	0.0890871	0.0617526	0.937141	0.930367	0.0334607	0.0191347	0.0243772	0.0177634	0.0204426	0.169084
O=C(CN1C=CN=C1[N+](=O)[O-])C1=CC=C(N2CCOC2=O)C=C1																	CC(=O)NC[C@H]1CN(c2ccc(C(C)=O)cc2)C(=O)O1	0.461538	NC(=O)c1cc([N+](=O)[O-])cc([N+](=O)[O-])c1	0.545455	316.273	1.6308	7	0	4	0.471112	0	107.57	0.966013	0.919449	0.935434	0.0919785	0.415943	0.148006	0.185268	0.0267951	0.0213201	0.277295	0.0485544	0.253769	0.303245	0.94299	0.997386	0.0219172	0.00790232	0.125132	0.0895352	0.024898	0.326483
CC(C)SCC(=O)NC[C@@H](O)CNC(=O)C=CC1=CC=C([N+](=O)[O-])S1																	COc1nccnc1NS(=O)(=O)c1ccc(NC(=O)C=Cc2ccc([N+](=O)[O-])s2)cc1	0.508772	CC(=O)Nc1ncc([N+](=O)[O-])s1	0.533333	387.483	1.4044	7	3	4	0.316938	1	121.57	0.873704	0.72075	0.621605	0.34965	0.62754	0.184774	0.25846	0.0962727	0.174306	0.361656	0.356205	0.324397	0.160016	0.621028	0.984283	0.0970564	0.00913327	0.0831976	0.0374437	0.0799095	0.171559
O=C(CO)N1C[C@@H]2CN(C(=O)CSC3=NN=C(S)S3)C[C@]2(C(F)(F)F)C1 |&1:6,20|																	OCc1ccc(-c2ccc(-c3ccc(CO)s3)o2)s1	0.318182	C1N2CN3CN1CN(C2)C3	0.333333	428.483	0.7605	8	2	4	0.544132	2	86.63	0.328353	0.820137	0.50754	0.00185506	0.0454008	0.0513164	0.0201606	0.0272258	0.0157583	0.42659	0.050124	0.064337	0.172461	0.623954	0.982025	0.189475	0.164078	0.00455164	0.0691085	0.0352238	0.20359
CC1CC(C(=O)N2CCCN(C(=O)C3=CC4=CC([N+](=O)[O-])=CC=C4N3C)CC2)C(=O)O1																	C=CC(=O)N1C/C(=C\c2ccc([N+](=O)[O-])cc2)C(=O)/C(=C/c2ccc([N+](=O)[O-])cc2)C1	0.5	NC(=O)c1cc([N+](=O)[O-])cc([N+](=O)[O-])c1	0.590909	428.445	1.7126	7	0	4	0.318157	2	114.99	0.734089	0.627718	0.752114	0.039212	0.283074	0.0739274	0.279746	0.0332247	0.0128304	0.707139	0.409141	0.13217	0.177086	0.965245	0.994195	0.0365315	0.0338454	0.059386	0.34352	0.106525	0.197539
C[C@H](NC(=O)CSC1=C([N+](=O)[O-])SC=C1)[C@@H](CO)NC(=O)CN1CCOC1=O																	O=C(N[C@H](CO)[C@H](O)c1ccc([N+](=O)[O-])cc1)C(Cl)Cl	0.527778	O=C(N[C@H](CO)[C@H](O)c1ccc([N+](=O)[O-])cc1)C(Cl)Cl	0.527778	432.48	0.1824	9	3	4	0.269079	2	151.11	0.755726	0.264028	0.510744	0.0560076	0.330258	0.0736632	0.102291	0.0360409	0.157382	0.24256	0.551468	0.152184	0.264894	0.783058	0.88159	0.050901	0.00779704	0.01129	0.0348009	0.0805405	0.229937
CCOC(=O)C=C1SCC(=O)N1CC1=CC=C([N+](=O)[O-])C=C1F																	O=C1c2c(O)ccc([N+](=O)[O-])c2C(=O)c2c([N+](=O)[O-])ccc(O)c21	0.541667	NC(=O)c1cc([N+](=O)[O-])cc([N+](=O)[O-])c1	0.590909	340.332	2.2138	6	0	4	0.353264	0	89.75	0.721405	0.971293	0.83258	0.918797	0.981894	0.113193	0.809032	0.0735202	0.0549111	0.654381	0.608872	0.061494	0.035539	0.977016	0.99997	0.0214795	0.00326217	0.0385505	0.169793	0.0219812	0.109563
CCSC1=CC=C([N+](=O)[O-])C=C1C(=O)N(C)CC(C)NC(=O)[C@H]1COC(=O)O1																	O=C(N[C@H](CO)[C@H](O)c1ccc([N+](=O)[O-])cc1)C(Cl)Cl	0.5	NC(=O)c1cc([N+](=O)[O-])cc([N+](=O)[O-])c1	0.590909	411.436	1.8189	8	1	4	0.296862	2	128.08	0.869819	0.517288	0.766742	0.120213	0.492969	0.095558	0.0757237	0.0650562	0.237348	0.462829	0.812456	0.273522	0.328963	0.89281	0.986658	0.0144472	0.00684465	0.0429607	0.0993129	0.0469931	0.16623
O=C(CSC1=C([N+](=O)[O-])SC=C1)NC[C@@H](O)CNC(=O)CC1=CC=CC=C1F																	O=C1c2c(O)ccc([N+](=O)[O-])c2C(=O)c2c([N+](=O)[O-])ccc(O)c21	0.5	O=C(O)C(O)c1ccccc1	0.555556	427.479	1.7235	7	3	4	0.301578	1	121.57	0.671289	0.624465	0.577883	0.399007	0.871546	0.340436	0.514165	0.179622	0.658004	0.49462	0.862013	0.34019	0.231829	0.700397	0.985698	0.0568227	0.0132679	0.0287693	0.0384298	0.0342322	0.121286
CC1(C)CN(C(=O)CSC2CC2)CCN(C(=O)C2=CC=C([N+](=O)[O-])O2)C1																	CN1CCN(C(=O)/C=C/c2ccc([N+](=O)[O-])o2)CC1	0.589744	O=[N+]([O-])c1ccc(/C=[N+](/[O-])CCO)o1	0.548387	381.454	2.394	6	0	4	0.573815	0	96.9	0.848564	0.958169	0.794427	0.239119	0.822674	0.257825	0.345838	0.165088	0.0723631	0.6522	0.598505	0.114766	0.139247	0.720961	0.99981	0.0162172	0.0121698	0.0321253	0.188372	0.0787593	0.292978
O=C1OCCC1SCC(=O)N1CC2=C(C1)CN(C(=O)C1=CC=C3N=CC=NC3=N1)C2																	O=c1cccccc1O	0.4375	NC(=O)c1cnccn1	0.47619	425.47	0.6681	8	0	4	0.519871	1	105.59	0.291517	0.5953	0.819301	0.0651179	0.053555	0.107264	0.0648742	0.029403	0.00300213	0.411212	0.160817	0.037615	0.181875	0.976249	0.961295	0.0525259	0.0235654	0.0124861	0.0741806	0.0286549	0.133123
Cn1cc(CN[C@H](CC(=O)O)c2ccc(-c3ccc(CN4CCSCC4)cc3)cc2)c2cc(Br)ccc21																	CN(C)CC(O)Cn1c2ccc(Br)cc2c2cc(Br)ccc21	0.575758	O=C(O)C(O)c1ccccc1	0.5	578.576	6.4622	5	2	2	0.238818	1	57.5	0.218224	0.589275	0.861793	0.634393	0.276625	0.378838	0.174839	0.245101	0.586757	0.504573	0.297053	0.354414	0.582467	0.649196	0.940388	0.0149766	0.0120775	0.167267	0.175827	0.076922	0.10171
COCCSCC(=O)N1CC2=C(CN(C(=O)/C=C/C3=CN(C)C(=O)N(C)C3=O)C2)C1																	COCCSC1=C(C)C(=O)c2ccccc2C1=O	0.466667	NNC(=O)c1ccncc1	0.380952	434.518	-0.5422	8	0	4	0.325053	0	93.85	0.422084	0.782097	0.751766	0.00244699	0.0177298	0.17128	0.0173718	0.049274	0.00291281	0.718155	0.0494994	0.0856619	0.167286	0.800192	0.769284	0.0328152	0.0180795	0.00562379	0.00661082	0.0168678	0.0555527
CCN(CC)Cc1ccc(-c2ccc([C@@H](CC(=O)O)NCc3cc4cc(C)ccc4nc3Cl)cc2)cc1																	Cc1ccc2nc(CN(CCN(Cc3nc4ccc(C)cc4[nH]3)Cc3nc4ccc(C)cc4[nH]3)Cc3nc4ccc(C)cc4[nH]3)[nH]c2c1	0.580645	O=C(O)CC(O)c1ccc(-c2ccc(Cl)cc2)o1	0.53125	516.085	7.01102	4	2	2	0.210208	1	65.46	0.293814	0.428716	0.827404	0.567049	0.14208	0.231704	0.0970999	0.125947	0.562845	0.653402	0.100621	0.41329	0.475954	0.465757	0.908082	0.0350088	0.0183375	0.194874	0.263604	0.146916	0.189713
CCC1=C([N+](=O)[O-])C(C(=O)N2CCN(C(=O)CSC3CCOC3=O)C(CC)C2)=NN1																	S=C(SSC(=S)N1CCOCC1)N1CCOCC1	0.473684	Cc1ncc([N+](=O)[O-])n1CCO.Cl	0.419355	439.494	0.992	8	1	4	0.376968	2	138.74	0.305202	0.349096	0.588084	0.0349269	0.72065	0.0909733	0.409577	0.0403721	0.0203663	0.633289	0.881684	0.100771	0.0918047	0.947765	0.998021	0.00802179	0.00486277	0.0148823	0.0656467	0.0572367	0.17643
O=C(C1=CC=C([N+](=O)[O-])S1)N1CC2=C(C1)CN(C(=O)C1=CC(F)=CN=C1O)C2																	O=C(Nc1ncc([N+](=O)[O-])s1)c1ccccc1O	0.526316	CC(=O)Nc1ncc([N+](=O)[O-])s1	0.566667	404.379	1.8044	7	1	4	0.473679	0	116.88	0.87188	0.755991	0.798132	0.0564857	0.12293	0.235296	0.166534	0.0558425	0.0817341	0.563685	0.0978701	0.164076	0.233154	0.926262	0.945249	0.0243211	0.0159369	0.0320659	0.0533757	0.0394424	0.183381
CC=CC=CC(=O)N1CCN(C(=O)C2=CC=C([N+](=O)[O-])S2)CC(O)C1																	CN1CCN(C(=O)/C=C/c2ccc([N+](=O)[O-])o2)CC1	0.538462	CC(=O)Nc1ncc([N+](=O)[O-])s1	0.5	365.411	1.4339	6	1	4	0.376194	1	103.99	0.883728	0.790351	0.49776	0.0619167	0.284691	0.213948	0.102185	0.0471816	0.0329463	0.349414	0.0624342	0.189768	0.205049	0.795866	0.983355	0.0564612	0.0190335	0.0331117	0.0862114	0.0255769	0.17657
CCSC(C)C(=O)N1C[C@@H]2CN(C(=O)CN3C=CC(=O)C([N+](=O)[O-])=C3)C[C@@H]2C1																	O=C1c2c(O)ccc([N+](=O)[O-])c2C(=O)c2c([N+](=O)[O-])ccc(O)c21	0.541667	O=[N+]([O-])c1ccc(O)c2ncccc12	0.466667	408.48	0.8149	7	0	4	0.509542	3	105.76	0.332473	0.724483	0.62962	0.00195636	0.026107	0.138934	0.0152771	0.0840587	0.00628408	0.648854	0.107651	0.0686812	0.231684	0.539826	0.975609	0.055262	0.0509202	0.00854357	0.0151433	0.02922	0.173808
CC1=C(C(=O)N2CCN(C(=O)CSC3=NC=CN3C)CC(O)C2)C(=O)OC1(C)C																	O=C(N1CCCC1)n1ccnn1	0.458333	Cc1ncc([N+](=O)[O-])n1CCO	0.4	422.507	0.1958	8	1	4	0.419692	1	104.97	0.154916	0.134654	0.601918	0.000844413	0.0514373	0.0376995	0.039988	0.0101868	0.00887085	0.33284	0.161908	0.0214849	0.138774	0.65283	0.985083	0.0168537	0.00973475	0.00415728	0.117398	0.0148205	0.0646922
NC(=O)C1(C(=O)N2CCCN(C(=O)C=CC3=CC=C([N+](=O)[O-])S3)CC2)CCC1																	CN1CCN(C(=O)/C=C/c2ccc([N+](=O)[O-])o2)CC1	0.589744	NC(=O)c1cc([N+](=O)[O-])cc([N+](=O)[O-])c1	0.545455	406.464	1.386	6	1	4	0.342055	0	126.85	0.908012	0.951326	0.678411	0.265212	0.752254	0.184782	0.474357	0.0952043	0.105873	0.682792	0.725278	0.106478	0.364295	0.706426	0.99764	0.083444	0.0202917	0.042207	0.30579	0.288567	0.270516
O=C(CN1C=CC([N+](=O)[O-])=N1)NCC1=CCN(C(=O)C2(CO)COC2)CC1																	CN1CCN(C(=O)/C=C/c2ccc([N+](=O)[O-])o2)CC1	0.435897	NC(=O)c1cc([N+](=O)[O-])cc([N+](=O)[O-])c1	0.454545	379.373	-0.9249	8	2	4	0.354442	0	139.83	0.873814	0.673525	0.611511	0.00908511	0.0503507	0.0395003	0.0124688	0.0189345	0.00724982	0.344895	0.0341057	0.193812	0.357684	0.463498	0.980285	0.0296749	0.0109822	0.00788494	0.0252802	0.0236942	0.0628636
C=C1CN2C(=NN=C2C(=O)N2CCCN(C(=O)CC(=O)OC)C(C)C2)S1																	S=C([S-])N1CCCC1	0.466667	CC1(C)[C@H](C(=O)O)N2C(=O)C[C@H]2S1(=O)=O	0.344828	379.442	0.5236	8	0	4	0.557839	1	97.63	0.0894457	0.858513	0.731761	0.0100486	0.266815	0.14452	0.0553304	0.0203954	0.00166987	0.593856	0.126122	0.0194424	0.0394283	0.902542	0.99905	0.00629598	0.0153058	0.00589204	0.00709015	0.00566541	0.0621069
CN(CCCCN(C)C(=O)C1=CC=C([N+](=O)[O-])S1)C(=O)CSC1=NN=NN1C																	CCOC(=O)NC(=O)c1ccsc1NC(=O)c1ccc([N+](=O)[O-])s1	0.489362	CC(=O)Nc1ncc([N+](=O)[O-])s1	0.533333	427.512	1.2827	10	0	4	0.240075	0	127.36	0.890158	0.9639	0.589804	0.178641	0.763442	0.197946	0.401552	0.0799154	0.172539	0.759563	0.545733	0.138163	0.286064	0.812538	0.996655	0.0162804	0.00276396	0.0177259	0.0982564	0.0536745	0.0845652
CCCCOc1cccc(F)c1-c1ccc2[nH]cc(CC(=O)NCC3CCC(CN)CC3)c2c1																	CC(C)(Cc1c[nH]c2ccc(Cl)cc12)NCCOc1ccccc1OCC1CC1	0.555556	NNCC1CCCCC1	0.588235	465.613	5.5767	3	3	3	0.342194	0	80.14	0.470918	0.863735	0.837274	0.456575	0.612493	0.270081	0.456511	0.573299	0.722887	0.886216	0.953551	0.266552	0.415383	0.379164	0.999682	0.023133	0.0240677	0.306494	0.139945	0.0322573	0.101505
CON=CC(=O)N1CC(CNC(=O)CSC2=C([N+](=O)[O-])SC=C2)N2CCC1C2																	CN1CCN(C(=O)/C=C/c2ccc([N+](=O)[O-])o2)CC1	0.487179	NC(=O)c1cc([N+](=O)[O-])cc([N+](=O)[O-])c1	0.454545	427.508	0.7819	9	1	4	0.281925	3	117.38	0.627157	0.884691	0.323247	0.0207	0.295778	0.211693	0.0438862	0.254981	0.355041	0.557505	0.197593	0.111631	0.370219	0.699869	0.894197	0.0221018	0.0149664	0.00964964	0.0111495	0.0533947	0.188372
O=C1C[C@H](O)[C@@H](CSC2=NN=C(NCC3=CC=C(F)C=C3)S2)O1																	Fc1ccc(Nc2nc3ccccc3nc2Nc2ccc(F)cc2)cc1	0.416667	NNC(=O)c1ccncc1	0.380952	355.416	2.0578	8	2	4	0.605936	2	84.34	0.326611	0.714913	0.907479	0.136451	0.501538	0.147801	0.172859	0.0382211	0.0593655	0.235234	0.232356	0.107936	0.35399	0.950712	0.998348	0.0393591	0.0262283	0.0441638	0.215368	0.0284074	0.218765
CC1=CC(C=CC(=O)N(C)[C@@H]2CN(C(=O)CSC3CCOC3=O)C[C@H]2O)=CC=C1F |&1:10,24|																	Cc1cc(O)cc(C)c1O	0.5	Cc1cc(O)cc(C)c1Cl	0.4375	436.505	1.22612	6	1	4	0.533225	3	87.15	0.197313	0.455905	0.79902	0.00861091	0.156654	0.128602	0.0186784	0.0851372	0.0168336	0.585419	0.785413	0.0868512	0.181837	0.747376	0.991318	0.0262908	0.0351965	0.0102107	0.0198327	0.0059619	0.0725618
Cc1cc(Br)cc(F)c1NC(=O)C1CN(C(=O)CN2CCOC2=O)CCS1																	Cc1cc(O)ccc1O	0.529412	Cc1cc(O)cc(C)c1Cl	0.5	460.325	2.23132	5	1	4	0.746038	1	78.95	0.530032	0.767732	0.843688	0.0467482	0.473357	0.142276	0.116521	0.0540037	0.0369353	0.601801	0.707385	0.26964	0.229232	0.852895	0.994121	0.0247843	0.0285119	0.020954	0.0409988	0.0175904	0.197767
COc1cc(Cl)cc([N+](=O)[O-])c1NC(=O)c1csc(NC(=O)C2CC(=O)N2)n1																	O=C1c2c(O)ccc([N+](=O)[O-])c2C(=O)c2c([N+](=O)[O-])ccc(O)c21	0.541667	CC(=O)Nc1ncc([N+](=O)[O-])s1	0.533333	425.81	1.7926	8	3	4	0.36198	1	152.56	0.614934	0.0872387	0.710255	0.140803	0.207368	0.0870454	0.146486	0.0244025	0.0602998	0.28073	0.390031	0.197149	0.0732751	0.989351	0.954895	0.0124847	0.00710653	0.217389	0.0543938	0.0351465	0.136469
CCC(C(=O)N1CCSC(C(=O)Nc2nc3cc([N+](=O)[O-])ccc3o2)C1)N(CC)CC																	CC[C@H](c1ccc(O)cc1)[C@@H](CC)c1ccc(O)cc1	0.578947	NC(=O)c1cc([N+](=O)[O-])cc([N+](=O)[O-])c1	0.590909	449.533	2.7389	8	1	4	0.48218	2	121.82	0.754726	0.848461	0.585352	0.243556	0.834196	0.203886	0.615115	0.213568	0.473523	0.762362	0.893022	0.251449	0.559999	0.912507	0.998045	0.0252388	0.0104904	0.254784	0.206077	0.0530448	0.15635
COC1=CC(C=C2SC(=S)N(CC(=O)O)C2=O)=C(F)C=C1C																	Cc1cc(O)cc(C)c1O	0.5	Cc1cc(O)cc(C)c1Cl	0.4375	341.385	2.42852	5	1	4	0.670136	0	66.84	0.573692	0.929356	0.98019	0.529672	0.592039	0.677949	0.66407	0.0597618	0.00350887	0.283331	0.180895	0.23437	0.135435	0.992747	0.999218	0.00768275	0.00991527	0.0408958	0.0576746	0.0203465	0.0654864
CC1=CC(C(F)(F)F)=CC=C1/C=C/C(=O)N1CCCN(C(=O)C2CC(C)OC2=O)CC1																	O=C(Nc1cc(C(F)(F)F)ccc1O)Nc1cc(C(F)(F)F)ccc1O	0.555556	Cc1cc(O)cc(C)c1Cl	0.4375	438.446	3.03952	4	0	4	0.413454	2	66.92	0.434079	0.878429	0.837418	0.0189807	0.203083	0.0399356	0.119232	0.0403759	0.00986932	0.757523	0.626161	0.420889	0.172285	0.77015	0.994584	0.0659323	0.203765	0.0130514	0.193296	0.0570957	0.215371
CCCCC(C)C(=O)N1CC2=C(CN(C(=O)C=CC3=CC=C([N+](=O)[O-])S3)C2)C1																	CN1CCN(C(=O)/C=C/c2ccc([N+](=O)[O-])o2)CC1	0.538462	CCCCCCCCCCCCCCCCCCCCCCO	0.538462	403.504	3.4768	5	0	4	0.301964	1	83.76	0.802431	0.952328	0.442688	0.282838	0.76898	0.183255	0.582693	0.124181	0.194967	0.804526	0.638136	0.183868	0.236745	0.69656	0.99405	0.0937561	0.0408265	0.12405	0.275128	0.139632	0.272262
Cc1ccc2c(c1)CN(C(=O)C1CSCCN1Cc1ccc(C(=O)O)cc1Br)CC2																	O=C(O)c1ccc(-c2ccc(N(c3ccc(-c4ccc(C(=O)O)cc4)cc3)c3ccc(-c4ccc(C(=O)O)cc4)cc3)cc2)cc1	0.52381	O=C(O)C1=CC[C@@H]2CC(=O)N12	0.423077	489.435	3.95802	4	1	4	0.704977	1	60.85	0.112769	0.619422	0.834518	0.101727	0.763082	0.455207	0.630404	0.099643	0.364745	0.481653	0.774652	0.273089	0.202821	0.803117	0.995521	0.00996378	0.0467805	0.0496857	0.0232919	0.0159005	0.134205
Cc1cc(C)n(-c2cccc(-c3ccc([C@@H](CC(=O)O)NCc4cc(Br)ccc4Br)cc3)c2)n1																	CN(C)CC(O)Cn1c2ccc(Br)cc2c2cc(Br)ccc21	0.484848	O=C(O)C(O)c1ccccc1	0.555556	583.324	6.98674	4	2	2	0.234926	1	67.15	0.045131	0.298974	0.872955	0.589411	0.372456	0.480359	0.36081	0.070829	0.285772	0.540563	0.274095	0.46647	0.245313	0.844807	0.985513	0.0138653	0.0122015	0.141724	0.164404	0.0583238	0.138574
CCSC(C)C(=O)NC[C@]1(C)CN(C(=O)C=CC2=CC=C([N+](=O)[O-])S2)C[C@H]1C |&1:9,26|																	CN1CCN(C(=O)/C=C/c2ccc([N+](=O)[O-])o2)CC1	0.538462	NC(=O)c1cc([N+](=O)[O-])cc([N+](=O)[O-])c1	0.590909	425.576	3.4119	6	1	4	0.391373	3	92.55	0.677301	0.922845	0.457227	0.263525	0.798325	0.163285	0.622173	0.171588	0.49041	0.751499	0.967038	0.137703	0.400529	0.634677	0.998812	0.0436505	0.0128605	0.102811	0.154652	0.122896	0.225269
O=C(CSC1=NN=C(S)S1)N1CC2=C(C1)CN(C(=O)CC1CCCOC1)C2																	S=C(SSC(=S)N1CCOCC1)N1CCOCC1	0.473684	NNCC1CCCCC1	0.411765	426.589	1.7166	8	1	4	0.438979	1	75.63	0.234646	0.764962	0.541667	0.00749995	0.216559	0.0873594	0.0840501	0.0567003	0.0323342	0.665113	0.248257	0.0309787	0.100271	0.802041	0.953796	0.0329711	0.0360529	0.0170604	0.0255754	0.0527964	0.21149
CSC=CC(=O)N1CCN(C(=O)CN2C(=O)C(=O)N(C)C2=O)CC1CCO																	CC(C)(CN1C(=O)C(Cl)=C(Cl)C1=O)CN1C(=O)C(Cl)=C(Cl)C1=O	0.4	CCCCCCCCCCCCCCCCCCCCCCO	0.384615	398.441	-1.2945	7	1	4	0.335749	1	118.54	0.052077	0.79197	0.531894	0.00107569	0.0201393	0.417587	0.00412169	0.0285639	0.00050208	0.251977	0.00798201	0.0515207	0.0770999	0.750375	0.91448	0.00854622	0.0478927	0.000912087	0.00108309	0.00184564	0.0301304
CCOCCCC(=O)N1CCN(C(=O)CSC2=C([N+](=O)[O-])SC=C2)CC(O)C1																	CN1CCN(C(=O)/C=C/c2ccc([N+](=O)[O-])o2)CC1	0.461538	NC(=O)c1cc([N+](=O)[O-])cc([N+](=O)[O-])c1	0.454545	431.536	1.5968	8	1	4	0.273365	1	113.22	0.607568	0.8213	0.291646	0.0672206	0.497621	0.0988582	0.253318	0.115825	0.202329	0.574564	0.518473	0.0474505	0.296749	0.528748	0.989476	0.0536488	0.0214499	0.0380765	0.0594826	0.0660591	0.141398
C[C@@H]1CN(C(=O)C(=O)NC2=NN=C(N(C)C)S2)CCS1																	O=C(N1CCCC1)n1ccnn1	0.333333	CC(=O)Nc1ncc([N+](=O)[O-])s1	0.366667	315.424	0.5065	7	1	4	0.801163	1	78.43	0.286	0.874825	0.841647	0.0983848	0.174686	0.184804	0.0485954	0.0515293	0.00722602	0.317622	0.0113421	0.0972993	0.0611681	0.897987	0.997086	0.0120514	0.0173058	0.122999	0.0188786	0.0151186	0.224396
Cc1ccc([N+](=O)[O-])cc1S(=O)(=O)N1CCO[C@@H](CNC(=O)CN2C(=O)CSC2=S)C1																	Cc1cc(O)cc(C)c1O	0.5	NC(=O)c1cc([N+](=O)[O-])cc([N+](=O)[O-])c1	0.590909	488.569	0.26922	9	1	4	0.325335	1	139.16	0.697654	0.667481	0.61422	0.136247	0.825399	0.217054	0.542834	0.107079	0.177774	0.673876	0.940877	0.214469	0.16106	0.959583	0.999171	0.0279681	0.0149988	0.0131985	0.263523	0.0586474	0.119868
CC(C)(CO)CNC(=O)C1CN(C(=O)c2cnc(-c3ccc(OC(F)(F)F)cc3)s2)CCS1																	CC(C)(C)c1ccccc1Oc1ncccc1NC(=O)Nc1ccc(OC(F)(F)F)cc1	0.46	CC(=O)Nc1ncc([N+](=O)[O-])s1	0.433333	503.568	3.401	7	2	3	0.601987	1	91.76	0.266204	0.441832	0.787533	0.277665	0.54479	0.468345	0.592609	0.167154	0.0485462	0.597713	0.621241	0.233735	0.123237	0.854694	0.998351	0.0142721	0.0309374	0.107658	0.117685	0.0196651	0.112382
Cc1ccc(Br)c(CNC2(c3ccc(-c4ccc(B(O)O)c5nsnc45)cc3)CC2)c1																	Cc1cc(O)cc(C)c1O	0.428571	Cc1cc(O)cc(C)c1Cl	0.375	494.223	3.88792	6	3	4	0.355004	0	78.27	0.358588	0.596295	0.883484	0.626014	0.457141	0.364032	0.267074	0.255073	0.35675	0.527898	0.369989	0.519915	0.392752	0.756503	0.997865	0.0374465	0.0129368	0.41235	0.287732	0.0768929	0.140879
CCN(CC)CCn1cc(-c2ccc(C3(NCc4ccc(-c5ccc(C)cc5)cc4)CC3)cc2)cn1																	Cc1ccc2nc(CN(CCN(Cc3nc4ccc(C)cc4[nH]3)Cc3nc4ccc(C)cc4[nH]3)Cc3nc4ccc(C)cc4[nH]3)[nH]c2c1	0.387097	CCN(CC)CCOC(=O)c1cccc(-c2ccccc2)c1O	0.358974	478.684	6.64622	4	1	3	0.262071	0	33.09	0.43698	0.821613	0.872716	0.294879	0.119901	0.251972	0.0251144	0.464433	0.631784	0.742838	0.515224	0.387658	0.531921	0.319624	0.991259	0.0129313	0.00442387	0.17808	0.200587	0.0339449	0.0412761
C[C@@H](CNC(=O)CSC1=C([N+](=O)[O-])SC=C1)NC(=O)C1(C)COC(=O)OC1																	O=C1c2c(O)ccc([N+](=O)[O-])c2C(=O)c2c([N+](=O)[O-])ccc(O)c21	0.458333	NC(=O)c1cc([N+](=O)[O-])cc([N+](=O)[O-])c1	0.5	417.465	1.5424	9	2	4	0.281226	1	136.87	0.895374	0.611571	0.68988	0.215827	0.672418	0.0816634	0.284782	0.0680684	0.359258	0.445276	0.888019	0.184624	0.4608	0.787528	0.976293	0.0560952	0.00691129	0.0241485	0.157223	0.271362	0.374588
CCCN(CCNC(=O)C1=CC=C([N+](=O)[O-])S1)C(=O)CN1C(=O)C(=O)N(C)C1=O																	CCOC(=O)NC(=O)c1ccsc1NC(=O)c1ccc([N+](=O)[O-])s1	0.574468	CC(=O)Nc1ncc([N+](=O)[O-])s1	0.533333	425.423	0.0453	8	1	4	0.253963	0	150.24	0.846476	0.92632	0.52787	0.210234	0.488272	0.232789	0.231439	0.0653598	0.0876918	0.430818	0.43414	0.147339	0.347697	0.923323	0.99245	0.00776794	0.00536147	0.0175616	0.0322745	0.0213282	0.0708447
C[C@H](CNC(=O)[C@@H]1[C@H]2CC[C@]3(COC(=O)[C@H]13)O2)NC(=O)C=CC1=CC=C([N+](=O)[O-])S1 |&1:6,7,10,15|																	COc1nccnc1NS(=O)(=O)c1ccc(NC(=O)C=Cc2ccc([N+](=O)[O-])s2)cc1	0.508772	CC(=O)Nc1ncc([N+](=O)[O-])s1	0.533333	435.458	1.011	8	2	4	0.282194	5	136.87	0.949683	0.670409	0.545477	0.0642976	0.238794	0.0192993	0.11193	0.03558	0.147639	0.543727	0.620878	0.0855744	0.497518	0.802839	0.943283	0.219047	0.0462155	0.0368536	0.5255	0.433823	0.414491
CN1C=C(C=CC(=O)N2C[C@@H]3C[C@H]2[C@@H]3NC(=O)CSC2=C([N+](=O)[O-])SC=C2)N=N1 |&1:10,12,13|																	CN1CCN(C(=O)/C=C/c2ccc([N+](=O)[O-])o2)CC1	0.538462	CC(=O)Nc1ncc([N+](=O)[O-])s1	0.466667	434.503	1.3058	9	1	4	0.301516	3	123.26	0.894131	0.909408	0.703367	0.0505371	0.188208	0.129941	0.0581801	0.0618014	0.0685785	0.639289	0.539542	0.0619167	0.300609	0.915142	0.992958	0.0443582	0.0128114	0.0183	0.0577854	0.0828773	0.240748
Cc1cc2c(cc1-c1cc(NCc3ccc(OCCN(C)C)cc3)ccn1)C(C)(C)CCC2(C)C																	CN(C)c1cc[n+](Cc2ccc(OCCOc3ccc(C[n+]4ccc(N(C)C)cc4)cc3)cc2)cc1	0.533333	CN(C)CCOCC(=O)NC12CC3CC(CC(C3)C1)C2	0.411765	471.689	6.95852	4	1	3	0.385317	0	37.39	0.25442	0.819419	0.862696	0.109728	0.134664	0.319167	0.0203085	0.537828	0.364539	0.918849	0.281652	0.46839	0.248718	0.426518	0.993258	0.00365939	0.0026343	0.223057	0.285162	0.0359592	0.0556579
CC(=O)c1ccc(-c2ccc([C@@H](CC(=O)O)NCc3cccc(C(C)(C)C)c3O)cc2)s1																	CC(C)(C)c1cc(O)ccc1O	0.55	O=C(O)C(O)c1ccccc1	0.555556	451.588	5.9264	5	3	3	0.369798	1	86.63	0.0766952	0.284397	0.701502	0.568263	0.475168	0.555747	0.41316	0.0983353	0.297432	0.559586	0.12778	0.377198	0.0775445	0.588926	0.968604	0.0170598	0.00839321	0.0575419	0.144262	0.190029	0.292881
CC[C@H]1CN(C(=O)/C=C/c2ccc(Br)cc2F)CCN1Cc1cccc(C(=O)O)c1F																	O=C(C=Cc1ccccc1O)c1ccccc1	0.5	Nc1ccc(C(=O)O)c(O)c1	0.5	493.348	4.5617	3	1	4	0.599944	1	60.85	0.49146	0.736145	0.789038	0.0462624	0.469989	0.277384	0.482377	0.0952192	0.371825	0.328497	0.340966	0.399998	0.581945	0.780551	0.907796	0.0443311	0.0682388	0.0341701	0.0516724	0.0429162	0.12757
CN(C)C(=O)CC(=O)N1CC2=C(C1)CN(C(=O)C1=CC=CC(=S)N1O)C2																	CN(C)C(=S)SC(=S)N(C)C	0.461538	O=C(O)C(O)c1ccccc1	0.388889	376.438	0.52779	6	1	4	0.359931	0	86.09	0.355131	0.389483	0.623331	0.00602046	0.0357302	0.143023	0.0200176	0.0478043	0.00691542	0.558173	0.0189002	0.145788	0.136719	0.693323	0.76057	0.0758584	0.0433327	0.0223673	0.033735	0.0375464	0.140764
O=C(NCC1(F)CN(C(=O)C2=CC=C([N+](=O)[O-])S2)C1)C1=NSN=C1O																	O=C(N/N=C/c1ccc([N+](=O)[O-])s1)c1cccc(F)c1	0.5	CC(=O)Nc1ncc([N+](=O)[O-])s1	0.533333	387.374	0.8075	9	2	4	0.571533	0	138.56	0.955346	0.773601	0.787439	0.336717	0.385757	0.13892	0.190904	0.0771224	0.206571	0.394645	0.569721	0.260744	0.279085	0.929513	0.998316	0.00790511	0.00180528	0.0263791	0.0472041	0.047507	0.218892
CCC(C)(CO)C(=O)NCCOC1CN(C(=O)CSC2=C([N+](=O)[O-])SC=C2)C1																	O=C1c2c(O)ccc([N+](=O)[O-])c2C(=O)c2c([N+](=O)[O-])ccc(O)c21	0.458333	NC(=O)c1cc([N+](=O)[O-])cc([N+](=O)[O-])c1	0.454545	431.536	1.5006	8	2	4	0.235581	1	122.01	0.492683	0.701059	0.263964	0.0205377	0.378877	0.0603347	0.110656	0.0630655	0.240069	0.512014	0.670723	0.0750343	0.238536	0.317053	0.980563	0.0372987	0.012145	0.0204046	0.0378601	0.0695014	0.104962
CSC1=C(C(=O)N2CC3=C(CN(C(=O)CN(C)CCO)C3)C2)N=NS1																	CCCCCCCCCCCCCCCCCCN(CCO)CCO	0.421053	CCCCCCCCCCCCCCCCCCCCCCO	0.384615	383.499	-0.2213	8	1	4	0.536431	0	89.87	0.318797	0.593679	0.615872	0.0120953	0.0684335	0.157297	0.00825369	0.0475573	0.0385813	0.42595	0.0128645	0.0962758	0.128954	0.477231	0.91076	0.0375123	0.0255646	0.0102199	0.00486166	0.0100619	0.0898232
O=C(CSC1=C([N+](=O)[O-])SC=C1)NC[C@@]12COC[C@@H]1C2 |&1:14,18|																	O=C1c2c(O)ccc([N+](=O)[O-])c2C(=O)c2c([N+](=O)[O-])ccc(O)c21	0.416667	NC(=O)c1cc([N+](=O)[O-])cc([N+](=O)[O-])c1	0.5	314.388	1.9011	6	1	4	0.492555	2	81.47	0.93052	0.979304	0.830359	0.723395	0.549156	0.158656	0.14506	0.223877	0.20856	0.513423	0.664715	0.0241537	0.233002	0.774708	0.99994	0.0465959	0.00782993	0.1063	0.141687	0.1203	0.282321
CN(CC(CO)(CO)NC(=O)C=C1SCC(=O)N1C)C(=O)CC1CC(C)(C)CO1																	[Li]OC(=O)[C@H]1/C(=C/CO)O[C@@H]2CC(=O)N21	0.378378	O=C(O)[C@H]1/C(=C/CO)O[C@@H]2CC(=O)N21	0.424242	429.539	-0.4638	7	3	4	0.446645	1	119.41	0.221107	0.32783	0.522883	0.000956016	0.0753194	0.0779598	0.0112042	0.0336536	0.0145831	0.429897	0.29303	0.0647523	0.125049	0.226116	0.935783	0.0102463	0.0113723	0.00378688	0.00719854	0.013628	0.0355584
CCOC(=O)C1(C(=O)N(C)CCN(C)C(=O)CSC2=NN=NN2C)CCC1																	CN(C)C(=S)SC(=S)N(C)C	0.384615	Cn1nnnc1SCC1=C(C(=O)O)N2C(=O)[C@@H](NC(=O)CSC(F)(F)F)[C@H]2SC1	0.377049	398.489	-0.0476	9	0	4	0.323487	0	110.52	0.55252	0.902989	0.778854	0.0495031	0.641726	0.179388	0.0769079	0.0418122	0.0177135	0.740612	0.743158	0.0624777	0.107371	0.65946	0.999366	0.00718921	0.00249413	0.00742564	0.0148526	0.0183367	0.0191265
CCOC(=O)CC(=O)N1CC[C@](C)(NC(=O)CSC2=C([N+](=O)[O-])SC=C2)C1																	CCOC(=O)NC(=O)c1ccsc1NC(=O)c1ccc([N+](=O)[O-])s1	0.489362	NC(=O)c1cc([N+](=O)[O-])cc([N+](=O)[O-])c1	0.5	415.493	1.8088	8	1	4	0.226038	1	118.85	0.374256	0.756812	0.367175	0.225883	0.845798	0.0717268	0.489658	0.0651799	0.40618	0.546995	0.92371	0.0505997	0.152511	0.737261	0.996056	0.0402106	0.0067523	0.0271936	0.0432223	0.0692045	0.142911
CCOC(=O)CSC1=NN=C(NC(=O)[C@@H]2CO[C@H](CN)C2)S1 |&1:14,17|																	CCOC(=O)NC(=O)c1ccsc1NC(=O)c1nc2ccccc2s1	0.361702	NNC(=O)c1ccncc1	0.380952	346.434	0.4956	9	2	4	0.416276	2	116.43	0.6108	0.882347	0.870531	0.237226	0.247448	0.0815495	0.0705574	0.0849257	0.0219861	0.239836	0.161158	0.0695214	0.216965	0.830981	0.995953	0.0351333	0.0154349	0.0894027	0.0843352	0.055448	0.144237
CSC1=CC=C(O)C(C(=O)NC2=CC(F)=CC(F)=C2O)=C1																	O=C(Nc1ccc(Cl)cc1F)c1ccccc1O	0.588235	Nc1ccc(C(=O)O)c(O)c1	0.454545	311.309	3.3502	4	3	4	0.60041	0	69.56	0.477478	0.481248	0.927745	0.956332	0.629081	0.496113	0.735193	0.202882	0.22571	0.622467	0.744837	0.335574	0.0114366	0.930358	0.99993	0.00844796	0.0288082	0.853908	0.125218	0.056209	0.421214
O=C(NC1(CO)CN(C(=O)C=CC2=CC=C([N+](=O)[O-])S2)C1)C1=CCSC1																	O=C(N/N=C/c1ccc([N+](=O)[O-])s1)c1cccc(F)c1	0.522727	CC(=O)Nc1ncc([N+](=O)[O-])s1	0.5	395.462	1.0322	7	2	4	0.422638	0	112.78	0.721711	0.769284	0.498403	0.127367	0.45819	0.153004	0.141338	0.0816602	0.0823357	0.367773	0.33846	0.104351	0.170394	0.794917	0.993663	0.0699905	0.0116281	0.0533799	0.0514735	0.0401203	0.193499
O=C(CC1=CC=C(F)C(Cl)=C1F)NC[C@@H](O)CNC(=O)C1=CC=C([N+](=O)[O-])S1																	CCOC(=O)NC(=O)c1ccsc1NC(=O)c1ccc([N+](=O)[O-])s1	0.531915	Oc1ccc(Cl)cc1	0.538462	433.82	2.0375	6	3	4	0.333911	1	121.57	0.833031	0.69297	0.663096	0.716199	0.816242	0.266704	0.598326	0.15601	0.545951	0.599722	0.810141	0.472946	0.330217	0.86681	0.994109	0.0384602	0.0136184	0.115098	0.15248	0.0293455	0.0894306
CCCCSC(C)C(=O)N(C)CC(O)CNC(=O)C(=O)C1=CC=C(C)C=C1																	O=C(O)c1ccc(-c2ccc(N(c3ccc(-c4ccc(C(=O)O)cc4)cc3)c3ccc(-c4ccc(C(=O)O)cc4)cc3)cc2)cc1	0.47619	CCCCCCCCCCCCCCCCCCCCCCO	0.538462	394.537	2.03502	5	2	4	0.340705	2	86.71	0.0789128	0.30602	0.781613	0.0575776	0.413705	0.38376	0.143124	0.192867	0.234709	0.593379	0.61786	0.332909	0.0671628	0.451947	0.994494	0.0102843	0.00977838	0.0573915	0.00562123	0.00327299	0.0390648
C[C@@H](N)C1=CC=C(C2=CC(F)=C(O)C(Cl)=C2)C=C1F																	Oc1c(O)c(Cl)c(Cl)c(Cl)c1Cl	0.6	Oc1ccc(Cl)cc1	0.538462	283.705	4.0105	2	2	4	0.874567	1	46.25	0.224052	0.546077	0.930083	0.95476	0.323146	0.38905	0.52743	0.467687	0.143971	0.601337	0.499621	0.467866	0.00968447	0.529238	0.999961	0.0149499	0.0258962	0.446997	0.396654	0.311503	0.254395
O=C(Nc1nc(-c2ccc(B(O)O)cc2)cs1)c1ccc(O)c(Cl)c1																	O=C(Nc1nc(-c2ccc(O)c(O)c2)c(-c2ccccc2)s1)c1ccc(O)c(O)c1	0.571429	Oc1ccc(Cl)cc1	0.538462	374.614	2.1012	6	4	4	0.523798	0	102.68	0.72173	0.234034	0.83466	0.628749	0.366016	0.324554	0.4946	0.0582045	0.181138	0.350015	0.321176	0.287461	0.127662	0.966278	0.99667	0.0115999	0.0505379	0.893397	0.144377	0.17964	0.599568
C=CCCC1(C(=O)NC2=NN=C(SCC(=O)OCC)S2)CNC1																	CCOC(=O)COc1ccc(/C=C2/SC(=S)NC2=O)cc1OC	0.367347	CC(=O)Nc1ncc([N+](=O)[O-])s1	0.366667	356.473	1.6876	8	2	4	0.30089	0	93.21	0.294568	0.921029	0.697047	0.242089	0.616422	0.105676	0.313133	0.0756772	0.0537055	0.332281	0.499574	0.0628956	0.135037	0.767906	0.998874	0.0287172	0.0108214	0.095482	0.0531623	0.0321529	0.116643
CCC(C)CCCCC(=O)N1CC2=C(C1)CN(C(=O)C1=CC=CC(=S)N1O)C2																	CC[C@H](c1ccc(O)cc1)[C@@H](CC)c1ccc(O)cc1	0.473684	CCCCCCCCCCCCCCCCCCCCCCO	0.461538	403.548	3.65599	5	1	4	0.326586	1	65.78	0.350279	0.751182	0.576677	0.0389636	0.393691	0.162877	0.463477	0.199427	0.118033	0.823083	0.690655	0.254326	0.37035	0.495549	0.990468	0.0376783	0.043844	0.119782	0.241747	0.0768417	0.164936
O=C1OCCC1SCC(=O)N1CCCN(C(=O)C2=CC=[N+]([O-])C=C2)CC1																	S=C(SSC(=S)N1CCOCC1)N1CCOCC1	0.473684	[O-][n+]1cc[n+]([O-])c2ccccc21	0.466667	379.438	0.0432	6	0	4	0.416666	1	93.86	0.156816	0.27843	0.705145	0.0041043	0.0789111	0.0976185	0.0264776	0.0412399	0.00577061	0.315728	0.164784	0.0767775	0.0930352	0.782847	0.75129	0.111541	0.0263148	0.00360165	0.032257	0.0417933	0.276685
COCC1(C(=O)NCC2CN(C(=O)CSC3=NN=C(S)S3)CCO2)COC1																	S=C(SSC(=S)N1CCOCC1)N1CCOCC1	0.578947	CC(=O)NC[C@H]1CN(c2ccc(N3CCOCC3)c(F)c2)C(=O)O1	0.38	434.565	-0.0745	10	2	4	0.432896	1	102.88	0.66118	0.67546	0.771201	0.00160631	0.0618606	0.0512937	0.0167922	0.0284032	0.00631964	0.483056	0.323509	0.0293726	0.243244	0.753483	0.980061	0.017975	0.00479957	0.0188709	0.0373554	0.0599914	0.12226
CCOC(=O)CS(=O)(=O)N1CCSC(C(=O)Nc2ncccc2C(C)C)C1																	O=C1C(=O)c2ncccc2-c2cccnc21	0.578947	Nc1ccc(S(=O)(=O)Nc2ncccn2)cc1	0.481481	415.537	1.4538	7	1	4	0.672034	1	105.67	0.0491287	0.761023	0.623806	0.207377	0.845813	0.278946	0.729461	0.0516161	0.0506638	0.533232	0.763708	0.0706486	0.0752114	0.91356	0.999549	0.0296806	0.0182792	0.0450808	0.142193	0.0311733	0.116037
CC1=CC=C(C(=O)C(=O)N(C)CCCN(C)C(=O)C2=CC=CC(=S)N2O)C=C1																	O=C(O)c1ccc(-c2ccc(N(c3ccc(-c4ccc(C(=O)O)cc4)cc3)c3ccc(-c4ccc(C(=O)O)cc4)cc3)cc2)cc1	0.428571	O=C(O)C(O)c1ccccc1	0.388889	401.488	2.56671	6	1	4	0.333699	0	82.85	0.204736	0.448695	0.852713	0.0343047	0.40594	0.407947	0.295328	0.0817576	0.0925335	0.665698	0.646871	0.388038	0.233069	0.854877	0.993543	0.0124944	0.00881026	0.15962	0.0811531	0.0178939	0.0645272
CC1=CC(C(=O)NC2C=CCN(C(=O)CSC3CCOC3=O)C2)=CC=C1[N+](=O)[O-]																	O=C1c2c(O)ccc([N+](=O)[O-])c2C(=O)c2c([N+](=O)[O-])ccc(O)c21	0.583333	NC(=O)c1cc([N+](=O)[O-])cc([N+](=O)[O-])c1	0.545455	419.459	1.44872	7	1	4	0.320739	2	118.85	0.67047	0.431637	0.759767	0.0612109	0.556327	0.0756939	0.191666	0.0471748	0.0348952	0.499232	0.77602	0.237374	0.111762	0.92528	0.971056	0.0344475	0.0137332	0.0327029	0.105716	0.0554468	0.330078
COC(=O)C1(C(=O)NCC2CN(C(=O)/C=C/C3=CC=C(SC)S3)CCCO2)CC1																	CC(=O)NC[C@H]1CN(c2ccc(C(C)=O)cc2)C(=O)O1	0.487179	C1N2CN3CN1CN(C2)C3	0.5	438.571	2.1701	7	1	4	0.303995	1	84.94	0.550327	0.824446	0.597413	0.351574	0.832606	0.130558	0.611545	0.0979089	0.19628	0.636243	0.934906	0.0398597	0.23815	0.771636	0.998192	0.0843737	0.0185171	0.138345	0.140057	0.174577	0.227769
O=C1CC(C(=O)N2CCSC(C(=O)Nc3nccc(Cl)c3I)C2)N1																	O=C(Nc1ccc(Cl)cc1)Nc1ccc(Cl)c(Cl)c1	0.423077	NC(=O)c1cnccn1	0.47619	480.715	1.1106	5	2	4	0.499615	2	91.4	0.0407959	0.225005	0.650495	0.0069179	0.0895956	0.125341	0.0130959	0.0316767	0.008614	0.470783	0.12203	0.119022	0.0371865	0.867419	0.932485	0.0350534	0.0298205	0.0279489	0.00779247	0.0152157	0.150987
CC1CN=C(NC(=O)C2=CC=C(SC3=NN=NN3C)C([N+](=O)[O-])=C2)S1																	Cc1ccc(C(=O)c2cc(O)c(O)c([N+](=O)[O-])c2)cc1	0.545455	CC(=O)Nc1ncc([N+](=O)[O-])s1	0.566667	379.427	1.4906	10	1	4	0.624852	1	128.2	0.66785	0.856088	0.884504	0.375926	0.769484	0.26315	0.473682	0.0570142	0.17862	0.5645	0.489896	0.157698	0.132467	0.968469	0.999742	0.00708411	0.00500471	0.0775374	0.159976	0.0328274	0.203282
CCC(CC)(CCNC(=O)C1=NN(C)C=C1[N+](=O)[O-])NC(=O)C1SC2C=CC1C2																	O=C1c2c(O)ccc([N+](=O)[O-])c2C(=O)c2c([N+](=O)[O-])ccc(O)c21	0.458333	CC(=O)Nc1ncc([N+](=O)[O-])s1	0.466667	421.523	2.1833	7	2	4	0.358304	3	119.16	0.766244	0.888412	0.784317	0.124419	0.869393	0.130346	0.737039	0.0894966	0.355761	0.750661	0.962094	0.234605	0.404126	0.793084	0.999878	0.00736115	0.00718453	0.0953333	0.304954	0.0540187	0.135774
CCC1(C(=O)NC[C@@H](O)CNC(=O)CSC2=C([N+](=O)[O-])SC=C2)CCCC1																	O=C1c2c(O)ccc([N+](=O)[O-])c2C(=O)c2c([N+](=O)[O-])ccc(O)c21	0.458333	NC(=O)c1cc([N+](=O)[O-])cc([N+](=O)[O-])c1	0.454545	415.537	2.3121	7	3	4	0.30623	1	121.57	0.6336	0.772916	0.620869	0.201821	0.619705	0.223324	0.311209	0.14787	0.433109	0.480755	0.90419	0.16421	0.227429	0.325253	0.997388	0.0766063	0.0170246	0.0449776	0.0516054	0.063131	0.161895
CCOC(=O)CS(=O)(=O)N1C[C@@H](NCc2cn(C)c3ccc(Br)cc23)C[C@@H](C)C1																	CN(C)CC(O)Cn1c2ccc(Br)cc2c2cc(Br)ccc21	0.545455	CC(=O)NS(=O)(=O)c1ccc(N)cc1	0.44	486.432	2.6337	6	1	4	0.609161	2	80.64	0.227147	0.93002	0.655617	0.647872	0.853409	0.0878708	0.591858	0.335692	0.942994	0.785151	0.986358	0.057852	0.604614	0.605922	0.999906	0.0434435	0.0345476	0.20936	0.266434	0.0302719	0.0743521
C=C1CN2C(=NN=C2C(=O)N2CCCC(CN(C)C(=O)C(=O)C3=CC=CN3C)C2)S1																	O=C(N1CCCC1)n1ccnn1	0.5	NNCC1CCCCC1	0.411765	428.518	1.4295	8	0	4	0.528367	1	93.33	0.033898	0.89624	0.756259	0.0104592	0.318614	0.22635	0.078939	0.104766	0.108738	0.724845	0.823687	0.0410773	0.189406	0.797156	0.999845	0.00606765	0.0130708	0.0151233	0.0067056	0.00256714	0.0573685
O=C(C1=NOCC1)N1CCN(C(=O)C2=CC([N+](=O)[O-])=CC=C2SCCO)CC1																	O=[N+]([O-])c1ccc(SCCCCCCO)c2nonc12	0.538462	NC(=O)c1cc([N+](=O)[O-])cc([N+](=O)[O-])c1	0.590909	408.436	0.7399	8	1	4	0.417922	0	125.58	0.233169	0.400461	0.498274	0.0266288	0.380915	0.339473	0.125053	0.11352	0.0127039	0.497492	0.134994	0.119275	0.048749	0.860837	0.984024	0.0156867	0.0234916	0.0437838	0.039168	0.0190682	0.1508
CCN(C[C@@H](C)O)C(=O)C1=NN(C2=CC=C(F)C=C2)C(=O)CC1=O																	O=C1CC(c2ccc([N+](=O)[O-])cc2)=NN1c1ccccc1	0.444444	O=C(O)C(O)c1ccccc1	0.444444	335.335	0.7168	5	1	4	0.802845	1	90.28	0.24625	0.843167	0.92892	0.1605	0.208494	0.450181	0.0754305	0.0441268	0.0189804	0.454235	0.0277951	0.471993	0.0649824	0.811742	0.999826	0.021572	0.0373089	0.144958	0.0294979	0.000882621	0.031711
CC(C)CC1(C(=O)N2CCCN(C(=O)CN3C=NC([N+](=O)[O-])=N3)CC2)COC1																	S=C([S-])N1CCCC1	0.466667	Cc1ncc([N+](=O)[O-])n1CCO	0.466667	394.432	0.3099	8	0	4	0.502258	0	123.7	0.856306	0.893083	0.71819	0.0143874	0.214997	0.0665014	0.0827004	0.0441055	0.010096	0.749464	0.272954	0.111331	0.310287	0.626658	0.997519	0.00978265	0.0118923	0.0111292	0.101215	0.0487036	0.064616
CSC1=C(C(=O)N2CCOCC2CNC(=O)C2=CC=C([N+](=O)[O-])S2)N=NS1																	S=C(SSC(=S)N1CCOCC1)N1CCOCC1	0.578947	CC(=O)Nc1ncc([N+](=O)[O-])s1	0.566667	429.505	1.5007	10	1	4	0.41566	1	127.56	0.942273	0.899153	0.717547	0.605945	0.803419	0.193474	0.579169	0.0651202	0.0700022	0.450234	0.762699	0.0649393	0.197605	0.976227	0.999421	0.0116655	0.00277097	0.114859	0.148313	0.107896	0.271389
CCOC(=O)c1nnc(SC)nc1N1CC[C@@H](O)[C@H]1C(=O)Nc1cc([N+](=O)[O-])ccn1																	O=[N+]([O-])c1cc([N+](=O)[O-])c(NN(c2ccccc2)c2ccccc2)c([N+](=O)[O-])c1	0.516129	NC(=O)c1cc([N+](=O)[O-])cc([N+](=O)[O-])c1	0.590909	449.449	0.6517	12	2	3	0.26173	2	173.57	0.298146	0.357546	0.700656	0.2086	0.234863	0.171109	0.309716	0.0334937	0.0574393	0.258728	0.288907	0.0643626	0.28535	0.977318	0.995134	0.0230488	0.00883446	0.0956223	0.0484795	0.0136527	0.0657912
C=CCSCC(=O)N(CC)C[C@H](CC)NC(=O)C1=C(OC(F)(F)F)C(O)=CC=C1																	O=C(Nc1cccc(NC(=O)c2cccc(O)c2O)c1)c1cccc(O)c1O	0.592593	CC[C@@H](CO)NCCN[C@@H](CC)CO	0.529412	434.48	3.5669	5	2	4	0.411306	1	78.87	0.372963	0.841733	0.599943	0.718725	0.743936	0.269314	0.481465	0.306473	0.704988	0.677088	0.941452	0.294704	0.104408	0.299269	0.99761	0.00916477	0.00751605	0.0438848	0.0534468	0.0422389	0.103698
CC1=CC=CN=C1C(=O)N1CCO[C@H](CNC(=O)CSC2=C([N+](=O)[O-])SC=C2)C1																	c1ccc(SSc2ccccn2)nc1	0.529412	O=[N+]([O-])c1ccc(O)c2ncccc12	0.566667	436.515	2.10922	8	1	4	0.401511	1	114.67	0.900757	0.824369	0.820011	0.171108	0.574972	0.172784	0.274716	0.0826502	0.110319	0.624416	0.858544	0.143851	0.542584	0.894817	0.997774	0.0233239	0.00483788	0.0459236	0.0951129	0.0861181	0.244947
CN1C(=O)CSC1=CC(=O)N1CCN(C(=O)C2=CSC(CO)=N2)CC(C)(F)C1																	Cn1sc(=O)n(Cc2ccccc2)c1=O	0.392857	NC(=O)c1cnccn1	0.380952	428.511	0.6946	7	1	4	0.712483	1	94.05	0.319315	0.660603	0.760486	0.00519536	0.0384982	0.110198	0.0201473	0.0116514	0.00148376	0.442319	0.120977	0.0814105	0.0803644	0.839353	0.998412	0.0425316	0.132771	0.0127153	0.0795816	0.0148018	0.155655
O=C(NC1COCCN(C(=O)[C@@H]2[C@H]3CC[C@]4(COC(=O)[C@H]24)O3)C1)C1=CC=NN=C1S |&1:11,12,15,20|																	S=C(SSC(=S)N1CCOCC1)N1CCOCC1	0.578947	NC(=O)c1cnccn1	0.47619	434.474	-0.5569	9	2	4	0.480131	5	119.95	0.525862	0.191348	0.685929	0.00398855	0.0222577	0.0241757	0.0244388	0.0161337	0.00518955	0.453601	0.401566	0.0577306	0.357947	0.94357	0.912975	0.037376	0.035035	0.0135422	0.108954	0.0588433	0.225099
O=C(CN1C=CC([N+](=O)[O-])=N1)NC1C=CCN(C(=O)C=CC2=CC=C([N+](=O)[O-])S2)C1																	CN1CCN(C(=O)/C=C/c2ccc([N+](=O)[O-])o2)CC1	0.512821	CC(=O)Nc1ncc([N+](=O)[O-])s1	0.533333	432.418	1.3576	9	1	4	0.299781	1	153.51	0.961429	0.852677	0.542252	0.129285	0.550373	0.112843	0.227797	0.0820999	0.279681	0.474995	0.553572	0.299015	0.378457	0.914795	0.946112	0.0464035	0.00660754	0.0468073	0.0790121	0.0980057	0.18111
O=C1NCCCCC1C(=O)N1CC2=C(CN(C(=O)CN3C=CC(=O)C([N+](=O)[O-])=C3)C2)C1																	O=C1c2c(O)ccc([N+](=O)[O-])c2C(=O)c2c([N+](=O)[O-])ccc(O)c21	0.541667	O=[N+]([O-])c1ccc(O)c2ncccc12	0.466667	429.433	-0.3462	7	1	4	0.300958	1	134.86	0.472393	0.469395	0.551444	0.00173107	0.0333219	0.0930352	0.0275708	0.0359188	0.00712113	0.485275	0.0306736	0.130345	0.239804	0.720943	0.649701	0.0449559	0.0494754	0.00461932	0.00984559	0.0303123	0.143854
CCN1C=C(C(=O)C(=O)N2CC(CNC(=O)C3=CC=C([N+](=O)[O-])S3)(COC)C2)C=N1																	CCOC(=O)NC(=O)c1ccsc1NC(=O)c1ccc([N+](=O)[O-])s1	0.574468	CC(=O)Nc1ncc([N+](=O)[O-])s1	0.6	435.462	0.9604	9	1	4	0.268014	0	136.67	0.865454	0.822699	0.707167	0.0345119	0.101721	0.0910347	0.0587508	0.0813473	0.0700875	0.45513	0.346128	0.194666	0.52478	0.678737	0.9917	0.0208877	0.00298778	0.0202096	0.0278039	0.0327405	0.0537877
C=C1CN2C(=NN=C2C(=O)NC(C)CCN(C)C(=O)C2=C(C)C(C)(C)OC2=O)S1																	CC(=O)c1ccc2c(c1)c1cc(C(C)=O)ccc1n2CCNC(C)C	0.371429	NNC(=O)c1ccncc1	0.380952	419.507	1.5162	8	1	4	0.550225	1	106.42	0.221835	0.355627	0.682867	0.0119456	0.348427	0.0683477	0.17413	0.00826167	0.0313286	0.600266	0.737723	0.0853004	0.0632571	0.899913	0.992382	0.00620767	0.00620094	0.017847	0.0721976	0.0345353	0.11831
CN(C)C(=O)C#CC(=O)N1CCN(C(=O)CSC2=C([N+](=O)[O-])SC=C2)CC1																	CN(C)C(=S)SC(=S)N(C)C	0.461538	NC(=O)c1cc([N+](=O)[O-])cc([N+](=O)[O-])c1	0.454545	410.477	0.5108	7	0	4	0.310072	0	104.07	0.639604	0.902584	0.350585	0.177091	0.736281	0.28318	0.420712	0.0912949	0.141711	0.684532	0.484355	0.088784	0.134914	0.946873	0.978079	0.0239638	0.00622	0.024621	0.067672	0.0704936	0.220053
CSC1=CC=C([N+](=O)[O-])C=C1C(=O)N1CCOC(CNC(=O)C2(C)COC(=O)C2)C1																	S=C(SSC(=S)N1CCOCC1)N1CCOCC1	0.526316	NC(=O)c1cc([N+](=O)[O-])cc([N+](=O)[O-])c1	0.590909	437.474	1.2271	8	1	4	0.304556	2	128.08	0.673695	0.335785	0.792118	0.0120169	0.286362	0.0641609	0.0696692	0.0535882	0.022924	0.432866	0.844076	0.181801	0.213637	0.836436	0.976457	0.0324459	0.00920826	0.0267809	0.111251	0.102005	0.214565
CSC1=CC=C([N+](=O)[O-])C=C1C(=O)N1CCC(N(CCO)C(=O)[C@H]2COC(=O)O2)C1																	O=C1c2c(O)ccc([N+](=O)[O-])c2C(=O)c2c([N+](=O)[O-])ccc(O)c21	0.5	NC(=O)c1cc([N+](=O)[O-])cc([N+](=O)[O-])c1	0.590909	439.446	0.8875	9	1	4	0.283776	2	139.52	0.610182	0.353759	0.580197	0.0117761	0.130348	0.0699576	0.0376639	0.0425329	0.036136	0.393484	0.389644	0.123632	0.150981	0.763371	0.96337	0.0237529	0.0114142	0.0219851	0.0566972	0.0190504	0.143215
CN1N=CC([N+](=O)[O-])=C1C(=O)N1CC2=C(CN(C(=O)C3=CCCSC3)C2)C1																	O=C1c2c(O)ccc([N+](=O)[O-])c2C(=O)c2c([N+](=O)[O-])ccc(O)c21	0.458333	CC(=O)Nc1ncc([N+](=O)[O-])s1	0.466667	389.437	0.9862	7	0	4	0.433972	0	101.58	0.668584	0.899884	0.77451	0.017406	0.155227	0.231601	0.0692237	0.069644	0.00861499	0.72846	0.0888502	0.228741	0.140374	0.805085	0.990496	0.0388574	0.0280079	0.0112547	0.0813653	0.0618673	0.236334
CC1=COC=C1C(=O)NCC1COC(CNC(=O)CSC2=C([N+](=O)[O-])SC=C2)C1																	Cc1cc(O)ccc1O	0.470588	NC(=O)c1cc([N+](=O)[O-])cc([N+](=O)[O-])c1	0.454545	439.515	2.60112	8	2	4	0.349572	2	123.71	0.881818	0.691602	0.736265	0.566143	0.8944	0.168026	0.806487	0.126577	0.339278	0.535514	0.909966	0.128565	0.253726	0.909726	0.998139	0.0190687	0.00646592	0.0407347	0.147212	0.118194	0.299438
CC1CCN(C(=O)C2=CC=C([N+](=O)[O-])S2)CCN1C(=O)C1=CN(C)C(=O)N(C)C1=O																	CCOC(=O)NC(=O)c1ccsc1NC(=O)c1ccc([N+](=O)[O-])s1	0.468085	CC(=O)Nc1ncc([N+](=O)[O-])s1	0.5	435.462	0.4305	9	0	4	0.508068	1	127.76	0.724901	0.888699	0.676337	0.0270431	0.264881	0.424338	0.263578	0.0606552	0.0101907	0.654287	0.331399	0.156817	0.211429	0.923563	0.990803	0.0135704	0.0181235	0.0118311	0.0563797	0.0366303	0.117273
CSC=CC(=O)N1CCOC(C)(CNC(=O)C2=C(Cl)C=C([N+](=O)[O-])S2)C1																	S=C(SSC(=S)N1CCOCC1)N1CCOCC1	0.526316	CC(=O)Nc1ncc([N+](=O)[O-])s1	0.6	419.912	2.5337	7	1	4	0.431569	1	101.78	0.96828	0.867598	0.744697	0.378411	0.793577	0.0964186	0.333063	0.0573643	0.151513	0.621302	0.681543	0.26315	0.358435	0.921245	0.997125	0.0344333	0.00396394	0.0753142	0.283305	0.20883	0.264102
CN(CCN(C)C(=O)[C@@H]1[C@H]2CC[C@]3(COC(=O)[C@H]13)O2)C(=O)CC(=O)NC1=NC=CS1 |&1:8,9,12,17|																	O=C1C=CC(=O)c2c(O)ccc(O)c21	0.375	Nc1ccc(S(=O)(=O)Nc2nccs2)cc1	0.483871	436.49	0.1091	8	1	4	0.47602	4	118.14	0.579047	0.509057	0.636902	0.00561088	0.0476958	0.0589331	0.0193903	0.0250399	0.0209318	0.431263	0.655493	0.0504175	0.422514	0.79767	0.953805	0.0714441	0.0868623	0.0256654	0.081773	0.0546939	0.232474
CC(C)c1ccc(-c2nnc(NC(=O)C[C@H]3CN(Cc4ccc(F)cc4C(=O)O)CCO3)s2)cc1																	CC1=C(CC(=O)O)c2cc(F)ccc2/C1=C\c1ccc(C(C)C)cc1	0.511628	N[C@H](CF)C(=O)O	0.5	498.58	4.3954	7	2	4	0.474451	1	104.65	0.555742	0.353519	0.857579	0.0244188	0.243723	0.146892	0.357457	0.0281705	0.174049	0.300908	0.506754	0.372871	0.687583	0.930515	0.752974	0.0234091	0.071643	0.0534912	0.0605351	0.0566409	0.155364
CCN1CC(CSC2=NN=C(NCC3=CC=C(F)C=C3)S2)OC1=O																	CSCC1CN(/N=C/c2ccc([N+](=O)[O-])o2)C(=O)O1	0.468085	CSCC1CN(/N=C/c2ccc([N+](=O)[O-])o2)C(=O)O1	0.468085	368.459	3.2221	7	1	4	0.757114	1	67.35	0.473048	0.863828	0.903276	0.618855	0.960358	0.228684	0.497901	0.0681329	0.167473	0.537251	0.871786	0.0829113	0.205842	0.943561	0.99991	0.00938574	0.0120473	0.153119	0.235434	0.0297464	0.390915
CCSC(C(=O)N1CCN(C(=O)C2=CC(F)=CC(Cl)=C2O)CC(O)C1)C(C)C																	Oc1c(O)c(Cl)c(Cl)c(Cl)c1Cl	0.6	Cc1cc(O)cc(C)c1Cl	0.5	432.945	2.6077	5	2	4	0.747073	2	81.08	0.131538	0.210322	0.669103	0.0556866	0.362546	0.511701	0.36421	0.165166	0.0545858	0.698348	0.553803	0.192606	0.0492084	0.523252	0.998789	0.0153799	0.0181387	0.0578205	0.0559409	0.0263265	0.125649
CC1=NC=C([N+](=O)[O-])C(O)=C1C(=O)N1CCN(C(=O)C=C(Cl)Cl)CC(C)(C)C1																	Cc1cc(O)cc(C)c1O	0.5	Cc1ncc([N+](=O)[O-])n1CCO	0.5	431.276	2.63342	6	1	4	0.446862	0	116.88	0.839709	0.770384	0.817388	0.0340998	0.166763	0.14323	0.0986728	0.0590637	0.0343145	0.63264	0.210812	0.349202	0.315429	0.727767	0.980932	0.0211959	0.00898591	0.0134811	0.0829324	0.0959954	0.125005
Cc1cc(Br)cc([N+](=O)[O-])c1NC(=O)c1ccc(NC(=O)C2CC(=O)N2)cn1																	O=C(Nc1ccc(F)cc1)Nc1ccc(Cl)c([N+](=O)[O-])c1	0.571429	Cc1cc(O)cc(C)c1Cl	0.5625	448.233	2.14002	6	3	4	0.363404	1	143.33	0.439706	0.126251	0.680276	0.0258745	0.109395	0.0823633	0.0804728	0.015214	0.0329454	0.334635	0.085271	0.314877	0.0987058	0.973341	0.842184	0.0129685	0.011546	0.0594641	0.0364937	0.0146403	0.113323
O=C(C(=O)N1CC2=C(C1)CN(C(=O)C1CCCCNC1=O)C2)C1=CC=C(Cl)S1																	Oc1c(O)c(Cl)c(Cl)c(Cl)c1Cl	0.5	Oc1ccc(Cl)cc1	0.538462	421.906	1.4815	5	1	4	0.346432	1	86.79	0.198191	0.480539	0.726005	0.040257	0.37451	0.182359	0.153145	0.0603966	0.101003	0.617502	0.35147	0.290633	0.199648	0.841254	0.96295	0.0560623	0.0457419	0.0260102	0.0386428	0.0280712	0.127233
O=C(CN1C=CC([N+](=O)[O-])=N1)N1CC2=C(C1)CN(C(=O)C1=CC=NS1)C2																	c1cc(SSc2ccns2)sn1	0.588235	NC(=O)c1cc([N+](=O)[O-])cc([N+](=O)[O-])c1	0.454545	374.382	0.5426	8	0	4	0.438335	0	114.47	0.889059	0.874845	0.774025	0.025459	0.149942	0.161709	0.058467	0.0544421	0.015578	0.627222	0.0324928	0.230057	0.186801	0.858474	0.965211	0.0238187	0.013103	0.0201462	0.0395266	0.0311255	0.173354
COCC1(C(=O)N(C)CCN2CCN(C(=O)C3=C(SC)SN=N3)CC2)C=CCC1																	S=C(SSC(=S)N1CCOCC1)N1CCOCC1	0.421053	O=C(O)COCCN1CCN([C@H](c2ccccc2)c2ccc(Cl)cc2)CC1	0.380952	439.607	1.459	8	0	4	0.448147	1	78.87	0.535983	0.923012	0.569161	0.0116948	0.240804	0.17288	0.0586013	0.152702	0.328016	0.810655	0.789394	0.0747733	0.605282	0.451073	0.99818	0.00759648	0.00832135	0.0143338	0.0390704	0.0257007	0.0536469
CC(=O)C1=CC(C(=O)N2CC=C(CNC(=O)CSCC(F)(F)F)CC2)=CC=C1O																	Cc1cc(O)ccc1O	0.529412	NNC(=O)c1ccncc1	0.47619	430.448	2.7788	5	2	4	0.513261	0	86.71	0.388445	0.769663	0.859812	0.198481	0.479484	0.251727	0.306538	0.228305	0.280671	0.554902	0.666858	0.446634	0.0777666	0.536556	0.996618	0.0333024	0.0203693	0.0396389	0.0299971	0.020853	0.172422
CSC1=C(C(=O)N(C)CCNC(=O)C2(CC(C)C)CCNC2=O)N=NS1																	CN(C)C(=S)SC(=S)N(C)C	0.461538	NNC(=O)c1ccncc1	0.380952	399.542	1.0006	7	2	4	0.499191	1	104.29	0.294581	0.636438	0.723766	0.0664419	0.671349	0.202193	0.247197	0.0460303	0.0629273	0.626714	0.91224	0.0856771	0.0900527	0.784217	0.999567	0.00753236	0.00640318	0.0586081	0.0954584	0.0328611	0.0939511
CCC1=CC=C(C(=O)C(=O)N2CC[C@@H](CNC(=O)C3=NSN=C3O)C2)S1																	OCc1ccc(-c2ccc(-c3ccc(CO)s3)o2)s1	0.454545	C1N2CN3CN1CN(C2)C3	0.5	394.478	1.3288	8	2	4	0.564559	1	112.49	0.128334	0.399418	0.796148	0.222208	0.410381	0.32707	0.264868	0.201106	0.32021	0.499933	0.744318	0.123599	0.11509	0.87185	0.998732	0.0123857	0.00665071	0.10691	0.0147143	0.0152189	0.10213
CC1=CC=C(C(=O)N2CC3=C(C2)CN(C(=O)C2SC4C=CC2C4)C3)N=C1O																	Cc1cc(O)cc(C)c1O	0.5	Cc1cc(O)cc(C)c1Cl	0.4375	383.473	1.75032	5	1	4	0.787965	3	73.74	0.118216	0.707758	0.871301	0.0428132	0.356443	0.466849	0.190134	0.12705	0.0218133	0.831474	0.347409	0.126239	0.072149	0.730293	0.999232	0.0289202	0.0724679	0.0463067	0.0514968	0.0396715	0.299498
Cc1ccc(C(=O)O)cc1CN1CCN(c2ccc(CNC(=O)/C=C/c3ccc(Br)cc3Cl)cc2)CC1																	O=C(O)c1ccc(-c2ccc(N(c3ccc(-c4ccc(C(=O)O)cc4)cc3)c3ccc(-c4ccc(C(=O)O)cc4)cc3)cc2)cc1	0.52381	Cc1cc(O)cc(C)c1Cl	0.5625	582.926	5.76092	4	2	2	0.330543	0	72.88	0.324191	0.405601	0.775412	0.0847385	0.57945	0.268114	0.373014	0.0595882	0.365535	0.488063	0.208017	0.544179	0.326418	0.9024	0.761468	0.0162135	0.0303502	0.111351	0.0511987	0.0356599	0.132228
Cn1cc(CNCCCCCCCCNC(=O)C2CN(C(=O)OC(C)(C)C)CCS2)c2cc(Br)ccc21																	CN(C)CC(O)Cn1c2ccc(Br)cc2c2cc(Br)ccc21	0.515152	N=C(NCCCCCCNC(=N)NC(=N)Nc1ccc(Cl)cc1)NC(=N)Nc1ccc(Cl)cc1	0.4	595.648	5.8397	6	2	2	0.301866	1	75.6	0.429089	0.79647	0.584029	0.245751	0.822028	0.115397	0.476517	0.273765	0.866428	0.860692	0.968514	0.161933	0.553587	0.439423	0.998717	0.00762866	0.0105022	0.127833	0.131221	0.0366131	0.0753867
CC(=O)c1cc(F)ccc1NC(=O)[C@@H]1C=CCN1Cc1cc(Br)c(O)cc1O																	Cc1cc(O)ccc1O	0.529412	Nc1ccc(C(=O)O)c(O)c1	0.545455	449.276	3.5811	5	3	4	0.47987	1	89.87	0.592392	0.748616	0.809182	0.645599	0.776741	0.253624	0.705967	0.184078	0.672136	0.65402	0.696643	0.350844	0.156531	0.803481	0.99837	0.038068	0.0194335	0.482982	0.0865871	0.016055	0.133291
COCC1(C(=O)NC[C@H](CO)NC(=O)CSC2=NN=C(S)S2)CC=CCC1																	OCc1ccc(-c2ccc(-c3ccc(CO)s3)o2)s1	0.409091	CC[C@@H](CO)NCCN[C@@H](CC)CO	0.529412	432.593	0.8851	9	4	4	0.246608	2	113.44	0.342398	0.552988	0.50962	0.00619346	0.146713	0.072723	0.0666048	0.0355683	0.0493699	0.407386	0.657714	0.0611559	0.0826517	0.494973	0.9887	0.024438	0.0111333	0.061722	0.023636	0.0191652	0.0886946
CCCCC(=O)C(=O)N1CC2=C(C1)CN(C(=O)C1=CC(C(F)(F)F)=NS1)C2																	CCCCC/C=C\C/C=C\C/C=C\C/C=C\CCCC(=O)O	0.48	CCCCCCCCCCCCCCCCCCCCCCO	0.538462	401.41	2.5158	5	0	4	0.561615	0	70.58	0.583078	0.976473	0.73352	0.188126	0.627579	0.0842086	0.368346	0.0797806	0.11376	0.665533	0.179132	0.244237	0.117371	0.671568	0.998985	0.109343	0.0765617	0.0447512	0.258592	0.0318486	0.221446
CCOC(=O)C1(C(=O)N(C)CC(C)CNC(=O)CSC2=CC=C3CCCC3=C2)CC1																	O=C1CCc2ccccc2C1	0.473684	NNC(=O)c1ccncc1	0.428571	432.586	2.8214	5	1	4	0.349565	1	75.71	0.279943	0.799185	0.639211	0.230894	0.875388	0.177118	0.44661	0.205119	0.511498	0.813718	0.993593	0.162263	0.0752902	0.277544	0.999499	0.0340046	0.0228354	0.0662193	0.0333111	0.057589	0.0970309
CCC(CC(=O)N1CC[C@@H](CNC(=O)CN2C=CC=C([N+](=O)[O-])C2=O)C1)SC																	O=C1c2c(O)ccc([N+](=O)[O-])c2C(=O)c2c([N+](=O)[O-])ccc(O)c21	0.583333	O=[N+]([O-])c1ccc(O)c2ncccc12	0.533333	410.496	1.2529	7	1	4	0.484028	2	114.55	0.224406	0.794291	0.640148	0.00644801	0.141321	0.107189	0.0469851	0.151494	0.0557883	0.527674	0.617425	0.0726323	0.359582	0.381037	0.994876	0.0411437	0.0188512	0.0179333	0.0115032	0.0240512	0.101199
O=C(O)c1cccc(CN2CCSC(C(=O)Nc3c(F)c(F)c(F)c(F)c3F)C2)c1F																	O=C(Nc1cccc(NC(=O)c2cccc(O)c2O)c1)c1cccc(O)c1O	0.481481	Nc1ccc(C(=O)O)c(O)c1	0.454545	464.387	3.7755	4	2	4	0.400683	1	69.64	0.249769	0.471118	0.903486	0.0280111	0.238091	0.33768	0.352387	0.0554154	0.148559	0.187415	0.0978696	0.403419	0.264379	0.92132	0.6149	0.0290397	0.0604113	0.0228922	0.0123681	0.0111673	0.0957087
CCCC(OC)C(=O)N1CC2=C(CN(C(=O)C3=NN(CC)C=C3[N+](=O)[O-])C2)C1																	O=C1c2c(O)ccc([N+](=O)[O-])c2C(=O)c2c([N+](=O)[O-])ccc(O)c21	0.458333	NC(=O)c1cc([N+](=O)[O-])cc([N+](=O)[O-])c1	0.454545	391.428	1.2209	7	0	4	0.392545	1	110.81	0.880341	0.928474	0.798741	0.0122251	0.155864	0.0797254	0.0895422	0.0382952	0.00564519	0.854682	0.0540723	0.187171	0.222075	0.745838	0.996126	0.0106538	0.0119186	0.0122307	0.119227	0.030839	0.0588436
CCOC(=O)C1(C(=O)N2CCCN(C(=O)C3=NSN=C3O)CC2)CCCCO1																	S=C([S-])N1CCCC1	0.466667	CC(=O)/C=C(/C)N[C@@H]1CON=C1O	0.354839	412.468	0.4206	9	1	4	0.557706	1	122.16	0.329896	0.496525	0.654487	0.0683822	0.521956	0.122726	0.396174	0.0378672	0.0130189	0.65658	0.459554	0.0691945	0.0850556	0.926646	0.997402	0.00581211	0.00754975	0.0399155	0.0638804	0.0285673	0.075513
CC1CCSC1C(=O)N1CC2=C(CN(C(=O)C(=O)C3=CC=CC=C3)C2)C1																	O=c1cccccc1O	0.5	O=C(O)C(O)c1ccccc1	0.5	370.474	1.9919	4	0	4	0.463876	2	57.69	0.11107	0.772903	0.864122	0.0393117	0.437023	0.440928	0.17486	0.133578	0.0171779	0.670013	0.228781	0.296347	0.0587347	0.775135	0.996814	0.0380327	0.0500245	0.0383346	0.0203951	0.0170982	0.216699
CN1C=C([N+](=O)[O-])C(C(=O)N2CC[C@@H]3CN(C(=O)C(=O)C4=CC=CN4C)C[C@@H]3CC2)=N1																	O=C1c2c(O)ccc([N+](=O)[O-])c2C(=O)c2c([N+](=O)[O-])ccc(O)c21	0.5	O=[N+]([O-])c1ccc(O)c2ncccc12	0.5	428.449	0.8603	8	0	4	0.307944	2	123.58	0.476093	0.789651	0.743782	0.0104595	0.0794039	0.120066	0.0592171	0.0708609	0.0186446	0.750605	0.19137	0.0745167	0.296791	0.864621	0.995435	0.0470173	0.0526242	0.0243387	0.0448036	0.0189472	0.0807284
C=C1CN2C(=NN=C2C(=O)NC/C=C/CNC(=O)C2=CC([N+](=O)[O-])=CN=C2O)S1																	O=C(Nc1ncc([N+](=O)[O-])s1)c1ccccc1O	0.473684	NC(=O)c1cc([N+](=O)[O-])cc([N+](=O)[O-])c1	0.590909	417.407	0.6223	10	3	4	0.332475	0	165.17	0.725495	0.518728	0.812254	0.0864229	0.119411	0.245718	0.126934	0.0675248	0.0889735	0.272751	0.20149	0.213068	0.200697	0.950502	0.975628	0.00989026	0.00346641	0.0434941	0.00982257	0.0298887	0.139177
C=CCC(=O)NC[C@H]1CCN(C(=O)C=CC2=CC=C([N+](=O)[O-])S2)C1																	CN1CCN(C(=O)/C=C/c2ccc([N+](=O)[O-])o2)CC1	0.564103	C1N2CN3CN1CN(C2)C3	0.5	349.412	2.2103	5	1	4	0.353439	1	92.55	0.928457	0.961552	0.705317	0.415956	0.605659	0.123681	0.144289	0.208113	0.2508	0.504549	0.506068	0.201573	0.425443	0.651777	0.99636	0.066029	0.00779161	0.0655928	0.0378325	0.0683883	0.280201
CCOC(=O)C(CC)C(=O)N1CC2(CN(C(=O)C3=CC([N+](=O)[O-])=CC=C3SC)C2)C1																	CC[C@H](c1ccc(O)cc1)[C@@H](CC)c1ccc(O)cc1	0.526316	NC(=O)c1cc([N+](=O)[O-])cc([N+](=O)[O-])c1	0.590909	435.502	2.1904	7	0	4	0.212222	1	110.06	0.292147	0.629552	0.534706	0.0659342	0.23663	0.0633458	0.112468	0.121066	0.0787732	0.621363	0.609732	0.0959209	0.12802	0.562131	0.980212	0.0571717	0.0233541	0.0215687	0.0706356	0.0406696	0.0869114
CN(C(=O)[C@@H]1[C@H]2CC[C@]3(COC(=O)[C@H]13)O2)C1CN(C(=O)C=CC2=CN(C)N=N2)C1 |&1:4,5,8,13|																	CN1CCN(C(=O)/C=C/c2ccc([N+](=O)[O-])o2)CC1	0.435897	O=C(O)C1=CC[C@@H]2CC(=O)N12	0.384615	401.423	-0.7819	8	0	4	0.481091	4	106.86	0.438575	0.538094	0.805962	0.000584695	0.00779635	0.0287757	0.00126839	0.0125319	0.00153093	0.681196	0.140417	0.04815	0.319869	0.793217	0.972097	0.0370616	0.0565386	0.00151111	0.015866	0.0186435	0.144966
C[C@@H]1CN(C(=O)CSC2CCOC2=O)CCN1C(=O)CC1=CC=C([N+](=O)[O-])C=C1F																	C=CC(=O)N1C/C(=C\c2ccc([N+](=O)[O-])cc2)C(=O)/C(=C/c2ccc([N+](=O)[O-])cc2)C1	0.5	NC(=O)c1cc([N+](=O)[O-])cc([N+](=O)[O-])c1	0.590909	439.465	1.3844	7	0	4	0.374143	2	110.06	0.48484	0.55544	0.684837	0.0121754	0.691006	0.073127	0.211606	0.0490202	0.0234301	0.69907	0.868697	0.174426	0.0932822	0.911249	0.99487	0.028926	0.0251655	0.00972282	0.0890417	0.0302652	0.165381
CCSC(C)C(=O)N1CCN(C(=O)[C@@H]2[C@H]3CC[C@]4(COC(=O)[C@H]24)O3)CC(C)(C)C1 |&1:13,14,17,22|																	S=C(SSC(=S)N1CCOCC1)N1CCOCC1	0.473684	CC1(C)[C@H](C(=O)O)N2C(=O)C[C@H]2S1(=O)=O	0.37931	424.563	1.5456	6	0	4	0.637587	5	76.15	0.471743	0.405095	0.679551	0.00180363	0.0665813	0.0254534	0.0204203	0.0335075	0.00637059	0.746942	0.780957	0.0620119	0.215253	0.443566	0.985748	0.0857645	0.131687	0.00561216	0.114613	0.0819432	0.216817
CC(C)[C@H]1CN(C(=O)CCc2c[nH]c3ccc(F)cc23)CCN1Cc1cc(Br)cc(C(=O)O)c1																	O=C(O)c1ccc(-c2ccc(N(c3ccc(-c4ccc(C(=O)O)cc4)cc3)c3ccc(-c4ccc(C(=O)O)cc4)cc3)cc2)cc1	0.52381	CCn1cc(C(=O)O)c(=O)c2cc(F)c(N3CCN(C(=O)CCC(=O)O)CC3)cc21	0.45098	530.438	5.0693	3	2	2	0.447541	1	76.64	0.187671	0.670822	0.805768	0.146474	0.639148	0.378423	0.667225	0.16356	0.51401	0.59853	0.848227	0.252746	0.537469	0.758884	0.988464	0.012135	0.0292511	0.0885719	0.0452728	0.0238808	0.087393
CC(C)CC1(C(=O)NCC2=CCN(C(=O)CSC3=NN=NN3C)CC2)CCNC1=O																	O=C(N1CCCC1)n1ccnn1	0.458333	NNC(=O)c1ccncc1	0.428571	435.554	0.1295	8	2	4	0.338031	1	122.11	0.450781	0.605592	0.688381	0.00742889	0.4477	0.0963771	0.107449	0.0331507	0.0236955	0.720716	0.881198	0.0750825	0.0971815	0.697993	0.998607	0.00946899	0.00660416	0.0109351	0.0330303	0.0384533	0.0879656
CC(C)[C@H]1CN(C(=O)c2ccc(OC(F)(F)F)c(Cl)c2)CCN1C(=O)C1CC(=O)N1																	CC(C)(CN1C(=O)C(Cl)=C(Cl)C1=O)CN1C(=O)C(Cl)=C(Cl)C1=O	0.45	Oc1ccc(Cl)cc1	0.461538	447.841	2.4361	4	1	4	0.719018	2	78.95	0.0595927	0.206483	0.601899	0.00397355	0.0866619	0.204711	0.0190124	0.0758295	0.00790485	0.734961	0.345124	0.466156	0.0247765	0.763682	0.89136	0.00819971	0.0484424	0.00567296	0.00631532	0.0115992	0.088062
COC[C@H]1CN(C(=O)CSc2ccc(C)cc2)CCN1Cc1cc(B(O)O)co1																	CCCCCCCCCc1ccc(B(O)O)cc1	0.44	Cc1cc(O)cc(C)c1Cl	0.375	418.324	0.71932	7	2	4	0.482747	1	86.38	0.254016	0.44707	0.686936	0.0177224	0.616463	0.269737	0.194581	0.307678	0.376509	0.687395	0.839524	0.0817324	0.581934	0.409394	0.961747	0.0145692	0.014974	0.0247062	0.0148007	0.0627254	0.101418
CCN1C=C([N+](=O)[O-])C(C(=O)NS(=O)(=O)CCC2=CC=CC=C2Cl)=N1																	O=[N+]([O-])c1ccc(Cl)c2nonc12	0.555556	Nc1ccc(S(=O)(=O)NC(=O)c2ccccc2)cc1	0.517241	386.817	1.7669	7	1	4	0.570714	0	124.2	0.46655	0.867486	0.903366	0.677411	0.938036	0.488629	0.807458	0.0756593	0.139637	0.73788	0.656161	0.538212	0.216471	0.987104	0.999907	0.015984	0.00781595	0.0487706	0.143103	0.0197767	0.0908907
CCN(CC(C)(C)CNC(=O)C1CCOC1)C(=O)CSC1=C([N+](=O)[O-])SC=C1																	O=C1c2c(O)ccc([N+](=O)[O-])c2C(=O)c2c([N+](=O)[O-])ccc(O)c21	0.5	NC(=O)c1cc([N+](=O)[O-])cc([N+](=O)[O-])c1	0.454545	429.564	2.7758	7	1	4	0.348575	1	101.78	0.618273	0.889086	0.401211	0.0464228	0.789964	0.0838686	0.332178	0.0778903	0.510363	0.664171	0.888977	0.121589	0.278861	0.450546	0.991288	0.0209098	0.00528524	0.0159066	0.0705247	0.114923	0.132036
CCN(CC)CCCCNC(=O)C[C@@H](Cc1ccccc1C(F)(F)F)NCc1c[nH]c2cccc(Br)c12																	CCN(CC)CCCNC(=O)c1cnc2c3c(cccc13)-c1ccccc1C2=O	0.530612	O=C(O)C(O)c1ccccc1	0.555556	581.521	6.2784	3	3	2	0.196648	1	60.16	0.423951	0.961842	0.591663	0.749729	0.531627	0.0622993	0.126228	0.583702	0.986788	0.676065	0.953057	0.505377	0.754731	0.16296	0.996452	0.0188073	0.00468023	0.107069	0.0808485	0.0216933	0.0423985
CC=CCOC1=CC=C(C2=CC=C3CCC[C@H](N)C3=C2)C=C1																	Nc1cc2ccccc2cc1N	0.428571	NNCC1CCCCC1	0.352941	293.41	4.6446	2	1	4	0.833117	1	35.25	0.747691	0.838257	0.910079	0.976785	0.575271	0.22624	0.155041	0.6385	0.608226	0.649712	0.447315	0.279541	0.177183	0.284947	0.999948	0.0511665	0.0709074	0.671192	0.422679	0.343837	0.461966
O=C(CN1C(=O)CSC1=S)NC[C@H]1CN(C(=O)c2ccc(Cl)c(Cl)c2)CCO1																	O=C(Nc1ccc(Cl)cc1)Nc1ccc(Cl)c(Cl)c1	0.538462	NNC(=O)c1ccncc1	0.47619	462.38	1.8109	6	1	4	0.673097	1	78.95	0.321585	0.700452	0.7305	0.183251	0.682279	0.138253	0.253552	0.0762268	0.115644	0.578691	0.914156	0.167674	0.271007	0.871558	0.99547	0.0378721	0.0205107	0.0349841	0.133922	0.0403889	0.0871667
C=CCSCC(=O)N[C@H]1CN(C(=O)C2=NN(CC(F)F)C=C2[N+](=O)[O-])C[C@H]1C |&1:8,26|																	O=C1c2c(O)ccc([N+](=O)[O-])c2C(=O)c2c([N+](=O)[O-])ccc(O)c21	0.541667	NC(=O)c1cc([N+](=O)[O-])cc([N+](=O)[O-])c1	0.454545	417.438	1.5523	7	1	4	0.282533	2	110.37	0.868482	0.842712	0.752866	0.109524	0.48308	0.0991541	0.128335	0.127137	0.166355	0.661024	0.871101	0.344045	0.557865	0.747375	0.999296	0.0165277	0.00325065	0.0113509	0.081989	0.0398139	0.098764
CCCC(=O)N1C[C@@H](OCC)[C@H](CNC(=O)CSC2=C([N+](=O)[O-])SC=C2)C1 |&1:7,11|																	CCOC(=O)NC(=O)c1ccsc1NC(=O)c1ccc([N+](=O)[O-])s1	0.446809	NC(=O)c1cc([N+](=O)[O-])cc([N+](=O)[O-])c1	0.454545	415.537	2.5282	7	1	4	0.357901	2	101.78	0.745334	0.920108	0.557297	0.226836	0.618235	0.116187	0.283839	0.181636	0.239461	0.734013	0.866184	0.0678437	0.349434	0.581016	0.997083	0.0438388	0.013123	0.045113	0.0550796	0.100341	0.245194
CC1=C([N+](=O)[O-])C(C(=O)N2CC3=C(C2)CN(C(=O)C2(O)CCSC2)C3)=NN1C																	Cc1nc2c(=O)n(C)c(=O)nc-2n(C)n1	0.384615	Cc1ncc([N+](=O)[O-])n1CCO	0.433333	407.452	0.09932	8	1	4	0.428311	1	121.81	0.552869	0.864808	0.80984	0.00293802	0.0600501	0.164859	0.0278935	0.0399141	0.00396801	0.692704	0.0349411	0.0910774	0.203156	0.712483	0.992773	0.0212868	0.0330762	0.00512502	0.0576614	0.0203813	0.118833
O=C(CN1C(=O)CSC1=S)NCC1CN(Cc2cc(Br)cc(Cl)c2F)CCO1																	CC(=O)NC[C@H]1CN(c2ccc(C(C)=O)cc2)C(=O)O1	0.435897	CC(=O)NC[C@H]1CN(c2ccc(N3CCOCC3)c(F)c2)C(=O)O1	0.44	510.838	2.4189	6	1	3	0.468541	1	61.88	0.355002	0.939522	0.647623	0.256781	0.956154	0.161448	0.689939	0.162819	0.639512	0.679122	0.954935	0.200895	0.522465	0.724379	0.998151	0.0362148	0.0132634	0.0593601	0.100751	0.0346558	0.0596283
C=C1CN2C(=NN=C2C(=O)NCCCCN(C)C(=O)C2CC(=O)OC2(C)C)S1																	C#CCCCCNC(=O)CI	0.4	CC1(C)[C@H](C(=O)O)N2C(=O)C[C@H]2S1(=O)=O	0.448276	407.496	1.2076	8	1	4	0.534703	1	106.42	0.231368	0.58179	0.698373	0.00522475	0.178521	0.0536775	0.0834768	0.0269801	0.0159446	0.600259	0.608916	0.0789796	0.146989	0.834802	0.988899	0.00899762	0.00887937	0.0123827	0.0339049	0.026017	0.124593
CN1CCc2c(sc(NC(=O)C3CN(C(=O)C=Cc4cccc(OC(F)(F)F)c4)CCS3)c2C(N)=O)C1																	Nc1cc2ccccc2cc1N	0.571429	NC(=O)c1cc([N+](=O)[O-])cc([N+](=O)[O-])c1	0.454545	554.616	3.3294	7	2	3	0.531236	1	104.97	0.607375	0.883046	0.831205	0.243619	0.528649	0.306847	0.30176	0.145203	0.216224	0.693256	0.666387	0.229345	0.543707	0.88686	0.986908	0.0326217	0.0461516	0.0343386	0.046072	0.0391965	0.107259
CCOC(=O)C1(C(=O)N2C[C@@H]3CN(C(=O)C=CC4=CN(C)N=N4)C[C@]3(C)C2)CC=CC1 |&1:10,24|																	Cc1cc(O)cc(C)c1O	0.428571	NNC(=O)c1ccncc1	0.380952	427.505	1.0347	7	0	4	0.301395	2	97.63	0.45995	0.792102	0.467171	0.00322619	0.0669048	0.0253097	0.0325763	0.0289238	0.0252507	0.818258	0.620558	0.0960294	0.260825	0.542718	0.995994	0.106118	0.0839102	0.0056411	0.0769941	0.0298415	0.0767886
CCC(=O)NCC(=O)NC[C@@]12CN(C(=O)CC3CCC4(CCC4)CO3)C[C@@H]1CCO2 |&1:10,26|																					421.538	0.9857	5	2	4	0.63894	3	96.97	0.180987	0.58018	0.574686	0.000632114	0.00884321	0.0186746	0.00150084	0.132796	0.0111264	0.78442	0.148987	0.0253653	0.161229	0.0755564	0.941051	0.0297223	0.0710356	0.00425179	0.00974289	0.0334491	0.125997
O=C(N[C@@H]1CCC[C@H]1NC(=O)C1=NNC=C1)C1=CC=C2C=CNC2=C1																					337.383	1.9719	3	4	4	0.585092	2	102.67	0.524049	0.661157	0.874101	0.695865	0.200142	0.370639	0.154292	0.330437	0.0480185	0.52477	0.423186	0.15812	0.321301	0.90859	0.99695	0.0460188	0.0342674	0.453507	0.107827	0.0747975	0.266204
C[C@@H](CNC(=O)[C@@H]1CC[C@H]2[C@@H](C1)C2(F)F)NC(=O)CNC(=O)C1=CC=CC=C1F |&1:6,9,10|																					411.424	1.8578	3	3	4	0.640163	4	87.3	0.576823	0.962454	0.911093	0.0134943	0.0949199	0.193956	0.0153422	0.191996	0.0906769	0.722545	0.537944	0.339317	0.297641	0.306161	0.99635	0.0273359	0.0692593	0.00806042	0.0137232	0.00815579	0.0926195
CN(C)[C@@H](CO)C(=O)N1CC2CCC(C1)N2C(=O)[C@]12CC[C@H](C[C@H]1O)C2 |&1:18,21,23|																					365.474	-0.3382	5	2	4	0.712241	6	84.32	0.0373136	0.565582	0.56523	6.00464e-05	0.0077156	0.145572	0.00114481	0.118598	0.00111315	0.799499	0.020958	0.0105298	0.187275	0.0609316	0.988064	0.00995725	0.130398	0.00139327	0.00164518	0.00265042	0.0561442
CC1(OCC(=O)N2C[C@@H]3C[C@]3(NC(=O)CSC3=NC=CC4=CC=CC=C34)C2)CCCC1																					439.581	3.3933	5	1	4	0.669843	2	71.53	0.131245	0.933512	0.617549	0.0748181	0.430194	0.157089	0.333978	0.24781	0.179719	0.830157	0.97343	0.0133842	0.428392	0.35655	0.999953	0.0229281	0.0276137	0.103918	0.199461	0.0426957	0.178259
CC(C)C1CN(C(=O)C2=CC=[N+]([O-])C=C2)CCCN1C(=O)COCC1CC1																					375.469	1.4457	4	0	4	0.556937	1	76.79	0.165758	0.851568	0.670895	0.00219023	0.124855	0.170643	0.0682776	0.150756	0.0382928	0.743026	0.302433	0.0695688	0.16953	0.27819	0.996547	0.0160665	0.0326695	0.00809687	0.048995	0.0137293	0.106083
CC1=NC(N)=NC(C)=C1C(=O)N[C@@H]1CC[C@H](CNC(=O)C2=CC=C(C(C)C)S2)C1																					415.563	3.18904	6	3	4	0.671067	2	110	0.408305	0.85377	0.893765	0.0398647	0.28638	0.373127	0.226319	0.207248	0.0921875	0.83987	0.739588	0.26733	0.343593	0.704282	0.996503	0.01653	0.0314138	0.163891	0.0745072	0.0266416	0.140315
CN1C=NC=C1C(=O)N1CCN(CCCCCNC(=O)C2(C3=CC=NN3C)CC2)CC1																					427.553	0.9297	7	1	4	0.601741	0	88.29	0.359907	0.70424	0.546534	0.00279046	0.0660132	0.126374	0.0749182	0.163891	0.192302	0.794027	0.550916	0.118741	0.697186	0.230953	0.990073	0.00347385	0.00836024	0.0162811	0.0300504	0.010464	0.031798
CC(C(=O)N1CCC[C@]1(C)CNC(=O)CCC1=CC=CC=C1[N+](=O)[O-])N1C=NC=N1																					414.466	1.8774	7	1	4	0.519566	2	123.26	0.290322	0.697844	0.687703	0.0147146	0.643947	0.119032	0.372647	0.0534723	0.175708	0.720517	0.974297	0.0991904	0.389981	0.681126	0.999959	0.00227084	0.00313262	0.0222219	0.213805	0.0091093	0.0276267
CC1=NNC(C(=O)N2CC3(CCN(C(=O)CCCOCCC4=CC=CC=C4)CC3)C2)=C1																					424.545	2.82222	4	1	4	0.661226	0	78.53	0.0924774	0.751206	0.537261	0.0176548	0.0738688	0.0482964	0.115239	0.329156	0.137677	0.848411	0.67902	0.0522418	0.446101	0.166236	0.997913	0.0145424	0.0262111	0.0222476	0.0299485	0.0385162	0.175013
CC(=O)NC(=CC1=CC=CS1)C(=O)N1C[C@H]2[C@H](N(C)C(=O)C=C3CCCCC3)[C@H]2C1																					427.57	3.0308	4	1	4	0.734636	3	69.72	0.087339	0.88399	0.461712	0.0261363	0.382999	0.260956	0.113835	0.227198	0.131954	0.825474	0.772816	0.0710156	0.25774	0.621272	0.997813	0.0191124	0.0442533	0.0201625	0.0487333	0.017887	0.193055
CCC1=CC(C(=O)N(CCNC(=O)C2CCCS2)CC(C)O)=CC2=C1NN=C2																					404.536	1.9601	5	3	4	0.62476	2	98.32	0.049667	0.259031	0.706224	0.120953	0.515707	0.276953	0.433837	0.178582	0.0847385	0.484889	0.889934	0.124186	0.135715	0.805347	0.9994	0.0120227	0.00979074	0.106713	0.0321586	0.00947974	0.126824
CC1=C(O)N=C(C(=O)NC[C@@H](C)NC(=O)CC2CC(C3=CC=CC=C3)=NO2)S1																					402.476	1.97492	7	3	4	0.655403	2	112.91	0.17853	0.254444	0.723047	0.235628	0.500819	0.324528	0.269984	0.239304	0.287785	0.658326	0.828689	0.251135	0.0980099	0.772846	0.991407	0.0182152	0.024277	0.212409	0.0270582	0.0434933	0.249647
O=C(CCC(=O)C1=CC=C(O)C=C1)N[C@H]1CC[C@@H](NC(=O)C2(Cl)CC23CCC3)CC1																					432.948	3.4503	4	3	4	0.45389	1	95.5	0.457469	0.489322	0.869528	0.124802	0.389724	0.169752	0.257349	0.120956	0.153943	0.808156	0.889935	0.293055	0.0983757	0.3167	0.995579	0.289607	0.126595	0.0257155	0.115714	0.353152	0.698372
CCOC1=CC=C(F)C(C(=O)N2CC3CC(C2)N(C(=O)COC(C)C)C3)=C1N																					393.459	1.9045	5	1	4	0.746506	2	85.1	0.298447	0.968357	0.847171	0.00645314	0.144916	0.0738728	0.0807113	0.168609	0.0215992	0.83451	0.40583	0.0696716	0.205806	0.386194	0.999651	0.00744029	0.0644082	0.0590339	0.0525781	0.00758945	0.0561007
CC(NC(=O)C1=NN2CCCNC2=N1)C(C)NC(=O)C1=CC(F)=CC=C1N1C=CN=C1																					426.456	1.3553	8	3	4	0.54766	2	118.76	0.296454	0.389914	0.865853	0.0991594	0.345437	0.243091	0.600238	0.0877692	0.413662	0.665167	0.862727	0.2795	0.479927	0.922704	0.998265	0.00303586	0.00654309	0.226316	0.0767104	0.00686082	0.0425561
CC1=NN(CC(=O)N2CCC(C3(O)CN(C(=O)CCCCC(C)C)C3)CC2)C(C)=C1C																					432.609	2.83666	5	1	4	0.640914	0	78.67	0.0471603	0.782697	0.550209	0.000286699	0.0308358	0.0450917	0.0199998	0.305001	0.0330932	0.926579	0.446729	0.0441905	0.356442	0.079156	0.995945	0.00605688	0.0289089	0.00828099	0.00819673	0.0104654	0.0498696
O=C(NC1CC12CC(NC(=O)C1C=CCC1)C2)C1=CC(C2CC2)=NNC1=O																					368.437	1.3806	4	3	4	0.683135	2	103.95	0.175821	0.524953	0.831628	0.00303387	0.0852992	0.278666	0.059957	0.0695922	0.00686137	0.700491	0.229904	0.251841	0.233764	0.581761	0.993721	0.0383209	0.0969287	0.00775952	0.0178074	0.0342343	0.240243
CCOCCOC(C)C(=O)NCCCCC1CCCN(C(=O)C2=CN=NN2C)C1																					409.531	1.3954	7	1	4	0.524068	2	98.58	0.292909	0.884189	0.717579	0.00649197	0.189126	0.044312	0.0983087	0.181421	0.0709132	0.875546	0.784159	0.0344769	0.478269	0.223796	0.999819	0.00154151	0.00692253	0.0152575	0.013668	0.00657053	0.0485667
C[C@H](CCNC(=O)C1=CC=CC(N2CCOCC2)=N1)NC(=O)C1COC(=O)C1																					390.44	0.1059	7	2	4	0.635853	2	109.86	0.481361	0.516994	0.876681	0.0183101	0.0393224	0.0717356	0.0413228	0.0369692	0.00479802	0.313703	0.113651	0.130831	0.446761	0.797561	0.967794	0.0458767	0.0230022	0.0281616	0.0277487	0.0300528	0.162645
CC(C)CC(CNC(=O)C(C)(C)CF)NC(=O)C1=C(CC2=CC=CC=C2)ON=C1																					403.498	3.5218	4	2	4	0.6357	1	84.23	0.24347	0.88789	0.816014	0.0906221	0.932266	0.337194	0.82779	0.0657623	0.185732	0.872073	0.983191	0.43341	0.168879	0.458271	0.999937	0.00463393	0.00658451	0.0981342	0.279669	0.0217455	0.0833198
CC[C@@H]1OCC[C@H]1C(=O)N(CCCNC(=O)C1C(C)(C)C1(F)F)CC1=CC=CN=C1 |&1:2,6|																					423.504	3.0229	4	1	4	0.620076	3	71.53	0.665412	0.971256	0.74202	0.0101583	0.733088	0.0639234	0.438675	0.0432534	0.201173	0.862924	0.990455	0.103362	0.495037	0.180536	0.999992	0.00275655	0.00551823	0.0235281	0.389761	0.0146002	0.038923
COC1=CC(CC(=O)N2CCC3CCC(C2)N3C(=O)C2=CC=C3NC=NC3=C2)=CC=C1O																					434.496	2.7253	5	2	4	0.657955	2	98.76	0.10673	0.292705	0.488922	0.0423761	0.484161	0.318193	0.603842	0.16476	0.0675392	0.826336	0.714362	0.0247979	0.0971331	0.693285	0.998718	0.00631691	0.0101604	0.100863	0.0366956	0.0348033	0.207633
CCCNC(=O)CCC(=O)NC(C)C1CCN(C(=O)C2=C(C)N=C(COC)S2)C1																					424.567	1.87112	6	2	4	0.597194	2	100.63	0.0934462	0.510159	0.712241	0.00270655	0.0720221	0.134081	0.0284876	0.152041	0.00975841	0.789904	0.608039	0.0653795	0.0722029	0.378989	0.995421	0.0052352	0.011157	0.0173955	0.00395874	0.00681646	0.0599898
CN1C(=O)CCCC1C(=O)N1CCC(N2CCN(C(=O)CCCC3CC3)CC2=O)CC1																					432.565	1.2394	4	0	4	0.632463	1	81.24	0.0147438	0.902625	0.352769	0.000435204	0.123994	0.266871	0.0240807	0.305038	0.00624935	0.912721	0.265298	0.0151618	0.0708606	0.157923	0.99425	0.00607266	0.0648594	0.00258255	0.00243431	0.00716502	0.100466
CCN(CC(C)(C)CNC(=O)CC1=CCCC1)C(=O)C1=C(C)N=C(C(C)(C)OC)S1																					435.634	4.43792	5	1	4	0.551716	0	71.53	0.218225	0.77268	0.601241	0.020051	0.871122	0.140423	0.737903	0.0730104	0.356522	0.898954	0.987686	0.263511	0.137002	0.241509	0.999872	0.00423368	0.00411219	0.0801235	0.147713	0.0439842	0.0640856
CC1=CC=C(C(=O)N2CC(F)(CNC(=O)CN3C=CN=C3C)C2)C=C1C#N																					369.4	1.35212	5	1	4	0.861333	0	91.02	0.452949	0.842079	0.854613	0.00204227	0.0519857	0.109656	0.0123815	0.0558776	0.0338427	0.706972	0.234672	0.269902	0.495446	0.271765	0.998601	0.00467316	0.00547261	0.00258126	0.0380674	0.00621865	0.032135
CC1(C(=O)N2C[C@H]3C[C@H](O)[C@@H]2[C@@H]3NC(=O)COCC2=CC=CC=C2Cl)CC1 |&1:6,8,10,11|																					392.883	1.7331	4	2	4	0.772422	4	78.87	0.145563	0.879877	0.58877	0.00872099	0.204	0.0296779	0.0133082	0.133053	0.153725	0.77336	0.423285	0.0139988	0.235203	0.0685476	0.999265	0.0322768	0.0903692	0.0186223	0.0666141	0.0167008	0.17238
CCCNCCNC(=O)C1=CNC2=CC=C(I)C=C2C1=O																					399.232	1.8621	3	3	4	0.513075	0	73.99	0.597159	0.903315	0.827138	0.775005	0.331655	0.132896	0.130369	0.456991	0.475908	0.5301	0.184236	0.321715	0.605761	0.632682	0.995222	0.144217	0.0320664	0.393351	0.0287571	0.0393564	0.123712
CC(=O)N[C@H](CC1CCC1)C(=O)NCCCCNC(=O)C1(CC(F)F)CC1																					387.471	2.1293	3	3	4	0.448464	1	87.3	0.811084	0.957226	0.757009	0.00666384	0.124393	0.0613906	0.0275331	0.131003	0.0917598	0.803748	0.467405	0.433617	0.40743	0.104855	0.985195	0.0298214	0.024998	0.00698815	0.0482805	0.0294877	0.0657916
COC1=CC=CN=C1C(=O)N1C[C@H]2[C@@H](NC(=O)C(F)(F)C3CCCC3)CO[C@H]2C1 |&1:12,13,27|																					409.433	1.8713	5	1	4	0.803218	3	80.76	0.551617	0.976377	0.954459	0.0193911	0.200378	0.205311	0.0944593	0.176393	0.0124532	0.792726	0.885967	0.0622673	0.430689	0.580003	0.999978	0.00622817	0.0237435	0.0258879	0.113543	0.00935998	0.082252
CC(C)=CC(=O)N1CC[C@H](NC(=O)C(C)(C)OC2=CC=C(Cl)C=C2C)C1																					378.9	3.48912	3	1	4	0.797692	1	58.64	0.109371	0.784379	0.816034	0.249333	0.910755	0.158678	0.360934	0.141848	0.275358	0.927015	0.975566	0.249533	0.106554	0.400951	0.999952	0.00575046	0.0128694	0.0675036	0.167975	0.0208353	0.1418
CC1=CC=C(Br)C(C(=O)N2CCOC(CNC(=O)CC3CC=CCC3)C2)=C1																					435.362	3.46112	3	1	4	0.721227	2	58.64	0.451886	0.941286	0.857087	0.135955	0.926008	0.162305	0.49704	0.201836	0.226011	0.847961	0.97037	0.276657	0.364698	0.335588	0.999934	0.0113178	0.0226242	0.054227	0.0474071	0.0144344	0.173311
CC1=CC(C)=C(CC(=O)NCCCCCCNC(=O)[C@@H]([C@H](C)O)N(C)C)S1																					397.585	2.01124	5	3	4	0.4714	2	81.67	0.115852	0.456002	0.555767	0.0147017	0.323634	0.175635	0.0543222	0.215711	0.33325	0.822186	0.579648	0.214963	0.209546	0.166368	0.940433	0.0154587	0.0218913	0.0306873	0.00664418	0.0101552	0.0527183
CC(NC(=O)OC(C)(C)C)C1=CN(CC2CCCN2C(=O)C2(C)CC(=O)C2)N=N1																					405.499	2.224	7	1	4	0.805028	2	106.42	0.220244	0.852137	0.849425	0.00066568	0.112585	0.16759	0.0268057	0.0512817	0.0110316	0.793571	0.454413	0.108004	0.231043	0.371693	0.999592	0.00176396	0.00609689	0.00790169	0.00237382	0.00287644	0.023762
CCCCN1N=CC(C(=O)N2C[C@@H](NC(=O)CCN3CCNC(=O)C3)C[C@H]2CO)=C1C																					434.541	-0.49488	7	3	4	0.482309	2	119.8	0.0811079	0.143986	0.317722	0.000574489	0.0151274	0.10621	0.00669839	0.111618	0.0151803	0.625738	0.125287	0.122712	0.210469	0.34666	0.920911	0.0115465	0.0354379	0.00348638	0.00180586	0.00417832	0.0605624
COC1=CNC(C(=O)NC2CCN(C(=O)C3CCCCN(C)C3=O)C2)=CC1=O																					390.44	-0.0273	5	2	4	0.70166	2	111.81	0.0683383	0.308213	0.765152	0.00959137	0.056602	0.187671	0.0406306	0.12192	0.0059877	0.672461	0.191189	0.0310235	0.103184	0.707345	0.991088	0.0183883	0.0166913	0.0232124	0.013898	0.0149265	0.0812322
COCCOC(C)C(=O)N[C@H]1C[C@H](NC(=O)C2=CN=C3C=NC=CC3=C2)C1																					372.425	1.0583	6	2	4	0.671936	1	102.44	0.563461	0.789053	0.880079	0.0639121	0.0380113	0.0929225	0.038697	0.0831514	0.00418816	0.651704	0.235541	0.041596	0.388421	0.693734	0.997447	0.028774	0.0108737	0.118635	0.0983616	0.0274926	0.0688038
CC1=NC2=CC=CC=C2C=C1C(=O)NCC(O)CNC(=O)[C@H]1C[C@@H](C2=CC=C(O)C=C2)C1																					433.508	2.64952	5	4	4	0.457769	1	111.55	0.360974	0.358752	0.808315	0.234505	0.294234	0.590785	0.291799	0.343246	0.130782	0.796119	0.611974	0.187607	0.209481	0.514206	0.997475	0.0354233	0.0229258	0.166944	0.0385937	0.0314398	0.146831
CCN(C(=O)CC1=CC=C(C#N)C=C1)C1CCCN(C(=O)C2CCC(=O)N2C2CC2)C1																					422.529	2.09368	4	0	4	0.702698	2	84.72	0.0745326	0.856511	0.512654	0.000981935	0.205517	0.154547	0.0320662	0.208141	0.00952444	0.933881	0.731036	0.040805	0.176385	0.206033	0.998235	0.00996	0.035829	0.0042978	0.0153901	0.00869561	0.0402642
CC1=CC=C2OC(C(=O)N3CC(NC(=O)CCCC4CC4)CC34CCCC4)=CC2=N1																					409.53	4.36002	4	1	4	0.769116	1	75.44	0.207702	0.958387	0.798861	0.221142	0.796533	0.335305	0.736147	0.276326	0.355762	0.831304	0.97465	0.0483074	0.447142	0.527069	0.999988	0.0266323	0.0920003	0.0426197	0.111452	0.0271268	0.282832
CCC1=CC=C(C(=O)NCCC2(O)CCN(C(=O)C3(O)CCOCC3)C2)C(C)=N1																					405.495	0.57722	6	3	4	0.638253	1	111.99	0.182826	0.402212	0.706831	0.000956101	0.0136267	0.069383	0.00598943	0.0956923	0.00493086	0.668369	0.0651194	0.036227	0.338111	0.185367	0.990975	0.0083833	0.0179919	0.00865138	0.00572795	0.0059244	0.0508046
CN1CCCC1C(=O)N[C@@H](CNC(=O)CSC1=CC=CC=C1Cl)C1CCCCC1																					438.037	3.7076	4	2	4	0.608421	2	61.44	0.112522	0.839951	0.764538	0.12124	0.758961	0.292595	0.141755	0.414387	0.833214	0.845837	0.989445	0.20035	0.418317	0.314782	0.999808	0.00436119	0.00734713	0.0455974	0.0172003	0.0113347	0.0673826
CN1N=CC=C1CC(=O)N[C@H]1C[C@@H](CNC(=O)C2=CCS(=O)(=O)C2)C1																					366.443	-0.6716	6	2	4	0.693699	0	110.16	0.272938	0.718392	0.823864	0.000628743	0.0096617	0.139021	0.00133829	0.0667727	0.00645069	0.600527	0.104405	0.218357	0.122098	0.557837	0.9753	0.0229814	0.0285231	0.00278597	0.00420325	0.0114132	0.100811
COC1=CC=C(C(CN(C=O)CC2=CN(C)N=C2C2=CC=CS2)C(F)F)C=C1																					405.47	4.1645	5	0	4	0.502339	1	47.36	0.416556	0.923686	0.854197	0.569874	0.985115	0.340576	0.93572	0.112815	0.635879	0.85135	0.987139	0.29577	0.202873	0.618874	0.999974	0.0111557	0.0135711	0.163743	0.43776	0.0331829	0.131232
CCC1=C(C)C=C(C(=O)N2CCN(C(=O)C3=CC=C(C)C=C3)CC2C2=CC=C(F)C=C2)O1																					434.511	4.93744	3	0	4	0.584656	1	53.76	0.0318745	0.875105	0.85502	0.0338864	0.96924	0.691046	0.968102	0.119061	0.0188765	0.833914	0.729537	0.303104	0.0225913	0.868387	0.999952	0.00189644	0.0211533	0.00708126	0.040521	0.00360887	0.10071
CCOC(=O)C1=CC=C(C(=O)NC[C@@H](NC(=O)C2CN(CC)CCO2)C(C)(C)C)C=C1																					433.549	1.8447	6	2	4	0.607551	2	96.97	0.452716	0.432649	0.802037	0.0179573	0.199422	0.187293	0.0558909	0.127259	0.0761773	0.634279	0.505485	0.336295	0.525493	0.448741	0.93758	0.00985319	0.024919	0.0303502	0.00875488	0.0173226	0.0542201
CN(CC1CCCN(C(=O)CC(C)(C)C#N)C1)C(=O)C1(C2=CC=C3OCCOC3=C2)CC1																					439.556	3.12628	5	0	4	0.68012	1	82.87	0.105058	0.94242	0.530251	0.00872896	0.330594	0.0788695	0.0755954	0.362669	0.358888	0.938683	0.982534	0.0254744	0.338848	0.107614	0.999869	0.00534768	0.017599	0.0106572	0.0405575	0.0111844	0.0278818
CC1=CC(C(=O)NCC2(C)CCN(C(=O)C3=CC4=CC=CC=C4C=C3N)C2)=NN=C1C																					417.513	3.11104	5	2	4	0.635383	1	101.21	0.191853	0.868076	0.876035	0.119942	0.468514	0.308678	0.472271	0.351954	0.107454	0.78221	0.952521	0.311362	0.481428	0.840748	0.999452	0.0129776	0.0268866	0.217977	0.0788644	0.0164563	0.115864
CC1=CC(C(=O)NC2CCN(C(=O)C3=CCCCCC3)C2)=NC2=CC=CC=C12																					377.488	3.76442	3	1	4	0.88574	1	62.3	0.327596	0.944573	0.71758	0.768217	0.935686	0.384438	0.846044	0.27478	0.232415	0.837405	0.944344	0.113273	0.358194	0.755357	0.999986	0.0228794	0.0266837	0.368532	0.30177	0.0289662	0.234012
CC1=CC=C(C(=O)N2CCCC2CNC(=O)CCC2=CSC(C)=N2)C(F)=C1																					389.496	3.25264	4	1	4	0.824933	1	62.3	0.225705	0.93677	0.897082	0.100617	0.859327	0.392919	0.37728	0.231726	0.0750261	0.844916	0.973907	0.226035	0.226819	0.595539	0.999968	0.00663464	0.0167508	0.0607263	0.0281884	0.00558647	0.138149
CN(C(=O)CC1=NSC=C1)C1CC(NC(=O)CN2C=CC3=CC(F)=CC=C32)C1																					400.479	2.5852	5	1	4	0.691648	0	67.23	0.2244	0.943635	0.811913	0.0821621	0.607085	0.417587	0.173247	0.180675	0.0931123	0.809428	0.942086	0.129099	0.207052	0.68929	0.999726	0.0327677	0.0541074	0.108507	0.0771879	0.0181915	0.119501
C#CC1=CC=C(C(=O)NC2CC(CNC(=O)C3=NC(C(=O)NC)=CC=C3)C2)C(OC)=C1																					420.469	1.3695	5	3	4	0.58641	0	109.42	0.514124	0.38728	0.90708	0.138031	0.129508	0.498222	0.324649	0.190936	0.121495	0.636476	0.79625	0.256738	0.48229	0.78109	0.994851	0.0256706	0.0346759	0.130532	0.0270493	0.0540089	0.149095
COC1=NN2C(C(=O)N3CCN(C(=O)C4=CC=C5COCC5=C4)C[C@@H]3C)=CN=C2C=C1																					421.457	1.7548	7	0	4	0.640282	1	89.27	0.143102	0.584404	0.703679	0.00999005	0.357504	0.394373	0.390809	0.0646191	0.0221506	0.844436	0.499887	0.0514742	0.159783	0.936154	0.998043	0.00359034	0.0273679	0.0359796	0.0270017	0.0125307	0.084022
CC1=CC=C(C(=O)NC(CNC(=O)C(C)(C)CC(C)C)C2=CC(F)=CC(Cl)=C2)N=C1																					433.955	4.84212	3	2	4	0.625145	1	71.09	0.168322	0.804648	0.890089	0.0762183	0.886424	0.40716	0.807795	0.0706133	0.212131	0.92572	0.963991	0.535045	0.225009	0.527085	0.99995	0.00341614	0.00682183	0.133914	0.223009	0.0213025	0.0532469
CCC1=CC=CC(CC)=C1CC(=O)NCC1=CC=CC(NC(=O)C(C)C(C)COC)=C1																					424.585	4.5274	3	2	4	0.556974	2	67.43	0.131984	0.813099	0.674245	0.073324	0.642898	0.219839	0.427347	0.223565	0.293296	0.910936	0.955989	0.313227	0.0972852	0.312221	0.998511	0.0124867	0.0175985	0.13219	0.061768	0.0282621	0.0520713
CC1CC2(CCN(C(=O)C3=CC(C(N)=O)=CS3)CC2)CN1C(=O)C1=C(F)C=CS1																					435.546	3.2046	5	1	4	0.803599	1	83.71	0.278932	0.926749	0.693195	0.0407215	0.234263	0.184192	0.327813	0.15294	0.0841945	0.762273	0.463563	0.0996274	0.435114	0.545234	0.997611	0.0612135	0.0856436	0.0125741	0.0646017	0.0568015	0.203301
C[C@]12CN(C(=O)CC3=CC(F)=CC(Cl)=C3)C[C@H]1CN(C(=O)C1=CC(F)=CC=C1)C2 |&1:1,16|																					418.871	3.7814	2	0	4	0.760708	2	40.62	0.097493	0.972084	0.855034	0.0709234	0.393096	0.250169	0.219446	0.226258	0.206722	0.878107	0.904853	0.180028	0.32645	0.468898	0.999751	0.0180522	0.0690682	0.0401145	0.0959621	0.00767523	0.0561659
CCC1=CC=CC=C1C(CNC(=O)C1=NN(C)C=C1C)NC(=O)[C@H]1CC1(C)C																					382.508	2.92432	4	2	4	0.773019	2	76.02	0.256735	0.945531	0.906173	0.0716232	0.768978	0.368454	0.298226	0.191965	0.203679	0.865973	0.965178	0.284413	0.274402	0.346624	0.999962	0.00483211	0.0121837	0.0402586	0.0689047	0.0123282	0.0506244
CC(=O)NC(COC(C)C)C(=O)NC1C=CCN(C(=O)C2=NC=C(Cl)C=C2F)C1																					426.876	1.3006	5	2	4	0.63995	2	100.63	0.37492	0.784514	0.831878	0.00347093	0.103705	0.144228	0.0305333	0.0390409	0.0155467	0.804863	0.436176	0.224058	0.191614	0.625563	0.996103	0.0115064	0.0101297	0.0174675	0.0329479	0.0111344	0.0466509
CCC1=CC=CC2=C1C=C(C(=O)NCC(C)(C)NC(=O)CCC1=CC(C)=NC(C)=C1)N2																					420.557	3.99954	3	3	4	0.514741	0	86.88	0.172103	0.585315	0.76547	0.269343	0.630948	0.325277	0.487651	0.344889	0.348951	0.88246	0.936672	0.294091	0.391235	0.580379	0.99626	0.0253552	0.021907	0.229052	0.0935954	0.0455447	0.0807582
COC1(CC(=O)N2C[C@@H]3C[C@H](NC(=O)COCC4CCCO4)C[C@@H](C3)C2)CCCC1																					422.566	2.2746	5	1	4	0.649391	4	77.1	0.247072	0.908343	0.672609	0.00153302	0.0484092	0.0360051	0.0189766	0.307605	0.0455838	0.902859	0.710144	0.010863	0.353031	0.0849521	0.998712	0.00539193	0.0227456	0.0118001	0.0343994	0.0167047	0.0892575
CCOCC(=O)N1CCC(N2C(=O)O[C@H]3CN(C(=O)C4=CSC=C4)C[C@H]32)C1 |&1:14,25|																					393.465	1.0307	6	0	4	0.746643	3	79.39	0.263188	0.952188	0.506978	0.00754479	0.057362	0.169609	0.0217394	0.109578	0.00737982	0.722035	0.0892993	0.0319406	0.216059	0.63525	0.995021	0.0216493	0.086508	0.00903853	0.0327421	0.0110963	0.150591
COC1=CC=C(C(CNC(=O)C2=CN(C)C=C2C)NC(=O)CCC2=NC(C)=C(C)O2)C=C1																					438.528	3.16706	6	2	4	0.534745	1	98.39	0.127344	0.369522	0.922225	0.0228602	0.313964	0.331678	0.171358	0.177123	0.0987133	0.927321	0.960656	0.198859	0.166956	0.597188	0.996601	0.00865933	0.0150454	0.0359707	0.0214493	0.0114613	0.0499539
CCN1C=C(C(=O)N2CC[C@@H](NC(=O)CC3CCOC3=O)[C@H](CO)C2)C(C)=N1 |&1:10,21|																					392.456	0.10382	7	2	4	0.664211	3	113.76	0.0609848	0.264501	0.661193	0.000201165	0.00363763	0.0227019	0.00135661	0.0309982	0.0025633	0.496597	0.0359893	0.0457167	0.137794	0.357226	0.9705	0.011825	0.0355944	0.00139159	0.00309456	0.00295583	0.0676474
COCC1(NC(=O)C2=NC(Cl)=C(Cl)S2)CCN(C(=O)CN2CCCC2)CC1																					435.377	2.2831	6	1	4	0.742428	0	74.77	0.255752	0.900699	0.559522	0.110808	0.72486	0.055335	0.47238	0.0949047	0.299561	0.750356	0.554222	0.0534131	0.485401	0.581234	0.998446	0.0148945	0.0108106	0.133617	0.146011	0.0211632	0.0861594
CC1=CC=C(C2=CC(C(=O)NC[C@@]3(F)CC[C@@H](NC(=O)CC4(C)CC4)C3)=NN2)S1 |&1:12,16|																					418.538	3.74362	4	3	4	0.640087	2	86.88	0.671307	0.953795	0.913685	0.200225	0.230073	0.108141	0.169838	0.166964	0.191202	0.814118	0.982847	0.312252	0.492575	0.396755	0.999941	0.0920446	0.130427	0.090327	0.322788	0.0406726	0.242173
COC1=CC=CC(C)=C1C(=O)N[C@H]1CCCN(C(=O)C2=CC=CC(F)=C2SC)C1																					416.518	3.89922	4	1	4	0.751407	1	58.64	0.181525	0.880727	0.929096	0.316436	0.828427	0.378859	0.623471	0.434311	0.209902	0.823632	0.985834	0.130138	0.17188	0.642641	0.999968	0.00358701	0.00809766	0.0910618	0.0587856	0.00543606	0.0939979
COC1(C(=O)NCC2CC3CC(C2)N(C(=O)CN2C=C([N+](=O)[O-])C=CC2=O)C3)CC1																					418.45	0.6788	7	1	4	0.512949	3	123.78	0.487208	0.936406	0.770571	0.00198846	0.1466	0.127529	0.098492	0.0889524	0.0148133	0.847289	0.347067	0.0438001	0.239858	0.475852	0.999365	0.0115707	0.0203527	0.0108227	0.0147644	0.0166545	0.140472
CC1=NC2=C(C(=O)NCC(C)(NC(=O)C3CC4=NC=CN4C3)C(C)C)C=CC=C2N1																					408.506	2.20102	5	3	4	0.581473	2	104.7	0.164483	0.468161	0.726115	0.0154515	0.333361	0.263715	0.415304	0.104614	0.172725	0.848703	0.769048	0.132281	0.276209	0.546554	0.99876	0.00417006	0.00781757	0.104874	0.0500838	0.0111516	0.0558561
COCCCC(=O)N1CC(CC(C)(C)CNC(=O)C2=CC=C(C(F)(F)F)N=N2)C1																					416.444	2.5265	5	1	4	0.625673	0	84.42	0.604829	0.96723	0.813627	0.0277646	0.211844	0.0582935	0.116597	0.177197	0.107616	0.868293	0.564911	0.252386	0.521591	0.274014	0.999595	0.00856272	0.0149446	0.00745551	0.0286343	0.0147431	0.0672506
N#CC1=C(C(=O)N2C[C@@H](NC(=O)CCC3=CN=C(C4CC4)O3)C[C@H]2CO)SC=C1																					414.487	1.80958	7	2	4	0.713054	2	119.46	0.158903	0.430697	0.703175	0.0225839	0.164378	0.272978	0.0717937	0.148596	0.0438334	0.711901	0.826695	0.06731	0.321807	0.828281	0.998851	0.0181827	0.0207873	0.0170904	0.0569969	0.0107363	0.0784187
COC1(C(=O)NCC(NC(=O)C(F)(F)C2=CC=C(F)C=C2)C2=CC=C(C)C=C2)CC1																					420.431	3.37862	3	2	4	0.688199	1	67.43	0.721562	0.951835	0.963189	0.12412	0.896857	0.400597	0.692984	0.147952	0.0750572	0.812249	0.978509	0.64944	0.295317	0.536576	0.999971	0.00473389	0.00979035	0.0272255	0.0599524	0.00735408	0.0849848
O=C(CCC1=CC=C(C(F)F)C=C1)NC1C=CCN(C(=O)C2CCC(O)CC2)C1																					406.473	2.9911	3	2	4	0.71392	1	69.64	0.381031	0.897423	0.810105	0.0191752	0.285447	0.222302	0.0705888	0.136113	0.138835	0.777533	0.703692	0.394279	0.159009	0.146884	0.999217	0.0272186	0.0969072	0.00998933	0.0343124	0.00594875	0.119298
CC1=NC=NC=C1C(=O)N[C@@H]1CCC[C@@H]1CN1C=C(C2=NC(F)=CC=C2)N=N1 |&1:10,14|																					381.415	2.17632	7	1	4	0.680371	2	98.48	0.568071	0.869158	0.979473	0.202779	0.194436	0.405477	0.126849	0.110016	0.044764	0.706098	0.926304	0.191355	0.708519	0.854206	0.99997	0.00841863	0.0177629	0.0541514	0.0793477	0.0128098	0.077578
C[C@@H]1C[C@@]2(C(=O)NC[C@H]3CCC[C@@H](CNC(=O)C=CC4=CC(O)=CC=C4)C3)C[C@@H]12 |&1:1,3,28,&2:8,12|																					396.531	3.4903	3	3	4	0.617513	5	78.43	0.334449	0.754453	0.757468	0.207227	0.248878	0.351213	0.115203	0.568124	0.334876	0.854902	0.76535	0.162845	0.184813	0.173513	0.998112	0.0749097	0.0472799	0.0565483	0.0464127	0.164425	0.411183
CO[C@H]1C[C@@H](CCNC(=O)COC2(C)CCC2)N(C(=O)C2=CC=C3COC(=O)C3=C2)C1																					430.501	2.052	6	1	4	0.634704	2	94.17	0.553792	0.737816	0.860698	0.00950984	0.117353	0.0393084	0.0390126	0.0989478	0.0256829	0.732396	0.851754	0.0516494	0.455953	0.531139	0.997775	0.0151168	0.0210267	0.0185106	0.0559044	0.0151512	0.0780107
CC1=CC(C(=O)N2CCCC(N3CCN(C(=O)C4=CNC=C4C4CC4)CC3)C2)=CS1																					426.586	3.32462	4	1	4	0.815921	1	59.65	0.0209471	0.884101	0.406379	0.0144423	0.263794	0.272792	0.120254	0.576485	0.456397	0.724791	0.662734	0.0346109	0.384974	0.263824	0.994855	0.00475143	0.00847287	0.0111196	0.00422	0.00856056	0.121623
CCC(CC)(CNC(=O)C(C)C#N)NC(=O)C=CC1CCCC1																					319.449	2.68368	3	2	4	0.674829	1	81.99	0.140115	0.935845	0.754245	0.0749379	0.765599	0.126854	0.208733	0.084474	0.097185	0.701551	0.880054	0.400281	0.128847	0.102669	0.999865	0.00356498	0.00511247	0.0288162	0.127642	0.0221507	0.0185924
COC1=NC=NC(C(=O)N2CC[C@@H](NC(=O)C3=C(C)N=NS3)[C@@H]2C2CC2)=C1F |&1:12,22|																					406.443	1.20732	8	1	4	0.794502	2	110.2	0.447162	0.83912	0.971725	0.0394243	0.138659	0.240781	0.130181	0.0897501	0.0101659	0.767132	0.818518	0.0555646	0.171908	0.931484	0.99996	0.00290956	0.00613462	0.0251925	0.0258389	0.00711472	0.0693441
CCC1=NOC(C(=O)N[C@H]2C[C@@H](NC(=O)C[C@H]3C[C@@H](NC(=O)OC(C)(C)C)C3)C2)C1																					422.526	1.9981	6	3	4	0.579905	1	118.12	0.666655	0.799608	0.734124	0.00836804	0.0624193	0.0828851	0.0256759	0.167735	0.0730961	0.800143	0.34402	0.146456	0.386944	0.297586	0.958806	0.0101601	0.0272212	0.00680025	0.0267297	0.0337719	0.167977
CCCCS(=O)(=O)CC(=O)NCC1(CNC(=O)CC2=NN=C(C)O2)CCCC1																					414.528	0.92822	7	2	4	0.550407	0	131.26	0.27117	0.758972	0.809087	0.00143204	0.045343	0.162132	0.0143172	0.0802955	0.0136836	0.690756	0.427043	0.250574	0.189874	0.359678	0.951961	0.0340595	0.0183004	0.00301691	0.0043584	0.0322438	0.0633981
CCC12CN(C(=O)C3CCOC3)C(CNC(=O)CC3=C(F)C=C(C)C(F)=C3)(C1)C2																					406.473	2.73962	3	1	4	0.790447	1	58.64	0.637769	0.984965	0.818466	0.00932603	0.23076	0.0507698	0.0884141	0.129539	0.147701	0.904701	0.917084	0.0797808	0.310077	0.127949	0.999915	0.0204358	0.0774565	0.0111192	0.0826757	0.0153045	0.0810894
NC1=CC(C(=O)NC2CCC2NC(=O)C2=CC(N3C=CN=N3)=CC=C2F)=NC(Cl)=N1																					430.831	1.1228	8	3	4	0.51488	2	140.71	0.43909	0.574552	0.943531	0.0221441	0.119469	0.304136	0.157089	0.0407092	0.0155852	0.52506	0.757488	0.260099	0.490772	0.982283	0.995415	0.00985029	0.0148682	0.171507	0.0748228	0.0150444	0.079845
O=C(CNC(=O)C1=CC=CC=C1F)N[C@]12C[C@H]1CN(C(=O)[C@@H]1[C@H]3CCCC[C@H]31)C2																					399.466	1.7088	3	2	4	0.791305	5	78.51	0.215336	0.952177	0.769384	0.00375274	0.0694407	0.108272	0.0132123	0.231174	0.0470696	0.799551	0.27252	0.0388989	0.295629	0.240888	0.998716	0.0164855	0.0943981	0.00694072	0.0199366	0.00671733	0.121801
O=C(NCC1(C2=CC=CC=C2F)CC1)NC1CCCC1CCO																					320.408	2.7076	2	3	4	0.754554	2	61.36	0.156104	0.971681	0.901836	0.172846	0.805633	0.54599	0.182296	0.438184	0.330682	0.622411	0.798177	0.158902	0.265008	0.0572568	0.999986	0.00913022	0.0405372	0.0526765	0.0197825	0.00630387	0.109359
C=CC1(C(=O)NC[C@H]2CC[C@H](NC(=O)C3=CN(C(F)(F)CO)N=N3)CC2)CCC1																					411.453	1.5808	6	3	4	0.562997	0	109.14	0.763714	0.82756	0.873474	0.00766579	0.0534423	0.121558	0.0640033	0.0601896	0.0493697	0.587814	0.483243	0.369982	0.541769	0.44369	0.998558	0.069072	0.0699782	0.00672831	0.0531596	0.0115968	0.113067
CCC(C(=O)N1C2CCCC1CC(NC(=O)C1=CC=C(C#N)C=N1)C2)N1C=NC=N1																					407.478	1.83798	7	1	4	0.808191	3	116.8	0.188058	0.468685	0.773765	0.0101838	0.254346	0.16647	0.435915	0.066235	0.00977856	0.729641	0.681423	0.0593901	0.544216	0.875673	0.999348	0.00755886	0.0155535	0.0397707	0.22595	0.0241662	0.0561167
CC1=C(C(=O)NCC2CN(C(=O)CCC3=NN(C)N=C3)CC(C)(C)C2)C=NN1																					387.488	1.08392	6	2	4	0.771016	1	108.8	0.0602347	0.780072	0.811233	0.0019721	0.0890597	0.0923738	0.0273657	0.20195	0.0267715	0.789297	0.608592	0.0471249	0.22932	0.283277	0.999666	0.000680928	0.00384573	0.0165595	0.00412473	0.00281375	0.0351588
COCCCN1C=C(C(=O)NCC2(C(C)(C)C)CCN(C(=O)C(C)(O)C(C)C)C2)C=N1																					436.597	2.3212	6	2	4	0.579298	2	96.69	0.19647	0.723051	0.591595	0.000238317	0.10394	0.0516253	0.0702135	0.0366963	0.0222427	0.894592	0.765213	0.0785698	0.348123	0.120179	0.999559	0.000811694	0.00307947	0.00659659	0.0224398	0.00577563	0.0145218
NC1=CC=C(C(=O)NCC2(NC(=O)C[C@H]3CCOC3)CCCC2)C(C(F)(F)F)=C1																					413.44	2.873	4	3	4	0.625473	1	93.45	0.668539	0.970393	0.860323	0.111598	0.39912	0.0564301	0.157228	0.227308	0.328056	0.642482	0.961849	0.307241	0.695197	0.348993	0.999668	0.0294594	0.0466815	0.03185	0.179519	0.0228238	0.0809854
O=C1C[C@@H](C(=O)N(CCCNC(=O)C(=O)NC2CC2)CC2CCCC2)CN1																					378.473	-0.0738	4	3	4	0.405722	1	107.61	0.35088	0.624701	0.442274	0.00322789	0.0797015	0.0501211	0.0111196	0.184355	0.0510966	0.555317	0.400822	0.0939098	0.301477	0.113528	0.885985	0.0171468	0.02065	0.00609866	0.00491129	0.021676	0.0771225
COC1=NC=C(C)C(C(=O)NCC2=CCN(C(=O)C3=CC=CC(CC#N)=C3)CC2)=C1Cl																					438.915	3.3204	5	1	4	0.697793	0	95.32	0.175931	0.390448	0.861754	0.0711329	0.579215	0.192481	0.454381	0.12127	0.173043	0.920017	0.943813	0.203069	0.2627	0.754595	0.999001	0.00837849	0.008689	0.0958592	0.133293	0.0220449	0.03388
C=C(C)C(CC(=O)NCC1(O)CN(C(=O)C2(CC3=CC=C(O)C=C3)CC2)C1)OCC																					416.518	1.7757	5	3	4	0.505138	1	99.1	0.275679	0.479992	0.549773	0.00249317	0.0711127	0.103565	0.0223043	0.206935	0.0689115	0.784526	0.486643	0.061698	0.228904	0.0457729	0.981119	0.0137246	0.00900185	0.00593233	0.00831997	0.0303338	0.0812016
CC1=COC(C(C)(C)C)=C1C(=O)N1CCN(C(=O)CC2=CNN=C2C)CC12CC2																					398.507	2.97674	4	1	4	0.861678	0	82.44	0.0655962	0.701574	0.714408	0.0088544	0.601356	0.38646	0.313608	0.175032	0.00798219	0.899118	0.870784	0.0899598	0.0733557	0.562959	0.999903	0.00122601	0.0103236	0.00791748	0.0346828	0.00915483	0.0484603
CC1=NC(CO)=NC=C1C(=O)N[C@@H]1CN(C(=O)C2=NNC3=C2CCSC3)CC[C@H]1O |&1:12,28|																					432.506	-0.20488	8	4	4	0.519694	2	144.33	0.0243009	0.349058	0.728412	0.00274747	0.0302963	0.212592	0.0173324	0.130297	0.0039748	0.535947	0.0752712	0.0212621	0.116185	0.826987	0.993526	0.00364006	0.0108962	0.0141484	0.00395857	0.00311451	0.0888073
CCCOC1=CC=CC=C1C(=O)NCC(C)(C)CN(C)C(=O)C1=C(C)C=C(C)NC1=O																					427.545	3.30874	4	2	4	0.642282	0	91.5	0.0345033	0.520993	0.812092	0.0746905	0.597642	0.3982	0.502647	0.272157	0.239975	0.865454	0.945639	0.255101	0.117491	0.3179	0.998475	0.00351319	0.00645196	0.0494529	0.0330665	0.0143505	0.0315013
CCC1=NC=C(C(=O)NC2(C)CCCN(C(=O)C3=C(C)N(C)C4=NC=NN4C3)C2)S1																					429.55	1.8319	8	1	4	0.796636	1	96.25	0.0537171	0.715754	0.569927	0.0076512	0.316937	0.139273	0.267344	0.075131	0.0115627	0.784547	0.770232	0.0938637	0.0796458	0.871391	0.999677	0.0030573	0.015028	0.0553741	0.0414853	0.00492908	0.119231
CC(CSC1=CC=CC=C1)C(=O)N[C@H]1C[C@](C)(NC(=O)C2=CNC(=O)N2C)C1																					402.52	1.9089	5	3	4	0.616628	1	95.99	0.191373	0.61082	0.786865	0.105856	0.555093	0.520313	0.568225	0.226706	0.335383	0.715523	0.947753	0.134553	0.361318	0.483532	0.998711	0.0191571	0.0141421	0.0893243	0.0628604	0.0313423	0.148275
COCCN(C)CC(=O)N1CCN2N=C(CNC(=O)CCCNC(=O)C3CC3)C=C2C1																					434.541	-0.2739	7	2	4	0.438453	0	108.8	0.297189	0.845955	0.632511	0.000625094	0.0143565	0.0552969	0.00240547	0.141545	0.0186435	0.867099	0.237437	0.0446682	0.202527	0.116737	0.987711	0.00509565	0.0100104	0.00711714	0.000983418	0.00615094	0.0274224
Cc1nc(Br)sc1C(=O)N1CCN(C(=O)CCCn2ccnc2)C(C(F)(F)F)C1																					494.337	3.10622	6	0	4	0.640945	1	71.33	0.12323	0.920376	0.673472	0.195234	0.97878	0.197454	0.964682	0.0763022	0.409924	0.758925	0.988936	0.0893909	0.225781	0.826911	0.999989	0.00359332	0.0131828	0.103429	0.381233	0.00829192	0.0997396
CO[C@H]1CN(C(=O)c2c(O)cccc2[N+](=O)[O-])CC[C@H]1NS(=O)(=O)C1CCC(=O)CC1																					455.489	0.961	8	2	4	0.474419	2	156.15	0.218992	0.730394	0.615945	0.0320505	0.225236	0.241996	0.126254	0.136645	0.1332	0.695227	0.175199	0.0295863	0.123324	0.581125	0.99202	0.0706195	0.0359979	0.0163589	0.0632532	0.0571311	0.199109
COc1ccc(-c2ccccc2-c2ccc(N3CCC(NC(=O)CN4CCN(c5ncccn5)CC4)CC3)nc2)cc1																					563.706	4.1214	8	1	3	0.342768	0	86.72	0.217335	0.531483	0.698097	0.178558	0.84005	0.328029	0.735067	0.302595	0.240341	0.86554	0.730601	0.228536	0.574482	0.945305	0.992696	0.00745305	0.00574288	0.347297	0.119562	0.0259484	0.0616119
COc1cc(Br)ccc1C(=O)N1CCN(S(=O)(=O)c2cccc(C(=O)O)c2)C[C@@H]1CC#N																					522.377	2.58488	6	1	3	0.617828	1	128.01	0.101759	0.176805	0.826929	0.01094	0.278088	0.478944	0.421894	0.0518907	0.0262964	0.422829	0.493987	0.265593	0.155235	0.973534	0.929428	0.0108051	0.0543692	0.00644566	0.0143388	0.00915344	0.0291598
CCNC(=O)c1cc(-c2cccc(CN3CCN(Cc4cc(OC)c(O)c(OC)c4)CC3)c2)ccc1F																					507.606	4.283	6	2	3	0.450448	0	74.27	0.428122	0.712861	0.598811	0.275772	0.497471	0.370102	0.466342	0.480536	0.642872	0.80385	0.521477	0.379283	0.590601	0.73282	0.983963	0.010767	0.0109582	0.0992402	0.0610497	0.0199845	0.0542582
CC/C=C/CC(=O)Nc1cc(C(=O)Nc2ccc(C(=O)N(C)C)cc2)n(C)c1																					382.464	3.274	4	2	4	0.721082	0	83.44	0.249241	0.755542	0.767469	0.0543996	0.130093	0.291699	0.125821	0.0969843	0.0244547	0.684945	0.136394	0.482077	0.200172	0.735486	0.959275	0.0282142	0.0504205	0.113004	0.0621063	0.0180803	0.085802
CN(C1CC1)S(=O)(=O)c1ccc(NC(=O)c2cc(-c3ccc(C#N)cc3)cn3ccnc23)cc1																					471.542	3.90818	6	1	4	0.458784	0	107.57	0.336524	0.533084	0.824286	0.216758	0.461302	0.451689	0.723856	0.112319	0.174614	0.660079	0.723505	0.351201	0.388822	0.962788	0.998381	0.0521524	0.0312214	0.288614	0.397149	0.0277768	0.0863701
O=C(NCCOCCOCCOCCOCc1ccccc1)[C@@H]1C[C@H](Oc2ccccc2)CN1S(=O)(=O)c1cc(F)c(Br)c(F)c1																					727.621	4.3207	8	1	3	0.143733	2	112.63	0.172777	0.334017	0.692719	0.0543215	0.839783	0.309856	0.784023	0.162656	0.13944	0.888662	0.922023	0.422893	0.0492931	0.911184	0.996441	0.00449753	0.0228263	0.0471272	0.0709271	0.00629983	0.0482508
O=C(c1ccc(Br)c(F)c1)N1CCCC(c2ccc(NS(=O)(=O)c3cc([N+](=O)[O-])ccc3Cl)cc2)C1																					596.862	5.9704	5	1	2	0.278519	1	109.62	0.0820661	0.666352	0.668976	0.270595	0.963735	0.340728	0.969698	0.116965	0.587102	0.748075	0.978366	0.46934	0.133484	0.948829	0.999761	0.00601997	0.00908056	0.0365599	0.117278	0.0048153	0.0592466
O=C(Nc1ccc([N+](=O)[O-])nc1)[C@@H]1C[C@@H](F)CN1Cc1c(F)ccc(F)c1Cl																					414.771	3.4725	5	1	4	0.459526	2	88.37	0.890416	0.937233	0.838039	0.742932	0.909294	0.109967	0.619007	0.1821	0.568495	0.721178	0.864096	0.229399	0.702439	0.900385	0.999752	0.0435164	0.00773667	0.317491	0.399916	0.0642416	0.166269
CC1(C)C=Cc2c(ccc(CNc3cccc(C(=O)Nc4c(Br)cc([N+](=O)[O-])cc4C(F)(F)F)c3)c2O)O1																					592.368	7.1303	6	3	2	0.207413	0	113.73	0.690468	0.276795	0.701191	0.368443	0.842009	0.182561	0.731965	0.0910352	0.174626	0.713588	0.748477	0.666883	0.0914485	0.942555	0.998504	0.0059695	0.0054881	0.34886	0.294449	0.0628824	0.231282
CCCCOc1ccc(F)cc1-c1ccnc2ccc(C(=O)Nc3cc(-c4ccccc4Br)no3)cc12																					560.423	7.8896	5	1	2	0.195431	0	77.25	0.527454	0.452437	0.832617	0.127305	0.584596	0.394294	0.641244	0.0908871	0.0454892	0.78003	0.303792	0.63693	0.162689	0.965323	0.998588	0.010462	0.0211032	0.741458	0.191638	0.0147726	0.169127
CC(C)(NS(=O)(=O)c1c(F)cc(F)cc1F)C(=O)N[C@H](Cc1c[nH]c2ccccc12)C(=O)N1CCC(C#N)CC1																					575.613	3.13178	5	3	3	0.379444	1	135.16	0.033981	0.678205	0.546476	0.107307	0.845211	0.292877	0.757099	0.306512	0.470303	0.901402	0.980013	0.15622	0.195636	0.758227	0.999302	0.0149808	0.0129829	0.0403158	0.150733	0.0127538	0.0214808
O=C(c1cc2ccccc2c(Br)c1O)N1C[C@@H]2CN(Cc3ccc(F)c(N4CCOCC4)c3)[C@@H]2C1																					540.433	4.24	5	1	3	0.536997	2	56.25	0.446128	0.793999	0.66945	0.2277	0.369599	0.426105	0.357025	0.451887	0.139769	0.797709	0.630318	0.264292	0.476311	0.682861	0.991283	0.0334799	0.0440818	0.199429	0.0801598	0.0421573	0.171294
COc1cc(O)cc(-c2ccc3c(c2)COC32CN(Cc3ccc(C)cc3OCc3ccccc3)C2)c1																					493.603	6.19652	5	1	3	0.332401	0	51.16	0.457104	0.64927	0.700847	0.39949	0.716344	0.31574	0.398073	0.58238	0.602944	0.885326	0.654748	0.10111	0.253275	0.483908	0.999368	0.00451358	0.00570824	0.491017	0.113046	0.0578538	0.168771
Cc1cc(C(=O)N[C@@H]2CN(C(=O)C3CC4C=CC3C4)C[C@H]2F)cc(Cl)n1																					377.847	2.53432	3	1	4	0.650062	5	62.3	0.326257	0.977916	0.891575	0.036959	0.609412	0.258164	0.141167	0.137231	0.0860177	0.882087	0.930939	0.146113	0.397092	0.542075	0.999987	0.011044	0.0421206	0.0540463	0.145091	0.0182662	0.220258
COc1nc(N2CCC3(CC3C(=O)Nc3ccc4c(c3)CC(=O)N4)C2)ncc1F																					397.41	1.974	6	2	4	0.81902	2	96.45	0.434192	0.883683	0.916526	0.133021	0.127672	0.253111	0.199656	0.126259	0.0255773	0.685993	0.351704	0.0803199	0.20689	0.931716	0.999806	0.0244699	0.0463172	0.138389	0.0751802	0.0153642	0.118038
O=C(NCC1CCN(C(=O)c2cccc3c2OCO3)CC1)c1cccc(C(F)(F)F)c1Cl																					468.859	4.3697	4	1	4	0.723276	0	67.87	0.0482897	0.979423	0.799893	0.422729	0.865686	0.213473	0.63755	0.395827	0.362851	0.852896	0.97649	0.217444	0.279145	0.682248	0.999839	0.0084834	0.0250529	0.174595	0.10248	0.0109406	0.0916688
CC(C)(O)C1CCN(C(=O)c2cc(-c3ccc4ccncc4c3)cc3[nH]ccc23)CC1																					413.521	5.0062	3	2	3	0.496218	0	69.22	0.187193	0.781227	0.840369	0.70041	0.834355	0.455572	0.862783	0.531149	0.228333	0.772986	0.934633	0.167886	0.720274	0.78137	0.999877	0.0159809	0.013076	0.650617	0.265605	0.0591591	0.160516
Cc1cc(F)c(C(=O)N2Cc3c(O)n[nH]c3C(F)(F)C2)cc1-c1ccc(I)cc1																					513.257	4.58222	3	2	3	0.493476	0	69.22	0.302016	0.620395	0.924089	0.370828	0.740376	0.530773	0.796968	0.189542	0.0744057	0.793096	0.74925	0.620834	0.193558	0.934927	0.999485	0.00619366	0.0218283	0.350969	0.125599	0.0425912	0.252068
CCC(C)c1ccc(NC(=O)C23CCC(C(=O)N[C@@H](C)c4ccc(Br)cc4)(CC2)C3)cc1																					497.477	6.729	2	2	3	0.445791	2	58.2	0.114299	0.82222	0.787896	0.050697	0.271552	0.271717	0.302551	0.116838	0.147987	0.871736	0.798971	0.464208	0.0597631	0.44043	0.997903	0.0303816	0.0312156	0.0451551	0.0775548	0.0526417	0.179193
COC(=O)c1c(-c2cccc(CNc3ccccc3)c2)ccn1S(=O)(=O)c1cc(Br)cc2c1OCC2																					567.461	5.4882	7	1	2	0.297601	0	86.63	0.0779323	0.652168	0.8053	0.595114	0.990063	0.452027	0.985022	0.0896043	0.204549	0.674605	0.952786	0.340401	0.038827	0.966925	0.999876	0.00586872	0.013504	0.171822	0.122563	0.0109726	0.0502305
CON(C)C(=O)c1cccc(-c2cccc3[nH]c(C(=O)Nc4nnc(-c5ccccc5Cl)s4)cc23)c1																					517.998	5.8925	6	2	2	0.273351	0	100.21	0.666875	0.483238	0.821108	0.212807	0.734041	0.298027	0.642885	0.0763357	0.0927958	0.677142	0.521316	0.485237	0.421949	0.979962	0.993916	0.00738899	0.0116447	0.672635	0.198884	0.0353556	0.139535
Cc1nc(NC2CC3(C2)CC(C(=O)Nc2ncc(Br)cc2[N+](=O)[O-])C3)ncc1F																					465.283	3.59922	7	2	4	0.511061	0	122.94	0.701144	0.8998	0.907998	0.105629	0.402321	0.195069	0.277848	0.101546	0.172412	0.682696	0.636003	0.16632	0.498176	0.827899	0.998901	0.0731655	0.0476511	0.163901	0.135888	0.090338	0.223362
CC(C)(C)c1cccc(CN2C[C@H]3CN(C(=O)c4ccc(C(F)(F)F)cc4C(F)(F)F)C[C@H]32)c1																					484.484	5.9781	2	0	3	0.500891	2	23.55	0.121078	0.974967	0.710913	0.0911566	0.118021	0.0930455	0.0425801	0.408275	0.334267	0.668678	0.784616	0.498926	0.320623	0.206868	0.999358	0.00660489	0.0152203	0.0108194	0.0435204	0.00731472	0.0228356
O=C(NC[C@@H]1CCCCN1C(=O)CCc1cc(F)ccn1)c1cc(Br)ccc1Br																					527.232	4.4894	3	1	3	0.602884	1	62.3	0.131293	0.967386	0.743697	0.267546	0.783576	0.210969	0.686824	0.367412	0.639071	0.839111	0.975093	0.128196	0.615676	0.424492	0.999933	0.0131318	0.022937	0.0842954	0.0627632	0.00852952	0.111001
Cc1cccc(NC(=O)[C@H]2CC3(CC3)CN2C(=O)C2(O)CCOCC2)c1O																					374.437	1.56172	5	3	4	0.697619	1	99.1	0.452891	0.847809	0.726006	0.0107411	0.0389941	0.1841	0.0174073	0.105602	0.00666942	0.881208	0.0881964	0.0587931	0.292401	0.180727	0.997358	0.0512267	0.0809207	0.019288	0.0598217	0.0276257	0.143468
O=C(Nc1c(F)ccc([N+](=O)[O-])c1F)c1c[nH]c2ccc(-c3ccccc3CO)cc12																					423.375	4.7659	4	3	4	0.317472	0	108.26	0.661424	0.380867	0.835454	0.497538	0.569709	0.278819	0.554824	0.0990038	0.143763	0.604403	0.459311	0.477589	0.165982	0.981816	0.99842	0.0248955	0.0224233	0.770711	0.421432	0.0436977	0.145198
COc1ccccc1NC(=O)c1cccc(-c2ccc3c(C(=O)Nc4nnccc4C#N)nsc3c2)c1																					506.547	5.13818	8	2	2	0.326132	0	129.89	0.483912	0.358153	0.854385	0.0912286	0.416172	0.343493	0.641565	0.0832359	0.0245972	0.588418	0.682084	0.329417	0.231547	0.988922	0.992749	0.0105952	0.0132387	0.738058	0.278747	0.0210114	0.0619808
CNc1cccc(OC)c1C(=O)Nc1ccn(CC(=O)Nc2ncccc2I)c(=O)n1																					534.314	2.1842	8	3	3	0.396941	0	127.24	0.373066	0.359616	0.891957	0.0893912	0.340471	0.359825	0.493571	0.0847861	0.134676	0.473291	0.610884	0.358254	0.528404	0.96889	0.983479	0.0132215	0.020732	0.253281	0.0418863	0.0121379	0.0667811
CCOC(=O)C1(C(=O)Nc2ccc3c(c2)CCN(Cc2ccc(OC)c(COC)c2)C3)CC1																					452.551	3.6817	6	1	4	0.462046	0	77.1	0.548918	0.917993	0.821584	0.137401	0.508764	0.16185	0.278584	0.434182	0.555586	0.892558	0.864039	0.191019	0.464741	0.436321	0.997545	0.020109	0.0256199	0.310521	0.0468084	0.0443592	0.0693521
Cc1cc(C)nc(C(=O)N[C@@H]2CC[C@@H](NCc3cccc([N+](=O)[O-])c3)C2)c1																					368.437	3.04734	5	2	4	0.603255	2	97.16	0.754637	0.864227	0.919847	0.269481	0.453236	0.219046	0.168478	0.290662	0.469316	0.731313	0.737731	0.17833	0.540982	0.547156	0.999781	0.0245197	0.0151555	0.13318	0.137291	0.0422372	0.14986
O=C(CC(F)(F)F)N1CCCC12CCN(Cc1ccc(-c3ccc([N+](=O)[O-])cc3)cc1)CC2																					461.484	5.1712	4	0	3	0.455142	0	66.69	0.49397	0.92559	0.691573	0.186009	0.291776	0.0621217	0.235875	0.241139	0.432705	0.690181	0.304966	0.409624	0.581358	0.608618	0.997097	0.0314489	0.0222883	0.0360839	0.185172	0.0455998	0.123914
O=C(Nc1cc(Br)ncc1[N+](=O)[O-])c1cc2cc(-c3ccc(C(F)(F)F)c(F)c3F)ccc2[nH]1																					541.23	6.4499	4	2	2	0.134284	0	100.92	0.684411	0.816316	0.874231	0.727846	0.506329	0.264128	0.407106	0.196961	0.0804861	0.569855	0.318507	0.605119	0.302858	0.951335	0.998399	0.0442954	0.0216592	0.511872	0.344954	0.0553771	0.192955
C[C@H]1CN(C(=O)C23CCC(C(=O)Nc4ccccc4-n4cccc4)(CC2)CC3)CCO1																					421.541	4.0037	4	1	4	0.811538	1	63.57	0.222208	0.95464	0.798953	0.0375419	0.164982	0.226484	0.159464	0.152174	0.0267003	0.908217	0.867997	0.0660884	0.377247	0.483124	0.999318	0.0523394	0.0987038	0.103015	0.292442	0.117634	0.184592
CCOc1ccc([C@@H](CO)NC(=O)CC2(O)CCN(Cc3cnc4ncccn34)CC2)cn1																					454.531	1.0898	9	3	4	0.43884	1	125.11	0.0581615	0.508871	0.577962	0.00207163	0.0150642	0.0654058	0.021599	0.0813093	0.119476	0.607358	0.1067	0.0416046	0.610519	0.220091	0.976846	0.0032861	0.0134373	0.0355392	0.00411275	0.00204634	0.0318108
Cc1ccc(C(=O)N[C@H]2C[C@@H](C)CN(C(=O)c3cc(-c4cc(F)c(Cl)cc4Cl)on3)C2)c2ccccc12																					540.422	6.52972	4	1	2	0.298917	2	75.44	0.234886	0.848081	0.790729	0.39311	0.747266	0.26517	0.712336	0.260504	0.168493	0.862678	0.960144	0.234968	0.402005	0.856968	0.999829	0.0142606	0.0121374	0.35478	0.345818	0.0219059	0.118095
CCN(CCN1CCCC1)C(=O)c1cc(-c2ccc(C#N)c(OC)c2)c2n[nH]cc2c1																					417.513	3.66808	5	1	4	0.633998	0	85.25	0.43657	0.653059	0.813832	0.178756	0.0642119	0.254827	0.0822287	0.699718	0.199421	0.770166	0.805796	0.134511	0.802045	0.728152	0.994997	0.0159184	0.0157827	0.215447	0.0418029	0.0176664	0.0373164
COC(=O)c1ccc(CN[C@@H](CC(=O)Nc2c(C)nc(O)nc2O)Cc2ccccc2C(F)(F)F)c([N+](=O)[O-])c1																					563.489	3.63952	10	4	3	0.161775	1	176.81	0.441086	0.630847	0.70349	0.254604	0.794379	0.134607	0.705247	0.169947	0.770451	0.702404	0.92917	0.382207	0.413158	0.85405	0.994507	0.0163149	0.00865202	0.0637671	0.0991011	0.023648	0.041708
Cc1cc(C(=O)N[C@H]2C[C@@H](C(=O)Nc3ccc(Cn4ccccc4=O)cc3)C2)[nH]n1																					405.458	2.07522	5	3	4	0.583267	0	108.88	0.221963	0.62867	0.869586	0.0371775	0.237497	0.422468	0.259943	0.200936	0.069222	0.742284	0.75131	0.327689	0.423328	0.758493	0.99445	0.0247156	0.04131	0.0767089	0.0415	0.0254175	0.144628
C[C@H](NC(=O)C12CCC(C(=O)Nc3nc(C(F)(F)F)ccc3Cl)(CC1)C2)c1ccc(Br)cn1																					545.787	5.6777	4	2	2	0.506542	1	83.98	0.233613	0.912986	0.853754	0.0644958	0.281609	0.0885912	0.34159	0.0404189	0.208665	0.856121	0.927281	0.318418	0.263787	0.561171	0.999674	0.132562	0.200297	0.0968936	0.480673	0.0571003	0.211179
Cc1ccc([N+](=O)[O-])cc1NC(=O)[C@@H]1C[C@@H]2C[C@@H]2N1S(=O)(=O)Cc1ccc(Cl)c(Cl)c1																					484.361	4.14132	5	1	4	0.489705	3	109.62	0.650494	0.909515	0.821363	0.396865	0.861976	0.190374	0.744945	0.11077	0.526377	0.867543	0.957499	0.314569	0.307876	0.895202	0.999899	0.031567	0.0380303	0.127994	0.63331	0.0544691	0.181392
CC(C)C(=O)Nc1ccc(-c2ncc(Cl)cc2C(=O)Nc2ccc(CO)c(Cl)c2)cc1																					458.345	5.3945	4	3	3	0.46177	0	91.32	0.168093	0.274975	0.792226	0.17569	0.591134	0.435509	0.629509	0.0730512	0.0631679	0.776644	0.586046	0.568541	0.121342	0.913264	0.996516	0.0182958	0.0252819	0.559967	0.312851	0.0170865	0.0939865
CC1(C(=O)Nc2ccc(Br)c3ccccc23)CN(C(=O)c2cc(Cl)c(O)cc2F)C1																					491.744	5.2012	3	2	3	0.528963	0	69.64	0.358889	0.626746	0.747968	0.717097	0.819653	0.524838	0.829651	0.26021	0.309607	0.813044	0.897969	0.491328	0.127061	0.886647	0.999481	0.0135586	0.0114905	0.407215	0.211326	0.069883	0.232103
COc1cc(C(F)(F)F)ccc1C(=O)NCC1(C)CCN(C(=O)Cc2ccc3c(c2)CCO3)CC1																					490.522	4.2501	4	1	4	0.657644	0	67.87	0.212646	0.907732	0.796458	0.092667	0.511506	0.129123	0.414942	0.468371	0.181539	0.902499	0.973544	0.23124	0.317446	0.471965	0.99971	0.00947956	0.0439773	0.0917088	0.0582761	0.0199817	0.136241
CC(C)(C)OC(=O)N1CCCC2(CCN(C(=O)C3CC34CN(C(=O)c3c(F)ccc(I)c3F)C4)C2)C1																					615.459	4.2811	4	0	3	0.368296	2	70.16	0.151983	0.965189	0.559231	0.010372	0.117326	0.0412913	0.143638	0.114842	0.114309	0.856029	0.7591	0.0559483	0.241773	0.282403	0.998381	0.0336073	0.100227	0.00473077	0.0834365	0.0132667	0.0769505
CC(Cn1cccn1)C(=O)NC1CCC2(CC1)CN(C(=O)CCc1ccc3c(c1)OCO3)C2																					452.555	2.7681	6	1	4	0.698299	1	85.69	0.0900521	0.853125	0.685335	0.111575	0.472052	0.0976095	0.21857	0.313663	0.617729	0.914244	0.998108	0.0288507	0.296788	0.267	0.999956	0.0182254	0.0446916	0.0605497	0.0580244	0.0268814	0.157392
COc1cc(F)c(NC(=O)C2CCN2C(=O)c2ccc3[nH]nnc3c2)c(F)c1																					387.346	2.0979	5	2	4	0.714172	1	100.21	0.241085	0.636711	0.96071	0.0300395	0.156017	0.353728	0.272323	0.0813539	0.0097856	0.531016	0.160184	0.213089	0.311657	0.978518	0.998166	0.00419281	0.0111339	0.0677007	0.0101911	0.00240358	0.0501806
CCSc1ccccc1C(=O)NC[C@@H]1CCCCN1S(=O)(=O)c1cccc(C(F)(F)F)c1																					486.581	4.7906	4	1	4	0.571765	1	66.48	0.0823081	0.915053	0.668682	0.591316	0.962468	0.44691	0.906521	0.247936	0.682669	0.728087	0.992349	0.390453	0.199395	0.708595	0.999977	0.00628178	0.0182374	0.0258128	0.0835454	0.00912624	0.134258
COc1cc(CN[C@H](CC(=O)Nc2cc(F)ncc2C)Cc2csc3ccccc23)cc(C(F)(F)F)c1																					531.575	6.50092	5	2	2	0.191204	1	63.25	0.302109	0.814483	0.855212	0.476956	0.882235	0.254068	0.690126	0.309175	0.883361	0.847269	0.989315	0.451758	0.488684	0.669967	0.999654	0.0194667	0.0185304	0.193398	0.115842	0.0161431	0.078697
[truncated: 80 more columns]

## Sheet: Ordered Molecules
smiles	node_id	num_expansions	rollout_num	score	S. aureus	Solubility	Q_value	num_reactions	reaction_1_chemical_space	reaction_1_id	building_block_1_1_id	building_block_1_1_smiles	building_block_1_2_id	building_block_1_2_smiles	building_block_1_3_id	building_block_1_3_smiles	train_hits_tversky_nearest_neighbor	train_hits_tversky_nearest_neighbor_similarity	chembl_tversky_nearest_neighbor	chembl_tversky_nearest_neighbor_similarity	molecular_weight	logP	hydrogen_bond_acceptors	hydrogen_bond_donors	Lipinski	QED	stereo_centers	tpsa	AMES	BBB_Martins	Bioavailability_Ma	CYP1A2_Veith	CYP2C19_Veith	CYP2C9_Substrate_CarbonMangels	CYP2C9_Veith	CYP2D6_Substrate_CarbonMangels	CYP2D6_Veith	CYP3A4_Substrate_CarbonMangels	CYP3A4_Veith	Carcinogens_Lagunin	ClinTox	DILI	HIA_Hou	NR-AR-LBD	NR-AR	NR-AhR	NR-Aromatase	NR-ER-LBD	NR-ER
C[C@@H](N)C1=CC=C(C2=CC(F)=C(O)C(Cl)=C2)C=C1F																	Oc1c(O)c(Cl)c(Cl)c(Cl)c1Cl	0.6	Oc1ccc(Cl)cc1	0.538462	283.705	4.0105	2	2	4	0.874567	1	46.25	0.224052	0.546077	0.930083	0.95476	0.323146	0.38905	0.52743	0.467687	0.143971	0.601337	0.499621	0.467866	0.00968447	0.529238	0.999961	0.0149499	0.0258962	0.446997	0.396654	0.311503	0.254395
CSC1=CC=C(O)C(C(=O)NC2=CC(F)=CC(F)=C2O)=C1																	O=C(Nc1ccc(Cl)cc1F)c1ccccc1O	0.588235	Nc1ccc(C(=O)O)c(O)c1	0.454545	311.309	3.3502	4	3	4	0.60041	0	69.56	0.477478	0.481248	0.927745	0.956332	0.629081	0.496113	0.735193	0.202882	0.22571	0.622467	0.744837	0.335574	0.0114366	0.930358	0.99993	0.00844796	0.0288082	0.853908	0.125218	0.056209	0.421214
CC(C)[C@H]1CN(C(=O)c2ccc(OC(F)(F)F)c(Cl)c2)CCN1C(=O)C1CC(=O)N1																	CC(C)(CN1C(=O)C(Cl)=C(Cl)C1=O)CN1C(=O)C(Cl)=C(Cl)C1=O	0.45	Oc1ccc(Cl)cc1	0.461538	447.841	2.4361	4	1	4	0.719018	2	78.95	0.0595927	0.206483	0.601899	0.00397355	0.0866619	0.204711	0.0190124	0.0758295	0.00790485	0.734961	0.345124	0.466156	0.0247765	0.763682	0.89136	0.00819971	0.0484424	0.00567296	0.00631532	0.0115992	0.088062
CCOC(=O)C=C1SCC(=O)N1CC1=CC=C([N+](=O)[O-])C=C1F																	O=C1c2c(O)ccc([N+](=O)[O-])c2C(=O)c2c([N+](=O)[O-])ccc(O)c21	0.541667	NC(=O)c1cc([N+](=O)[O-])cc([N+](=O)[O-])c1	0.590909	340.332	2.2138	6	0	4	0.353264	0	89.75	0.721405	0.971293	0.83258	0.918797	0.981894	0.113193	0.809032	0.0735202	0.0549111	0.654381	0.608872	0.061494	0.035539	0.977016	0.99997	0.0214795	0.00326217	0.0385505	0.169793	0.0219812	0.109563
O=C(C1=NOCC1)N1CCN(C(=O)C2=CC([N+](=O)[O-])=CC=C2SCCO)CC1																	O=[N+]([O-])c1ccc(SCCCCCCO)c2nonc12	0.538462	NC(=O)c1cc([N+](=O)[O-])cc([N+](=O)[O-])c1	0.590909	408.436	0.7399	8	1	4	0.417922	0	125.58	0.233169	0.400461	0.498274	0.0266288	0.380915	0.339473	0.125053	0.11352	0.0127039	0.497492	0.134994	0.119275	0.048749	0.860837	0.984024	0.0156867	0.0234916	0.0437838	0.039168	0.0190682	0.1508
CCSC(C(=O)N1CCN(C(=O)C2=CC(F)=CC(Cl)=C2O)CC(O)C1)C(C)C																	Oc1c(O)c(Cl)c(Cl)c(Cl)c1Cl	0.6	Cc1cc(O)cc(C)c1Cl	0.5	432.945	2.6077	5	2	4	0.747073	2	81.08	0.131538	0.210322	0.669103	0.0556866	0.362546	0.511701	0.36421	0.165166	0.0545858	0.698348	0.553803	0.192606	0.0492084	0.523252	0.998789	0.0153799	0.0181387	0.0578205	0.0559409	0.0263265	0.125649
CC1CCSC1C(=O)N1CC2=C(CN(C(=O)C(=O)C3=CC=CC=C3)C2)C1																	O=c1cccccc1O	0.5	O=C(O)C(O)c1ccccc1	0.5	370.474	1.9919	4	0	4	0.463876	2	57.69	0.11107	0.772903	0.864122	0.0393117	0.437023	0.440928	0.17486	0.133578	0.0171779	0.670013	0.228781	0.296347	0.0587347	0.775135	0.996814	0.0380327	0.0500245	0.0383346	0.0203951	0.0170982	0.216699
C[C@@H]1CN(C(=O)C(=O)NC2=NN=C(N(C)C)S2)CCS1																	O=C(N1CCCC1)n1ccnn1	0.333333	CC(=O)Nc1ncc([N+](=O)[O-])s1	0.366667	315.424	0.5065	7	1	4	0.801163	1	78.43	0.286	0.874825	0.841647	0.0983848	0.174686	0.184804	0.0485954	0.0515293	0.00722602	0.317622	0.0113421	0.0972993	0.0611681	0.897987	0.997086	0.0120514	0.0173058	0.122999	0.0188786	0.0151186	0.224396
CC(=O)C1=CC(C(=O)N2CC3=C(CN(C(=O)CSC4=NN=C(S)S4)C3)C2)=CO1																	CC(=O)c1cc2c(o1)C(=O)c1ccccc1C2=O	0.428571	NNC(=O)c1ccncc1	0.428571	436.54	2.0093	9	1	4	0.331427	0	96.61	0.302956	0.436792	0.686807	0.016514	0.205056	0.181238	0.159019	0.0614402	0.045251	0.348331	0.0909088	0.0890871	0.0617526	0.937141	0.930367	0.0334607	0.0191347	0.0243772	0.0177634	0.0204426	0.169084
CCN(C[C@@H](C)O)C(=O)C1=NN(C2=CC=C(F)C=C2)C(=O)CC1=O																	O=C1CC(c2ccc([N+](=O)[O-])cc2)=NN1c1ccccc1	0.444444	O=C(O)C(O)c1ccccc1	0.444444	335.335	0.7168	5	1	4	0.802845	1	90.28	0.24625	0.843167	0.92892	0.1605	0.208494	0.450181	0.0754305	0.0441268	0.0189804	0.454235	0.0277951	0.471993	0.0649824	0.811742	0.999826	0.021572	0.0373089	0.144958	0.0294979	0.000882621	0.031711
CCCCSC(C)C(=O)N(C)CC(O)CNC(=O)C(=O)C1=CC=C(C)C=C1																	O=C(O)c1ccc(-c2ccc(N(c3ccc(-c4ccc(C(=O)O)cc4)cc3)c3ccc(-c4ccc(C(=O)O)cc4)cc3)cc2)cc1	0.47619	CCCCCCCCCCCCCCCCCCCCCCO	0.538462	394.537	2.03502	5	2	4	0.340705	2	86.71	0.0789128	0.30602	0.781613	0.0575776	0.413705	0.38376	0.143124	0.192867	0.234709	0.593379	0.61786	0.332909	0.0671628	0.451947	0.994494	0.0102843	0.00977838	0.0573915	0.00562123	0.00327299	0.0390648
O=C(C(=O)N1C(C(=O)O)CSC1C1=CC=C(F)C=C1F)C1=CC=C2CCCCC2=C1																	O=C(O)c1ccc(-c2ccc(N(c3ccc(-c4ccc(C(=O)O)cc4)cc3)c3ccc(-c4ccc(C(=O)O)cc4)cc3)cc2)cc1	0.428571	CC1CCc2cc(F)cc3c(=O)c(C(=O)O)cn1c23	0.390244	431.46	3.7537	4	1	4	0.589571	2	74.68	0.0604036	0.713716	0.955719	0.120083	0.476696	0.643345	0.612969	0.0539857	0.0693598	0.449665	0.13339	0.43425	0.0687746	0.974114	0.997441	0.0103465	0.0289892	0.0671073	0.0514401	0.0144819	0.166356
CC1=CC=C(C(=O)N2CC3=C(C2)CN(C(=O)C2SC4C=CC2C4)C3)N=C1O																	Cc1cc(O)cc(C)c1O	0.5	Cc1cc(O)cc(C)c1Cl	0.4375	383.473	1.75032	5	1	4	0.787965	3	73.74	0.118216	0.707758	0.871301	0.0428132	0.356443	0.466849	0.190134	0.12705	0.0218133	0.831474	0.347409	0.126239	0.072149	0.730293	0.999232	0.0289202	0.0724679	0.0463067	0.0514968	0.0396715	0.299498
CCOC(=O)C1(C(=O)N(C)CC(C)CNC(=O)CSC2=CC=C3CCCC3=C2)CC1																	O=C1CCc2ccccc2C1	0.473684	NNC(=O)c1ccncc1	0.428571	432.586	2.8214	5	1	4	0.349565	1	75.71	0.279943	0.799185	0.639211	0.230894	0.875388	0.177118	0.44661	0.205119	0.511498	0.813718	0.993593	0.162263	0.0752902	0.277544	0.999499	0.0340046	0.0228354	0.0662193	0.0333111	0.057589	0.0970309
CSC=CC(=O)N1CCN(C(=O)CN2C(=O)C(=O)N(C)C2=O)CC1CCO																	CC(C)(CN1C(=O)C(Cl)=C(Cl)C1=O)CN1C(=O)C(Cl)=C(Cl)C1=O	0.4	CCCCCCCCCCCCCCCCCCCCCCO	0.384615	398.441	-1.2945	7	1	4	0.335749	1	118.54	0.052077	0.79197	0.531894	0.00107569	0.0201393	0.417587	0.00412169	0.0285639	0.00050208	0.251977	0.00798201	0.0515207	0.0770999	0.750375	0.91448	0.00854621	0.0478927	0.000912087	0.00108309	0.00184564	0.0301304
CC(=O)c1ccc(-c2ccc([C@@H](CC(=O)O)NCc3cccc(C(C)(C)C)c3O)cc2)s1																	CC(C)(C)c1cc(O)ccc1O	0.55	O=C(O)C(O)c1ccccc1	0.555556	451.588	5.9264	5	3	3	0.369798	1	86.63	0.0766952	0.284397	0.701502	0.568263	0.475168	0.555747	0.41316	0.0983353	0.297432	0.559586	0.12778	0.377198	0.0775445	0.588926	0.968604	0.0170598	0.00839321	0.0575419	0.144262	0.190029	0.292881
CC(=O)C1=CC(C(=O)N2CC=C(CNC(=O)CSCC(F)(F)F)CC2)=CC=C1O																	Cc1cc(O)ccc1O	0.529412	NNC(=O)c1ccncc1	0.47619	430.448	2.7788	5	2	4	0.513261	0	86.71	0.388445	0.769663	0.859812	0.198481	0.479484	0.251727	0.306538	0.228305	0.280671	0.554902	0.666858	0.446634	0.0777666	0.536556	0.996618	0.0333024	0.0203693	0.0396389	0.0299971	0.020853	0.172422
CN1C(=O)CSC1=CC(=O)N1CCN(C(=O)C2=CSC(CO)=N2)CC(C)(F)C1																	Cn1sc(=O)n(Cc2ccccc2)c1=O	0.392857	NC(=O)c1cnccn1	0.380952	428.511	0.6946	7	1	4	0.712483	1	94.05	0.319315	0.660603	0.760486	0.00519536	0.0384982	0.110198	0.0201473	0.0116514	0.00148376	0.442319	0.120977	0.0814105	0.0803644	0.839353	0.998412	0.0425316	0.132771	0.0127153	0.0795816	0.0148018	0.155655
COCC1(C(=O)NC[C@H](CO)NC(=O)CSC2=NN=C(S)S2)CC=CCC1																	OCc1ccc(-c2ccc(-c3ccc(CO)s3)o2)s1	0.409091	CC[C@@H](CO)NCCN[C@@H](CC)CO	0.529412	432.593	0.8851	9	4	4	0.246608	2	113.44	0.342398	0.552988	0.50962	0.00619346	0.146713	0.072723	0.0666048	0.0355683	0.0493699	0.407386	0.657714	0.0611559	0.0826517	0.494973	0.9887	0.024438	0.0111333	0.061722	0.023636	0.0191652	0.0886946
CCOC(=O)C1(C(=O)N2CCCN(C(=O)C3=NSN=C3O)CC2)CCCCO1																	S=C([S-])N1CCCC1	0.466667	CC(=O)/C=C(/C)N[C@@H]1CON=C1O	0.354839	412.468	0.4206	9	1	4	0.557706	1	122.16	0.329896	0.496525	0.654487	0.0683822	0.521956	0.122726	0.396174	0.0378672	0.0130189	0.65658	0.459554	0.0691945	0.0850556	0.926646	0.997402	0.00581211	0.00754975	0.0399155	0.0638804	0.0285673	0.075513
CSC1=C(C(=O)N(C)CCNC(=O)C2(CC(C)C)CCNC2=O)N=NS1																	CN(C)C(=S)SC(=S)N(C)C	0.461538	NNC(=O)c1ccncc1	0.380952	399.542	1.0006	7	2	4	0.499191	1	104.29	0.294581	0.636438	0.723766	0.0664419	0.671349	0.202193	0.247197	0.0460303	0.0629273	0.626714	0.91224	0.0856771	0.0900527	0.784217	0.999567	0.00753236	0.00640318	0.0586081	0.0954584	0.0328611	0.0939511
CCC1=C([N+](=O)[O-])C(C(=O)N2CCN(C(=O)CSC3CCOC3=O)C(CC)C2)=NN1																	S=C(SSC(=S)N1CCOCC1)N1CCOCC1	0.473684	Cc1ncc([N+](=O)[O-])n1CCO.Cl	0.419355	439.494	0.992	8	1	4	0.376968	2	138.74	0.305202	0.349096	0.588084	0.0349269	0.72065	0.0909733	0.409577	0.0403721	0.0203663	0.633289	0.881684	0.100771	0.0918047	0.947765	0.998021	0.00802179	0.00486277	0.0148823	0.0656467	0.0572367	0.17643
O=C1OCCC1SCC(=O)N1CCCN(C(=O)C2=CC=[N+]([O-])C=C2)CC1																	S=C(SSC(=S)N1CCOCC1)N1CCOCC1	0.473684	[O-][n+]1cc[n+]([O-])c2ccccc21	0.466667	379.438	0.0432	6	0	4	0.416666	1	93.86	0.156816	0.27843	0.705145	0.0041043	0.0789111	0.0976185	0.0264776	0.0412399	0.00577061	0.315728	0.164784	0.0767775	0.0930352	0.782847	0.75129	0.111541	0.0263148	0.00360165	0.032257	0.0417933	0.276685
C[C@@H]1CN(C(=O)CSC2CCOC2=O)CCN1C(=O)CC1=CC=C([N+](=O)[O-])C=C1F																	C=CC(=O)N1C/C(=C\c2ccc([N+](=O)[O-])cc2)C(=O)/C(=C/c2ccc([N+](=O)[O-])cc2)C1	0.5	NC(=O)c1cc([N+](=O)[O-])cc([N+](=O)[O-])c1	0.590909	439.465	1.3844	7	0	4	0.374143	2	110.06	0.48484	0.55544	0.684837	0.0121754	0.691006	0.073127	0.211606	0.0490202	0.0234301	0.69907	0.868697	0.174426	0.0932822	0.911249	0.99487	0.028926	0.0251655	0.00972282	0.0890417	0.0302652	0.165381
CC(C)CC1(C(=O)NCC2=CCN(C(=O)CSC3=NN=NN3C)CC2)CCNC1=O																	O=C(N1CCCC1)n1ccnn1	0.458333	NNC(=O)c1ccncc1	0.428571	435.554	0.1295	8	2	4	0.338031	1	122.11	0.450781	0.605592	0.688381	0.00742889	0.4477	0.0963771	0.107449	0.0331507	0.0236955	0.720716	0.881198	0.0750825	0.0971815	0.697993	0.998607	0.00946899	0.00660416	0.0109351	0.0330303	0.0384533	0.0879656
Cc1cc(Br)cc([N+](=O)[O-])c1NC(=O)c1ccc(NC(=O)C2CC(=O)N2)cn1																	O=C(Nc1ccc(F)cc1)Nc1ccc(Cl)c([N+](=O)[O-])c1	0.571429	Cc1cc(O)cc(C)c1Cl	0.5625	448.233	2.14002	6	3	4	0.363404	1	143.33	0.439706	0.126251	0.680276	0.0258745	0.109395	0.0823633	0.0804728	0.015214	0.0329454	0.334635	0.085271	0.314877	0.0987058	0.973341	0.842184	0.0129685	0.011546	0.0594641	0.0364937	0.0146403	0.113323
O=C(CSC1=NN=C(S)S1)N1CC2=C(C1)CN(C(=O)CC1CCCOC1)C2																	S=C(SSC(=S)N1CCOCC1)N1CCOCC1	0.473684	NNCC1CCCCC1	0.411765	426.589	1.7166	8	1	4	0.438979	1	75.63	0.234646	0.764962	0.541667	0.00749995	0.216559	0.0873594	0.0840501	0.0567003	0.0323342	0.665113	0.248257	0.0309787	0.100271	0.802041	0.953796	0.0329711	0.0360529	0.0170604	0.0255754	0.0527964	0.21149
C=CCSCC(=O)N(CC)C[C@H](CC)NC(=O)C1=C(OC(F)(F)F)C(O)=CC=C1																	O=C(Nc1cccc(NC(=O)c2cccc(O)c2O)c1)c1cccc(O)c1O	0.592593	CC[C@@H](CO)NCCN[C@@H](CC)CO	0.529412	434.48	3.5669	5	2	4	0.411306	1	78.87	0.372963	0.841733	0.599943	0.718725	0.743936	0.269314	0.481465	0.306473	0.704988	0.677088	0.941452	0.294704	0.104408	0.299269	0.99761	0.00916477	0.00751605	0.0438848	0.0534468	0.0422389	0.103698
CCOC(=O)C1(C(=O)N(C)CCN(C)C(=O)CSC2=NN=NN2C)CCC1																	CN(C)C(=S)SC(=S)N(C)C	0.384615	Cn1nnnc1SCC1=C(C(=O)O)N2C(=O)[C@@H](NC(=O)CSC(F)(F)F)[C@H]2SC1	0.377049	398.489	-0.0476	9	0	4	0.323487	0	110.52	0.55252	0.902989	0.778854	0.0495032	0.641726	0.179388	0.0769079	0.0418122	0.0177135	0.740612	0.743158	0.0624777	0.107371	0.65946	0.999366	0.00718921	0.00249414	0.00742564	0.0148526	0.0183367	0.0191265
CSCC(=O)N1CC2=C(C1)CN(C(=O)C1=CC=C([N+](=O)[O-])S1)C2																	CCOC(=O)NC(=O)c1ccsc1NC(=O)c1ccc([N+](=O)[O-])s1	0.468085	CC(=O)Nc1ncc([N+](=O)[O-])s1	0.5	353.425	1.6139	6	0	4	0.466463	0	83.76	0.919545	0.975073	0.700115	0.316407	0.456284	0.28632	0.146784	0.133428	0.0257251	0.713194	0.0592912	0.16987	0.108934	0.827632	0.993936	0.0494143	0.0155672	0.0377577	0.106906	0.0595925	0.292074
CC1=CC(C(=O)NC2C=CCN(C(=O)CSC3CCOC3=O)C2)=CC=C1[N+](=O)[O-]																	O=C1c2c(O)ccc([N+](=O)[O-])c2C(=O)c2c([N+](=O)[O-])ccc(O)c21	0.583333	NC(=O)c1cc([N+](=O)[O-])cc([N+](=O)[O-])c1	0.545455	419.459	1.44872	7	1	4	0.320739	2	118.85	0.67047	0.431637	0.759767	0.0612109	0.556327	0.0756939	0.191666	0.0471748	0.0348952	0.499232	0.77602	0.237374	0.111762	0.92528	0.971056	0.0344475	0.0137332	0.0327029	0.105716	0.0554468	0.330078
CCC1=CC=C(C(=O)C(=O)N2CC[C@@H](CNC(=O)C3=NSN=C3O)C2)S1																	OCc1ccc(-c2ccc(-c3ccc(CO)s3)o2)s1	0.454545	C1N2CN3CN1CN(C2)C3	0.5	394.478	1.3288	8	2	4	0.564559	1	112.49	0.128334	0.399418	0.796148	0.222208	0.410381	0.32707	0.264868	0.201106	0.32021	0.499933	0.744318	0.123599	0.11509	0.87185	0.998732	0.0123857	0.00665071	0.10691	0.0147143	0.0152189	0.10213
CC(C)(CO)CNC(=O)C1CN(C(=O)c2cnc(-c3ccc(OC(F)(F)F)cc3)s2)CCS1																	CC(C)(C)c1ccccc1Oc1ncccc1NC(=O)Nc1ccc(OC(F)(F)F)cc1	0.46	CC(=O)Nc1ncc([N+](=O)[O-])s1	0.433333	503.568	3.401	7	2	3	0.601987	1	91.76	0.266204	0.441832	0.787533	0.277665	0.54479	0.468345	0.592609	0.167154	0.0485462	0.597713	0.621241	0.233735	0.123237	0.854694	0.998351	0.0142721	0.0309374	0.107658	0.117685	0.0196651	0.112382
CN(CC(CO)(CO)NC(=O)C=C1SCC(=O)N1C)C(=O)CC1CC(C)(C)CO1																	[Li]OC(=O)[C@H]1/C(=C/CO)O[C@@H]2CC(=O)N21	0.378378	O=C(O)[C@H]1/C(=C/CO)O[C@@H]2CC(=O)N21	0.424242	429.539	-0.4638	7	3	4	0.446645	1	119.41	0.221107	0.32783	0.522883	0.000956016	0.0753194	0.0779598	0.0112042	0.0336536	0.0145831	0.429897	0.29303	0.0647523	0.125049	0.226116	0.935783	0.0102463	0.0113723	0.00378688	0.00719854	0.013628	0.0355584
CCOC(=O)C(CC)C(=O)N1CC2(CN(C(=O)C3=CC([N+](=O)[O-])=CC=C3SC)C2)C1																	CC[C@H](c1ccc(O)cc1)[C@@H](CC)c1ccc(O)cc1	0.526316	NC(=O)c1cc([N+](=O)[O-])cc([N+](=O)[O-])c1	0.590909	435.502	2.1904	7	0	4	0.212222	1	110.06	0.292147	0.629552	0.534706	0.0659342	0.23663	0.0633458	0.112468	0.121066	0.0787732	0.621363	0.609732	0.0959209	0.12802	0.562131	0.980212	0.0571717	0.0233541	0.0215687	0.0706356	0.0406696	0.0869114
CC1CN=C(NC(=O)C2=CC=C(SC3=NN=NN3C)C([N+](=O)[O-])=C2)S1																	Cc1ccc(C(=O)c2cc(O)c(O)c([N+](=O)[O-])c2)cc1	0.545455	CC(=O)Nc1ncc([N+](=O)[O-])s1	0.566667	379.427	1.4906	10	1	4	0.624852	1	128.2	0.66785	0.856088	0.884504	0.375926	0.769484	0.26315	0.473682	0.0570142	0.17862	0.5645	0.489896	0.157698	0.132467	0.968469	0.999742	0.00708411	0.00500471	0.0775374	0.159976	0.0328274	0.203282
CN(C)C(=O)C#CC(=O)N1CCN(C(=O)CSC2=C([N+](=O)[O-])SC=C2)CC1																	CN(C)C(=S)SC(=S)N(C)C	0.461538	NC(=O)c1cc([N+](=O)[O-])cc([N+](=O)[O-])c1	0.454545	410.477	0.5108	7	0	4	0.310072	0	104.07	0.639604	0.902584	0.350585	0.177091	0.736281	0.28318	0.420712	0.0912949	0.141711	0.684532	0.484355	0.088784	0.134914	0.946873	0.978079	0.0239638	0.00622	0.024621	0.067672	0.0704936	0.220053
C=CCCC1(C(=O)NC2=NN=C(SCC(=O)OCC)S2)CNC1																	CCOC(=O)COc1ccc(/C=C2/SC(=S)NC2=O)cc1OC	0.367347	CC(=O)Nc1ncc([N+](=O)[O-])s1	0.366667	356.473	1.6876	8	2	4	0.30089	0	93.21	0.294568	0.921029	0.697047	0.242089	0.616422	0.105676	0.313133	0.0756772	0.0537055	0.332281	0.499574	0.0628956	0.135037	0.767906	0.998874	0.0287172	0.0108214	0.095482	0.0531623	0.0321529	0.116643
COC1=CC(C=C2SC(=S)N(CC(=O)O)C2=O)=C(F)C=C1C																	Cc1cc(O)cc(C)c1O	0.5	Cc1cc(O)cc(C)c1Cl	0.4375	341.385	2.42852	5	1	4	0.670136	0	66.84	0.573692	0.929356	0.98019	0.529672	0.592039	0.677949	0.66407	0.0597618	0.00350887	0.283331	0.180895	0.23437	0.135435	0.992747	0.999218	0.00768275	0.00991527	0.0408958	0.0576746	0.0203465	0.0654863
CN(C)C(=O)CC(=O)N1CC2=C(C1)CN(C(=O)C1=CC=CC(=S)N1O)C2																	CN(C)C(=S)SC(=S)N(C)C	0.461538	O=C(O)C(O)c1ccccc1	0.388889	376.438	0.52779	6	1	4	0.359931	0	86.09	0.355131	0.389483	0.623331	0.00602046	0.0357302	0.143023	0.0200176	0.0478043	0.00691542	0.558173	0.0189002	0.145788	0.136719	0.693323	0.76057	0.0758584	0.0433327	0.0223673	0.033735	0.0375464	0.140764
CC1=C(C(=O)N2CCN(C(=O)CSC3=NC=CN3C)CC(O)C2)C(=O)OC1(C)C																	O=C(N1CCCC1)n1ccnn1	0.458333	Cc1ncc([N+](=O)[O-])n1CCO	0.4	422.507	0.1958	8	1	4	0.419692	1	104.97	0.154916	0.134654	0.601918	0.000844413	0.0514373	0.0376995	0.039988	0.0101868	0.00887085	0.33284	0.161908	0.0214849	0.138774	0.65283	0.985083	0.0168537	0.00973475	0.00415728	0.117398	0.0148205	0.0646922
CC1(C)CN(C(=O)CSC2CC2)CCN(C(=O)C2=CC=C([N+](=O)[O-])O2)C1																	CN1CCN(C(=O)/C=C/c2ccc([N+](=O)[O-])o2)CC1	0.589744	O=[N+]([O-])c1ccc(/C=[N+](/[O-])CCO)o1	0.548387	381.454	2.394	6	0	4	0.573815	0	96.9	0.848564	0.958169	0.794427	0.239119	0.822674	0.257825	0.345838	0.165088	0.0723631	0.6522	0.598505	0.114766	0.139247	0.720961	0.99981	0.0162172	0.0121698	0.0321253	0.188372	0.0787593	0.292978
CN1N=CC([N+](=O)[O-])=C1C(=O)N1CC2=C(CN(C(=O)C3=CCCSC3)C2)C1																	O=C1c2c(O)ccc([N+](=O)[O-])c2C(=O)c2c([N+](=O)[O-])ccc(O)c21	0.458333	CC(=O)Nc1ncc([N+](=O)[O-])s1	0.466667	389.437	0.9862	7	0	4	0.433972	0	101.58	0.668584	0.899884	0.77451	0.017406	0.155227	0.231601	0.0692237	0.069644	0.00861499	0.72846	0.0888502	0.228741	0.140374	0.805085	0.990496	0.0388574	0.0280079	0.0112547	0.0813653	0.0618673	0.236334
O=C(N[C@@H]1COC[C@H]1O)C1CN(C(=O)c2cccc(-c3cccc([N+](=O)[O-])c3O)c2)CCS1																	O=C1c2c(O)ccc([N+](=O)[O-])c2C(=O)c2c([N+](=O)[O-])ccc(O)c21	0.583333	NC(=O)c1cc([N+](=O)[O-])cc([N+](=O)[O-])c1	0.545455	473.507	1.4009	8	3	4	0.436982	3	142.24	0.345169	0.132548	0.492417	0.0708247	0.337865	0.375965	0.246063	0.070108	0.0528284	0.497133	0.236096	0.111483	0.144646	0.91385	0.948532	0.0229299	0.0266518	0.0865879	0.0565235	0.0281632	0.133633
CCOC(=O)CC(=O)N1CC[C@](C)(NC(=O)CSC2=C([N+](=O)[O-])SC=C2)C1																	CCOC(=O)NC(=O)c1ccsc1NC(=O)c1ccc([N+](=O)[O-])s1	0.489362	NC(=O)c1cc([N+](=O)[O-])cc([N+](=O)[O-])c1	0.5	415.493	1.8088	8	1	4	0.226038	1	118.85	0.374256	0.756812	0.367175	0.225883	0.845798	0.0717268	0.489658	0.0651799	0.40618	0.546995	0.92371	0.0505997	0.152511	0.737261	0.996056	0.0402106	0.0067523	0.0271936	0.0432223	0.0692045	0.142911
CC(=O)c1cc(F)ccc1NC(=O)[C@@H]1C=CCN1Cc1cc(Br)c(O)cc1O																	Cc1cc(O)ccc1O	0.529412	Nc1ccc(C(=O)O)c(O)c1	0.545455	449.276	3.5811	5	3	4	0.47987	1	89.87	0.592392	0.748616	0.809182	0.645599	0.776741	0.253624	0.705967	0.184078	0.672136	0.65402	0.696643	0.350844	0.156531	0.803481	0.99837	0.038068	0.0194335	0.482982	0.0865871	0.016055	0.133291
CC(C)SCC(=O)NC[C@@H](O)CNC(=O)C=CC1=CC=C([N+](=O)[O-])S1																	COc1nccnc1NS(=O)(=O)c1ccc(NC(=O)C=Cc2ccc([N+](=O)[O-])s2)cc1	0.508772	CC(=O)Nc1ncc([N+](=O)[O-])s1	0.533333	387.483	1.4044	7	3	4	0.316938	1	121.57	0.873704	0.72075	0.621605	0.34965	0.62754	0.184774	0.25846	0.0962727	0.174306	0.361656	0.356205	0.324397	0.160016	0.621028	0.984283	0.0970564	0.00913327	0.0831976	0.0374437	0.0799095	0.171559
Cc1ccc([N+](=O)[O-])cc1S(=O)(=O)N1CCO[C@@H](CNC(=O)CN2C(=O)CSC2=S)C1																	Cc1cc(O)cc(C)c1O	0.5	NC(=O)c1cc([N+](=O)[O-])cc([N+](=O)[O-])c1	0.590909	488.569	0.26922	9	1	4	0.325335	1	139.16	0.697654	0.667481	0.61422	0.136247	0.825399	0.217054	0.542834	0.107079	0.177774	0.673876	0.940877	0.214469	0.16106	0.959583	0.999171	0.0279681	0.0149988	0.0131985	0.263523	0.0586474	0.119868
COCCSCC(=O)N1CC2=C(CN(C(=O)/C=C/C3=CN(C)C(=O)N(C)C3=O)C2)C1																	COCCSC1=C(C)C(=O)c2ccccc2C1=O	0.466667	NNC(=O)c1ccncc1	0.380952	434.518	-0.5422	8	0	4	0.325053	0	93.85	0.422084	0.782097	0.751766	0.00244699	0.0177298	0.17128	0.0173718	0.049274	0.00291281	0.718155	0.0494994	0.0856619	0.167286	0.800192	0.769284	0.0328152	0.0180795	0.00562379	0.00661081	0.0168678	0.0555527
O=C(NC1(CO)CN(C(=O)C=CC2=CC=C([N+](=O)[O-])S2)C1)C1=CCSC1																	O=C(N/N=C/c1ccc([N+](=O)[O-])s1)c1cccc(F)c1	0.522727	CC(=O)Nc1ncc([N+](=O)[O-])s1	0.5	395.462	1.0322	7	2	4	0.422638	0	112.78	0.721711	0.769284	0.498403	0.127367	0.45819	0.153004	0.141338	0.0816602	0.0823357	0.367773	0.33846	0.104351	0.170394	0.794917	0.993663	0.0699905	0.0116281	0.0533799	0.0514735	0.0401203	0.193499
C[N+](C)(C)CCOC(=O)C12CCCN(CC1)S2(=O)=O	120704	1	8418	0.650585	0.68213	-1.00381	0.601229	1	real	1458	26042767	O=C(O)C12CCCN(CC1)S2(=O)=O	50313	C[N+](C)(C)CCBr			CCCCCCCCCCCCCC[N+](C)(C)C	0.466667	C1N2CN3CN1CN(C2)C3	0.333333	291.393	-0.1961	4	0	4	0.531617	2	63.68	0.44855	0.740756	0.188387	0.00103292	0.00530303	0.163902	0.000195709	0.117264	0.00285184	0.710017	0.000771819	0.0413603	0.00337302	0.065726	0.0517512	0.0104817	0.0221947	0.000323087	0.00743717	0.0412457	0.066992
CCOC(=O)c1nnc(S(=O)(=O)N2CCCOC2)s1	124607	1	9992	0.458412	0.526368	-3.10559	0.356533	1	real	40	3385669	C1CNCOC1	26334489	CCOC(=O)c1nnc(S(=O)(=O)F)s1			S=C(SSC(=S)N1CCOCC1)N1CCOCC1	0.421053	C1N2CN3CN1CN(C2)C3	0.5	307.353	0.0833	8	0	4	0.726448	0	98.69	0.356946	0.911167	0.731228	0.692377	0.898504	0.171908	0.33989	0.0368215	0.00816484	0.597894	0.0367295	0.0504319	0.0131051	0.972765	0.999991	0.00143027	0.00152426	0.0599712	0.0727062	0.0178362	0.0799862
C[N+](C)(C)CCOC(=O)c1cc([N+](=O)[O-])ccc1Sc1ccccc1F	113151	1	5310	0.563728	0.646348	-3.76937	0.415187	1	real	1458	41826	O=C(O)c1cc([N+](=O)[O-])ccc1Sc1ccccc1F	50313	C[N+](C)(C)CCBr			C[N+](C)(C)CCC(=O)c1ccc2ccccc2c1	0.533333	NC(=O)c1cc([N+](=O)[O-])cc([N+](=O)[O-])c1	0.590909	379.433	3.7481	5	0	4	0.317157	0	69.44	0.525065	0.792534	0.50734	0.506808	0.260881	0.234141	0.0564653	0.404203	0.577998	0.818885	0.261383	0.412858	0.01565	0.369985	0.6091	0.0281228	0.0127012	0.00706941	0.176468	0.0744268	0.122936
CCOC(=O)c1nnc(S(=O)(=O)N2CCC(C(C)=O)C2)s1	121884	1	8888	0.622525	0.691223	-2.98039	0.51456	1	real	40	3625731	CC(=O)C1CCNC1	26334489	CCOC(=O)c1nnc(S(=O)(=O)F)s1			CCCCCCCCCCCCOC(=O)CS(=O)(=O)[O-]	0.37037	CC(=O)Nc1ccc(S(=O)(=O)c2ccc(NC(C)=O)cc2)cc1	0.347826	333.391	0.3144	8	0	4	0.713932	1	106.53	0.185574	0.827364	0.780869	0.670213	0.887431	0.296745	0.482542	0.060224	0.0545191	0.635376	0.0815546	0.0979738	0.0229336	0.96438	0.999987	0.00669559	0.0103521	0.161089	0.068165	0.0268224	0.134036
CCC(O)CNc1ccc([N+](=O)[O-])s1	106210	1	2436	0.455979	0.517662	-2.77908	0.313278	1	real	27	87564	CCC(O)CN	2018354	O=[N+]([O-])c1ccc(Cl)s1			CC[C@H](c1ccc(O)cc1)[C@@H](CC)c1ccc(O)cc1	0.473684	CC(=O)Nc1ncc([N+](=O)[O-])s1	0.5	216.262	1.8391	5	2	4	0.581344	1	75.4	0.914354	0.913096	0.862	0.934338	0.645786	0.196805	0.398271	0.117781	0.0555668	0.298667	0.113618	0.403483	0.0370196	0.782612	0.999968	0.0174843	0.00864744	0.377038	0.0461379	0.0165496	0.153971
O=C(COC(=O)C12CCCN(CC1)S2(=O)=O)c1ccco1	119182	1	7794	0.519963	0.579981	-2.62774	0.4246	1	real	1458	26042767	O=C(O)C12CCCN(CC1)S2(=O)=O	3525747	O=C(CCl)c1ccco1			O=c1cccccc1O	0.375	O=C(O)C(O)c1ccccc1	0.388889	313.331	0.5736	6	0	4	0.595794	2	93.89	0.544821	0.966389	0.631851	0.387009	0.776131	0.188042	0.279443	0.0817593	0.0317934	0.70172	0.088359	0.0229679	0.0390235	0.822482	0.999974	0.0691327	0.0645351	0.0371608	0.131937	0.0623954	0.221268
O=C(COC(=O)C12CCCN(CC1)S2(=O)=O)c1ccc(OC(F)(F)F)cc1C(F)(F)F	113667	0	5526	0.493702	0.57879	-3.96885	0	1	real	1458	26042767	O=C(O)C12CCCN(CC1)S2(=O)=O	23023727	O=C(CCl)c1ccc(OC(F)(F)F)cc1C(F)(F)F			O=C(O)CC1CCC2(CC1)CCN(c1cc(OC(F)(F)F)ccc1Cl)CC2	0.489796	Nc1ccc(C(=O)Oc2ccccc2)c(O)c1	0.433333	475.363	2.898	6	0	4	0.369771	2	89.98	0.337702	0.947618	0.735611	0.300094	0.654184	0.069354	0.462921	0.144655	0.249768	0.797843	0.680348	0.206289	0.0441332	0.780583	0.999785	0.198195	0.350305	0.0341336	0.204269	0.063122	0.206564
O=C(Nc1cc(Br)cc(C(F)(F)F)c1O)C12CCCN(CC1)S2(=O)=O	109625	1	3864	0.55619	0.640416	-3.86114	0.386715	1	real	22	22557662	Nc1cc(Br)cc(C(F)(F)F)c1O	26042767	O=C(O)C12CCCN(CC1)S2(=O)=O			O=C(Nc1cc(C(F)(F)F)ccc1O)Nc1cc(C(F)(F)F)ccc1O	0.518519	C1N2CN3CN1CN(C2)C3	0.333333	443.241	2.6801	4	2	4	0.688844	2	86.71	0.343219	0.876465	0.585476	0.708576	0.897789	0.269092	0.662848	0.119027	0.322122	0.814045	0.75196	0.242728	0.047477	0.696111	0.99986	0.0865205	0.100047	0.164138	0.591796	0.161787	0.455201
O=[N+]([O-])c1ccc(N2CC=CC2)cn1	103298	1	1219	0.574524	0.628816	-2.27289	0.421714	1	real	27	3048537	C1=CCNC1	2998252	O=[N+]([O-])c1ccc(F)cn1			O=C1CC(c2ccc([N+](=O)[O-])cc2)=NN1c1ccccc1	0.388889	O=[N+]([O-])c1ccc(O)c2ncccc12	0.433333	191.19	1.366	4	0	4	0.4021	0	59.27	0.970085	0.984466	0.919201	0.859747	0.451483	0.196737	0.0903171	0.234915	0.0339234	0.397137	0.0235889	0.244096	0.0493341	0.856952	0.999901	0.0251693	0.00933844	0.269053	0.0183189	0.0154201	0.177911
O=[N+]([O-])c1cc[n+]([O-])cc1NCC1(CO)COC1	102814	1	1018	0.675415	0.725645	-1.95898	0.528707	1	real	27	2802614	NCC1(CO)COC1	2990197	O=[N+]([O-])c1cc[n+]([O-])cc1F			O=C1c2c(O)ccc([N+](=O)[O-])c2C(=O)c2c([N+](=O)[O-])ccc(O)c21	0.5	[O-][n+]1cc[n+]([O-])c2ccccc21	0.466667	255.23	-0.351	6	2	4	0.3217	0	111.57	0.667721	0.638375	0.657788	0.00471822	0.00257179	0.0322919	0.00220717	0.0209883	0.00141256	0.0636062	0.000123508	0.113043	0.0494182	0.306032	0.831132	0.0866702	0.0154424	0.00296362	0.00225819	0.00322573	0.0341844
CCC(O)CN(C)c1c[n+]([O-])ccc1[N+](=O)[O-]	113435	1	5427	0.561556	0.607748	-1.861	0.477739	1	real	27	7370748	CCC(O)CNC	2990197	O=[N+]([O-])c1cc[n+]([O-])cc1F			O=C1c2c(O)ccc([N+](=O)[O-])c2C(=O)c2c([N+](=O)[O-])ccc(O)c21	0.5	[O-][n+]1cc[n+]([O-])c2ccccc21	0.466667	241.247	0.4353	5	1	4	0.349085	1	93.55	0.456697	0.603237	0.720215	0.0267775	0.0505255	0.145075	0.00941358	0.0499996	0.0819868	0.127972	0.00530114	0.24116	0.0521302	0.444864	0.989926	0.0309283	0.0199312	0.0138657	0.00642025	0.00399153	0.036967
O=[N+]([O-])c1ccc(N2CC(CO)(CO)C2)c(Cl)c1	106987	1	2768	0.465239	0.536872	-3.29163	0.304717	1	real	27	3645816	OCC1(CO)CNC1	58227	O=[N+]([O-])c1ccc(Cl)c(Cl)c1			O=[N+]([O-])c1ccc2c(c1)S(=O)(=O)C=C2	0.535714	NC(=O)c1cc([N+](=O)[O-])cc([N+](=O)[O-])c1	0.545455	272.688	1.0392	5	2	4	0.631632	0	86.84	0.72299	0.770598	0.870036	0.0815532	0.0885899	0.0749253	0.0267073	0.056341	0.0181606	0.161451	0.0116938	0.369761	0.0646211	0.298478	0.999187	0.0382049	0.00961742	0.0196834	0.0329922	0.00404684	0.0293154
COC(=O)C1(CC(C)=O)CN(S(=O)(=O)c2nnc(-c3ccccc3)s2)C1	118804	1	7640	0.5774	0.662941	-3.9089	0.439231	1	real	40	26590464	COC(=O)C1(CC(C)=O)CNC1	6770810	O=S(=O)(F)c1nnc(-c2ccccc2)s1			O=c1cccccc1O	0.5	O=C(O)C(O)c1ccccc1	0.5	395.462	1.3479	8	0	4	0.679609	0	106.53	0.278753	0.635253	0.777178	0.546094	0.935651	0.418581	0.843901	0.0843921	0.0577295	0.696396	0.61794	0.116492	0.0778844	0.976474	0.999968	0.0341661	0.0207683	0.153496	0.242164	0.0994833	0.19311
O=C(COC(=O)C12CCCN(CC1)S2(=O)=O)c1ccc2c(c1)CCC2	117939	1	7285	0.594632	0.665931	-3.14475	0.479305	1	real	1458	26042767	O=C(O)C12CCCN(CC1)S2(=O)=O	16514	O=C(CCl)c1ccc2c(c1)CCC2			O=C1CCc2ccccc2C1	0.421053	NNC(=O)c1ccncc1	0.428571	363.435	1.4693	5	0	4	0.597707	2	80.75	0.554974	0.969053	0.711291	0.691093	0.967386	0.253034	0.798276	0.145183	0.251103	0.795812	0.763607	0.0456379	0.0841355	0.732566	0.999985	0.211566	0.357207	0.145934	0.220951	0.141358	0.44709
O=C(OCc1ccc([N+](=O)[O-])cc1[N+](=O)[O-])C12CCCN(CC1)S2(=O)=O	109463	1	3799	0.569958	0.656681	-3.97834	0.395641	1	real	1458	26042767	O=C(O)C12CCCN(CC1)S2(=O)=O	73300	O=[N+]([O-])c1ccc(CBr)c([N+](=O)[O-])c1			O=[N+]([O-])c1ccc2c(c1)S(=O)(=O)C=C2	0.571429	NC(=O)c1cc([N+](=O)[O-])cc([N+](=O)[O-])c1	0.590909	385.354	1.1143	8	0	4	0.415365	2	149.96	0.923358	0.946044	0.629319	0.706535	0.824648	0.133	0.594017	0.114322	0.156475	0.832446	0.641892	0.0643246	0.0871358	0.953767	0.999788	0.149021	0.0437042	0.0610688	0.552911	0.284618	0.298606
COC(=O)C1(S(C)(=O)=O)CN(c2ccsc2[N+](=O)[O-])C1	118691	1	7591	0.709501	0.785616	-3.28239	0.587081	1	real	27	27229438	COC(=O)C1(S(C)(=O)=O)CNC1	2993281	O=[N+]([O-])c1sccc1Cl			O=C1c2c(O)ccc([N+](=O)[O-])c2C(=O)c2c([N+](=O)[O-])ccc(O)c21	0.458333	CC(=O)Nc1ccc(S(=O)(=O)c2ccc(NC(C)=O)cc2)cc1	0.478261	320.348	0.4327	8	0	4	0.449645	0	106.82	0.868292	0.983119	0.53479	0.608866	0.944409	0.177698	0.687959	0.069736	0.0566783	0.763697	0.440198	0.0527036	0.088139	0.931342	0.999906	0.0221019	0.00343575	0.0709744	0.298208	0.121457	0.174302
CN1CCCN(c2ccc([N+](=O)[O-])s2)CC1=O	102274	1	788	0.466617	0.521607	-2.4174	0.292617	1	real	27	3015477	CN1CCCNCC1=O	2018354	O=[N+]([O-])c1ccc(Cl)s1			O=C1c2c(O)ccc([N+](=O)[O-])c2C(=O)c2c([N+](=O)[O-])ccc(O)c21	0.416667	CC(=O)Nc1ncc([N+](=O)[O-])s1	0.433333	255.299	1.3248	5	0	4	0.590277	0	66.69	0.97637	0.989269	0.858518	0.906428	0.757638	0.208566	0.167581	0.152184	0.0291176	0.629428	0.109949	0.0582791	0.0904398	0.894529	0.999962	0.0288933	0.0110295	0.327356	0.0707976	0.0243157	0.323275
O=[N+]([O-])c1cc(C(F)(F)F)c(Cl)cc1NC[C@H](F)CO	120732	0	8429	0.437308	0.515673	-3.67264	0	1	real	27	25218963	NC[C@H](F)CO	15544	O=[N+]([O-])c1cc(C(F)(F)F)c(Cl)cc1Cl			O=[N+]([O-])c1cc(C(F)(F)F)c(Cl)c([N+](=O)[O-])c1Nc1ncc(C(F)(F)F)cc1Cl	0.488889	NC(=O)c1cc([N+](=O)[O-])cc([N+](=O)[O-])c1	0.5	316.638	3.0093	4	2	4	0.497248	1	75.4	0.283547	0.878006	0.905965	0.883774	0.555937	0.156686	0.169506	0.194742	0.0865663	0.614322	0.303476	0.794233	0.0962449	0.749552	0.999918	0.0505621	0.0189292	0.0648907	0.171597	0.00954934	0.0373731
CCC(NC(=O)C(=O)Nc1cc([N+](=O)[O-])ccc1Sc1cccs1)C(O)C(F)F	113242	1	5348	0.44178	0.521607	-3.74487	0.298796	1	real	2718	22090613	CCC(N)C(O)C(F)F	4969777	Nc1cc([N+](=O)[O-])ccc1Sc1cccs1			O=[N+]([O-])c1ccc2c(c1)S(=O)(=O)C=C2	0.571429	NC(=O)c1cc([N+](=O)[O-])cc([N+](=O)[O-])c1	0.590909	445.469	3.2668	7	3	4	0.325749	2	121.57	0.647461	0.479478	0.529458	0.438548	0.923325	0.28434	0.875856	0.0732229	0.43922	0.604898	0.8457	0.416878	0.101507	0.890355	0.997576	0.0189882	0.0154795	0.308978	0.264604	0.0247469	0.18
CC(O)C1(NC(=O)C2=NN(c3ccc(F)cc3)C(=O)CC2=O)COC1	108815	1	3526	0.537125	0.60506	-3.02581	0.396504	1	real	22	27170644	CC(O)C1(N)COC1	17586772	O=C(O)C1=NN(c2ccc(F)cc2)C(=O)CC1=O			Fc1ccc(Nc2nc3ccccc3nc2Nc2ccc(F)cc2)cc1	0.5	O=C(O)C(O)c1ccccc1	0.5	349.318	-0.2465	6	2	4	0.729179	1	108.3	0.481999	0.696241	0.928397	0.0908774	0.0946837	0.250573	0.0824648	0.0231011	0.00144866	0.336329	0.00433336	0.399672	0.104746	0.949324	0.999537	0.03174	0.0514922	0.114942	0.0595767	0.00237677	0.0454456
O=C(COC(=O)C1(CO)COC1)c1ccc([N+](=O)[O-])o1	115583	1	6316	0.692969	0.748762	-2.23316	0.596512	1	real	1458	3896609	O=C(O)C1(CO)COC1	2992756	O=C(CCl)c1ccc([N+](=O)[O-])o1			O=C(Nc1ccc(I)cc1)c1ccc([N+](=O)[O-])o1	0.588235	O=[N+]([O-])c1ccc(/C=[N+](/[O-])CCO)o1	0.580645	285.208	-0.0774	8	1	4	0.33234	0	129.11	0.974748	0.954583	0.912494	0.308192	0.0893266	0.038725	0.0355279	0.0573194	0.00258695	0.243332	0.00481086	0.102859	0.104884	0.767325	0.999894	0.193041	0.0110382	0.0401615	0.0584282	0.033676	0.0521591
CC(CO)(CO)CNc1ccsc1[N+](=O)[O-]	109018	1	3612	0.509879	0.57722	-3.0219	0.372753	1	real	27	3278222	CC(CN)(CO)CO	2993281	O=[N+]([O-])c1sccc1Cl			O=C1c2c(O)ccc([N+](=O)[O-])c2C(=O)c2c([N+](=O)[O-])ccc(O)c21	0.416667	Cc1ncc([N+](=O)[O-])n1CCO	0.433333	246.288	1.0591	6	3	4	0.514959	0	95.63	0.665508	0.745205	0.674646	0.13112	0.14083	0.109838	0.101765	0.0483516	0.0234032	0.141812	0.0197323	0.456906	0.105305	0.259535	0.996122	0.0245626	0.00527048	0.0298177	0.00952563	0.0231149	0.047249
O=C1CC(=O)N(c2ccc(F)cc2)N=C1C(=O)NC(CO)(CO)CO	109990	1	4020	0.616464	0.67929	-2.67851	0.491055	1	real	22	36894	NC(CO)(CO)CO	17586772	O=C(O)C1=NN(c2ccc(F)cc2)C(=O)CC1=O			Fc1ccc(Nc2nc3ccccc3nc2Nc2ccc(F)cc2)cc1	0.458333	NNC(=O)c1ccncc1	0.47619	353.306	-1.6806	7	4	4	0.450533	0	139.53	0.217463	0.471766	0.862142	0.0632845	0.0695968	0.287048	0.0534133	0.0302924	0.00908248	0.171618	0.00468557	0.621788	0.114037	0.74005	0.989483	0.0351554	0.0339427	0.0449026	0.00638275	0.00120722	0.0198792
O=[N+]([O-])c1cnc(N2C[C@@H](CO)O[C@@H](CO)C2)s1	107934	1	3160	0.478024	0.522621	-1.8609	0.381952	1	real	27	26618052	OC[C@@H]1CNC[C@H](CO)O1	3035315	O=[N+]([O-])c1cnc(Cl)s1			Nc1nnc(Sc2ncc([N+](=O)[O-])s2)s1	0.515152	CC(=O)Nc1ncc([N+](=O)[O-])s1	0.6	275.286	-0.3903	8	2	4	0.568568	2	108.96	0.993703	0.818496	0.943072	0.30885	0.0648915	0.0687541	0.0164955	0.0385557	0.00115142	0.0671363	0.0121574	0.271081	0.119217	0.868839	0.998896	0.031518	0.00296556	0.235088	0.177755	0.0419914	0.167403
CCN1CN(Cc2ccc([N+](=O)[O-])s2)CC1=O	103203	1	1180	0.484223	0.524578	-1.63221	0.369043	1	real	2230	15250561	CCN1CNCC1=O	3697134	O=[N+]([O-])c1ccc(CCl)s1			O=C1c2c(O)ccc([N+](=O)[O-])c2C(=O)c2c([N+](=O)[O-])ccc(O)c21	0.416667	C1N2CN3CN1CN(C2)C3	0.5	255.299	1.2779	5	0	4	0.600114	0	66.69	0.961761	0.996691	0.762284	0.619184	0.807498	0.189892	0.0955622	0.0887025	0.0509672	0.547236	0.0424955	0.0938822	0.120702	0.628522	0.999921	0.00493698	0.00265399	0.0270348	0.00839252	0.0070154	0.0835537
O=[N+]([O-])c1cc[n+]([O-])cc1N1C[C@H]2COC[C@@]2(CO)C1	102169	1	744	0.600642	0.651387	-2.06074	0.437267	1	real	27	26764269	OC[C@]12CNC[C@H]1COC2	2990197	O=[N+]([O-])c1cc[n+]([O-])cc1F			O=C1c2c(O)ccc([N+](=O)[O-])c2C(=O)c2c([N+](=O)[O-])ccc(O)c21	0.5	[O-][n+]1cc[n+]([O-])c2ccccc21	0.466667	281.268	-0.3267	6	1	4	0.35215	2	102.78	0.718093	0.776218	0.669376	0.00298399	0.00332411	0.0324804	0.00207312	0.0372058	0.00743365	0.151251	0.00121358	0.0357015	0.121996	0.457307	0.988075	0.0913164	0.0374094	0.009814	0.0265508	0.00791973	0.0649873
CCC1(OC)CN(c2c[n+]([O-])ccc2[N+](=O)[O-])C1	109508	1	3816	0.476839	0.528776	-2.24707	0.370277	1	real	27	3819952	CCC1(OC)CNC1	2990197	O=[N+]([O-])c1cc[n+]([O-])cc1F			O=C1c2c(O)ccc([N+](=O)[O-])c2C(=O)c2c([N+](=O)[O-])ccc(O)c21	0.458333	[O-][n+]1cc[n+]([O-])c2ccccc21	0.466667	253.258	0.8434	5	0	4	0.343526	0	82.55	0.753189	0.891414	0.817819	0.00960291	0.0835974	0.0634613	0.0187772	0.0519645	0.0175755	0.251915	0.00543373	0.0697842	0.126662	0.464247	0.995911	0.0415145	0.0169484	0.0121521	0.114499	0.0245112	0.109356
O=[N+]([O-])c1cc[n+]([O-])cc1N1CC(CF)C1	102057	1	696	0.516345	0.5533	-1.42177	0.394468	1	real	27	22132259	FCC1CNC1	2990197	O=[N+]([O-])c1cc[n+]([O-])cc1F			O=C1c2c(O)ccc([N+](=O)[O-])c2C(=O)c2c([N+](=O)[O-])ccc(O)c21	0.458333	[O-][n+]1cc[n+]([O-])c2ccccc21	0.466667	227.195	0.6339	4	0	4	0.328405	0	73.32	0.941493	0.95456	0.925477	0.053044	0.0618989	0.0637951	0.00853927	0.0727082	0.0407094	0.199057	0.00446256	0.283171	0.128988	0.622426	0.9962	0.0844535	0.0142936	0.00856959	0.0281946	0.00931135	0.0797849
O=C(Nc1c(Cl)cc(Br)cc1OC(F)(F)F)NC(CO)(CO)CO	111069	2	4467	0.463915	0.536233	-3.32887	0.375662	1	real	2430	8022333	Nc1c(Cl)cc(Br)cc1OC(F)(F)F	36894	NC(CO)(CO)CO			O=C(Nc1ccc(Cl)cc1)Nc1ccc(Cl)c(Cl)c1	0.461538	Cc1cc(O)cc(C)c1Cl	0.4375	437.596	1.8383	5	5	4	0.466369	0	111.05	0.128183	0.661459	0.882207	0.418286	0.31963	0.301069	0.175052	0.165903	0.155978	0.275005	0.0638864	0.622111	0.130462	0.370718	0.989149	0.0161856	0.0256226	0.0567755	0.00951165	0.00428095	0.0243776
CCN1CC(CNc2c[n+]([O-])ccc2[N+](=O)[O-])OC1=O	105311	1	2064	0.557223	0.613218	-2.37952	0.419041	1	real	27	22975582	CCN1CC(CN)OC1=O	2990197	O=[N+]([O-])c1cc[n+]([O-])cc1F			O=C1c2c(O)ccc([N+](=O)[O-])c2C(=O)c2c([N+](=O)[O-])ccc(O)c21	0.5	CSCC1CN(/N=C/c2ccc([N+](=O)[O-])o2)C(=O)O1	0.468085	282.256	0.4808	6	1	4	0.363659	1	111.65	0.959845	0.660406	0.838881	0.0197275	0.0490343	0.0426322	0.00693445	0.017346	0.00953189	0.152977	0.00470383	0.189916	0.137388	0.813119	0.945174	0.0550554	0.008224	0.0135682	0.0181303	0.0271228	0.197871
O=C1CC2CCC(C(=O)OCC(=O)c3ccc([N+](=O)[O-])o3)(C1)S2(=O)=O	106248	1	2453	0.741247	0.81531	-3.14307	0.570753	1	real	1458	24591267	O=C1CC2CCC(C(=O)O)(C1)S2(=O)=O	2992756	O=C(CCl)c1ccc([N+](=O)[O-])o1			O=C(Nc1ccc(I)cc1)c1ccc([N+](=O)[O-])o1	0.588235	O=[N+]([O-])c1ccc(/C=[N+](/[O-])CCO)o1	0.580645	371.323	0.5926	9	0	4	0.313253	2	150.86	0.894506	0.974138	0.704014	0.436275	0.426285	0.0708204	0.232874	0.077724	0.0384748	0.680878	0.18818	0.0503191	0.140928	0.956627	0.999676	0.313617	0.075942	0.0361945	0.374537	0.263538	0.222826
O=C(COC(=O)C12CCCN(CC1)S2(=O)=O)c1ccc(N2CCOC2=O)cc1	110650	1	4288	0.637638	0.722242	-3.79948	0.472411	1	real	1458	26042767	O=C(O)C12CCCN(CC1)S2(=O)=O	3575987	O=C(CCl)c1ccc(N2CCOC2=O)cc1			CC(=O)NC[C@H]1CN(c2ccc(C(C)=O)cc2)C(=O)O1	0.461538	NNC(=O)c1ccncc1	0.428571	408.432	0.9372	7	0	4	0.526559	2	110.29	0.599455	0.898747	0.717084	0.149618	0.572693	0.142907	0.410792	0.0410699	0.055627	0.598159	0.402388	0.0942036	0.145711	0.924065	0.997782	0.188521	0.276518	0.0759615	0.28097	0.0716049	0.383139
O=[N+]([O-])c1ccc(NC[C@@H]2CO[C@@H](CO)CO2)s1	101482	1	463	0.611936	0.671038	-2.48773	0.399134	1	real	27	27223565	NC[C@@H]1CO[C@@H](CO)CO1	61330	O=[N+]([O-])c1ccc(Br)s1			OCc1ccc(-c2ccc(-c3ccc(CO)s3)o2)s1	0.454545	CC(=O)Nc1ncc([N+](=O)[O-])s1	0.5	274.298	0.8445	7	2	4	0.610265	2	93.86	0.997802	0.896815	0.950295	0.465331	0.173868	0.0519737	0.0560795	0.0555259	0.00568137	0.17634	0.0344683	0.309332	0.14675	0.879243	0.999607	0.0500642	0.00520367	0.174533	0.397509	0.0766172	0.172412
O=[N+]([O-])c1ccc(N2CC[C@@H](CCO)C2)s1	101990	1	670	0.515535	0.572189	-2.45575	0.32299	1	real	27	13737551	OCC[C@@H]1CCNC1	61330	O=[N+]([O-])c1ccc(Br)s1			O=C1c2c(O)ccc([N+](=O)[O-])c2C(=O)c2c([N+](=O)[O-])ccc(O)c21	0.416667	CC(=O)Nc1ncc([N+](=O)[O-])s1	0.433333	242.3	1.865	5	1	4	0.646185	1	66.61	0.964301	0.964225	0.860073	0.947493	0.597066	0.245067	0.31225	0.244539	0.0888476	0.343313	0.217726	0.128	0.156388	0.679979	0.999973	0.052648	0.0321768	0.37658	0.168453	0.0587305	0.360946
CC(O)CN(CC(=O)C(C#N)=C1Nc2ccccc2S1)CC(C)O	117055	1	6917	0.495727	0.580677	-3.95959	0.354524	1	real	2230	85419	CC(O)CNCC(C)O	4339	N#CC(C(=O)CCl)=C1Nc2ccccc2S1			O=c1cccccc1O	0.4375	O=C(O)C(O)c1ccccc1	0.555556	347.44	1.57208	7	3	4	0.508754	2	96.59	0.0851706	0.51228	0.616889	0.310308	0.707918	0.210953	0.359187	0.133202	0.459972	0.372601	0.298534	0.21757	0.161072	0.475873	0.997642	0.0630809	0.00842633	0.12893	0.0959511	0.0253095	0.0420401
O=[N+]([O-])c1ccc(N2CC(F)(CO)C2)s1	102777	1	1002	0.738113	0.799062	-2.45847	0.557541	1	real	27	17423387	OCC1(F)CNC1	2018354	O=[N+]([O-])c1ccc(Cl)s1			O=C1c2c(O)ccc([N+](=O)[O-])c2C(=O)c2c([N+](=O)[O-])ccc(O)c21	0.416667	CC(=O)Nc1ncc([N+](=O)[O-])s1	0.433333	232.236	1.1769	5	1	4	0.62731	0	66.61	0.990636	0.972146	0.861942	0.752791	0.381512	0.126845	0.0818919	0.0722171	0.0192036	0.255708	0.0730464	0.23638	0.163942	0.761412	0.999947	0.0728031	0.00849684	0.0498429	0.137828	0.0525781	0.204601
CC#CCNc1nc2ccccn2c(=O)c1[N+](=O)[O-]	102396	1	838	0.561933	0.636102	-3.32797	0.331831	1	real	27	3272200	CC#CCN	45486	O=c1c([N+](=O)[O-])c(Cl)nc2ccccn12			O=c1c2ccccc2[se]n1CCn1[se]c2ccccc2c1=O	0.458333	Cc1c(CO)[n+]([O-])c2ccccc2[n+]1[O-]	0.416667	258.237	1.0379	6	1	4	0.504379	0	89.54	0.934941	0.862171	0.870577	0.856221	0.187316	0.200209	0.196501	0.124073	0.172981	0.535967	0.171288	0.193399	0.174455	0.969106	0.999676	0.0514163	0.0121775	0.704566	0.0441733	0.0563165	0.182429
O=C(Nc1cc([N+](=O)[O-])ccc1Sc1cccs1)C(=O)NC1(CO)COC1	101778	1	586	0.595018	0.682474	-3.99172	0.297145	1	real	2718	10257705	NC1(CO)COC1	4969777	Nc1cc([N+](=O)[O-])ccc1Sc1cccs1			O=C(Nc1ccc([N+](=O)[O-])cc1O)Nc1ccccc1Br	0.540541	NC(=O)c1cc([N+](=O)[O-])cc([N+](=O)[O-])c1	0.590909	409.445	1.6235	8	3	4	0.375319	0	130.8	0.77759	0.445634	0.525539	0.242654	0.546706	0.192618	0.445169	0.0608323	0.0896682	0.374186	0.433028	0.187943	0.174912	0.917361	0.979874	0.0302962	0.0169666	0.278552	0.161153	0.0308804	0.156343
CC(O)CN(CC(=O)C(C#N)=C1Sc2ccccc2N1C)C(C)CO	120851	1	8479	0.51345	0.596131	-3.82282	0.382966	1	real	2230	7370486	CC(O)CNC(C)CO	17062	CN1C(=C(C#N)C(=O)CCl)Sc2ccccc21			O=c1cccccc1O	0.4375	O=C(O)C(O)c1ccccc1	0.555556	361.467	1.59638	7	2	4	0.563198	2	87.8	0.0574778	0.683249	0.536501	0.110731	0.671838	0.241303	0.231398	0.161316	0.488833	0.42891	0.282255	0.16058	0.179096	0.308619	0.99809	0.0539935	0.0110169	0.0856706	0.0895646	0.0252664	0.0381859
CC1(CO)CN(c2ccsc2[N+](=O)[O-])C1	115273	1	6190	0.479268	0.536303	-2.51197	0.380906	1	real	27	17454814	CC1(CO)CNC1	2993281	O=[N+]([O-])c1sccc1Cl			O=C1c2c(O)ccc([N+](=O)[O-])c2C(=O)c2c([N+](=O)[O-])ccc(O)c21	0.416667	NC(=O)c1cc([N+](=O)[O-])cc([N+](=O)[O-])c1	0.454545	228.273	1.4749	5	1	4	0.62817	0	66.61	0.818571	0.953418	0.738917	0.489948	0.40289	0.173672	0.121106	0.105657	0.0980819	0.220544	0.0610063	0.169315	0.18019	0.409787	0.999859	0.0279403	0.0108525	0.0553318	0.0751796	0.0177344	0.0914645
C=C[C@H]1CN(c2ccsc2[N+](=O)[O-])C[C@H]1O	116546	1	6712	0.513808	0.566379	-2.24337	0.425733	1	real	27	27276845	C=C[C@H]1CNC[C@H]1O	2993281	O=[N+]([O-])c1sccc1Cl			C=CC(=O)N1C/C(=C\c2ccc([N+](=O)[O-])cc2)C(=O)/C(=C/c2ccc([N+](=O)[O-])cc2)C1	0.421053	O=[N+]([O-])c1ccc(/C=[N+](/[O-])CCO)o1	0.419355	240.284	1.6394	5	1	4	0.495239	2	66.61	0.843725	0.912129	0.871882	0.809172	0.59258	0.292267	0.258927	0.234332	0.0715706	0.256994	0.151972	0.153021	0.193409	0.69516	0.999955	0.0383006	0.0253972	0.288273	0.0816214	0.0138613	0.197083
Cn1cnc([N+](=O)[O-])c1N1CCN(C(=O)c2ccc([N+](=O)[O-])s2)CC1	102589	1	923	0.644685	0.733176	-3.99632	0.376072	1	real	27	706385	O=C(c1ccc([N+](=O)[O-])s1)N1CCNCC1	33247	Cn1cnc([N+](=O)[O-])c1Cl			CN1CCN(C(=O)/C=C/c2ccc([N+](=O)[O-])o2)CC1	0.461538	CC(=O)Nc1ncc([N+](=O)[O-])s1	0.566667	366.359	1.2604	9	0	4	0.588344	0	127.65	0.921263	0.956217	0.70415	0.157653	0.583464	0.236544	0.387795	0.0511799	0.0543072	0.629351	0.087314	0.125764	0.200442	0.904311	0.99738	0.0103816	0.0066714	0.0469785	0.101867	0.0344199	0.148603
CCC(Nc1nc2ccccn2c(=O)c1[N+](=O)[O-])C(C)O	112799	1	5170	0.499079	0.570378	-3.24028	0.367992	1	real	27	3272137	CCC(N)C(C)O	45486	O=c1c([N+](=O)[O-])c(Cl)nc2ccccn12			O=c1cccccc1O	0.5	O=C(O)C(O)c1ccccc1	0.5	292.295	1.174	7	2	4	0.632098	2	109.77	0.534256	0.694658	0.8967	0.306773	0.14178	0.264699	0.157928	0.0433395	0.0138213	0.28271	0.0155231	0.230999	0.201169	0.930231	0.999477	0.0225767	0.0267017	0.423995	0.0350138	0.0170975	0.10079
O=[N+]([O-])c1ccc(N2CC(n3ccnn3)C2)s1	104569	1	1754	0.620195	0.686193	-2.84116	0.450727	1	real	27	24366915	c1cn(C2CNC2)nn1	2018354	O=[N+]([O-])c1ccc(Cl)s1			O=C(N1CCCC1)n1ccnn1	0.458333	CC(=O)Nc1ncc([N+](=O)[O-])s1	0.433333	251.271	1.3091	7	0	4	0.606807	0	77.09	0.988992	0.96382	0.90037	0.950951	0.861959	0.124885	0.508669	0.0962319	0.0977157	0.310919	0.406221	0.101763	0.20288	0.952248	0.999976	0.0106425	0.00233487	0.552844	0.174451	0.048789	0.238823
CN1C[C@@H](CNc2ccc([N+](=O)[O-])cc2Cl)OC1=O	107508	0	2981	0.525956	0.599334	-3.32241	0	1	real	27	24116224	CN1C[C@@H](CN)OC1=O	58227	O=[N+]([O-])c1ccc(Cl)c(Cl)c1			O=[N+]([O-])c1ccc(Cl)c2nonc12	0.555556	NC(=O)c1cc([N+](=O)[O-])cc([N+](=O)[O-])c1	0.5	285.687	2.1107	5	1	4	0.676324	1	84.71	0.992071	0.867968	0.954885	0.557276	0.451165	0.0734915	0.0245295	0.0857752	0.0370574	0.488071	0.330472	0.31958	0.21323	0.952459	0.999904	0.0167513	0.00371032	0.199239	0.21746	0.0251997	0.226616
COCC1(CO)CCN(c2ccc([N+](=O)[O-])s2)C1	102819	1	1020	0.654284	0.718537	-2.71553	0.465731	1	real	27	15308087	COCC1(CO)CCNC1	61330	O=[N+]([O-])c1ccc(Br)s1			O=C1C=CC(=O)c2c(O)ccc(O)c21	0.4375	CC(=O)Nc1ncc([N+](=O)[O-])s1	0.466667	272.326	1.4915	6	1	4	0.648944	1	75.84	0.915657	0.965721	0.788108	0.557575	0.258674	0.119239	0.152714	0.129993	0.0400024	0.282333	0.062091	0.0550111	0.214596	0.480785	0.999863	0.0772599	0.0143458	0.148478	0.166113	0.0540424	0.0877756
O=C1OCCN1c1cc([N+](=O)[O-])ccc1NCC1(CO)COC1	108643	1	3456	0.576659	0.649308	-3.23347	0.42648	1	real	27	2802614	NCC1(CO)COC1	3896535	O=C1OCCN1c1cc([N+](=O)[O-])ccc1Cl			O=[N+]([O-])c1ccc2c(c1)S(=O)(=O)C=C2	0.535714	NC(=O)c1cc([N+](=O)[O-])cc([N+](=O)[O-])c1	0.590909	323.305	0.9722	7	2	4	0.591971	0	114.17	0.894667	0.601728	0.816183	0.0809413	0.0560045	0.0505485	0.0417345	0.0322725	0.00799513	0.158288	0.0216975	0.17097	0.220642	0.593876	0.994069	0.0591965	0.0163172	0.0547959	0.0914341	0.016362	0.135803
O=C1SC(=Cc2ccccc2F)C(=O)N1CCNC(=O)C(F)(F)CO	103311	1	1225	0.442813	0.525646	-3.90146	0.209232	1	real	22	6821	NCCN1C(=O)SC(=Cc2ccccc2F)C1=O	3479664	O=C(O)C(F)(F)CO			CCOC(=O)N1C/C(=C\c2ccccc2F)C(=O)/C(=C/c2ccccc2F)C1	0.538462	[O-][n+]1cc[n+]([O-])c2ccccc21	0.466667	374.34	1.6058	5	2	4	0.739091	0	86.71	0.378959	0.946413	0.903543	0.637003	0.756604	0.501649	0.30836	0.12153	0.00742596	0.340753	0.574192	0.40947	0.240453	0.946858	0.999939	0.0127914	0.0122931	0.0513193	0.0987707	0.00933348	0.0995156
O=C(CNC(CO)C1CCCOC1)NCCN1C(=O)C(=Cc2ccc3c(c2)OCO3)SC1=S	104643	1	1785	0.498945	0.572555	-3.36165	0.309788	1	real	2230	22132837	NC(CO)C1CCCOC1	36827	O=C(CCl)NCCN1C(=O)C(=Cc2ccc3c(c2)OCO3)SC1=S			O=C1NC(=O)/C(=C\c2ccc3c(c2)OC(F)(F)O3)S1	0.588235	CC[C@@H](CO)NCCN[C@@H](CC)CO	0.470588	493.607	1.1098	9	3	4	0.344268	2	109.36	0.197251	0.490757	0.521516	0.341023	0.719344	0.29928	0.583801	0.294244	0.410408	0.58233	0.966458	0.138992	0.243265	0.827012	0.995588	0.0439115	0.0423537	0.137013	0.065876	0.031655	0.122003
O=C(CCN1C(=O)C(=Cc2ccc(F)cc2)SC1=S)NC(CO)(CO)CO	104331	1	1656	0.760384	0.836878	-3.25143	0.560393	1	real	22	36894	NC(CO)(CO)CO	43186	O=C(O)CCN1C(=O)C(=Cc2ccc(F)cc2)SC1=S			O=C(O)c1ccc(/C=C2\SC(=S)N(Cc3cccc(C(F)(F)F)c3)C2=O)cc1	0.568627	NNC(=O)c1ccncc1	0.380952	414.48	0.2489	7	4	4	0.35654	0	110.1	0.47527	0.585333	0.693378	0.240514	0.542104	0.309691	0.465927	0.0789932	0.0629348	0.261178	0.35981	0.397125	0.245102	0.771254	0.974986	0.033833	0.014483	0.0352201	0.0454857	0.0127463	0.050614
CC1(C(=O)N2C[C@H]3C[C@H](O)[C@@H]2[C@@H]3NC(=O)COCC2=CC=CC=C2Cl)CC1 |&1:6,8,10,11|																					392.883	1.7331	4	2	4	0.772422	4	78.87	0.145563	0.879877	0.58877	0.00872099	0.204	0.0296779	0.0133082	0.133053	0.153725	0.77336	0.423285	0.0139988	0.235203	0.0685476	0.999265	0.0322768	0.0903692	0.0186223	0.0666141	0.0167008	0.17238
CC1=C(C(=O)NCC2CN(C(=O)CCC3=NN(C)N=C3)CC(C)(C)C2)C=NN1																					387.488	1.08392	6	2	4	0.771016	1	108.8	0.0602347	0.780072	0.811233	0.0019721	0.0890597	0.0923738	0.0273657	0.20195	0.0267715	0.789297	0.608592	0.0471249	0.22932	0.283277	0.999666	0.000680928	0.00384573	0.0165595	0.00412473	0.00281375	0.0351588
C[C@@H](CNC(=O)[C@@H]1CC[C@H]2[C@@H](C1)C2(F)F)NC(=O)CNC(=O)C1=CC=CC=C1F |&1:6,9,10|																					411.424	1.8578	3	3	4	0.640163	4	87.3	0.576823	0.962454	0.911093	0.0134943	0.0949199	0.193956	0.0153422	0.191996	0.0906769	0.722545	0.537944	0.339317	0.297641	0.306161	0.99635	0.0273359	0.0692593	0.00806042	0.0137232	0.00815579	0.0926195
C[C@]12CN(C(=O)CC3=CC(F)=CC(Cl)=C3)C[C@H]1CN(C(=O)C1=CC(F)=CC=C1)C2 |&1:1,16|																					418.871	3.7814	2	0	4	0.760708	2	40.62	0.097493	0.972084	0.855034	0.0709234	0.393096	0.250169	0.219446	0.226258	0.206722	0.878107	0.904853	0.180028	0.32645	0.468898	0.999751	0.0180522	0.0690682	0.0401145	0.0959621	0.00767523	0.0561659
N#CC1=C(C(=O)N2C[C@@H](NC(=O)CCC3=CN=C(C4CC4)O3)C[C@H]2CO)SC=C1																					414.487	1.80958	7	2	4	0.713054	2	119.46	0.158903	0.430697	0.703175	0.0225839	0.164378	0.272978	0.0717937	0.148596	0.0438334	0.711901	0.826695	0.06731	0.321807	0.828281	0.998851	0.0181827	0.0207873	0.0170904	0.0569969	0.0107363	0.0784187
O=C(CNC(=O)C1=CC=CC=C1F)N[C@]12C[C@H]1CN(C(=O)[C@@H]1[C@H]3CCCC[C@H]31)C2																					399.466	1.7088	3	2	4	0.791305	5	78.51	0.215336	0.952177	0.769384	0.00375274	0.0694407	0.108272	0.0132123	0.231174	0.0470696	0.799551	0.27252	0.0388989	0.295629	0.240888	0.998716	0.0164855	0.0943981	0.00694072	0.0199366	0.00671733	0.121801
CC1=NN(CC(=O)N2CCC(C3(O)CN(C(=O)CCCCC(C)C)C3)CC2)C(C)=C1C																					432.609	2.83666	5	1	4	0.640914	0	78.67	0.0471603	0.782697	0.550209	0.000286699	0.0308358	0.0450917	0.0199998	0.305001	0.0330932	0.926579	0.446729	0.0441905	0.356442	0.079156	0.995945	0.00605688	0.0289089	0.00828099	0.00819673	0.0104654	0.0498696
CCCCS(=O)(=O)CC(=O)NCC1(CNC(=O)CC2=NN=C(C)O2)CCCC1																					414.528	0.92822	7	2	4	0.550407	0	131.26	0.27117	0.758972	0.809087	0.00143204	0.045343	0.162132	0.0143172	0.0802955	0.0136836	0.690756	0.427043	0.250574	0.189874	0.359678	0.951961	0.0340595	0.0183004	0.00301691	0.0043584	0.0322438	0.0633981
CC1CC2(CCN(C(=O)C3=CC(C(N)=O)=CS3)CC2)CN1C(=O)C1=C(F)C=CS1																					435.546	3.2046	5	1	4	0.803599	1	83.71	0.278932	0.926749	0.693195	0.0407215	0.234263	0.184192	0.327813	0.15294	0.0841945	0.762273	0.463563	0.0996274	0.435114	0.545234	0.997611	0.0612135	0.0856436	0.0125741	0.0646017	0.0568015	0.203301
CC1=NC2=C(C(=O)NCC(C)(NC(=O)C3CC4=NC=CN4C3)C(C)C)C=CC=C2N1																					408.506	2.20102	5	3	4	0.581473	2	104.7	0.164483	0.468161	0.726115	0.0154515	0.333361	0.263715	0.415304	0.104614	0.172725	0.848703	0.769048	0.132281	0.276209	0.546554	0.99876	0.00417006	0.00781757	0.104874	0.0500838	0.0111516	0.0558561
CCC1=CC=CC(CC)=C1CC(=O)NCC1=CC=CC(NC(=O)C(C)C(C)COC)=C1																					424.585	4.5274	3	2	4	0.556974	2	67.43	0.131984	0.813099	0.674245	0.073324	0.642898	0.219839	0.427347	0.223565	0.293296	0.910936	0.955989	0.313227	0.0972852	0.312221	0.998511	0.0124867	0.0175985	0.13219	0.061768	0.0282621	0.0520713
COC1=NC=C(C)C(C(=O)NCC2=CCN(C(=O)C3=CC=CC(CC#N)=C3)CC2)=C1Cl																					438.915	3.3204	5	1	4	0.697793	0	95.32	0.175931	0.390448	0.861754	0.0711329	0.579215	0.192481	0.454381	0.12127	0.173043	0.920017	0.943813	0.203069	0.2627	0.754595	0.999001	0.00837849	0.008689	0.0958592	0.133293	0.0220449	0.03388
CC1=NC=NC=C1C(=O)N[C@@H]1CCC[C@@H]1CN1C=C(C2=NC(F)=CC=C2)N=N1 |&1:10,14|																					381.415	2.17632	7	1	4	0.680371	2	98.48	0.568071	0.869158	0.979473	0.202779	0.194436	0.405477	0.126849	0.110016	0.044764	0.706098	0.926304	0.191355	0.708519	0.854206	0.99997	0.00841863	0.0177629	0.0541514	0.0793477	0.0128098	0.077578
O=C(CCC(=O)C1=CC=C(O)C=C1)N[C@H]1CC[C@@H](NC(=O)C2(Cl)CC23CCC3)CC1																					432.948	3.4503	4	3	4	0.45389	1	95.5	0.457469	0.489322	0.869528	0.124802	0.389724	0.169752	0.257349	0.120956	0.153943	0.808156	0.889935	0.293055	0.0983757	0.3167	0.995579	0.289607	0.126595	0.0257155	0.115714	0.353152	0.698372
CN1C=NC=C1C(=O)N1CCN(CCCCCNC(=O)C2(C3=CC=NN3C)CC2)CC1																					427.553	0.9297	7	1	4	0.601741	0	88.29	0.359907	0.70424	0.546534	0.00279046	0.0660132	0.126374	0.0749182	0.163891	0.192302	0.794027	0.550916	0.118741	0.697186	0.230953	0.990073	0.00347385	0.00836024	0.0162811	0.0300504	0.010464	0.031798
CC(C)=CC(=O)N1CC[C@H](NC(=O)C(C)(C)OC2=CC=C(Cl)C=C2C)C1																					378.9	3.48912	3	1	4	0.797692	1	58.64	0.109371	0.784379	0.816034	0.249333	0.910755	0.158678	0.360934	0.141848	0.275358	0.927015	0.975566	0.249533	0.106554	0.400951	0.999952	0.00575046	0.0128694	0.0675036	0.167975	0.0208353	0.1418
CCCNC(=O)CCC(=O)NC(C)C1CCN(C(=O)C2=C(C)N=C(COC)S2)C1																					424.567	1.87112	6	2	4	0.597194	2	100.63	0.0934462	0.510159	0.712241	0.00270655	0.0720221	0.134081	0.0284876	0.152041	0.00975841	0.789904	0.608039	0.0653795	0.0722029	0.378989	0.995421	0.0052352	0.011157	0.0173955	0.00395874	0.00681646	0.0599898
CCN(CC(C)(C)CNC(=O)CC1=CCCC1)C(=O)C1=C(C)N=C(C(C)(C)OC)S1																					435.634	4.43792	5	1	4	0.551716	0	71.53	0.218225	0.77268	0.601241	0.020051	0.871122	0.140423	0.737903	0.0730104	0.356522	0.898954	0.987686	0.263511	0.137002	0.241509	0.999872	0.00423368	0.00411219	0.0801235	0.147713	0.0439842	0.0640856
CC(NC(=O)OC(C)(C)C)C1=CN(CC2CCCN2C(=O)C2(C)CC(=O)C2)N=N1																					405.499	2.224	7	1	4	0.805028	2	106.42	0.220244	0.852137	0.849425	0.00066568	0.112585	0.16759	0.0268057	0.0512817	0.0110316	0.793571	0.454413	0.108004	0.231043	0.371693	0.999592	0.00176396	0.00609689	0.00790169	0.00237382	0.00287644	0.023762
CC(C(=O)N1CCC[C@]1(C)CNC(=O)CCC1=CC=CC=C1[N+](=O)[O-])N1C=NC=N1																					414.466	1.8774	7	1	4	0.519566	2	123.26	0.290322	0.697844	0.687703	0.0147146	0.643947	0.119032	0.372647	0.0534723	0.175708	0.720517	0.974298	0.0991904	0.389981	0.681126	0.999959	0.00227084	0.00313262	0.0222219	0.213805	0.0091093	0.0276267
CCC1=C(C)C=C(C(=O)N2CCN(C(=O)C3=CC=C(C)C=C3)CC2C2=CC=C(F)C=C2)O1																					434.511	4.93744	3	0	4	0.584656	1	53.76	0.0318745	0.875105	0.85502	0.0338864	0.96924	0.691046	0.968102	0.119061	0.0188765	0.833914	0.729537	0.303104	0.0225913	0.868387	0.999952	0.00189644	0.0211533	0.00708126	0.040521	0.00360887	0.10071
COCC1(NC(=O)C2=NC(Cl)=C(Cl)S2)CCN(C(=O)CN2CCCC2)CC1																					435.377	2.2831	6	1	4	0.742428	0	74.77	0.255752	0.900699	0.559522	0.110808	0.72486	0.055335	0.47238	0.0949047	0.299561	0.750356	0.554222	0.0534131	0.485401	0.581234	0.998446	0.0148945	0.0108106	0.133617	0.146011	0.0211632	0.0861594
CN(C)[C@@H](CO)C(=O)N1CC2CCC(C1)N2C(=O)[C@]12CC[C@H](C[C@H]1O)C2 |&1:18,21,23|																					365.474	-0.3382	5	2	4	0.712241	6	84.32	0.0373136	0.565582	0.56523	6e-05	0.0077156	0.145572	0.00114481	0.118598	0.00111315	0.799499	0.020958	0.0105298	0.187275	0.0609316	0.988064	0.00995725	0.130398	0.00139327	0.00164518	0.00265042	0.0561442
NC1=CC=C(C(=O)NCC2(NC(=O)C[C@H]3CCOC3)CCCC2)C(C(F)(F)F)=C1																					413.44	2.873	4	3	4	0.625473	1	93.45	0.668539	0.970393	0.860323	0.111598	0.39912	0.0564301	0.157228	0.227308	0.328056	0.642482	0.961849	0.307241	0.695197	0.348993	0.999668	0.0294594	0.0466815	0.03185	0.179519	0.0228238	0.0809854
CN(CC1CCCN(C(=O)CC(C)(C)C#N)C1)C(=O)C1(C2=CC=C3OCCOC3=C2)CC1																					439.556	3.12628	5	0	4	0.68012	1	82.87	0.105058	0.94242	0.530251	0.00872896	0.330594	0.0788695	0.0755954	0.362669	0.358888	0.938683	0.982534	0.0254744	0.338848	0.107614	0.999869	0.00534768	0.017599	0.0106572	0.0405575	0.0111844	0.0278818
CC1=CC=C(C(=O)N2CCCC2CNC(=O)CCC2=CSC(C)=N2)C(F)=C1																					389.496	3.25264	4	1	4	0.824933	1	62.3	0.225705	0.93677	0.897082	0.100617	0.859327	0.392919	0.37728	0.231726	0.0750261	0.844916	0.973907	0.226035	0.226819	0.595539	0.999968	0.00663464	0.0167508	0.0607263	0.0281884	0.00558647	0.138149
CC1=NC(N)=NC(C)=C1C(=O)N[C@@H]1CC[C@H](CNC(=O)C2=CC=C(C(C)C)S2)C1																					415.563	3.18904	6	3	4	0.671067	2	110	0.408305	0.85377	0.893765	0.0398647	0.28638	0.373127	0.226319	0.207248	0.0921875	0.83987	0.739588	0.26733	0.343593	0.704282	0.996503	0.01653	0.0314138	0.163891	0.0745072	0.0266416	0.140315
COCCN(C)CC(=O)N1CCN2N=C(CNC(=O)CCCNC(=O)C3CC3)C=C2C1																					434.541	-0.2739	7	2	4	0.438453	0	108.8	0.297189	0.845955	0.632511	0.000625094	0.0143565	0.0552969	0.00240547	0.141545	0.0186435	0.867099	0.237437	0.0446682	0.202527	0.116737	0.987711	0.00509565	0.0100104	0.00711714	0.000983418	0.00615093	0.0274224
NC1=CC(C(=O)NC2CCC2NC(=O)C2=CC(N3C=CN=N3)=CC=C2F)=NC(Cl)=N1																					430.831	1.1228	8	3	4	0.51488	2	140.71	0.43909	0.574552	0.943531	0.0221441	0.119469	0.304136	0.157089	0.0407092	0.0155852	0.52506	0.757488	0.260099	0.490772	0.982283	0.995415	0.00985029	0.0148682	0.171507	0.0748228	0.0150444	0.079845
CCC(CC)(CNC(=O)C(C)C#N)NC(=O)C=CC1CCCC1																					319.449	2.68368	3	2	4	0.674829	1	81.99	0.140115	0.935845	0.754245	0.0749379	0.765599	0.126854	0.208733	0.084474	0.097185	0.701551	0.880054	0.400281	0.128847	0.102669	0.999865	0.00356498	0.00511247	0.0288162	0.127642	0.0221507	0.0185924
COC1=CC=C(C(CNC(=O)C2=CN(C)C=C2C)NC(=O)CCC2=NC(C)=C(C)O2)C=C1																					438.528	3.16706	6	2	4	0.534745	1	98.39	0.127344	0.369522	0.922225	0.0228602	0.313964	0.331678	0.171358	0.177123	0.0987133	0.927321	0.960656	0.198859	0.166956	0.597188	0.996601	0.00865933	0.0150454	0.0359707	0.0214493	0.0114613	0.0499539
CCC12CN(C(=O)C3CCOC3)C(CNC(=O)CC3=C(F)C=C(C)C(F)=C3)(C1)C2																					406.473	2.73962	3	1	4	0.790447	1	58.64	0.637769	0.984965	0.818466	0.00932603	0.23076	0.0507698	0.0884141	0.129539	0.147701	0.904701	0.917084	0.0797809	0.310077	0.127949	0.999915	0.0204358	0.0774565	0.0111192	0.0826757	0.0153045	0.0810894
COCCCN1C=C(C(=O)NCC2(C(C)(C)C)CCN(C(=O)C(C)(O)C(C)C)C2)C=N1																					436.597	2.3212	6	2	4	0.579298	2	96.69	0.19647	0.723051	0.591595	0.000238317	0.10394	0.0516253	0.0702135	0.0366963	0.0222427	0.894592	0.765213	0.0785698	0.348123	0.120179	0.999559	0.000811694	0.00307947	0.00659659	0.0224398	0.00577563	0.0145218
CCNC(=O)c1cc(-c2cccc(CN3CCN(Cc4cc(OC)c(O)c(OC)c4)CC3)c2)ccc1F																					507.606	4.283	6	2	3	0.450448	0	74.27	0.428122	0.712861	0.598811	0.275772	0.497471	0.370102	0.466342	0.480536	0.642872	0.80385	0.521477	0.379283	0.590601	0.73282	0.983963	0.010767	0.0109582	0.0992402	0.0610497	0.0199845	0.0542582
COc1cc(C(F)(F)F)ccc1C(=O)NCC1(C)CCN(C(=O)Cc2ccc3c(c2)CCO3)CC1																					490.522	4.2501	4	1	4	0.657644	0	67.87	0.212646	0.907732	0.796458	0.092667	0.511506	0.129123	0.414942	0.468371	0.181539	0.902499	0.973544	0.23124	0.317446	0.471965	0.99971	0.00947956	0.0439773	0.0917088	0.0582761	0.0199817	0.136241
CCC(C)c1ccc(NC(=O)C23CCC(C(=O)N[C@@H](C)c4ccc(Br)cc4)(CC2)C3)cc1																					497.477	6.729	2	2	3	0.445791	2	58.2	0.114299	0.82222	0.787896	0.050697	0.271552	0.271717	0.302551	0.116838	0.147987	0.871736	0.798971	0.464208	0.0597631	0.44043	0.997903	0.0303816	0.0312156	0.0451551	0.0775548	0.0526417	0.179193
Cc1cccc(NC(=O)[C@H]2CC3(CC3)CN2C(=O)C2(O)CCOCC2)c1O																					374.437	1.56172	5	3	4	0.697619	1	99.1	0.452891	0.847809	0.726006	0.0107411	0.0389941	0.1841	0.0174073	0.105602	0.00666942	0.881208	0.0881964	0.0587931	0.292401	0.180727	0.997358	0.0512267	0.0809207	0.019288	0.0598217	0.0276257	0.143468
O=C(NCCOCCOCCOCCOCc1ccccc1)[C@@H]1C[C@H](Oc2ccccc2)CN1S(=O)(=O)c1cc(F)c(Br)c(F)c1																					727.621	4.3207	8	1	3	0.143733	2	112.63	0.172777	0.334017	0.692719	0.0543215	0.839783	0.309856	0.784023	0.162656	0.13944	0.888662	0.922023	0.422893	0.0492931	0.911184	0.996441	0.00449753	0.0228263	0.0471272	0.0709271	0.00629983	0.0482508
COc1nc(N2CCC3(CC3C(=O)Nc3ccc4c(c3)CC(=O)N4)C2)ncc1F																					397.41	1.974	6	2	4	0.81902	2	96.45	0.434192	0.883683	0.916526	0.133021	0.127672	0.253111	0.199656	0.126259	0.0255773	0.685993	0.351704	0.0803199	0.20689	0.931716	0.999806	0.0244699	0.0463172	0.138389	0.0751802	0.0153642	0.118038
Cc1ccc([N+](=O)[O-])cc1NC(=O)[C@@H]1C[C@@H]2C[C@@H]2N1S(=O)(=O)Cc1ccc(Cl)c(Cl)c1																					484.361	4.14132	5	1	4	0.489705	3	109.62	0.650494	0.909515	0.821363	0.396865	0.861976	0.190374	0.744945	0.11077	0.526377	0.867543	0.957499	0.314569	0.307876	0.895202	0.999899	0.031567	0.0380303	0.127994	0.63331	0.0544691	0.181392
CC(C)(O)C1CCN(C(=O)c2cc(-c3ccc4ccncc4c3)cc3[nH]ccc23)CC1																					413.521	5.0062	3	2	3	0.496218	0	69.22	0.187193	0.781227	0.840369	0.70041	0.834355	0.455572	0.862783	0.531149	0.228333	0.772986	0.934633	0.167886	0.720274	0.78137	0.999877	0.0159809	0.013076	0.650617	0.265605	0.0591591	0.160516
O=C(CC(F)(F)F)N1CCCC12CCN(Cc1ccc(-c3ccc([N+](=O)[O-])cc3)cc1)CC2																					461.484	5.1712	4	0	3	0.455142	0	66.69	0.49397	0.92559	0.691573	0.186009	0.291776	0.0621217	0.235875	0.241139	0.432705	0.690181	0.304966	0.409624	0.581358	0.608618	0.997097	0.0314489	0.0222883	0.0360839	0.185172	0.0455998	0.123914
C[C@H]1CN(C(=O)C23CCC(C(=O)Nc4ccccc4-n4cccc4)(CC2)CC3)CCO1																					421.541	4.0037	4	1	4	0.811538	1	63.57	0.222208	0.95464	0.798953	0.0375419	0.164982	0.226484	0.159464	0.152174	0.0267003	0.908217	0.867997	0.0660884	0.377247	0.483124	0.999318	0.0523394	0.0987038	0.103015	0.292442	0.117634	0.184592
O=C(NC[C@@H]1CCCCN1C(=O)CCc1cc(F)ccn1)c1cc(Br)ccc1Br																					527.232	4.4894	3	1	3	0.602884	1	62.3	0.131293	0.967386	0.743697	0.267546	0.783576	0.210969	0.686824	0.367412	0.639071	0.839111	0.975093	0.128196	0.615676	0.424492	0.999933	0.0131318	0.022937	0.0842954	0.0627632	0.00852952	0.111001
COc1ccc(-c2ccccc2-c2ccc(N3CCC(NC(=O)CN4CCN(c5ncccn5)CC4)CC3)nc2)cc1																					563.706	4.1214	8	1	3	0.342768	0	86.72	0.217335	0.531483	0.698097	0.178558	0.84005	0.328029	0.735067	0.302595	0.240341	0.86554	0.730601	0.228536	0.574482	0.945305	0.992696	0.00745305	0.00574288	0.347297	0.119562	0.0259484	0.0616119
Cc1cc(C(=O)N[C@@H]2CN(C(=O)C3CC4C=CC3C4)C[C@H]2F)cc(Cl)n1																					377.847	2.53432	3	1	4	0.650062	5	62.3	0.326257	0.977916	0.891575	0.036959	0.609412	0.258164	0.141167	0.137231	0.0860177	0.882087	0.930939	0.146113	0.397092	0.542075	0.999987	0.011044	0.0421206	0.0540463	0.145091	0.0182662	0.220258
CCSc1ccccc1C(=O)NC[C@@H]1CCCCN1S(=O)(=O)c1cccc(C(F)(F)F)c1																					486.581	4.7906	4	1	4	0.571765	1	66.48	0.0823081	0.915053	0.668682	0.591316	0.962468	0.44691	0.906521	0.247936	0.682669	0.728087	0.992349	0.390453	0.199395	0.708595	0.999977	0.00628178	0.0182374	0.0258128	0.0835454	0.00912624	0.134258
CC(Cn1cccn1)C(=O)NC1CCC2(CC1)CN(C(=O)CCc1ccc3c(c1)OCO3)C2																					452.555	2.7681	6	1	4	0.698299	1	85.69	0.0900521	0.853125	0.685335	0.111575	0.472052	0.0976095	0.21857	0.313663	0.617729	0.914244	0.998108	0.0288507	0.296788	0.267	0.999956	0.0182254	0.0446916	0.0605497	0.0580244	0.0268814	0.157392
O=C(c1cc2ccccc2c(Br)c1O)N1C[C@@H]2CN(Cc3ccc(F)c(N4CCOCC4)c3)[C@@H]2C1																					540.433	4.24	5	1	3	0.536997	2	56.25	0.446128	0.793999	0.66945	0.2277	0.369599	0.426105	0.357025	0.451887	0.139769	0.797709	0.630318	0.264292	0.476311	0.682861	0.991283	0.0334799	0.0440818	0.199429	0.0801598	0.0421573	0.171294
CCCCOc1ccc(F)cc1-c1ccnc2ccc(C(=O)Nc3cc(-c4ccccc4Br)no3)cc12																					560.423	7.8896	5	1	2	0.195431	0	77.25	0.527454	0.452437	0.832617	0.127305	0.584596	0.394294	0.641244	0.0908871	0.0454892	0.78003	0.303792	0.63693	0.162689	0.965323	0.998588	0.010462	0.0211032	0.741458	0.191638	0.0147726	0.169127
CCN(C(=O)c1ccc(Cl)c(O)c1O)c1ccc(C)cc1	107612	1	3510	0.533073	0.636472	-3.81773	0.528097	1	real	22	65199	CCNc1ccc(C)cc1	3753222	O=C(O)c1ccc(Cl)c(O)c1O			Oc1c(O)c(Cl)c(Cl)c(Cl)c1Cl	0.6	Oc1ccc(Cl)cc1	0.538462	305.761	3.72632	3	2	4	0.849497	0	60.77	0.0967514	0.510621	0.793334	0.763426	0.802794	0.450083	0.791766	0.159222	0.143037	0.755449	0.712532	0.464354	0.00352925	0.703876	0.9999	0.00421842	0.0131738	0.374335	0.313746	0.232526	0.496829
O=C(Nc1ccc(F)c(F)c1O)c1cc(F)c(I)c(F)c1	107302	1	3366	0.639408	0.738706	-3.53883	0.634788	1	real	22	3897294	Nc1ccc(F)c(F)c1O	13394955	O=C(O)c1cc(F)c(I)c(F)c1			Oc1c(I)cc(I)cc1I	0.571429	Oc1ccc(Cl)cc1	0.461538	411.092	3.8055	2	2	4	0.342056	0	49.33	0.0774625	0.428453	0.930286	0.785615	0.263224	0.475265	0.807258	0.189461	0.0396086	0.653694	0.232894	0.68346	0.00367304	0.975262	0.999767	0.00832319	0.0576135	0.715721	0.098987	0.0350678	0.354678
O=C(Nc1cc(F)c(F)cc1O)c1cc(F)cc(Cl)c1O	119984	1	9435	0.70918	0.812781	-3.65015	0.702002	1	real	22	75430	Nc1cc(F)c(F)cc1O	3685629	O=C(O)c1cc(F)cc(Cl)c1O			Oc1c(O)c(Cl)c(Cl)c(Cl)c1Cl	0.6	Oc1ccc(Cl)cc1	0.461538	317.65	3.4208	3	3	4	0.743321	0	69.56	0.20282	0.316657	0.941218	0.880491	0.386414	0.391028	0.782437	0.121473	0.0623323	0.689358	0.499592	0.480083	0.0038852	0.968722	0.999928	0.00723649	0.0533981	0.812012	0.151215	0.0603777	0.284527
O=C(Nc1c(O)ccc(Cl)c1F)c1cc(F)cc(F)c1O	119780	1	9328	0.673905	0.777424	-3.68192	0.68647	1	real	527	26336538	Nc1c(O)ccc(Cl)c1F	2244720	O=C(O)c1cc(F)cc(F)c1O			Oc1c(O)c(Cl)c(Cl)c(Cl)c1Cl	0.6	Oc1ccc(Cl)cc1	0.538462	317.65	3.4208	3	3	4	0.743321	0	69.56	0.194138	0.352021	0.943965	0.807007	0.356205	0.410323	0.78764	0.117676	0.0541024	0.699196	0.460713	0.470584	0.00450767	0.966262	0.999944	0.00667502	0.0471208	0.72938	0.111887	0.0421189	0.223101
O=C(Nc1cc(F)ccc1O)c1c(O)ccc(Cl)c1F	114437	1	6762	0.597848	0.698505	-3.63758	0.595723	1	real	22	88056	Nc1cc(F)ccc1O	22377539	O=C(O)c1c(O)ccc(Cl)c1F			O=C(Nc1cc(C(F)(F)F)ccc1O)Nc1cc(C(F)(F)F)ccc1O	0.592593	Oc1ccc(Cl)cc1	0.538462	299.66	3.2817	3	3	4	0.745364	0	69.56	0.362422	0.436477	0.932406	0.940647	0.505761	0.351533	0.824097	0.158307	0.199398	0.718625	0.720039	0.415678	0.00633677	0.957502	0.999966	0.00702364	0.0251957	0.767534	0.164507	0.0647129	0.271315
CN(C(=O)C(=O)c1ccc(Br)cc1O)c1ccccc1F	120903	1	9881	0.526755	0.633707	-3.97355	0.534115	1	real	22	82320	CNc1ccccc1F	2067572	O=C(O)C(=O)c1ccc(Br)cc1O			O=c1cccccc1O	0.5625	Nc1ccc(C(=O)O)c(O)c1	0.545455	352.159	3.1395	3	1	4	0.682137	0	57.61	0.101305	0.867285	0.917694	0.728234	0.739099	0.783835	0.73722	0.216816	0.267287	0.740617	0.460474	0.301185	0.0072674	0.887246	0.999977	0.00436845	0.0103439	0.496557	0.0725356	0.0087592	0.0962805
O=C(Nc1c(O)ccc(Cl)c1F)C(=O)c1ccc(Cl)s1	109415	1	4374	0.696962	0.805498	-3.87001	0.680378	1	real	527	26336538	Nc1c(O)ccc(Cl)c1F	3745852	O=C(O)C(=O)c1ccc(Cl)s1			O=C1C=CC(=O)c2c(O)ccc(O)c21	0.5	Oc1ccc(Cl)cc1	0.538462	334.155	3.721	4	2	4	0.5107	0	66.4	0.285993	0.496677	0.912178	0.868277	0.47917	0.504973	0.828666	0.09041	0.274169	0.643301	0.718596	0.292949	0.00862754	0.977828	0.999951	0.0149263	0.0202029	0.828762	0.130348	0.0429404	0.23347
O=C(Nc1c(O)ccc(Br)c1F)C(=O)c1ccc(F)cc1	113034	1	6086	0.624107	0.726279	-3.67509	0.612885	1	real	22	8613244	Nc1c(O)ccc(Br)c1F	3727490	O=C(O)C(=O)c1ccc(F)cc1			O=C1C=CC(=O)c2c(O)ccc(O)c21	0.5	Oc1ccc(Cl)cc1	0.384615	356.122	3.2543	3	2	4	0.504131	0	66.4	0.187928	0.534508	0.951607	0.725319	0.345028	0.547113	0.691719	0.152073	0.151131	0.631146	0.278433	0.452279	0.00945699	0.971001	0.999845	0.0116515	0.0267851	0.640298	0.0358858	0.0132428	0.238178
O=C(NCC(F)(F)c1ccc(Cl)c(Cl)c1)c1ccc(Cl)c(O)c1O	112128	2	5638	0.790619	0.903295	-3.95054	0.78905	1	real	22	26397582	NCC(F)(F)c1ccc(Cl)c(Cl)c1	3753222	O=C(O)c1ccc(Cl)c(O)c1O			Oc1c(O)c(Cl)c(Cl)c(Cl)c1Cl	0.6	Oc1ccc(Cl)cc1	0.538462	396.604	4.5798	3	3	4	0.662647	0	69.56	0.0910673	0.600149	0.762623	0.966887	0.925438	0.412453	0.956587	0.284582	0.418573	0.688187	0.932061	0.638316	0.00982608	0.748402	0.999916	0.00561022	0.00734962	0.386826	0.433392	0.151776	0.315233
O=C(Nc1cc(Br)cc(F)c1O)C(=O)c1ccc(F)cc1	109800	2	4557	0.745183	0.857129	-3.96528	0.750362	1	real	22	76050	Nc1cc(Br)cc(F)c1O	3727490	O=C(O)C(=O)c1ccc(F)cc1			Cc1ccc(Cl)cc1NC(=O)/C(O)=C/C(=O)c1ccc(F)cc1	0.463415	Oc1ccc(Cl)cc1	0.384615	356.122	3.2543	3	2	4	0.504131	0	66.4	0.19689	0.63818	0.941541	0.836528	0.389728	0.565419	0.765853	0.164209	0.197021	0.643295	0.354708	0.423657	0.0102166	0.9743	0.99991	0.0104996	0.0180573	0.698285	0.0353062	0.0120681	0.212166
O=C(Nc1c(O)ccc(Br)c1F)c1ccc(C(F)(F)F)s1	111044	1	5147	0.611881	0.72051	-3.95898	0.598626	1	real	22	8613244	Nc1c(O)ccc(Br)c1F	2021049	O=C(O)c1ccc(C(F)(F)F)s1			O=C(Nc1cc(C(F)(F)F)ccc1O)Nc1cc(C(F)(F)F)ccc1O	0.555556	Oc1ccc(Cl)cc1	0.384615	384.148	4.6264	3	2	4	0.586318	0	49.33	0.198715	0.767498	0.88397	0.977495	0.617193	0.441957	0.853792	0.234194	0.202062	0.654138	0.608347	0.455173	0.0113103	0.924053	0.999958	0.0252595	0.0529697	0.700435	0.264719	0.0789453	0.48579
Cc1ccc(C(=O)N2CSC(C)C2)c(O)c1O	116061	1	7560	0.676181	0.763423	-2.99479	0.671814	1	real	22	3399982	CC1CNCS1	546551	Cc1ccc(C(=O)O)c(O)c1O			Cc1cc(O)cc(C)c1O	0.571429	Cc1cc(O)cc(C)c1Cl	0.4375	253.323	1.94122	4	2	4	0.750874	1	60.77	0.352006	0.737153	0.832257	0.589079	0.391211	0.341469	0.197539	0.169774	0.0174178	0.627639	0.204529	0.106004	0.0114843	0.479395	0.999894	0.00655087	0.00702437	0.160903	0.0290447	0.0324829	0.252923
O=C(NC(c1ccc(Br)cc1)C(F)(F)F)c1ccc(Cl)c(O)c1O	104277	1	1946	0.795408	0.904261	-3.78489	0.779137	1	real	22	7987065	NC(c1ccc(Br)cc1)C(F)(F)F	3753222	O=C(O)c1ccc(Cl)c(O)c1O			Oc1c(O)c(Cl)c(Cl)c(Cl)c1Cl	0.6	Oc1ccc(Cl)cc1	0.538462	424.6	4.5471	3	3	4	0.633426	1	69.56	0.0692336	0.559339	0.747618	0.86041	0.923263	0.494458	0.96422	0.125075	0.226987	0.695522	0.746862	0.706801	0.0121794	0.766759	0.999897	0.00229316	0.00540467	0.253182	0.274296	0.136662	0.43169
O=C(Nc1ccc(C(F)(F)F)s1)c1ccc(Cl)c(O)c1O	102989	1	1304	0.730058	0.833726	-3.63209	0.723154	1	real	22	26668237	Nc1ccc(C(F)(F)F)s1	3753222	O=C(O)c1ccc(Cl)c(O)c1O			Oc1c(O)c(Cl)c(Cl)c(Cl)c1Cl	0.6	Oc1ccc(Cl)cc1	0.538462	337.706	4.0838	4	3	4	0.723031	0	69.56	0.237778	0.627097	0.80388	0.973011	0.648673	0.330539	0.795434	0.152947	0.228191	0.651031	0.64772	0.438282	0.0127403	0.911802	0.999915	0.0169163	0.0330739	0.685648	0.317163	0.160247	0.518101
O=C(NC(c1ccccc1C(F)(F)F)C(F)(F)F)c1ccc(Cl)c(O)c1O	109221	2	4275	0.788221	0.891434	-3.55475	0.779292	1	real	22	12499679	NC(c1ccccc1C(F)(F)F)C(F)(F)F	3753222	O=C(O)c1ccc(Cl)c(O)c1O			Oc1c(O)c(Cl)c(Cl)c(Cl)c1Cl	0.6	O=C(O)C(O)c1ccccc1	0.555556	413.701	4.8034	3	3	4	0.499728	1	69.56	0.0494076	0.525755	0.742792	0.787209	0.891915	0.429626	0.875475	0.156624	0.19715	0.701876	0.775789	0.694137	0.0129882	0.56209	0.999672	0.00352295	0.00580802	0.0577359	0.218943	0.145757	0.364195
CCCCN(CC(F)(F)F)C(=O)c1ccc(Cl)c(O)c1O	103126	2	1364	0.640458	0.718793	-2.65573	0.624288	1	real	22	624872	CCCCNCC(F)(F)F	3753222	O=C(O)c1ccc(Cl)c(O)c1O			Oc1c(O)c(Cl)c(Cl)c(Cl)c1Cl	0.6	CCCCCCCCCCCCCCCCCCCCCCO	0.538462	325.714	3.5558	3	2	4	0.813773	0	60.77	0.107782	0.791279	0.680545	0.844223	0.83393	0.347458	0.790272	0.189576	0.150982	0.706355	0.6101	0.590856	0.013147	0.385042	0.999869	0.00655639	0.00765287	0.0981243	0.278615	0.164219	0.426192
CC1CN(C(=O)c2cc(Cl)c(Cl)cc2O)CS1	114857	1	6975	0.645834	0.756139	-3.99557	0.657251	1	real	22	3399982	CC1CNCS1	5155413	O=C(O)c1cc(Cl)c(Cl)cc1O			Oc1c(O)c(Cl)c(Cl)c(Cl)c1Cl	0.5	Cc1cc(O)cc(C)c1Cl	0.5	292.187	3.234	3	1	4	0.863567	1	40.54	0.194367	0.813927	0.803272	0.953756	0.883764	0.378426	0.674547	0.287211	0.241681	0.734945	0.692965	0.20816	0.013795	0.681069	0.999975	0.00664043	0.0100004	0.475708	0.284473	0.0983042	0.306882
O=C(N[C@@H]1CCCC[C@H]1C(F)(F)F)c1ccc(Cl)c(O)c1O	115601	1	7332	0.539302	0.640505	-3.71912	0.549217	1	real	22	23543826	N[C@@H]1CCCC[C@H]1C(F)(F)F	3753222	O=C(O)c1ccc(Cl)c(O)c1O			Oc1c(O)c(Cl)c(Cl)c(Cl)c1Cl	0.6	Oc1ccc(Cl)cc1	0.538462	337.725	3.6021	3	3	4	0.722112	2	69.56	0.222129	0.866488	0.918119	0.853424	0.5823	0.481609	0.55345	0.214002	0.0565037	0.746273	0.738399	0.446654	0.0138995	0.541601	0.999977	0.00957245	0.0257191	0.332464	0.230323	0.137005	0.359868
[truncated: 82 more rows]
[truncated: 82 more columns]

## Sheet: Synthesized Molecules
smiles	Paper_ID	ClinTox_drugbank_approved_percentile	s_aureus_activity	solubility	train_hits_tversky_nearest_neighbor	train_hits_tversky_nearest_neighbor_similarity	chembl_tversky_nearest_neighbor	chembl_tversky_nearest_neighbor_similarity	RN4220	RN_4220_hit	PAO1	BW 251133	KP 43816	EF 19434	AB ATCC 17978	USA 300	C216	C217	C219	C221	CREAM-assay diffusibility
[truncated: 198 more rows]
