# Supplementary material for: SyntheMol-RL: a flexible reinforcement learning framework for designing easily synthesizable antibiotics
Source: Mol Syst Biol. 2026 Apr 23;22(6):833–67. doi: 10.1038/s44320-026-00206-9 (PMC13230741; doi:10.1038/s44320-026-00206-9)
Supplement: Supplementary file 14 — Dataset EV12 [file 44320_2026_206_MOESM14_ESM.xlsx]

## Sheet: Info
Dataset EV12. GFlowNet and REINVENT 4 control experiments.
Tabs
	Molecules generated by GFlowNet using a three-component reward: (1) antibacterial efficacy Chemprop-RDKit model ("S. aureus"), (2) aqueous solubility Chemprop-RDKit model ("Solubility"), (3) synthetic accessibility score ("sa_score"), and (4) molecular weight ("molecular_weight").
	Statistics from the filtering steps that reduce the GFlowNet generated molecules to novel, diverse hit compounds (with good synthetic accessibility, sa_score <= 4, and good molecular weight, molecular_weight <= 600).
	The top 20 novel, diverse hit compounds (with good synthetic accessibility and molecular weight) generated by GFlowNet (sorted by "S. aureus" predicted antibacterial activity).
	Molecules generated by REINVENT 4 using a four-component reward: (1) antibacterial efficacy Chemprop-RDKit model ("Antibiotic (raw)"), (2) aqueous solubility Chemprop-RDKit model ("Solubility (raw)"), (3) synthetic accessibility score ("SAScore (raw)"), and (4) molecular weight ("MolecularWeight (raw)").
	Statistics from the filtering steps that reduce the REINVENT 4 generated molecules to novel, diverse hit compounds (with good synthetic accessibility, SAScore <= 4, and good molecular weight, MolecularWeight <= 600).
	The top 20 novel, diverse hit compounds (with good synthetic accessibility and molecular weight) generated by REINVENT 4 (sorted by "Antibiotic (raw)" predicted antibacterial activity).

## Sheet: GFlowNet Generated
smiles	r	S. aureus	Solubility	sa_score	molecular_weight	pref_0	pref_1	pref_2	pref_3	ci_beta	train_hits_tversky_nearest_neighbor	train_hits_tversky_nearest_neighbor_similarity	chembl_tversky_nearest_neighbor	chembl_tversky_nearest_neighbor_similarity
CC(=O)NCC1CCN(c2ccc(CN)c(N)c2CCCNNCN)C1	0.6529766917228699	0.00405229	-0.655288	3.55387	363.51000000000016	0.0105524	0.564034	0.1994839459657669	0.2259294986724853	60	CC(=O)NC[C@H]1CN(c2ccc(C(C)=O)cc2)C(=O)O1	0.5384615384615384	C1N2CN3CN1CN(C2)C3	0.5
C=Cc1c(C[NH3+])ccc(-c2ccc(NCc3cc(O)cc(-c4ccccc4)c3)cc2)c1C[NH3+]	0.6935842037200928	0.9350680112838744	-5.02653	3.151426136493683	437.58700000000016	0.2751849293708801	0.0932222	0.4133417010307312	0.2182511538267135	60	CC(C)(c1ccc(O)c(-c2ccccc2)c1)c1ccc(O)c(-c2ccccc2)c1	0.5	Oc1ccc(Cl)cc1	0.46153846153846156
CCC1CC(c2cncc(COC[NH3+])c2C(C)=CCNCOC(C)C)CCO1	0.5575891733169556	0.2187922000885009	-1.28348	4.592934310436249	392.5640000000002	0.0791351	0.3249052464962005	0.3519374132156372	0.2440221905708313	60	Cc1cc(O)cc(C)c1O	0.5	Cc1cc(O)cc(C)c1Cl	0.4375
NCCCCNCCCN	0.9424193501472472	0.0115311	1.309320092201233	2.122427225112915	145.25	0.0313304	0.1306143999099731	0.012096	0.8259592056274414	60	C#CCCCCNC(=O)CI	0.2	CCCCCCC(C)NN	0.2
C=Cc1ccc(CCNCC)c(C2C(N)CC(C=C)CC2Cl)c1	0.6148419380187988	0.6635252237319946	-2.54936	4.353486001491547	332.9190000000001	0.123577	0.3436278998851776	0.1433318257331848	0.3894630968570709	60	Nc1cc2ccccc2cc1N	0.4285714285714285	Cc1cc(O)cc(C)c1Cl	0.3125
CCc1c(-c2ccccc2)cccc1-[n+]1cccc(-c2ccc(-c3ccc(CN)c(N)c3C(=O)O)cn2)c1	0.610147	0.5027317404747009	-4.64516	3.0327319502830505	501.6100000000003	0.1081962808966636	0.2290539294481277	0.5777032375335693	0.0850466	60	O=C(O)c1ccc(-c2ccc(N(c3ccc(-c4ccc(C(=O)O)cc4)cc3)c3ccc(-c4ccc(C(=O)O)cc4)cc3)cc2)cc1	0.5238095238095238	NCc1ccc(S(N)(=O)=O)cc1	0.5
CCc1cc(O)cc(C[NH3+])c1CCC=CC=Cc1ccc(O)cc1	0.659478	0.8720889687538147	-3.90376	3.173592984676361	324.444	0.1640851646661758	0.2570432722568512	0.0815182	0.4973534047603607	60	Oc1cc(O)cc(/C=C/c2ccc(Br)cc2)c1	0.5909090909090909	Oc1ccc(Cl)cc1	0.6153846153846154
C=CCCc1ccc(-c2ccccc2CC)c(C2CCCCC2c2ccc(CC)cc2CC)c1	0.5938578248023987	0.7220216393470764	-6.83935	3.282285749912262	450.7100000000003	0.1837388724088668	0.1279476732015609	0.4700395464897156	0.2182738929986953	60	O=C1C=CC(=O)c2cc3ccccc3cc21	0.5	NCc1ccc(S(N)(=O)=O)cc1	0.4
CC=Cc1c(C[NH3+])c(C[NH3+])cc(C(C)=CCC)c1-c1cccc(CC)c1O	0.6938931345939636	0.9545079469680786	-4.527	4.018686771392822	366.54900000000015	0.4311451911926269	0.270394	0.0304708	0.2679902017116546	60	Cc1cc(O)cc(C)c1O	0.5	CCN(CC)CCOC(=O)c1cccc(-c2ccccc2)c1O	0.41025641025641024
C=Cc1cc(C=C)c(NC)c(Cl)c1CCC=CC=CC=N	0.6494539976119995	0.3193081021308899	-4.91731	3.871467292308808	300.833	0.1335190385580063	0.053141	0.3103454411029815	0.5029944777488708	60	Oc1c(O)c(Cl)c(Cl)c(Cl)c1Cl	0.4	Cc1cc(O)cc(C)c1Cl	0.5
C=C(C)c1ccc(-c2cccc(C[NH3+])c2)c(C=C(C)c2cccc(CN)c2CCO)c1	0.6219721436500549	0.8806480169296265	-3.86112	3.227187275886536	413.5850000000002	0.2387732565402984	0.1309795528650283	0.2113275229930877	0.4189196527004242	60	Nc1cc2ccccc2cc1N	0.4285714285714285	NCc1ccc(S(N)(=O)=O)cc1	0.45
C=Cc1ccccc1C(C)=Cc1cc(-c2cccc(C(=N)N)c2C2CC2)cc(C[NH3+])c1CC	0.8069811463356018	0.9633954167366028	-4.19463	3.4316826462745667	436.6230000000003	0.5978555679321289	0.0240778	0.2072594463825225	0.1708071529865265	60	Nc1cc2ccccc2cc1N	0.5	CCc1cc(C(N)=S)ccn1	0.4074074074074074
CNNCc1cc(C2CCCC(O)C2)c(O)c(C2C=CCCC2)c1CCN	0.4611203670501709	0.0593522	-2.6768	4.302715539932251	373.5410000000002	0.1960918456315994	0.3827020525932312	0.1619376838207245	0.2592684030532837	60	Cc1cc(O)cc(C)c1O	0.5	NNCC1CCCCC1	0.4117647058823529
CCCOC1C(C)C(C=C(C)C)C(C[NH3+])C(C(=N)N)C1c1ccc(CC)cc1	0.5653741359710693	0.8116302490234375	-1.79431	4.82378	386.6040000000001	0.0138038	0.2641774713993072	0.3395555913448334	0.3824631869792938	60	N=C(N)c1ccc(OCCCCCCCOc2ccc(C(=N)N)cc2)cc1	0.5	NCc1ccc(S(N)(=O)=O)cc1	0.4
CCCNc1c(O)ccc(O)c1CCCCc1ccc(C)cc1	0.7668454647064209	0.8383529782295227	-4.90008	2.222305178642273	313.441	0.125527	0.0279115	0.3042635023593902	0.5422974824905396	60	CCCCCCCCCc1ccc(B(O)O)cc1	0.6	CCCCCCCCCCCCCCCCCCCCCCO	0.46153846153846156
C=Cc1cccc(-c2c(C[NH3+])cc(-c3ccccc3)cc2CCc2ccccc2COC[NH3+])c1	0.501903	0.9295056462287904	-5.08174	3.2053460478782654	450.6260000000003	0.2090312540531158	0.3556469678878784	0.0526903	0.3826314210891723	60	Oc1cc(O)cc(/C=C/c2c(O)cccc2O)c1	0.4347826086956521	O=C(O)C(O)c1ccccc1	0.3888888888888889
N=C(N)c1cc(-c2c(-c3ccccc3)ccc(O)c2-c2ccc(-c3ccccc3)cc2)ccc1-c1ccc(-c2ccccc2)cc1	0.7493345141410828	0.8641963601112366	-6.05139	2.337905168533325	592.7420000000003	0.251873	0.1507051289081573	0.5740783214569092	0.0233438	60	CC(C)(c1ccc(O)c(-c2ccccc2)c1)c1ccc(O)c(-c2ccccc2)c1	0.5769230769230769	Nc1ccc(C(=O)O)c(O)c1	0.45454545454545453
CCCc1c(CC)cc(-c2ccccc2)cc1CCc1ccc(-c2ccccc2C(=N)N)s1	0.6971193552017212	0.8013055324554443	-4.89585	2.604277491569519	452.66700000000014	0.3026092052459717	0.0636806	0.4366955757141113	0.1970145851373672	60	OCc1ccc(-c2ccc(-c3ccc(CO)s3)o2)s1	0.5454545454545454	O=C(O)C(O)c1ccccc1	0.4444444444444444
CNc1ccccc1-c1cccc(-c2ccc(-c3ccccc3)c(-c3cc(C4CCOC4)ccc3C(C)C)c2C[NH3+])c1	0.8361368179321289	0.93335	-5.89914	3.4783997535705566	553.7700000000003	0.5976874232292175	0.0161958	0.3758583068847656	0.0102585	60	c1ccc2c(c1)[IH2+3]c1ccccc1-2	0.5	O=C(O)C(O)c1ccccc1	0.3888888888888889
[NH3+]CCNCNc1cc(-c2ccc(-c3ccccc3)cc2)cc(F)c1-c1ccc(-c2ccccc2)cc1	0.6655351519584656	0.9246466159820556	-6.74028	2.7056424617767334	488.63000000000017	0.0254344	0.166641	0.7109562754631042	0.096968	60	Nc1cc2ccccc2cc1N	0.4285714285714285	Cc1cc(NCCCCCCCCCCNc2cc(C)nc3ccccc23)c2ccccc2n1	0.3870967741935484
N=Cc1c(C2=CCCCC2)c(N)cc(C[NH3+])c1-c1cccc(C2CCCC(c3cccc(CN)c3)C2)c1	0.5327408909797668	0.9257785081863404	-4.46009	4.175962388515472	493.71900000000034	0.1909804791212082	0.5780457854270935	0.172589	0.0583848	60	Nc1cc2ccccc2cc1N	0.5714285714285714	NCc1ccc(S(N)(=O)=O)cc1	0.6
C=Cc1c(CC)ccc(-c2cc(O)c(C3CC3)c(C3CC3)c2C=C)c1C(=C)C	0.7197307348251343	0.944997	-7.29265	3.279183506965637	370.5360000000002	0.4618666768074035	0.112454	0.100096	0.3255834877490997	60	Oc1c(I)cc(I)cc1I	0.5	Oc1ccc(Cl)cc1	0.38461538461538464
NCc1cccc(-c2ccc[n+](C[NH3+])c2)c1-c1ccccc1-c1cccc(-c2ccc(-c3ccccc3)cc2N)n1	0.5961288809776306	0.8795119524002075	-4.25881	3.084150433540344	535.695	0.1887314319610595	0.3898921310901642	0.3332540690898895	0.0881224	60	Nc1cc2ccccc2cc1N	0.7142857142857143	[O-][n+]1cc[n+]([O-])c2ccccc21	0.4666666666666667
CC(C)c1ccc(-c2ccccc2)c(CCc2c(N)cc(CO)cc2C[NH3+])c1O	0.6449941396713257	0.7540289759635925	-4.00975	3.0470667481422424	391.53500000000014	0.1564021110534668	0.2426873296499252	0.4377759993076324	0.1631345599889755	60	Nc1cc2ccccc2cc1N	0.6428571428571429	O=C(O)C(O)c1ccccc1	0.4444444444444444
CC=CC=CC1CCC(c2ccc(CN)cc2C=CC)=CC1CCC(C)C	0.5191628932952881	0.5358086228370667	-4.93165	4.108302056789398	363.58900000000017	0.1665653735399246	0.3173186182975769	0.1572143584489822	0.3589016497135162	60	COc1cc(C[C@@H](C)[C@@H](C)Cc2ccc(O)c(OC)c2)ccc1O	0.3703703703703703	NCc1ccc(S(N)(=O)=O)cc1	0.5
N=C(N)C1CCCC(c2cc(-c3cccc(-c4cccc(C[NH3+])c4C[NH3+])c3)ccc2CCC2C=CCCC2)C1	0.6350199580192566	0.9647420048713684	-3.51853	4.518295407295227	522.7810000000004	0.2966539561748504	0.5367766618728638	0.1638396382331848	0.00272977	60	Nc1cc2ccccc2cc1N	0.4285714285714285	Oc1ccc(Cl)cc1	0.38461538461538464
CNNCc1ccc(C[NH3+])c(-c2ccc(-c3cccc(C(=N)N)c3C[NH3+])c(Cl)c2)c1	0.5296533703804016	0.3957617878913879	-2.03751	3.5251399278640747	424.9800000000001	0.165087	0.730584	0.0111743	0.0931555	60	COc1ccc(Cc2ccc(NC(N)=O)cc2)cc1-c1cccc(Cl)c1	0.4666666666666667	Oc1ccc(Cl)cc1	0.46153846153846156
CCc1cc(O)c(O)c(C=CC[NH3+])c1C=CCCc1ccccc1	0.7217971682548523	0.9108706712722778	-3.59211	3.227222681045532	324.444	0.2102989703416824	0.1029437184333801	0.1575048416852951	0.5292524695396423	60	O=c1cccccc1O	0.625	Nc1ccc(C(=O)O)c(O)c1	0.45454545454545453
[NH3+]CC1CCCC(c2cc(-c3ccccc3)ccc2C2CCCC(C3CCCCC3C3CC(C4CCCN4)CCC3C[NH3+])C2)C1	0.6478686332702637	0.9148011803627014	-5.08824	5.165935695171356	612.0030000000002	0.6023719906806946	0.2103025615215301	0.042887	0.1444384753704071	60	Nc1cc2ccccc2cc1N	0.5	NNCC1CCCCC1	0.47058823529411764
CNc1cc(C(=N)N)cc(C=CCCN)c1CCc1ccccc1O	0.608745	0.2118154466152191	-1.75346	2.9144046902656555	338.45500000000004	0.123803	0.278066	0.2071123719215393	0.3910195231437683	60	O=c1cccccc1O	0.5625	Oc1ccc(Cl)cc1	0.38461538461538464
NCc1cccc(-c2ccc(CN)c(-c3ncc(-c4ccccc4)cc3-c3cccc(N)c3)c2-c2ccccc2)c1	0.6246123313903809	0.5371649861335754	-5.1873	2.643759071826935	532.6910000000001	0.1915835589170456	0.2783451378345489	0.5189112424850464	0.01116	60	Nc1cc2ccccc2cc1N	0.5714285714285714	NCc1ccc(S(N)(=O)=O)cc1	0.5
CNCc1cccc(OCN)c1NCOCC(=O)NC(=N)N	0.7158921957015991	0.00205707	-0.502758	3.233848810195923	310.35799999999995	0.000418341	0.181513	0.0140832	0.8039858937263489	60	Cc1c2ccccc2c(CSC(=N)N)c2ccccc12	0.4642857142857143	NNC(=O)c1ccncc1	0.42857142857142855
C=C(C)C1C(N)CCCC1c1c(CCc2ccc(C[NH3+])s2)ccc(N)c1CN	0.5853316783905029	0.5331611037254333	-1.4413	4.504335582256317	399.6280000000001	0.1372309923171997	0.5078418850898743	0.2179600596427917	0.1369670778512954	60	Nc1cc2ccccc2cc1N	0.4285714285714285	NNCC1CCCCC1	0.35294117647058826
[NH3+]Cc1ccc(C[NH3+])c(-c2c(NCc3ccccc3)cccc2-c2cc(C3CCCCC3)ccc2-c2ccccc2)c1	0.7151846885681152	0.9490816593170166	-5.21576	3.104323327541352	553.7940000000004	0.6477654576301575	0.1852515041828155	0.0273672	0.1396157890558242	60	c1ccc(CNc2nc(NCc3ccccc3)c3ccccc3n2)cc1	0.5	NNCC1CCCCC1	0.47058823529411764
[NH3+]Cc1ccc(C[NH3+])c(-c2ccc(C3CCCCC3C3CC=CCC3)c(-c3cc(-c4ccccc4)ccc3C3CCOC3)c2)c1	0.681162	0.9366015195846558	-5.43998	4.585852205753326	598.8750000000001	0.520915	0.1528247147798538	0.2381210774183273	0.0881396	60	O=C(O)[C@H](Cc1ccc(-c2ccccc2)cc1)Oc1ccc(-c2ccccc2)cc1	0.4333333333333333	NN(Cc1ccccc1)CC1COc2ccccc2O1	0.38235294117647056
Cc1cccc(-c2ccc(-c3c(-c4cccc(-c5ccccc5)c4)ccc(C(F)(F)F)c3C=Cc3ccccc3)cn2)c1	0.6206395626068115	0.478756	-7.93786	2.63588	567.6540000000001	0.1135875731706619	0.1500333100557327	0.657217	0.0791619	60	CC(C)c1c(O)cc(/C=C/c2ccccc2)cc1O	0.5384615384615384	Cc1cnc(NS(=O)(=O)c2ccc(N)cc2)nc1	0.3333333333333333
CC(=CC(=N)N)C1CCC(C=CCCC2CC2)C(C(=N)N)C1CCC[NH3+]	0.5467186570167542	0.4444042146205902	-1.52154	5.23214	360.57000000000016	0.3330608010292053	0.2726394236087799	0.0352347	0.3590651154518127	60	CCCCCCCCCCCCC/C=C/C(O)C(N)CO	0.3214285714285714	NNCC1CCCCC1	0.35294117647058826
CCCC=COCCCc1cc(C[NH3+])c(C2CC2)cc1NC	0.6654142737388611	0.537676	-2.17064	3.474265933036804	303.47	0.0971033	0.2807349860668182	0.3089306652545929	0.3132310807704925	60	CCN(CC=Cc1ccc(C2CCCCC2)c(Cl)c1)C1CCCCC1	0.3809523809523809	CCCCCCCCCCCCCCCCCCCCCCO	0.38461538461538464
CC=Cc1ccc(-c2cc(-c3ccccc3)cc(C3CCCCC3)c2)c(-c2cc(-c3ccccc3)c(CC)c(-c3cccc4ccccc34)c2)c1	0.6785123944282532	0.7894414663314819	-6.70985	2.930217921733856	658.9290000000004	0.5996298789978027	0.1740005314350128	0.2090912610292434	0.0172783	60	Nc1cc2ccccc2cc1N	0.5714285714285714	NNCC1CCCCC1	0.4117647058823529
CCc1cc(O)cc(-c2cc(-c3ccc[nH]3)cc(-c3cccc(-c4cccc(C[NH3+])c4)c3)c2NC)c1	0.8119878172874451	0.9478937983512878	-6.15597	3.124244630336761	474.6280000000002	0.5520946979522705	0.0217511	0.3309761583805084	0.095178	60	Cc1cc(O)cc(C)c1O	0.5714285714285714	Cc1cc(O)cc(C)c1Cl	0.5625
CC=CCNCCCNCCC=CNCC	0.8204135894775391	0.00604635	-0.0317236	3.278510808944702	225.38	0.0604773	0.2421865314245224	0.0289051	0.6684310436248779	60	CCCCC/C=C\C/C=C\C/C=C\C/C=C\CCCC(=O)O	0.32	CCCCCCCCCCCCCCCCCCCCCCO	0.3076923076923077
CNc1cc(CCCCc2cc(CN)cnc2CCC[NH3+])cnc1NC	0.6955279111862183	0.1412188410758972	-0.149008	3.372550129890442	357.52600000000007	0.0214855	0.596675	0.3163066506385803	0.0655329	60	CCCCCCCCCc1ccc(B(O)O)cc1	0.36	NCc1ccc(S(N)(=O)=O)cc1	0.4
CNC=CCNc1ccnc(-n2nccc2-c2cc(C(C)C)ccc2-c2cccnc2)c1C	0.5746076107025146	0.1643814146518707	-4.34463	3.158127903938293	438.5790000000002	0.0149405	0.3526846468448639	0.4892295897006988	0.1431452631950378	60	Cc1cc(O)cc(C)c1O	0.5	NC(=O)c1cnccn1	0.47619047619047616
NCc1ccc(-c2c(-c3cc(F)cc(C4CC4)c3C3CC3)cccc2C2CCCN2)cc1C[NH3+]	0.6935367584228516	0.9457438588142396	-4.65079	3.734121561050415	456.62900000000025	0.4547869861125946	0.0512386	0.1977410614490509	0.2962333261966705	60	Nc1cc2ccccc2cc1N	0.5	NCc1ccc(S(N)(=O)=O)cc1	0.4
CCc1cccc(-c2cccc(C3CCC(CN)C(C[NH3+])C3)c2-c2c(C)cccc2CN)c1	0.662088	0.954572	-3.43746	3.9354036450386047	442.6710000000002	0.4350674152374267	0.3114746510982513	0.0038836	0.2495743483304977	60	Cc1cc(O)cc(C)c1O	0.4285714285714285	NCc1ccc(S(N)(=O)=O)cc1	0.45
Cc1ccc(-c2c(N)cc(N)cc2CCc2cccc(N(C)C)c2)cc1C[NH3+]	0.5968775749206543	0.787714	-3.15407	2.9233144521713257	375.5400000000001	0.1384884715080261	0.6172013282775879	0.2171246111392974	0.0271856	60	Nc1cc2ccccc2cc1N	0.5714285714285714	Cc1cc(O)cc(C)c1Cl	0.375
NCc1cc(C=CC2CCCCC2)c(C=CCCc2cccs2)c(-c2ccc(O)cc2)c1	0.6011189222335815	0.8770808577537537	-5.57572	2.92563	443.656	0.3334709703922272	0.3225697576999664	0.1828517168760299	0.1611075550317764	60	Nc1cc2ccccc2cc1N	0.5	Oc1ccc(Cl)cc1	0.6153846153846154
CCCc1cc(C=Cc2cccc(CCN)c2)cc(CCC)c1	0.6710584759712219	0.4365481436252594	-5.28832	2.2527326941490173	307.48100000000005	0.1353576481342315	0.1466313600540161	0.2898624539375305	0.4281485378742218	60	Oc1cc(O)cc(/C=C/c2c(O)cccc2O)c1	0.4782608695652174	NCc1ccc(S(N)(=O)=O)cc1	0.45
CCc1ccccc1-c1cccc(-c2ccc(-c3c(-c4cccc(C5=CCCCC5)c4)cc(-c4ccccc4)cc3-c3cccc4ccccc34)cc2)c1	0.6712918877601624	0.84616	-6.37381	2.8653674721717834	692.9460000000003	0.7025771737098694	0.1294877678155899	0.0545702	0.1133648678660392	60	Nc1cc2ccccc2cc1N	0.5714285714285714	CCN(CC)CCOC(=O)c1cccc(-c2ccccc2)c1O	0.41025641025641024
C=Cc1cc(C[NH3+])ccc1-c1ccc(C=Cc2ccc(O)c(Cl)c2)cc1C[NH3+]	0.6265175342559814	0.981577	-4.92438	3.439633786678314	392.9300000000002	0.1801487654447555	0.1780139952898025	0.2503448724746704	0.3914923965930938	60	Oc1c(O)c(Cl)c(Cl)c(Cl)c1Cl	0.5	Oc1ccc(Cl)cc1	0.5384615384615384
CNCc1c(C=CCCC[NH3+])cc(C(C)C)c(N)c1CN	0.6361520886421204	0.3286241888999939	-0.56104	3.645784616470337	291.463	0.163198	0.6070684790611267	0.0608498	0.1688841134309768	60	COc1cc(Cc2cnc(N)nc2N)c(C(C)C)cc1OC	0.3783783783783784	CCCCCCC(C)NN	0.35
CCc1cc(-c2ccccc2)cc(C(=N)N)c1-c1ccc(C2CCCC(C[NH3+])C2)c(C[NH3+])c1C[NH3+]	0.6615026593208313	0.9368771314620972	-1.88861	4.52766	472.7010000000004	0.3803772032260895	0.2855941951274872	0.1151288971304893	0.2188997119665146	60	Nc1cc2ccccc2cc1N	0.5	NNCC1CCCCC1	0.47058823529411764
C=Cc1cc(O)ccc1-c1ccc(C(=O)[O-])c(-c2ccc(-c3ccccc3)c(C(C)C)c2C=C)c1	0.7379619479179382	0.893318	-6.15067	3.0519843101501465	459.56500000000017	0.6579204797744751	0.0996773	0.0896114	0.1527908146381378	60	CC(C)c1c(O)cc(/C=C/c2ccccc2)cc1O	0.6153846153846154	O=C(O)C(O)c1ccccc1	0.6111111111111112
[NH3+]CC=Cc1ccc(-c2ccc(-c3ccccc3)cc2-c2cc[nH]c2)cc1-c1cccc(-c2cc[nH]c2)c1-c1ccccc1	0.7185689806938171	0.9449885487556458	-6.25059	3.257366418838501	568.7440000000003	0.5733699202537537	0.0720608	0.1933351904153823	0.161234	60	c1ccc2c(c1)[IH2+3]c1ccccc1-2	0.5	[O-][n+]1cc[n+]([O-])c2ccccc21	0.4
CC=Cc1ccc(-c2cccc(C(=N)N)c2)c(-c2cccc(-c3c(CC)ccc(-c4cccc5ccccc45)c3C[NH3+])c2)c1	0.6131433844566345	0.9701340198516846	-4.34482	3.0553349256515503	572.7760000000002	0.4828186333179474	0.2894661724567413	0.0175091	0.2102060914039611	60	Nc1cc2ccccc2cc1N	0.6428571428571429	CCc1cc(C(N)=S)ccn1	0.4444444444444444
CCc1ccc(-c2ccc(C3CCCCC3C[NH3+])cc2N2CCC(c3ccccc3-c3ccccc3C[NH3+])C2)cc1	0.5950561761856079	0.940345	-4.31725	4.073424220085144	545.8150000000002	0.2081609964370727	0.3725343346595764	0.3657371401786804	0.0535675	60	c1ccc2c(c1)[IH2+3]c1ccccc1-2	0.5	[O-][n+]1cc[n+]([O-])c2ccccc21	0.4
CCc1ccc(C=Cc2c(-c3ccccc3)cc(C3CCCCC3)c(C[NH3+])c2C(C)=CN)cc1	0.7358214259147644	0.9792977571487428	-4.94655	3.145308017730713	451.6780000000004	0.5483508110046387	0.1112024709582328	0.0830127	0.2574340105056762	60	Nc1cc2ccccc2cc1N	0.5714285714285714	NNCC1CCCCC1	0.47058823529411764
[NH3+]Cc1ccc(-c2ncccc2-c2cc(C3CC3)c(Br)cc2-c2ccccc2O)cc1-c1cc[nH]c1	0.6664122939109802	0.9544830322265624	-5.52512	3.252495527267456	537.4810000000001	0.1340105980634689	0.2467976063489914	0.6114305853843689	0.0077612	60	O=C1C(=O)c2ncccc2-c2cccnc21	0.7368421052631579	Oc1ccc(Cl)c2cccnc12	0.48
C=CC1CC(c2ccccc2C[NH3+])CC(c2ccc(CCCN)cc2)C1c1ccc(CC)cc1	0.7525995373725891	0.937942	-4.41012	4.009925067424774	453.6940000000002	0.5287342667579651	0.0537275	0.2751984298229217	0.1423397958278656	60	Nc1cc2ccccc2cc1N	0.5	NCc1ccc(S(N)(=O)=O)cc1	0.4
CCC(C)=Cc1cccc(-c2cc(S)c(-c3cccc(C(=O)O)c3)cc2C)c1N1CCNCC1	0.6494491696357727	0.8163372874259949	-5.09022	2.983211398124695	472.6540000000003	0.1221458166837692	0.2712613344192505	0.5668773055076599	0.0397155	60	O=C(O)c1ccc(-c2ccc(N(c3ccc(-c4ccc(C(=O)O)cc4)cc3)c3ccc(-c4ccc(C(=O)O)cc4)cc3)cc2)cc1	0.5714285714285714	CCn1cc(C(=O)O)c(=O)c2cc(F)c(N3CCNCC3)cc21	0.45652173913043476
C=Cc1ccc(C2=CC(C3CCCN3)C(c3ccccc3)CC2)c(-c2cccc(-c3ccccc3C[NH3+])c2CC)c1	0.5962160229682922	0.9531133770942688	-5.39074	4.239560782909393	539.7870000000004	0.5004073977470398	0.2414899170398712	0.0018625	0.2562401890754699	60	Nc1cc2ccccc2cc1N	0.5	O=C(O)C(O)c1ccccc1	0.3888888888888889
CNC1C(CN)CC(c2ccc(C(C)O)c(-c3ccc(C[NH3+])c(CN)c3)c2)CC1CN	0.6429582834243774	0.7640547156333923	-0.520907	4.439427196979523	426.6290000000003	0.06142	0.5860509872436523	0.2517814636230469	0.1007475927472114	60	CC[C@H](c1ccc(O)cc1)[C@@H](CC)c1ccc(O)cc1	0.3684210526315789	NCc1ccc(S(N)(=O)=O)cc1	0.35
C=Cc1cc(CN)c(NCCN)cc1-c1ccc(NCC[NH3+])c(O)c1	0.6184691190719604	0.5389935374259949	-1.81364	3.365310847759247	342.4670000000001	0.0396972	0.3709412515163421	0.00769387	0.5816677212715149	60	C=CCc1ccc(O)c(-c2ccc(OC)c(CC=C)c2)c1	0.4210526315789473	NCCNc1ccc(NCCN)c2c1C(=O)c1ccncc1C2=O	0.48484848484848486
CCc1cc(-c2ccc(O)cc2C=C(C)c2cccc(F)c2)ccc1C=C(C)C[NH3+]	0.6708879470825195	0.9751687049865724	-6.02017	3.09742	402.5330000000001	0.3573879599571228	0.1458274722099304	0.1305337846279144	0.3662507832050323	60	Cc1cc(O)ccc1O	0.5882352941176471	Oc1ccc(Cl)cc1	0.5384615384615384
CCCCc1cc(F)c(N)cc1CCCCCNC(=N)N	0.6826207637786865	0.1477966755628585	-1.84912	2.4587676525115967	294.41799999999995	0.0605918	0.3106390833854675	0.1684475243091583	0.4603216052055359	60	CCCCCCCCNc1cc[n+](CCCCCCCCCC[n+]2ccc(NCCCCCCCC)cc2)cc1	0.5185185185185185	CCCCCCCCCCCCCCCCCCCCCCO	0.6153846153846154
C=Cc1ccccc1CCc1cc(C(C)=O)c(OCCNC[NH3+])nc1[SH+]C	0.6227985620498657	0.767964	-2.16247	3.809004545211792	387.549	0.0119146	0.2702938318252563	0.517303	0.2004886865615844	60	Nc1cc2ccccc2cc1N	0.5	O=C(O)C(O)c1ccccc1	0.5
C=Cc1cc(-c2ccc(C(C)=CCC)cc2O)cc(CNC[NH3+])c1O	0.7213945388793945	0.9206427931785583	-4.09622	3.393190264701844	339.45900000000006	0.3218945860862732	0.1654197573661804	0.2580234706401825	0.2546621859073639	60	Cc1cc(O)cc(C)c1O	0.5	Oc1ccc(Cl)cc1	0.38461538461538464
NCC1CCCCC1c1cccc(-c2cc(-c3ccc(C4CCCCC4)c(C4CCC(C5C=CCCC5)CC4)c3)ccc2CO)c1	0.4513942003250122	0.764329	-5.82561	4.015822172164917	615.9460000000005	0.2390506863594055	0.386728	0.2306632250547409	0.1435581892728805	60	Nc1cc2ccccc2cc1N	0.4285714285714285	NNCC1CCCCC1	0.47058823529411764
C=CC(C)=CC1CC(c2cc(-c3cc(C4=CCCCC4)c4ccccc4c3)c(-c3ccc[nH]3)c(C3CCCCC3)c2C2CC=CCC2)CN1	0.6606506109237671	0.8386591076850891	-6.33517	4.781195342540741	646.963	0.6364157199859619	0.0813121	0.1821614652872085	0.1001107022166252	60	Nc1cc2ccccc2cc1N	0.5714285714285714	O=C(O)C(O)c1ccccc1	0.3888888888888889
NCc1cc(C2CCCC2)cc(CCc2c(-c3ccccc3Cl)cccc2C2CC2)c1C[NH3+]	0.7336748242378235	0.9729902744293212	-4.35962	3.032141327857971	460.0850000000002	0.2243263721466064	0.0212512	0.572449	0.1819737404584884	60	N[C@@H]1CC[C@@H](c2ccc(Cl)c(Cl)c2)c2ccccc21	0.5161290322580645	NNCC1CCCCC1	0.4117647058823529
N=C(N)c1cccc(-c2c(CCc3ccccc3C3CCCC3)ccc(-c3cccc(-c4ccccc4)c3)c2CN)c1	0.711318	0.900963	-4.48076	2.6959028244018555	549.7620000000002	0.1118780672550201	0.195826	0.6507133841514587	0.0415828	60	N=C(N)c1ccc(OCCCCCCCOc2ccc(C(=N)N)cc2)cc1	0.5	NNCC1CCCCC1	0.4117647058823529
[NH3+]Cc1cccc(-c2cc(C3CCCCC3)c(Cl)cc2-c2ccccn2)c1C1CCCCC1c1ccccc1C1CCCCC1	0.8333464860916138	0.9501646161079408	-5.26866	3.900318205356598	618.329	0.6822711825370789	0.0611486	0.2425865083932876	0.0139937	60	c1ccc(SSc2ccccn2)nc1	0.6470588235294118	Oc1ccc(Cl)c2cccnc12	0.44
CCNc1ccc(-c2cccc(CC)c2)c(C=CCCS)c1CC	0.5900959968566895	0.4874127805233001	-5.85866	2.744107484817505	339.54800000000006	0.1551966518163681	0.2036961913108825	0.2369850575923919	0.4041220843791961	60	Oc1cc(O)cc(/C=C/c2c(O)cccc2O)c1	0.391304	NCc1ccc(S(N)(=O)=O)cc1	0.35
CCc1cc(-c2ccccc2)cc(-c2cccc(-c3ccc(C(C)O)c(-c4ccccc4)c3C[NH3+])c2O)c1	0.6729313135147095	0.9272032380104064	-5.57774	3.2927286624908447	500.6620000000002	0.340552	0.1707763969898224	0.3659975528717041	0.1226736158132553	60	CC[C@H](c1ccc(O)cc1)[C@@H](CC)c1ccc(O)cc1	0.5263157894736842	O=C(O)C(O)c1ccccc1	0.5
CCc1c(-c2cccc(CNCCN(C)C)c2)ccc(-c2cc[nH]c2)c1-c1cc(-c2ccccc2)ccn1	0.684716	0.6151301860809326	-4.80751	2.774389088153839	500.6900000000001	0.0335845	0.1272130459547042	0.7366453409194946	0.1025571152567863	60	CN(C)c1ccc(C(c2ccccc2)c2ccc(N(C)C)cc2)cc1	0.4761904761904761	CCc1cc(C(N)=S)ccn1	0.4444444444444444
CCc1ccc(-c2c(N)c(C)cc(-c3ccc(C[NH3+])cc3)c2O)c(O)c1	0.6785508990287781	0.8384382128715515	-4.14895	2.894294559955597	349.45400000000006	0.0179356	0.051613	0.3624716997146606	0.5679797530174255	60	Cc1cc(O)cc(C)c1O	0.6428571428571429	Cc1cc(O)cc(C)c1Cl	0.5
CC=Cc1cc(C2CC2)c(-c2cc(C[NH3+])cc3ccccc23)cc1-c1ccccc1-c1cccc(-c2ccccc2C(C)=O)c1	0.7991681694984436	0.9740183353424072	-5.11164	3.0849926471710205	584.7830000000001	0.656083	0.0876543	0.1640112400054931	0.0922512	60	CC(=O)c1cc2c(o1)C(=O)c1ccccc1C2=O	0.5714285714285714	O=C(O)C(O)c1ccccc1	0.4444444444444444
C=C(C)c1c(C)c(-c2cc(O)ccc2CC)cc(C=C(C)CN)c1O	0.6744207143783569	0.8020594716072083	-4.50937	3.090403199195862	337.4630000000001	0.2729832530021667	0.1547086536884308	0.1720697730779647	0.4002383053302765	60	Cc1cc(O)ccc1O	0.6470588235294118	Cc1cc(O)cc(C)c1Cl	0.5625
CC=Cc1ccc(-c2cc(-c3ccc(C(C)(C)C)cc3-c3ccnc(-n4cccn4)c3C3CCNCC3)ccc2-c2ccccc2)cc1	0.5282255411148071	0.7415706515312195	-5.95457	3.085953950881958	628.8640000000003	0.5334076881408691	0.1871235966682434	0.1023067981004715	0.1771619021892547	60	CC(C)(c1ccc(O)c(-c2ccccc2)c1)c1ccc(O)c(-c2ccccc2)c1	0.6538461538461539	C1N2CN3CN1CN(C2)C3	0.3333333333333333
C=Cc1cc(C)c(CCC[NH3+])c(C2CCC(N)C(NCC3CCCC3)C2)c1	0.6317487955093384	0.8649750351905823	-1.96099	4.299690008163452	370.60500000000025	0.1762906312942505	0.3921807110309601	0.1100446805357933	0.3214839696884155	60	Cc1cc(O)cc(C)c1O	0.4285714285714285	NNCC1CCCCC1	0.7058823529411765
C=Cc1cc(CCC=CN)ccc1-c1cc(CCCN)ccc1O	0.7278944849967957	0.7769657969474792	-3.84974	2.8544600009918213	322.452	0.0418129	0.1218061372637748	0.6150916814804077	0.2212892472743988	60	Cc1cc(O)ccc1O	0.4705882352941176	NCc1ccc(S(N)(=O)=O)cc1	0.45
NCCCCc1c(C[NH3+])cccc1OCCCNCS	0.719718	0.3652205765247345	-0.36054	3.115628302097321	298.476	0.0444872	0.306408	0.287503	0.3616015613079071	60	NC[C@H]1OB(O)c2c(OCCCO)cccc21	0.4054054054054054	NCc1ccc(S(N)(=O)=O)cc1	0.35
C=CC=Cc1ccc(CNc2cc(C=CC3CC3)c(CN)cc2O)cc1	0.6854748129844666	0.8518080711364746	-5.01539	2.942729890346527	346.47400000000005	0.2750135362148285	0.0746839	0.0828453	0.5674572587013245	60	Oc1cc(O)cc(/C=C/c2ccc(Br)cc2)c1	0.5	NCc1ccc(S(N)(=O)=O)cc1	0.5
CCCOCCCCOCCCCF	0.8647645115852356	0.00532051	-2.12619	2.2454826831817627	206.301	0.000945682	0.2168412953615188	0.2208722978830337	0.5613407492637634	60	CCCCCCCCCCCCCC[N+](C)(C)C	0.3333333333333333	CCCCCCCCCCCCCCCCCCCCCCO	0.38461538461538464
NCc1ccccc1-[n+]1cccc(-c2cc(C3CCCC(CN)C3c3cccc(C[NH3+])c3)ccc2C[NH3+])c1	0.7241035103797913	0.9356541037559508	-2.19984	4.656870126724243	508.73400000000026	0.4624209702014923	0.4654940962791443	0.0427838	0.0293012	60	Nc1cc2ccccc2cc1N	0.5714285714285714	NCc1ccc(S(N)(=O)=O)cc1	0.5
CC=CC=CC=Cc1cc(C(C)C)ccc1CCc1ccc(O)cc1CC	0.6697264909744263	0.8889321684837341	-6.5949	2.839265286922455	360.54100000000005	0.3756985962390899	0.1583232432603836	0.0928558	0.373122	60	CC[C@H](c1ccc(O)cc1)[C@@H](CC)c1ccc(O)cc1	0.6842105263157895	Oc1ccc(Cl)cc1	0.5384615384615384
C=Cc1c(O)ccc(C)c1C=C(C)c1cccc(CCCCC)c1	0.7633847594261169	0.9287382364273072	-6.50087	2.5739470720291138	320.4760000000001	0.1199837774038314	0.0592355	0.503348	0.3174330294132232	60	Cc1cc(O)ccc1O	0.7058823529411765	CCCCCCCCCCCCCCCCCCCCCCO	0.6153846153846154
CC=Cc1cc(-c2cccc(CC)c2C=CO)ccc1CCF	0.6162668466567993	0.2878217995166778	-5.15092	3.035794496536255	310.4120000000001	0.0913899	0.2142947167158126	0.2624004483222961	0.4319149851799011	60	Oc1cc(O)cc(/C=C/c2c(O)cccc2O)c1	0.4347826086956521	NCc1ccc(S(N)(=O)=O)cc1	0.4
CCCNCc1c(-c2ccccc2N)ccc(N)c1CNN	0.7553366422653198	0.0301492	-1.80116	2.632348418235779	299.422	0.00788949	0.0866605	0.3565160930156708	0.5489339232444763	60	Nc1cc2ccccc2cc1N	0.6428571428571429	Nc1ccc(S(N)(=O)=O)cc1	0.35294117647058826
CC(=O)c1cc(-c2c(COc3ccncn3)cc(N(C)C)c(CO)c2C)cnc1O	0.6234963536262512	0.0408696	-2.61265	3.1817962527275085	408.4580000000002	0.0229257	0.1964074820280075	0.5205713510513306	0.260095	60	Cc1cc(O)cc(C)c1O	0.5714285714285714	NNC(=O)c1ccncc1	0.5238095238095238
C=Cc1cc(-c2ccccc2)ccc1CNc1cc(C=C(C)C2CC2)cc(-c2ncccc2C2CCCC2)c1	0.6941278576850891	0.7726936340332031	-6.62797	2.931582629680633	510.7250000000004	0.2613767385482788	0.0666872	0.5801107287406921	0.0918253	60	O=C1C(=O)c2ncccc2-c2cccnc21	0.5789473684210527	O=C(O)C(O)c1ccccc1	0.4444444444444444
CC=Cc1c(O)ccc(-c2ccccc2)c1-c1cc(-c2cccc(Cl)c2)c(C(C)=O)c(P(=O)([O-])O)c1	0.6652615666389465	0.894802	-4.41233	3.5190502405166626	517.9250000000002	0.0374682	0.1746161878108978	0.7775447964668274	0.0103708	60	O=c1cccccc1O	0.625	Oc1ccc(Cl)cc1	0.6153846153846154
C=Cc1cccc(-c2ccccc2-c2cccc(-c3ccc(C4CCCCC4)cc3OC)c2-c2cc(C)[nH]n2)c1	0.7739603519439697	0.8548919558525085	-6.78011	2.7279664874076843	524.7080000000004	0.4986909329891205	0.013083	0.4077708423137665	0.0804553	60	c1ccc2c(c1)[IH2+3]c1ccccc1-2	0.5	NNCC1CCCCC1	0.35294117647058826
CNc1c(-c2cccc(C[NH3+])c2)c(N)cc(C[NH3+])c1C1C=C(N)CCC1C[NH3+]	0.6340028047561646	0.6667964458465576	-0.848899	5.211042940616608	383.5640000000002	0.1492693722248077	0.664206	0.0683896	0.1181352213025093	60	Nc1cc2ccccc2cc1N	0.5714285714285714	NNC(=O)c1ccncc1	0.38095238095238093
Nc1cc(O)c(N)c(C2CCCC(Cl)C2)c1CNC1CCC(C[NH3+])CC1	0.5956372022628784	0.7614858746528625	-2.48267	4.247140169143677	381.97200000000015	0.1324962824583053	0.2817071378231048	0.2568570971488952	0.3289394974708557	60	Nc1cc2ccccc2cc1N	0.4285714285714285	NNCC1CCCCC1	0.47058823529411764
C=Cc1ccc(CNc2c(CCNC)cccc2-c2cccc(C[NH3+])c2)cc1C=C	0.5755165219306946	0.9152905344963074	-4.28855	3.122582197189331	398.5740000000001	0.2672160565853119	0.4853292107582092	0.031971	0.2154837399721145	60	c1ccc(CNc2nc(NCc3ccccc3)c3ccccc3n2)cc1	0.5	Cc1cc(NCCCCCCCCCCNc2cc(C)nc3ccccc23)c2ccccc2n1	0.3870967741935484
CCCCc1cc(NCNC)cc(CNc2ccc(NC)cc2)c1CN	0.6173063516616821	0.1723216474056244	-1.71103	2.726804554462433	355.53000000000014	0.1132381930947303	0.3067581951618194	0.3131991326808929	0.2668044567108154	60	CCCCCCCCNc1cc[n+](CCCCCCCCCC[n+]2ccc(NCCCCCCCC)cc2)cc1	0.4814814814814814	CCCCCCCCCCCCCCCCCCCCCCO	0.46153846153846156
CNc1ccc(-c2cccc(C(C)=CCCC3CCCCC3)c2C(=N)N)cc1-c1ccc(C(C)=O)cc1	0.675188	0.8422964811325073	-5.0927	2.8129120469093323	493.6950000000003	0.4269949495792389	0.2335968911647796	0.2692344784736633	0.0701737	60	N=C(N)c1ccc(OCCCCCCCOc2ccc(C(=N)N)cc2)cc1	0.5	NNCC1CCCCC1	0.6470588235294118
CCc1cc(C[NH3+])c(C)c(CCN)c1-c1cccc(C=CNC)c1	0.6325365900993347	0.6062791347503662	-1.61319	3.410051703453064	324.492	0.1669124513864517	0.4768860340118408	0.00731702	0.3488844931125641	60	Nc1cc2ccccc2cc1N	0.4285714285714285	NCc1ccc(S(N)(=O)=O)cc1	0.4
CNc1ccccc1C=C(C)CCC1CCC(c2cn[nH]c2)=CC1CCCNC[NH3+]	0.5793647766113281	0.7864975929260254	-2.5311	4.382610499858856	408.6140000000001	0.1247408241033554	0.4352977871894836	0.2644113898277282	0.1755500137805938	60	O=c1cccccc1O	0.4375	Cc1cc(NCCCCCCCCCCNc2cc(C)nc3ccccc23)c2ccccc2n1	0.3870967741935484
C=CC=Cc1ccc(-c2ccc(C=CC=CCC)c(C)c2)c(O)c1	0.7299455404281616	0.8912920355796814	-6.41058	2.8292837142944336	316.444	0.3201773166656494	0.0856365	0.0159957	0.5781905651092529	60	Cc1cc(O)ccc1O	0.5882352941176471	Cc1cc(O)cc(C)c1Cl	0.5
CCc1ccccc1C1CCCCC1c1cc(C[NH3+])ccc1-c1ccccc1-c1ccc(C(C)=CC[NH3+])cc1	0.6872504949569702	0.972368	-5.02572	3.896970808506012	516.7730000000003	0.5976239442825317	0.0581625	0.029476	0.3147376477718353	60	O=C1C=CC(=O)c2cc3ccccc3cc21	0.5	CCCCCCCCCCCCCCCCCCCCCCO	0.46153846153846156
CNc1c(C2CCC(NC)CC2)ccc(C2CCCCC2c2cccc(C=CCN)c2)c1Cl	0.6968866586685181	0.8133799433708191	-3.86025	3.72017	466.11300000000017	0.6458457112312317	0.149788	0.1032213568687439	0.1011449471116066	60	CCN(CC=Cc1ccc(C2CCCCC2)c(Cl)c1)C1CCCCC1	0.5714285714285714	NNCC1CCCCC1	0.5294117647058824
CC=CCCNCCCCNO	0.9521448016166688	0.00344842	-0.185642	2.90154	172.27200000000002	0.0204089	0.0891505	0.00408415	0.8863564133644104	60	CCCCC/C=C\C/C=C\C/C=C\C/C=C\CCCC(=O)O	0.32	CCCCCCCCCCCCCCCCCCCCCCO	0.3076923076923077
C=Cc1c(-c2cccc(Cl)c2)ccc(-c2cccc(F)c2C=CN)c1O	0.6992592811584473	0.9233907461166382	-5.65646	2.845014333724976	365.8350000000001	0.1598045527935028	0.0823756	0.3936465084552765	0.3641733825206756	60	Oc1c(O)c(Cl)c(Cl)c(Cl)c1Cl	0.6	Oc1ccc(Cl)cc1	0.6153846153846154
CCC1=CC(C(=N)N)C(c2cc(-c3c(C4CCCCC4)cc(N)cc3-n3ccc(C[NH3+])n3)c[nH]2)CC1	0.5600012540817261	0.83837	-2.92689	4.708334743976593	486.6880000000002	0.1632569879293441	0.6517614126205444	0.1360287964344024	0.0489528	60	Nc1cc2ccccc2cc1N	0.4285714285714285	C1N2CN3CN1CN(C2)C3	0.5
C=Cc1c(N)cc(-c2ccccc2NC)cc1-c1ccc(C[NH3+])cc1CCC[NH3+]	0.6004759073257446	0.8366387486457825	-2.78614	3.541835069656372	388.55900000000025	0.0608754	0.3720745146274566	0.30735	0.2597004175186157	60	Nc1cc2ccccc2cc1N	0.6428571428571429	NCc1ccc(S(N)(=O)=O)cc1	0.4
CNc1ccc(COCNC[NH3+])cc1-c1ccc(N(C)C)c(C[NH3+])c1C	0.6542416214942932	0.5329656600952148	-0.926924	3.687925338745117	359.51800000000014	0.0723908	0.2851662039756775	0.4454937577247619	0.1969492137432098	60	Cc1cc(O)cc(C)c1O	0.4285714285714285	Cc1cc(O)cc(C)c1Cl	0.375
CNNCC=C(C)c1c(C)cc(O)c(COC(=N)N)c1C	0.712144	0.0131768	-0.769516	3.583056330680847	292.38300000000004	0.00667506	0.3423068225383758	0.2550329864025116	0.3959851562976837	60	Cc1cc(O)cc(C)c1O	0.7142857142857143	Cc1cc(O)cc(C)c1Cl	0.625
CC=Cc1cc(C=CC2CC2)cc(OCC=CC2C=CCCC2)c1C=C(C)CC	0.4077040553092956	0.4108486473560333	-6.91097	4.075329124927521	388.5950000000002	0.3343092501163482	0.3071610629558563	0.1008797585964202	0.2576499283313751	60	Oc1cc(O)cc(/C=C/c2c(O)cccc2O)c1	0.4782608695652174	CC(=O)NS(=O)(=O)c1ccc(N)cc1	0.32
CNC1CCCCC1CCc1cccc(-c2c(C=CCCC(=O)O)cccc2C[NH3+])c1	0.6053308844566345	0.8437671661376953	-3.35288	3.743764102458954	421.60500000000025	0.228591	0.202002	0.2512361705303192	0.3181704878807068	60	CCCCC/C=C\C/C=C\C/C=C\C/C=C\CCCC(=O)O	0.52	O=C(O)C(O)c1ccccc1	0.4444444444444444
C=Cc1cc(O)c(C[NH3+])c(-c2cccc(C=Cc3ccccc3O)c2)c1O	0.6683173775672913	0.8951624035835266	-4.49864	3.1216740012168884	360.4330000000001	0.3090682029724121	0.1438536196947097	0.0451705	0.5019077062606812	60	Oc1cc(O)cc(/C=C/c2c(O)cccc2O)c1	0.6086956521739131	O=C(O)C(O)c1ccccc1	0.3888888888888889
C=Cc1ccc(-c2ccccc2)c(CCc2cc(C3CC3)ccc2CCC[NH3+])c1N	0.6722583770751953	0.9429497718811036	-4.27767	3.0576823949813843	397.5860000000002	0.1262851506471634	0.1578125804662704	0.4763898253440857	0.2395124286413192	60	Nc1cc2ccccc2cc1N	0.5714285714285714	O=C(O)C(O)c1ccccc1	0.3888888888888889
CC(C)c1cccc(-c2c(C=Cc3cccc(-c4cccc(-c5ccc6ccccc6c5)c4)c3)cccc2C[NH3+])c1C[NH3+]	0.8798573613166809	0.977905	-5.65424	3.216116189956665	560.7850000000001	0.8210191130638123	0.076984	0.065702	0.0362949	60	Nc1cc2ccccc2cc1N	0.6428571428571429	CCN(CC)CCOC(=O)c1cccc(-c2ccccc2)c1O	0.358974
C=C(C)c1cc(-c2cc(CCC)ccc2C2CC2)cc(C[NH3+])c1CCCN	0.6941049098968506	0.9445676803588868	-3.69063	3.1608696579933167	363.5690000000002	0.1594677716493606	0.0848061	0.3468930125236511	0.4088330864906311	60	CCCCCCCCCc1ccc(B(O)O)cc1	0.52	CCCCCCCCCCCCCCCCCCCCCCO	0.46153846153846156
CC(=O)c1ccc(-c2ccc(C(C)(C)C)cc2-c2ccccc2-c2cccc(C3CCCCC3C3CC3)c2)cc1-c1ccn[nH]1	0.7282165884971619	0.8135397434234619	-6.21787	3.628663003444672	592.8270000000002	0.70495	0.0232897	0.2080409079790115	0.0637197	60	CC(C)(c1ccc(O)c(-c2ccccc2)c1)c1ccc(O)c(-c2ccccc2)c1	0.6538461538461539	O=C(Nc1ccc(C(=O)O)c(O)c1)c1ccccc1	0.4666666666666667
CC(C)(C)c1cccc(-c2ccccc2-c2ccccc2)c1-c1cccc(-c2cc(N)cc(CCC3CC3)c2)c1	0.799242	0.8633938431739807	-5.76917	2.524699032306671	521.7480000000004	0.0190773	0.0603656	0.9204372763633728	0.000119775	60	Nc1cc2ccccc2cc1N	0.5714285714285714	NNCC1CCCCC1	0.4117647058823529
C=Cc1cc(C(C)C)cc(-c2c(-c3ccccc3)ccc(-c3ccccc3C3CCCC3)c2C2CCNC2)c1O	0.6653580665588379	0.9284865856170654	-6.87978	3.391864717006684	527.7520000000005	0.0148314	0.00687177	0.8550235629081726	0.1232732534408569	60	CC(C)(c1ccc(O)c(-c2ccccc2)c1)c1ccc(O)c(-c2ccccc2)c1	0.5769230769230769	O=C(O)C(O)c1ccccc1	0.5555555555555556
C=Cc1ccc(O)cc1-c1c(C=CC=CCN)ccc(CC)c1C1CC1	0.7509902715682983	0.950822	-5.08138	3.1955575942993164	345.48600000000016	0.3109071552753448	0.0349125	0.2242918312549591	0.4298884570598602	60	Cc1cc(O)ccc1O	0.5882352941176471	Oc1ccc(Cl)cc1	0.5384615384615384
Cc1c(O)c(O)c(C=N)c(Cl)c1-c1cccc(C2CC2)c1C(=N)N	0.622437	0.6266440153121948	-3.30213	3.295967698097229	343.81400000000014	0.3062151968479156	0.2041072249412536	0.184611	0.3050665855407715	60	Oc1c(O)c(Cl)c(Cl)c(Cl)c1Cl	0.7	Cc1cc(O)cc(C)c1Cl	0.5625
CC=CNCC=CC=Cc1cccc(CCc2cc(C(=N)N)ccc2C[NH3+])c1	0.7182920575141907	0.8685926795005798	-1.43223	3.493430852890014	375.5400000000001	0.4261269271373749	0.4327842593193054	0.0255412	0.1155475601553917	60	N=C(N)c1ccc(OCCCCCCCOc2ccc(C(=N)N)cc2)cc1	0.5416666666666666	NNC(=O)c1ccncc1	0.38095238095238093
C[SH+]C1CC(C2CCC(CN)C(CCC[NH3+])C2)C(CN)CC1CNCN	0.6277964115142822	0.655962	-0.185431	5.73394	387.6820000000002	0.1099132001399993	0.5744786858558655	0.2563650906085968	0.059243	60	CC(C)=CCC/C(C)=C/CNCCNC1[C@H]2C[C@@H]3C[C@@H](C[C@H]1C3)C2	0.2432432432432432	NNCC1CCCCC1	0.4117647058823529
CNCCCCOCc1c(C[NH3+])cc(N(C)C)c(CN)c1NC	0.6952348947525024	0.1323235630989074	0.583042	3.534849524497986	324.49300000000005	0.0515876	0.478465	0.1026768609881401	0.3672707080841064	60	Cc1cc(O)cc(C)c1O	0.3571428571428571	Cc1cc(O)cc(C)c1Cl	0.375
CCCC1CC(C)CC(C=Cc2ccc(O)c(C)c2N)C1	0.6889052987098694	0.5399384498596191	-4.7639	3.9352330565452576	287.44700000000006	0.197069	0.0371224	0.2769109904766083	0.4888976514339447	60	Cc1cc(O)ccc1O	0.5294117647058824	CCCCCCCCCCCCCCCCCCCCCCO	0.38461538461538464
CC(=CC1CC(C(C)=CCCC[NH3+])CCC1CO)c1cccc(N)c1-c1ccccc1	0.5930835604667664	0.8308878540992737	-3.39279	4.340632319450378	419.6330000000001	0.2639710605144501	0.0654253	0.2275939136743545	0.4430097341537475	60	Nc1cc2ccccc2cc1N	0.5714285714285714	Cc1c(CO)[n+]([O-])c2ccccc2[n+]1[O-]	0.4166666666666667
Cc1ccc(C2CCCC(N)C2c2ccc(C[NH3+])c(-c3cccc(C[NH3+])c3Cl)c2)cc1	0.5909746289253235	0.9585839509963988	-3.38111	4.253911674022675	436.0430000000001	0.1457553058862686	0.2228570878505706	0.3810482919216156	0.2503393292427063	60	Nc1cc2ccccc2cc1N	0.5	Cc1cc(O)cc(C)c1Cl	0.5
CNc1cc(-c2ccc(C3CCCCC3)cc2C=Cc2ccccc2CN)c(C(C)C)c(C2CCCCC2)c1	0.7147477269172668	0.9136203527450562	-5.95591	2.9882856011390686	520.8050000000004	0.4214504659175873	0.1365147083997726	0.3489129543304443	0.0931219	60	CC(C)c1c(O)cc(/C=C/c2ccccc2)cc1O	0.5384615384615384	NNCC1CCCCC1	0.5294117647058824
C=CN1CCCC1c1cc(-c2ccccc2)c(C=CC)cc1-c1c(C(=C)C)cccc1-c1cccc(-c2ccccc2)c1	0.4848421514034271	0.4968133568763733	-7.78263	3.4653390049934387	557.7810000000004	0.6308928728103638	0.0200005	0.2117414325475692	0.137365	60	CC(C)(c1ccc(O)c(-c2ccccc2)c1)c1ccc(O)c(-c2ccccc2)c1	0.5	CCN(CC)CCOC(=O)c1cccc(-c2ccccc2)c1O	0.4358974358974359
CCc1ccccc1-c1cccc(C2=CC(c3cc(CN)c([PH](=O)O)cc3-[n+]3ccccc3)C(c3ccc[nH]3)CC2)c1	0.7109352350234985	0.9123387336730956	-3.36197	4.626975297927856	574.6850000000001	0.641426	0.2051060646772384	0.0351783	0.1182900592684745	60	Nc1cc2ccccc2cc1N	0.5	[O-][n+]1cc[n+]([O-])c2ccccc21	0.4666666666666667
CC(C)=Cc1cc(-c2ccccc2-c2ccccc2)cc(-c2cc(C[NH3+])cc(-c3ccccc3C(=N)N)c2-c2ccn[nH]2)c1	0.6854653358459473	0.913647	-4.30832	3.2925575375556946	574.7520000000003	0.1907806247472763	0.2616651654243469	0.5427210927009583	0.00483312	60	CC(C)(c1ccc(O)c(-c2ccccc2)c1)c1ccc(O)c(-c2ccccc2)c1	0.5384615384615384	CCN(CC)CCOC(=O)c1cccc(-c2ccccc2)c1O	0.4358974358974359
CCc1cc(C=Cc2cccc(O)c2)c(-c2c(O)cccc2C[NH3+])cc1C	0.6430056691169739	0.9530215859413148	-5.04885	2.966632127761841	360.4770000000001	0.3484890460968017	0.3471307158470154	0.0320728	0.2723074853420257	60	Cc1cc(O)ccc1O	0.7058823529411765	Cc1cc(O)cc(C)c1Cl	0.625
CCNCCCc1cc(CC)c(-c2cccc(C)c2)c(CCCN)c1	0.7056845426559448	0.6908455491065979	-3.08078	2.360502243041992	338.53900000000016	0.1022803708910942	0.2082399278879165	0.4171836078166961	0.2722960710525512	60	Nc1cc2ccccc2cc1N	0.4285714285714285	NCc1ccc(S(N)(=O)=O)cc1	0.45
CNC=CC1CCCC(C2CCCCC2)C1CCc1cccc(NC)c1-c1cccc(C)c1	0.453097	0.408252	-5.27819	3.933019697666168	444.7070000000001	0.1825092285871505	0.3635352849960327	0.278921	0.1750346571207046	60	CCN(CC=Cc1ccc(C2CCCCC2)c(Cl)c1)C1CCCCC1	0.3809523809523809	NNCC1CCCCC1	0.47058823529411764
CCc1cc(C(=N)N)ccc1-c1cc(-c2cc(O)ccc2C=Cc2ccc(C[NH3+])cc2)cc2ccccc12	0.6189894080162048	0.9729293584823608	-4.62075	2.980444431304932	498.6500000000002	0.2257197201251983	0.1594400256872177	0.346262	0.2685786783695221	60	Nc1cc2ccccc2cc1N	0.6428571428571429	Oc1ccc(Cl)cc1	0.5384615384615384
CCCCCCCCNC=CNCN	0.83467	0.0162895	-0.687773	3.0659854412078857	199.342	0.0509199	0.2578520774841308	0.1258976906538009	0.5653303265571594	60	CCCCCCCCCCCCCC[N+](C)(C)C	0.5333333333333333	CCCCCCCCCCCCCCCCCCCCCCO	0.6153846153846154
C=CC=Cc1c(C[NH3+])cc(O)c(CC)c1-c1cc(C=C)ccc1O	0.7527633905410767	0.9273588061332704	-4.54138	3.602415978908539	322.42800000000005	0.2580719590187073	0.0195849	0.2688095271587372	0.4535336494445801	60	Cc1cc(O)ccc1O	0.5294117647058824	Oc1ccc(Cl)cc1	0.38461538461538464
CCNc1nn(NCc2ncnc(N)c2CC)cc1-c1cccc(NC)c1	0.5996333360671997	0.0288671	-2.44057	3.21664	366.47300000000007	0.0433435	0.4410811066627502	0.3485473096370697	0.1670280843973159	60	Nc1cc2ccccc2cc1N	0.5	CCc1cc(C(N)=S)ccn1	0.4074074074074074
C=Cc1cc(-c2ccccc2)c(CN)c(C2C=CCCC2C2=CCCCC2)c1-c1ccc(Cl)cc1CN	0.7848283648490906	0.8962337970733643	-5.63546	3.990830421447754	509.13700000000034	0.8020334839820862	0.1178732439875602	0.0251464	0.0549469	60	Nc1cc2ccccc2cc1N	0.5	Oc1ccc(Cl)cc1	0.5384615384615384
C=Cc1cccc(-c2c(CC)c(C[NH3+])cc(C3CC3)c2-c2ccc(C3CCCCC3)c(N)c2)c1	0.772115	0.9543648958206176	-5.24587	3.238233685493469	451.6780000000003	0.5784292221069336	0.0603941	0.1725294589996338	0.1886472404003143	60	Nc1cc2ccccc2cc1N	0.5714285714285714	NNCC1CCCCC1	0.47058823529411764
CC(=CC1CCC(C(=N)N)CC1C1C(c2cc(C(=N)N)cc3ccccc23)CC(C(=N)N)N1CN)C1CCCCC1	0.4146572351455688	0.3772959411144256	-4.02612	5.013603389263153	556.803	0.1821286529302597	0.8062120676040649	0.00149408	0.0101652	60	Nc1cc2ccccc2cc1N	0.6428571428571429	C1N2CN3CN1CN(C2)C3	0.5
CCCc1cc(-c2cc(N)cc(CC)c2)ccc1-c1ccc(N)c(O)c1	0.703809	0.8798974752426147	-5.84084	2.36551	346.47400000000005	0.0507671	0.017976	0.2963440120220184	0.634913	60	CC[C@H](c1ccc(O)cc1)[C@@H](CC)c1ccc(O)cc1	0.5263157894736842	Oc1ccc(Cl)cc1	0.46153846153846156
CN(C)c1ccc(-c2cc(N)cc(-c3ccncc3-c3cc(CO)ccc3C3CCOCC3c3ccccc3)n2)cc1	0.5686606764793396	0.2141171097755432	-4.36077	3.626551568508148	556.7100000000003	0.0416285	0.3616489768028259	0.5825523138046265	0.0141702	60	CN(C)c1ccc(C(c2ccccc2)c2ccc(N(C)C)cc2)cc1	0.7142857142857143	c1ccc(Cc2nnc3ccncc3n2)cc1	0.5
CCNCC1CC(CN)C(C2C(CNCC)CCCC2C(C)O)CC1C(=N)N	0.6220419406890869	0.1168339848518371	0.2341870069503784	4.949862837791443	395.63600000000014	0.0852939	0.6397687196731567	0.0782419	0.1966954618692398	60	CC[C@H](c1ccc(O)cc1)[C@@H](CC)c1ccc(O)cc1	0.3157894736842105	NNCC1CCCCC1	0.5294117647058824
CCc1c(CCNC)c(Cl)cc(C2CC=C(CCCN)CC2)c1C[NH3+]	0.63458	0.7777784466743469	-1.57499	3.968150198459625	364.9850000000002	0.1101952865719795	0.4961158633232116	0.2299492806196212	0.1637395620346069	60	N[C@@H]1CC[C@@H](c2ccc(Cl)c(Cl)c2)c2ccccc21	0.3548387096774194	Cc1cc(O)cc(C)c1Cl	0.375
Nc1c(C2CCC(C[NH3+])CC2)ccc(-c2cc(C[NH3+])cc(-c3ccccc3)c2)c1-c1ccccc1C[NH3+]	0.5622162222862244	0.9405580163002014	-3.70338	3.615416646003723	493.7190000000002	0.2095373719930648	0.6417485475540161	0.0833644	0.0653496	60	Nc1cc2ccccc2cc1N	0.5714285714285714	NNCC1CCCCC1	0.35294117647058826
C=Cc1cc(-c2cccc(C[NH3+])c2)ccc1-c1ccc(-c2ccc(C[NH3+])cc2)cc1-c1ccccc1N	0.7219717502593994	0.9384554624557496	-5.57778	3.1358489394187927	483.6590000000002	0.5137112736701965	0.1422286629676818	0.201088	0.1429716646671295	60	Nc1cc2ccccc2cc1N	0.6428571428571429	NCc1ccc(S(N)(=O)=O)cc1	0.4
C=Cc1cnc(C(=N)N)c(OCc2c(C3CCCCC3)cc(F)c(C3CCCCC3)c2C)c1	0.6963929533958435	0.8600046038627625	-5.73144	3.0830737948417664	449.6140000000003	0.1669413894414901	0.0544869	0.6202367544174194	0.1583350002765655	60	Cc1cc(O)cc(C)c1O	0.5	NNCC1CCCCC1	0.47058823529411764
CCCCCc1c(O)c(C(=N)N)cc(CCOC)c1-c1ccccc1	0.713548	0.7566783428192139	-3.62459	2.500404119491577	340.46700000000004	0.0330295	0.1104219108819961	0.4473380446434021	0.4092105031013489	60	Cc1cc(O)cc(C)c1O	0.5714285714285714	CCCCCCCCCCCCCCCCCCCCCCO	0.6153846153846154
NCc1cc(C[NH3+])cc(CCC=CCCCCC[NH3+])c1S	0.6802368760108948	0.728062	-1.17484	4.130707085132599	309.5229999999999	0.066824	0.2706798911094665	0.2720216810703277	0.3904743790626526	60	CCCCC/C=C\C/C=C\C/C=C\C/C=C\CCCC(=O)O	0.36	NCc1ccc(S(N)(=O)=O)cc1	0.35
CC(=Cc1cc(-c2cccc(-c3ccc(C[NH3+])cc3)c2-c2ccccc2)c(C[NH3+])cc1C1CC1)C[NH3+]	0.8122850060462952	0.9594708681106568	-4.54943	3.638415515422821	476.6880000000003	0.6850349307060242	0.00954054	0.1433733105659485	0.1620512157678604	60	CC(C)(c1ccc(O)c(-c2ccccc2)c1)c1ccc(O)c(-c2ccccc2)c1	0.5	CCN(CC)CCOC(=O)c1cccc(-c2ccccc2)c1O	0.41025641025641024
NCCc1cccc(CCC2CCC(CNCOC3CC3)CC2N)c1	0.6011612415313721	0.2055567353963852	-1.17869	3.7600461840629578	345.53100000000006	0.1094793006777763	0.2953206598758697	0.243675	0.3515246212482452	60	Nc1cc2ccccc2cc1N	0.5	NNCC1CCCCC1	0.47058823529411764
C=Cc1c(C2CCCC2)cc(C2C(C(C)=O)CCC(c3ccc[nH]3)C2c2cccc(C[NH3+])c2)cc1[NH+]1CCOCC1	0.6304388046264648	0.7707822322845459	-4.40839	5.400679409503937	553.791	0.6194266080856323	0.2942098379135132	0.0645018	0.0218618	60	CC(=O)c1cc2c(o1)C(=O)c1ccccc1C2=O	0.4285714285714285	O=C(O)C(O)c1ccccc1	0.5
COC1CCC(c2c[nH]nc2CN)CC1c1ccc(C)c(CCC(=O)O)c1N	0.5497875213623047	0.0120289	-2.91629	4.212666273117065	386.4960000000002	0.0849568	0.101499	0.5780882835388184	0.2354561537504196	60	O=c1cccccc1O	0.4375	NCc1ccc(S(N)(=O)=O)cc1	0.45
CCc1c(-c2cc(C[NH3+])ccc2CN)cccc1-c1cc(NC)ccc1-c1ccccc1-c1ccccc1	0.6297450661659241	0.9608217477798462	-4.95689	2.845788955688477	498.6940000000002	0.3317062854766845	0.3300213813781738	0.1965871751308441	0.1416851431131363	60	Nc1cc2ccccc2cc1N	0.5	NCc1ccc(S(N)(=O)=O)cc1	0.5
CCC(C)=Cc1c(-c2ccc(-c3cccc(C[NH3+])c3)c(C)c2)cc(C2CCCCC2)cc1C1CCCCC1	0.6340570449829102	0.9453856348991394	-5.85725	3.15772	506.7980000000005	0.3678576052188873	0.2293899357318878	0.2362598180770874	0.1664926409721374	60	Cc1cc(O)cc(C)c1O	0.5	Cc1cc(O)cc(C)c1Cl	0.4375
CC(C)(C)c1c(C[NH3+])cc(C2CCC(c3ccccc3O)CC2CN)cc1-c1cccc(CN)c1	0.6839567422866821	0.975336	-4.05303	4.072790145874023	472.6970000000003	0.452001	0.3706655502319336	0.0858425	0.0914913	60	CC(C)(c1ccc(O)c(-c2ccccc2)c1)c1ccc(O)c(-c2ccccc2)c1	0.5769230769230769	NCc1ccc(S(N)(=O)=O)cc1	0.55
C=Cc1ccccc1-c1cc(C(C)=CN(C)C)cc(CCC[NH3+])c1C1CCCCC1C1CC1	0.6251447200775146	0.9122730493545532	-4.90166	4.163703620433807	443.6990000000004	0.2625152766704559	0.1106038466095924	0.389662	0.2372189164161682	60	c1ccc2c(c1)[IH2+3]c1ccccc1-2	0.5	O=C(O)C(O)c1ccccc1	0.3888888888888889
CC(C)c1ccc(-c2cc(CN)cc(C(=N)N)c2)c(C=CCNC(=N)N)c1N	0.5881513357162476	0.2209773361682891	-1.10017	3.17037	379.51200000000006	0.0892019	0.4357536137104034	0.1424476951360702	0.3325967788696289	60	N=C(N)c1ccc(OCCCCCCCOc2ccc(C(=N)N)cc2)cc1	0.5	NCc1ccc(S(N)(=O)=O)cc1	0.5
C=Cc1ccc(N)c(-c2ccc(O)cc2-c2ccccc2CCC=CC[NH3+])c1	0.6442461013793945	0.940995	-4.90832	3.036313772201538	371.5040000000002	0.1880568861961364	0.2135624885559082	0.2360239326953888	0.3623566925525665	60	Nc1cc2ccccc2cc1N	0.6428571428571429	Oc1ccc(Cl)cc1	0.5384615384615384
C=C(C)C1CCC(C(=N)N)CC1c1ccc(-c2ccc(C3CCCCC3C3CCCCC3)cc2)c(C[NH3+])c1C1CCCN1	0.5625481605529785	0.9356322884559632	-4.17919	4.795468986034393	581.9130000000004	0.2756806910037994	0.5191473364830017	0.1491151452064514	0.0560568	60	CCN(CC=Cc1ccc(C2CCCCC2)c(Cl)c1)C1CCCCC1	0.4047619047619047	NNCC1CCCCC1	0.47058823529411764
[NH3+]Cc1c(O)cccc1-c1cc(-c2cc(C3CCCC3)ccc2S)ccc1-c1ccccc1C1CCCC1	0.6761414408683777	0.9709305763244628	-6.33907	3.0332812666893005	520.7620000000002	0.2375190407037735	0.0254045	0.5084728002548218	0.228604	60	O=c1cccccc1O	0.5625	Oc1ccc(Cl)cc1	0.38461538461538464
NCNCC=CC=CC1C(N)CCC(F)C1CCC[NH3+]	0.6714898347854614	0.2820168733596802	-0.672181	5.354480504989624	285.4309999999999	0.0641911	0.6782255172729492	0.00394321	0.2536401748657226	60	CCCCCCCCCCCCC/C=C/C(O)C(N)CO	0.2857142857142857	NNCC1CCCCC1	0.35294117647058826
CC=CNCc1cccc(-c2ccccc2-c2ccc(-c3cccc(C[NH3+])c3)cn2)c1CCC[NH3+]	0.6563260555267334	0.8366556763648987	-4.63901	3.4242926239967346	464.6570000000003	0.3096430003643036	0.3048110008239746	0.3826090097427368	0.002937	60	c1ccc2c(c1)[IH2+3]c1ccccc1-2	0.5	Cc1cc(NCCCCCCCCCCNc2cc(C)nc3ccccc23)c2ccccc2n1	0.3870967741935484
CC=Cc1ccc(-c2cccc(-c3cc(C4CCCC4)ccc3-c3ccccc3)c2)cc1-c1cc(-c2ccccc2)ccc1C[NH3+]	0.8173121809959412	0.9697974920272828	-6.10592	2.957043766975403	596.8380000000001	0.3232514858245849	0.0346101	0.6314123272895813	0.0107261	60	COc1ccc(/C=C/C(=O)NO)c(-c2ccc(-c3ccccc3)cc2)c1	0.475	Cc1cc(NCCCCCCCCCCNc2cc(C)nc3ccccc23)c2ccccc2n1	0.3548387096774194
CCc1c(O)ccc(-c2cc(CCCCN)ccc2O)c1O	0.7714807987213135	0.7204076647758484	-2.43149	2.40926	301.3859999999999	0.0754817	0.0950671	0.4799217879772186	0.3495293855667114	60	CCCCCCCCCc1ccc(B(O)O)cc1	0.56	NCc1ccc(S(N)(=O)=O)cc1	0.45
CC(=Cc1c(CN)ccc(C2CCCCC2CN)c1C1COCCC1CN)C1CCC(c2ccc[nH]2)CC1	0.5986772179603577	0.8019443154335022	-4.52567	4.59523	518.7900000000003	0.5280141234397888	0.2603522539138794	0.0766495	0.1349841803312301	60	CCN(CC=Cc1ccc(C2CCCCC2)c(Cl)c1)C1CCCCC1	0.3809523809523809	NCc1ccc(S(N)(=O)=O)cc1	0.45
CCc1c(C(C)C)cc(-c2c[nH]nc2C(=N)N)c(-n2nccc2-c2cccc(C[NH3+])c2)c1CO	0.5221206545829773	0.2321055233478546	-2.07929	3.781094551086426	458.5900000000002	0.0962877	0.3881090879440307	0.2901476621627807	0.2254555374383926	60	N=C(N)c1ccc(-c2cc3ccc(C(=N)N)cc3[nH]2)cc1	0.4666666666666667	CCc1cc(C(N)=S)ccn1	0.48148148148148145
CCc1ccccc1-c1cc(C[NH3+])cc(-c2ccc(-c3cccc(C[NH3+])c3)c(C3CCCOC3)c2NC)c1	0.5766115188598633	0.9182382822036744	-4.49204	3.878317654132843	507.7220000000003	0.2008331269025802	0.2033935785293579	0.3887426257133484	0.2070306539535522	60	c1ccc2c(c1)[IH2+3]c1ccccc1-2	0.5	CCN(CC)CCOC(=O)c1cccc(-c2ccccc2)c1O	0.358974
C=Cc1cccc(-c2cccc(C)c2)c1C=Cc1cc(C)cc(NCN)c1	0.7390437722206116	0.7944923639297485	-5.30175	2.6557227969169617	354.4970000000001	0.181263	0.0461075	0.5208368301391602	0.2517929077148437	60	Oc1cc(O)cc(/C=C/c2c(O)cccc2O)c1	0.5652173913043478	NCc1ccc(S(N)(=O)=O)cc1	0.45
C=C(C)c1cc(-c2c(O)ccc(CCC[NH3+])c2Cl)cc(O)c1O	0.7014360427856445	0.9248757362365724	-3.51131	3.3429412245750427	334.823	0.2954813241958618	0.2624900639057159	0.1753492802381515	0.2666793167591095	60	Oc1c(O)c(Cl)c(Cl)c(Cl)c1Cl	0.7	Cc1cc(O)cc(C)c1Cl	0.5625
[NH3+]Cc1cc(-c2ccc(O)cc2)c(-c2ccccc2)cc1C1=CN(c2cccc(-c3ccccc3)c2-c2ccccc2)C=CC1	0.7311019897460938	0.9663093090057372	-6.66086	3.1877684593200684	583.7550000000002	0.3527235090732574	0.0603812	0.4914479553699493	0.0954474	60	O=C1c2ccccc2C(=O)c2c(O)cc(O)cc21	0.52	Oc1ccc(Cl)cc1	0.6153846153846154
CNC1C(C[NH3+])CCC(CN)C1c1ccc(-c2cc(C[NH3+])cc3ccccc23)c(C2=CCCCC2)c1C[NH3+]	0.6094452738761902	0.9537755846977234	-1.55097	5.148090958595276	514.7820000000004	0.2405649274587631	0.5255811214447021	0.039838	0.1940159648656845	60	Nc1cc2ccccc2cc1N	0.7142857142857143	NCc1ccc(S(N)(=O)=O)cc1	0.45
[NH3+]CC=CC=CC=Cc1cccc(C[NH3+])c1-c1cccc(C2CC2)c1C[NH3+]	0.7737860083580017	0.8867580890655518	-2.6778	4.171306610107422	362.54100000000017	0.6263220310211182	0.0828874	0.0446706	0.2461199760437011	60	c1ccc2c(c1)[IH2+3]c1ccccc1-2	0.4285714285714285	[O-][n+]1cc[n+]([O-])c2ccccc21	0.26666666666666666
C=CCCc1cccc(-c2ccc(-c3ccc(-c4ccccc4C4CCCC4)cc3)cc2)c1-c1cccc(C[NH3+])c1	0.7618682384490967	0.9683259129524232	-5.64638	2.813268780708313	534.7670000000003	0.4846757352352142	0.1051543653011322	0.3036502599716186	0.1065196543931961	60	c1ccc2c(c1)[IH2+3]c1ccccc1-2	0.5	NNCC1CCCCC1	0.35294117647058826
C=Cc1cn(-c2c(-c3ccccc3CCC[NH3+])ncc(C[NH3+])c2-c2cccc(-c3cccnc3)c2)c(=O)[nH]c1=O	0.5903451442718506	0.2153151631355285	-5.02771	3.701611578464508	532.6480000000003	0.046189	0.0722707	0.7645219564437866	0.1170183941721916	60	O=C1C(=O)c2ncccc2-c2cccnc21	0.6842105263157895	NC(=O)c1cnccn1	0.42857142857142855
CNCCc1ccc(O)c(-c2cccc(NCc3ccccc3C[NH3+])c2O)c1	0.6213715076446533	0.8421675562858582	-3.01174	2.784466683864593	378.4960000000001	0.2446250170469284	0.2530497908592224	0.0438605	0.458465	60	Cc1cc(O)ccc1O	0.5294117647058824	NCc1ccc(S(N)(=O)=O)cc1	0.4
CN(C)c1ccc(-c2cc(C=Cc3ccccc3O)ccc2-c2ccccc2-c2ccccc2)cc1-c1ccccc1	0.6715049743652344	0.8978469967842102	-7.315	2.4848355054855347	543.7100000000003	0.2715787291526794	0.2796075344085693	0.4477716088294983	0.00104215	60	O=c1cccccc1O	0.625	O=C(O)C(O)c1ccccc1	0.3888888888888889
NCCc1cccc(-c2c(C=CC3=CCCCC3)cccc2CCC2CCCC2)c1C[NH3+]	0.7105379700660706	0.9497292637825012	-4.47434	3.2625983357429504	429.6720000000003	0.3271032869815826	0.1046029403805732	0.361242	0.2070513516664505	60	c1ccc2c(c1)[IH2+3]c1ccccc1-2	0.4285714285714285	NNCC1CCCCC1	0.5294117647058824
N=C(N)C1C(c2cc(C3C=CCCC3)c(-c3cccc(C4CCCCC4)c3)cc2C[NH3+])CCCC1C1CCC(c2ccccc2)CC1	0.6753883957862854	0.9568601846694946	-4.47143	4.635756850242615	628.9690000000004	0.5365853309631348	0.3192330002784729	0.06021	0.0839716	60	Nc1cc2ccccc2cc1N	0.5	NNCC1CCCCC1	0.47058823529411764
C=Cc1cc(CCc2cn[nH]c2)c(O)c(-c2cc(O)ccc2-c2ccc(C)cc2)c1	0.5618419647216797	0.6497480869293213	-6.53907	2.716888427734375	396.4900000000001	0.2521193623542785	0.2049917876720428	0.2367832660675048	0.3061055839061737	60	Cc1cc(O)ccc1O	0.6470588235294118	Oc1ccc(Cl)cc1	0.6153846153846154
CCc1ccc(C=Cc2cc(-c3cccc(C)c3)ccc2O)c(CC)c1C[NH3+]	0.7813500761985779	0.9756250381469728	-6.20638	2.881108283996582	372.53200000000015	0.4772046506404876	0.0411637	0.1382414698600769	0.3433901369571686	60	Cc1cc(O)ccc1O	0.5882352941176471	Cc1cc(O)cc(C)c1Cl	0.4375
CCc1cc(C=CC=CO)c(C)c(C=CC=CO)c1	0.7100201845169067	0.1904856860637664	-3.85155	3.542085587978363	256.345	0.1382448971271515	0.0511348	0.2486369907855987	0.5619833469390869	60	Cc1cc(O)cc(C)c1O	0.4285714285714285	Cc1cc(O)cc(C)c1Cl	0.375
CCC=Cc1ccc(-c2ccc(-c3c(Cl)cccc3CC)c(C(=N)N)c2)c(C[NH3+])c1	0.626159	0.953499	-4.41519	3.0541831851005554	418.99200000000025	0.2288875877857208	0.221053	0.2218436598777771	0.328215	60	NC1=C(Cl)C(=O)c2ccccc2C1=O	0.4761904761904761	Oc1ccc(Cl)cc1	0.46153846153846156
C=Cc1c(C=C(C)c2cc(C)cc(O)c2N)ccc(C(C)O)c1CC	0.6783615946769714	0.8225380778312683	-4.61548	3.6215315461158752	337.4630000000001	0.2088801562786102	0.0910227	0.229839	0.4702581167221069	60	Cc1cc(O)ccc1O	0.5294117647058824	Nc1ccc(C(=O)O)c(O)c1	0.45454545454545453
CCC=Cc1cc(-c2ccccc2-c2cc(N)cc(NCC)c2)cc(C(C)C)c1	0.6044975519180298	0.7796127796173096	-6.26236	2.535138189792633	384.5670000000001	0.4954200983047485	0.2187304496765136	0.0203298	0.2655196785926819	60	Nc1cc2ccccc2cc1N	0.5714285714285714	Nc1ccc(S(=O)(=O)c2ccc(N)cc2)cc1	0.5
NCC=Cc1cccc(CCCN)c1-c1c(CN)cccc1CCC[NH3+]	0.735762	0.8179193735122681	-0.485743	3.283780813217163	353.53400000000005	0.3441404402256012	0.2025094926357269	0.2869036793708801	0.1664463877677917	60	Nc1cc2ccccc2cc1N	0.3571428571428571	NCc1ccc(S(N)(=O)=O)cc1	0.4
CCc1ccc(C(=N)N)c(CCc2cc(C=CC=CN)ccc2CN)c1	0.6202801465988159	0.6443935632705688	-2.33248	2.926506280899048	348.4940000000001	0.1074433848261833	0.2722097933292389	0.0757608	0.5445860028266907	60	N=C(N)c1ccc(OCCCCCCCOc2ccc(C(=N)N)cc2)cc1	0.4166666666666667	NCc1ccc(S(N)(=O)=O)cc1	0.45
NCc1ccc(-c2ccccc2)c(-c2ccncc2)c1CNc1cc(Cl)nc(-c2ccccc2O)c1	0.7206813097000122	0.7228337526321411	-5.41135	2.708770453929901	493.01000000000016	0.0855228	0.000813764	0.7633001804351807	0.1503632664680481	60	O=c1cccccc1O	0.625	NNC(=O)c1ccncc1	0.5714285714285714
NCc1cccc(CCc2cc(CCC3CCCCC3)ccc2-c2c(N)cccc2-c2ccccc2)c1	0.5780259966850281	0.758196	-5.07069	2.4776686429977417	488.71900000000016	0.1476743519306183	0.3380581438541412	0.365776	0.1484911143779754	60	Nc1cc2ccccc2cc1N	0.6428571428571429	NNCC1CCCCC1	0.5882352941176471
CNc1ccc(-c2cc(C(=N)N)c(-c3cccc(C(=N)N)c3)c(C3CC=CCC3)c2C2CCCC(NC)C2)cn1	0.5257154703140259	0.7108614444732666	-3.63318	4.235601305961609	535.7400000000004	0.1044561490416526	0.5414596199989319	0.3091387450695038	0.0449455	60	N=C(N)c1ccc(-c2cc3ccc(C(=N)N)cc3[nH]2)cc1	0.5333333333333333	CNc1ncc(-c2ccc3c(=O)c(C(=O)O)cn(C4CC4)c3c2C)cc1C	0.42592592592592593
CCCCc1c(OCCCC2CCCCC2)cc(N)c(CC)c1F	0.6382133364677429	0.2691612839698791	-4.84584	2.568642735481262	335.50700000000006	0.0290715	0.3074404299259186	0.4771755635738373	0.1863125264644622	60	CCCCCCCOc1ccc(CCC(N)(CO)CO)cc1C(F)(F)F	0.4418604651162791	NNCC1CCCCC1	0.5882352941176471
C=C(C)c1cccc(-c2c(-c3ccc(C[NH3+])cc3O)ccc(CN)c2C=CO)c1	0.72718	0.9130393862724304	-4.04491	3.395680427551269	387.5030000000001	0.32517	0.0276545	0.3688410818576813	0.2783344686031341	60	Oc1cc(O)cc(/C=C/c2c(O)cccc2O)c1	0.5217391304347826	NCc1ccc(S(N)(=O)=O)cc1	0.6
[NH3+]Cc1ccccc1C1CCCCC1C1CCC(c2c(C[NH3+])nc(C(=O)[O-])nc2-c2cccc(C3CCCCC3)c2)CC1	0.6135351061820984	0.9672375917434692	-4.37817	4.451553463935852	581.825	0.3990087211132049	0.5432078242301941	0.0119832	0.0458002	60	Nc1cc2ccccc2cc1N	0.5	[O-][n+]1cc[n+]([O-])c2ccccc21	0.4666666666666667
C=Cc1c(C[NH3+])ccc(C)c1-c1cccc(-c2ccc(CC)c(C[NH3+])c2)c1C(=C)C	0.6867393851280212	0.9485803842544556	-5.34256	3.624804377555847	398.5940000000003	0.420815	0.0599684	0.0301671	0.4890499114990234	60	Cc1cc(O)cc(C)c1O	0.5	Cc1cc(O)cc(C)c1Cl	0.4375
CCCOc1c(C)cc(CCNCC)c(C)c1C[NH3+]	0.7310538291931152	0.3891631662845611	-1.55816	3.0648417472839355	265.42099999999994	0.0652188	0.3175537288188934	0.0316758	0.5855516195297241	60	Cc1cc(O)cc(C)c1O	0.4285714285714285	Cc1cc(O)cc(C)c1Cl	0.375
[NH3+]CC1CCC(Cl)C(c2cccc(C3CC(c4ccccc4)CCC3C3CCCC(c4cccc(Cl)c4)C3)c2)C1	0.5504105687141418	0.8472013473510742	-5.69546	4.573584854602814	575.6880000000002	0.2549543976783752	0.2191580981016159	0.4335760474205017	0.0923115	60	Nc1cc2ccccc2cc1N	0.4285714285714285	Oc1ccc(Cl)cc1	0.46153846153846156
CC=CC1C(O)CC(COC(C)(C)O)C(CCN)C1C	0.6755046844482422	0.0195199	-0.786717	4.810186803340912	285.428	0.0699936	0.3081092238426208	0.0843927	0.5375044345855713	60	CC(=O)O[Pt](N)(Cl)(Cl)(NC1CCCCC1)OC(C)=O	0.2413793103448276	NC[C@H]1O[C@H](O[C@H]2[C@H](O)[C@@H](O[C@H]3O[C@H](CO)[C@@H](O)[C@H](N)[C@H]3O)[C@H](N)C[C@@H]2N)[C@H](N)C[C@@H]1O	0.2926829268292683
N=C(N)c1c(C[NH3+])cc(C2CCCC(CNC3CCC(C[NH3+])CC3)C2)cc1C1CCCCC1S	0.6379373073577881	0.7903688549995422	-1.74166	4.922402918338776	487.8020000000004	0.3174412846565246	0.5521052479743958	0.0873274	0.0431261	60	N=C(N)c1ccc(OCCCCCCCOc2ccc(C(=N)N)cc2)cc1	0.4166666666666667	NNCC1CCCCC1	0.6470588235294118
C=Cc1c(C[NH3+])ccc(CC)c1C=Cc1ccc(C=CN)cc1CC	0.7739440202713013	0.952708	-3.95966	3.556587219238281	333.4990000000001	0.3575140237808227	0.0114886	0.1605644673109054	0.470433	60	Oc1cc(O)cc(/C=C/c2c(O)cccc2O)c1	0.391304	Nc1ccc(S(=O)(=O)c2ccc(N)cc2)cc1	0.375
CCc1ccc(-c2cccc(C[NH3+])c2)c(-c2ccc(-c3ccccc3C)c(C)c2)c1Br	0.639619	0.90202	-5.77382	2.7252349257469177	471.4620000000001	0.1137459054589271	0.0535721	0.520098	0.3125844299793243	60	c1ccc2c(c1)[IH2+3]c1ccccc1-2	0.5	NCc1ccc(S(N)(=O)=O)cc1	0.4
C=Cc1cc(C(C)=CC[NH3+])cc(-c2ccc(CCC3CCCC(CCCC)C3)cc2)c1	0.7214387655258179	0.9319262504577636	-5.40119	3.709616899490357	416.6730000000003	0.4142106771469116	0.00224367	0.2794468402862549	0.3040987849235534	60	CCCCCCCCCc1ccc(B(O)O)cc1	0.6	CCCCCCCCCCCCCCCCCCCCCCO	0.5384615384615384
C=Cc1cc(NCC(C)=O)c(-c2ccc(CN)cc2)c(-c2cccc(S)c2NC)c1	0.6490649580955505	0.6583610773086548	-4.90271	2.9884862303733826	417.5780000000001	0.4347527623176574	0.065083	0.3437809646129608	0.1563832908868789	60	CC(=O)c1cc2c(o1)C(=O)c1ccccc1C2=O	0.5	NCc1ccc(S(N)(=O)=O)cc1	0.6
CC=Cc1cc(-c2ccccc2-c2ccc(C3CCC(C4CCCCC4C4=CCCCC4)CC3)c(C[NH3+])c2)cc(C2CCCCC2)c1	0.6790966987609863	0.9179903864860536	-5.91126	4.124397456645966	626.9930000000002	0.4695616066455841	0.0578748	0.3540522158145904	0.1185113713145256	60	CCN(CC=Cc1ccc(C2CCCCC2)c(Cl)c1)C1CCCCC1	0.5238095238095238	NNCC1CCCCC1	0.4117647058823529
CNc1c(-c2ccccc2C=C(C)C2CC2)cc(O)c(O)c1C=CC(C)C	0.6699489951133728	0.8883911371231079	-5.40274	3.144302189350128	363.501	0.2974925935268402	0.0784605	0.0640981	0.5599488615989685	60	CC(C)c1c(O)cc(/C=C/c2ccccc2)cc1O	0.5384615384615384	Cc1cc(O)cc(C)c1Cl	0.4375
N=C(N)c1ccc(-c2ccc(C[NH3+])c(-c3cccc(C4C=CCCC4)c3NCc3cccc(-c4cccc5ccccc45)n3)c2)cc1	0.7993714213371277	0.9403935074806212	-3.72806	3.7308074235916138	614.8170000000002	0.6771141886711121	0.1656328439712524	0.1269274950027465	0.0303255	60	Nc1cc2ccccc2cc1N	0.6428571428571429	NNC(=O)c1ccncc1	0.42857142857142855
CCCCc1c(-c2cc(C[NH3+])c(C(=N)N)cc2C[NH3+])c(CC)nn1CN	0.6585715413093567	0.190926	-0.441683	4.108755350112915	359.5220000000001	0.0127971	0.6409586071968079	0.1940852701663971	0.1521590650081634	60	N=C(N)c1ccc(OCCCCCCCOc2ccc(C(=N)N)cc2)cc1	0.4166666666666667	CCCCCCCCCCCCCCCCCCCCCCO	0.5384615384615384
CCc1ccc(O)c(C2CCCCC2c2cccc(C)c2C=CNC)c1N	0.6313492655754089	0.7533085942268372	-4.79608	3.764806568622589	364.533	0.2951878011226654	0.1421336680650711	0.239302	0.3233767449855804	60	Cc1cc(O)ccc1O	0.5882352941176471	NNCC1CCCCC1	0.47058823529411764
CNc1ncc(-c2cccc(C3=CCCCC3)c2CCc2ccccn2)cc1-c1cccc(-c2cccc(C[NH3+])c2)c1	0.6912410855293274	0.9058703184127808	-4.50002	3.1768234372138977	551.7580000000002	0.3994639813899994	0.1272778213024139	0.3486908972263336	0.124567	60	c1ccc(SSc2ccccn2)nc1	0.5882352941176471	CCc1cc(C(N)=S)ccn1	0.4074074074074074
CCc1cc(-c2c(-c3ccccc3)cc(CN)c(F)c2CN)c(O)cc1C(=N)N	0.6106773018836975	0.784171	-3.75314	2.8387052416801453	392.4780000000001	0.3364410400390625	0.3083161413669586	0.0902016	0.2650412321090698	60	O=c1cccccc1O	0.625	Nc1ccc(C(=O)O)c(O)c1	0.5
C=CC1CC(c2ccc(CN)cc2C2CC2)CCC1c1ccccc1-c1cccc(NC)c1C[NH3+]	0.6148825287818909	0.9511446952819824	-3.86027	4.096354961395264	466.6930000000001	0.3202429413795471	0.3345025777816772	0.150379	0.1948757022619247	60	Nc1cc2ccccc2cc1N	0.5	NCc1ccc(S(N)(=O)=O)cc1	0.55
C=CCCCCc1cccc(-c2ccc(C(C)=CC=CC[NH3+])cc2C2CC2)c1	0.7344545125961304	0.9445085525512696	-4.818	3.0808985233306885	372.57600000000014	0.491054	0.1385093629360199	0.0437793	0.3266569972038269	60	CCCCCCCCCc1ccc(B(O)O)cc1	0.48	Cc1cc(O)c(C2CC3CCC2(C)C3(C)C)cc1C	0.3333333333333333
CNc1c(CN)cc(-c2cccc(-c3ccccc3C(=N)N)c2)cc1-c1cc(C[NH3+])ccc1-c1cn[nH]c1	0.5966445207595825	0.6841049194335938	-2.9277	3.3105084896087646	502.6460000000002	0.1152841448783874	0.4132890999317169	0.3886058628559112	0.0828209	60	Nc1cc2ccccc2cc1N	0.5	NCc1ccc(S(N)(=O)=O)cc1	0.5
CC=Cc1ccc(-c2ccc(C)c(Cl)c2)c(O)c1-c1ncc(NC)cn1	0.5685722827911377	0.5410344004631042	-5.51733	2.7622435092926025	365.8640000000001	0.2903396189212799	0.0686895	0.065381	0.5755898952484131	60	Cc1cc(O)cc(C)c1O	0.6428571428571429	Cc1cc(O)cc(C)c1Cl	0.625
CCc1cc(-c2cccc(C[NH3+])c2CCC[NH3+])ccc1-c1cccc(C2C=C(c3ccccc3)CCC2)c1	0.6677641868591309	0.9688441753387452	-4.72962	3.781210958957672	502.7460000000002	0.5024595260620117	0.3477881550788879	0.0304175	0.1193348243832588	60	CCCCCCCCCCCCCc1cccc(O)c1C(=O)O	0.5161290322580645	O=C(O)C(O)c1ccccc1	0.3888888888888889
CC=Cc1cc(-c2ccccc2-c2c(CN)cccc2-c2ccccc2)c(C)c(NC)c1-c1ccccc1	0.6690226197242737	0.848034	-6.15284	2.737411618232727	494.6820000000002	0.4057412445545196	0.0388318	0.3090693950653076	0.2463575899600982	60	Nc1cc2ccccc2cc1N	0.5	NCc1ccc(S(N)(=O)=O)cc1	0.4
CCNCc1c(O)cccc1-c1ccc(-c2ccc(Cl)cc2O)c(CC)c1	0.7473224401473999	0.904785	-5.30163	2.3988406658172607	381.9030000000001	0.3452807366847992	0.0128518	0.2693713307380676	0.3724961280822754	60	O=c1cccccc1O	0.5625	Oc1ccc(Cl)cc1	0.6923076923076923
C=CCCC=Cc1c(C=C)cc(O)cc1OCCCCN	0.7419996857643127	0.6768892407417297	-3.42178	3.010208368301392	287.403	0.1312538981437683	0.0813796	0.0832537	0.7041128277778625	60	Oc1cc(O)cc(/C=C/c2c(O)cccc2O)c1	0.5217391304347826	Cc1cc(O)cc(C)c1Cl	0.4375
NCC1CCCC(c2cc(COC3CCC(N)CC3)c(C[NH3+])c(O)c2C[NH3+])C1	0.5799568891525269	0.8141493201255798	-2.27171	4.501891016960144	392.5880000000002	0.0975542	0.6677929162979126	0.1106736361980438	0.1239792630076408	60	Cc1cc(O)cc(C)c1O	0.5	NNCC1CCCCC1	0.47058823529411764
CNc1cc(-c2cc(-c3cccc(C(=N)N)c3)ncc2C[NH3+])cnc1CCc1cccc(C(=N)N)c1	0.6081860065460205	0.185619	-1.69865	3.2038166522979736	479.6120000000003	0.0542762	0.4363965392112732	0.4096696972846985	0.0996576	60	N=C(N)c1ccc(OCCCCCCCOc2ccc(C(=N)N)cc2)cc1	0.5416666666666666	CCc1cc(C(N)=S)ccn1	0.4444444444444444
N#CC1CCC(F)C(c2ccccc2-c2ccc(C3CC3)c(C3CCCC(c4ccccc4C[NH3+])C3)c2)C1	0.60415	0.8960390686988831	-6.82578	4.423324823379517	507.7170000000005	0.4481964707374573	0.2816800475120544	0.1963463574647903	0.0737771	60	c1ccc2c(c1)[IH2+3]c1ccccc1-2	0.5	[O-][n+]1cc[n+]([O-])c2ccccc21	0.3333333333333333
CCc1cc(CCC[NH3+])c(C=N)c(CC)c1CCCNC[NH3+]	0.6597599983215332	0.6434307098388672	-1.10844	4.151642262935638	306.49800000000005	0.0932619	0.4445467293262481	0.258758	0.2034336775541305	60	Cc1cc(O)cc(C)c1O	0.3571428571428571	CCCCCCCCCCCCCCCCCCCCCCO	0.38461538461538464
C=Cc1cccc(CC)c1-c1cccc(CCCCCCCC)c1O	0.8039231300354004	0.9188015460968018	-6.76871	2.393888771533966	336.5190000000001	0.1889934837818145	0.0103787	0.5391272306442261	0.2615005671977997	60	CCCCCCCCCCCCCc1cccc(O)c1C(=O)O	0.6774193548387096	CCCCCCCCCCCCCCCCCCCCCCO	0.6923076923076923
CC(C)c1cc(C[NH3+])ccc1-c1c(C2=CCCCC2)cccc1-c1cc(COc2cc[nH]c2)ccc1C[NH3+]	0.6081259846687317	0.9752517342567444	-5.61346	3.6880739331245422	507.7220000000002	0.2350289821624755	0.2886615693569183	0.3794627785682678	0.0968467	60	Nc1cc2ccccc2cc1N	0.4285714285714285	O=[N+]([O-])c1c(Cl)cccc1-c1c[nH]cc1Cl	0.36666666666666664
CCc1ccccc1C1CCC(C[NH3+])C(NCC2CC(C[NH3+])CCC2C[NH3+])C1CN	0.6372852921485901	0.8515623807907104	-0.580137	5.588168233633041	418.6940000000002	0.1208190619945526	0.5814356207847595	0.2226774841547012	0.0750678	60	Nc1cc2ccccc2cc1N	0.4285714285714285	NNCC1CCCCC1	0.47058823529411764
C=C(C)C1CC(c2ccc(-c3ccccc3)c(C3C=C(C4CC=CCC4)CCC3)c2)CC(c2ccccc2-c2ccccc2-c2ccn[nH]2)C1	0.6754977703094482	0.7939513921737671	-6.12675	4.601365029811859	654.9420000000003	0.7430686950683594	0.1857789456844329	0.0569138	0.0142385	60	CC(C)(c1ccc(O)c(-c2ccccc2)c1)c1ccc(O)c(-c2ccccc2)c1	0.5384615384615384	O=C(O)C(O)c1ccccc1	0.3888888888888889
CCc1ncc(-c2ccccc2N)cc1CCCNCCc1c[nH]nc1C(=N)N	0.6446468234062195	0.0480132	-1.15142	3.0813260674476624	391.5230000000001	0.0151988	0.4195647239685058	0.339883	0.2253530621528625	60	Nc1cc2ccccc2cc1N	0.6428571428571429	CCc1cc(C(N)=S)ccn1	0.48148148148148145
N=C(N)C1CCCC(c2ccc(O)c(-c3ccccc3-c3cccc(-c4ccc(-c5cccc(CO)c5)cc4)c3)c2)C1	0.6252961158752441	0.8604598641395569	-5.4947	3.3238658905029297	552.7180000000003	0.355807	0.285761	0.2963654994964599	0.0620664	60	CC(C)(c1ccc(O)c(-c2ccccc2)c1)c1ccc(O)c(-c2ccccc2)c1	0.5769230769230769	Oc1ccc(Cl)cc1	0.46153846153846156
CCCC1CCC(c2cc(C3CC3)cc(N(C)C)c2-c2cc(C)cc(C(C)=O)c2)CC1	0.6411122679710388	0.5099290609359741	-5.16889	2.730125665664673	417.6370000000002	0.1693575829267501	0.0729675	0.5233462452888489	0.2343287318944931	60	Cc1cc(O)cc(C)c1O	0.4285714285714285	CCCCCCCCCCCCCCCCCCCCCCO	0.38461538461538464
CC(=O)c1ccc(CCCN)c(CCc2cccc(C(C)C)c2Cl)c1O	0.6590023040771484	0.9049946665763856	-4.3865	2.5586166381835938	373.9240000000001	0.1130730137228965	0.095452	0.2716244757175445	0.51985	60	Oc1c(O)c(Cl)c(Cl)c(Cl)c1Cl	0.7	Oc1ccc(Cl)cc1	0.5384615384615384
CNCCc1ccc(CNC(C)=O)c(-c2cc([PH](=O)O)c(C3CCNC3)cc2NC)n1	0.5838219523429871	0.0452107	-1.22342	4.2197054624557495	445.5040000000002	0.0673521	0.91622	0.000213711	0.0162139	60	O=C1C=CC(=O)c2cc3ccccc3cc21	0.3888888888888889	CC(=O)Nc1ccc(S(=O)(=O)c2ccc(NC(C)=O)cc2)cc1	0.43478260869565216
CCc1ccc(C(C)=Cc2ccc[nH+]c2)c(-c2ccccc2CCC2CC(C(C)C)CCC2C[NH3+])c1	0.5372485518455505	0.9409404993057252	-4.62406	4.630646705627441	482.7560000000004	0.1989536136388778	0.5520256757736206	0.2144389301538467	0.0345818	60	CC(C)c1c(O)cc(/C=C/c2ccccc2)cc1O	0.5	O=C(O)C(O)c1ccccc1	0.3888888888888889
CCc1ccc(-c2ccc(CC)c(-c3ccccc3CCC[NH3+])c2N)c(C(C)C)c1	0.7839852571487427	0.9442282915115356	-4.92295	2.9353318214416504	401.6180000000002	0.4975316524505615	0.0886614	0.2658038139343261	0.1480031013488769	60	Nc1cc2ccccc2cc1N	0.5714285714285714	NCc1ccc(S(N)(=O)=O)cc1	0.4
C=Cc1c(-c2cccc(C[NH3+])c2C)ccc(C[NH3+])c1-c1cccnc1-c1ccccc1C[NH3+]	0.564303	0.8066149353981018	-4.02077	3.828706979751587	437.6110000000001	0.0691139	0.4425097703933716	0.4336278736591339	0.0547485	60	O=C1C(=O)c2ncccc2-c2cccnc21	0.6842105263157895	Nc1ccc(S(=O)(=O)Nc2ncccn2)cc1	0.37037037037037035
CCCc1ccc(F)c(CN)c1C=CCOC(C)=CF	0.6697421073913574	0.1525372862815857	-3.69559	3.249895930290222	281.34599999999995	0.0844189	0.2050940841436386	0.0319742	0.6785128712654114	60	CCCCCCCCc1ccc(CCC(N)(CO)CO)cc1	0.3793103448275862	NCc1ccc(S(N)(=O)=O)cc1	0.4
NCCNc1ccncc1-c1cc(COCN)c(N)cc1C=CC[NH3+]	0.6528928279876709	0.0869289	-0.454888	3.603362262248993	343.45500000000004	0.0669404	0.5111091732978821	0.4033088982105255	0.0186416	60	Nc1cc2ccccc2cc1N	0.5	NCCNc1ccc(NCCN)c2c1C(=O)c1ccncc1C2=O	0.6666666666666666
CCc1cccc(-c2ccccc2-c2nc(N)c(C[NH3+])c(C3CCCCC3)c2-c2ccccc2C(C)(C)C)c1	0.6599279642105103	0.9535472393035888	-4.81175	3.023930549621582	518.7690000000005	0.0255449	0.1504832953214645	0.7210530638694763	0.102919	60	Nc1cc2ccccc2cc1N	0.6428571428571429	NNCC1CCCCC1	0.47058823529411764
CCc1c(C2CCCCC2)c(C=CC[NH3+])cc(-c2cc(CN)[nH]n2)c1C1CCCCC1CC	0.5825989842414856	0.9322136640548706	-4.72834	4.340532541275024	449.70700000000033	0.3707011938095093	0.5847796201705933	0.000402044	0.0441171	60	CCN(CC=Cc1ccc(C2CCCCC2)c(Cl)c1)C1CCCCC1	0.4285714285714285	NNCC1CCCCC1	0.47058823529411764
CC(C)C1CC(C[NH3+])CC(c2cccc(C3=CC(c4ccccc4)CCC3)c2-c2ccc(-c3ccccc3)c(-c3ccccc3)c2)C1	0.7372268438339233	0.9506250023841858	-5.59941	4.265804588794708	616.9130000000002	0.5196136832237244	0.1707750111818313	0.2975670993328094	0.0120442	60	c1ccc2c(c1)[IH2+3]c1ccccc1-2	0.5714285714285714	O=C(O)C(O)c1ccccc1	0.3888888888888889
C=Cc1cc(C2CCCCC2)ccc1-c1c(-c2ccccc2)cc(C(C)C)cc1-c1cccc(CCc2ccccc2)c1	0.615704	0.7480306029319763	-6.48766	2.6840378046035767	560.8250000000004	0.2216967940330505	0.0689084	0.5078755617141724	0.2015192210674286	60	CC(C)(c1ccc(O)c(-c2ccccc2)c1)c1ccc(O)c(-c2ccccc2)c1	0.4615384615384615	O=C(O)C(O)c1ccccc1	0.5
CCc1ccc(-c2ccc(-c3cccc(-c4cccc(CNN(C)C)c4)c3)c(OC)c2)c(C[NH3+])c1	0.6006078720092773	0.7097344398498535	-4.8672	2.808003604412079	466.6490000000002	0.0956208	0.313897	0.4741027653217315	0.1163790225982666	60	COc1cc(C[C@@H](C)[C@@H](C)Cc2ccc(O)c(OC)c2)ccc1O	0.4814814814814814	COc1ccc(Cc2cnc(N)nc2N)cc1OC	0.4
CCc1ccc(C(C)=CC[NH3+])c(-c2cc(O)c(C=CCN)cc2N)c1	0.6843647956848145	0.9004528522491455	-3.08067	3.444124341011048	338.4750000000001	0.2609082460403442	0.2504156827926636	0.0825778	0.4060983061790466	60	Nc1cc2ccccc2cc1N	0.5	Nc1ccc(C(=O)O)c(O)c1	0.5
C=Cc1cc(-c2ccc(C(=N)N)cc2)c(C2CC(c3cc[nH]c3)CCC2N)c(C2CCCC(C(=N)N)C2)c1	0.5325025320053101	0.8168737292289734	-3.90681	4.579774856567383	508.71400000000034	0.2381651550531387	0.457941	0.1852510720491409	0.1186428442597389	60	N=C(N)c1ccc(-c2cc3ccc(C(=N)N)cc3[nH]2)cc1	0.5666666666666667	Oc1ccc(Cl)cc1	0.38461538461538464
C=Cc1ccn(-c2cccc(-c3cc(-[n+]4cccc(-c5cccc(C(=N)N)c5)c4)c(C[NH3+])cc3C[NH3+])c2)n1	0.5707282423973083	0.6985037922859192	-2.0933	3.923486590385437	502.6460000000002	0.1981219500303268	0.4417505860328674	0.2204923629760742	0.1396351158618927	60	N=C(N)c1ccc(OCCCCCCCOc2ccc(C(=N)N)cc2)cc1	0.5416666666666666	CCc1cc(C(N)=S)ccn1	0.4074074074074074
C=Cc1ccc(-c2c(Cl)cccc2-c2cccc(C3CCCCC3)c2C2CCCC(N(C)C)C2)cc1C=CC	0.536886	0.6581557989120483	-6.05541	3.737145483493805	538.2190000000005	0.5943162441253662	0.0455186	0.1427360475063324	0.2174290865659713	60	CCN(CC=Cc1ccc(C2CCCCC2)c(Cl)c1)C1CCCCC1	0.5714285714285714	Oc1ccc(Cl)cc1	0.38461538461538464
CCc1ccc(C2C=CCCC2c2c(C3CCC=CC3[SH+]C)ccc(CC)c2C[NH3+])c(NC)c1	0.561487	0.8538323640823364	-4.40383	5.091900825500488	476.77400000000017	0.3408079147338867	0.5943331718444824	0.0545445	0.0103144	60	CCc1ccc(/C=C2/SC(=S)NC2=O)cc1	0.3939393939393939	NCc1ccc(S(N)(=O)=O)cc1	0.45
C=Cc1cc(C=Cc2ccc(NC)c(C=C(C)CN)c2)cc(CC)c1CC	0.6972816586494446	0.8010557889938354	-4.61981	3.135902047157288	360.5450000000001	0.2823449969291687	0.1276445388793945	0.4197237491607666	0.1702867001295089	60	Oc1cc(O)cc(/C=C/c2ccc(Br)cc2)c1	0.5	CC(=O)NS(=O)(=O)c1ccc(N)cc1	0.4
CCC=Cc1c(CN)c(C)c(C)c(C=CF)c1CC	0.7118675708770752	0.0661529	-4.05122	3.5200233459472656	261.384	0.0896841	0.1511349231004715	0.0075981	0.7515828609466553	60	Cc1c2ccccc2c(CSC(=N)N)c2ccccc12	0.25	NCc1ccc(S(N)(=O)=O)cc1	0.3
CNc1cc(-c2c(C[NH3+])ccc(-c3ccccc3C=C(C)C[NH3+])c2C[NH3+])ccc1C(=N)N	0.6292502880096436	0.7655888795852661	-1.37138	3.973616003990173	431.6080000000003	0.2437296658754348	0.5728267431259155	0.0497836	0.13366	60	Nc1cc2ccccc2cc1N	0.5	Nc1ccc(C(=O)O)c(O)c1	0.36363636363636365
N=C(N)NCc1c(CNC[NH3+])ccnc1C=COCCNCN	0.6913836598396301	0.018977	0.8898704051971436	4.0136377811431885	323.4250000000001	0.0593067	0.4970920085906982	0.1189371049404144	0.3246642053127289	60	N=C(N)c1ccc(OCCCCCCCOc2ccc(C(=N)N)cc2)cc1	0.5	NNC(=O)c1ccncc1	0.42857142857142855
NCc1cc(-c2cccc(C3CC(c4cc(CN)c5ccccc5c4)CCC3N)c2C[NH3+])ccc1C[NH3+]	0.6491386294364929	0.9501819610595704	-1.65532	4.3695948123931885	495.71500000000026	0.1577322632074356	0.6287643313407898	0.1886254101991653	0.024878	60	Nc1cc2ccccc2cc1N	0.6428571428571429	NCc1ccc(S(N)(=O)=O)cc1	0.4
NCc1cc(C=CC[NH3+])c(-c2ccccc2)c(C2CCCC(C3CC=C(C[NH3+])CC3)C2C2CCNC2)c1	0.5901607275009155	0.9104045033454896	-3.32238	5.042348623275757	500.7750000000004	0.2627206146717071	0.7110431790351868	0.0175782	0.00865799	60	Nc1cc2ccccc2cc1N	0.5	NCc1ccc(S(N)(=O)=O)cc1	0.45
CC(=CC1CCC(c2ccc(CCC3CCCC(C4CCCCC4)C3)cc2N)CC1N)CN	0.4884609878063202	0.59711	-4.24838	4.339315354824066	451.7430000000004	0.2934126257896423	0.4723889231681824	0.1253697276115417	0.1088287383317947	60	Nc1cc2ccccc2cc1N	0.5	NNCC1CCCCC1	0.5882352941176471
CCCNc1cc(Cl)nc(-c2ccc(CC)cc2CCS)c1N	0.7029296159744263	0.3520917594432831	-4.05058	2.89056	349.9310000000001	0.0891857	0.00469386	0.6254444122314453	0.2806760668754577	60	Nc1cc2ccccc2cc1N	0.5714285714285714	Cc1cc(NCCCCCCCCCCNc2cc(C)nc3ccccc23)c2ccccc2n1	0.45161290322580644
N=C(N)c1ccc(C2CCCC(C3C=C(C4=CCCCC4)CCC3c3ccccc3-c3ccccc3)C2C[NH3+])c(N)c1	0.6091070771217346	0.9271957874298096	-3.54219	4.643841564655304	559.8220000000001	0.2385801821947097	0.3406870365142822	0.3810244798660278	0.0397083	60	Nc1cc2ccccc2cc1N	0.6428571428571429	O=C(O)C(O)c1ccccc1	0.4444444444444444
CCNc1cc(C2C(C3CC3)CC(CN)C(C[NH3+])C2COCN)ccn1	0.6329723000526428	0.3724095523357391	-0.875117	4.917873740196228	362.542	0.000630292	0.7002294063568115	0.0427856	0.2563547194004059	60	Nc1cc2ccccc2cc1N	0.4285714285714285	CCc1cc(C(N)=S)ccn1	0.4444444444444444
NCCCCCCNNCc1cccc(-c2cc(O)ccc2CN)c1	0.7220049500465393	0.1022270023822784	-1.58088	2.498808741569519	342.4870000000001	0.0442989	0.0257106	0.5446098446846008	0.3853806853294372	60	Cc1cc(O)ccc1O	0.5294117647058824	Oc1ccc(Cl)cc1	0.5384615384615384
Nc1ccc(-c2ccc(-c3cc(Cl)cc(-c4ccccc4)c3)cc2)c(CNCNC[NH3+])c1	0.6619200110435486	0.9122391939163208	-4.49921	2.73449	444.0020000000002	0.3274819850921631	0.2596912980079651	0.2399845719337463	0.1728421300649643	60	Nc1cc2ccccc2cc1N	0.5714285714285714	Oc1ccc(Cl)cc1	0.46153846153846156
CCCCC=CC=CCNC1CCC(N)CC1CCN	0.650305	0.0879983	-0.845979	4.048096656799316	279.472	0.0986181	0.302879	0.2571845054626465	0.341318	60	CCCCC/C=C\C/C=C\C/C=C\C/C=C\CCCC(=O)O	0.4	CCCCCCCCCCCCCCCCCCCCCCO	0.46153846153846156
Nc1cccc(C2=CC(C3CCCC(c4ccc(-c5cccc(-c6ccccc6C[NH3+])c5)cc4)C3)C(c3ccccc3)CC2)c1	0.4851841926574707	0.9550464153289796	-4.97913	4.108600318431854	589.8470000000001	0.2056753486394882	0.4453951418399811	0.1909739822149276	0.1579555422067642	60	Nc1cc2ccccc2cc1N	0.5714285714285714	Nc1ccc(C(=O)O)c(O)c1	0.4090909090909091
CCC1C(NC)CC(C[NH3+])CC1NCc1cnc(CN)cc1OCC[NH3+]	0.6156789660453796	0.3273947536945343	0.0521652	5.051932156085968	366.5540000000002	0.1116384416818618	0.4789430797100067	0.1093847900629043	0.300034	60	COc1cc(Cc2cnc(N)nc2N)c(C(C)C)cc1OC	0.3783783783783784	COc1cc(Cc2cnc(N)nc2N)cc(OC)c1OC	0.4411764705882353
N=C(N)C1CCCC(N)C1CCCNc1ccc(C2CCNC2)cc1-c1ccccc1C1CCCCC1	0.6329899430274963	0.8301405310630798	-3.05666	4.0885438323020935	501.7630000000004	0.3982000052928924	0.511628	0.0645349	0.0256368	60	Nc1cc2ccccc2cc1N	0.5	NNCC1CCCCC1	0.5294117647058824
C=C(C)c1ccc(C=C(C)c2cccc(C)c2C=C(C)CC)c(CN)c1C[NH3+]	0.7352897524833679	0.933294	-4.32512	3.640134811401367	375.5800000000002	0.5669277906417847	0.2388194948434829	0.00267097	0.1915817409753799	60	Cc1cc(O)cc(C)c1O	0.4285714285714285	NCc1ccc(S(N)(=O)=O)cc1	0.45
CCCCCCCOc1cc(C)c(C)c(C=CC[NH3+])c1	0.7755663394927979	0.7344686985015869	-4.13972	2.84423	276.444	0.1189551502466201	0.0546865	0.2265062481164932	0.5998520851135254	60	CCCCCCCCCCCCCC[N+](C)(C)C	0.6	CCCCCCCCCCCCCCCCCCCCCCO	0.6153846153846154
CC(=CCl)c1cccc(C[NH3+])c1-c1ccc(C2CC2)c(CCCCF)c1	0.7168605327606201	0.9214566946029664	-5.5312	3.332614183425904	372.9350000000002	0.3691359758377075	0.0532698	0.1838518530130386	0.3937424123287201	60	CCCCCCCCCCCCCc1cccc(O)c1C(=O)O	0.4516129032258064	Oc1ccc(Cl)cc1	0.38461538461538464
N=C(N)c1cccc(-c2ccc(-c3ccc(C[NH3+])cc3-c3cccc(-c4ccc(C[NH3+])cc4)c3-c3ccccc3)cc2)c1	0.6264800429344177	0.938935	-4.7413	3.0433931946754456	560.7450000000003	0.3261890411376953	0.4202876091003418	0.2036997973918914	0.0498236	60	N=C(N)c1ccc(-c2cc3ccc(C(=N)N)cc3[nH]2)cc1	0.5	NCc1ccc(S(N)(=O)=O)cc1	0.4
CCc1c(C=C(C)CNC2CCCCC2)c(C2CCCCC2)c(Cl)c(C[NH3+])c1-c1ccccc1	0.7570064067840576	0.9064116477966307	-5.40112	3.2373807430267334	480.1600000000002	0.6972096562385559	0.2358011752367019	0.0609088	0.00608033	60	CC(=O)O[Pt](N)(Cl)(Cl)(NC1CCCCC1)OC(C)=O	0.5172413793103449	Cc1cc(O)cc(C)c1Cl	0.5
N=C(N)c1ccc(C2=CCC(C3CCC(N)CC3)CC2)c(-c2ncc(C[NH3+])cc2C2CCCCC2)c1-c1ccccc1	0.5742458701133728	0.9363422393798828	-3.6993	3.936282873153688	562.8260000000005	0.108467	0.5362176895141602	0.3414840996265411	0.0138315	60	Nc1cc2ccccc2cc1N	0.5	NNCC1CCCCC1	0.47058823529411764
CC(=O)NCCCC1CC(C[NH3+])C(C=O)C(CONC[n+]2cccc(C[NH3+])c2)C1	0.5690618753433228	0.0306548	-0.464288	5.392475068569183	408.5670000000002	0.0948259	0.6330042481422424	0.1422460526227951	0.1299238353967666	60	CCCCCCCCNc1cc[n+](CCCCCCCCCC[n+]2ccc(NCCCCCCCC)cc2)cc1	0.4074074074074074	CC(=O)Nc1ccc(S(=O)(=O)c2ccc(NC(C)=O)cc2)cc1	0.5217391304347826
NC1CCC(c2cccc(-c3cccc(C4CCCC(C5CCCC5)C4C[NH3+])c3C[NH3+])c2)C(C2CCCCC2)C1	0.6024684309959412	0.9524825811386108	-4.67872	4.849364757537842	543.8840000000002	0.3401884734630584	0.4361565709114074	0.1881674379110336	0.0354875	60	Nc1cc2ccccc2cc1N	0.4285714285714285	NNCC1CCCCC1	0.47058823529411764
CNCCc1cc(C[NH3+])cc(-c2ccccc2-c2ccc(C3CC3)cc2CCN)c1	0.7476218342781067	0.9526565074920654	-2.49269	2.842134714126587	400.59000000000026	0.1957754045724868	0.0347009	0.5353233814239502	0.2342003434896469	60	Nc1cc2ccccc2cc1N	0.5	NNCC1CCCCC1	0.4117647058823529
C=Cc1cc(O)c(CCCNCCC)c(C[NH3+])c1N	0.6903131604194641	0.4247247576713562	-1.76432	3.459313154220581	264.393	0.1026600077748298	0.3152194917201996	0.2416428476572036	0.3404776453971863	60	Cc1cc(O)cc(C)c1O	0.5714285714285714	Cc1cc(O)cc(C)c1Cl	0.5
CNc1cc(-c2ccc(C3CCNC3)cc2CCC=C(C)C)nc(C)c1-c1ccnc(C[NH3+])c1	0.5604572296142578	0.4724129736423492	-3.23283	3.839743733406067	456.6580000000002	0.0342037	0.5426905751228333	0.3997229635715484	0.0233827	60	C=C[C@@](C)(/C=C/c1ccc(O)cc1)CCC=C(C)C	0.4411764705882353	CCc1cc(C(N)=S)ccn1	0.48148148148148145
C=Cc1c(CCCC)cc(C=CC[NH3+])c(CC)c1CCc1ccccc1	0.6747980117797852	0.8351967930793762	-5.31683	3.1544597148895264	348.5540000000001	0.3477854132652282	0.0992327	0.0266776	0.5263043642044067	60	CCCCCCCCCCCCCCCCCC[N+](C)(C)Cc1ccccc1	0.5384615384615384	CCCCCCCCCCCCCCCCCCCCCCO	0.46153846153846156
CC(C)C1CCCCC1c1cc(C[NH3+])ccc1CCc1cc(CN)cc(-c2ccccc2N(C)C)c1	0.5591058731079102	0.9447968006134032	-3.57244	3.854162216186523	484.7520000000003	0.1601265370845794	0.4666647017002105	0.2179574519395828	0.1552513241767883	60	Nc1cc2ccccc2cc1N	0.5	NCc1ccc(S(N)(=O)=O)cc1	0.5
CCc1c(-c2ccccc2)cccc1-c1cccc(-c2cc(-c3cccc4ccccc34)c(O)cc2CCC[NH3+])c1	0.7497586011886597	0.9792913198471068	-6.12883	2.848275899887085	534.7230000000003	0.4886861145496368	0.0229447	0.2932168543338775	0.1951523274183273	60	CC(C)(c1ccc(O)c(-c2ccccc2)c1)c1ccc(O)c(-c2ccccc2)c1	0.5769230769230769	CCCCCCCCCCCCCCCCCCCCCCO	0.46153846153846156
CC=Cc1c(CC)cccc1CNc1cccc(C[NH3+])c1-c1ccccc1-c1ccc(C[NH3+])cc1	0.6451036930084229	0.9422677755355836	-4.98073	3.2710092067718506	463.6690000000002	0.1906669288873672	0.2187928706407547	0.4565218985080719	0.1340183168649673	60	c1ccc2c(c1)[IH2+3]c1ccccc1-2	0.5	NCc1ccc(S(N)(=O)=O)cc1	0.45
CCc1cc(C[NH3+])c(CN)c(CNC=Cc2ccccc2N)c1CO	0.6571357250213623	0.1655928343534469	-0.556041	3.550051748752594	341.4790000000001	0.055554	0.2294056415557861	0.4413712918758392	0.2736690640449524	60	Nc1cc2ccccc2cc1N	0.6428571428571429	Cc1c(CO)[n+]([O-])c2ccccc2[n+]1[O-]	0.4583333333333333
C=Cc1ccc(-c2cc(-c3cc(I)c(C4CCCNC4)cc3-c3ccccc3)cc3ccccc23)cc1C1CCCCC1C	0.5157347321510315	0.7876362800598145	-5.46061	3.924701094627381	687.709	0.2705175578594208	0.4941675662994385	0.2110047489404678	0.0243101	60	Nc1cc2ccccc2cc1N	0.5714285714285714	O=C(O)C(O)c1ccccc1	0.3888888888888889
C=Cc1cc(NC)c(C=CC)c(CONC)c1C=CCC	0.5458078384399414	0.046218	-3.81343	3.7851677536964417	286.41900000000004	0.1409026384353637	0.3366906642913818	0.2037068158388137	0.3186998665332794	60	Oc1cc(O)cc(/C=C/c2ccc(Br)cc2)c1	0.3636363636363636	Cc1cc(O)cc(C)c1Cl	0.3125
NCc1ccccc1-c1ccccc1-c1ccccc1-c1ccc(C2CCCCC2C[NH3+])c(CCc2ccccc2)c1	0.6997310519218445	0.9742218852043152	-4.24881	3.509072422981262	551.7980000000005	0.4855144321918487	0.3220578134059906	0.1185974106192588	0.0738304	60	Nc1cc2ccccc2cc1N	0.5	NCc1ccc(S(N)(=O)=O)cc1	0.45
CC(=CO)CCCCCCNCCCCCC[NH3+]	0.7277265787124634	0.1451282054185867	-1.29899	3.1272460222244263	257.44199999999995	0.0328687	0.4071744978427887	0.1040060520172119	0.4559507966041565	60	CC(C)=CCC/C(C)=C/CNCCNC1[C@H]2C[C@@H]3C[C@@H](C[C@H]1C3)C2	0.2972972972972973	CCCCCCCCCCCCCCCCCCCCCCO	0.38461538461538464
N=C(N)c1cccc(-c2ccc[nH]2)c1CCc1ccccc1NCc1cc(C[NH3+])ccc1-c1cc[nH]n1	0.5763034224510193	0.6137268543243408	-2.53099	3.521013081073761	490.6350000000002	0.1149434894323349	0.3759926855564117	0.3717625439167022	0.1373012810945511	60	Nc1cc2ccccc2cc1N	0.5	NCc1ccc(S(N)(=O)=O)cc1	0.4
Cc1ccc(CN)c(NCc2cccc(N)c2)c1CCC1CCCCC1C	0.5815717577934265	0.2755360305309295	-3.94094	3.354634046554565	365.5650000000002	0.0459789	0.3226999938488006	0.3889527320861816	0.2423683851957321	60	Nc1cc2ccccc2cc1N	0.5	NNCC1CCCCC1	0.47058823529411764
C=Cc1c(O)cc(CN)c(C=CCCC=CN)c1O	0.749775	0.5492680072784424	-2.25649	3.656988739967346	260.337	0.1199187785387039	0.1417962461709976	0.1485098004341125	0.5897752046585083	60	Cc1cc(O)cc(C)c1O	0.4285714285714285	NCc1ccc(S(N)(=O)=O)cc1	0.4
CC=Cc1ccccc1-c1cnc(C[NH3+])c(C2C=CCCC2CCc2ccc(C[NH3+])c(NC)c2)c1	0.5682952404022217	0.8720587491989136	-3.47282	4.497455716133118	468.6890000000003	0.2876531481742859	0.4619440138339996	0.0701911	0.1802117824554443	60	c1ccc2c(c1)[IH2+3]c1ccccc1-2	0.5	COc1cc(Cc2cnc(N3C(=O)c4ccccc4C3=O)nc2N)cc(OC)c1OC	0.40425531914893614
CCc1cn(C[NH3+])nc1-c1ccc(-c2cc(CN)ccc2C[NH3+])cc1C1CCCCC1C[NH3+]	0.6739265322685242	0.9068586230278016	-1.4029	4.577538967132568	449.6670000000003	0.3951570987701416	0.1834350377321243	0.1965586096048355	0.2248492687940597	60	CCc1ccc(/C=C2/SC(=S)NC2=O)cc1	0.3939393939393939	NCc1ccc(S(N)(=O)=O)cc1	0.6
C[SH+]c1ccc(-c2cccc(CCC[NH3+])c2)cc1-c1ccc(-c2ccccc2)c(C=CC2CCCCC2)c1	0.6616039872169495	0.926382	-5.77707	3.366197049617768	519.7980000000003	0.4938587546348572	0.2010274678468704	0.1533551514148712	0.1517586261034011	60	CC(C)(c1ccc(O)c(-c2ccccc2)c1)c1ccc(O)c(-c2ccccc2)c1	0.4615384615384615	NNCC1CCCCC1	0.4117647058823529
C=Cc1c(C)ccc(-c2cc(CC)c(C=CC)c(NCCC)c2)c1CC	0.6219459772109985	0.4628540873527527	-6.43957	2.969698965549469	347.54600000000016	0.1727332472801208	0.1039389297366142	0.3936066627502441	0.3297211825847626	60	Cc1cc(O)cc(C)c1O	0.4285714285714285	Cc1cc(NCCCCCCCCCCNc2cc(C)nc3ccccc23)c2ccccc2n1	0.3870967741935484
C=Cc1ccc(-c2cccc(-c3cc(-c4cc(CN)c(-c5cccc6ccccc56)cc4C(=N)N)c4ccccc4c3)c2)cc1-c1ccccc1	0.5524226427078247	0.9048694372177124	-5.28576	2.990724265575409	655.8450000000001	0.2508569061756134	0.5220370888710022	0.1921445578336715	0.0349614	60	Nc1cc2ccccc2cc1N	0.6428571428571429	O=C(O)C(O)c1ccccc1	0.4444444444444444
CC(C)c1c(C(=N)N)cc(C2CC(C[NH3+])CC(CNC#N)C2)nc1OCc1cc[nH]c1	0.5645235180854797	0.116983	-1.47641	4.92355	424.57300000000015	0.0359279	0.632019	0.2382952123880386	0.0937579	60	N=C(N)c1ccc(OCCCCCCCOc2ccc(C(=N)N)cc2)cc1	0.5	NNCC1CCCCC1	0.4117647058823529
C=CC1C(c2cc(CCCN)c[nH]2)CC(CC)CC1C1CC(C[NH3+])CC(c2ccccc2)C1	0.5855921506881714	0.9157099723815918	-3.90612	4.940542697906494	448.7190000000002	0.251139	0.4703552424907684	0.2476374357938766	0.0308685	60	Nc1cc2ccccc2cc1N	0.5	NCc1ccc(S(N)(=O)=O)cc1	0.35
CC(C)=CCCCNCCCCC=C(C)NCC(=N)N	0.7580603361129761	0.0758726	-0.119776	3.149503529071808	280.46	0.00703504	0.2422478944063186	0.3488366305828094	0.4018804430961609	60	CC(C)=CCC/C(C)=C/CNCCNC1[C@H]2C[C@@H]3C[C@@H](C[C@H]1C3)C2	0.3513513513513513	CCCCC(CC)CNC(=N)NC(=N)NCCCCCCNC(=N)NC(=N)NCC(CC)CCCC	0.3225806451612903
CNCCNCc1cc(NC)c(N)c(O)c1C=CC[NH3+]	0.6634173393249512	0.1923882663249969	-1.0155	3.773064017295837	280.396	0.1051570475101471	0.4021860063076019	0.0798506	0.4128063023090362	60	Cc1cc(O)cc(C)c1O	0.5	Cc1cc(O)cc(C)c1Cl	0.375
CCc1ccccc1CCc1cc(C)cc(CNF)c1-c1ccc(CN)cc1	0.6842767596244812	0.6656133532524109	-5.13369	2.574456691741944	376.5190000000001	0.0793662	0.1014231294393539	0.5199787616729736	0.2992318868637085	60	Nc1cc2ccccc2cc1N	0.5	NCc1ccc(S(N)(=O)=O)cc1	0.65
CC=Cc1c(Cl)ccc(Cl)c1CCNCCCCCN	0.6674618124961853	0.2170925140380859	-2.29212	2.581836521625519	315.2880000000001	0.0863684	0.0656936	0.0800109	0.7679271697998047	60	CCCCCCCCNc1cc[n+](CCCCCCCCCC[n+]2ccc(NCCCCCCCC)cc2)cc1	0.3703703703703703	Oc1ccc(Cl)cc1	0.38461538461538464
O=[PH]([O-])c1ccc(-c2cc(OCc3cc(-c4ccccc4)cc(-c4ccccc4)c3)ncc2O)cc1-c1ccccc1	0.5695935487747192	0.5454692840576172	-6.78871	3.4078217148780823	568.5890000000002	0.1332281529903412	0.2221459299325943	0.6045622229576111	0.0400637	60	O=c1cccccc1O	0.625	Oc1ccc(Cl)cc1	0.46153846153846156
CCc1cc(CC)c(CCCNC(C)=CCNC[NH3+])cc1N	0.6540870666503906	0.4878982007503509	-1.15268	3.485456645488739	305.49	0.1223534196615219	0.4756335914134979	0.1751625686883926	0.2268504202365875	60	Cc1cc(O)cc(C)c1O	0.4285714285714285	CCCCCCCCCCCCCCCCCCCCCCO	0.38461538461538464
CCNCCOCCCNCCCCOCN	0.8131412267684937	0.0131725	0.808472	2.552846133708954	247.38299999999992	0.0407694	0.2800012826919555	0.0431901	0.6360392570495605	60	CCCCCCCCCCCCCC[N+](C)(C)C	0.2666666666666666	CCCCCCCCCCCCCCCCCCCCCCO	0.3076923076923077
CCc1cccc(-c2ccc(NC)cc2-c2cc(C[NH3+])cc(-c3ccccc3-c3cccc(OC)c3)c2)c1	0.7240637540817261	0.947317	-5.90724	2.698861837387085	499.67800000000017	0.56675	0.069293	0.1349539458751678	0.2290029227733612	60	Nc1cc2ccccc2cc1N	0.5	CCN(CC)CCOC(=O)c1cccc(-c2ccccc2)c1O	0.38461538461538464
CCc1ccc(C(C)(C)C)c(-c2ccc(C=C(C)C)c(CCc3cccc(-c4ccc5ccccc5c4)c3)c2-c2ccccc2)c1	0.66449	0.7577111721038818	-6.6485	2.829943537712097	598.8740000000003	0.1556775569915771	0.00265573	0.6846641302108765	0.1570025980472564	60	Nc1cc2ccccc2cc1N	0.6428571428571429	CCN(CC)CCOC(=O)c1cccc(-c2ccccc2)c1O	0.41025641025641024
CN(C)COCOC1CCC(n2ccc(NCC3CCNC3)n2)C(C[NH3+])C1C[NH3+]	0.5848209261894226	0.1882779002189636	-0.276434	5.352811634540558	411.5950000000002	0.0615868	0.5617839694023132	0.1245368644595146	0.2520923912525177	60	CN(C)c1ccc(C(c2ccc(N(C)C)cc2)c2ccc(N(C)C)cc2)cc1	0.3529411764705882	NNCC1CCCCC1	0.4117647058823529
C=Cc1cc(C(C)=CN)c(CCCCCCN)cc1Cl	0.6680068969726562	0.6633809208869934	-3.3377	2.9808725118637085	292.8539999999999	0.2026824206113815	0.278043	0.2079715430736541	0.3113034665584564	60	Oc1c(O)c(Cl)c(Cl)c(Cl)c1Cl	0.4	Cc1cc(O)cc(C)c1Cl	0.4375
CCc1cc(-c2ccccc2)c(-c2ccc3ccccc3c2)c(-c2cc(Cl)cc(-c3[nH]ncc3CC)c2C(=N)N)c1	0.7845906615257263	0.887122	-4.6694	2.908172845840454	555.1250000000002	0.85518	0.0327177	0.00134263	0.1107595935463905	60	Nc1cc2ccccc2cc1N	0.7142857142857143	Oc1ccc(Cl)cc1	0.6153846153846154
CNc1ccc(C(=N)N)c(-c2c(C(=N)N)ccc(CS)c2-c2ccc(C3CCCCC3c3ccccn3)s2)c1	0.5240238904953003	0.4411326646804809	-3.57364	4.123266100883484	554.7890000000003	0.0649603	0.4460935890674591	0.4358516335487366	0.0530944	60	c1ccc(SSc2ccccn2)nc1	0.5882352941176471	NNCC1CCCCC1	0.47058823529411764
[NH3+]Cc1cccc(C2CC(c3cccc(C[NH3+])c3-c3cccc(-c4ccccc4)c3)CCC2C2CCCCC2)c1C[NH3+]	0.6033539175987244	0.9530560970306396	-4.91663	4.464119613170624	560.8500000000001	0.3876420557498932	0.4531303644180298	0.104006	0.0552219	60	Nc1cc2ccccc2cc1N	0.4285714285714285	NNCC1CCCCC1	0.4117647058823529
CC=Cc1cc(-c2cccc(S)c2-c2ccccc2CN)cc(C2CCCC(c3ccc[nH+]c3)C2C[NH3+])c1	0.6638961434364319	0.9419833421707152	-3.99551	4.829715967178345	521.7740000000003	0.4850287735462188	0.3913337886333465	0.039555	0.0840825	60	Nc1cc2ccccc2cc1N	0.5	NCc1ccc(S(N)(=O)=O)cc1	0.45
NCCCCNNCNCNCc1cncc(-n2cccn2)c1C(=O)O	0.6672224402427673	0.00157377	-0.590613	3.4177834391593933	362.4380000000001	0.0282107	0.3795175552368164	0.4390721917152405	0.1531995385885238	60	CCCCCCCCCCCCCc1cccc(O)c1C(=O)O	0.4193548387096774	NC(=O)c1cnccn1	0.5714285714285714
C=Cc1cccc(C(=N)N)c1-c1cc(-c2ccccc2C2CCCC(C[NH3+])C2)ccc1-c1ccccc1-c1ccc2ccccc2c1	0.5950794816017151	0.9773611426353456	-3.98418	3.877945899963379	612.8410000000003	0.2720746994018554	0.3743553161621094	0.2474215775728225	0.1061483919620513	60	Nc1cc2ccccc2cc1N	0.7142857142857143	NNCC1CCCCC1	0.5294117647058824
CNc1c(C2CCCC(C3CCCC(C[NH3+])C3)C2)cc(-c2ccccc2)cc1C1CCCCC1[n+]1cccc(C[NH3+])c1	0.6123951077461243	0.9309940338134766	-3.79336	5.081111907958984	567.8860000000001	0.3248959481716156	0.2781687974929809	0.3318548202514648	0.0650804	60	Nc1cc2ccccc2cc1N	0.4285714285714285	NNCC1CCCCC1	0.5294117647058824
NCc1ccc(-c2cccc(-c3c(-c4cccc(O)c4)ccc(C4CC4)c3C3CCCC3)c2O)cc1	0.8057993650436401	0.9553741812705994	-6.10781	2.645094811916352	475.6320000000004	0.2699795663356781	0.0211933	0.635182	0.0736454	60	Cc1cc(O)cc(C)c1O	0.5	NCc1ccc(S(N)(=O)=O)cc1	0.55
Nc1cc(N)c(-c2cc(Cl)cc(COc3ccc(-c4ccccc4)cc3)c2)cc1C[NH3+]	0.6881567239761353	0.9189997911453248	-5.42924	2.6255903244018555	430.9590000000001	0.1113514378666877	0.2243033349514007	0.5843080282211304	0.0800372	60	Nc1cc2ccccc2cc1N	0.7142857142857143	Oc1ccc(Cl)cc1	0.5384615384615384
CCc1ccc(C=Cc2ccc(-c3ccc(C4CCCC4)c(NC)c3)cc2O)c(CC)c1	0.7224898338317871	0.9619796276092528	-6.84282	2.643127143383026	425.6160000000002	0.4695560336112976	0.060041	0.1367592215538025	0.333644	60	CCN(CC=Cc1ccc(C2CCCCC2)c(Cl)c1)C1CCCCC1	0.4761904761904761	NCc1ccc(S(N)(=O)=O)cc1	0.45
N=C(N)C1CCCCC1c1cc(-c2cccc(C=Cc3ccc4ccccc4c3)c2)c(-c2ccn[nH]2)c(C[NH3+])c1N	0.5310455560684204	0.9182415008544922	-2.92038	4.13908	541.7230000000001	0.2230249196290969	0.5514212846755981	0.0287754	0.1967784017324447	60	Nc1cc2ccccc2cc1N	0.7857142857142857	NNCC1CCCCC1	0.4117647058823529
Cc1cc(OCCNC2C(O)CCCC2C(=N)N)ccc1CCC[NH3+]	0.6843867897987366	0.3767841756343841	0.7189894914627075	4.152974784374237	349.49900000000014	0.00237307	0.384327	0.2201437354087829	0.3931561112403869	60	N=C(N)c1ccc(OCCCCCCCOc2ccc(C(=N)N)cc2)cc1	0.6666666666666666	Cc1cc(O)cc(C)c1Cl	0.4375
CC(=CCCc1cc(CN)ccc1C1CCCCC1C[NH3+])c1ccc(C)c(C[NH3+])c1	0.6349015235900879	0.9229942560195924	-2.77691	4.237849533557892	407.6460000000001	0.2609982490539551	0.3053299784660339	0.1752386689186096	0.2584331333637237	60	Cc1cc(O)cc(C)c1O	0.5	NCc1ccc(S(N)(=O)=O)cc1	0.55
CNc1c(CN)c(N)c(CCCCC2CC2)c(C[NH3+])c1CN	0.6838046312332153	0.2925177216529846	-0.652567	3.62907	306.478	0.0760536	0.1696356534957885	0.2013886123895645	0.5529221892356873	60	CCCCCCCCc1ccc(CCC(N)(CO)CO)cc1	0.2758620689655172	NNCC1CCCCC1	0.4117647058823529
N=CCNCCCNC=CCCCCCNCO	0.7403147220611572	0.00536479	0.0899639	3.4198578596115112	256.39399999999995	0.0364603	0.6280457377433777	0.00559183	0.329902	60	CCCCCCCCCCCCC/C=C/C(O)C(N)CO	0.3571428571428571	CCCCCCCCCCCCCCCCCCCCCCO	0.38461538461538464
C=C(C)c1cnc(NCOCNC)c(CCC(=N)N)c1CCCN	0.6912904977798462	0.0722044	0.3134820461273193	3.5845444202423096	334.46800000000013	0.0400115	0.4951331913471222	0.3074225187301636	0.1574328243732452	60	N=C(N)c1ccc(OCCCCCCCOc2ccc(C(=N)N)cc2)cc1	0.4583333333333333	NC(=O)c1cnccn1	0.38095238095238093
C=CC=Cc1cccc(C=Cc2cc(C3CC3)cc(C3CC3)c2CC)c1CN	0.713042	0.8962444067001343	-5.95166	3.143268465995789	369.55200000000025	0.4305537939071655	0.0369689	0.0522223	0.480255	60	Nc1cc2ccccc2cc1N	0.4285714285714285	NCc1ccc(S(N)(=O)=O)cc1	0.4
C=CC1CCCC(c2cc(C[NH3+])cc(-c3ccc(Br)cc3)c2-c2cc(O)cc(C3=CCCCC3)c2)C1	0.5213816165924072	0.9809666275978088	-6.10441	4.084194898605347	543.5690000000002	0.1992277204990387	0.2710519433021545	0.3405283689498901	0.1891919523477554	60	Oc1cc(O)cc(/C=C/c2ccc(Br)cc2)c1	0.6363636363636364	Oc1ccc(Cl)cc1	0.46153846153846156
CCc1ccccc1-c1cc(-c2ccc(-c3cc(O)cc(-c4ccccc4)c3)cc2N)c(C2CC2)cn1	0.7063003778457642	0.8915306329727173	-6.53048	2.584653913974762	482.6270000000002	0.2885380089282989	0.0303389	0.4555699527263641	0.2255531102418899	60	Nc1cc2ccccc2cc1N	0.6428571428571429	Cc1cc(O)cc(C)c1Cl	0.5
Cc1cc(CNN)c(C[NH3+])c(-c2cc(N)c(O)nc2N)c1	0.5834184885025024	0.0404327	-2.2379	3.72681	289.36300000000006	0.0524209	0.6794466972351074	0.0457453	0.222387	60	Cc1cc(O)cc(C)c1O	0.5	Cc1cc(O)cc(C)c1Cl	0.4375
NCCC1CCC(c2cccc(CCc3ccc(N)c(C[NH3+])c3)c2C[NH3+])CC1	0.6449129581451416	0.752975	-1.3792	3.36139	382.5960000000002	0.2203145325183868	0.3889324367046356	0.1398663818836212	0.2508866488933563	60	Nc1cc2ccccc2cc1N	0.5714285714285714	NCc1ccc(S(N)(=O)=O)cc1	0.45
C=CNCC=Cc1c(N)c(N)c(CC)c(CN)c1NC	0.626311	0.0620807	-1.19389	3.8166515231132494	275.3999999999999	0.0475872	0.7474485635757446	0.1054340600967407	0.0995302	60	Cc1cc(O)ccc1O	0.2352941176470588	NCc1ccc(S(N)(=O)=O)cc1	0.3
CCc1c(C[NH3+])ccc(O)c1-c1cccc(OCC(=N)N)c1COO	0.618441	0.2145251184701919	-1.69448	3.4403713941574097	346.4070000000001	0.0710084	0.00938132	0.1541742086410522	0.765436	60	O=C1C=CC(=O)c2c(O)ccc(O)c21	0.5625	Oc1ccc(Cl)cc1	0.46153846153846156
C=CC=Cc1c(C=CCCC)ccc(O)c1C=CC	0.8123227953910828	0.7481237649917603	-5.25612	3.1940378546714783	254.373	0.3041324019432068	0.0171852	0.069138	0.6095444560050964	60	Cc1cc(O)ccc1O	0.4705882352941176	CCCCCCCCCCCCCCCCCCCCCCO	0.38461538461538464
CCc1cc(CCc2cccc(CC)c2-c2cc(CNC[NH3+])c3ccccc3c2)cc(NC)c1	0.680697	0.9035554528236388	-4.36059	2.9381454586982727	452.6660000000001	0.3734510540962219	0.200821	0.2535552382469177	0.1721726506948471	60	Nc1cc2ccccc2cc1N	0.5714285714285714	Cc1cc(NCCCCCCCCCCNc2cc(C)nc3ccccc23)c2ccccc2n1	0.3870967741935484
C=Cc1cc(-c2c(N)cc(CCCO)cc2N)c(O)cc1C1CCCC1	0.6630477905273438	0.5729872584342957	-3.97676	2.9088364243507385	352.4780000000002	0.0932888	0.211362	0.5226094126701355	0.1727395802736282	60	Nc1cc2ccccc2cc1N	0.5	CCCCCCCCCCCCCCCCCCCCCCO	0.46153846153846156
C=C(C)c1c(CC)cc(-c2cc(-c3cccc(C[NH3+])c3)ccc2C=CC[NH3+])cc1C[NH3+]	0.7643333673477173	0.9367626905441284	-4.26048	3.9121150970458975	414.6170000000001	0.6181877255439758	0.1192565634846687	0.0688519	0.1937038898468017	60	Oc1c(I)cc(I)cc1I	0.5	NCc1ccc(S(N)(=O)=O)cc1	0.35
C=Cc1ccc(C=Cc2cc(CCC)ccc2CC)c(OC)c1O	0.7205289602279663	0.8938906788825989	-6.22567	2.676211655139923	322.44800000000004	0.2611154317855835	0.1067379936575889	0.1644256860017776	0.4677208662033081	60	Cc1cc(O)cc(C)c1O	0.5	CCCCCCCCCCCCCCCCCCCCCCO	0.38461538461538464
C=C(C)CNc1ccccc1-c1ccc(CCCCC=CC)c(O)c1O	0.7485491633415222	0.8943287134170532	-4.93654	2.688403367996216	351.49	0.286495	0.0737839	0.3568340241909027	0.2828868925571441	60	Cc1cc(O)cc(C)c1O	0.5	Oc1ccc(Cl)cc1	0.38461538461538464
CCC=Cc1cc(C)c(-c2cc(O)c(CC)cc2CC)cc1O	0.7497477531433105	0.8545345067977905	-6.05313	2.7152099013328552	310.437	0.3577532768249511	0.050473	0.016565	0.5752087235450745	60	Cc1cc(O)cc(C)c1O	0.5714285714285714	Cc1cc(O)cc(C)c1Cl	0.5
Cc1cc(-c2ccccc2)c(N)c(-c2ncc(-c3cn[nH]c3)cc2-c2ccc(C3CC3)cc2Cl)c1	0.6783428192138672	0.4456456899642944	-5.30917	2.760762929916382	477.0110000000002	0.0782263	0.0242918	0.7232856154441833	0.1741963475942611	60	Nc1cc2ccccc2cc1N	0.5714285714285714	Cc1cc(O)cc(C)c1Cl	0.4375
CC=CC1CCCCC1c1cccc(C2CCCC(C[NH3+])C2c2ccc(C3CCCN3)c(CCC[NH3+])c2)c1	0.5770567059516907	0.8425959944725037	-4.07262	5.085083723068237	515.8300000000004	0.2748424112796783	0.2593842446804046	0.4100550413131714	0.0557183	60	Nc1cc2ccccc2cc1N	0.5	NNCC1CCCCC1	0.35294117647058826
CC(=CC[NH3+])c1cc(C2CC=C(C3CCCC(N(C)C)O3)CC2)cc(C2CCC(N(C)C)CC2C[NH3+])c1	0.4804613888263702	0.5038924217224121	-2.67835	5.497753918170929	510.8110000000004	0.180804	0.4069410562515259	0.3051605820655823	0.1070943400263786	60	Cc1cc(O)cc(C)c1O	0.3571428571428571	C[C@@H]1O[C@@H]1P(=O)(O)O	0.375
COc1cc(C)cc(-c2cc(C3CCCN3)c(C(C)C)cc2-c2cc(N)cc(C(C)C)c2)c1	0.5814920663833618	0.7417876720428467	-5.6071	3.244435489177704	442.64700000000016	0.0695766	0.1253793537616729	0.4866517186164856	0.3183923363685608	60	Nc1cc2ccccc2cc1N	0.5	COc1cnc(NS(=O)(=O)c2ccc(N)cc2)nc1	0.3939393939393939
C=Cc1ccccc1CCc1cc(C[NH3+])c(C=CC[NH3+])c(C=C)c1CC	0.7278748154640198	0.8921671509742737	-3.76492	3.957905769348145	348.5340000000001	0.3578977584838867	0.00481323	0.1355539858341217	0.5017350316047668	60	Nc1cc2ccccc2cc1N	0.4285714285714285	O=C(O)C(O)c1ccccc1	0.3333333333333333
CNc1c(CCCN)cccc1CCc1ccc(C=CO)c(C(C)=O)c1	0.534905	0.1888066679239273	-2.15362	2.8493053317070007	352.4780000000001	0.2073282301425933	0.1040461808443069	0.0644328	0.6241927742958069	60	CCCCCCCc1ccc(CCc2cccc(O)c2C(=O)O)cc1	0.5	NCc1ccc(S(N)(=O)=O)cc1	0.5
CC=C[n+]1cccc(CCCCc2cc(CCC[NH3+])c(C[NH3+])cc2S)c1	0.6256154179573059	0.8682129979133606	-1.64758	4.344585359096527	372.602	0.1032637581229209	0.4852543771266937	0.209261	0.2022209167480468	60	CN(C)c1cc[n+](Cc2ccc(CCCCc3ccc(C[n+]4ccc(N(C)C)cc4)cc3)cc2)cc1	0.4444444444444444	[O-][n+]1cc[n+]([O-])c2ccccc21	0.4
CNCc1ccccc1-c1ccc(O)cc1CCNCCOCN	0.714535	0.1114441603422164	-0.805081	2.5211	329.44400000000013	0.0631703	0.1467812359333038	0.4961963295936584	0.293852	60	Cc1cc(O)ccc1O	0.5882352941176471	Oc1ccc(Cl)cc1	0.5384615384615384
C=Cc1c(F)c(CNCC)c(C)c(CCC)c1C=C	0.7323938012123108	0.0629659	-4.45962	3.197136878967285	261.384	0.080407	0.0631492	0.2500793039798736	0.6063644289970398	60	CCCCc1ccc(NS(=O)(=O)c2ccc(F)cc2)cc1	0.3235294117647059	CCCCCCCCCCCCCCCCCCCCCCO	0.3076923076923077
Cc1cc(N2C=CCC(c3cccc4ccccc34)=C2)ccc1-c1cc(C[NH3+])cc(C2CCCCC2c2cccc(C(C)C)c2)c1	0.7036815881729126	0.9493134021759032	-4.91766	4.118435442447662	603.8740000000004	0.5356923341751099	0.0614772	0.2644561529159546	0.1383742690086364	60	Nc1cc2ccccc2cc1N	0.5714285714285714	C1N2CN3CN1CN(C2)C3	0.5
CCC1=CC(c2ccccc2-c2ccc(-c3cccc4ccccc34)c(CC)c2C(C)C)C(C2CCCC(CN)C2)CC1	0.6278367638587952	0.8834570646286011	-5.68834	4.121988832950592	569.8770000000002	0.4891082346439361	0.0437959	0.2545265555381775	0.212569	60	Nc1cc2ccccc2cc1N	0.5714285714285714	C1N2CN3CN1CN(C2)C3	0.5
CNC1CCN([SH+]C)CC1NCCNCCCCCCN	0.7055350542068481	0.0154264	0.184184	4.206731081008911	318.5550000000002	0.00453859	0.5692511796951294	0.1421805024147033	0.2840297520160675	60	CC(C)=CCC/C(C)=C/CNCCNC1[C@H]2C[C@@H]3C[C@@H](C[C@H]1C3)C2	0.2702702702702703	NNCC1CCCCC1	0.35294117647058826
C=Cc1cccc(-c2cccc(C(C)=Cc3cc(C[NH3+])c(CC)c(C(=N)N)c3C=C)c2)c1	0.6583490967750549	0.9520254731178284	-4.71672	3.455390691757202	422.5960000000002	0.2784837186336517	0.1763335317373275	0.299248	0.2459350675344467	60	N=C(N)c1ccc(OCCCCCCCOc2ccc(C(=N)N)cc2)cc1	0.4583333333333333	CCc1cc(C(N)=S)ccn1	0.4444444444444444
[NH3+]Cc1cc(-c2cc(C3CCCCC3)c(C[NH3+])cc2-c2ccccc2)ccc1-c1cccc(-c2ccc(C3CC=CCC3)cc2)c1	0.8316816687583923	0.9713582396507264	-5.72212	3.794389724731445	604.8820000000001	0.8097066879272461	0.0577112	0.0399297	0.0926524	60	Nc1cc2ccccc2cc1N	0.4285714285714285	NNCC1CCCCC1	0.4117647058823529
CC(=Cc1cnc(CCC(=O)[O-])c(C2C=C(C)CCC2)c1C=CCN)C[NH3+]	0.6068364977836609	0.3224658071994781	-0.0875685	4.727080702781677	369.5090000000002	0.0684123	0.3426903188228607	0.2902562022209167	0.2986412048339844	60	C=C(C)[C@@H]1CCC(C)=C[C@H]1c1c(O)cc(CCC)cc1O	0.4473684210526316	C1N2CN3CN1CN(C2)C3	0.5
CC(=Cc1cc(OCOCCN)c(N)cc1N)CNN	0.7099761962890625	0.00476574	-1.0979	3.196864902973175	281.36	0.0186481	0.3460979759693146	0.3987429738044739	0.2365109771490097	60	Nc1cc2ccccc2cc1N	0.4285714285714285	NNC(=O)c1ccncc1	0.3333333333333333
CNC1CCC(CNCN)C(CN)C1OCNCCNC(=N)N	0.7732411623001099	0.00488519	1.7823649644851685	4.727191746234894	330.48100000000005	0.00644506	0.6698169112205505	0.0982646	0.2254734635353088	60	N=C(N)c1ccc(OCCCCCCCOc2ccc(C(=N)N)cc2)cc1	0.3333333333333333	NNCC1CCCCC1	0.4117647058823529
CC(=O)C=C(C)CCc1ccccc1C=Cc1ccc(-c2ccccc2-c2ccccc2)c(CS)c1	0.6737198829650879	0.6425730586051941	-6.66498	2.680138409137726	488.69600000000025	0.1638684272766113	0.0302963	0.6297890543937683	0.1760462671518325	60	CC(C)(c1ccc(O)c(-c2ccccc2)c1)c1ccc(O)c(-c2ccccc2)c1	0.5	O=C(O)C(O)c1ccccc1	0.5
C=CCCc1cc(-c2cc(-c3ccccc3)c(C=CC)cc2C[NH3+])cc(C(=N)N)c1C[NH3+]	0.6411378979682922	0.908517	-3.18907	3.696697235107422	426.6080000000002	0.1786729395389557	0.0376365	0.452575	0.3311154246330261	60	CC(C)(c1ccc(O)c(-c2ccccc2)c1)c1ccc(O)c(-c2ccccc2)c1	0.5	O=C(O)C(O)c1ccccc1	0.4444444444444444
C=Cc1ccccc1-c1cc(-c2c(O)cccc2CC)cc(C=Cc2ccccc2)c1N1C=CCC=C1	0.5320026278495789	0.9064369201660156	-7.57642	3.180581748485565	481.6390000000002	0.1780756115913391	0.1023922935128212	0.30305	0.4164824783802032	60	O=c1cccccc1O	0.6875	O=C(O)C(O)c1ccccc1	0.5
CCCCCCCCNCCCS	0.8612250089645386	0.0532324	-3.34345	2.1522828936576843	203.395	0.0471636	0.125333	0.1786578595638275	0.6488457322120667	60	CCCCCCCCCCCCCC[N+](C)(C)C	0.5333333333333333	CCCCCCCCCCCCCCCCCCCCCCO	0.6153846153846154
C[SH+]CCc1ccc(-c2ccccc2)c(-c2nccc(-c3ccccc3CN)c2C=C(C)CS)c1	0.608828	0.7988559603691101	-5.29294	3.3412283658981323	497.7530000000002	0.00746172	0.1496076583862304	0.6961296796798706	0.1468009650707245	60	O=C1C(=O)c2ncccc2-c2cccnc21	0.5789473684210527	NCc1ccc(S(N)(=O)=O)cc1	0.5
NCc1c(-c2ccc(-c3ccccc3-c3ccc(C[NH3+])cc3)cc2)cccc1-c1c(C[NH3+])cccc1[N+](=O)[O-]	0.7402617931365967	0.8718580603599548	-5.03655	3.135076463222504	516.6450000000002	0.7431188821792603	0.1887754499912262	0.0202897	0.0478159	60	O=C1c2c(O)ccc([N+](=O)[O-])c2C(=O)c2c([N+](=O)[O-])ccc(O)c21	0.5416666666666666	NCc1ccc(S(N)(=O)=O)cc1	0.6
[NH3+]Cc1cc(CCc2ccc(O)cc2-c2cc(O)ccc2F)ccc1O	0.6499859690666199	0.5280098915100098	-3.68096	2.8189952969551086	354.40100000000007	0.1170771270990371	0.1401436477899551	0.374395	0.3683837354183197	60	Cc1cc(O)ccc1O	0.6470588235294118	Oc1ccc(Cl)cc1	0.6153846153846154
C[SH+]CNC(=O)Nc1c(C(=N)N)ccc(CNC2CCCC(C[NH3+])C2)c1C1CCCC1	0.580209	0.4178795516490936	-1.24252	4.503491222858429	448.6810000000005	0.0341455	0.7232851982116699	0.0935221	0.1490471959114074	60	CC(=O)O[Pt](N)(Cl)(Cl)(NC1CCCCC1)OC(C)=O	0.4482758620689655	NNCC1CCCCC1	0.5882352941176471
CCc1cccc(-c2ncccc2C(C)(C)C)c1CCc1cc(C)c(N)cc1C(C)=O	0.5471256971359253	0.5915320515632629	-5.17373	2.7310612201690674	414.59300000000025	0.0485181	0.3862211406230926	0.3582069873809814	0.2070538103580474	60	O=C1C(=O)c2ncccc2-c2cccnc21	0.7368421052631579	CCc1cc(C(N)=S)ccn1	0.48148148148148145
CC=Cc1cc(O)c(-c2ccc(-c3ccc(C4CCCC4)nc3C)cc2)c(CCC[NH3+])c1	0.5603893995285034	0.9293555617332458	-5.95648	3.1082838773727417	427.61200000000025	0.2305749654769897	0.3108246922492981	0.1753018945455551	0.2832984626293182	60	Cc1cc(O)ccc1O	0.5294117647058824	Cc1cc(O)cc(C)c1Cl	0.4375
CCc1ccc(-c2c(C=CCCCO)cccc2CN)c(C[NH3+])c1C	0.6678608059883118	0.8359767198562622	-2.08345	3.2479706406593323	339.5030000000001	0.1237135604023933	0.3047664165496826	0.2010990679264068	0.3704209625720978	60	CCCCC/C=C\C/C=C\C/C=C\C/C=C\CCCC(=O)O	0.44	CCCCCCCCCCCCCCCCCCCCCCO	0.6153846153846154
C=CC1CCC(CCc2cc(-c3ccccc3CN)cc(C[NH3+])c2O)C(C[NH3+])C1	0.810768	0.952483	-2.92166	4.5543636083602905	395.5910000000002	0.6385279297828674	0.00171626	0.1900057345628738	0.1697500944137573	60	Nc1cc2ccccc2cc1N	0.5	Oc1ccc(Cl)cc1	0.38461538461538464
CC(C)(C)C1COC(CN)C1C=Cc1cc(C=O)ccc1-c1ccccc1-c1ccccc1-c1ccccc1	0.6563668847084045	0.6795251965522766	-6.5644	3.788421809673309	515.6970000000002	0.0565656	0.0179647	0.8728729486465454	0.0525967	60	CC(C)(c1ccc(O)c(-c2ccccc2)c1)c1ccc(O)c(-c2ccccc2)c1	0.5384615384615384	O=C(O)C(O)c1ccccc1	0.3888888888888889
CC=Cc1ccc(NC)cc1-c1c(CCc2c[nH]nc2C(=N)N)ccc(C2CCCCC2)c1C1CC1	0.6267490983009338	0.8482409715652466	-4.01662	3.399959623813629	481.6880000000004	0.2320719361305236	0.2723455727100372	0.381473	0.1141094416379928	60	CCN(CC=Cc1ccc(C2CCCCC2)c(Cl)c1)C1CCCCC1	0.4761904761904761	NNCC1CCCCC1	0.5294117647058824
CCCCc1ccc(-c2cc(CO)ccc2CCNC)c(C2CCNC2)c1N	0.6480839252471924	0.2458580434322357	-1.40585	3.2433400750160217	381.5640000000002	0.014377	0.4627964198589325	0.3662008047103882	0.1566257625818252	60	CCCCCCCCCc1ccc(B(O)O)cc1	0.56	CCCCCCCCCCCCCCCCCCCCCCO	0.6923076923076923
C=Cc1ccc(-c2cccc(C[NH3+])c2C)c(-c2c(O)cccc2CCC[NH3+])c1	0.6965422630310059	0.9326032996177672	-4.53044	3.394190192222595	374.5280000000001	0.290479	0.0456439	0.1972663551568985	0.4666109681129455	60	Cc1cc(O)ccc1O	0.5294117647058824	Cc1cc(O)cc(C)c1Cl	0.4375
CCc1cc(C=Cc2ccccc2-c2ccccc2C=CN)c(C[NH3+])cc1CN	0.6504836082458496	0.9646282196044922	-3.43086	3.23487	384.5470000000002	0.2285516113042831	0.3633219301700592	0.1863741278648376	0.2217523455619812	60	Nc1cc2ccccc2cc1N	0.5	NCc1ccc(S(N)(=O)=O)cc1	0.4
C=Cc1cc(-c2ccc(-c3ccn[nH]3)c(-c3ccc(CC)c(C(=N)N)c3)c2)c(C(=N)N)nc1CN	0.5244002938270569	0.1889899224042892	-3.55587	3.3389538526535034	464.5770000000003	0.1173036023974418	0.3057702779769897	0.413797	0.1631287187337875	60	N=C(N)c1ccc(-c2cc3ccc(C(=N)N)cc3[nH]2)cc1	0.5	CCc1cc(C(N)=S)ccn1	0.48148148148148145
CCNCc1cccc(CCCCCCC[NH3+])c1CNCC	0.7162799835205078	0.597874	-1.24566	2.854389190673828	306.518	0.0604433	0.2675734460353851	0.3284327983856201	0.3435504138469696	60	CCCCCCCCCCCCCc1cccc(O)c1C(=O)O	0.5483870967741935	CCCCCCCCCCCCCCCCCCCCCCO	0.38461538461538464
C=CCOc1cc(C=C(C)C)c(CCC[NH3+])c(CC)c1O	0.7101719975471497	0.7336905002593994	-3.35724	3.5358870029449463	290.427	0.1003457605838775	0.1988501995801925	0.00317462	0.6976293921470642	60	Cc1cc(O)cc(C)c1O	0.5714285714285714	Cc1cc(O)cc(C)c1Cl	0.4375
C=Cc1c(O)c(Cl)c(C=CO)c(O)c1C=CNC	0.7874024510383606	0.4008326828479767	-2.89235	4.073523998260498	267.71200000000005	0.022368	0.0515725	0.098955	0.8271044492721558	60	Oc1c(O)c(Cl)c(Cl)c(Cl)c1Cl	0.7	Cc1cc(O)cc(C)c1Cl	0.5
C=CCOc1cc(Cl)cc(-c2ccccc2-c2ccccc2C=CNC)c1O	0.723213	0.8569139838218689	-5.40171	2.6801405549049377	391.8980000000001	0.1078099980950355	0.0321294	0.589721	0.2703399658203125	60	Oc1c(O)c(Cl)c(Cl)c(Cl)c1Cl	0.6	Oc1ccc(Cl)cc1	0.6153846153846154
CNc1ccc(-c2cc(-c3cccc(-c4ccc(C)cc4)c3)nc(-c3cn[nH]c3-c3ccccc3)c2C[NH3+])cc1	0.6371009349822998	0.768689	-5.40345	2.8927866220474243	522.6760000000003	0.0727096	0.2020211368799209	0.6282560229301453	0.0970132	60	Nc1cc2ccccc2cc1N	0.5	Cc1cc(NCCCCCCCCCCNc2cc(C)nc3ccccc23)c2ccccc2n1	0.41935483870967744
C=Cc1cc(-c2cccc(O)c2C2CC2)c(C2CC2)c(CCC2CC2)c1C=C	0.6528216004371643	0.902999	-7.6007	3.1116044521331787	370.5360000000002	0.2852530777454376	0.1571439206600189	0.2526250779628753	0.3049779236316681	60	Oc1cc(O)cc(/C=C/c2c(O)cccc2O)c1	0.5217391304347826	Oc1ccc(Cl)cc1	0.38461538461538464
CC=CC=Cc1cc(N)c(C(C)C)c(CCN)c1N	0.6465592980384827	0.1019968912005424	-2.33097	3.323978543281555	259.397	0.1335864961147308	0.2958875596523285	0.1363091170787811	0.4342168271541595	60	Nc1cc2ccccc2cc1N	0.4285714285714285	Nc1ccc(S(=O)(=O)c2ccc(N)cc2)cc1	0.3125
[NH3+]Cc1ccc(O)c(-c2cccc(-c3ccccc3O)c2)c1-c1cccc(CCc2ccc3ccccc3c2)c1	0.8904747366905212	0.9610464572906494	-5.60189	2.772500276565552	522.6680000000003	0.8665720224380493	0.0433248	0.0436733	0.0464299	60	Nc1cc2ccccc2cc1N	0.6428571428571429	NCc1ccc(S(N)(=O)=O)cc1	0.4
CCc1cccc(-c2ccc(-c3ccc(C=N)c(C4CCCC4)c3C3CCCCC3)cc2C=CC[NH3+])c1	0.714866	0.9618363380432128	-5.88302	3.294311165809632	491.7430000000005	0.4789075553417206	0.0467611	0.2363016754388809	0.2380296885967254	60	CCN(CC=Cc1ccc(C2CCCCC2)c(Cl)c1)C1CCCCC1	0.4523809523809524	NNCC1CCCCC1	0.4117647058823529
CC=CCCCCc1ccc(-c2cccc(C)c2CNC2CC2)cc1N	0.6774298548698425	0.6129404902458191	-4.26764	2.5389909148216248	348.5340000000001	0.1252165138721466	0.1288183778524398	0.3941988348960876	0.351766	60	Nc1cc2ccccc2cc1N	0.5714285714285714	Cc1cc(O)cc(C)c1Cl	0.375
CCc1ccc(CNc2cc(C3CCCC(C[NH3+])C3)c(O)c(CC)c2Cl)cc1	0.6604999899864197	0.9564915299415588	-5.49965	3.735039949417114	402.0020000000002	0.3106376230716705	0.2091693729162216	0.2906161844730377	0.1895768195390701	60	Oc1c(O)c(Cl)c(Cl)c(Cl)c1Cl	0.7	Cc1cc(O)cc(C)c1Cl	0.5625
CCc1c(-c2ccc(-c3ccc(C4CCCCC4CN)cc3C3CC=CCC3)cc2)cccc1C1COCCC1C[NH3+]	0.6035236120223999	0.9529929161071776	-4.60308	4.584968686103821	563.8500000000001	0.3869151771068573	0.3390025198459625	0.1551792919635772	0.1189029961824417	60	Nc1cc2ccccc2cc1N	0.4285714285714285	NNCC1CCCCC1	0.4117647058823529
C[SH+]C1CCCCC1C1CCC(c2c(CN)cc(CNC[NH3+])cc2C[NH3+])CC1C1CCCC1	0.5762684345245361	0.8288090229034424	-2.61138	5.332904815673828	475.8110000000004	0.2053431123495102	0.7192625403404236	0.0147699	0.0606244	60	Nc1cc2ccccc2cc1N	0.3571428571428571	NNCC1CCCCC1	0.47058823529411764
C=Cc1cc(-c2ccc(-c3ccccc3C[NH3+])cc2)cc(C2CC(C[NH3+])CCC2C(=N)N)c1C[NH3+]	0.6315453052520752	0.9438039064407348	-2.20893	4.808240592479706	470.68500000000034	0.3472619652748108	0.3196512758731842	0.0718836	0.2612031102180481	60	Nc1cc2ccccc2cc1N	0.5	O=C(O)C(O)c1ccccc1	0.3888888888888889
CC(C)c1cccc(-c2cc(CCC[NH3+])cc(C3CCCC3)c2-c2ccc(CN)cc2)c1C[NH3+]	0.7209444642066956	0.9699658155441284	-3.676	3.345678150653839	457.7060000000003	0.4012763500213623	0.2647650241851806	0.2432558983564376	0.0907027	60	CCCCCCCCCc1ccc(B(O)O)cc1	0.44	NCc1ccc(S(N)(=O)=O)cc1	0.55
CNC=Cc1cc(-c2cc(Cl)ccc2O)c(C[NH3+])cc1C=CF	0.7108259201049805	0.8465045690536499	-3.81062	3.743827939033508	333.814	0.2949799001216888	0.043169	0.0539479	0.6079031825065613	60	Cc1cc(O)ccc1O	0.5294117647058824	Oc1ccc(Cl)cc1	0.6923076923076923
CCOC=Cc1c(C(=N)N)cc(F)c(CNC(=N)N)c1NC	0.6639727354049683	0.0201663	-0.404417	3.47742	308.36100000000005	0.0739637	0.2756732404232025	0.1472827941179275	0.5030802488327026	60	N=C(N)c1ccc(OCCCCCCCOc2ccc(C(=N)N)cc2)cc1	0.4166666666666667	Cc1cc(O)cc(C)c1Cl	0.375
C=Cc1ccc(C=Cc2cc(C=C)c(C3CC3)c(C[NH3+])c2CC)c(C[NH3+])c1	0.683372	0.9319661855697632	-4.78167	3.985040605068207	360.5450000000001	0.3351157009601593	0.1567075252532959	0.1209744662046432	0.3872023224830627	60	Oc1cc(O)cc(/C=C/c2ccc(Br)cc2)c1	0.3636363636363636	CCc1cc(C(N)=S)ccn1	0.2962962962962963
C=C(C)c1ccc(-c2ccccc2-c2ccccc2-c2cccc(-c3ccccc3C[NH3+])c2N)c(C[NH3+])c1	0.6584327220916748	0.9514726996421814	-5.43969	3.143436372280121	497.68600000000026	0.2929212749004364	0.0759877	0.3824691474437713	0.2486218512058258	60	Nc1cc2ccccc2cc1N	0.5714285714285714	CCc1cc(C(N)=S)ccn1	0.37037037037037035
CCCCCOCCCF	0.7975432872772217	0.007159	-2.22988	2.1197224855422974	148.22099999999998	0.0663946	0.2771345674991607	0.1062171384692192	0.550254	60	CCCCCCCCCCCCCC[N+](C)(C)C	0.4666666666666667	CCCCCCCCCCCCCCCCCCCCCCO	0.5384615384615384
C1=CCC(c2ccc(-c3ccc(-c4ccccc4C=CC4CCC(c5ccc(C6CCCCC6)cc5-c5ccccn5)CC4)cc3)cc2)CC1	0.5678912401199341	0.792512	-6.78315	3.5313814282417297	653.9540000000002	0.2898760437965393	0.2721202075481415	0.3834992945194244	0.0545045	60	c1ccc(SSc2ccccn2)nc1	0.5882352941176471	Nc1ccc(S(=O)(=O)Nc2ccccn2)cc1	0.36666666666666664
CNc1cc(C[NH3+])cc(C=Cc2ccccc2C[NH3+])c1-c1cnccc1C1CCC(CN)CC1	0.6506985425949097	0.9039394855499268	-2.39605	3.687996685504913	457.66600000000034	0.3585408329963684	0.497287	0.0150552	0.1291165947914123	60	Nc1cc2ccccc2cc1N	0.5	NCCNc1ccc(NCCN)c2c1C(=O)c1ccncc1C2=O	0.5151515151515151
CCNc1c(CCOCC)nn(C[NH3+])c1C	0.7961690425872803	0.00717956	-0.583792	3.398973643779754	227.332	0.0489394	0.0360063	0.4082699418067932	0.5067843794822693	60	Cc1cc(O)ccc1O	0.2941176470588235	CC[C@@H](CO)NCCN[C@@H](CC)CO	0.35294117647058826
CC(=O)C1CCCCC1c1c(CNc2ccccc2)cc(CO)c(CCC[NH3+])c1CN	0.5660578012466431	0.2227801084518432	-2.42122	3.9361358880996704	424.6090000000003	0.0256545	0.4098190665245056	0.3865878880023956	0.1779385209083557	60	Nc1cc2ccccc2cc1N	0.5	O=C(O)C(O)c1ccccc1	0.5
CC=Cc1cc(CNN)c(N)c(O)c1CCC	0.8845211267471313	0.0297139	-1.86392	3.2565327882766724	235.331	0.00361413	0.0592128	0.0270488	0.9101243019104004	60	Cc1cc(O)cc(C)c1O	0.5	CCCCCCCCCCCCCCCCCCCCCCO	0.38461538461538464
CN1CCN(NCCOC=CNCCCF)CC1	0.7709136605262756	0.000567769	-0.346237	3.4354747533798218	260.357	0.00849633	0.4148566126823425	0.0400346	0.5366124510765076	60	CCCCCCCCNc1cc[n+](CCCCCCCCCC[n+]2ccc(NCCCCCCCC)cc2)cc1	0.2592592592592592	C1N2CN3CN1CN(C2)C3	0.3333333333333333
CCNCCCCCNc1c(CN)ccc(C)c1C	0.8040826320648193	0.0512423	-1.02842	2.3404693603515625	263.429	0.0329857	0.069491	0.276163	0.6213600039482117	60	CCCCCCCCNc1cc[n+](CCCCCCCCCC[n+]2ccc(NCCCCCCCC)cc2)cc1	0.4814814814814814	Cc1cc(NCCCCCCCCCCNc2cc(C)nc3ccccc23)c2ccccc2n1	0.41935483870967744
[NH3+]CCCC=CCCNCCCCNCOC[NH3+]	0.6675907373428345	0.0815253	0.1524202823638916	4.069937884807587	260.426	0.1423676013946533	0.5054193735122681	0.0501904	0.302023	60	CCCCC/C=C\C/C=C\C/C=C\C/C=C\CCCC(=O)O	0.28	CCCCC(CC)CNC(=N)NC(=N)NCCCCCCNC(=N)NC(=N)NCC(CC)CCCC	0.22580645161290322
CCc1ccc(-c2ccccc2-c2cc(CN)cc(-[n+]3cccc(-c4ccccc4-c4ccccc4)c3)c2)c(C[NH3+])c1	0.7430462837219238	0.9675583839416504	-4.774	3.156496047973633	547.7460000000001	0.4037519097328186	0.2439375519752502	0.3418955206871032	0.010415	60	Nc1cc2ccccc2cc1N	0.5	NCc1ccc(S(N)(=O)=O)cc1	0.55
C=Cc1cc(C[NH3+])c(CCBr)c(-c2cc(F)cc(-c3ccccc3)c2)c1C(C)C	0.7643187642097473	0.8777332305908203	-7.07282	3.191547155380249	453.41900000000015	0.1284341365098953	0.00244563	0.8526901602745056	0.0164301	60	CC(C)c1c(O)cc(/C=C/c2ccccc2)cc1O	0.5384615384615384	O=C(O)C(O)c1ccccc1	0.5
CCCOCCOc1cc(C)c(CN)c(CCC)c1	0.7820305824279785	0.0622657	-2.01253	2.3323052525520325	265.39699999999993	0.0364657	0.1266831457614898	0.4819859564304352	0.3548652231693268	60	Cc1cc(O)cc(C)c1O	0.4285714285714285	Cc1cc(O)cc(C)c1Cl	0.375
C=C(C)c1ccncc1-c1cccc(-c2ccc(O)cc2-c2c(CC)cc(C(C)C)cc2CC)c1	0.8006508350372314	0.9042548537254332	-7.69888	2.777911901473999	461.6490000000003	0.5327697992324829	0.00218581	0.3453603088855743	0.119684	60	CC[C@H](c1ccc(O)cc1)[C@@H](CC)c1ccc(O)cc1	0.631579	Oc1ccc(Cl)cc1	0.5384615384615384
CC=Cc1c(NCC)ccc(N)c1-c1cccc(CCC)c1	0.74461	0.2906281352043152	-4.49678	2.533839464187622	294.44200000000006	0.0394387	0.0792957	0.4382418394088745	0.4430237710475921	60	Nc1cc2ccccc2cc1N	0.5714285714285714	NCc1ccc(S(N)(=O)=O)cc1	0.4
C=C(C)c1cccc(-c2cccc(-c3ccc(-c4cccc(C[NH3+])c4)c(C4CC4)c3)c2C2COCC2C[NH3+])c1	0.8101536631584167	0.9462432265281676	-5.42192	4.189307987689972	516.7290000000004	0.6767600178718567	0.082676	0.2118125557899475	0.0287515	60	CC(=O)c1cc2c(o1)C(=O)c1ccccc1C2=O	0.4285714285714285	NN(Cc1ccccc1)CC1COc2ccccc2O1	0.3235294117647059
C=Cc1cc(C=CC=N)cc(-c2c(O)cc(C3C=CCCC3)cc2CCCl)c1	0.5906428694725037	0.8996655941009521	-6.21971	3.930798292160034	391.9420000000002	0.2155034989118576	0.0553441	0.0165537	0.7125987410545349	60	Oc1cc(O)cc(/C=C/c2c(O)cccc2O)c1	0.4347826086956521	Oc1ccc(Cl)cc1	0.38461538461538464
CCC1CC(c2ccc(-c3ccc(N)cc3F)c(CCC[NH3+])c2)CCC1C1CCCCC1	0.5894575715065002	0.9091925024986268	-4.60716	3.9512200951576233	437.6670000000004	0.2532384991645813	0.3779664933681488	0.2401919215917587	0.1286031007766723	60	Nc1cc2ccccc2cc1N	0.4285714285714285	NNCC1CCCCC1	0.47058823529411764
CC(=Cc1c(C=CN(C)C)cc(C2CCCC(c3cccc(-c4ccccc4)c3)O2)cc1C[NH3+])C[NH3+]	0.5434096455574036	0.9039351344108582	-4.35786	4.365639626979828	483.7000000000002	0.1765535473823547	0.3178659081459045	0.3242446482181549	0.1813358962535858	60	O=c1cccccc1O	0.4375	O=C(O)C(O)c1ccccc1	0.3888888888888889
CCc1cccc(-c2cccc(-c3ccc(-c4ccc(-c5ccncn5)s4)c(C(=O)O)c3C)c2C(C)C)c1	0.6414230465888977	0.6237016320228577	-5.70531	2.8449708819389343	518.6820000000002	0.1656877100467682	0.1880064606666565	0.5898500084877014	0.0564558	60	O=C1C(=O)c2ncccc2-c2cccnc21	0.5263157894736842	NNC(=O)c1ccncc1	0.5238095238095238
[NH3+]Cc1cnc(C2=CCCCC2)c(-c2c(S)cc(C[NH3+])cc2-c2ccccc2-c2cccc(-c3cccc4ccccc34)c2)c1	0.7316979765892029	0.9349288940429688	-5.03685	3.5856387615203857	605.8510000000002	0.6135518550872803	0.2245686203241348	0.1100853756070137	0.0517941	60	Nc1cc2ccccc2cc1N	0.5714285714285714	Cc1cc(NCCCCCCCCCCNc2cc(C)nc3ccccc23)c2ccccc2n1	0.3548387096774194
C=C(C)CCc1ccc(-c2ccccc2C[NH3+])cc1C1CC(NC)C(C(=N)N)C(C2CC2)C1	0.707616	0.941647	-2.34313	4.497748613357544	445.6750000000002	0.4084706008434295	0.4457563161849975	0.1017391681671142	0.0440339	60	Nc1cc2ccccc2cc1N	0.5	NNCC1CCCCC1	0.35294117647058826
CNc1ccc(-c2ccc(-c3ccc(C(=N)N)cc3)c(C[NH3+])c2C(=N)N)c(-c2ccc(C3CCCCC3)cc2)c1	0.8395019769668579	0.919277	-3.79596	3.062810778617859	531.7280000000005	0.8382999300956726	0.121878	0.0134403	0.0263818	60	N=C(N)c1ccc(OCCCCCCCOc2ccc(C(=N)N)cc2)cc1	0.5833333333333334	NNCC1CCCCC1	0.5294117647058824
CCC1CCC(c2ccccc2)C(CNc2ccccc2-c2cccc(CN)c2C[NH3+])C1C[NH3+]	0.5839375853538513	0.925235	-3.08436	4.440034449100494	458.6940000000003	0.1736726313829422	0.4716621339321136	0.2456238865852356	0.1090413480997085	60	c1ccc2c(c1)[IH2+3]c1ccccc1-2	0.5	NNCC1CCCCC1	0.4117647058823529
CC(=Cc1ccc(-c2ccc(C3CC=C(CN)CC3)c(O)c2)cc1Cl)c1ccccc1C=N	0.7123487591743469	0.9777175188064576	-5.21526	3.571748673915863	457.01700000000005	0.3729250729084015	0.1881576180458068	0.3546403348445892	0.084277	60	Nc1cc2ccccc2cc1N	0.5	Oc1ccc(Cl)cc1	0.5384615384615384
CCCCc1c(CN)cc(C=C(C)C[NH3+])c(C=C(C)O)c1C[NH3+]	0.6689392924308777	0.6098045110702515	-0.737833	4.243258476257324	319.49300000000005	0.1837745755910873	0.3212819397449493	0.0449431	0.4500003755092621	60	CCCCCCCCc1ccc(CCC(N)(CO)CO)cc1	0.4482758620689655	CCCCCCCCCCCCCCCCCCCCCCO	0.5384615384615384
CCCC(C)=Cc1c(Cl)cc(C=COCCN)cc1C[NH3+]	0.7130246162414551	0.7681530117988586	-2.39019	3.6670717000961295	309.861	0.0321211	0.0640862	0.094412	0.8093807101249695	60	Oc1cc(O)cc(/C=C/c2c(O)cccc2O)c1	0.4347826086956521	Cc1cc(O)cc(C)c1Cl	0.4375
CCc1ccccc1C=CC1CCC(CNN)CC1CCC1CCCC(C[NH3+])C1	0.5545564889907837	0.7719454765319824	-3.56271	4.552358388900757	398.6590000000003	0.2684841454029083	0.5104592442512512	0.0129438	0.2081127911806106	60	Nc1cc2ccccc2cc1N	0.4285714285714285	NNCC1CCCCC1	0.8235294117647058
CNc1c(-c2ccccc2)ccc(C2CCC(c3cccc(N)c3)CC2)c1-c1ccc(CNC2CCCCC2)cc1	0.5149692296981812	0.8218014240264893	-4.75161	2.6822176575660706	543.7990000000003	0.3376214206218719	0.5633007287979126	0.018463	0.0806149	60	Nc1cc2ccccc2cc1N	0.5714285714285714	NNCC1CCCCC1	0.5294117647058824
[NH3+]CC1=CC(C2CCC(C3C=C(c4ccccc4C4CCC(C5CCCN5)CC4)CCC3)C(C[NH3+])C2C[NH3+])CCC1	0.453803	0.8243891000747681	-3.85199	5.5381651520729065	561.9230000000003	0.1214103996753692	0.6294524073600769	0.1337543874979019	0.1153828203678131	60	c1ccc2c(c1)[IH2+3]c1ccccc1-2	0.5	C1N2CN3CN1CN(C2)C3	0.3333333333333333
NCc1cc(-c2ccccc2-c2cc(-c3cccc(-c4ccccc4CCC4=CCCCC4)c3)ccc2C2CC2)c2ccccc2c1	0.7405970096588135	0.9245278239250184	-5.27671	2.8508352637290955	609.8570000000003	0.4814285337924957	0.2258976399898529	0.2760617136955261	0.0166121	60	Nc1cc2ccccc2cc1N	0.6428571428571429	NCc1ccc(S(N)(=O)=O)cc1	0.55
CC(C)(C)c1cc(-c2cc(-c3cccc(O)c3C3CCC(c4ccccc4)CC3)cc(C3CCCCC3)c2)ccc1-c1ccccc1	0.752656	0.934201	-6.9556	2.821333110332489	618.9050000000004	0.5444825887680054	0.082321	0.2834625542163849	0.0897339	60	CC(C)(c1ccc(O)c(-c2ccccc2)c1)c1ccc(O)c(-c2ccccc2)c1	0.6538461538461539	O=C(O)C(O)c1ccccc1	0.3888888888888889
Cc1cc(C=CC(=N)N)c(NCCN)c(CCN2CCC(CN)CC2)n1	0.7153441905975342	0.00245513	0.1604061126708984	3.224530279636383	359.5220000000002	0.0147059	0.4954441785812378	0.4039140343666076	0.0859359	60	Cc1cc(O)cc(C)c1O	0.4285714285714285	Cc1cc(O)cc(C)c1Cl	0.4375
CCCc1ccc(-c2cccc(O)c2-c2cccnc2C[NH3+])c(CCc2cc[nH]c2)c1	0.5372647047042847	0.6333509683609009	-5.50378	3.1418216824531555	412.5570000000002	0.2683319449424743	0.248721	0.2083240896463394	0.2746233344078064	60	O=C1C(=O)c2ncccc2-c2cccnc21	0.5789473684210527	Oc1ccc(Cl)c2cccnc12	0.48
CNCCNCCNc1cc(C[NH3+])c(C)c(NCC[NH3+])c1	0.6896302700042725	0.1579717099666595	0.0144457	3.7118442058563232	296.463	0.0731784	0.5540567636489868	0.0187185	0.3540462851524353	60	Cc1cc(O)cc(C)c1O	0.3571428571428571	O=C1c2c(O)ccc(O)c2C(=O)c2c(NCCNCCO)ccc(NCCNCCO)c21	0.3870967741935484
Cc1cc(N)c(CNF)c(O)c1CCCNC(=O)O	0.7691664099693298	0.00210431	-1.62238	3.018160581588745	271.292	0.00847994	0.2027836591005325	0.00776738	0.7809690237045288	60	Cc1cc(O)cc(C)c1O	0.6428571428571429	Cc1cc(O)cc(C)c1Cl	0.5
CNCC=CCCC=CCCCCN	0.8366033434867859	0.0276745	-0.106848	2.884144008159637	196.338	0.0713292	0.1512872278690338	0.2372200042009353	0.540164	60	CCCCC/C=C\C/C=C\C/C=C\C/C=C\CCCC(=O)O	0.36	CCCCCCC(C)NN	0.25
CNCCC1CCC(c2c(NC)ccc(C(=N)N)c2NC)C(Cl)C1C[NH3+]	0.6406727433204651	0.3315040469169616	0.366826	4.840994119644165	381.97600000000006	0.1303007751703262	0.6055980324745178	0.1806864589452743	0.0834147	60	N=C(N)c1ccc(OCCCCCCCOc2ccc(C(=N)N)cc2)cc1	0.4166666666666667	Cc1cc(O)cc(C)c1Cl	0.4375
Cc1cc(N)c(Cl)cc1CCc1cc(-c2ccnc(C(C)C)c2)cc(C(C)C)c1	0.6389285922050476	0.6225728392601013	-5.85903	2.581408441066742	407.00100000000015	0.310616	0.0888875	0.3789398670196533	0.2215564399957656	60	Nc1cc2ccccc2cc1N	0.5	Cc1cc(O)cc(C)c1Cl	0.5
CC(=O)C=Cc1c(N(C)C)ccc(-c2ccccc2C(=N)N)c1-c1cc(-c2ccncc2)ccc1C1CCCC1	0.6345776319503784	0.7752155065536499	-4.58125	3.016090452671051	528.7000000000002	0.1705926656723022	0.0541346	0.5741397142410278	0.2011329978704452	60	O=C1C(=O)c2ncccc2-c2cccnc21	0.5263157894736842	NNC(=O)c1ccncc1	0.5714285714285714
C=C(C)c1c(-c2ccccc2C[NH3+])ccc(C2CCC(c3ccc(C4CC4)cc3C[NH3+])CC2)c1CC	0.6690301895141602	0.962716	-5.22656	3.502828776836396	480.7400000000004	0.5144197940826416	0.2531749010086059	0.042892	0.1895132809877395	60	c1ccc2c(c1)[IH2+3]c1ccccc1-2	0.5	CCc1cc(C(N)=S)ccn1	0.3333333333333333
Cc1ccc(NCc2cnccc2C=Cc2ccc(N)c(C[NH3+])c2N)nc1	0.5889124870300293	0.318518	-1.79284	3.246852695941925	361.4730000000002	0.0840358	0.3928268253803253	0.1292228549718856	0.3939144909381866	60	Nc1cc2ccccc2cc1N	0.4285714285714285	NNC(=O)c1ccncc1	0.47619047619047616
CNC=Cc1c(C=Cc2cccc(N)c2N)cccc1CCN	0.5067235231399536	0.2368547618389129	-2.64604	3.0319643020629883	308.42900000000014	0.2680248022079468	0.4458262324333191	0.010461	0.2756880223751068	60	Nc1cc2ccccc2cc1N	0.5	Nc1ccc(S(=O)(=O)c2ccc(N)cc2)cc1	0.4375
CC(C)c1ccc(-c2ccccc2-c2ccc(O)c(C=Cc3ccccc3C[NH3+])c2)cc1C[NH3+]	0.7730357646942139	0.9864252209663392	-5.60681	3.169549822807312	450.6260000000002	0.606348	0.0629691	0.082153	0.2485294193029403	60	CC(C)c1c(O)cc(/C=C/c2ccccc2)cc1O	0.5769230769230769	[O-][n+]1cc[n+]([O-])c2ccccc21	0.4
[NH3+]Cc1c(Br)c(CCC2CC=CCC2)cc(-c2ccccc2-c2ccc3ccccc3c2)c1-c1ccccc1-c1ccccc1	0.7216551303863525	0.9765215516090392	-4.79527	3.5144615173339844	649.6960000000003	0.3039993345737457	0.0778404	0.5493287444114685	0.0688315	60	Nc1cc2ccccc2cc1N	0.6428571428571429	NNCC1CCCCC1	0.35294117647058826
CCc1ccc(-c2cc(C=C(C)C)c(C=C(C)C(C)=CC3CC3)cc2C(=O)O)c(N)c1	0.7084366083145142	0.8438222408294678	-6.19856	3.18039	415.57700000000017	0.1317194998264312	0.0899494	0.7213554978370667	0.0569756	60	Nc1cc2ccccc2cc1N	0.5	Nc1ccc(C(=O)O)c(O)c1	0.5909090909090909
CC=CC(C)=CCCCNCCc1ccc(O)c(CC)c1NC	0.7284636497497559	0.34916	-3.00905	3.022988557815552	316.4890000000001	0.00762902	0.0281214	0.4261952042579651	0.5380544066429138	60	Cc1cc(O)ccc1O	0.5294117647058824	O=C1c2c(O)ccc(O)c2C(=O)c2c(NCCNCCO)ccc(NCCNCCO)c21	0.3870967741935484
C=Cc1ccc(CCc2cccc(NC)c2C=CC=CC=CC)c(CC)c1	0.5544652938842773	0.5880157351493835	-5.80463	3.037952601909637	357.54100000000017	0.2799922823905945	0.2272200882434845	0.1375789493322372	0.3552086949348449	60	Oc1cc(O)cc(/C=C/c2c(O)cccc2O)c1	0.4347826086956521	NCc1ccc(S(N)(=O)=O)cc1	0.35
CNc1cc(C2=CCCCC2)cc(C2C(CN)CCCC2C[NH3+])c1C1CCCCC1CCC[NH3+]	0.5363223552703857	0.8820534348487854	-3.56625	5.092666864395142	468.7740000000004	0.195419	0.6199339628219604	0.0850994	0.0995478	60	Nc1cc2ccccc2cc1N	0.3571428571428571	NNCC1CCCCC1	0.47058823529411764
N=C(N)c1ccc(Cl)cc1-c1cccc(-c2ccccc2-c2ccccc2)c1-c1ccc(CN)cc1C1CC1	0.6948578953742981	0.9146695137023926	-5.03726	2.587937474250793	528.0990000000002	0.3852429389953613	0.2082601487636566	0.3038081228733063	0.1026887670159339	60	Nc1cc2ccccc2cc1N	0.5	Oc1ccc(Cl)cc1	0.6153846153846154
CC(C)=Cc1c(C2CCCCC2)ccc(CCC[NH3+])c1-c1csc(C2CCCC(c3cccc(C[NH3+])c3)C2)n1	0.5433661341667175	0.9258623123168944	-4.61344	4.403909385204315	543.8650000000001	0.1572431772947311	0.3839797079563141	0.3856245279312134	0.0731526	60	CCN(CC=Cc1ccc(C2CCCCC2)c(Cl)c1)C1CCCCC1	0.4523809523809524	NNCC1CCCCC1	0.4117647058823529
C=Cc1c(C2CCC(N(C)C)C(N)C2)ccc(OCc2ccccc2CC)c1P(=O)(O)O	0.5997979640960693	0.8257684111595154	-1.65143	4.079096019268036	458.5390000000002	0.0427629	0.3441883325576782	0.4681749939918518	0.1448737829923629	60	Oc1cc(O)cc(/C=C/c2c(O)cccc2O)c1	0.4782608695652174	O=C(O)C(O)c1ccccc1	0.4444444444444444
C=CC=C(C)C(C)=CCCc1cc(O)c(-c2ccc(N)cc2)cc1O	0.6954301595687866	0.8474133014678955	-5.12863	2.944360136985779	335.447	0.3397374153137207	0.0938125	0.00203517	0.564415	60	Cc1cc(O)ccc1O	0.4705882352941176	Nc1ccc(S(N)(=O)=O)cc1	0.5294117647058824
COCc1cc(Cl)ccc1-c1ccc(-c2cc(CN)c(C(C)=O)cc2O)cc1	0.7548235654830933	0.8755989670753479	-4.81447	2.385137796401977	395.8860000000002	0.0914751	0.00562505	0.6310347318649292	0.2718651294708252	60	Cc1cc(O)ccc1O	0.5294117647058824	Oc1ccc(Cl)cc1	0.7692307692307693
[NH3+]Cc1ccccc1-c1cc(-c2ccccc2)ccc1C=Cc1cc(O)ccc1-c1ccccc1-[n+]1ccccc1	0.8414303660392761	0.9656973481178284	-6.00797	3.130084872245789	532.6870000000002	0.6740318536758423	0.0963253	0.2090745866298675	0.0205683	60	Cc1cc(O)ccc1O	0.5294117647058824	Oc1ccc(Cl)cc1	0.5384615384615384
CNc1ccc(-c2cccc3ccccc23)cc1-c1ccc(C=CC2CCCCC2C)c(C=CC[NH3+])c1	0.8358378410339355	0.966778	-5.14399	3.827718853950501	487.7110000000004	0.754651	0.0415374	0.0855021	0.1183095648884773	60	Nc1cc2ccccc2cc1N	0.5714285714285714	Cc1cc(NCCCCCCCCCCNc2cc(C)nc3ccccc23)c2ccccc2n1	0.45161290322580644
C=CCONCCCCCCCNCCCN	0.7085295915603638	0.0157578	-0.262721	2.653917133808136	243.39499999999992	0.0793814	0.4881640672683716	0.2362845093011856	0.1961700171232223	60	CCCCCCCCNc1cc[n+](CCCCCCCCCC[n+]2ccc(NCCCCCCCC)cc2)cc1	0.2222222222222222	CCCCCCC(C)NN	0.25
NCNCc1ccc(C[NH3+])c(C2CCC(CN)CC2)c1C=CCCC[NH3+]	0.6631792783737183	0.8582643866539001	-0.377259	3.995427191257477	361.57800000000015	0.0405155	0.472337	0.1881907880306244	0.2989568710327148	60	Nc1cc2ccccc2cc1N	0.3571428571428571	NNCC1CCCCC1	0.4117647058823529
NCC1CCCCC1c1cccc(-c2cccc(-c3ccccc3-c3ccccc3C3CCCC3)c2)c1C1CCCCC1C[NH3+]	0.7283769845962524	0.97365	-4.87166	4.139359354972839	597.9110000000001	0.560719	0.3305818438529968	0.0940759	0.0146229	60	Nc1cc2ccccc2cc1N	0.5	NNCC1CCCCC1	0.4117647058823529
CCC=Cc1c(N)ccc(CC)c1C=Cc1ccc(N)c(C[NH3+])c1	0.6153953075408936	0.9174209833145142	-3.55887	3.3962265253067017	322.47600000000006	0.0989926	0.4347569942474365	0.0266601	0.4395902156829834	60	Nc1cc2ccccc2cc1N	0.5	Nc1ccc(S(=O)(=O)c2ccc(N)cc2)cc1	0.4375
CCCC=CC=CCOC=C(C)C	0.9112862944602966	0.0206219	-3.9002	3.3744593262672424	180.291	0.0293297	0.0370595	0.1481118649244308	0.7854989767074585	60	CCCCC/C=C\C/C=C\C/C=C\C/C=C\CCCC(=O)O	0.32	CCCCCCCCCCCCCCCCCCCCCCO	0.38461538461538464
CCCCC=C(C)c1c(O)cc(CCO)c(C)c1N(C)C	0.6704980134963989	0.2806483507156372	-3.34306	2.9942309856414795	291.435	0.0885988	0.1944606453180313	0.0158086	0.7011319398880005	60	CCCCCCCCCCCCCCCCCCN(CCO)CCO	0.5263157894736842	CCCCCCCCCCCCCCCCCCCCCCO	0.6923076923076923
CCCNCc1cc(C2CCCC(N)C2c2ccccc2CN)ccc1CN	0.6223104000091553	0.511771	-1.83196	3.5881160497665405	380.58000000000015	0.0412567	0.3756856024265289	0.3793804943561554	0.2036771923303604	60	Nc1cc2ccccc2cc1N	0.5714285714285714	NNCC1CCCCC1	0.4117647058823529
CC=Cc1c(C)cc(C2CC2)cc1CCc1cccc(COc2ccc(C3C=CCCC3)cc2)c1	0.620814	0.5913816094398499	-6.42832	3.2666731476783752	462.67700000000025	0.1306211650371551	0.0501938	0.6163659691810608	0.202819	60	CC(C)(c1ccc(O)cc1)c1ccc(OCc2cccc(COc3ccc(C(=N)N)cc3)c2)cc1	0.5	Cc1cc(O)cc(C)c1Cl	0.4375
CNc1c(N)cc(C=CC2CCC(C[NH3+])CC2C[NH3+])c(CN)c1C(C)O	0.6557655334472656	0.4429830908775329	-0.419215	5.311451435089111	363.55000000000007	0.043171	0.818447	0.0749123	0.0634697	60	Nc1cc2ccccc2cc1N	0.4285714285714285	NNCC1CCCCC1	0.4117647058823529
C=Cc1ccc(CC)c(-c2c(C=CC3CCCC(CN)C3)cccc2CC)c1C(C)=O	0.6252967715263367	0.8611036539077759	-5.40682	3.809412240982056	415.6210000000002	0.4875781536102295	0.2693083584308624	0.0221386	0.2209749370813369	60	CCCCCCCCCCCCCc1cccc(O)c1C(=O)O	0.4516129032258064	NNCC1CCCCC1	0.47058823529411764
CC(=CC1CC1)c1ccc(O)c(F)c1-c1c(F)cc(C2CC2)cc1C[NH3+]	0.7145694494247437	0.9302078485488892	-5.89506	3.5053699016571045	356.4360000000001	0.238323	0.0203377	0.3150171637535095	0.4263218343257904	60	Cc1cc(O)ccc1O	0.5294117647058824	Nc1ccc(C(=O)O)c(O)c1	0.4090909090909091
CCc1ccc(-c2ccnc(-c3ccc(-c4ccc(C)cc4C(C)=CN)c(CN)c3)c2)cc1	0.6373642683029175	0.8593222498893738	-5.52128	2.6472346782684326	433.59900000000016	0.1805061995983123	0.2110474854707718	0.4030714929103851	0.2053748369216919	60	Cc1cc(O)cc(C)c1O	0.4285714285714285	CCc1cc(C(N)=S)ccn1	0.5185185185185185
CNCCc1ccc(-c2cccc(-c3cccc(-c4ccccc4)c3C3CCCCC3)c2)c(-c2ccccc2CN)c1	0.7181839346885681	0.9503273367881776	-5.00845	2.6013222336769104	550.7900000000002	0.3140372037887573	0.1429807692766189	0.4319676756858825	0.1110143214464187	60	Nc1cc2ccccc2cc1N	0.5	NNCC1CCCCC1	0.5294117647058824
NCc1ccc(-c2cccc(C[NH3+])c2)c(-c2ccc(C3CCCCC3)c(-c3ccc(N)cc3-c3ccccc3)c2)c1	0.7133792638778687	0.9594141244888306	-4.4703	2.8636417388916016	538.7590000000004	0.2442072480916977	0.2587228715419769	0.4701132774353027	0.0269566	60	Nc1cc2ccccc2cc1N	0.5714285714285714	NCc1ccc(S(N)(=O)=O)cc1	0.55
CCCNCCC=C(C)c1cc(CCC=CN)ccc1NC	0.6367576122283936	0.2005961388349533	-1.72909	3.047527551651001	301.478	0.1991852819919586	0.031088	0.1521355062723159	0.6175912022590637	60	CCCCCCCCc1ccc(CCC(N)(CO)CO)cc1	0.4482758620689655	CCCCCCCCCCCCCCCCCCCCCCO	0.46153846153846156
NCC1CCCC(C[NH3+])C1c1c(-c2ccc[n+](C[NH3+])c2)c(C2CCNC2)cc(C[NH3+])c1C1CCCCO1	0.6015366315841675	0.7565630078315735	-1.21559	5.573379874229431	510.77100000000047	0.1552040725946426	0.7075321674346924	0.0355261	0.1017377078533172	60	Nc1cc2ccccc2cc1N	0.5	NNCC1CCCCC1	0.4117647058823529
CNc1nc(CNc2csc(N)n2)ccc1CCCCNCCN	0.6233121156692505	0.0290109	-0.517046	2.9401914477348328	349.5080000000002	0.105025	0.4134737551212311	0.2444287687540054	0.2370719909667968	60	Nc1cc2ccccc2cc1N	0.5	Cc1cc(NCCCCCCCCCCNc2cc(C)nc3ccccc23)c2ccccc2n1	0.3870967741935484
C=Cc1ccc(-c2ccc3ccccc3c2)cc1C1CCCCC1c1ccc(-c2ccc(NC)cc2C[NH3+])c(C2CCCCC2)c1	0.6713107824325562	0.9711540937423706	-5.27933	3.9162129759788513	605.8900000000001	0.4341552853584289	0.3483346700668335	0.1956041902303695	0.0219058	60	Nc1cc2ccccc2cc1N	0.6428571428571429	NNCC1CCCCC1	0.47058823529411764
CCc1c(C2=CCCCC2)cc(C[NH3+])cc1-c1cccc(-c2ccc[n+](C[NH3+])c2)c1-c1cccc(C[NH3+])c1	0.7572266459465027	0.9330236315727234	-4.3078	3.9864680767059326	506.7380000000002	0.6689020991325378	0.1570848673582077	0.0659395	0.1080735176801681	60	c1ccc2c(c1)[IH2+3]c1ccccc1-2	0.4285714285714285	NCc1ccc(S(N)(=O)=O)cc1	0.4
CCCCc1ccc(-c2ccc(C[NH3+])cc2NCC(=N)N)cc1NCc1ccccc1	0.6857245564460754	0.924886	-2.59648	2.878368139266968	416.5930000000001	0.2083335071802139	0.4548660516738891	0.2946958839893341	0.0421045	60	CCCCCCCCCCCCCCCCCC[N+](C)(C)Cc1ccccc1	0.5769230769230769	CCCCCCCCCCCCCCCCCCCCCCO	0.5384615384615384
NCCCNC1CC(CCC[NH3+])CC(CCOCCl)C1	0.6468334197998047	0.2807510197162628	-0.590321	4.424238920211792	306.902	0.0925915	0.5151275396347046	0.1133337020874023	0.2789472937583923	60	CC(=O)O[Pt](N)(Cl)(Cl)(NC1CCCCC1)OC(C)=O	0.2413793103448276	NNCC1CCCCC1	0.35294117647058826
C=C(C)c1c(NCc2cccc(-c3cc(-c4ccc5ccccc5c4)ccc3C(C)C)c2C[NH3+])cccc1C(C)C	0.534032	0.9707708358764648	-6.05851	3.051706433296204	539.7870000000001	0.2201699167490005	0.2484136819839477	0.274119	0.2572978436946869	60	Nc1cc2ccccc2cc1N	0.6428571428571429	O=C(O)C(O)c1ccccc1	0.3888888888888889
NC1CC(c2ccc(C3CCCCC3)cc2C2=CC(Cl)CCC2)C(c2ccccc2)CC1c1ccc[n+](C[NH3+])c1	0.6564855575561523	0.955338	-4.09013	4.716320216655731	556.238	0.3927569687366485	0.4308035373687744	0.1677098721265792	0.00872964	60	Nc1cc2ccccc2cc1N	0.5	NNCC1CCCCC1	0.47058823529411764
CCc1cc(C[NH3+])c(-c2cnccc2-c2ccc(-c3cccc(C(=N)N)c3)cc2CN)cc1C[NH3+]	0.6161080002784729	0.7007339000701904	-2.06173	3.4551305174827576	466.63300000000027	0.1401678472757339	0.5333922505378723	0.2707101702690124	0.0557297	60	N=C(N)c1ccc(-c2cc3ccc(C(=N)N)cc3[nH]2)cc1	0.5333333333333333	NNC(=O)c1ccncc1	0.5714285714285714
CCc1c(-c2ccc(-c3ccc(-c4cc[nH]c4)cc3N)cc2)cc(C(=N)N)c(C2CC2)c1N	0.6647738218307495	0.8748049139976501	-4.72882	3.022832989692688	435.5750000000002	0.2045874446630478	0.00663283	0.4367767870426178	0.3520029485225677	60	Nc1cc2ccccc2cc1N	0.5	CCc1cc(C(N)=S)ccn1	0.4074074074074074
CNCC1CCCC(CN)C1c1cc(N)cc(N)c1C1CCN(C[NH3+])C1	0.5970263481140137	0.0446584	-0.285604	4.641371250152588	361.55800000000016	0.100154	0.5743849277496338	0.0179864	0.3074744641780853	60	Nc1cc2ccccc2cc1N	0.4285714285714285	NNCC1CCCCC1	0.47058823529411764
C=Cc1cccc(-c2cccc(CCCCC[NH3+])c2-c2cccc(NC)c2C(=O)O)c1	0.7221919894218445	0.9492157697677612	-4.49299	2.9700868129730225	415.5570000000001	0.1181301921606063	0.0288881	0.6418288946151733	0.2111528217792511	60	CCCCCCCCCCCCCc1cccc(O)c1C(=O)O	0.6774193548387096	O=C(O)C(O)c1ccccc1	0.5
CCCNc1cc(C=Cc2ccccc2OCc2ccccc2C[NH3+])ccc1N	0.7009042501449585	0.925846	-4.35025	2.683935344219208	388.5350000000001	0.0424131	0.0919329	0.587185	0.2784692943096161	60	Nc1cc2ccccc2cc1N	0.6428571428571429	Cc1cc(NCCCCCCCCCCNc2cc(C)nc3ccccc23)c2ccccc2n1	0.41935483870967744
C=Cc1ccc(CNC2CCC(CNS)C(CN)C2)c(-c2ccccc2C[NH3+])c1	0.6430647373199463	0.8220505118370056	-1.8084	4.32124	411.6390000000002	0.3409923613071441	0.2619228661060333	0.1406175792217254	0.256467	60	Nc1cc2ccccc2cc1N	0.5	NNCC1CCCCC1	0.47058823529411764
C=Cc1cc(Cl)cc(C=Cc2ccc(O)c(CN)c2)c1C=CC[NH3+]	0.7091166377067566	0.9501818418502808	-3.54733	3.4292091131210327	341.8620000000001	0.2517147064208984	0.0877929	0.0381415	0.6223509311676025	60	Oc1cc(O)cc(/C=C/c2c(O)cccc2O)c1	0.5217391304347826	Oc1ccc(Cl)cc1	0.6153846153846154
CN(C)c1c(N)cc(CCN)c(-c2ccccc2)c1CCc1ccccc1C1CC1	0.648317	0.7665385603904724	-4.41802	2.6605947613716125	399.5820000000002	0.1184234693646431	0.2113339155912399	0.4371449947357178	0.2330976128578186	60	Nc1cc2ccccc2cc1N	0.6428571428571429	COc1cc(Cc2cnc(N)nc2N)cc(OC)c1N(C)C	0.40540540540540543
N=C(N)c1cc(N)cc(CCC=CCNc2[nH]nc(C(=N)N)c2N)c1	0.5810871124267578	0.0345244	-1.83198	3.410927712917328	341.4230000000001	0.0149329	0.9153209924697876	0.0170275	0.0527186	60	N=C(N)c1ccc(OCCCCCCCOc2ccc(C(=N)N)cc2)cc1	0.4583333333333333	NNC(=O)c1ccncc1	0.38095238095238093
CCc1cccc(C[NH3+])c1-c1ccccc1C=Cc1cccc(C[NH3+])c1C(C)=CC1=CCCCC1	0.6452687978744507	0.968347	-4.84823	3.696987986564636	464.69700000000034	0.3253317177295685	0.1994538456201553	0.2653968334197998	0.2098176032304763	60	c1ccc2c(c1)[IH2+3]c1ccccc1-2	0.5	O=C(O)C(O)c1ccccc1	0.3888888888888889
CCc1cc(C)nc(-c2ccc(-c3ccc(-c4ccccc4O)cc3CC)c(-c3nccs3)n2)c1	0.6284636855125427	0.5737731456756592	-6.83697	2.7718865871429443	477.6330000000002	0.096521	0.1385631561279297	0.6190101504325867	0.1459056586027145	60	O=C1C(=O)c2ncccc2-c2cccnc21	0.631579	Oc1ccc(Cl)cc1	0.46153846153846156
CNc1ccc(C2CC2)cc1-c1cccc(-c2cc(-c3cccc(CCC4CCNC4)c3C3CCCC3)cc3ccccc23)c1	0.7587031126022339	0.8313432931900024	-5.06803	3.377694070339203	590.8550000000005	0.5173044800758362	0.0600483	0.4177417159080505	0.00490556	60	Nc1cc2ccccc2cc1N	0.5714285714285714	NNCC1CCCCC1	0.47058823529411764
CC=Cc1cc(C)cc(-c2c(C=CO)ccc(-c3ccccc3)c2O)c1	0.6481552124023438	0.4726107716560364	-5.69614	2.691923499107361	342.43800000000005	0.1462280601263046	0.0509459	0.2762633264064789	0.5265627503395081	60	Cc1cc(O)cc(C)c1O	0.5714285714285714	Cc1cc(O)cc(C)c1Cl	0.4375
C=Cc1cccc(C=CC[NH3+])c1-c1cccc(-c2ccc(C3CC3)c(C)c2CC)c1	0.6760787963867188	0.9451541900634766	-5.86562	3.1686818599700928	394.5820000000002	0.3304450511932373	0.1191602051258087	0.1870348453521728	0.3633598983287811	60	CCN(CC=Cc1ccc(C2CCCCC2)c(Cl)c1)C1CCCCC1	0.4047619047619047	CCN(CC)CCOC(=O)c1cccc(-c2ccccc2)c1O	0.3333333333333333
CCc1ccc(NCOCC2CC2)cc1CCc1cccc(Cl)c1NC	0.5869278907775879	0.4608437716960907	-4.60516	2.673367977142334	372.94	0.1361229568719864	0.3089807033538818	0.3658186793327331	0.1890776455402374	60	O=C(Nc1ccc(Cl)cc1)Nc1ccc(Cl)c(Cl)c1	0.4615384615384615	Cc1cc(O)cc(C)c1Cl	0.5
c1cncc(-c2cc(-c3ccccc3-c3ccccc3-c3ccc(C4CCCCC4)cc3C3CCCCC3)cc(-n3cccn3)c2C2CCCC2)c1	0.625583	0.723423	-6.04694	3.131924867630005	681.9680000000002	0.4493740499019623	0.1934334188699722	0.3222008943557739	0.0349916	60	c1ccc2c(c1)[IH2+3]c1ccccc1-2	0.5	NC(=O)c1cnccn1	0.38095238095238093
CCC=Cc1cc(CCCl)cc(O)c1C(C)=CCCC	0.7287136316299438	0.629646	-5.79274	3.061087727546692	292.8500000000001	0.0154264	0.0803414	0.1666453927755355	0.7375867962837219	60	Cc1cc(O)cc(C)c1O	0.4285714285714285	Cc1cc(O)cc(C)c1Cl	0.4375
CC(=CCNC1CCCC(N)C1C1CC(CN)CC(CN)C1C(=N)N)C[NH3+]	0.7578943371772766	0.344866	0.8683971166610718	5.459028720855713	380.6050000000001	0.0129757	0.9360741376876832	0.0276228	0.0233274	60	CC(C)=CCC/C(C)=C/CNCCNC1[C@H]2C[C@@H]3C[C@@H](C[C@H]1C3)C2	0.4054054054054054	NNCC1CCCCC1	0.47058823529411764
CC(=CCNN)NCCNC1CC(C[NH3+])CC(CNS)C1	0.6760801076889038	0.0629221	0.1683543920516967	5.170199871063232	317.527	0.0558382	0.7810903191566467	0.05843	0.1046415865421295	60	CC(C)=CCC/C(C)=C/CNCCNC1[C@H]2C[C@@H]3C[C@@H](C[C@H]1C3)C2	0.3783783783783784	NNCC1CCCCC1	0.5294117647058824
NCCc1cc(-c2cccc(-c3ccccc3)c2)cc(-c2ccccc2-c2cc(C3CC3)ccc2-c2ccc[nH+]c2)c1	0.6481329798698425	0.9381529688835144	-6.21152	3.039399921894073	543.7340000000004	0.2898682355880737	0.1826682984828949	0.3991647660732269	0.1282986849546432	60	Nc1cc2ccccc2cc1N	0.5	NCc1ccc(S(N)(=O)=O)cc1	0.4
CNc1c(C[NH3+])cc(CCc2ccc(N)c(C[NH3+])c2)c(C(=N)N)c1CN	0.554259	0.2080177366733551	0.0148971	3.922455012798309	357.50600000000014	0.2108204662799835	0.2604501843452453	0.0515229	0.4772064387798309	60	Nc1cc2ccccc2cc1N	0.5	NCc1ccc(S(N)(=O)=O)cc1	0.45
CC(=CC[NH3+])c1c(-c2cc(-c3ccccc3)ccc2-c2ccc[n+](C(=N)N)c2)cccc1C1CCC(C[NH3+])CC1	0.6186150312423706	0.9547118544578552	-4.63645	3.747727870941162	532.7560000000002	0.2537557184696197	0.3890471160411834	0.3176209330558777	0.0395762	60	Nc1cc2ccccc2cc1N	0.5	[O-][n+]1cc[n+]([O-])c2ccccc21	0.4666666666666667
C=Cc1cc(C=CC2CCC(c3cccc(C(C)=CC(C)(C)C)c3CC)CC2)cc(C[NH3+])c1	0.615751	0.8497300744056702	-5.52472	3.584965527057648	442.7110000000004	0.4479982256889343	0.2403463274240493	0.1116958409547805	0.1999595910310745	60	Oc1cc(O)cc(/C=C/c2c(O)cccc2O)c1	0.4782608695652174	NCc1ccc(S(N)(=O)=O)cc1	0.35
NCc1cc(CNCCCCCNC[NH3+])c(NCC[NH3+])cn1	0.6928790807723999	0.1196214109659195	0.2923250198364258	3.765273272991181	311.478	0.0397067	0.4073904454708099	0.356541	0.1963617652654647	60	CCCCCCCCNc1cc[n+](CCCCCCCCCC[n+]2ccc(NCCCCCCCC)cc2)cc1	0.3333333333333333	Cc1cc(NCCCCCCCCCCNc2cc(C)nc3ccccc23)c2ccccc2n1	0.41935483870967744
CC(C)c1ccc(-c2ccccc2-c2ccccc2-c2cccc(N)c2)c(-c2ccccc2OC[n+]2ccccc2)c1	0.6932494044303894	0.8655942678451538	-7.05552	2.740417301654816	547.7220000000003	0.1055956184864044	0.1196116209030151	0.7033738493919373	0.0714189	60	Nc1cc2ccccc2cc1N	0.5714285714285714	[O-][n+]1cc[n+]([O-])c2ccccc21	0.4666666666666667
C=CCCCCc1cccc(-c2cc(CC)c(C=C(C)C)c(N(C)C)c2O)c1	0.6193901300430298	0.8264349102973938	-6.32323	2.851320207118988	377.5720000000001	0.3639564216136932	0.2340849637985229	0.1410824060440063	0.2608762085437774	60	Cc1cc(O)cc(C)c1O	0.5	CCN(CC)CCOC(=O)c1cccc(-c2ccccc2)c1O	0.41025641025641024
C=Cc1ccc(-c2cc(-c3cncc(-c4cccc(C5CC5)c4)c3)cc(-c3ccnc(C4CC4)c3)c2)cc1CC	0.6317957639694214	0.5891770720481873	-6.10993	2.8606500029563904	518.7040000000004	0.1559839248657226	0.0942542	0.6123889684677124	0.1373728960752487	60	O=C1C(=O)c2ncccc2-c2cccnc21	0.4210526315789473	CCc1cc(C(N)=S)ccn1	0.4444444444444444
[NH3+]CNCc1ccc(CCCCC2CC2)c(C[NH3+])c1CCc1ccccc1	0.5930131077766418	0.7814030051231384	-2.68248	3.194021224975586	367.5810000000001	0.0526909	0.672638	0.2321643829345703	0.0425068	60	CCCCCCCCCCCCCCCCCC[N+](C)(C)Cc1ccccc1	0.4230769230769231	NN(Cc1ccccc1)CC1COc2ccccc2O1	0.35294117647058826
NCCCCCNCNC=CCNC[NH3+]	0.7999908924102783	0.0500877	1.051215887069702	3.995348334312439	216.353	0.0477876	0.5747703313827515	0.0620753	0.3153667151927948	60	CCCCCCCCCCCCC/C=C/C(O)C(N)CO	0.25	CCCCCCC(C)NN	0.25
C=Cc1ccc(CN)c(CCc2cc(C3CCCCC3C=C)n[nH]2)c1CCN	0.5615967512130737	0.5519059300422668	-3.58675	4.13066	378.5640000000001	0.4363788664340973	0.1503519266843795	0.2343820035457611	0.1788871735334396	60	Nc1cc2ccccc2cc1N	0.3571428571428571	NNCC1CCCCC1	0.4117647058823529
CC=Cc1cc(-c2cccc(C(C)C)c2)c(CCCCC)c(CC)c1C(=N)N	0.6889005899429321	0.8244889974594116	-4.69276	2.7640196681022644	376.58800000000014	0.0973275	0.0440901	0.4578890800476074	0.4006933271884918	60	CCCCCCCCCc1ccc(B(O)O)cc1	0.56	CCCCCCCCCCCCCCCCCCCCCCO	0.6153846153846154
CCc1ccc(-c2ccc(C=C(C)N)cc2-c2ncncc2C)cc1-c1ccc(NC)cc1	0.6638010144233704	0.6354032158851624	-5.49709	2.7469597458839417	434.5870000000001	0.1090796291828155	0.1711318492889404	0.6162521839141846	0.1035363674163818	60	Cc1cc(O)cc(C)c1O	0.5	CCc1cc(C(N)=S)ccn1	0.48148148148148145
N=C(N)c1ccccc1-c1ccccc1-c1cc(-c2ccc(C[NH3+])c(C(=N)N)c2CN)cc(C2CCCCC2)c1	0.6137228608131409	0.9224939942359924	-3.59449	3.2296398878097534	531.7280000000004	0.360887	0.523372	0.0371231	0.0786172	60	Nc1cc2ccccc2cc1N	0.5	NNCC1CCCCC1	0.5294117647058824
CCc1cc(CCCN)c(C=Cc2ccc(C=CNC)cc2)cc1C1CC1	0.6247128248214722	0.8789239525794983	-4.00645	2.851971447467804	360.5450000000002	0.1761163622140884	0.2696920931339264	0.1160705462098121	0.4381209909915924	60	Oc1cc(O)cc(/C=C/c2ccc(Br)cc2)c1	0.4545454545454545	CCc1cc(C(N)=S)ccn1	0.37037037037037035
CC=CC=CCNOCCCc1ccc(NC)nc1N	0.6647439002990723	0.0207709	-1.53707	3.245357096195221	276.384	0.054763	0.4650088548660278	0.1027424186468124	0.3774856925010681	60	Nc1cc2ccccc2cc1N	0.4285714285714285	COc1ccc(Cc2cnc(N)nc2N)cc1OC	0.4
CNCC1CC(CNNCCOO)CCC1NCc1cccc2ccccc12	0.5743440389633179	0.0225695	-1.54515	3.816319465637207	386.5400000000001	0.0201265	0.0771956	0.2969253361225128	0.6057525873184204	60	C[N+](C)(C)CCC(=O)c1cccc2ccccc12	0.5	NNCC1CCCCC1	0.4117647058823529
C=Cc1c(C)c(C(C)O)c(O)c(O)c1CCCOC[NH3+]	0.6729949712753296	0.4441064894199371	-1.60537	4.231529176235199	282.36	0.1123265475034713	0.2466766238212585	0.2207959294319152	0.420201	60	Cc1cc(O)cc(C)c1O	0.4285714285714285	CCCCCCCCCCCCCCCCCCCCCCO	0.38461538461538464
NC=CC1C(c2cccnc2C[NH3+])CC(C[NH3+])C(CCCO)C1N	0.6436378955841064	0.1271891891956329	-0.157977	5.547481000423431	335.4960000000001	0.056877	0.5263047218322754	0.0553309	0.3614873588085174	60	c1ccc(SSc2ccccn2)nc1	0.5294117647058824	CCCCCCCCCCCCCCCCCCCCCCO	0.46153846153846156
C=Cc1cc(-c2cccc(-c3ccc(-c4ccccc4CN)cc3C[NH3+])c2)c(C[NH3+])cc1F	0.6710622906684875	0.9361938834190368	-4.82776	3.2933863401412964	439.5780000000002	0.0824271	0.115977	0.6670941710472107	0.1345018744468689	60	Nc1cc2ccccc2cc1N	0.5	NCc1ccc(S(N)(=O)=O)cc1	0.4
CCc1ccc(OCCCNCCNC=Cc2ccc[nH]2)cc1CN	0.6392171382904053	0.1311274915933609	-1.42268	2.910846471786499	342.4870000000001	0.0889266	0.1899945586919784	0.3261635601520538	0.3949153125286102	60	N=C(N)c1ccc(OCCCCCCCOc2ccc(C(=N)N)cc2)cc1	0.5	NCc1ccc(S(N)(=O)=O)cc1	0.4
C=CCOC1CC(NC)C(CCCC)C(C(C)C)C1CCC	0.5853255391120911	0.0519673	-4.64765	4.325775563716888	309.53800000000007	0.0183011	0.2694107294082641	0.3747238218784332	0.3375643491744995	60	CCCCCCCCCCCCCC[N+](C)(C)C	0.4	CCCCCCCCCCCCCCCCCCCCCCO	0.46153846153846156
Nc1cc(C2CCC(CCc3ccccc3-c3cc(C=CC[NH3+])c4ccccc4c3)C(C[NH3+])C2)c[nH]1	0.5211882591247559	0.9629378914833068	-3.36676	4.580291986465454	480.7000000000002	0.1455129981040954	0.4522818922996521	0.1540378332138061	0.2481672614812851	60	Nc1cc2ccccc2cc1N	0.7142857142857143	C1N2CN3CN1CN(C2)C3	0.3333333333333333
CCc1c(CCF)c(C)c(C2CC2)c(C=C(C)C2CCCCC2)c1C[NH3+]	0.5766776204109192	0.537834	-6.10864	3.592373788356781	358.5650000000002	0.1878588944673538	0.0952162	0.1517753452062606	0.5651494860649109	60	CC(=O)O[Pt](N)(Cl)(Cl)(NC1CCCCC1)OC(C)=O	0.3448275862068966	NNCC1CCCCC1	0.4117647058823529
C=Cc1ccc(-c2cccc(-c3c(C=C)ccc(C=N)c3CC)c2CN)cc1O	0.7368996143341064	0.9238088726997375	-5.77408	3.241835355758667	382.5070000000002	0.3624382019042969	0.0153659	0.2854095697402954	0.3367863595485687	60	Cc1cc(O)ccc1O	0.4705882352941176	NCc1ccc(S(N)(=O)=O)cc1	0.45
CC=C(C)c1ccc(C2CCCCC2)cc1-c1ccc(NCCCCl)c(C(=N)N)c1	0.5327610969543457	0.8508292436599731	-4.39154	2.800495028495789	424.03200000000015	0.1815368086099624	0.3892550766468048	0.0931872	0.3360209465026855	60	N=C(N)c1ccc(OCCCCCCCOc2ccc(C(=N)N)cc2)cc1	0.5	NNCC1CCCCC1	0.5294117647058824
Cc1cccc(CCC=Cc2c(CN)cc(C(C)(C)C)cc2C2CCCOC2)c1C1CC1	0.6242290139198303	0.7203033566474915	-4.72555	3.507078468799591	431.6640000000003	0.3648896813392639	0.1061635613441467	0.3286775052547455	0.200269	60	Cc1cc(O)cc(C)c1O	0.5	NCc1ccc(S(N)(=O)=O)cc1	0.45
CNc1c(C(=N)N)ccc(C[NH3+])c1C1CCC(c2ccc(C[NH3+])cc2)C(NCc2ccc3ccccc3c2)C1	0.6609877347946167	0.9050386548042296	-1.40987	4.3770835399627686	522.7410000000001	0.2127186954021453	0.7036680579185486	0.0476399	0.0359733	60	Nc1cc2ccccc2cc1N	0.7142857142857143	Cc1cc(O)cc(C)c1Cl	0.375
CCc1cccc(-c2ccc(-c3ccccc3)cc2C2CC2)c1-c1ccc(-c2ccccc2C[NH3+])c(C2CC2)c1	0.8790655136108398	0.9727291464805604	-5.3806	2.821984350681305	520.7400000000005	0.8095409274101257	0.0129055	0.0870208	0.0905328	60	c1ccc2c(c1)[IH2+3]c1ccccc1-2	0.5	CCN(CC)CCOC(=O)c1cccc(-c2ccccc2)c1O	0.41025641025641024
NCc1ccn(C2C(C[NH3+])CCCC2COOCNCOCC[NH3+])n1	0.6974049210548401	0.2738186717033386	0.2257972955703735	5.406959533691406	358.487	0.019549	0.8233875036239624	0.0448819	0.1121816039085388	60	CC(=O)O[Pt](N)(Cl)(Cl)(NC1CCCCC1)OC(C)=O	0.3103448275862069	NNCC1CCCCC1	0.4117647058823529
C=CC(C)=Cc1cccc(-c2ccc(C3CC3)c(-c3ccc(Cl)c(CC)c3)c2C(=N)N)c1	0.739116	0.9232610464096068	-5.28473	2.8877354860305786	441.01800000000014	0.5930063724517822	0.1299377679824829	0.0960681	0.1809877902269363	60	CCN(CC=Cc1ccc(C2CCCCC2)c(Cl)c1)C1CCCCC1	0.4523809523809524	Oc1ccc(Cl)cc1	0.46153846153846156
CNOCc1ccc(CCC2CC(C3OCCC3C[NH3+])CN2CN)cc1N	0.5887345671653748	0.0385428	-0.482706	4.861934661865234	378.54100000000017	0.0768266	0.5605846047401428	0.228302	0.1342867761850357	60	Nc1cc2ccccc2cc1N	0.5	COc1ccc(Cc2cnc(N)nc2N)cc1OC	0.4
CCCc1cc(C=CN)c(F)c(CCCCC[NH3+])c1	0.7764582633972168	0.7126016616821289	-2.20688	3.5092183351516724	265.3959999999999	0.1081069558858871	0.1423364877700805	0.0591639	0.6903926134109497	60	CCCCCCCCCc1ccc(B(O)O)cc1	0.44	CCCCCCCCCCCCCCCCCCCCCCO	0.46153846153846156
C=Cc1ccccc1C1CCC(c2cc(C(=C)C)ccc2-c2cncc(C(C)=O)c2C[NH3+])=CC1C[NH3+]	0.6724538803100586	0.9213043451309204	-4.43947	4.593100607395172	479.6680000000002	0.5069299936294556	0.2307831048965454	0.1161938235163688	0.1460930556058883	60	CC(=O)c1cc2c(o1)C(=O)c1ccccc1C2=O	0.4642857142857143	O=C(O)C(O)c1ccccc1	0.5
CCCc1cccc(-c2cc(-c3cccc(C(=N)N)c3)c(Cl)c(-c3n[nH]cc3CC)c2)c1	0.6308580040931702	0.7375832200050354	-4.80617	2.8400468826293945	442.9940000000002	0.1117856502532959	0.2799107432365417	0.5106127858161926	0.0976908	60	Oc1c(O)c(Cl)c(Cl)c(Cl)c1Cl	0.6	Cc1cc(O)cc(C)c1Cl	0.5
C=Cc1cc([PH](=O)[O-])c(C[NH3+])cc1-c1cccc(CCc2ccccc2CC)c1C(C)C	0.5944631099700928	0.924042	-4.0028	4.076192259788513	447.5590000000003	0.1253556460142135	0.328676	0.4682953059673309	0.0776727	60	CC(C)c1c(O)cc(/C=C/c2ccccc2)cc1O	0.5	O=C(O)C(O)c1ccccc1	0.4444444444444444
[NH3+]Cc1ccc(C2CCCCC2C2CC(c3ccc[nH+]c3)CCC2c2nccs2)c(C2CCCC(C3CCC(c4ccccc4)CO3)C2)c1	0.5777701735496521	0.7303029298782349	-4.48494	5.509175837039948	676.027	0.577029	0.167353	0.1812465786933899	0.0743716	60	c1ccc(SSc2ccccn2)nc1	0.4705882352941176	Clc1ccc([I+]c2cccs2)cc1.[Cl-]	0.4166666666666667
C[SH+]c1cccc(-c2ccc(Cl)c(C=C(C)C)c2-c2ccc(C3CC3)cc2-c2ccccc2CN)c1	0.6851291060447693	0.8977649211883545	-6.20244	3.2710113525390625	511.15400000000034	0.405001	0.1143801659345626	0.3496420383453369	0.1309766173362732	60	N[C@@H]1CC[C@@H](c2ccc(Cl)c(Cl)c2)c2ccccc21	0.5161290322580645	Oc1ccc(Cl)cc1	0.46153846153846156
C=CCOc1nc(-c2cc(-c3cccc(C=Cc4nccs4)c3)cc(C3CC(C(=N)N)CO3)c2)cs1	0.497982	0.6368991732597351	-5.03112	4.129933536052704	514.6760000000002	0.1178135871887207	0.4739634096622467	0.3819604218006134	0.0262626	60	Oc1cc(O)cc(/C=C/c2c(O)cccc2O)c1	0.5217391304347826	NC(=O)c1cnccn1	0.42857142857142855
COc1cc(CCCO)ccc1-c1c(C)cc(CCN)cc1N	0.7331815958023071	0.0498388	-1.5891	2.36225	314.4290000000001	0.1074396073818206	0.00707891	0.6785234808921814	0.206958	60	COc1cc(C[C@@H](C)[C@@H](C)Cc2ccc(O)c(OC)c2)ccc1O	0.5925925925925926	CCCCCCCCCCCCCCCCCCCCCCO	0.5384615384615384
C=Cc1cc(-c2ccc(CCc3ccccc3)cc2)c(C=CF)c(C[NH3+])c1C1CC1	0.6772408485412598	0.9138115644454956	-5.57182	3.1730114817619324	398.5450000000002	0.3181722164154053	0.0964347	0.2399344146251678	0.3454586565494537	60	Nc1cc2ccccc2cc1N	0.5	O=C(O)C(O)c1ccccc1	0.3888888888888889
COCCNNCc1ccc(-c2ccn[nH]2)c(OCC=CC[NH3+])c1	0.6230773329734802	0.0109866	-1.97964	3.393765330314636	332.4280000000001	0.0452573	0.2135422974824905	0.068117	0.6730834245681763	60	COc1cc(C[C@@H](C)[C@@H](C)Cc2ccc(O)c(OC)c2)ccc1O	0.4814814814814814	COc1ccc(Cc2cnc(N)nc2N)cc1OC	0.4
CCCc1cc(CNCCCON)cc(NC)c1N	0.6987258195877075	0.0292731	-0.821324	2.72975	266.38899999999995	0.1530726999044418	0.0477678	0.1370413899421692	0.6621180772781372	60	CCCCCCCCCc1ccc(B(O)O)cc1	0.36	CCCCCCCCCCCCCCCCCCCCCCO	0.38461538461538464
N=C(N)CCc1ccc(-c2ccc(C3CC3)cn2)cc1CNCCc1ccc(C2CC2)cn1	0.6418846249580383	0.714289	-2.33476	2.80609	439.60700000000026	0.0290356	0.3807184100151062	0.4418743848800659	0.1483716368675232	60	N=C(N)c1ccc(OCCCCCCCOc2ccc(C(=N)N)cc2)cc1	0.4166666666666667	NC(=O)c1cnccn1	0.42857142857142855
CCc1ccccc1-c1cc(-c2ccc(C(=N)N)c(C(C)=CC3CC3)c2)c(-c2ccccc2)cc1-c1cc[nH]n1	0.7045117020606995	0.8964234590530396	-4.71737	3.175165295600891	522.6960000000003	0.4346696436405182	0.1171940043568611	0.3256955146789551	0.1224408447742462	60	CC(C)(c1ccc(O)c(-c2ccccc2)c1)c1ccc(O)c(-c2ccccc2)c1	0.5	CCN(CC)CCOC(=O)c1cccc(-c2ccccc2)c1O	0.46153846153846156
CC(C)c1cc(C2CCC=CC2c2ccc(C[NH3+])cc2)nc(CCCN)c1COCN	0.6106844544410706	0.7281345725059509	-1.56061	4.301432371139526	423.62500000000034	0.084664	0.5660068392753601	0.2799088060855865	0.0694203	60	COc1cc(C[C@@H](C)[C@@H](C)Cc2ccc(O)c(OC)c2)ccc1O	0.4444444444444444	NCc1ccc(S(N)(=O)=O)cc1	0.4
N=C(N)COOCc1c(N)c(O)c(N)c(F)c1S	0.6874371767044067	0.0515607	-0.401062	3.911949336528778	276.29299999999995	0.0891207	0.2471805810928344	0.1787736415863037	0.4849250316619873	60	Oc1c(O)c(Cl)c(Cl)c(Cl)c1Cl	0.4	Oc1ccc(Cl)cc1	0.3076923076923077
[NH3+]Cc1ccccc1-c1c(-c2ccccc2)ccc(C2CCCC2)c1-c1ccccc1-c1cccc(CNc2cccnc2)c1	0.810641	0.9330913424491882	-5.22319	2.9222163558006287	586.8030000000003	0.7653144001960754	0.139262	0.0608799	0.0345439	60	c1ccc(CNc2nc(NCc3ccccc3)c3ccccc3n2)cc1	0.5	c1ccc(Cc2nnc3ccncc3n2)cc1	0.4666666666666667
CC=Cc1cc(O)c(C)c(C)c1C=Cc1cc(O)ccc1C	0.6707374453544617	0.6209694147109985	-5.03135	2.829094886779785	294.394	0.2778370678424835	0.1498071402311325	0.2367372363805771	0.3356185555458069	60	Cc1cc(O)ccc1O	0.7647058823529411	Cc1cc(O)cc(C)c1Cl	0.625
CCc1ccc(CN)c(C(=N)N)c1-c1ccc(CCN)cc1CCNC	0.6984516978263855	0.371654	-0.290807	2.834691047668457	353.5140000000001	0.0450671	0.3567537069320678	0.3650396764278412	0.2331395149230957	60	Cc1c2ccccc2c(CSC(=N)N)c2ccccc12	0.4285714285714285	NCc1ccc(S(N)(=O)=O)cc1	0.5
CCc1cccc(-c2cc(-c3ccc[n+](C4CCCCC4)c3)c(CC)c(-c3cccc(-c4ccccc4)c3)c2O)c1	0.7241191864013672	0.920198	-6.89178	2.979408025741577	538.7550000000003	0.5543354749679565	0.1447377204895019	0.2166206240653991	0.0843062	60	CC(C)(c1ccc(O)c(-c2ccccc2)c1)c1ccc(O)c(-c2ccccc2)c1	0.5	[O-][n+]1cc[n+]([O-])c2ccccc21	0.4666666666666667
CC=CC1COC(c2ccccc2-c2ccccc2-c2cccc(-c3nc(-c4ccccc4)ccc3-c3ccccc3)c2)C1N1CCCC1	0.5105888843536377	0.335326	-6.58656	3.877497971057892	638.855	0.3851672112941742	0.0238008	0.5521705150604248	0.0388614	60	Nc1cc2ccccc2cc1N	0.5	O=C(O)C(O)c1ccccc1	0.3888888888888889
C=C(C)c1ccc(-c2cc(C=CCN)cc(-c3ccc(-c4ccccc4C)c(C)c3)c2)cc1	0.7210490703582764	0.8689951300621033	-6.31005	2.4866368770599365	429.60700000000014	0.2338438928127288	0.0502977	0.4883131980895996	0.2275452315807342	60	Cc1cc(O)cc(C)c1O	0.5	Cc1cc(O)cc(C)c1Cl	0.4375
C=C(C)CCCCC=Cc1cc(CC)c(C=CC)c(O)c1Cl	0.7387892007827759	0.9044733047485352	-5.33007	3.174415349960327	318.88800000000003	0.2468136548995971	0.0727822	0.2355468422174453	0.4448572993278503	60	Oc1c(O)c(Cl)c(Cl)c(Cl)c1Cl	0.7	Cc1cc(O)cc(C)c1Cl	0.5625
CNc1n[nH]c(-c2cc(C=C(C)CNC[NH3+])c(OC)c(C(=N)N)c2)c1NC	0.6067368388175964	0.111219	-0.87837	3.84624	373.48500000000007	0.0381197	0.5305838584899902	0.1069282293319702	0.3243682384490967	60	Cc1cc(O)cc(C)c1O	0.4285714285714285	COc1cc(Cc2cnc(N)nc2N)cc(OC)c1OC	0.4411764705882353
Cc1cc(CCCNCCOCN)ccc1CCN	0.7402669787406921	0.0572752	0.0344603	2.4654876589775085	265.40099999999995	0.0796045	0.2861409187316894	0.0963433	0.5379112362861633	60	Cc1cc(O)cc(C)c1O	0.4285714285714285	NCc1ccc(S(N)(=O)=O)cc1	0.4
[NH3+]Cc1ccc(C2CCC(C[NH3+])CC2)cc1CCc1cccc(C2CCCC(c3cccc(C4CCCCC4)n3)C2)c1	0.6043445467948914	0.8853286504745483	-4.4435	4.164703547954559	565.8900000000002	0.2784249782562256	0.395859	0.3071580827236175	0.0185579	60	Nc1cc2ccccc2cc1N	0.4285714285714285	NNCC1CCCCC1	0.47058823529411764
CC=C(C)c1ccc(-c2ccc(-c3ccc(C)c(O)c3CN)cc2)c(Cl)c1	0.737228	0.95509	-6.0141	2.473219394683838	377.9150000000001	0.2966936826705932	0.109431	0.3307609260082245	0.2631144523620605	60	Cc1cc(O)cc(C)c1O	0.6428571428571429	Cc1cc(O)cc(C)c1Cl	0.625
Nc1cc(-c2c(C3CCCCC3)ccc(-c3nccs3)c2C2CCCC2)c(-c2ccc3ccccc3c2)cc1-c1ccccc1C[NH3+]	0.9112696647644044	0.9636990427970886	-4.78798	3.340615212917328	634.9130000000001	0.8594606518745422	0.0441031	0.0899937	0.00644249	60	Nc1cc2ccccc2cc1N	0.8571428571428571	NNCC1CCCCC1	0.47058823529411764
CC(C)c1ccc(-c2c(O)cccc2-c2ccc(O)c(N)c2-c2ccccc2)cc1Cl	0.6108951568603516	0.9391447901725768	-5.99368	2.4817198514938354	429.9470000000001	0.080255	0.1548561751842498	0.4047234654426574	0.3601653575897217	60	O=c1cccccc1O	0.625	Oc1ccc(Cl)cc1	0.5384615384615384
CCc1c(C(=N)N)cccc1-c1cc(O)c(OCNCc2ccccc2)c(-c2ccccc2)c1	0.7523922920227051	0.6806775331497192	-4.13649	2.6448137164115906	451.5700000000001	0.00303795	0.0949317	0.8423824310302734	0.0596479	60	CC(C)(c1ccc(O)c(-c2ccccc2)c1)c1ccc(O)c(-c2ccccc2)c1	0.5769230769230769	CCN(CC)CCOC(=O)c1cccc(-c2ccccc2)c1O	0.5384615384615384
CNNCc1cc(NCS)c(O)cc1-c1cccc(C)c1C(C)C	0.6460573077201843	0.3085137605667114	-3.63357	3.131848156452179	345.5120000000001	0.1209537014365196	0.0643352	0.4818435907363891	0.3328675031661987	60	Cc1cc(O)ccc1O	0.5882352941176471	Cc1cc(O)cc(C)c1Cl	0.5
CC(C)c1c(-c2ccccc2-c2nccs2)ccc(-c2ccccc2)c1-c1ccc(C2CCCCC2C2C=CCCC2)cc1-c1cc[nH]c1	0.6040273904800415	0.7981992959976196	-6.58948	4.260667085647583	658.9550000000002	0.4274147152900696	0.2235213816165924	0.3268187344074249	0.0222452	60	c1ccc(SSc2ccccn2)nc1	0.5294117647058824	[O-][n+]1cc[n+]([O-])c2ccccc21	0.4
COC1CCCCC1c1ncc(O)c(CNN)c1-c1ccc(CN)c(CN)c1	0.616241	0.0359694	-1.58483	3.9228069186210632	385.5120000000002	0.0188056	0.4268138110637665	0.4441287517547607	0.1102518588304519	60	Cc1cc(O)ccc1O	0.4705882352941176	NNCC1CCCCC1	0.5882352941176471
CNOCC1C(C(=N)N)CC(NCc2ccnc(C[NH3+])c2NC)CC1C(=N)N	0.6460277438163757	0.0122352	0.5031734704971313	4.909753084182739	392.53200000000015	0.043054	0.6220632195472717	0.1091145351529121	0.2257682979106903	60	N=C(N)c1ccc(OCCCCCCCOc2ccc(C(=N)N)cc2)cc1	0.4583333333333333	CCc1cc(C(N)=S)ccn1	0.4444444444444444
C=Cc1ccc(-c2ccccc2-c2ccc(C)cc2)cc1-c1ccccc1-c1cccc(C[NH3+])c1C	0.8160709738731384	0.9430697560310364	-5.96253	2.675136625766754	466.64800000000025	0.5535528659820557	0.0799206	0.3096628487110138	0.0568637	60	c1ccc2c(c1)[IH2+3]c1ccccc1-2	0.5	Cc1c(CO)[n+]([O-])c2ccccc2[n+]1[O-]	0.375
NCc1ccc(C2CC(CNC[NH3+])CN2)cc1C1CC(C[NH3+])CCC1NC[PH](=O)O	0.610031	0.3882211148738861	-0.238976	5.72195	440.5730000000002	0.141408	0.6799924969673157	0.1282744705677032	0.0503249	60	N[C@@H]1CC[C@@H](c2ccc(Cl)c(Cl)c2)c2ccccc21	0.3870967741935484	NNCC1CCCCC1	0.47058823529411764
[NH3+]CNCc1cc(-c2cccc(NCc3cc(O)ccn3)c2)c(O)cc1O	0.6803480386734009	0.089842	-2.84018	3.040781259536743	367.4290000000001	0.000954371	0.0130135	0.5228926539421082	0.4631394743919372	60	Cc1cc(O)ccc1O	0.5294117647058824	Oc1ccc(Cl)cc1	0.46153846153846156
CCOCCC=CC=CCCO	0.881142	0.00461321	-0.658293	2.8774240016937256	170.25199999999995	0.0249193	0.2525747120380401	0.0480001	0.674506	60	CCCCCCCCCCCCCCCCCCN(CCO)CCO	0.3157894736842105	CCCCCCCCCCCCCCCCCCCCCCO	0.46153846153846156
CCc1cc(C2CC2)c(O)cc1C=CCCc1cc(N)ccc1CN	0.71235	0.8354524970054626	-4.15845	2.800828695297241	336.4790000000001	0.1503058224916458	0.1265688389539718	0.407979	0.3151464760303497	60	Cc1cc(O)ccc1O	0.4705882352941176	Nc1ccc(C(=O)O)c(O)c1	0.6363636363636364
CC=Cc1ccc(-c2ccc(O)c(-c3cc(O)ccc3NC)c2O)c(C[NH3+])c1	0.6818663477897644	0.8252156376838684	-4.19429	3.1857948899269104	377.4640000000001	0.4701325595378876	0.0573443	0.0360657	0.4364574551582336	60	Cc1cc(O)ccc1O	0.7647058823529411	Cc1cc(O)cc(C)c1Cl	0.5625
NCOCc1c(C=CC[NH3+])cc(Cl)c(CON)c1N	0.6199164390563965	0.1562893688678741	-1.56641	4.180458307266235	287.771	0.152099	0.3098461925983429	0.0783626	0.4596926569938659	60	Nc1cc2ccccc2cc1N	0.3571428571428571	Oc1ccc(Cl)cc1	0.38461538461538464
C=Cc1ccc(-c2cc(-c3cccc(CC)c3)c(OCC(C)C)c(C3CC3)c2)cc1C1CC1	0.6410987973213196	0.8624471426010132	-7.1119	2.728619337081909	436.6390000000003	0.4986940026283264	0.0938422	0.0631577	0.344306	60	COc1cc(C[C@@H](C)[C@@H](C)Cc2ccc(O)c(OC)c2)ccc1O	0.4074074074074074	CCN(CC)CCOC(=O)c1cccc(-c2ccccc2)c1O	0.3333333333333333
CCCc1c(-c2cccc(C3CC=CCC3)c2)cccc1-c1cc(O)c(O)cc1C(C)(C)C	0.7712905406951904	0.9376541376113892	-6.82761	3.234178721904754	440.6270000000002	0.523777	0.0332929	0.2721198499202728	0.1708101034164428	60	CC(C)(C)c1cc(O)ccc1O	0.65	CCCCCCCCCCCCCCCCCCCCCCO	0.38461538461538464
CC=Cc1c(C[NH3+])cccc1-c1cc(-c2ccccc2CNC[NH3+])ccc1C1CC1	0.6158511638641357	0.9205672144889832	-4.13227	3.367303729057312	399.5820000000002	0.1766036599874496	0.3241831660270691	0.2851572632789612	0.2140559256076812	60	c1ccc2c(c1)[IH2+3]c1ccccc1-2	0.5	[O-][n+]1cc[n+]([O-])c2ccccc21	0.3333333333333333
CCc1ccc(-c2ccccc2)c(OCC2CCCC(c3cnccc3CN)C2CC)c1N	0.620478	0.8108859062194824	-4.29883	3.844784677028656	443.63500000000016	0.0151467	0.0234689	0.7604802846908569	0.2009041756391525	60	Nc1cc2ccccc2cc1N	0.5	c1ccc(Cc2nnc3ccncc3n2)cc1	0.5
[NH3+]CC1CCC(c2cc(NCC3CCNCC3)ccc2-c2cccc(-c3ccccc3C3CC3)c2)C(C[NH3+])C1	0.5919409990310669	0.8701343536376953	-3.75039	4.27203	524.7970000000003	0.2045478820800781	0.3637192547321319	0.3800415694713592	0.0516913	60	c1ccc2c(c1)[IH2+3]c1ccccc1-2	0.5	NNCC1CCCCC1	0.47058823529411764
CCc1cc(-c2c(NC)ccc(-c3ccccc3)c2-c2ccc(OC)cc2)cc(NC)c1O	0.744855	0.8425653576850891	-6.86637	2.45517	438.5710000000002	0.179892	0.00913554	0.6071488261222839	0.2038237601518631	60	O=c1cccccc1O	0.5625	CCN(CC)CCOC(=O)c1cccc(-c2ccccc2)c1O	0.5128205128205128
CCc1cc(C2CC2)ccc1-c1cc(-c2cc(O)ccc2CN)ccc1-c1ccccc1C	0.6621864438056946	0.9583312273025512	-6.06393	2.4349796772003174	433.5950000000002	0.3498896062374115	0.0800084	0.1583166122436523	0.4117853343486786	60	Cc1cc(O)ccc1O	0.7058823529411765	Cc1cc(O)cc(C)c1Cl	0.625
[NH3+]CC=CNCCCc1c(O)cc(Cl)cc1CCC(=O)O	0.5801248550415039	0.0188626	-1.94979	3.337493121623993	313.80500000000006	0.1662040650844574	0.1651524156332016	0.1459662467241287	0.5226772427558899	60	Oc1c(O)c(Cl)c(Cl)c(Cl)c1Cl	0.5	Oc1ccc(Cl)cc1	0.5384615384615384
CCc1ccncc1-c1c(C[NH3+])c(CC)cc(C[NH3+])c1-c1cc(CN)ccc1C[NH3+]	0.616765	0.6773309111595154	-1.40893	4.051002025604248	406.5980000000002	0.1469060033559799	0.2445283830165863	0.4110669195652008	0.1974987089633941	60	O=C1C(=O)c2ncccc2-c2cccnc21	0.3684210526315789	NCc1ccc(S(N)(=O)=O)cc1	0.55
C=C(C)c1ccc(C=CC=Cc2cccc(CC)c2-c2ccccc2)cc1-c1cccc(C[NH3+])c1	0.7945037484169006	0.9666703343391418	-5.94386	3.0089579224586487	456.6530000000001	0.6398683786392212	0.0320156	0.1173480302095413	0.2107679694890976	60	O=c1cccccc1O	0.5	CCN(CC)CCOC(=O)c1cccc(-c2ccccc2)c1O	0.46153846153846156
CN(C)CCCCCCCNN(C)C	0.7356191277503967	0.00120835	-0.283779	2.4219618439674377	201.358	0.0412406	0.6194059252738953	0.2102808356285095	0.1290726363658905	60	CCCCCCCCCCCCCCCCCCN(CCO)CCO	0.3684210526315789	CCCCCCCCCCCCCCCCCCCCCCO	0.3076923076923077
CC=Cc1c(-c2c(C[NH3+])ccnc2CC)c(C2CCCCC2)nn1CCCO	0.6099920868873596	0.1567333936691284	-2.34701	3.5458975434303284	383.5600000000002	0.0269809	0.1709144115447998	0.4449168145656585	0.3571878969669342	60	CCCCCCCCCCCCn1ccnc1	0.4583333333333333	CCCCCCCCCCCCCCCCCCCCCCO	0.6153846153846154
C=CCNc1c(N(C)C)cc(-c2cccc(CC)c2O)c(-c2cccc3ccccc23)c1Cl	0.6911311149597168	0.9275577664375304	-6.40611	2.793488562107086	457.01700000000017	0.5700739026069641	0.0735981	0.0362974	0.3200306296348572	60	Oc1c(O)c(Cl)c(Cl)c(Cl)c1Cl	0.7	Cc1cc(O)cc(C)c1Cl	0.6875
CCCC=Cc1ccccc1-c1c(CCCC)ccc(F)c1Cl	0.6557282209396362	0.3447239696979522	-7.34458	2.453335642814636	330.8739999999999	0.0667271	0.1161553412675857	0.3676774501800537	0.44944	60	c1ccc2c(c1)[IH2+3]c1ccccc1-2	0.5	CCCCCCCCCCCCCCCCCCCCCCO	0.46153846153846156
Nc1ccccc1-c1cccc(-c2cccc(C3CCC(c4cccc(-c5ccccc5)c4)C(F)C3C[NH3+])c2)c1	0.7577279806137085	0.9436794519424438	-6.29072	3.90057	527.7070000000002	0.4355975091457367	0.0203107	0.4888447523117065	0.0552471	60	Nc1cc2ccccc2cc1N	0.6428571428571429	O=C(O)C(O)c1ccccc1	0.3333333333333333
CCc1cc(C(=N)N)c(CCC=C(C)CNC(=O)C(C)=CC(=N)N)cc1N	0.5699318051338196	0.0446213	-1.80614	3.446158528327942	370.5010000000001	0.0812244	0.4357609152793884	0.2210225462913513	0.2619921565055847	60	Nc1cc2ccccc2cc1N	0.4285714285714285	Nc1ccc(C(=O)O)c(O)c1	0.4090909090909091
C=Cc1cc(C=C(C)c2cccc(-c3c(CN)ccc(C[NH3+])c3C[NH3+])c2)ccc1C[NH3+]	0.7003887295722961	0.9319146275520324	-2.86901	3.997265577316284	415.6050000000002	0.2641538381576538	0.00623636	0.5568536520004272	0.172756	60	Nc1cc2ccccc2cc1N	0.4285714285714285	NCc1ccc(S(N)(=O)=O)cc1	0.4
CNCCc1cccc(-c2cccc(CN)c2C(C)=CCCC[NH3+])c1Cl	0.685832	0.9502741694450378	-1.99329	3.2523077726364136	372.96400000000006	0.0967886	0.079118	0.4439170360565185	0.3801762759685516	60	Oc1c(O)c(Cl)c(Cl)c(Cl)c1Cl	0.5	Oc1ccc(Cl)cc1	0.46153846153846156
C=C(C)c1cc(-c2cccc(-c3cccc(CC)c3)c2)c(C(C)(C)C)c(C[NH3+])c1-c1ccc(O)cc1	0.7009822130203247	0.9866092205047609	-6.6869	3.027547776699066	476.68400000000025	0.3051975667476654	0.016015	0.4005303978919983	0.2782570123672485	60	CC(C)(C)c1cc(O)ccc1O	0.6	Oc1ccc(Cl)cc1	0.6153846153846154
CCc1ccc(CN)cc1-c1c(C=CC(=N)N)cc(C(=O)[O-])c(-c2ccccc2)c1NC	0.5489234328269958	0.5026171803474426	-2.50742	3.317991316318512	427.5280000000002	0.3358419835567474	0.3917141854763031	0.1703105717897415	0.1021332666277885	60	O=C(C=Cc1ccccc1O)c1ccccc1	0.5384615384615384	NCc1ccc(S(N)(=O)=O)cc1	0.6
CC(C)=Cc1cccc(C2CCC(c3ccccc3)CC2c2ccc(CCC3CCCCC3)c(C3CCNC3)c2)c1C[NH3+]	0.6185567378997803	0.9046759605407716	-4.67588	4.374069809913635	575.9050000000003	0.4103169739246368	0.4905606806278229	0.0970579	0.00206447	60	O=c1cccccc1O	0.4375	NNCC1CCCCC1	0.5294117647058824
CCC=Cc1cccc(-c2cc(C[NH3+])cc(-c3ccc(CC)cc3-[n+]3ccccc3)c2O)c1	0.7323790788650513	0.9716333746910096	-5.64358	3.3085440397262573	436.59900000000016	0.5195485949516296	0.2559945583343506	0.1678203344345092	0.0566365	60	CC(C)c1c(O)cc(/C=C/c2ccccc2)cc1O	0.5	[O-][n+]1ccccc1SSc1cccc[n+]1[O-]	0.42105263157894735
[NH3+]Cc1cc(-c2ccccc2-c2ccc(C[NH3+])c(-c3ccccc3C3CCCCC3)c2C2CCCCC2)cc(-c2cccc3ccccc23)c1	0.7424616813659668	0.9701268076896667	-4.90852	3.3859123587608337	656.9580000000004	0.6274383068084717	0.1117241457104682	0.1267323642969131	0.1341051608324051	60	Nc1cc2ccccc2cc1N	0.5714285714285714	NNCC1CCCCC1	0.4117647058823529
CCCNCNc1cnc(N)c(CCc2cccc(NC)c2)c1OC	0.7311164736747742	0.0825799	-1.79565	2.8157246112823486	343.4750000000001	0.0237015	0.1150873079895973	0.6971416473388672	0.1640695631504058	60	Nc1cc2ccccc2cc1N	0.5	COc1cc(Cc2cnc(N)nc2N)cc(OC)c1OC	0.5294117647058824
C=C(C)C=C(C)c1ccc(C2CC2)c(-c2cc(C[NH3+])c(NC)c(C3CC3)c2)c1O	0.6555582284927368	0.9596889019012452	-5.31748	3.61003	389.5630000000001	0.2847071290016174	0.2003798484802246	0.2415168434381485	0.2733961641788482	60	Cc1cc(O)cc(C)c1O	0.5	Cc1cc(O)cc(C)c1Cl	0.5
CC=Cc1c(CCN)ccc(-c2ccc(C[NH3+])cc2C=CC(=N)N)c1N	0.6348268389701843	0.6708457469940186	-1.43652	3.680841088294983	350.49000000000007	0.3072095811367035	0.4318656325340271	0.0231738	0.2377510219812393	60	Nc1cc2ccccc2cc1N	0.4285714285714285	NCc1ccc(S(N)(=O)=O)cc1	0.45
N=C(N)c1ccc(C=Cc2c(C[NH3+])cccc2CCC[NH3+])c(-c2cccc(CN)c2)c1	0.6985957026481628	0.8495811223983765	-1.49641	3.439600527286529	415.58500000000015	0.5268959403038025	0.1298011690378189	0.0516552	0.2916476726531982	60	N=C(N)c1ccc(OCCCCCCCOc2ccc(C(=N)N)cc2)cc1	0.5833333333333334	NCc1ccc(S(N)(=O)=O)cc1	0.55
CNCCc1ccc(CCc2ccnc(C(C)C)c2OC)c(CCC[NH3+])c1	0.6351441144943237	0.3536956012248993	-1.84161	3.112406432628632	370.56100000000015	0.0489635	0.4042816460132599	0.357956	0.1887987554073333	60	COc1cc(C[C@@H](C)[C@@H](C)Cc2ccc(O)c(OC)c2)ccc1O	0.4814814814814814	COc1cc(Cc2cnc(N)nc2N)cc(OC)c1OC	0.4411764705882353
CNC1CCC(c2ccccc2-c2cc(-c3ccccc3)ccc2-c2ccc(C3CC3)cc2C[NH3+])C(C[NH3+])C1	0.882237	0.9561761617660522	-4.73576	4.114090263843536	517.7610000000003	0.8758135437965393	0.0176899	0.0362573	0.0702392	60	c1ccc2c(c1)[IH2+3]c1ccccc1-2	0.5	NNCC1CCCCC1	0.35294117647058826
CCc1ccc(-c2c(CN)cc(C[NH3+])cc2-c2ccccc2)c(-c2ccc(CN)c(C[NH3+])c2)c1	0.7246615886688232	0.944835	-3.34523	3.2843628525733948	452.6460000000002	0.3914671242237091	0.0142274	0.3417007029056549	0.2526047825813293	60	Nc1cc2ccccc2cc1N	0.5	NCc1ccc(S(N)(=O)=O)cc1	0.45
C=Cc1c(NC)c(C=CC)c(-c2ccccc2)c(S)c1-c1cc(C)ccc1C=CC	0.5057594776153564	0.5575595498085022	-6.43276	3.229970872402191	411.61400000000015	0.5772199034690857	0.0819752	0.00899632	0.3318085074424743	60	Nc1cc2ccccc2cc1N	0.5	O=C(O)C(O)c1ccccc1	0.3888888888888889
NCNCc1cc(-c2ccc(C3CCCC(C[NH3+])C3)cc2)c(C[NH3+])c(C2CCCC(CN)C2)c1	0.6626962423324585	0.9259971380233764	-2.14935	4.615684270858765	465.7300000000004	0.2733567655086517	0.5181300640106201	0.1867194473743438	0.0217937	60	NCC1CCN(c2nccc(-c3ccc4ccccc4c3)n2)CC1	0.3571428571428571	NNCC1CCCCC1	0.5294117647058824
C=Cc1c(C[NH3+])cc(-c2ccccn2)cc1CCC1CCC(c2c[nH]nc2CN)C(C[NH3+])C1	0.5696231722831726	0.6735026836395264	-1.2276	4.898949682712555	446.6430000000003	0.0263981	0.5184096693992615	0.2862249910831451	0.1689672470092773	60	c1ccc(SSc2ccccn2)nc1	0.6470588235294118	Nc1ccc(S(=O)(=O)Nc2ncccn2)cc1	0.4074074074074074
CC(=O)C1C(C[NH3+])C(C=C(C)c2ccc(-c3ccc(-c4ccccc4)cc3C[NH3+])cc2)OC1C1CCCCC1	0.7687765955924988	0.9283030033111572	-5.36104	4.533011078834534	524.7490000000003	0.7153619527816772	0.1368085891008377	0.0752681	0.0725614	60	O=C(O)c1ccc(-c2ccc(N(c3ccc(-c4ccc(C(=O)O)cc4)cc3)c3ccc(-c4ccc(C(=O)O)cc4)cc3)cc2)cc1	0.5714285714285714	O=C(O)C(O)c1ccccc1	0.5
CN(C)c1ccc(C2CCCCC2)cc1-c1c(C(=O)[O-])ccc(CCC(=N)N)c1CCC[NH3+]	0.6483520865440369	0.9227684140205384	-1.52075	3.5528063774108887	450.6270000000002	0.125064	0.6764587163925171	0.1432526111602783	0.0552248	60	Cc1c2ccccc2c(CSC(=N)N)c2ccccc12	0.4285714285714285	NNCC1CCCCC1	0.47058823529411764
CC(=CC1CCNCC1c1ccccc1-c1ccccc1)c1ccccc1-c1cc(Cl)c(-c2ccccc2)cc1C(C)C	0.6520358920097351	0.7250368595123291	-6.24465	3.5870957374572754	582.2310000000001	0.0548006	0.0767473	0.827899	0.040553	60	NC1=C(Cl)C(=O)c2ccccc2C1=O	0.5238095238095238	Oc1ccc(Cl)cc1	0.46153846153846156
CNCCc1c(CCC[NH3+])cc(O)c(C[NH3+])c1CCC[NH3+]	0.6425676941871643	0.404124	-0.561901	4.474746525287628	297.46700000000004	0.2241474390029907	0.4108121693134308	0.00741838	0.3576219975948334	60	Cc1cc(O)cc(C)c1O	0.5	Cc1cc(O)cc(C)c1Cl	0.4375
C=Cc1cc(O)c(NC)cc1-c1ccc(C2CCCCC2)c(-c2c(C[NH3+])cccc2C2CCCCC2)c1	0.5105443000793457	0.9834582805633544	-6.2879	3.2420434951782227	495.7310000000005	0.2456077635288238	0.281749	0.1450158059597015	0.3276270031929016	60	Cc1cc(O)ccc1O	0.4705882352941176	NNCC1CCCCC1	0.47058823529411764
C=CC=CC=CC=CCCc1c(O)ccc(CN)c1Cl	0.7198110222816467	0.5224794745445251	-3.15074	3.290448248386383	289.8059999999999	0.1145785301923751	0.0732527	0.190673	0.6214956641197205	60	Oc1c(O)c(Cl)c(Cl)c(Cl)c1Cl	0.6	Oc1ccc(Cl)cc1	0.5384615384615384
C=Cc1ccc(C=CC[NH3+])cc1-c1cc(Cl)c(CN)cc1C1CCC(CC)CC1	0.6173267364501953	0.9698684215545654	-4.90318	3.2614691257476807	410.02500000000026	0.2929988205432892	0.2564178109169006	0.0942568	0.356327	60	CCN(CC=Cc1ccc(C2CCCCC2)c(Cl)c1)C1CCCCC1	0.5476190476190477	Oc1ccc(Cl)cc1	0.38461538461538464
CC(C)NCC1CC(C[NH3+])C(c2ccccc2CCc2ccc(-c3ccccc3)cc2)CC1c1ccc2ccccc2c1	0.6827396750450134	0.9559892416000366	-4.03809	3.927186965942383	567.8410000000002	0.4904877245426178	0.1857600957155227	0.1828923821449279	0.1408597826957702	60	Nc1cc2ccccc2cc1N	0.6428571428571429	O=C(O)C(O)c1ccccc1	0.3888888888888889
CCc1cccc(-c2c[nH]c(-c3ccc(CC)c(-c4cc(CNCN)ccc4C[NH3+])c3)c2)c1	0.5874214172363281	0.9291759729385376	-4.21557	3.1649986505508423	439.6270000000002	0.2264620661735534	0.3630245923995971	0.1741025149822235	0.2364108264446258	60	CCc1ccc(NC(=O)Nc2c[nH]c3ccccc23)cc1	0.4473684210526316	NCc1ccc(S(N)(=O)=O)cc1	0.5
C=C(C)c1ccc(C2CCC(c3cccc(C4CCCC(c5ccc6ccccc6c5)C4)c3)C(c3ccc(C[NH3+])cc3)C2)c(C(=N)N)c1	0.6575387716293335	0.9716441035270692	-3.88089	4.481757283210754	632.916	0.3270757496356964	0.3576240837574005	0.2991616725921631	0.0161385	60	Nc1cc2ccccc2cc1N	0.7142857142857143	NCc1ccc(S(N)(=O)=O)cc1	0.4
C=Cc1cc(C(=C)C)c(CCC=CC(=N)N)c(C=CNC)c1C=C	0.6543387770652771	0.6101667881011963	-2.72311	4.085725367069244	321.4680000000001	0.197638	0.1285384446382522	0.0578839	0.6159394979476929	60	Oc1c(I)cc(I)cc1I	0.4285714285714285	CC(=O)NS(=O)(=O)c1ccc(N)cc1	0.36
CNC1CC(C2CCCC(C(C)=CC3CCC=CC3CO)C2)CC(NCC2CCCN2)C1CN	0.4936124682426452	0.1299557238817215	-2.29804	5.233950614929199	472.76200000000034	0.0373575	0.7687231302261353	0.0197068	0.1742125004529953	60	CC(=O)O[Pt](N)(Cl)(Cl)(NC1CCCCC1)OC(C)=O	0.3793103448275862	NNCC1CCCCC1	0.47058823529411764
CCCCCCc1cccc(-c2cc(O)ccc2C[NH3+])c1CCC[NH3+]	0.7394275665283203	0.9626378417015076	-3.61444	3.2813045978546143	342.52700000000016	0.3089461028575897	0.1028254032135009	0.1603677719831466	0.4278607070446014	60	Cc1cc(O)ccc1O	0.6470588235294118	CCCCCCCCCCCCCCCCCCCCCCO	0.6923076923076923
CCc1cc(C[NH3+])cc(NCC2CC=C(C(=N)N)CC2)c1C1C(Cl)CCCC1C[NH3+]	0.6005611419677734	0.7979923486709595	-1.15883	5.214205801486969	434.0720000000003	0.1057049259543418	0.5642151236534119	0.1964929848909378	0.1335869580507278	60	N=C(N)c1ccc(OCCCCCCCOc2ccc(C(=N)N)cc2)cc1	0.375	NNCC1CCCCC1	0.5294117647058824
NCCNc1c(C2CCCCC2C[NH3+])ccc(-c2ccn(CO)n2)c1CNC[NH3+]	0.6514502167701721	0.5279350280761719	-0.172783	4.650093257427216	403.5750000000001	0.0505149	0.672155	0.1623276174068451	0.1150024458765983	60	O=C(Nc1cccc(NC(=O)c2cccc(O)c2O)c1)c1cccc(O)c1O	0.3333333333333333	NNCC1CCCCC1	0.47058823529411764
CC=Cc1cc(O)c(-c2cccc(-c3ccccc3)c2)cc1-c1cccc(CNCCCC)c1	0.7154466509819031	0.941846	-6.74177	2.413519859313965	447.6220000000003	0.2563568949699402	0.0882904	0.441121	0.2142319232225418	60	CC(C)(c1ccc(O)c(-c2ccccc2)c1)c1ccc(O)c(-c2ccccc2)c1	0.5769230769230769	CCCCCCCCCCCCCCCCCCCCCCO	0.5384615384615384
C=C(C)c1cccc(C=Cc2ccccc2NCc2ccccc2-c2ccccc2)c1CCCl	0.6383312940597534	0.7566636204719543	-7.75359	2.5644128918647766	464.0520000000001	0.1657716929912567	0.0740809	0.4989854693412781	0.2611619234085083	60	CC(C)(c1ccc(O)c(-c2ccccc2)c1)c1ccc(O)c(-c2ccccc2)c1	0.5	CCN(CC)CCOC(=O)c1cccc(-c2ccccc2)c1O	0.4358974358974359
CCc1cc(-c2cnccc2C[NH3+])c(CN)c(C2CCC(C3CCCCC3)C(c3c[nH]c4ccccc34)C2)c1-c1ccc2ccccc2c1	0.7282949090003967	0.960267	-3.78828	4.3913931250572205	647.9310000000003	0.4504672586917877	0.0173639	0.4621816277503967	0.0699872	60	Nc1cc2ccccc2cc1N	0.7142857142857143	NCCNc1ccc(NCCN)c2c1C(=O)c1ccncc1C2=O	0.48484848484848486
N=C(N)COOCCCC=CCCCCO	0.8131735920906067	0.00898102	0.2000190019607544	3.04124	230.308	0.0258623	0.3754025399684906	0.0922682	0.5064669251441956	60	CCCCCCCCCCCCC/C=C/C(O)C(N)CO	0.3928571428571428	CCCCCCCCCCCCCCCCCCCCCCO	0.5384615384615384
C=C(C)c1cc(NC)cc(-c2cc(-c3ccccc3C3=CCCCC3)c(-[n+]3ccccc3)cc2NC)c1C1CCCCC1	0.7359288334846497	0.9136544466018676	-6.00118	3.4496926069259644	568.8290000000001	0.6649965643882751	0.1164820343255996	0.120102	0.0984199	60	c1ccc2c(c1)[IH2+3]c1ccccc1-2	0.5	[O-][n+]1cc[n+]([O-])c2ccccc21	0.4666666666666667
C=C(C)c1ccc(-c2cc(-c3ccccc3C3CCCCC3C3CCCC3)ccc2CN)cc1C1CCCC(C[NH3+])C1	0.6222574710845947	0.972792	-5.34058	4.269824147224426	561.8780000000003	0.5011686086654663	0.3585208654403686	0.00375207	0.1365584731101989	60	Nc1cc2ccccc2cc1N	0.5	NNCC1CCCCC1	0.5294117647058824
C=Cc1cc(-c2ccc(CCCN)cc2)c(-c2ccc(C)cc2)c(-[n+]2ccccc2)c1F	0.6125065684318542	0.8344383835792542	-6.97625	2.811989903450012	423.55500000000006	0.2271063178777694	0.0161238	0.2396754175424575	0.5170944929122925	60	CN(C)c1cc[n+](Cc2ccc(CCCCc3ccc(C[n+]4ccc(N(C)C)cc4)cc3)cc2)cc1	0.4814814814814814	NCc1ccc(S(N)(=O)=O)cc1	0.4
[NH3+]Cc1ccc(-c2ccc(-c3cc(C4CCCCC4C[NH3+])c(Cl)cc3O)c(C[NH3+])c2)cc1	0.6644150614738464	0.9787726998329164	-4.91305	4.3775856494903564	453.05000000000007	0.42071	0.251702	0.158668	0.1689199358224868	60	Oc1c(O)c(Cl)c(Cl)c(Cl)c1Cl	0.5	Oc1ccc(Cl)cc1	0.5384615384615384
C=Cc1c(C2CC2)ccc(-c2ccc(-c3ccccc3)cc2-c2cc(C(=N)N)cc(-c3ccccc3)c2)c1C=CC	0.6205109357833862	0.9227243065834044	-5.71799	2.901860535144806	530.7150000000003	0.3824378252029419	0.1658512651920318	0.2252872437238693	0.2264236658811569	60	CC(C)(c1ccc(O)c(-c2ccccc2)c1)c1ccc(O)c(-c2ccccc2)c1	0.5	O=C(O)C(O)c1ccccc1	0.4444444444444444
N=C(N)c1ccc(-c2ccc3ccccc3c2)cc1-c1c(C(=N)N)cccc1-c1ccc(CCCN)cc1O	0.6809905171394348	0.7791438102722168	-5.10725	2.775618612766266	513.6450000000004	0.7809521555900574	0.1326204985380172	0.0127967	0.0736306	60	Nc1cc2ccccc2cc1N	0.7142857142857143	NCc1ccc(S(N)(=O)=O)cc1	0.5
CC(C)CCc1ccc(-c2cc(C3CC3)cc(C[NH3+])c2C[NH3+])cc1COc1ccccc1	0.6102972030639648	0.9427353739738464	-4.29952	3.1940110325813293	430.63600000000014	0.2409384399652481	0.3057361245155334	0.2004883140325546	0.2528371512889862	60	Nc1cc2ccccc2cc1N	0.5	c1ccc(OCC2=Nc3cnccc3NN2)cc1	0.4
CC(C)c1cc(N)c(Cl)c(-c2cccc(-c3cc(-c4cccc(N)c4)ccc3C[NH3+])c2)c1	0.624627	0.953326	-5.69575	2.8770999908447266	443.0140000000002	0.075728	0.1634463518857956	0.5102783441543579	0.2505473494529724	60	Nc1cc2ccccc2cc1N	0.5714285714285714	Cc1cc(O)cc(C)c1Cl	0.4375
CCc1ccc(C2CC2)cc1-c1cccc(-c2ccc(-c3ccccc3C=C(C)C)cc2NC)c1	0.5891748666763306	0.8497940301895142	-6.3209	2.591569721698761	457.6610000000002	0.2923412621021271	0.1203342601656913	0.2142557054758072	0.3730687797069549	60	c1ccc2c(c1)[IH2+3]c1ccccc1-2	0.5	CC(=O)Nc1ccc(S(=O)(=O)c2ccc(NC(C)=O)cc2)cc1	0.391304
Oc1c(NCCCC=CC2CCCOC2)cc(-c2ccccc2)cc1-c1cccc(-c2ccccc2)c1	0.6078275442123413	0.8563265800476074	-7.12979	3.081482172012329	489.6590000000001	0.2249776422977447	0.2177769094705581	0.4398875832557678	0.1173578575253486	60	O=c1cccccc1O	0.5625	Cc1cc(NCCCCCCCCCCNc2cc(C)nc3ccccc23)c2ccccc2n1	0.4838709677419355
CC(=Cc1cccc(-c2cc(-c3cc(C[NH3+])cc(-c4cccc5ccccc45)c3)c(N(C)C)cc2-c2ccccc2)c1)C[NH3+]	0.7872819900512695	0.9579017162322998	-5.41742	3.2960079312324524	575.8000000000001	0.6409457325935364	0.1385491043329239	0.1674890220165252	0.0530161	60	Nc1cc2ccccc2cc1N	0.5714285714285714	CCN(CC)CCOC(=O)c1cccc(-c2ccccc2)c1O	0.41025641025641024
CCc1c(NC)cc(C=CC[NH3+])c(O)c1-c1ccc(N)c(C[NH3+])c1	0.6386982798576355	0.5951470732688904	-2.24705	3.963634967803955	328.4600000000001	0.0878499	0.2372774481773376	0.38349	0.2913825213909149	60	Cc1cc(O)cc(C)c1O	0.5	CCCCCCCCCCCCCCCCCCCCCCO	0.38461538461538464
N=C(N)C1CCCC(C2CCC(C[NH3+])C(c3cc(CCc4ccc(N)cc4)ccc3C[NH3+])C2)C1	0.637821	0.8185304403305054	-1.67201	4.681316316127777	463.71400000000034	0.2493421733379364	0.5675194263458252	0.1348113268613815	0.048327	60	Nc1cc2ccccc2cc1N	0.4285714285714285	Nc1ccc(S(=O)(=O)c2ccc(N)cc2)cc1	0.5
C=Cc1cc(-c2cccc(-c3cc(C[NH3+])c(CC)c(CN)c3C(=O)[O-])c2)ccc1N	0.4876646101474762	0.441219	-2.68894	3.4571276903152466	401.51000000000016	0.5951321125030518	0.0564345	0.0984068	0.2500265538692474	60	Nc1cc2ccccc2cc1N	0.5714285714285714	NCc1ccc(S(N)(=O)=O)cc1	0.5
Nc1cc(CCC[NH3+])ccc1-c1ccc(F)c(CCOCCO)c1	0.666772	0.3950822651386261	-1.17497	2.8616982102394104	333.42700000000013	0.0759466	0.321258	0.2567715942859649	0.3460234105587005	60	Nc1cc2ccccc2cc1N	0.5	CCCCCCCCCCCCCCCCCCCCCCO	0.38461538461538464
CCc1ccc(-c2cc(C[NH3+])c(C3CCCCC3)c(C3CCCCC3CC)c2)c(C=CC[NH3+])c1	0.7495078444480896	0.949203	-5.32199	4.284846127033234	460.7500000000002	0.6157998442649841	0.0677401	0.1121885105967521	0.204272	60	CCN(CC=Cc1ccc(C2CCCCC2)c(Cl)c1)C1CCCCC1	0.4761904761904761	NNCC1CCCCC1	0.4117647058823529
C=Cc1ccc(-c2cc(F)cc(-c3ccc(C=C)c(C[NH3+])c3CC)c2)cc1C[NH3+]	0.6512503623962402	0.9007338881492616	-6.22834	3.600536823272705	388.5300000000002	0.2036031037569046	0.0798931	0.3703163564205169	0.3461873829364776	60	C=CCc1ccc(O)c(-c2ccc(OC)c(CC=C)c2)c1	0.3684210526315789	CCc1cc(C(N)=S)ccn1	0.2962962962962963
C=CCNc1c(C=CC[NH3+])cccc1-c1c(NCC(=N)N)cccc1C(C)C	0.6337781548500061	0.8670278787612915	-1.88346	3.505735218524933	378.544	0.1418836712837219	0.3968836963176727	0.1507026553153991	0.3105299770832062	60	Cc1cc(O)cc(C)c1O	0.4285714285714285	Cc1cc(O)cc(C)c1Cl	0.375
C=Cc1ccc(C2CC2)cc1-c1cc(C2COCCC2CC)c(O)c(C(=N)N)c1N	0.605675	0.8610424995422363	-4.73821	4.039052248001099	405.54200000000014	0.3234902322292328	0.2769855856895447	0.1635062098503112	0.2360179722309112	60	Cc1cc(O)cc(C)c1O	0.5	CCCCCCCCCCCCCCCCCCCCCCO	0.38461538461538464
CN(C)c1c(N)cc(-c2cccc(NCc3ccc(C(=N)N)cc3)c2CN)nc1C[NH3+]	0.5805056691169739	0.3284207582473755	-0.83989	3.180234670639038	419.5570000000002	0.1136480420827865	0.6323699951171875	0.0484358	0.2055461108684539	60	Nc1cc2ccccc2cc1N	0.6428571428571429	NCc1ccc(S(N)(=O)=O)cc1	0.5
CCc1ccc(C)cc1CCCCc1cccc(CCCN)c1NC	0.6818798184394836	0.5586122870445251	-3.8425	2.416196703910828	338.53900000000004	0.1047787293791771	0.1835094392299652	0.4096755385398865	0.3020362854003906	60	CCCCCCCCCCCCCc1cccc(O)c1C(=O)O	0.4838709677419355	NCc1ccc(S(N)(=O)=O)cc1	0.4
C=Cc1cc(-c2c[nH]c(CNC(=N)N)c2)cc(-c2c(C(C)=O)ccc(C[NH3+])c2C(C)C)c1	0.5422831177711487	0.7873071432113647	-3.60105	3.609457850456238	430.57600000000025	0.2591184675693512	0.6593093276023865	0.00829829	0.0732739	60	CC(C)c1c(O)cc(/C=C/c2ccccc2)cc1O	0.5	Nc1ccc(C(=O)O)c(O)c1	0.45454545454545453
CCC1CCCC(C2CCC=CC2C(C)=Cc2cc(-c3ccc(C)cc3C(=N)N)cc(C(C)C)c2)C1	0.5910301208496094	0.8157123327255249	-4.95239	4.2177093625068665	482.75600000000026	0.5192998051643372	0.2954806387424469	0.0189131	0.1663064360618591	60	CC[C@H](c1ccc(O)cc1)[C@@H](CC)c1ccc(O)cc1	0.5263157894736842	NNCC1CCCCC1	0.47058823529411764
C[SH+]c1c(CCc2nc(C(=N)N)cc(C[NH3+])c2C2=CCCCC2)cncc1-c1cc(-c2ncccn2)n[nH]1	0.6216267347335815	0.153802	-0.254221	4.200332939624786	527.7020000000003	0.0895834	0.8124056458473206	0.0530473	0.0449636	60	N=C(N)c1ccc(-c2cc3ccc(C(=N)N)cc3[nH]2)cc1	0.4666666666666667	NC(=O)c1cnccn1	0.5238095238095238
COc1c(O)c(C=CC=C(C)C)c(O)c(O)c1F	0.7918295860290527	0.8683045506477356	-2.44693	3.2453479766845703	254.25699999999995	0.028326	0.1837721914052963	0.1136745139956474	0.6742272973060608	60	Oc1c(O)c(Cl)c(Cl)c(Cl)c1Cl	0.4	Cc1cc(O)cc(C)c1Cl	0.25
C=Cc1cc(-c2cccc(-c3ccc(-c4ccc(C)cc4NC)c(C4CC4)c3)c2)ccc1C1CC1	0.7357189059257507	0.8760101199150085	-6.31966	2.650496244430542	455.64500000000027	0.4909094870090484	0.0399921	0.2762028872966766	0.1928955316543579	60	Cc1cc(O)cc(C)c1O	0.4285714285714285	Cc1cc(O)cc(C)c1Cl	0.375
CC=Cc1c(N)cccc1-c1cc(CC)c(CN)c(C2CC2)c1CN	0.6303602457046509	0.5617536306381226	-3.31872	3.153309047222137	335.4950000000001	0.155607	0.2223902642726898	0.2564106285572052	0.3655925989151001	60	Nc1cc2ccccc2cc1N	0.5714285714285714	NCc1ccc(S(N)(=O)=O)cc1	0.5
C=CCCc1cc(C=CCN)ccc1-c1cc(O)cc(C(C)C)c1Cl	0.7470430135726929	0.9205681085586548	-4.93336	2.9125786423683167	355.9090000000001	0.3554770648479461	0.0447816	0.2122091352939605	0.3875321447849273	60	Oc1c(O)c(Cl)c(Cl)c(Cl)c1Cl	0.6	Cc1cc(O)cc(C)c1Cl	0.6875
CC=Cc1c(C[NH3+])cc(C[NH3+])cc1-c1ccc(C2CCCCC2C(C)C)c(-c2ccccc2O)c1	0.6999865770339966	0.9799679517745972	-6.01922	4.285711407661438	470.70100000000025	0.5553948283195496	0.011421	0.0399272	0.3932569026947021	60	Oc1cc(O)cc(/C=C/c2c(O)cccc2O)c1	0.5652173913043478	NCc1ccc(S(N)(=O)=O)cc1	0.4
CCc1ccccc1-c1cc(-c2ccc(C[NH3+])cc2-c2cccc(-c3ccc4ccccc4c3)c2)cc(CC)c1-c1ccc[nH]1	0.8409451246261597	0.9685776233673096	-5.57859	3.098917603492737	583.7990000000002	0.5130596160888672	0.0441656	0.4297565221786499	0.0130183	60	Nc1cc2ccccc2cc1N	0.6428571428571429	NCc1ccc(S(N)(=O)=O)cc1	0.4
CC=Cc1cc(C=CC=CC(C)=CC[NH3+])c(O)cc1Cl	0.6923435926437378	0.9354109168052672	-3.94817	3.6962053179740906	290.814	0.1478861719369888	0.2638324797153473	0.2034571319818496	0.3848242163658142	60	Oc1c(O)c(Cl)c(Cl)c(Cl)c1Cl	0.5	Cc1cc(O)cc(C)c1Cl	0.5
C=CCCCNC1CCC(C[NH3+])C(NCNCCOC(N)=O)C1	0.6675028800964355	0.0234979	-0.295767	4.55026	328.4810000000001	0.0220528	0.5625244379043579	0.0671813	0.3482414484024048	60	CC(=O)O[Pt](N)(Cl)(Cl)(NC1CCCCC1)OC(C)=O	0.3793103448275862	NNCC1CCCCC1	0.35294117647058826
CC(=Cc1ccc(C2CC2)cc1)c1ccc(CCc2ccccc2)c(-c2cc(CN)cc(-c3cc[nH]n3)c2)c1	0.6177767515182495	0.9116984605789183	-4.99407	2.905358135700226	509.6970000000002	0.177601	0.2438567727804184	0.423178	0.1553641110658645	60	Nc1cc2ccccc2cc1N	0.5	NCc1ccc(S(N)(=O)=O)cc1	0.45
C=Cc1ccc(C[NH3+])cc1-c1ccc(CCCC)c(C=C(C)c2cc(Cl)c[nH]2)c1	0.6237983703613281	0.9649218320846558	-5.70701	3.3802266120910645	405.99300000000005	0.1691397577524185	0.1680063307285308	0.3495952188968658	0.3132587075233459	60	CCCCCCCCCc1ccc(B(O)O)cc1	0.56	Oc1ccc(Cl)cc1	0.6153846153846154
C=CC1CC(C[NH3+])C(C=CC(=N)N)CC1c1cc(-c2cccc(C[NH3+])c2)ccc1C[NH3+]	0.6608165502548218	0.9007931351661682	-1.44741	5.399250328540802	420.62500000000017	0.3871819376945495	0.1807614415884018	0.1253788322210312	0.3066777884960174	60	Nc1cc2ccccc2cc1N	0.4285714285714285	NCc1ccc(S(N)(=O)=O)cc1	0.35
CC(=O)c1cccc(-c2c(CN)cc(-c3cc(C=C(C)c4ccccc4)ccc3-c3ccccc3)cc2C(=N)N)c1	0.6891292929649353	0.8742111325263977	-5.71691	2.7480363845825195	535.691	0.2204488515853881	0.0163701	0.5716326236724854	0.1915484219789505	60	CC(C)(c1ccc(O)c(-c2ccccc2)c1)c1ccc(O)c(-c2ccccc2)c1	0.5	O=C(O)C(O)c1ccccc1	0.5
CN(C)c1cccc(-c2ccc(-c3ccc(-c4cc(C[NH3+])c(Cl)cc4CN)cc3-c3ccccc3)cc2)c1	0.7520146369934082	0.9728033542633056	-5.52278	2.754218339920044	519.1120000000003	0.3076271414756775	0.2089736610651016	0.4780008494853973	0.00539833	60	CN(C)c1ccc(C(c2ccccc2)c2ccc(N(C)C)cc2)cc1	0.5714285714285714	NCc1ccc(S(N)(=O)=O)cc1	0.4
CCc1c(-c2cccc(C(=N)N)c2)cc(-c2ccncc2-c2ccccn2)c(N(C)C)c1C1CCCCC1C[NH3+]	0.5137115716934204	0.8247575163841248	-2.89585	4.077264070510864	533.7440000000003	0.00340863	0.532033	0.3329865634441376	0.1315719485282898	60	c1ccc(SSc2ccccn2)nc1	0.6470588235294118	NC(=O)c1cnccn1	0.5714285714285714
CC(C)(C)c1cc(-c2ccc(-c3ccc(O)cc3)c(-c3ccc(C4CC4)cc3O)c2)ccc1C[NH3+]	0.6921877861022949	0.9855227470397948	-6.06265	2.836661398410797	464.62900000000025	0.3829624950885772	0.0771612	0.2412241548299789	0.298652	60	CC(C)(C)c1cc(O)ccc1O	0.75	Oc1ccc(Cl)cc1	0.6153846153846154
C=Cc1cc(-c2c(CCC[NH3+])ccc(CN)c2CC)ccc1C=CC[NH3+]	0.7126854658126831	0.8934509754180908	-1.73134	3.852557718753815	351.53800000000007	0.2834272086620331	0.00290994	0.2333541512489318	0.4803087115287781	60	CCCCCCCCCc1ccc(B(O)O)cc1	0.36	NCc1ccc(S(N)(=O)=O)cc1	0.35
NCCc1c(F)nc(CNN)c(CNc2ccccc2)c1C1CC1	0.5960416793823242	0.0061426	-2.87164	3.0107153058052063	329.4230000000001	0.0314251	0.3881864845752716	0.0558881	0.5245	60	Nc1cc2ccccc2cc1N	0.5	NNCC1CCCCC1	0.47058823529411764
CNn1nc(CCNCCCNCCNCN)cc1F	0.7283755540847778	0.0360522	0.0886863	3.386626899242401	287.387	0.0329182	0.4188794493675232	0.0664115	0.4817908406257629	60	CCCCCCCCNc1cc[n+](CCCCCCCCCC[n+]2ccc(NCCCCCCCC)cc2)cc1	0.3333333333333333	Cc1cc(NCCCCCCCCCCNc2cc(C)nc3ccccc23)c2ccccc2n1	0.3225806451612903
CC=CC=Cc1c(N)ccc(N)c1CCCCS	0.7813677787780762	0.3167676329612732	-3.23123	3.2238205671310425	262.4219999999999	0.0691387	0.0195368	0.2096596360206604	0.7016648054122925	60	Nc1cc2ccccc2cc1N	0.4285714285714285	Nc1ccc(S(=O)(=O)c2ccc(N)cc2)cc1	0.375
Nn1cc(O)c(-c2ccc(CNCO)c(CNCNC3CC3)c2)n1	0.6761888265609741	0.0363874	-0.725721	3.389729678630829	332.408	0.0199485	0.3605988919734955	0.3387060463428497	0.280747	60	Cc1cc(O)ccc1O	0.4117647058823529	Nc1ccc(C(=O)O)c(O)c1	0.4090909090909091
CCC1CCC(c2cccc(C[NH3+])c2-c2ccccc2C=CC[NH3+])CC1C1CCCCC1C[NH3+]	0.6759064793586731	0.9274224638938904	-4.5038	5.067554414272308	462.7460000000003	0.5326110124588013	0.3343982398509979	0.0245822	0.1084085702896118	60	c1ccc2c(c1)[IH2+3]c1ccccc1-2	0.5	NNCC1CCCCC1	0.35294117647058826
CCCC1C(NCC=CC(=N)N)CC(F)C(C)C1C1CC1	0.6355288028717041	0.1521111130714416	-2.1994	4.880514860153198	295.4460000000001	0.0712018	0.2155352681875229	0.1997505575418472	0.5135124325752258	60	CC(C)=CCC/C(C)=C/CNCCNC1[C@H]2C[C@@H]3C[C@@H](C[C@H]1C3)C2	0.3243243243243243	CCCCCCCCCCCCCCCCCCCCCCO	0.38461538461538464
CN(C)c1ccc(-c2cc(C[NH3+])cc(C(=N)N)c2)c(C(=O)O)c1C1CC(C2CCCCC2)NC1C1CCCCC1	0.7308564782142639	0.922122	-3.2723	4.463419020175934	546.7800000000002	0.5477455258369446	0.2068559378385543	0.1943756341934204	0.0510229	60	N=C(N)c1ccc(OCCCCCCCOc2ccc(C(=N)N)cc2)cc1	0.5416666666666666	NNCC1CCCCC1	0.47058823529411764
CCc1cc(-c2cc(-c3cc(C(=O)[O-])ccc3-c3ccccc3)ccc2-c2ccccc2)cc(CC)c1N(C)C	0.7381765842437744	0.8290634751319885	-5.25333	2.771182239055633	524.6840000000002	0.0714402	0.0534242	0.8067097067832947	0.0684259	60	O=C(O)c1ccc(-c2ccc(N(c3ccc(-c4ccc(C(=O)O)cc4)cc3)c3ccc(-c4ccc(C(=O)O)cc4)cc3)cc2)cc1	0.6190476190476191	O=C(O)C(O)c1ccccc1	0.5
CCc1c(COCNNC)cc(OCCN)c(C[NH3+])c1OC	0.6721584796905518	0.0232361	0.002033	3.656789720058441	313.422	0.0607635	0.2989233434200287	0.1342026144266128	0.5061105489730835	60	COc1cc(Cc2cnc(N)nc2N)c(C(C)C)cc1OC	0.3783783783783784	COc1cc(Cc2cnc(N)nc2N)cc(OC)c1OC	0.4411764705882353
C=C(C)c1cc(CCNC)c(C[NH3+])c(C2CC2)c1-c1ccc[n+](C2CCC(CO)CC2)c1	0.628325	0.8323283195495605	-1.77005	3.865646362304688	435.6560000000002	0.2675740122795105	0.3920947611331939	0.1303575038909912	0.2099736928939819	60	Oc1c(I)cc(I)cc1I	0.4285714285714285	[O-][n+]1cc[n+]([O-])c2ccccc21	0.4666666666666667
CCCCc1c(O)ccc(C(C)=CCCOCCN)c1NC	0.7161411046981812	0.4214136302471161	-2.15107	2.955670475959778	306.44999999999993	0.0559874	0.1000900566577911	0.3501932621002197	0.4937293231487274	60	Cc1cc(O)ccc1O	0.5882352941176471	CCCCCCCCCCCCCCCCCCCCCCO	0.5384615384615384
C=C(C)NCCCC=CCCC1CCCC(CC)C1C=CN	0.5623947381973267	0.1218190193176269	-3.43072	4.2855483293533325	304.52199999999993	0.093475	0.3118546903133392	0.3335258364677429	0.2611444592475891	60	CCCCC/C=C\C/C=C\C/C=C\C/C=C\CCCC(=O)O	0.4	NNCC1CCCCC1	0.4117647058823529
Cc1cccc(-c2ccc(-c3ccccc3NCc3ccccc3)cc2-c2ccc(N)c(C3CCCCC3)c2)c1	0.759164	0.8364053964614868	-5.76846	2.432394027709961	522.7360000000004	0.2644510865211487	0.0526762	0.6023768186569214	0.080496	60	Nc1cc2ccccc2cc1N	0.6428571428571429	NNCC1CCCCC1	0.5294117647058824
CN(C)c1ccc(CCCl)c(-c2cccc(-c3ccccc3)c2)c1CNc1ccccc1O	0.709102	0.850824	-7.02739	2.488367974758148	457.0170000000001	0.2636071145534515	0.095861	0.4935403764247894	0.1469915211200714	60	O=c1cccccc1O	0.625	Oc1ccc(Cl)cc1	0.46153846153846156
Nc1c(C2CC2)ccc(-c2cc(C3CCCCC3)ccc2C2CCCC2)c1-c1cccc(-c2ccccc2-c2ccccc2)c1	0.6349936723709106	0.880948	-6.28252	2.78436	587.8510000000003	0.1874023079872131	0.2092970460653305	0.5133786201477051	0.089922	60	Nc1cc2ccccc2cc1N	0.5714285714285714	NNCC1CCCCC1	0.4117647058823529
[NH3+]Cc1ccc(N2CC(c3ccccc3-c3ccccc3)CC2C2=CCCCC2)c(-c2ccc(-c3ccc(-c4ccccc4)cc3)cc2)c1	0.7622631788253784	0.9446382522583008	-5.71976	3.8072	637.8910000000005	0.5649558901786804	0.078393	0.2973699867725372	0.0592811	60	c1ccc2c(c1)[IH2+3]c1ccccc1-2	0.5	C1N2CN3CN1CN(C2)C3	0.3333333333333333
C=C(C)c1c(C2CCCCC2)ccc(-c2ccc(C3CCCC3)c(-c3ccccc3O)c2)c1CCCN	0.7509293556213379	0.9648699760437012	-6.88555	2.82992	493.7350000000004	0.5192307233810425	0.1075197756290435	0.2389054000377655	0.1343441158533096	60	O=c1cccccc1O	0.5625	NNCC1CCCCC1	0.47058823529411764
[NH3+]CCCc1ccccc1-c1ccc[n+](-c2cccc(C[NH3+])c2C2=CC(C3CCCCC3)C(Cl)CC2)c1	0.7267686128616333	0.9556763172149658	-4.31797	4.6296703815460205	517.1810000000005	0.6346849203109741	0.0459386	0.0909637	0.228413	60	c1ccc2c(c1)[IH2+3]c1ccccc1-2	0.5	[O-][n+]1cc[n+]([O-])c2ccccc21	0.4666666666666667
CCc1ccccc1-c1ccc(C2CCCCC2N)c(-c2ccncc2-c2ccccc2-c2cccc(-c3ccccc3)c2)c1	0.7850134968757629	0.9127439260482788	-5.00364	3.3466893434524536	584.8070000000002	0.6031208634376526	0.0202655	0.303706	0.0729072	60	Nc1cc2ccccc2cc1N	0.5	NNC(=O)c1ccncc1	0.47619047619047616
Cc1cccc(CCc2cc(O)cc(C=Cc3ccc(CCCN)cc3)c2)c1	0.6016589403152466	0.8351168036460876	-5.41906	2.226942718029022	371.5240000000002	0.1407961398363113	0.2948010265827179	0.2230375409126281	0.3413652777671814	60	Oc1cc(O)cc(/C=C/c2ccc(Br)cc2)c1	0.7272727272727273	Cc1cc(O)cc(C)c1Cl	0.5625
C=Cc1ccc(C[NH3+])cc1-c1cccc(C2CCCC(c3ccc(C[NH3+])c(-c4cccc5ccccc45)c3)C2)c1C1CCCCC1	0.7999967932701111	0.9756544232368468	-4.6482	4.188028573989868	606.8979999999999	0.7096909284591675	0.0220005	0.153573	0.1147355511784553	60	Nc1cc2ccccc2cc1N	0.5714285714285714	NNCC1CCCCC1	0.4117647058823529
COC1CCCCC1c1cccc(-c2cccc(-c3c(C[NH3+])cc(C4CCCCC4)cc3-c3cccc(C4CCCCC4)c3)c2)c1	0.6721606254577637	0.9434704184532166	-5.70592	3.813002645969391	612.9220000000001	0.4227751791477203	0.1522743850946426	0.3295965194702148	0.0953539	60	CCN(CC=Cc1ccc(C2CCCCC2)c(Cl)c1)C1CCCCC1	0.3809523809523809	NNCC1CCCCC1	0.4117647058823529
CCOC=CC=CC=CC=COCN	0.8436450362205505	0.0228881	-1.29928	3.8897449374198914	195.262	0.1477695405483245	0.00293956	0.0338071	0.815484	60	CCCCCCCCCCCCCC[N+](C)(C)C	0.2	CCCCCCCCCCCCCCCCCCCCCCO	0.23076923076923078
C=C(C)c1ccc(-c2ccccc2)c(C(=N)N)c1-c1cc(CC)cc(-c2ccccc2C[NH3+])c1C[NH3+]	0.685148	0.9473514556884766	-4.04657	3.4714394211769104	476.6680000000003	0.4241045713424682	0.3425968587398529	0.1576528251171112	0.0756457	60	CC(C)(c1ccc(O)c(-c2ccccc2)c1)c1ccc(O)c(-c2ccccc2)c1	0.5	CCN(CC)CCOC(=O)c1cccc(-c2ccccc2)c1O	0.46153846153846156
CCc1cccc(-c2ccc(CN)c(-c3cc(C[NH3+])c(CC)cc3CNC[NH3+])c2)c1	0.6350806355476379	0.9110978841781616	-2.56603	3.323610544204712	404.60200000000015	0.1748151928186416	0.4059336483478546	0.2189069390296936	0.2003442347049713	60	Nc1cc2ccccc2cc1N	0.4285714285714285	NCc1ccc(S(N)(=O)=O)cc1	0.5
CCc1cccc(CC)c1-c1ccc(C=Cc2cc(COC)ccc2C)cc1	0.547943	0.5778502225875854	-6.90191	2.277487874031067	370.5360000000001	0.2329778671264648	0.2925975322723388	0.2686677575111389	0.2057568430900573	60	Oc1cc(O)cc(/C=C/c2ccc(Br)cc2)c1	0.5454545454545454	Cc1cc(O)cc(C)c1Cl	0.4375
C=CCNc1cc(CC)c(C=C)c(CCCCN)c1O	0.79202	0.7061928510665894	-2.33759	3.0267	274.4079999999999	0.0566874	0.0143154	0.3071869313716888	0.62181	60	Cc1cc(O)cc(C)c1O	0.6428571428571429	Cc1cc(O)cc(C)c1Cl	0.5
C=C(C)c1cc(CC)cc(C2CCCC2)c1-c1c(-c2ccc(CN)c(CC)c2)cccc1C(C)C	0.6053047776222229	0.9277666211128236	-6.0764	2.881533682346344	465.7250000000002	0.2217268943786621	0.1688510775566101	0.3244281709194183	0.284994	60	CC[C@H](c1ccc(O)cc1)[C@@H](CC)c1ccc(O)cc1	0.4736842105263157	NCc1ccc(S(N)(=O)=O)cc1	0.5
CNc1ccc(C2CCCC(C[NH3+])C2)c(C2CC(N)C(CN)C(C3CCCCC3)C2)c1CN	0.6198638677597046	0.8320760726928711	-2.34398	4.869830012321472	456.7430000000004	0.2702432870864868	0.5622379779815674	0.1299842149019241	0.0375346	60	CCN(CC=Cc1ccc(C2CCCCC2)c(Cl)c1)C1CCCCC1	0.4047619047619047	NNCC1CCCCC1	0.6470588235294118
C=CCNc1c(N(C)C)ccc(CC)c1-c1c(C(=N)N)ccc(N)c1C[NH3+]	0.6410881876945496	0.6501003503799438	-0.99851	3.5667715668678284	367.5210000000001	0.544122	0.1505244821310043	0.0980639	0.2072901129722595	60	Nc1cc2ccccc2cc1N	0.4285714285714285	NNC(=O)c1ccncc1	0.42857142857142855
NCCCCC1CC(CNCOCCC[NH3+])CN1CN	0.712755	0.0495273	0.5355056524276733	4.57179	288.46	0.0112802	0.368185	0.2741909921169281	0.3463435173034668	60	CC(=O)O[Pt](N)(Cl)(Cl)(NC1CCCCC1)OC(C)=O	0.2758620689655172	NNCC1CCCCC1	0.47058823529411764
CNCNc1ccc(C2CC=CCC2)c(-c2ccc(C=C(C)c3ccccc3-c3ccccc3NC)cc2)c1	0.6161895990371704	0.900136	-5.85923	3.395666480064392	513.7290000000002	0.2380890846252441	0.2544018924236297	0.4191446006298065	0.0883644	60	Oc1c(I)cc(I)cc1I	0.5	CC(=O)Nc1ccc(S(=O)(=O)c2ccc(NC(C)=O)cc2)cc1	0.43478260869565216
CCc1ccc(C2CC(c3ccccc3)CCC2C2COCC(C[NH3+])C2O)c(C=CCN)n1	0.5910651683807373	0.6626018285751343	-1.72844	4.803524732589722	450.6470000000003	0.3708248436450958	0.2586456835269928	0.2656430006027221	0.1048864498734474	60	Nc1cc2ccccc2cc1N	0.5	CCc1cc(C(N)=S)ccn1	0.4444444444444444
C=CCNc1c(CC)ccc(CN)c1-c1cccc(CNc2ccccc2C2CCCCC2)c1	0.5507426261901855	0.8628385663032532	-4.37421	2.69344	453.67400000000026	0.2502464056015014	0.4240368902683258	0.1015019491314888	0.2242147475481033	60	Nc1cc2ccccc2cc1N	0.5	NNCC1CCCCC1	0.5294117647058824
CCc1cc(-c2ccc(CCC[NH3+])c(C)c2)c(C)c(O)c1CN	0.710125	0.8417176008224487	-3.05434	3.08053	313.46500000000003	0.0673961	0.1412607580423355	0.3132911026477813	0.4780520498752594	60	Cc1cc(O)cc(C)c1O	0.6428571428571429	Cc1cc(O)cc(C)c1Cl	0.5
CN(C)[n+]1cccc(-c2c(N)cccc2-c2cc(-c3cccc(-c4ccccc4)c3C[NH3+])cc(C3CCCCC3)c2)c1	0.6918779611587524	0.9650245904922484	-4.18921	3.3447715640068054	554.7820000000002	0.4586913287639618	0.2380312532186508	0.1854159981012344	0.1178614422678947	60	Nc1cc2ccccc2cc1N	0.6428571428571429	NNCC1CCCCC1	0.47058823529411764
C=Cc1ccc(C[NH3+])cc1-[n+]1cccc(CCc2cc(CC)ccc2CCBr)c1	0.6032447218894958	0.9265681505203248	-4.46493	3.4952279329299927	451.45200000000017	0.2796439528465271	0.324437	0.1958921253681183	0.2000272870063781	60	CCCCCCCCCCCCCCCCCC[N+](C)(C)Cc1ccccc1	0.3846153846153846	[O-][n+]1cc[n+]([O-])c2ccccc21	0.4
CC=C(C)c1cc(-c2cc[nH]c2)cc(-c2ccccc2-c2cccc(C3CC3)c2-c2cc(C)cc3ccccc23)c1	0.6526547074317932	0.9187671542167664	-6.2586	2.922203481197357	529.7270000000003	0.3877822756767273	0.0955115	0.2948427200317383	0.2218635082244873	60	Nc1cc2ccccc2cc1N	0.5714285714285714	[O-][n+]1cc[n+]([O-])c2ccccc21	0.4
C=Cc1cc(-c2cccc(CC)c2)c(CC)c(-c2c(C=CC)cccc2NC)c1	0.622146	0.6440314650535583	-6.74599	2.823378562927246	381.563	0.6807589530944824	0.00846716	0.0478968	0.2628771066665649	60	Oc1cc(O)cc(/C=C/c2c(O)cccc2O)c1	0.391304	CCN(CC)CCOC(=O)c1cccc(-c2ccccc2)c1O	0.3333333333333333
C=Cc1cc(-c2cccc(-c3cc(-c4cccc(CC)c4)cc(C4CC4)c3)c2)ccc1C=CC(=C)C	0.5780290961265564	0.8516386151313782	-7.12115	2.727676272392273	466.6680000000002	0.1954726576805114	0.0591646	0.3179634511470794	0.4273993372917175	60	COc1ccc(/C=C/C(=O)NO)c(-c2ccc(-c3ccccc3)cc2)c1	0.4	CCc1cc(C(N)=S)ccn1	0.3333333333333333
CNCCc1c(C=Cc2ccccc2C[NH3+])cc(C)c(CN)c1N	0.6730977296829224	0.6223423480987549	-0.891489	3.3164522647857666	325.48000000000013	0.1119937151670456	0.4164616763591766	0.1567036509513855	0.3148409426212311	60	Nc1cc2ccccc2cc1N	0.5714285714285714	Cc1cc(O)cc(C)c1Cl	0.375
C=Cc1cc(-c2ccc[n+](-c3cc(O)c(-c4ccccc4)c(-c4cccc(-c5ccc[nH+]c5)c4)c3)c2)cc(C2CCCCC2)c1	0.8068329095840454	0.9492002129554749	-7.10042	3.680508494377136	586.7789999999999	0.5386151671409607	0.0342874	0.4100372195243835	0.0170603	60	O=c1cccccc1O	0.5625	[O-][n+]1cc[n+]([O-])c2ccccc21	0.4666666666666667
[NH3+]CNCc1cc(C[NH3+])c(-c2ccc(-c3cccc(-c4ccccc4)c3)cc2)cc1-c1cccc(-c2ccccc2)c1	0.7993502616882324	0.9440168738365172	-6.47189	2.829548716545105	547.7460000000002	0.4547557830810547	0.03443	0.4423575103282928	0.0684567	60	Nc1cc2ccccc2cc1N	0.4285714285714285	O=C(O)C(O)c1ccccc1	0.3333333333333333
NCC=Cc1ccc(CN)c(NCCCCOCN)c1C[NH3+]	0.661519	0.2318676114082336	0.4362310171127319	3.67064	308.45	0.1544762998819351	0.5778815746307373	0.00605935	0.2615827918052673	60	N=C(N)c1ccc(OCCCCCCCOc2ccc(C(=N)N)cc2)cc1	0.375	Cc1cc(NCCCCCCCCCCNc2cc(C)nc3ccccc23)c2ccccc2n1	0.3548387096774194
CCCCCCOc1c(NCO)ccc(NC)c1F	0.7838503122329712	0.1971425265073776	-2.47256	2.563807785511017	270.348	0.0496047	0.0350382	0.4062870740890503	0.50907	60	CCCCCCCCCCCCCC[N+](C)(C)C	0.5333333333333333	CCCCCCCCCCCCCCCCCCCCCCO	0.7692307692307693
Cc1c(O)ccc(CN)c1-c1cc(CN)cc(CS)c1-c1cc(-c2cccnc2)c2ccccc2c1	0.6897864937782288	0.6693625450134277	-5.15743	2.957611322402954	491.66000000000014	0.00815488	0.1301110833883285	0.7933781147003174	0.0683559	60	Nc1cc2ccccc2cc1N	0.6428571428571429	Oc1ccc(Cl)c2cccnc12	0.52
C=Cc1cc(C=CCCCCCCC[NH3+])c(CC)cc1C	0.6839207410812378	0.8852326273918152	-4.71216	3.2531564235687256	286.48299999999995	0.1225938349962234	0.2570563852787018	0.2319573014974594	0.3883924782276153	60	CCCCC/C=C\C/C=C\C/C=C\C/C=C\CCCC(=O)O	0.48	CCCCCCCCCCCCCCCCCCCCCCO	0.38461538461538464
NCc1cc(C(=O)O)cc(-c2cc(C[NH3+])cc(CCc3ccccc3-c3ccc(C[NH3+])cc3)c2)c1	0.6607810258865356	0.8294845819473267	-3.13557	3.1108920574188232	467.61300000000017	0.2568041384220123	0.2563616931438446	0.3704153299331665	0.1164188310503959	60	O=C(O)c1ccc(-c2ccc(N(c3ccc(-c4ccc(C(=O)O)cc4)cc3)c3ccc(-c4ccc(C(=O)O)cc4)cc3)cc2)cc1	0.5714285714285714	NCc1ccc(S(N)(=O)=O)cc1	0.55
[NH3+]CC=Cc1ccc(C2CCCCC2)c(-c2cc(-c3ccc(C4CC(C[NH3+])CC(c5cc[nH]c5)C4)cc3)cc3ccccc23)c1	0.7081617116928101	0.9747517704963684	-5.14372	4.485945284366608	595.8750000000001	0.5268420577049255	0.2001152038574218	0.2031848281621933	0.0698579	60	Nc1cc2ccccc2cc1N	0.5714285714285714	NNCC1CCCCC1	0.47058823529411764
N=C(N)CCc1ccccc1-c1ccc(-c2c(CN)cccc2C2CCCCO2)cc1-c1ccc(N)cc1	0.6061062812805176	0.6857675313949585	-4.34164	3.271995186805725	504.67800000000034	0.0457096	0.2581196427345276	0.5980061292648315	0.0981647	60	Nc1cc2ccccc2cc1N	0.5714285714285714	Nc1ccc(S(=O)(=O)c2ccc(N)cc2)cc1	0.5625
Cc1c(N)c(CCC(=N)N)c(C=CC(=N)N)c(N)c1C1CC1	0.602242	0.0437891	-1.11499	3.6719806790351854	300.4100000000001	0.1537631005048751	0.2864938974380493	0.1209296882152557	0.4388132989406585	60	Cc1c2ccccc2c(CSC(=N)N)c2ccccc12	0.3928571428571428	NNCC1CCCCC1	0.29411764705882354
CCCC=Cc1c(C)cc(S)c(CCC)c1C1CC1	0.500838	0.3324266374111175	-6.64843	3.0699379444122314	274.473	0.2658723592758178	0.3168521225452423	0.0681304	0.3491451442241668	60	Cc1cc(O)cc(C)c1O	0.4285714285714285	Cc1cc(O)cc(C)c1Cl	0.375
CCc1cn(C(=N)N)nc1-c1c(-c2ccccc2)cc(-c2ccccc2C[NH3+])cc1C1CCCC(C[NH3+])C1	0.7141743898391724	0.9406867027282716	-3.71197	4.360889971256256	508.7140000000004	0.5691785216331482	0.2465677559375763	0.0651723	0.1190813556313514	60	CC(C)(c1ccc(O)c(-c2ccccc2)c1)c1ccc(O)c(-c2ccccc2)c1	0.5	NNCC1CCCCC1	0.47058823529411764
CCCc1cc(COC)c(O)c(COC)c1O	0.8129638433456421	0.1158012747764587	-1.97989	2.5840214490890503	240.29899999999995	0.0110761	0.1989421844482422	0.1684796810150146	0.6215019822120667	60	Cc1cc(O)cc(C)c1O	0.6428571428571429	Cc1cc(O)cc(C)c1Cl	0.5
CC=CC=Cc1cc(NC)cc(-c2cccc(C)c2)c1C(C)=CCN	0.6133145689964294	0.536832	-3.98727	3.005022048950196	332.49100000000016	0.3356444239616394	0.1810603886842727	0.2964899837970733	0.186805	60	Cc1cc(O)cc(C)c1O	0.4285714285714285	Cc1c(CO)[n+]([O-])c2ccccc2[n+]1[O-]	0.375
[NH3+]Cc1cc(-c2cc(C[NH3+])c(C[NH3+])c(CCc3ccccc3C3CCC(C[NH3+])CC3)c2)[nH]n1	0.6428577303886414	0.8180972337722778	-1.52627	4.297160685062408	450.6750000000002	0.2756955027580261	0.4421772062778473	0.170377	0.1117501184344291	60	Nc1cc2ccccc2cc1N	0.4285714285714285	[O-][n+]1cc[n+]([O-])c2ccccc21	0.3333333333333333
N=C(N)c1cc(CN)cc(CCc2ccc(N)cc2C[NH3+])c1C=CC[NH3+]	0.6347904205322266	0.5450884699821472	-0.343586	3.8999024629592896	354.50200000000007	0.240189	0.436185	0.0684909	0.2551356852054596	60	Nc1cc2ccccc2cc1N	0.4285714285714285	NCc1ccc(S(N)(=O)=O)cc1	0.5
C=Cc1cc(N)c(C2CC=C(C(=N)N)CC2)c(-c2cccc(-c3ccc[nH+]c3)c2-c2ccccc2Cl)c1	0.6557303071022034	0.9094277024269104	-4.13342	4.211086988449097	506.0730000000001	0.3832159340381622	0.2371956259012222	0.2906363010406494	0.0889521	60	Nc1cc2ccccc2cc1N	0.6428571428571429	Oc1ccc(Cl)cc1	0.46153846153846156
C=Cc1cc(C2CCCC2)c(C=C)c(C=CN)c1-c1ccc(C(C)C)c(Cl)c1	0.6967933177947998	0.9281883239746094	-6.20452	3.280756890773773	391.9860000000001	0.3272474110126495	0.0654494	0.2625649869441986	0.344738	60	CCN(CC=Cc1ccc(C2CCCCC2)c(Cl)c1)C1CCCCC1	0.4761904761904761	Oc1ccc(Cl)cc1	0.38461538461538464
[NH3+]CC=CC1C(C[NH3+])C(c2n[nH]cc2C2CCCCC2)C(C[NH3+])C(S)C1c1ccccc1	0.5121207237243652	0.6442051529884338	-2.26671	5.69339	456.72400000000016	0.1414678394794464	0.4496635496616363	0.2173291742801666	0.1915394216775894	60	Nc1cc2ccccc2cc1N	0.4285714285714285	NNCC1CCCCC1	0.4117647058823529
CC(C)(C)c1cc(-c2cccc(CN)c2)c(CCc2ccccc2)cc1-c1ccc(CN)c(C[NH3+])c1	0.8175097703933716	0.9632948637008668	-4.25467	2.9018256664276123	478.7040000000002	0.5622241497039795	0.0301929	0.2882628440856933	0.1193201020359993	60	CC(C)(C)c1cc(O)ccc1O	0.5	NCc1ccc(S(N)(=O)=O)cc1	0.5
CNC(C)=Cc1cccc(O)c1-c1c(C[NH3+])cccc1CCc1ccc[n+](N)c1	0.5992101430892944	0.710548	-2.45808	3.642884612083435	390.5310000000001	0.3661575317382812	0.0705355	0.0331249	0.5301821231842041	60	O=C1C=CC(=O)c2c(O)ccc(O)c21	0.5	NCc1ccc(S(N)(=O)=O)cc1	0.45
CCc1c(-c2cccc(-c3ccncc3O)c2-n2cccn2)ncc(CN)c1-c1ccc(C2CC2)cc1	0.6199932098388672	0.5988435745239258	-4.82304	3.04955	487.60700000000026	0.0275754	0.1956116557121276	0.6368443965911865	0.139969	60	O=C1C(=O)c2ncccc2-c2cccnc21	0.5263157894736842	NC(=O)c1cnccn1	0.47619047619047616
CC(=CCCCNC(F)(F)F)c1ccc(-c2cc(OCCCS)n[nH]2)cc1	0.6530008316040039	0.55795	-4.77611	3.1250922083854675	399.48200000000014	0.00331604	0.0398273	0.5964662432670593	0.3603903353214264	60	N=C(N)c1ccc(OCCCCCCCOc2ccc(C(=N)N)cc2)cc1	0.4583333333333333	NNC(=O)c1ccncc1	0.38095238095238093
CCCc1cc(CC)cc(CN)c1-c1ccc(C)c(C)c1O	0.7048420906066895	0.7692911624908447	-4.57653	2.544932544231415	297.442	0.1046519428491592	0.2180212289094925	0.3829022943973541	0.2944245636463165	60	Cc1cc(O)cc(C)c1O	0.6428571428571429	Cc1cc(O)cc(C)c1Cl	0.5
CCc1cccc(CNC=Cc2c(CN)cc(-c3ccn(C[NH3+])n3)cc2N(C)C)c1	0.6449317932128906	0.6632091999053955	-1.22417	3.4260923862457275	405.5700000000001	0.1093606203794479	0.3752336502075195	0.3546576201915741	0.1607481092214584	60	Nc1cc2ccccc2cc1N	0.4285714285714285	NCc1ccc(S(N)(=O)=O)cc1	0.5
CNc1ccc(-c2cc(COCN)ccc2C(=N)N)c(C=CC2CCCN2)c1CN	0.6088565587997437	0.2095052748918533	-1.14187	3.831762552261353	408.5500000000002	0.0596561	0.5977429151535034	0.2620502710342407	0.0805507	60	N=C(N)c1ccc(OCCCCCCCOc2ccc(C(=N)N)cc2)cc1	0.4583333333333333	NCc1ccc(S(N)(=O)=O)cc1	0.5
C=CC=Cc1cccc(C(C)=Cc2cc(C(C)=CCC)c(C3CC3)cc2N)c1	0.6711434721946716	0.7824450135231018	-6.11768	3.1706817150115967	369.5520000000001	0.5947353839874268	0.0999941	0.0120094	0.2932610809803009	60	Nc1cc2ccccc2cc1N	0.5714285714285714	CC(=O)[N-]S(=O)(=O)c1ccc(N)cc1.[Na+]	0.38461538461538464
C=Cc1ccc(-c2cc(C(=N)N)ccc2C2CCCCC2)cc1-c1ccc(-c2ccccc2C2CCCCC2)c(CN)c1	0.7997882962226868	0.9302973747253418	-5.05215	2.9248229265213013	567.8210000000001	0.6559024453163147	0.0862073	0.1961079835891723	0.0617823	60	N=C(N)c1ccc(OCCCCCCCOc2ccc(C(=N)N)cc2)cc1	0.5416666666666666	NNCC1CCCCC1	0.47058823529411764
NCC1C(C2CCC(C[NH3+])=CC2O)CC(c2cccc(-c3ccccc3)c2)C(C[NH3+])C1C[NH3+]	0.5964677333831787	0.7724389433860779	-1.65544	5.351476430892944	451.6790000000002	0.3401800096035003	0.3356457054615021	0.0922207	0.2319535762071609	60	Nc1cc2ccccc2cc1N	0.5	O=C(O)C(O)c1ccccc1	0.3888888888888889
CCc1c(CCCN)ccc(CCC2CCOCC2)c1CCc1cccc(-c2ccccc2)c1	0.7269471883773804	0.7645993828773499	-5.14352	2.510606706142425	455.6860000000002	0.0191432	0.0417237	0.7616345882415771	0.1774985194206237	60	CCCCCCCCCCCCCCCCCC[N+](C)(C)Cc1ccccc1	0.5	NCc1ccc(S(N)(=O)=O)cc1	0.4
CC=CNCC=CCCOCCNF	0.8828622698783875	0.00525812	-0.573165	3.872101366519928	202.273	0.0609416	0.0892536	0.0718875	0.7779172658920288	60	CCCCC/C=C\C/C=C\C/C=C\C/C=C\CCCC(=O)O	0.24	CC[C@@H](CO)NCCN[C@@H](CC)CO	0.23529411764705882
C=Cc1cc(CC)c(C2CC2)c(-c2cc(CC)ccc2O)c1-c1ccc(N)cc1	0.6492927074432373	0.9440546035766602	-6.48339	2.7396995425224304	383.5350000000001	0.203631	0.1642369478940963	0.2776020467281341	0.3545299470424652	60	C=CCc1ccc(O)c(-c2ccc(OC)c(CC=C)c2)c1	0.5789473684210527	Nc1ccc(S(N)(=O)=O)cc1	0.5882352941176471
C=Cc1cccc(CCNCc2ccc(C3CCCC3)c(-c3ccc(Cl)cc3-c3ccccc3)c2)c1	0.7724230289459229	0.878007	-5.80569	2.4283315539360046	492.1060000000001	0.039348	0.0917766	0.8328296542167664	0.0360458	60	CCN(CC=Cc1ccc(C2CCCCC2)c(Cl)c1)C1CCCCC1	0.4523809523809524	Oc1ccc(Cl)cc1	0.5384615384615384
CNCOCCCOc1cccc(C=CC=CC[NH3+])c1CO	0.6943885087966919	0.2654070854187011	-0.659492	3.451727867126465	307.4140000000001	0.0327719	0.3122180998325348	0.4463886320590973	0.2086213380098343	60	NC[C@H]1OB(O)c2c(OCCCO)cccc21	0.4054054054054054	CCCCCCCCCCCCCCCCCCCCCCO	0.38461538461538464
CNc1cccc(C2CC(C[NH3+])C(C3CC(C[NH3+])CCC3NC)CC2C[NH3+])c1CN	0.6131710410118103	0.6608684659004211	-0.284603	5.651969403028488	419.6820000000002	0.2267741709947586	0.4537929892539978	0.1358808130025863	0.1835520416498184	60	Nc1cc2ccccc2cc1N	0.3571428571428571	NNCC1CCCCC1	0.4117647058823529
N=C(N)C1CC(CN)CC(c2cccnc2-c2cc(C3CCCCC3)ccc2-c2ccccc2C2CCCC(C[NH3+])C2)C1	0.7232785820960999	0.9565693140029908	-3.32546	4.553094923496246	578.8690000000003	0.4936622679233551	0.2019980996847152	0.2510493397712707	0.0532903	60	O=C1C(=O)c2ncccc2-c2cccnc21	0.6842105263157895	NNCC1CCCCC1	0.5882352941176471
C=Cc1cc(-c2ncc(C3CCCCC3)c(C3=CCCCC3)c2C[NH3+])ccc1-c1cccc(-c2ccccc2)c1N	0.6124476790428162	0.9361200332641602	-4.97233	3.350254535675049	540.7750000000002	0.2581220269203186	0.4020819365978241	0.2980847656726837	0.0417113	60	Nc1cc2ccccc2cc1N	0.5714285714285714	NNCC1CCCCC1	0.47058823529411764
CC=Cc1c(C=Cc2cccc(C[NH3+])c2)cc(C=CCCN)cc1C1CC1	0.6637582778930664	0.934456	-4.23205	3.4412023425102234	359.5370000000002	0.3063590228557586	0.2197933197021484	0.0162075	0.4576401710510254	60	Oc1cc(O)cc(/C=C/c2c(O)cccc2O)c1	0.5217391304347826	NCc1ccc(S(N)(=O)=O)cc1	0.5
N=C(N)c1cc(-c2cccc(O)c2C=Cc2ccc(-c3cccc(Cl)c3)cc2)ccc1N	0.8124762773513794	0.9176064729690552	-4.91901	2.5134482383728027	439.9460000000001	0.7394343018531799	0.0460708	0.0727796	0.1417152881622314	60	Oc1cc(O)cc(/C=C/c2c(O)cccc2O)c1	0.7391304347826086	Oc1ccc(Cl)cc1	0.6153846153846154
C=Cc1ccccc1C1CC(C2=CC(C[NH3+])CCC2)CCC1c1ccc(-c2ccc(-c3ccccc3)cc2O)cc1	0.5602777004241943	0.981053	-6.1365	4.247762441635132	540.7710000000003	0.3267718255519867	0.3011811673641205	0.2066773623228073	0.1653696149587631	60	O=c1cccccc1O	0.5625	O=C(O)C(O)c1ccccc1	0.4444444444444444
CC=Cc1cc(C[NH3+])cc(CC)c1C=CC=CC=CC[NH3+]	0.7081635594367981	0.7280146479606628	-2.33008	4.298269510269165	284.44700000000006	0.297276	0.2413109391927719	0.0287145	0.4326984584331512	60	CCCCCCCCCc1ccc(B(O)O)cc1	0.32	NCc1ccc(S(N)(=O)=O)cc1	0.3
CC(C)c1c(CN)ccc(-c2n[nH]cc2-c2ccc(C3CC3)cc2)c1-c1ccc(-c2ccccc2)cc1Cl	0.6803243160247803	0.9402014017105104	-5.17806	2.874240756034851	518.1040000000003	0.0858065	0.1493607014417648	0.6671316027641296	0.0977012	60	CC(C)c1c(O)cc(/C=C/c2ccccc2)cc1O	0.5	O=C(O)C(O)c1ccccc1	0.3888888888888889
COc1cccc(-c2cccc(-c3ccccc3-c3ccc(O)c(-c4ccccc4CN)c3)c2)c1-c1cc[nH]c1	0.7341955304145813	0.9072765111923218	-6.82828	2.6686134934425354	522.6480000000003	0.3917355537414551	0.1440653353929519	0.4127017855644226	0.0514973	60	CC(C)(c1ccc(O)c(-c2ccccc2)c1)c1ccc(O)c(-c2ccccc2)c1	0.5769230769230769	NCc1ccc(S(N)(=O)=O)cc1	0.45
CCc1ccc(F)cc1-c1cc(N)c(-c2cc(C3CC3)ccc2N)c(CC)c1	0.6808795928955078	0.815868	-5.94193	2.5816165804862976	374.50300000000016	0.070391	0.0493189	0.43335	0.446941	60	Nc1cc2ccccc2cc1N	0.5	Nc1ccc(S(=O)(=O)c2ccc(N)cc2)cc1	0.375
CCCC=CCCc1cc(C(C)=CC(=N)N)cc(C)c1CC	0.6843059659004211	0.4116946160793304	-3.30936	3.084108591079712	298.47400000000005	0.00770445	0.2626057267189026	0.3819385468959808	0.347751	60	Cc1cc(O)cc(C)c1O	0.5	Cc1cc(O)cc(C)c1Cl	0.4375
C=C(C)c1cc(-c2ccc(-c3cccc(O)c3-c3ccccc3O)c(C3CC3)c2)ccc1Cl	0.6440619230270386	0.9632588624954224	-7.02235	2.5391266345977783	452.9810000000001	0.2366621047258377	0.0829609	0.3215581178665161	0.3588188886642456	60	O=c1cccccc1O	0.5625	Oc1ccc(Cl)cc1	0.5384615384615384
CNC=CCNc1cc(CNc2ccc(C(=O)O)s2)cnc1CCCN	0.6356765627861023	0.0116998	-1.48152	3.3183555603027344	375.49800000000016	0.00630447	0.5432046055793762	0.2883950769901275	0.162096	60	Cc1cc(O)cc(C)c1O	0.4285714285714285	NC(=O)c1cnccn1	0.5714285714285714
CC=CCCC=Cc1c(N)cc(C=CC(=N)N)cc1NCCO	0.6473915576934814	0.2526679635047912	-1.3648	3.445334553718567	314.43300000000005	0.13943	0.0655891	0.2890170812606811	0.5059642791748047	60	Nc1cc2ccccc2cc1N	0.4285714285714285	O=C1c2c(O)ccc(O)c2C(=O)c2c(NCCNCCO)ccc(NCCNCCO)c21	0.41935483870967744
CCc1cccc(-c2c(CC)cccc2-c2cccc(-c3ccccc3CN)c2-c2ccccc2C(=N)N)c1	0.6361568570137024	0.8835303783416748	-5.13045	2.6099042296409607	509.6970000000003	0.1304128915071487	0.2475707530975341	0.4944821894168854	0.1275341659784317	60	Nc1cc2ccccc2cc1N	0.5	NCc1ccc(S(N)(=O)=O)cc1	0.5
CCNc1cccc(-c2cc(CC)cc(COCOCN)c2N(C)C)c1	0.6716704368591309	0.3658306300640106	-2.17503	2.8713600635528564	357.4980000000001	0.00190223	0.3840183913707733	0.4523169994354248	0.161762	60	Nc1cc2ccccc2cc1N	0.4285714285714285	NCc1ccc(S(N)(=O)=O)cc1	0.4
CCc1ccccc1-c1cccc(C2CCCCC2c2ccnc(-c3ccncc3-c3cc[nH]n3)c2CC)c1NC	0.5150117874145508	0.5879550576210022	-4.96939	4.005160927772522	541.7430000000002	0.1306211948394775	0.3206432163715362	0.4670505821704864	0.081685	60	O=C1C(=O)c2ncccc2-c2cccnc21	0.631579	NCCNc1ccc(NCCN)c2c1C(=O)c1ccncc1C2=O	0.48484848484848486
CCC=Cc1cc(C[NH3+])ccc1-c1c(-c2ccc(CC)cc2)cc(F)cc1C1CC1	0.7175462245941162	0.9357072710990906	-6.48287	2.985994458198548	400.56100000000015	0.1676982343196869	0.00574092	0.5238592624664307	0.3027015626430511	60	CCc1ccc(/C=C2/SC(=S)NC2=O)cc1	0.4242424242424242	Cc1c(CO)[n+]([O-])c2ccccc2[n+]1[O-]	0.3333333333333333
CNC1CCC(c2cc(-c3ccc(-c4ccccc4)cc3)c(C(C)C)c(C[NH3+])c2C(=N)N)CC1C(=N)N	0.6016958951950073	0.9009628295898438	-2.7037	4.268755555152893	497.7110000000003	0.1415975242853164	0.4843767285346985	0.33073	0.0432961	60	CC(C)c1c(O)cc(/C=C/c2ccccc2)cc1O	0.5384615384615384	CC(NNC(=O)c1ccccc1)c1ccccc1	0.4444444444444444
CNC1CCC(N)C(C2CCCC(C[NH3+])C2N)C1NCc1ccc(C[NH3+])cc1	0.603693	0.5655876398086548	-0.00850463	5.206743359565735	390.6200000000001	0.1179695799946785	0.3786052465438843	0.3558605015277862	0.1475646793842315	60	Nc1cc2ccccc2cc1N	0.2857142857142857	NNCC1CCCCC1	0.4117647058823529
CCCCCc1c(O)cc(N)c(CCC)c1N1C=CCC=C1	0.7174088358879089	0.7049570083618164	-4.45528	3.2926846742630005	300.446	0.0394606	0.083154	0.1111521199345588	0.7662332653999329	60	Cc1cc(O)cc(C)c1O	0.5714285714285714	CCCCCCCCCCCCCCCCCCCCCCO	0.6153846153846154
Oc1cc(-c2cccc(F)c2)cc(-c2ccccc2F)c1CCCNF	0.7060517072677612	0.6011608839035034	-4.81357	2.5575019121170044	357.3750000000001	0.086602	0.08614	0.5458478331565857	0.2814102470874786	60	CC(C)(c1ccc(O)c(-c2ccccc2)c1)c1ccc(O)c(-c2ccccc2)c1	0.5	Oc1ccc(Cl)cc1	0.38461538461538464
CCc1ccccc1-c1c(N)cc(-c2cccc(C[NH3+])c2)cc1-c1cc(O)ccc1C[NH3+]	0.7295199036598206	0.9138430953025818	-4.39849	3.2625162601470947	425.57600000000014	0.3823912143707275	0.1188927888870239	0.3680514693260193	0.1306645274162292	60	Nc1cc2ccccc2cc1N	0.6428571428571429	Oc1ccc(Cl)cc1	0.5384615384615384
NCC1CCCCC1c1c(C2CCCC(C[NH3+])C2)cnn1C1C=C(c2ccccc2N)CCC1c1ccc2ccccc2c1	0.5240293741226196	0.918181	-3.31447	4.833795607089996	588.8640000000003	0.0920705	0.6470954418182373	0.2255977243185043	0.0352363	60	Nc1cc2ccccc2cc1N	0.8571428571428571	NNCC1CCCCC1	0.5882352941176471
CCc1ccc(C[NH3+])c(-c2cc(-c3ccc(-c4cccc(O)c4)cc3)c(C3CCCCC3)cc2CN)c1	0.7565827965736389	0.9911424517631532	-5.21532	2.9260095357894897	491.6990000000004	0.608321	0.0766834	0.0818178	0.2331773340702057	60	Cc1cc(O)ccc1O	0.5294117647058824	Cc1cc(O)cc(C)c1Cl	0.5
NCc1cccc(C2=CC(C3CCCC(CN)C3)C(c3cccc(C=CC4CCNC4)c3C[NH3+])CC2)c1	0.6095691919326782	0.9080595970153807	-3.33562	4.748733639717102	499.7670000000003	0.4567788541316986	0.1344301849603653	0.0851882	0.3236027956008911	60	Nc1cc2ccccc2cc1N	0.4285714285714285	NCc1ccc(S(N)(=O)=O)cc1	0.5
CNCCc1cc(O)cc(CCC=Cc2ccccc2-c2ccc(C(=N)N)cc2)c1	0.6402890682220459	0.8220004439353943	-3.48414	2.533621668815613	399.53800000000007	0.1010567098855972	0.214572	0.3482448160648346	0.3361259996891022	60	N=C(N)c1ccc(OCCCCCCCOc2ccc(C(=N)N)cc2)cc1	0.5833333333333334	Cc1cc(O)cc(C)c1Cl	0.5
CC(=CNCCCCNCNC(C)C)c1ccc(N)cc1N	0.6870712041854858	0.0237056	-0.855598	3.082462787628174	305.4700000000001	0.023203	0.523898	0.335862	0.1170365214347839	60	Nc1cc2ccccc2cc1N	0.5	Nc1ccc(C(=O)O)c(O)c1	0.5454545454545454
C=Cc1cc(N)c(-c2cccc(C[NH3+])c2CC)c(CCc2cncnc2)c1C=N	0.5703619122505188	0.4597248136997223	-2.99296	3.702301979064941	386.5230000000001	0.0646429	0.3083349764347076	0.3112551867961883	0.3157669007778168	60	Nc1cc2ccccc2cc1N	0.5714285714285714	NCc1ccc(S(N)(=O)=O)cc1	0.4
C=CCCCCC=CC=Cc1cc(C=CNC)cc(CC)c1	0.6027166843414307	0.2562605738639831	-4.76475	3.0773982405662537	295.4700000000001	0.3084437847137451	0.00964805	0.1162846162915229	0.5656235218048096	60	CCCCC/C=C\C/C=C\C/C=C\C/C=C\CCCC(=O)O	0.4	CCCCCCCCCCCCCCCCCCCCCCO	0.3076923076923077
CCc1ccc(-c2ccc(N(C)C)c(Cl)c2C(C)=CCN)c(C=CC(=N)N)c1	0.7229880094528198	0.8564786911010742	-3.45987	3.2621203660964966	396.9660000000001	0.5623643398284912	0.1464804708957672	0.104204	0.1869508773088455	60	Oc1c(O)c(Cl)c(Cl)c(Cl)c1Cl	0.5	Cc1cc(O)cc(C)c1Cl	0.5
CCC1CCC(CCCCC2CC(NC)CCC2C(=N)N)C(C[NH3+])C1N	0.6214690208435059	0.6630741357803345	-0.272625	5.089632749557495	366.6180000000001	0.0099061	0.4381251633167267	0.3054315447807312	0.2465372085571289	60	N=C(N)c1ccc(OCCCCCCCOc2ccc(C(=N)N)cc2)cc1	0.2916666666666667	CCCCCCCCCCCCCCCCCCCCCCO	0.38461538461538464
NCc1ccc(C=Cc2cc(C3CC(C4CCC(F)CC4)CC(N)C3C[NH3+])ccn2)cc1	0.5561600923538208	0.8851439952850342	-3.56343	4.432323098182678	437.6270000000002	0.1613396257162094	0.4267839789390564	0.2347980886697769	0.177078	60	Oc1cc(O)cc(/C=C/c2ccc(Br)cc2)c1	0.4545454545454545	NCc1ccc(S(N)(=O)=O)cc1	0.6
C=Cc1ccccc1C=CC1CCCC(C2CC(CN)CC(O)C2C=C)C1C[NH3+]	0.5627012252807617	0.7676330804824829	-3.00012	5.050970315933228	395.6110000000001	0.1831905394792556	0.3730593919754028	0.2262981683015823	0.2174519002437591	60	Nc1cc2ccccc2cc1N	0.4285714285714285	NNCC1CCCCC1	0.4117647058823529
CNCC=CCCC=CNCc1cccc(C=CF)c1	0.7111290693283081	0.0618368	-2.29467	3.2998751401901245	274.383	0.0731073	0.1358985006809234	0.1737533211708068	0.6172409057617188	60	Oc1cc(O)cc(/C=C/c2c(O)cccc2O)c1	0.391304	Cc1cc(O)cc(C)c1Cl	0.3125
C=Cc1ccc(C2CCC(C[NH3+])C(c3cc(CN)ccc3C3CCCC(C[NH3+])C3)C2)c(O)c1	0.5952863693237305	0.9794976115226746	-3.93118	4.783942461013794	449.68300000000033	0.3206986486911773	0.4096686542034149	0.0110462	0.2585865259170532	60	Oc1cc(O)cc(/C=C/c2c(O)cccc2O)c1	0.4347826086956521	NCc1ccc(S(N)(=O)=O)cc1	0.6
Nc1cc(CCC=Cc2ccc(O)cc2-c2ccccc2)ccc1CCC[NH3+]	0.704764	0.9463869333267212	-4.29729	2.8612658381462097	373.5200000000002	0.072248	0.0315999	0.5115428566932678	0.3846092522144317	60	Nc1cc2ccccc2cc1N	0.6428571428571429	Oc1ccc(Cl)cc1	0.5384615384615384
C=CC(C)=Cc1ccc(-c2cccc(-c3cn[nH]c3)c2)c(C=CN)c1-c1ccccc1C1CC1	0.6505489349365234	0.8996648788452148	-6.31515	3.2111814618110657	443.5940000000002	0.5279231071472168	0.1260891705751419	0.0196026	0.3263851106166839	60	c1ccc2c(c1)[IH2+3]c1ccccc1-2	0.5714285714285714	CCN(CC)CCOC(=O)c1cccc(-c2ccccc2)c1O	0.358974
C=Cc1ccc(C=C(C)N)c(CCc2cc(O)c(-c3ccccc3)cc2CC)c1	0.6886985898017883	0.9588791728019714	-6.21984	2.726205348968506	383.535	0.0789459	0.1510804146528244	0.5824088454246521	0.1875648349523544	60	O=c1cccccc1O	0.625	O=C(O)C(O)c1ccccc1	0.5
C=Cc1ccc(CC)c(-c2cc(C(=N)N)c(NC)cc2-c2ccccc2C(C)(C)C)c1C=C	0.8421727418899536	0.903945	-5.21014	3.1002672910690308	437.63100000000026	0.8663880228996277	0.0831473	0.0279257	0.0225389	60	CC(C)(C)c1cc(O)ccc1O	0.55	CCc1cc(C(N)=S)ccn1	0.4444444444444444
C=Cc1ccc(OCC=CC[NH3+])c(C)c1CCc1cccc(O)c1	0.6547979116439819	0.6567583084106445	-4.10017	3.171137154102325	324.444	0.1863218694925308	0.1786546409130096	0.2816573977470398	0.3533660769462585	60	Cc1cc(O)ccc1O	0.5882352941176471	Cc1cc(O)cc(C)c1Cl	0.5625
C=C(C)c1cccc(-c2ccc(C3CCCC3)c(-c3ccccc3)c2)c1-c1cccc(N2CCCC2)c1-c1c[nH]c(C[NH3+])c1	0.7200000286102295	0.9654852747917176	-5.65907	3.2490091919898987	578.8240000000001	0.3904951214790344	0.0839862	0.4147057831287384	0.1108128800988197	60	CC(C)(c1ccc(O)c(-c2ccccc2)c1)c1ccc(O)c(-c2ccccc2)c1	0.5	CCN(CC)CCOC(=O)c1cccc(-c2ccccc2)c1O	0.46153846153846156
CC(=O)CCc1cc(Cl)c(C(=N)N)c(N)c1-c1cccc(S)c1-c1ccccc1	0.6571322679519653	0.57398	-4.53378	2.8596677780151367	423.9690000000001	0.1207248866558075	0.1770181357860565	0.593489	0.1087681204080581	60	NC1=C(Cl)C(=O)c2ccccc2C1=O	0.6190476190476191	O=C(O)C(O)c1ccccc1	0.5555555555555556
CC(=O)c1cccc(-c2c(C#N)c(C(=O)O)cc(-c3cccc(-c4ccccc4)c3)c2-c2ccccc2)c1-c1ccccc1	0.6804563999176025	0.7302855253219604	-6.43539	2.633243203163147	569.6600000000002	0.1737590581178665	0.0349888	0.6525535583496094	0.1386985927820205	60	CC(=O)c1cc2c(o1)C(=O)c1ccccc1C2=O	0.5	Nc1ccc(C(=O)O)c(O)c1	0.5
C=Cc1cccc(CCc2c(C=C)cccc2-c2c(C)cc(CC)cc2OC)c1	0.6714643239974976	0.4779885709285736	-7.49387	2.642035484313965	382.5470000000002	0.2342483550310135	0.0210404	0.550822	0.1938894093036651	60	COc1cc(C[C@@H](C)[C@@H](C)Cc2ccc(O)c(OC)c2)ccc1O	0.4814814814814814	Cc1cc(O)cc(C)c1Cl	0.375
C=Cc1cccc(CO)c1C=CCCNCc1cc(CC)cc(C[NH3+])c1	0.6126648187637329	0.5697526335716248	-1.9448	3.3024157285690308	351.5140000000001	0.0528986	0.4163549542427063	0.1078327372670173	0.4229136705398559	60	Oc1cc(O)cc(/C=C/c2c(O)cccc2O)c1	0.4347826086956521	CC[C@@H](CO)NCCN[C@@H](CC)CO	0.4117647058823529
C=C(C)c1ccc(C(C)C)c(C)c1-c1ccc(C)c(-c2cc(C[NH3+])ccc2-c2ccccc2)c1	0.8042869567871094	0.9427652359008788	-6.17454	2.8897299766540527	446.6580000000001	0.5250471830368042	0.1099905371665954	0.3425980508327484	0.0223642	60	CC(C)(c1ccc(O)c(-c2ccccc2)c1)c1ccc(O)c(-c2ccccc2)c1	0.5	O=C(O)C(O)c1ccccc1	0.4444444444444444
C=Cc1ccc(CCc2cccc(-c3c(S)cccc3-c3ccc(Cl)cc3C[NH3+])c2)cc1	0.6846487522125244	0.9337521195411682	-6.23195	2.8519011735916138	457.0620000000002	0.3792519569396972	0.1043349206447601	0.2698686718940735	0.2465444654226303	60	CCCCCCC[NH2+3](CC)(CC)CCCCc1ccc(Cl)cc1	0.4333333333333333	Oc1ccc(Cl)cc1	0.5384615384615384
CC=CC1CC(c2c(C[NH3+])ccc(C[NH3+])c2-c2ccc(C=CC=CC3CC3)cc2)CN1	0.6733013391494751	0.8639557361602783	-3.67034	4.7499202489852905	415.62500000000017	0.5008211731910706	0.1387998908758163	0.0959753	0.2644036114215851	60	Oc1cc(O)cc(/C=C/c2ccc(Br)cc2)c1	0.3636363636363636	CCc1cn([C@H]2C[C@H](O)[C@@H](CO)O2)c(=O)[nH]c1=O	0.25
Nc1ccc(C[NH3+])cc1-c1ccc(CCc2cccc(-c3ccccc3)c2)cc1C1CCCC(C[NH3+])C1	0.6818317174911499	0.9542633295059204	-3.57812	3.8055418133735657	491.7230000000004	0.4595703184604645	0.4024761915206909	0.051055	0.0868985	60	Nc1cc2ccccc2cc1N	0.6428571428571429	NNCC1CCCCC1	0.47058823529411764
CC(C)c1cc(-c2cccc(-c3ccc(-c4ccccc4Cl)c(C4CC4)c3)c2C[NH3+])ccc1CN	0.7703038454055786	0.9811202883720398	-4.86939	2.889968693256378	482.0910000000004	0.4908830523490906	0.2341262251138687	0.2460026144981384	0.0289881	60	NC1=C(Cl)C(=O)c2ccccc2C1=O	0.5238095238095238	NCc1ccc(S(N)(=O)=O)cc1	0.4
C=COCc1cc(CCNC)c(CCCC)cc1CCCN	0.6411268711090088	0.3100813627243042	-1.15502	2.8590680360794067	304.47800000000007	0.174393	0.3407183885574341	0.2480616271495819	0.2368272095918655	60	CCCCCCCCNc1cc[n+](CCCCCCCCCC[n+]2ccc(NCCCCCCCC)cc2)cc1	0.4074074074074074	CCCCCCCCCCCCCCCCCCCCCCO	0.46153846153846156
CCNCC1CCC(C2CCCC(c3cc(C[NH3+])ncc3C[NH3+])C2)=CC1C=CP(=O)([O-])O	0.6087595820426941	0.6058002710342407	-0.22497	5.631945103406906	463.58300000000014	0.3181988596916199	0.4630529582500458	0.1253040879964828	0.0934441	60	C[C@@H]1O[C@@H]1P(=O)([O-])[O-]	0.4375	C[C@@H]1O[C@@H]1P(=O)([O-])O.[Na+]	0.47368421052631576
Cc1cc(-c2ccc(C=CCCN(C)C)cc2)ccc1-c1cccc(CNC2C=CCCC2)c1	0.5386465787887573	0.4423901736736297	-4.6934	3.133965492248535	450.6700000000002	0.1650801301002502	0.4081624150276184	0.3891141414642334	0.0376433	60	CCN(CC=Cc1ccc(C2CCCCC2)c(Cl)c1)C1CCCCC1	0.4285714285714285	Cc1cc(O)cc(C)c1Cl	0.375
CC=Cc1cc(CCCC)c(O)c(O)c1CCC	0.7724347114562988	0.7109828591346741	-3.86821	2.6987781524658203	248.366	0.1057734563946724	0.1873059421777725	0.092115	0.6148055791854858	60	Cc1cc(O)cc(C)c1O	0.5	CCCCCCCCCCCCCCCCCCCCCCO	0.5384615384615384
C=CCCc1ccc(CNc2ccc(OC)c(F)c2)c(O)c1OC	0.6823868751525879	0.2072654068470001	-4.3724	2.3952320218086243	331.38700000000006	0.0554029	0.0178508	0.2386276125907898	0.6881186962127686	60	C=CCc1ccc(O)c(-c2ccc(OC)c(CC=C)c2)c1	0.5	Oc1ccc(Cl)cc1	0.38461538461538464
CCc1cc(-c2c(C=Cc3cccc(-c4ccccc4)c3O)cccc2C(=N)N)ccc1O	0.6916636228561401	0.8723368048667908	-4.80662	2.618413805961609	434.53900000000016	0.2532413601875305	0.1002909317612648	0.408673	0.237794	60	O=c1cccccc1O	0.625	CCN(CC)CCOC(=O)c1cccc(-c2ccccc2)c1O	0.5897435897435898
CCc1cc(CCC[NH3+])c(CC)c(-c2ccc(-c3ccnc(C4CC4)c3)cc2CN)c1	0.6462852954864502	0.932479	-3.33134	3.1258437633514404	414.6170000000002	0.0988225	0.2786495387554168	0.4424696266651153	0.1800583600997924	60	NCC1CCN(c2nccc(-c3ccc4ccccc4c3)n2)CC1	0.4047619047619047	CCc1cc(C(N)=S)ccn1	0.48148148148148145
CNc1cccc(-c2ccc(C[NH3+])cc2C2CCCC2)c1-c1ccc(-c2ccccc2Cl)cc1C[NH3+]	0.6683224439620972	0.9595282673835754	-4.90837	3.224876821041107	498.11400000000026	0.3007382154464721	0.3230998814105987	0.3341536819934845	0.0420082	60	CCN(CC=Cc1ccc(C2CCCCC2)c(Cl)c1)C1CCCCC1	0.5	NNCC1CCCCC1	0.4117647058823529
CCC1CCC(c2ccccc2-c2c(C[NH3+])c(S)c(O)c(C3CCCC3)c2C[NH3+])CC1	0.6480487585067749	0.9469789862632751	-6.186	3.6552	440.69700000000034	0.4594718515872955	0.2207303941249847	0.0829534	0.236844	60	c1ccc2c(c1)[IH2+3]c1ccccc1-2	0.5	Oc1ccc(Cl)cc1	0.46153846153846156
CNNCc1ccc(O)c(C(C)=CN)c1NCCNC1CC1	0.6978753805160522	0.0400756	-1.02686	3.299118757247925	305.42600000000004	0.0298214	0.2090876400470733	0.2681489884853363	0.4929419457912445	60	Cc1cc(O)ccc1O	0.5294117647058824	NNC(=O)c1ccncc1	0.42857142857142855
CCc1c(C=C(C)c2ccc(NC)cc2)cc(NCC[NH3+])c(O)c1O	0.7403782606124878	0.8656305074691772	-2.90739	3.3740886449813843	342.4630000000001	0.3631456196308136	0.0653579	0.2702541649341583	0.301242	60	Cc1cc(O)cc(C)c1O	0.5	CC(=O)Nc1ccc(S(=O)(=O)c2ccc(NC(C)=O)cc2)cc1	0.391304
CNc1cnccc1-c1cc(-c2cc(-c3cc(C4CCC(C[NH3+])CC4)ccc3C[NH3+])ccc2C[NH3+])c2ccccc2c1	0.5936200022697449	0.9376785159111024	-3.6371	3.721013069152832	558.7940000000003	0.1159928739070892	0.4541253745555877	0.3938031494617462	0.0360786	60	Nc1cc2ccccc2cc1N	0.5714285714285714	c1ccc(Cc2nnc3ccncc3n2)cc1	0.4666666666666667
CCc1ccc(-c2cc(C3CCCCC3)ccc2CC)cc1-c1ccc(-c2ccccc2CCC[NH3+])cc1	0.7245123386383057	0.965748	-5.34526	2.781083881855011	502.76600000000025	0.4441582858562469	0.2979331016540527	0.2393782436847686	0.0185304	60	c1ccc2c(c1)[IH2+3]c1ccccc1-2	0.5	NNCC1CCCCC1	0.4117647058823529
CCc1cc(-c2c(Cl)cccc2-c2c(O)ccc(CC)c2N)ccc1C	0.658092	0.9084179997444152	-6.38635	2.447304964065552	365.90400000000017	0.3160195052623749	0.1346044093370437	0.0580954	0.491281	60	Cc1cc(O)ccc1O	0.6470588235294118	Cc1cc(O)cc(C)c1Cl	0.625
CC(C)(C)c1c(-c2ccccc2)ccc(-c2ccc(-c3ccccc3C[NH3+])cc2)c1C1CC(c2ccccc2)CCC1c1ccccc1	0.6892062425613403	0.9497606158256532	-5.44128	3.8776331543922415	626.9080000000001	0.3262743949890136	0.1214505285024643	0.499478	0.0527968	60	CC(C)(c1ccc(O)c(-c2ccccc2)c1)c1ccc(O)c(-c2ccccc2)c1	0.5	CCN(CC)CCOC(=O)c1cccc(-c2ccccc2)c1O	0.3333333333333333
CCc1cccc(-c2ccc(CN)cc2C2CCCC2)c1-c1ccc(-c2ccc(-c3ccccc3)nc2)cc1-c1ccccc1	0.8112711906433105	0.916655	-5.25611	2.6623162031173706	584.8070000000002	0.4065820872783661	0.069226	0.5084272623062134	0.0157647	60	Nc1cc2ccccc2cc1N	0.5	NCc1ccc(S(N)(=O)=O)cc1	0.6
CCc1ccccc1-c1cccc(-c2c(C=C(C)O)cccc2-c2ccc(C[NH3+])cc2CC)c1	0.8234559893608093	0.9057106375694276	-5.01074	2.9655474424362183	448.6300000000002	0.7510748505592346	0.0632512	0.1249926835298538	0.0606812	60	c1ccc2c(c1)[IH2+3]c1ccccc1-2	0.5714285714285714	O=C(O)C(O)c1ccccc1	0.4444444444444444
C=C(C)c1cc(N(C)C)c(-c2cccc(C(=N)N)c2NCc2ncccc2C[NH3+])cc1-c1ccccc1	0.713857	0.8042730093002319	-3.20615	3.303431749343872	491.6630000000002	0.3343223631381988	0.0731738	0.5261509418487549	0.0663529	60	O=C1C(=O)c2ncccc2-c2cccnc21	0.5789473684210527	CCN(CC)CCOC(=O)c1cccc(-c2ccccc2)c1O	0.46153846153846156
CCc1cc(C=Cc2ccc(-c3c(CC)cccc3CC)cc2CC)cc(C(=N)N)c1	0.7589673399925232	0.910315	-5.44978	2.678509771823883	410.6050000000002	0.3187490999698639	0.0174216	0.4377151727676391	0.2261141389608383	60	Oc1cc(O)cc(/C=C/c2c(O)cccc2O)c1	0.5217391304347826	NCc1ccc(S(N)(=O)=O)cc1	0.45
C=C(C)CCc1c(C)cc(CNOCC[NH3+])c(P(=O)([O-])O)c1C	0.609914	0.109392	-0.0665509	4.575083673000336	342.37600000000003	0.0901838	0.2380791157484054	0.036701	0.6350361108779907	60	Cc1cc(O)cc(C)c1O	0.5	C[C@@H]1O[C@@H]1P(=O)([O-])O.[Na+]	0.47368421052631576
CCc1ccccc1-c1ccc(-c2cccc(-c3cccc(-c4ccc(-c5ccccc5)cc4)c3)c2C2CC2)c(C(=N)N)c1	0.7373318076133728	0.9297778010368348	-5.38647	2.5915530920028687	568.7640000000001	0.6017988920211792	0.0488229	0.1804132610559463	0.1689649522304535	60	Nc1cc2ccccc2cc1N	0.5	O=C(O)C(O)c1ccccc1	0.4444444444444444
CCCCCCC=C(C)c1ccc(O)c(C=Cc2ccccc2CC)c1	0.7463843822479248	0.9670300483703612	-6.80694	2.478363335132599	348.5300000000001	0.318948	0.1105173304677009	0.2611036300659179	0.3094306588172912	60	CCCCCCCCCCCCCc1cccc(O)c1C(=O)O	0.5806451612903226	CCCCCCCCCCCCCCCCCCCCCCO	0.6923076923076923
CCc1cc(OCCCOCCN)c(C(=O)O)c(-c2ccccc2)c1N	0.7064765095710754	0.0767582	-2.32546	2.4523094296455383	358.43800000000005	0.0224173	0.217469	0.5389525294303894	0.2211608737707138	60	Nc1cc2ccccc2cc1N	0.5714285714285714	Nc1ccc(C(=O)O)c(O)c1	0.5
CCC=Cc1ccccc1-c1cccc(CC)c1-c1c(OC)cc(C[NH3+])cc1C1CCCCC1	0.808084	0.9670777320861816	-5.54851	3.05168	454.67800000000034	0.5789375305175781	0.12742	0.2471294105052948	0.0465125	60	CCN(CC=Cc1ccc(C2CCCCC2)c(Cl)c1)C1CCCCC1	0.5	COc1cc(Cc2cnc(N3C(=O)c4ccccc4C3=O)nc2N)cc(OC)c1OC	0.425532
CCc1c(Cl)c(N)c(N)c(N)c1-c1ccccc1-c1ccc(N)cc1	0.7348900437355042	0.5866469144821167	-5.46666	2.572450399398804	352.8690000000001	0.0427056	0.0599648	0.6556810736656189	0.2416485697031021	60	NC1=C(Cl)C(=O)c2ccccc2C1=O	0.5238095238095238	Nc1ccc(S(=O)(=O)c2ccc(N)cc2)cc1	0.5
C=CCCC=Cc1c(C(C)=O)cc(CC)c(C=CC(=C)C)c1O	0.7846986055374146	0.916542	-5.28152	3.328124165534973	310.437	0.3130013346672058	0.0094245	0.2378960698843002	0.4396780729293823	60	Cc1cc(O)cc(C)c1O	0.5	Cc1cc(O)cc(C)c1Cl	0.375
C=Cc1ccc(-c2cccc(-c3ccc(-c4ccc[nH+]c4)c(-c4ccccc4C(=N)N)c3)c2)c(C2CCCCC2)c1-c1ccccc1	0.7378884553909302	0.9236121773719788	-5.01985	3.4104170203208923	610.8250000000003	0.6318219304084778	0.1247543171048164	0.1501712948083877	0.0932524	60	Nc1cc2ccccc2cc1N	0.5	NNCC1CCCCC1	0.47058823529411764
CC=CCOc1cc(C[NH3+])cc(CN)c1-c1ccc(CO)cc1CNC[NH3+]	0.6244089603424072	0.2901129126548767	-0.29487	3.750107526779175	372.51300000000015	0.0686134	0.3211513161659241	0.2769932448863983	0.3332420587539673	60	COc1cc(C[C@@H](C)[C@@H](C)Cc2ccc(O)c(OC)c2)ccc1O	0.4814814814814814	NCc1ccc(S(N)(=O)=O)cc1	0.45
NCCOc1cncc(-c2ccccc2NCc2cc(C[NH3+])ccc2F)c1N	0.586832	0.1695077121257782	-1.85369	3.035064935684204	382.46300000000014	0.0898888	0.3288103342056274	0.2787829339504242	0.3025179803371429	60	Nc1cc2ccccc2cc1N	0.5714285714285714	COc1ccc(Cc2cnc(N)nc2N)cc1OC	0.45714285714285713
[NH3+]Cc1cccc(-c2cc(O)c(C3CCCC(c4ccc(Cl)c(Cl)c4)C3)cc2C[NH3+])c1	0.8031405806541443	0.9867709875106812	-5.25615	3.977417767047882	457.44500000000016	0.6753478646278381	0.059861	0.0705748	0.194216	60	N[C@@H]1CC[C@@H](c2ccc(Cl)c(Cl)c2)c2ccccc21	0.5806451612903226	Oc1ccc(Cl)cc1	0.5384615384615384
[NH3+]Cc1cccc(-c2cc(-c3ccccc3C3CCCCC3)ccc2C=Cc2ccc(C3CCCCC3)cc2C[NH3+])c1	0.7525264024734497	0.9711025953292848	-5.43913	3.301887333393097	556.8380000000003	0.6566103100776672	0.1478305608034134	0.0717064	0.1238527446985244	60	c1ccc2c(c1)[IH2+3]c1ccccc1-2	0.5	NNCC1CCCCC1	0.4117647058823529
CCc1c(Cl)ccc(CCN)c1-c1ccc(CCCN)cc1C	0.7345314025878906	0.4582515954971313	-3.91072	2.4316623210906982	330.9030000000001	0.0334484	0.175389	0.6580278277397156	0.133135	60	CCCCCCCCCc1ccc(B(O)O)cc1	0.44	Cc1cc(O)cc(C)c1Cl	0.5
CNCNNCNCC1CCCCC1CNc1ccc(NC)cc1NC	0.6384866833686829	0.0196862	-1.13685	3.9475406408309937	363.554	0.0133002	0.438359	0.4494331777095794	0.0989074	60	CCCCCCCCNc1cc[n+](CCCCCCCCCC[n+]2ccc(NCCCCCCCC)cc2)cc1	0.2962962962962963	NNCC1CCCCC1	0.5294117647058824
CC=Cc1ccc(-c2ccccc2)c(-c2ccc(C3CCCCC3)c(-c3cc(C(=N)N)ccc3C3CCCCC3C[NH3+])c2)c1	0.8056921362876892	0.9690263867378236	-4.7621	3.858449459075928	582.8560000000003	0.6854593753814697	0.0764519	0.1605167239904403	0.077572	60	N=C(N)c1ccc(-c2cc3ccc(C(=N)N)cc3[nH]2)cc1	0.5666666666666667	NNCC1CCCCC1	0.47058823529411764
C=CCCc1c(C=C)ccc(C=CC=Cc2ccccc2CC)c1O	0.740253	0.9390028715133668	-6.56288	2.964508354663849	330.4710000000001	0.3041484951972961	0.044533	0.04495	0.6063684225082397	60	O=c1cccccc1O	0.5	O=C(O)C(O)c1ccccc1	0.5
CNc1ccc(C[NH3+])c(-c2ccccc2-c2ccc(CNC3CC=CCC3)cc2-c2cnccc2N)c1	0.5911948084831238	0.8648797273635864	-3.6386	3.5984232425689697	490.6750000000003	0.231551	0.6014280915260315	0.1643974035978317	0.00262318	60	Nc1cc2ccccc2cc1N	0.6428571428571429	NNC(=O)c1ccncc1	0.47619047619047616
C=Cc1cc(N)c(C(=N)N)c(CCCN)c1C1CCCC(CN)C1S	0.5914084315299988	0.3043458461761474	-1.15078	4.499434113502502	361.5590000000001	0.1027005687355995	0.626707	0.1803223192691803	0.0902705	60	N=C(N)c1ccc(OCCCCCCCOc2ccc(C(=N)N)cc2)cc1	0.4583333333333333	NNCC1CCCCC1	0.35294117647058826
C=Cc1cccc(C=CC=Cc2ccc(O)c(C=CN)c2O)c1	0.7202121019363403	0.8490716814994812	-4.66711	3.1434261798858643	305.37700000000007	0.2081111073493957	0.1196582689881324	0.1105084121227264	0.5617222189903259	60	Oc1cc(O)cc(/C=C/c2c(O)cccc2O)c1	0.6086956521739131	Oc1ccc(Cl)cc1	0.38461538461538464
CC=Cc1c(C(=O)[O-])c(-c2cccc(C[NH3+])c2)cc(-c2ccccc2C2CCCCC2)c1-c1cccc(C[NH3+])c1	0.7621840238571167	0.9645741581916808	-4.33193	3.61583	531.7200000000004	0.6147241592407227	0.2114797830581665	0.1001569181680679	0.0736392	60	c1ccc2c(c1)[IH2+3]c1ccccc1-2	0.5	NCc1ccc(S(N)(=O)=O)cc1	0.45
CC(O)=Cc1ccc(-c2ccccc2C=CC(C)=CC[NH3+])c(-c2ccc(-c3ccccc3)cc2)c1	0.6873524188995361	0.8940969109535217	-5.87153	2.9152013063430786	458.6250000000002	0.4396012425422668	0.0990326	0.2352403700351715	0.2261257618665695	60	COc1ccc(/C=C/C(=O)NO)c(-c2ccc(-c3ccccc3)cc2)c1	0.525	Cc1c(CO)[n+]([O-])c2ccccc2[n+]1[O-]	0.4166666666666667
CCC=Cc1cc(C[NH3+])cc(C(C)=Cc2cc(CCCN)cc(C3CC3)c2)c1	0.6854715347290039	0.9221636652946472	-3.74002	3.281456410884857	375.58000000000015	0.2524010241031647	0.1400329619646072	0.2654397189617157	0.3421263098716736	60	CCCCCCCCc1ccc(CCC(N)(CO)CO)cc1	0.4137931034482758	CCCCCCCCCCCCCCCCCCCCCCO	0.38461538461538464
CCC=Cc1ccc(-c2cccc(N)c2N)c(C=CCNC[NH3+])c1	0.66514	0.8158637285232544	-2.73495	3.317540168762207	323.46400000000006	0.2396920770406723	0.3251471221446991	0.000201518	0.4349592924118042	60	Nc1cc2ccccc2cc1N	0.5714285714285714	Cc1cc(C)nc(NS(=O)(=O)c2ccc(N)cc2)n1	0.3333333333333333
CCc1cc(-c2ccc(C3CC3)c(C[NH3+])c2)ccc1-c1ccc(C2CC2)c(-c2ccccc2-c2ccccc2)c1	0.8697015047073364	0.9741456508636476	-5.37631	2.7948580980300903	520.7400000000002	0.461765	0.0159027	0.5164536237716675	0.00587838	60	c1ccc2c(c1)[IH2+3]c1ccccc1-2	0.5	CCN(CC)CCOC(=O)c1cccc(-c2ccccc2)c1O	0.41025641025641024
N=C(N)CCCCCCOCCCCCCNF	0.7949681282043457	0.0149579	-0.0504323	2.6850624084472656	261.38499999999993	0.0244121	0.2134673595428466	0.0671778	0.694943	60	N=C(N)c1ccc(OCCCCCCCOc2ccc(C(=N)N)cc2)cc1	0.4583333333333333	CCCCCCCCCCCCCCCCCCCCCCO	0.3076923076923077
CC=CC1C(CC)CCCC1c1nc(C(=N)N)c(C[NH3+])c(C(C)=CCC)c1CN	0.581559	0.8120772242546082	-2.30873	4.974121809005737	398.61900000000026	0.1375888139009475	0.6917839050292969	0.0704552	0.1001720950007438	60	N=C(N)c1ccc(OCCCCCCCOc2ccc(C(=N)N)cc2)cc1	0.3333333333333333	NNCC1CCCCC1	0.35294117647058826
CC=C(C)CCCCc1cc(C=CO)c(O)cc1CC	0.7754216194152832	0.7266871333122253	-3.97257	3.0118627548217773	274.40400000000005	0.3343183696269989	0.00113435	0.238379	0.4261681735515594	60	CCCCCCCCCCCCCc1cccc(O)c1C(=O)O	0.4516129032258064	CCCCCCCCCCCCCCCCCCCCCCO	0.38461538461538464
CCc1c(CCc2ccc[n+](-c3ccc(C[NH3+])c(F)c3C3CCCC3)c2)cccc1C(=N)N	0.5987690091133118	0.9338868260383606	-3.11286	3.488204300403595	446.61400000000026	0.0920871	0.4308453202247619	0.3466427028179168	0.1304248720407486	60	Cc1c2ccccc2c(CSC(=N)N)c2ccccc12	0.4642857142857143	NCc1ccc(S(N)(=O)=O)cc1	0.45
CCc1ccccc1C=Cc1c(O)cccc1-c1cc(N)cc(CC)c1CC	0.7066863179206848	0.9470568895339966	-6.2502	2.65552	371.5240000000002	0.1007072329521179	0.0240705	0.4285889863967895	0.4466332793235779	60	Oc1cc(O)cc(/C=C/c2c(O)cccc2O)c1	0.6521739130434783	Nc1ccc(S(N)(=O)=O)cc1	0.5294117647058824
C=Cc1cc(C2C(N)CCCC2C[NH3+])c(C=Cc2ccccc2CC)cc1O	0.7243912220001221	0.982147	-4.17835	4.33649	377.5520000000001	0.374136	0.0047348	0.1304429024457931	0.4906859397888183	60	Nc1cc2ccccc2cc1N	0.5714285714285714	Nc1ccc(C(=O)O)c(O)c1	0.45454545454545453
CCC=C(C)c1cc(NC)cc(C[NH3+])c1-c1cc(NC)c(C2CC2)cc1O	0.700945	0.9319970607757568	-4.24436	3.526383399963379	366.52900000000017	0.290155	0.0430783	0.1742809265851974	0.4924859702587127	60	Cc1cc(O)ccc1O	0.4705882352941176	Oc1ccc(Cl)cc1	0.38461538461538464
C=Cc1cc(-c2ccc(S)c(O)c2C[NH3+])c(C(C)C)c(C=C)c1O	0.7100231647491455	0.9328397512435912	-4.73084	3.925054609775543	342.4840000000001	0.2515722513198852	0.0426616	0.1578291952610016	0.5479369163513184	60	CC(C)c1c(O)cc(/C=C/c2ccccc2)cc1O	0.5	Oc1ccc(Cl)cc1	0.38461538461538464
C=C(C)c1cccc(C=Cc2cc(CCCN)c(C3CCC=CC3C[NH3+])cc2C(C)C)c1	0.65342	0.9700402617454528	-4.0254	4.214872658252716	429.67200000000014	0.413529	0.3893798291683197	0.0100666	0.1870249956846237	60	CC(C)c1c(O)cc(/C=C/c2ccccc2)cc1O	0.5769230769230769	CC(NNC(=O)c1ccccc1)c1ccccc1	0.37037037037037035
C=Cc1c(-[n+]2cccc(C[NH3+])c2)cc(-c2cccc(C[NH3+])c2C2CCNCC2)c(C(C)(C)C)c1Cl	0.5713992714881897	0.8989198803901672	-3.75068	4.13421	492.1310000000003	0.213502	0.5835381150245667	0.1681979745626449	0.0347619	60	O=C1C=C(Cl)C(=O)c2ccccc21	0.4285714285714285	Cc1cc(O)cc(C)c1Cl	0.4375
C=Cc1c(C=C(C)C)c(C2CC2)c(CCCC)c(F)c1C1CC1	0.5205413103103638	0.1949371993541717	-7.89008	3.197536528110504	312.47200000000004	0.2162732183933258	0.1564981490373611	0.1062310859560966	0.5209975242614746	60	CCCCCCCCCCCCCC[N+](C)(C)C	0.4	CCCCCCCCCCCCCCCCCCCCCCO	0.5384615384615384
C=Cc1ccc(-c2ncc(-c3cc(CC)cc(CC)n3)cc2CN)cc1C(C)=CC[NH3+]	0.5944674015045166	0.8033421039581299	-3.32862	3.421815872192383	413.58900000000017	0.0174254	0.4643093943595886	0.4443002641201019	0.0739649	60	Nc1cc2ccccc2cc1N	0.4285714285714285	CCc1cc(C(N)=S)ccn1	0.5185185185185185
CCC1=CC(CCc2ccc(-c3cc(C[NH3+])cc(-c4cccc(N(C)C)c4)c3)c(C(C)(C)O)c2)CCC1	0.5886217355728149	0.8532617688179016	-4.03228	3.751832187175751	497.7470000000003	0.00403728	0.2457939833402633	0.6580721139907837	0.0920966	60	CN(C)c1ccc(C(c2ccc(N(C)C)cc2)c2ccc(N(C)C)cc2)cc1	0.5294117647058824	NCc1ccc(S(N)(=O)=O)cc1	0.4
Cc1cc(N)ccc1-c1ccc(-c2ccccc2-c2cc(C[NH3+])ccc2C(C)C)c(C2CCCCC2)n1	0.6112704277038574	0.9223319888114928	-4.27903	2.9665355682373047	490.7150000000004	0.3919272720813751	0.295639	0.0858035	0.2266299426555633	60	Nc1cc2ccccc2cc1N	0.6428571428571429	NNCC1CCCCC1	0.47058823529411764
CC=Cc1ccc(CNCCC(=N)N)c(NCc2ccc(CC)cc2)c1CN	0.6418927311897278	0.5658104419708252	-1.39205	2.813745677471161	379.5520000000001	0.1611157953739166	0.3392297327518463	0.2700015902519226	0.2296528965234756	60	CCCCCCCCCc1ccc(B(O)O)cc1	0.4	NCc1ccc(S(N)(=O)=O)cc1	0.45
C=CCCNCCNCCCOCCC=CO	0.723618	0.00448922	-0.0222441	2.982684075832367	242.363	0.0898865	0.3626276850700378	0.2162106186151504	0.3312752544879913	60	C=C[C@@H](O)C#CC#C[C@@H](O)/C=C\CCCCCCC	0.2580645161290322	CC[C@@H](CO)NCCN[C@@H](CC)CO	0.23529411764705882
CCCc1cc(-c2cc(N)cc(C[NH3+])c2CN)c(C[NH3+])c(C(C)C)c1	0.6652774810791016	0.7847015857696533	-1.63484	3.735748052597046	342.531	0.2213919460773468	0.214138	0.00510276	0.5593668818473816	60	CCCCCCCCCc1ccc(B(O)O)cc1	0.36	CCCCCCC(C)NN	0.35
C=C(C)c1cc(C=CC)cc(C=C(C)C[NH3+])c1-c1cccc(-c2cccc(C[NH3+])c2C[NH3+])c1	0.747329	0.9485923051834106	-4.99525	4.090660095214844	440.65500000000014	0.6051287651062012	0.1301443427801132	0.0825888	0.182138	60	Oc1cc(O)cc(/C=C/c2c(O)cccc2O)c1	0.4782608695652174	CCN(CC)CCOC(=O)c1cccc(-c2ccccc2)c1O	0.358974
Oc1cc(-c2nccs2)cc(-c2ccccc2-c2ccc(CNc3cccc(-c4cccc5ccccc45)c3)cc2-c2ccccc2)c1	0.7712194323539734	0.879165	-7.36343	2.713970184326172	636.8200000000003	0.1442400515079498	0.0179492	0.7918242812156677	0.0459865	60	Nc1cc2ccccc2cc1N	0.5714285714285714	Oc1ccc(Cl)cc1	0.46153846153846156
CCCCCCc1c(F)c(O)cc(O)c1CCN	0.7817499041557312	0.601176	-1.79685	2.60276	255.333	0.2325229346752166	0.0260055	0.3063247501850128	0.4351468086242676	60	CCCCCCCCCCCCCC[N+](C)(C)C	0.5333333333333333	CCCCCCCCCCCCCCCCCCCCCCO	0.6923076923076923
CCC1CCC(OCC[NH3+])C(CCC(=O)NCOC[NH3+])C1N(C)C	0.6338218450546265	0.054817	0.1478807926177978	5.190802991390228	346.5160000000001	0.0711894	0.621234	0.1539486497640609	0.1536277681589126	60	CN(C)C(=S)SC(=S)N(C)C	0.3846153846153846	CN(C)CCOCC(=O)NC12CC3CC(CC(C3)C1)C2	0.4117647058823529
[NH3+]Cc1cc(-c2ccccc2-c2ccccc2-c2ccccc2)c(C2CCOC2)c(C2C=CCCC2)c1-c1ccc(C2CCCCC2)cc1	0.7450437545776367	0.9397956132888794	-5.53266	4.038466989994049	644.9230000000001	0.4636432826519012	0.000924156	0.4665193855762481	0.0689132	60	c1ccc2c(c1)[IH2+3]c1ccccc1-2	0.5	NNCC1CCCCC1	0.4117647058823529
CC=Cc1cc(C=CN)cc(-c2cccc(-c3cccc(N(C)C)c3)c2)c1C=CC	0.5873486995697021	0.854531	-6.18778	2.9428141117095947	394.5620000000001	0.0940475	0.1096169650554657	0.2518675625324249	0.5444679856300354	60	CN(C)c1ccc(C(c2ccc(N(C)C)cc2)c2ccc(N(C)C)cc2)cc1	0.5294117647058824	Nc1ccc(S(=O)(=O)c2ccc(N)cc2)cc1	0.375
CC(O)=Cc1cccc(-c2cccc(-c3ccccc3-c3ccccc3)c2NCC[NH3+])c1C[NH3+]	0.704636	0.8355455994606018	-4.34454	3.306382179260254	451.61400000000026	0.4978415966033935	0.0249303	0.2724481523036957	0.2047798931598663	60	c1ccc2c(c1)[IH2+3]c1ccccc1-2	0.5	CCN(CC)CCOC(=O)c1cccc(-c2ccccc2)c1O	0.41025641025641024
C=Cc1cc(CC)cc(CCCC)c1-c1ccc(C2CC2)cc1C=CC[NH3+]	0.6730331182479858	0.9438780546188354	-5.25373	3.3096845149993896	360.5650000000001	0.1939354389905929	0.0861693	0.2061626017093658	0.5137326717376709	60	CCCCCCCCCc1ccc(B(O)O)cc1	0.48	CCCCCCCCCCCCCCCCCCCCCCO	0.46153846153846156
C=C(C)C=CCCc1cc(C=CC=CC=CC)c(C[NH3+])c(NC)c1	0.6172502040863037	0.5788438320159912	-3.3926	3.858088433742523	323.504	0.4738264977931976	0.0908361	0.0925263	0.3428110778331756	60	Oc1c(I)cc(I)cc1I	0.4285714285714285	Cc1cc(O)cc(C)c1Cl	0.3125
N=C(N)c1cc(-c2cc(-c3ccc(C[NH3+])cc3NCc3ccc4ccccc4c3)ccc2C[NH3+])ccc1-c1ccc[nH+]c1	0.7213021516799927	0.8771135807037354	-3.04669	3.8139296174049377	565.7450000000002	0.7033687233924866	0.0345728	0.1076191365718841	0.154439	60	Nc1cc2ccccc2cc1N	0.7142857142857143	Cc1cc(NCCCCCCCCCCNc2cc(C)nc3ccccc23)c2ccccc2n1	0.3548387096774194
C=Cc1ccccc1-c1ccc(C[NH3+])cc1-c1cc(CC)cc(-c2ccc(C[NH3+])c(CC)c2)c1	0.726978	0.9631262421607972	-5.6042	3.2745561599731445	448.6540000000003	0.4628319442272186	0.1142806485295295	0.2312893271446228	0.1915980577468872	60	c1ccc2c(c1)[IH2+3]c1ccccc1-2	0.5	O=C(O)C(O)c1ccccc1	0.3888888888888889
C=Cc1cc(-c2cccc(N)c2)cc(-c2ccc(C=C(C)O)c(CC)c2)c1C[NH3+]	0.6173723936080933	0.8464475274085999	-3.91671	3.2759809494018555	385.5310000000002	0.2700383365154266	0.1430415213108062	0.0566706	0.5302495360374451	60	Nc1cc2ccccc2cc1N	0.5	Nc1ccc(C(=O)O)c(O)c1	0.5
CCCC=CC1C(N)CC(NCc2ccccc2CN)CC1CN	0.6573147177696228	0.1075449660420417	-0.997357	3.983683407306671	330.5200000000001	0.00497614	0.3973965644836426	0.265539	0.3320880234241485	60	Nc1cc2ccccc2cc1N	0.4285714285714285	NCc1ccc(S(N)(=O)=O)cc1	0.35
CCc1ccc(C[NH3+])c(C=Cc2c(-c3ccccc3)ccc(-c3cc[nH]c3)c2-c2cccc(C(=N)N)c2)c1	0.8179383277893066	0.942354	-4.49049	3.222626984119416	497.6660000000002	0.7564263939857483	0.1332714855670929	0.0491753	0.0611268	60	N=C(N)c1ccc(OCCCCCCCOc2ccc(C(=N)N)cc2)cc1	0.5416666666666666	CCc1cc(C(N)=S)ccn1	0.48148148148148145
CNc1cc(CNCCC=CCNN)cc(NC)c1C(=N)N	0.6902933120727539	0.00314017	-0.133741	3.3668107390403748	305.43000000000006	0.0466087	0.3776517212390899	0.0240291	0.5517104864120483	60	Cc1cc(O)cc(C)c1O	0.4285714285714285	Cc1cc(O)cc(C)c1Cl	0.4375
C=CC=Cc1c(O)ccc(-c2ccc(C=C)cc2O)c1-c1cccc(CC)c1	0.7683761715888977	0.9426199197769164	-6.78346	2.826449155807495	368.4760000000001	0.511315	0.0300087	0.0642354	0.3944407701492309	60	Oc1cc(O)cc(/C=C/c2c(O)cccc2O)c1	0.6086956521739131	NCc1ccc(S(N)(=O)=O)cc1	0.4
C=Cc1c(F)c(CCCCCCN)cc(Cl)c1CC	0.6267968416213989	0.2739503085613251	-4.47671	2.746865332126617	283.81800000000004	0.0779763	0.3219306170940399	0.2641151249408722	0.3359779715538025	60	CCCCCCC[NH2+3](CC)(CC)CCCCc1ccc(Cl)cc1	0.3666666666666666	CCCCCCCCCCCCCCCCCCCCCCO	0.38461538461538464
C=CC1C(C[NH3+])CCCC1C(C)=CCCc1cc(C(=N)N)ccc1C1CCC(C[NH3+])CC1	0.6026631593704224	0.8779833912849426	-2.08882	4.78794	438.7040000000003	0.2203399688005447	0.4434256553649902	0.1310702860355377	0.2051640748977661	60	N=C(N)c1ccc(OCCCCCCCOc2ccc(C(=N)N)cc2)cc1	0.5416666666666666	NNCC1CCCCC1	0.4117647058823529
N=C(N)C1CC(CCC[NH3+])CCC1c1cccc(-c2cccc(-c3ccc(-c4ccc[n+](C[NH3+])c4)cc3)c2)c1	0.7096536159515381	0.9542661309242249	-3.32767	4.355971872806549	520.7450000000002	0.5947192311286926	0.1647705286741256	0.0371822	0.2033280581235885	60	Nc1cc2ccccc2cc1N	0.4285714285714285	[O-][n+]1cc[n+]([O-])c2ccccc21	0.4
C=Cc1cc(C2CCC(c3ccc(C[NH3+])cc3)CC2)c(C[NH3+])cc1-c1ccc(-c2ccccc2CN)cc1	0.7437175512313843	0.9794008135795592	-3.78768	3.283912777900696	503.73400000000026	0.5497738718986511	0.2307505309581756	0.0990095	0.1204661503434181	60	Nc1cc2ccccc2cc1N	0.5	NCc1ccc(S(N)(=O)=O)cc1	0.45
CCc1cc(C(=N)N)c(C[NH3+])c(-c2cccc(C3CC(C[NH3+])CCC3CCC[NH3+])c2)c1	0.6465553641319275	0.8695098161697388	-1.20757	4.87836	424.65700000000027	0.1805285960435867	0.6828680634498596	0.0064318	0.1301715224981308	60	N=C(N)c1ccc(OCCCCCCCOc2ccc(C(=N)N)cc2)cc1	0.4583333333333333	CCc1cc(C(N)=S)ccn1	0.4074074074074074
C[SH+]c1c(-c2cn[nH]c2)c(C2=CCCCC2)cc(-c2ccccc2C(=N)N)c1C1CCCC(c2cccc(CN)c2)C1	0.5497779250144958	0.7860110402107239	-3.92362	4.346956968307495	576.8340000000001	0.359244	0.4494146704673767	0.1074513718485832	0.0838903	60	N=C(N)c1ccc(OCCCCCCCOc2ccc(C(=N)N)cc2)cc1	0.5	NCc1ccc(S(N)(=O)=O)cc1	0.55
CNc1cc(-c2ccc(C3CCCC(C4CCC(C[NH3+])C(c5ccccc5)C4)C3)cc2C[NH3+])ccc1C(=O)O	0.6994343400001526	0.9705622792243958	-4.75757	4.483591377735138	527.7530000000003	0.4534587264060974	0.2256862670183181	0.2703158259391784	0.0505392	60	O=c1cccccc1O	0.5	Nc1ccc(C(=O)O)c(O)c1	0.5454545454545454
CC(=CCCc1ccccc1-c1ccc(COc2ccc(-c3ccccc3)c(C3CCCCC3)c2)cc1)C[NH3+]	0.7335585951805115	0.9711049795150756	-5.5332	2.752763509750366	516.7490000000004	0.0720866	0.0664201	0.7754921913146973	0.0860012	60	Cc1ccc(-c2ccc(F)cc2COc2ccc(CCC(=O)O)cc2)cc1	0.5555555555555556	Cc1c(CO)[n+]([O-])c2ccccc2[n+]1[O-]	0.4166666666666667
CCNc1c(CCC2CC2)c(C)c(N)c(O)c1C[NH3+]	0.7053369283676147	0.2575324177742004	-2.11917	3.5699596405029297	264.3929999999999	0.1106811761856079	0.1826098412275314	0.1517425030469894	0.5549664497375488	60	Cc1cc(O)cc(C)c1O	0.4285714285714285	NNCC1CCCCC1	0.4117647058823529
[NH3+]CC=CCCc1cc(Cl)c(O)c(-c2ccc(O)c(O)c2)c1	0.7211081385612488	0.8385264873504639	-3.07229	3.074341058731079	320.79600000000005	0.1630749106407165	0.0158809	0.0476865	0.7733577489852905	60	Oc1c(O)c(Cl)c(Cl)c(Cl)c1Cl	0.6	Oc1ccc(Cl)cc1	0.5384615384615384
C=Cc1cc(C[NH3+])cc(C2CCCCC2C[NH3+])c1C=Cc1cc(CC)ccc1C1CCCCC1	0.6868875622749329	0.9592085480690002	-5.26081	4.439969539642334	458.7340000000003	0.5557295680046082	0.4079756438732147	0.0109733	0.0253216	60	CCN(CC=Cc1ccc(C2CCCCC2)c(Cl)c1)C1CCCCC1	0.5	NNCC1CCCCC1	0.4117647058823529
C=Cc1cc(C=CC=CO)cc(C[NH3+])c1CCc1cc(C[NH3+])ncn1	0.5942521095275879	0.2193101793527603	-1.44668	4.275415480136871	338.45500000000004	0.1237207874655723	0.0170599	0.2874077558517456	0.5718115568161011	60	Oc1cc(O)cc(/C=C/c2ccc(Br)cc2)c1	0.3636363636363636	CCc1cc(C(N)=S)ccn1	0.2962962962962963
CC(=CC[NH3+])CNC=COCc1cc(N)cc(CCN)c1	0.5640462636947632	0.0320462	-0.919957	3.8308607935905457	291.41900000000004	0.1739098131656646	0.4949051737785339	0.2093589752912521	0.1218260303139686	60	Cc1cc(O)cc(C)c1O	0.4285714285714285	Nc1ccc(C(=O)O)c(O)c1	0.4090909090909091
CCCNCNc1cnc(C(=N)N)c(-c2c(C[NH3+])ccc(C(=N)N)c2CN)c1	0.6602473258972168	0.2102159857749939	-0.630318	3.739543914794922	384.5120000000001	0.0246908	0.6466756463050842	0.2882306575775146	0.0404029	60	N=C(N)c1ccc(OCCCCCCCOc2ccc(C(=N)N)cc2)cc1	0.4583333333333333	CCc1cc(C(N)=S)ccn1	0.4444444444444444
C=Cc1ccc(-c2cccc(-c3ccc(-c4c(C(C)C)cc(C[NH3+])c(C=CC)c4CN)cc3)c2)cc1	0.7190071940422058	0.9785926342010498	-5.87222	3.121961534023285	473.6840000000002	0.5062304735183716	0.1656200140714645	0.1586753278970718	0.169474	60	CC(C)c1c(O)cc(/C=C/c2ccccc2)cc1O	0.4615384615384615	NCc1ccc(S(N)(=O)=O)cc1	0.45
CCc1cccc(-c2ccc(-c3cc(-c4ccccc4)cc(-c4ccnc(-c5ccccc5C(C)=Cc5ccccc5)n4)c3)cn2)c1	0.6669939160346985	0.5442039966583252	-6.5612	2.763207495212555	605.7850000000002	0.2486972212791443	0.014078	0.6568857431411743	0.080339	60	O=C1C(=O)c2ncccc2-c2cccnc21	0.5263157894736842	CCc1cc(C(N)=S)ccn1	0.5185185185185185
CCc1c(N)cc(C2CC2)c(CC)c1C1CCCC(c2cccc(C[NH3+])c2C)C1	0.5553058385848999	0.8382628560066223	-4.84601	3.984058380126953	391.6230000000001	0.1908157169818878	0.3034696877002716	0.1368443369865417	0.3688702583312988	60	Nc1cc2ccccc2cc1N	0.5714285714285714	NNCC1CCCCC1	0.35294117647058826
CNc1cc(C=CCN)c(-c2ccc3ccccc3c2)c(-c2cccc(N(C)C)c2-c2cccc(C(=N)N)c2)c1	0.6176074743270874	0.8312893509864807	-4.83139	3.015555620193481	525.7000000000003	0.0810567	0.2397473752498626	0.5684469938278198	0.1107489243149757	60	Nc1cc2ccccc2cc1N	0.7142857142857143	CC(NNC(=O)c1ccccc1)c1ccccc1	0.4074074074074074
CNCc1ccccc1C1CC(CCC2CC=CCC2)CC(C2CC(C[NH3+])CC(c3ccccc3)C2)O1	0.5601412653923035	0.6974588632583618	-4.42476	4.76953	501.7790000000003	0.4223070442676544	0.2357383817434311	0.2614731788635254	0.0804814	60	CCCCCCCCCCCCCCCCCC[N+](C)(C)Cc1ccccc1	0.4230769230769231	NNCC1CCCCC1	0.35294117647058826
CCc1cc(C2CCC(NCC(=N)N)C(C)C2P(=O)(O)O)ccc1CNCN	0.6483128070831299	0.1429076939821243	-0.11156	4.498530745506287	411.48700000000014	0.0378377	0.6817138195037842	0.2087896913290023	0.0716588	60	Cc1cc(O)cc(C)c1O	0.4285714285714285	C[C@@H]1O[C@@H]1P(=O)(O)O	0.5625
Cc1c(CN)ccc(C=Cc2ccc(N)cc2CCCl)c1C[NH3+]	0.668452	0.7551474571228027	-2.69874	3.2947	330.88300000000004	0.1815654933452606	0.168959	0.0867314	0.5627439022064209	60	Nc1cc2ccccc2cc1N	0.4285714285714285	Nc1ccc(S(=O)(=O)c2ccc(N)cc2)cc1	0.4375
CCc1cc(-c2ccc(N)cc2-c2ccc(NC)cc2C2CCCN2)cc(C[NH3+])c1-c1cc[nH]n1	0.6896982789039612	0.8195714354515076	-2.8417	3.96775	467.64100000000025	0.2625685632228851	0.0679498	0.6430833339691162	0.0263983	60	Nc1cc2ccccc2cc1N	0.5	Nc1ccc(S(=O)(=O)c2ccc(N)cc2)cc1	0.5
CCCCCCCNC(C)=O	0.9177224040031432	0.0018471	-1.68302	1.5954219698905945	157.257	0.0585614	0.0415848	0.1049581468105316	0.7948956489562988	60	CCCCCCCCCCCCCC[N+](C)(C)C	0.5333333333333333	CCCCCCCCCCCCCCCCCCCCCCO	0.6923076923076923
C=Cc1c(C[NH3+])cccc1-c1ccc(-c2cc(-c3ccccc3)c(-c3cccc(CN)c3)cc2N)cc1	0.7895914912223816	0.9378620982170104	-5.15929	2.864879846572876	482.6510000000002	0.5335829257965088	0.0492172	0.299852	0.1173478290438652	60	Nc1cc2ccccc2cc1N	0.6428571428571429	NCc1ccc(S(N)(=O)=O)cc1	0.55
CCc1c(-c2cccc(C[NH3+])c2)ccc(NC)c1C=CNCCCC[NH3+]	0.6387647986412048	0.714483	-1.79601	3.765307605266571	354.54200000000014	0.2046830058097839	0.4170914888381958	0.2024151235818863	0.1758103817701339	60	Oc1cc(O)cc(/C=C/c2c(O)cccc2O)c1	0.391304	Cc1cc(NCCCCCCCCCCNc2cc(C)nc3ccccc23)c2ccccc2n1	0.3870967741935484
NCNCCC=CC=CCCCCC[NH3+]	0.784178	0.1786698251962661	0.104214	3.841060698032379	212.3609999999999	0.0726739	0.3158042132854461	0.1733196228742599	0.438202	60	CCCCCCCCCCCCC/C=C/C(O)C(N)CO	0.3214285714285714	CCCCCCC(C)NN	0.25
CC(C)CCc1c[nH]c(C=Cc2cc(C3CC3)ccc2-c2ccc(-c3ccccc3)c(-c3ccccc3)c2)c1	0.7243576645851135	0.9097	-6.60413	2.7290860414505005	507.7210000000002	0.2688294947147369	0.0520555	0.5379703044891357	0.1411447077989578	60	CC(C)(c1ccc(O)c(-c2ccccc2)c1)c1ccc(O)c(-c2ccccc2)c1	0.4615384615384615	O=C(O)C(O)c1ccccc1	0.3888888888888889
CCCCC=Cc1ccc(O)c(C=CN)c1CON	0.78923	0.5800753831863403	-2.86119	3.323828876018524	262.35299999999995	0.0570525	0.0450541	0.2420463413000106	0.6558470726013184	60	Cc1cc(O)ccc1O	0.5294117647058824	CCCCCCCCCCCCCCCCCCCCCCO	0.5384615384615384
CCCC=CCCCCCCC=CF	0.8002394437789917	0.0313009	-5.58771	2.692841351032257	198.325	0.0327857	0.1951581239700317	0.1826205104589462	0.5894356966018677	60	CCCCC/C=C\C/C=C\C/C=C\C/C=C\CCCC(=O)O	0.44	CCCCCCCCCCCCCCCCCCCCCCO	0.46153846153846156
NCc1cc(-c2cc(C[NH3+])cc(C3CCCC(Cl)C3)c2CN)cc(C[NH3+])c1C1CCCCC1	0.617597	0.9293638467788696	-3.36095	4.514644920825958	471.1330000000004	0.3637042939662933	0.4785986840724945	0.00632958	0.1513674259185791	60	CCN(CC=Cc1ccc(C2CCCCC2)c(Cl)c1)C1CCCCC1	0.3571428571428571	NNCC1CCCCC1	0.47058823529411764
C=Cc1cc(C)c(CCOCC2C=C(C(=N)N)CCC2C(=N)N)c(CN)c1	0.6482957601547241	0.3365461826324463	-0.237122	4.3394065499305725	369.51300000000015	0.0348874	0.5799053311347961	0.1933226734399795	0.1918846517801284	60	Cc1cc(O)cc(C)c1O	0.5	Cc1cc(O)cc(C)c1Cl	0.4375
CCc1c(C)cc(CN)c(-c2ccccc2C=CC2CCCCC2)c1CNC(=N)N	0.5788968801498413	0.6926797032356262	-3.44121	3.0532267093658447	404.6020000000003	0.2423824369907379	0.3626813888549804	0.169985	0.2249513566493988	60	Cc1c2ccccc2c(CSC(=N)N)c2ccccc12	0.5357142857142857	NNCC1CCCCC1	0.5294117647058824
[NH3+]Cc1cccc(-c2c(-c3cc(C[NH3+])c4ccccc4c3)cccc2C2CCC(CNC3CCCCC3)CC2C[NH3+])c1	0.7170147895812988	0.9477618336677552	-3.70673	4.536553740501404	563.8540000000004	0.4913749098777771	0.301411	0.1879162788391113	0.0192975	60	Nc1cc2ccccc2cc1N	0.5714285714285714	NNCC1CCCCC1	0.5882352941176471
CCC1CCC(c2c(C[NH3+])ccc(C=CC=Cc3ccc[nH+]c3)c2O)C(N)C1	0.5436297059059143	0.926655	-3.41648	5.088874757289887	379.5480000000001	0.0942355	0.5239778161048889	0.0935113	0.2882754206657409	60	Cc1cc(O)cc(C)c1O	0.4285714285714285	Oc1ccc(Cl)cc1	0.38461538461538464
CCc1c(-c2ccc3ccccc3c2)cccc1-c1cc(-c2ccc(C3CCC(NC)CC3)cc2)ccc1C1CCC(N)N1	0.6524384617805481	0.8941016793251038	-4.5878	3.677565574645996	579.8320000000001	0.2462137341499328	0.104993	0.5505481362342834	0.0982451	60	Nc1cc2ccccc2cc1N	0.7142857142857143	Cc1cc(NCCCCCCCCCCNc2cc(C)nc3ccccc23)c2ccccc2n1	0.3548387096774194
CC(=O)c1cccc(-c2ccccc2C[NH3+])c1-c1cc(C=CC2CCC=CC2c2ccc3ccccc3c2)cc(CN)c1	0.6784128546714783	0.9753621816635132	-4.47067	4.032640695571899	563.7650000000001	0.4513982534408569	0.3101068437099457	0.1643002480268478	0.0741946	60	Nc1cc2ccccc2cc1N	0.7142857142857143	NCc1ccc(S(N)(=O)=O)cc1	0.6
CCc1cc(C2CCCCC2)c(-c2ccccc2)c(C2CC2)c1C(C)=Cc1cccc(C[NH3+])c1CC	0.8059948682785034	0.9502732157707214	-5.65595	3.224780261516571	478.7440000000004	0.7034825086593628	0.0110077	0.1056997403502464	0.1798101067543029	60	O=c1cccccc1O	0.5	O=C(O)C(O)c1ccccc1	0.4444444444444444
N=Cc1ccc(C=Cc2cccc(-c3ccccc3)c2)c(-c2ccc(COCl)c(O)c2)c1	0.6730100512504578	0.8783189654350281	-6.42006	2.803409516811371	439.9420000000002	0.1413360387086868	0.1249485239386558	0.5590541362762451	0.174661	60	Oc1cc(O)cc(/C=C/c2c(O)cccc2O)c1	0.6521739130434783	Oc1ccc(Cl)cc1	0.5384615384615384
N=C(N)c1cn(OCC2CC(CN)CCC2CCC[NH3+])nc1-c1ccccc1C[NH3+]	0.6377098560333252	0.705371	-0.538019	4.921908318996429	415.5860000000001	0.1057833358645439	0.6854646801948547	0.0346529	0.1740990877151489	60	N=C(N)c1ccc(OCCCCCCCOc2ccc(C(=N)N)cc2)cc1	0.5	[O-][n+]1cc[n+]([O-])c2ccccc21	0.4
CC=CC1CCC(c2cccc(CCC(C)=O)c2)C(C2C(C[NH3+])CCC(c3cc[nH]c3)C2C2CCCCC2)C1	0.4430953562259674	0.865345	-5.38338	5.0402350425720215	529.8330000000002	0.188302	0.656089	0.0971641	0.0584446	60	CC(=O)O[Pt](N)(Cl)(Cl)(NC1CCCCC1)OC(C)=O	0.4137931034482758	NNCC1CCCCC1	0.4117647058823529
N=C(N)c1c(Cl)cc(C2CCCC(c3c(-c4ccccc4)n[nH]c3C3CCCCC3)C2)cc1C=CC1CCCCC1	0.6222455501556396	0.8634440302848816	-4.5923	3.906870841979981	569.2370000000001	0.4720983207225799	0.418666	0.0741506	0.035085	60	Nc1cc2ccccc2cc1N	0.5	Oc1ccc(Cl)cc1	0.46153846153846156
Cc1ccc(-c2ccc(C[NH3+])c(-c3cccc(C[NH3+])c3)c2-c2ccccc2C[NH3+])c(C(C)C)c1	0.7296410202980042	0.9419656991958618	-4.66782	3.54222	452.6660000000002	0.6079641580581665	0.1336816549301147	0.0311671	0.2271870970726013	60	c1ccc2c(c1)[IH2+3]c1ccccc1-2	0.5	CCN(CC)CCOC(=O)c1cccc(-c2ccccc2)c1O	0.3333333333333333
NCc1cccc(-c2cccc(-c3ccc(C4CCCOC4)c(C(=O)[O-])c3)c2CN)c1-c1ccc(C[NH3+])cc1	0.6935077905654907	0.9188263416290284	-2.6182	3.781530141830444	521.6610000000004	0.3865245282649994	0.5156077742576599	0.0955909	0.00227677	60	CC(=O)c1cc2c(o1)C(=O)c1ccccc1C2=O	0.4285714285714285	NCc1ccc(S(N)(=O)=O)cc1	0.6
CCC=CC=Cc1c(CC)cccc1-c1c(C(C)C)ccc(C)c1C[NH3+]	0.6678126454353333	0.8994792699813843	-5.61638	3.318621635437012	348.5540000000001	0.3008385300636291	0.134537	0.00138608	0.5632380247116089	60	c1ccc2c(c1)[IH2+3]c1ccccc1-2	0.4285714285714285	NCc1ccc(S(N)(=O)=O)cc1	0.35
N=C(N)c1cccc(C2=CC(C[NH3+])C(C[NH3+])CC2)c1-c1cc(-c2cnn(-c3ccccc3C3CCCC3)c2)[nH]n1	0.6295064687728882	0.8353319764137268	-2.1992	4.585458993911743	536.7280000000003	0.243652	0.643616	0.1116762608289718	0.00105577	60	Nc1cc2ccccc2cc1N	0.5	C1N2CN3CN1CN(C2)C3	0.5
Cc1cc(-c2ccc(Cl)c(-c3cc(C)cc(F)c3-c3cccc4ccccc34)c2)cc(C(C)C)c1	0.6854091882705688	0.5624632835388184	-8.37316	2.387223482131958	479.0380000000002	0.2537232041358948	0.00686897	0.5856934189796448	0.1537143886089325	60	Nc1cc2ccccc2cc1N	0.5714285714285714	Cc1cc(O)cc(C)c1Cl	0.4375
CNCNc1cc(C=CC2CCC(C[NH3+])CC2C[NH3+])nc([SH+]C)c1C(=N)N	0.6401321291923523	0.430658	0.1791765689849853	5.817676544189453	394.613	0.0891295	0.6392896175384521	0.0516246	0.2199563384056091	60	N=C(N)c1ccc(OCCCCCCCOc2ccc(C(=N)N)cc2)cc1	0.375	NNCC1CCCCC1	0.4117647058823529
C=Cc1ccccc1CCc1ccc(C=CC=C(C)c2cccc(CC)c2)cc1CC	0.5820016264915466	0.7162790298461914	-6.88685	2.6485	406.6130000000002	0.3867885768413543	0.0279683	0.0473589	0.5378841757774353	60	O=C(C=Cc1ccccc1O)c1ccccc1	0.5	O=C(O)C(O)c1ccccc1	0.4444444444444444
Nc1cccc(-c2ccc(CNc3ccccc3-c3ccc(C4CC4)c(C4CCCCC4)c3)cc2C[NH3+])c1	0.7006112933158875	0.9528170824050904	-4.60631	2.8490355014801025	502.72600000000045	0.1783372610807418	0.1555702984333038	0.5600071549415588	0.1060852631926536	60	Nc1cc2ccccc2cc1N	0.5714285714285714	NNCC1CCCCC1	0.5294117647058824
CCc1cccc(-c2cc(C3CC3)cc(-c3ccc(C[NH3+])c(C[NH3+])c3-c3ccccc3)c2C)c1	0.5615285634994507	0.9446650743484496	-5.21402	3.1875399351119995	448.65400000000017	0.2701706886291504	0.3737891316413879	0.1157301291823387	0.2403100579977035	60	CCCCCCCCCCCCCCCCCC[N+](C)(C)Cc1ccccc1	0.5	CCN(CC)CCOC(=O)c1cccc(-c2ccccc2)c1O	0.38461538461538464
[NH3+]Cc1cc(-c2cc(-c3ccc(C4CCCCC4C[NH3+])cc3C[NH3+])c3ccccc3c2)c(C[NH3+])cc1-c1ccccc1	0.615646	0.9583997130393982	-3.94854	4.541548550128937	558.8140000000003	0.3420288264751434	0.5203702449798584	0.096815	0.040786	60	Nc1cc2ccccc2cc1N	0.5714285714285714	Cc1cc(NCCCCCCCCCCNc2cc(C)nc3ccccc23)c2ccccc2n1	0.3548387096774194
[NH3+]Cc1ccc(-c2cc(C3CCCC(c4cc(C5=CCCCC5)cc5ccccc45)C3)ccc2-[n+]2cccc(-c3ccc[nH+]c3)c2)cc1C[NH3+]	0.6459618210792542	0.9740990400314332	-4.39534	4.973296761512756	658.9340000000002	0.4323812127113342	0.3659484982490539	0.140153	0.0615173	60	Nc1cc2ccccc2cc1N	0.5714285714285714	[O-][n+]1cc[n+]([O-])c2ccccc21	0.4666666666666667
NCCc1ccc(C[NH3+])c(C2C(CN)CC(C[NH3+])CC2CNC2CCNC2)c1	0.6294332146644592	0.4865683615207672	-0.319868	5.112802743911743	390.6200000000002	0.098066	0.6474674940109253	0.0425752	0.2118913531303405	60	Nc1cc2ccccc2cc1N	0.4285714285714285	NNCC1CCCCC1	0.47058823529411764
C=Cc1cc(-c2ccc(-c3ccccc3)cc2)cc(-c2c(C3CCCCC3)ccc(C[NH3+])c2C[NH3+])c1C[NH3+]	0.8133054971694946	0.9634370803833008	-5.08312	3.629939734935761	504.7420000000005	0.7300218343734741	0.1022251918911933	0.0726595	0.0950934	60	Nc1cc2ccccc2cc1N	0.4285714285714285	NNCC1CCCCC1	0.4117647058823529
CNCCc1c(O)cc(Cl)cc1C=CNCc1cccc(C)n1	0.6394148468971252	0.0545037	-2.89546	2.898085057735443	331.84700000000004	0.0880454	0.0347488	0.2435896694660186	0.6336161494255066	60	Cc1cc(O)ccc1O	0.5294117647058824	Oc1ccc(Cl)cc1	0.6153846153846154
CC(=CCCCNCCCOF)CNC=N	0.7469236850738525	0.00486115	-0.971338	3.7567025423049927	231.31500000000003	0.0219288	0.3448701798915863	0.2597247958183288	0.3734762370586395	60	CC(C)=CCC/C(C)=C/CNCCNC1[C@H]2C[C@@H]3C[C@@H](C[C@H]1C3)C2	0.2972972972972973	CCCCCCCCCCCCCCCCCCCCCCO	0.3076923076923077
CCC=Cc1cccc(-c2cccc(-c3cccc(-c4ccc(-c5ccc(Cl)c(-c6ccc7ccccc7c6)c5)cc4)c3)c2)c1	0.6583091020584106	0.8163262605667114	-7.60141	2.458628714084625	597.2010000000002	0.2377194911241531	0.1092824935913086	0.5306807160377502	0.1223173215985298	60	Nc1cc2ccccc2cc1N	0.6428571428571429	Oc1ccc(Cl)cc1	0.38461538461538464
CCC=CC=Cc1ccc(O)c(S)c1CNC=CNC	0.5562882423400879	0.3020585179328918	-3.04951	3.748031497001648	290.432	0.2879736721515655	0.2751878499984741	0.0680738	0.3687646090984344	60	Cc1cc(O)ccc1O	0.5294117647058824	Oc1ccc(Cl)cc1	0.46153846153846156
CCC1CCC(C2CC(c3ccc(CN)cc3)C(C[NH3+])CC2N)C(C2CCCC(C[NH3+])C2)C1	0.6031685471534729	0.8663520216941833	-3.03782	5.1535197496414185	456.7630000000004	0.33035	0.4405331015586853	0.0878454	0.1412717550992965	60	N[C@@H]1CC[C@@H](c2ccc(Cl)c(Cl)c2)c2ccccc21	0.3225806451612903	NCc1ccc(S(N)(=O)=O)cc1	0.55
N=C(N)c1cccc(C2CCC(C(=N)N)CC2)c1C1CCCCC1c1c(C(=O)O)ccc(C[NH3+])c1C[NH3+]	0.5176407694816589	0.6685435175895691	-2.59915	4.477936208248138	506.69500000000033	0.2090319395065307	0.5686256289482117	0.0668836	0.1554587930440902	60	O=C(Nc1cccc(NC(=O)c2cccc(O)c2O)c1)c1cccc(O)c1O	0.4444444444444444	Nc1ccc(C(=O)O)c(O)c1	0.5454545454545454
C=Cc1ccccc1-c1ccc(-c2ccccc2)c(C2CCCC(c3ccc(OCc4ccc[nH]4)c(-c4ccccc4)c3)C2)c1	0.6348018050193787	0.9278734922409058	-7.47333	3.545083224773407	585.7910000000003	0.3416852653026581	0.2197889685630798	0.385097	0.053429	60	c1ccc2c(c1)[IH2+3]c1ccccc1-2	0.5	O=C(O)C(O)c1ccccc1	0.3888888888888889
C=Cc1cnn(-c2c(C=CC3CC3)c(C)cc(OCCN)c2C2CC2)c1	0.5025191903114319	0.548171	-4.49637	3.2769030928611755	349.4780000000001	0.00170334	0.5898966193199158	0.1151914224028587	0.2932086288928985	60	Cc1cc(O)cc(C)c1O	0.4285714285714285	COc1cc(C)c(Cc2cnc(N)nc2N)cc1OC	0.4117647058823529
CCCCc1c(Cl)c(OCC)cc(NCC)c1CN	0.7153875827789307	0.0635472	-3.28847	2.6095855832099915	284.831	0.0239068	0.2123196125030517	0.309584	0.4541897475719452	60	CCCCCCCCCCCCCC[N+](C)(C)C	0.4666666666666667	Cc1cc(O)cc(C)c1Cl	0.5
NCc1cc(-c2ccc(-c3ccccc3)cc2)cc(-c2ccccc2)c1-c1cc(O)cc(O)c1N1CCNCC1	0.69775	0.8642137050628662	-6.1216	2.717065989971161	527.6680000000002	0.2042605727910995	0.0511816	0.5926426649093628	0.1519151329994201	60	O=C1c2ccccc2C(=O)c2c(O)cc(O)cc21	0.6	Oc1ccc(Cl)cc1	0.46153846153846156
C=Cc1c(C)cc(-c2cccc(-c3cccc(CNc4c[nH]c(CN)c4)c3)c2)cc1-c1ccccc1	0.7017175555229187	0.8936211466789246	-5.7684	2.7283114194869995	469.6320000000002	0.4355291128158569	0.0593462	0.269584	0.2355411201715469	60	Nc1cc2ccccc2cc1N	0.5714285714285714	NCc1ccc(S(N)(=O)=O)cc1	0.5
C=C(C)C1CCN(c2cc(-c3ccc(CN)cc3-c3ccccc3N)cc(C3CC3)c2C2CCCC2)C1	0.6301625370979309	0.7674948573112488	-5.2585	3.349712193012237	491.7230000000004	0.2372181713581085	0.0453304	0.5094472765922546	0.2080041617155075	60	Nc1cc2ccccc2cc1N	0.6428571428571429	NCc1ccc(S(N)(=O)=O)cc1	0.5
CNc1ccccc1CNC1CCC(NC)CC1NCCCCOC(=N)N	0.6945912837982178	0.0206657	0.3251094818115234	3.751178801059723	376.5490000000002	0.0101163	0.5679019093513489	0.2934680879116058	0.1285137236118316	60	N=C(N)c1ccc(OCCCCCCCOc2ccc(C(=N)N)cc2)cc1	0.5416666666666666	Cc1cc(NCCCCCCCCCCNc2cc(C)nc3ccccc23)c2ccccc2n1	0.3870967741935484
CNc1c(CON)c(N)c(C)c(Cl)c1COC	0.7101176977157593	0.00300039	-2.08386	3.36476	259.737	0.0288301	0.2693215012550354	0.3464128673076629	0.3554355502128601	60	Oc1c(O)c(Cl)c(Cl)c(Cl)c1Cl	0.4	Cc1cc(O)cc(C)c1Cl	0.5
C=CCCC=CNCc1ccc(CCCCCl)c(CC)c1	0.6693296432495117	0.177931	-4.82775	2.8415237069129944	305.89300000000003	0.1269717812538147	0.0613001	0.4533195793628692	0.3584084808826446	60	CCCCCCCCCc1ccc(B(O)O)cc1	0.44	NCc1ccc(S(N)(=O)=O)cc1	0.35
CCc1cc(-c2ncc(-c3ccnc(CO)c3)cc2-c2cc(C[NH3+])cnc2C)nn1N(C)C	0.5592330694198608	0.0194443	-1.71113	3.627866387367249	444.5630000000002	0.074482	0.5553835034370422	0.2665184736251831	0.1036160066723823	60	Cc1cc(O)cc(C)c1O	0.4285714285714285	CCc1cc(C(N)=S)ccn1	0.5555555555555556
C=CC1CC(C(C)=CNCC(=N)N)CC(Cl)C1C=CNCC[NH3+]	0.6465996503829956	0.3551303148269653	0.0163749	5.802972674369812	340.92300000000006	0.1146850138902664	0.5557728409767151	0.0286789	0.3008632063865661	60	CC(=O)O[Pt](N)(Cl)(Cl)(NC1CCCCC1)OC(C)=O	0.3103448275862069	CC[C@@H](CO)NCCN[C@@H](CC)CO	0.29411764705882354
CCNCCc1c(CCN)cc(C[NH3+])c(C)c1CC	0.7549101114273071	0.4112963080406189	-0.245801	3.2850248217582703	264.43699999999995	0.0841629	0.1581463068723678	0.2750385105609894	0.4826523065567016	60	Cc1cc(O)cc(C)c1O	0.3571428571428571	Cc1cc(O)cc(C)c1Cl	0.3125
C=Cc1c(C=Cc2cccc(CCC[NH3+])c2NC)ccc(O)c1Cl	0.6995161771774292	0.9537022709846495	-4.23941	3.456343412399292	343.878	0.3320325911045074	0.2400805503129959	0.1163069531321525	0.3115799129009247	60	Oc1c(O)c(Cl)c(Cl)c(Cl)c1Cl	0.6	Cc1cc(O)cc(C)c1Cl	0.5625
N=C(N)c1c(S)cc(C2CCCN2)c(-c2cccc(CNCN)c2-c2cccc3ccccc23)c1-c1ccccn1	0.5236788988113403	0.6769917011260986	-3.91414	3.747888803482056	558.7550000000002	0.207956	0.4790756106376648	0.2406608164310455	0.0723071	60	Nc1cc2ccccc2cc1N	0.7142857142857143	Oc1ccc(Cl)c2cccnc12	0.44
N=Cc1nc(-c2ccnc(-c3cncc(C4CCCCC4)c3)c2)nc(-c2c[nH]c(C3CCCCO3)c2)c1C1CCCCC1C(=N)N	0.5497933626174927	0.2829357385635376	-3.75674	4.653102159500122	616.814	0.0102857	0.2747079730033874	0.714321	0.000685409	60	N=C(N)c1ccc(OCCCCCCCOc2ccc(C(=N)N)cc2)cc1	0.4583333333333333	NC(=O)c1cnccn1	0.5238095238095238
CCc1ccccc1-c1ccc(-c2ccccc2-c2cccc(CC)c2CC)c(C(C)=CC[NH3+])c1	0.6807937026023865	0.9637030363082886	-6.21924	2.851370096206665	460.6850000000003	0.286254	0.0210482	0.3542282581329345	0.3384692072868347	60	c1ccc2c(c1)[IH2+3]c1ccccc1-2	0.5	O=C(O)C(O)c1ccccc1	0.3888888888888889
C=C(C)c1c(-c2cccc(F)c2)ccc(-c2ccc(CC)c(CC)c2NC)c1O	0.6643886566162109	0.8944017291069031	-6.70252	2.764932692050934	389.5140000000002	0.2045600116252899	0.0563305	0.2853327095508575	0.4537768065929413	60	Oc1c(I)cc(I)cc1I	0.5714285714285714	Cc1cc(O)cc(C)c1Cl	0.4375
C=Cc1c(NCN)ccc(-c2ccc(O)c(NC)c2)c1OCN	0.6569271087646484	0.1392007768154144	-2.53597	3.123706042766571	314.3890000000001	0.0910148	0.1002590954303741	0.2670212984085083	0.5417047739028931	60	Cc1cc(O)ccc1O	0.5294117647058824	NCc1ccc(S(N)(=O)=O)cc1	0.4
CNCCc1cc(COCNC(=N)N)c(C(C)C)cc1CCC(C)=O	0.7132713794708252	0.3117377460002899	-0.337024	3.073376536369324	348.49100000000016	0.0366878	0.1362203955650329	0.6230694055557251	0.2040223777294159	60	Cc1cc(O)cc(C)c1O	0.4285714285714285	NNC(=O)c1ccncc1	0.38095238095238093
N=CCCCN[n+]1cccc(CNCCN)c1	0.7977564930915833	0.0167981	0.4735591411590576	3.6463253498077393	236.343	0.00800283	0.2409361749887466	0.3221130669116974	0.4289479255676269	60	[O-][n+]1ccccc1[S-].[O-][n+]1ccccc1[S-].[Zn+2]	0.3684210526315789	NCc1ccc(S(N)(=O)=O)cc1	0.45
C=C(C)c1ccc(-c2c(-c3ccc(-c4cccc(-c5ccc6ccccc6c5)c4)s3)cccc2-c2ccccc2CN)cc1-c1ccccc1	0.806817	0.8900454044342041	-5.92337	2.87826	659.8979999999999	0.4338226914405823	0.0286049	0.5211207866668701	0.0164516	60	Nc1cc2ccccc2cc1N	0.7142857142857143	CCN(CC)CCOC(=O)c1cccc(-c2ccccc2)c1O	0.4358974358974359
CCc1cc(C=C(C)C)c(C2CNC(CCc3cccc(NCC(C)C)c3)C2)cc1-c1ccccc1	0.5936949849128723	0.6967595815658569	-5.52701	3.617779135704041	480.7400000000002	0.0931394	0.0841431	0.6244071125984192	0.1983104348182678	60	CC(C)(c1ccc(O)c(-c2ccccc2)c1)c1ccc(O)c(-c2ccccc2)c1	0.5	O=C(O)C(O)c1ccccc1	0.5
CCc1ccc(C(=N)N)c(-c2ccccc2-c2ccccc2-c2ccc(C[NH3+])c(-c3ccccc3O)c2)c1	0.7320448756217957	0.9624303579330444	-4.91805	2.8266079425811768	498.65000000000026	0.2899523079395294	0.00333016	0.5016154646873474	0.2051020860671997	60	O=c1cccccc1O	0.5625	Nc1ccc(C(=O)O)c(O)c1	0.45454545454545453
CC(=CC(=N)N)c1cc(CCC[NH3+])c(-c2cc(C3CC3)[nH]n2)cc1NCC(=N)N	0.6241481304168701	0.5330032110214233	-0.953023	3.917322337627411	395.5350000000001	0.1249765083193779	0.5150316953659058	0.2471360266208648	0.112856	60	Cc1cc(O)cc(C)c1O	0.4285714285714285	NNCC1CCCCC1	0.4117647058823529
CC=Cc1c(C(C)=O)ccc(C=CCOC)c1C(C)=CCCC1CC1	0.567704	0.1809157729148864	-5.50342	3.2231714725494385	338.49100000000016	0.0912765	0.2422740459442138	0.3797072470188141	0.2867422103881836	60	O=C(Nc1cccc(NC(=O)c2cccc(O)c2O)c1)c1cccc(O)c1O	0.4074074074074074	CC(=O)Nc1ccc(S(=O)(=O)c2ccc(NC(C)=O)cc2)cc1	0.43478260869565216
CCCCCNc1ccc(CONCCN)nc1CNC(C)=O	0.6504158973693848	0.00333562	-1.15242	2.821402847766876	323.44100000000003	0.0368397	0.6028575897216797	0.1900956779718399	0.1702070534229278	60	CCCCCCCCNc1cc[n+](CCCCCCCCCC[n+]2ccc(NCCCCCCCC)cc2)cc1	0.5555555555555556	CCCCCCCCCCCCCCCCCCCCCCO	0.6153846153846154
N=Cc1ccccc1-c1cc(-c2cccc(-c3ccccc3)c2-c2ccc(Cl)cc2C2CC2)ccc1C(=N)N	0.6671479940414429	0.914902	-5.13398	2.7718640565872192	526.0830000000002	0.2112447768449783	0.1697	0.4859832227230072	0.1330715864896774	60	Nc1cc2ccccc2cc1N	0.5	Oc1ccc(Cl)cc1	0.6153846153846154
C=Cc1cc(C=Cc2c(C=C)c(O)cc(N)c2CN)cc(C[NH3+])c1	0.6978	0.7124013304710388	-3.01811	3.797714054584503	322.432	0.4364013969898224	0.0164933	0.2021593004465103	0.3449459671974182	60	Oc1cc(O)cc(/C=C/c2c(O)cccc2O)c1	0.5652173913043478	NCc1ccc(S(N)(=O)=O)cc1	0.5
COc1cc(O)cc(CCc2cc(O)cc(O)c2F)c1N	0.7574439644813538	0.0466553	-2.57741	2.7396754026412964	293.29400000000004	0.00151361	0.0921628	0.3398492634296417	0.5664743781089783	60	Cc1cc(O)cc(C)c1O	0.5714285714285714	Cc1cc(O)cc(C)c1Cl	0.5
C=CC1CC(C=CC=Cc2ccc(CCC[NH3+])cc2)C(O)CC1C(=C)C	0.5691256523132324	0.5569638609886169	-3.07282	4.636134505271912	352.5420000000001	0.3909475803375244	0.1957867443561554	0.0510969	0.3621688187122345	60	CCCCCCCCCc1ccc(B(O)O)cc1	0.52	CCCCCCCCCCCCCCCCCCCCCCO	0.38461538461538464
CCc1ccccc1-c1ccc(-c2cccc(-c3c(-c4ccc(NC)cc4)ccc(-c4ccc5ccccc5c4)c3C(C)C)c2)cc1	0.704524	0.8893862962722778	-6.47766	2.655884265899658	607.8410000000001	0.2035732865333557	0.1340999007225036	0.6001489758491516	0.0621778	60	Nc1cc2ccccc2cc1N	0.6428571428571429	CCN(CC)CCOC(=O)c1cccc(-c2ccccc2)c1O	0.41025641025641024
C=Cc1ccc(N)c(C2CCC(F)CC2C[NH3+])c1CCCOC	0.6417076587677002	0.6279905438423157	-2.99916	4.529078423976898	321.4600000000001	0.0158017	0.1256052553653717	0.3267448246479034	0.5318482518196106	60	Nc1cc2ccccc2cc1N	0.4285714285714285	Nc1ccc(S(N)(=O)=O)cc1	0.35294117647058826
C=Cc1ccc(C2CCC(OCCCC3=CCCCC3)C(c3cccc(C[NH3+])c3)C2)c(NC)c1	0.5491093397140503	0.8349868059158325	-4.05224	4.248429238796234	459.6980000000002	0.2764235734939575	0.433629	0.1122962832450866	0.1776514798402786	60	Nc1cc2ccccc2cc1N	0.4285714285714285	NNCC1CCCCC1	0.35294117647058826
CCc1ccc(-c2cccc(-c3ccc(-c4ccc(C[NH3+])cc4)cc3C3C=CCCC3)c2C2CCCOC2)cc1C1CCCCC1	0.5735827684402466	0.9426299929618835	-5.18384	4.070037662982941	610.9060000000001	0.3064514994621277	0.1903075128793716	0.3327508568763733	0.1704901307821273	60	CCN(CC=Cc1ccc(C2CCCCC2)c(Cl)c1)C1CCCCC1	0.4285714285714285	NNCC1CCCCC1	0.4117647058823529
NCc1ccc(-c2ccccn2)c(C=Cc2c(C(=O)O)cccc2-c2ccc(N)cc2CN)c1	0.6486600637435913	0.3152672052383423	-4.04173	2.775685131549835	450.5420000000002	0.020165	0.3735616505146026	0.5984925627708435	0.00778079	60	c1ccc(SSc2ccccn2)nc1	0.5882352941176471	Nc1ccc(C(=O)O)c(O)c1	0.7272727272727273
[NH3+]Cc1cccc(-c2ccc(O)c(-c3c(Cl)cc(O)c(C[NH3+])c3O)c2)c1	0.6749719381332397	0.8057740330696106	-3.77682	3.383138954639435	372.8520000000001	0.3523320257663727	0.0465781	0.1734613925218582	0.4276285171508789	60	Oc1c(O)c(Cl)c(Cl)c(Cl)c1Cl	0.6	Oc1ccc(Cl)cc1	0.5384615384615384
CCc1ccc(-c2cc(S)c(-c3cccc(C4CC4)c3)cc2-c2cccc(C[NH3+])c2)cc1C1CCCCC1	0.7171780467033386	0.941401	-6.08832	3.0846	518.7900000000003	0.3175081610679626	0.0606779	0.4865597784519195	0.1352541595697403	60	CCN(CC=Cc1ccc(C2CCCCC2)c(Cl)c1)C1CCCCC1	0.4523809523809524	NNCC1CCCCC1	0.4117647058823529
CCCc1c(O)cccc1-c1ccc(-c2ccccc2O)c(C2CCCC2)c1C	0.7201482653617859	0.8792703747749329	-6.77993	2.49944	386.53500000000025	0.2490781545639038	0.0176663	0.3528700470924377	0.3803854584693908	60	O=c1cccccc1O	0.5625	CCCCCCCCCCCCCCCCCCCCCCO	0.46153846153846156
CNCc1c(CN)cc(C=N)c(CCC2CC2)c1CCN	0.5699459314346313	0.0383943	-0.513967	3.285230815410614	288.4390000000001	0.2259611189365387	0.3834827840328216	0.0844891	0.3060669898986816	60	Cc1c2ccccc2c(CSC(=N)N)c2ccccc12	0.2857142857142857	NNCC1CCCCC1	0.4117647058823529
CNCNCCOCCc1cc(Cl)cc(N(C)C)c1CN	0.6575421094894409	0.0153937	-0.313296	2.975996255874634	314.8610000000001	0.0974149	0.3807940781116485	0.3049059212207794	0.2168851047754287	60	CN(C)c1ccc(C(c2ccc(N(C)C)cc2)c2ccc(N(C)C)cc2)cc1	0.3529411764705882	Oc1ccc(Cl)cc1	0.38461538461538464
CC(=O)C1CC(C(=N)N)C(C=C(C)CN)CC1CCCCCNO	0.60871	0.0171072	-0.337721	4.642403364181519	338.4960000000001	0.1004693955183029	0.541504	0.0136509	0.3443752825260162	60	CC(=O)O[Pt](N)(Cl)(Cl)(NC1CCCCC1)OC(C)=O	0.3448275862068966	CCCCCCCCCCCCCCCCCCCCCCO	0.38461538461538464
CCC=CC=Cc1c(C[NH3+])cc(CCC[NH3+])cc1CCC[NH3+]	0.6963726282119751	0.792497	-1.47278	4.510089993476868	304.50200000000007	0.1601605862379074	0.328715	0.064937	0.4461879134178161	60	CCCCCCCCCc1ccc(B(O)O)cc1	0.36	CCCCCCCCCCCCCCCCCCCCCCO	0.3076923076923077
C=C(C)c1c(CC)c(C[NH3+])cc(C[NH3+])c1-c1c(S)ccc(-c2cn[nH]c2)c1O	0.5620135068893433	0.6739941239356995	-3.67991	4.228565335273743	396.56	0.1418416798114776	0.2671283185482025	0.3408754169940948	0.250155	60	Oc1c(I)cc(I)cc1I	0.5714285714285714	Oc1ccc(Cl)cc1	0.38461538461538464
N=C(N)c1ccc(C2CCCCO2)c(-c2cccc(C3CCCCC3)c2)c1C1CCC(C[NH3+])C([n+]2cccc(C[NH3+])c2)C1	0.5738520622253418	0.9006907939910889	-2.70459	5.0145920515060425	582.8570000000002	0.2246805727481842	0.600239	0.1001727879047393	0.0749075	60	N=C(N)c1ccc(OCCCCCCCOc2ccc(C(=N)N)cc2)cc1	0.5	NNCC1CCCCC1	0.47058823529411764
N=C(N)c1ccc(C[NH3+])cc1-c1ccc(-c2ccc[n+](C3C=C(c4cccc(O)c4)CCC3)c2)cc1-c1cncnc1	0.5795048475265503	0.7482818365097046	-3.03927	4.107194304466248	554.6980000000002	0.3243803083896637	0.6022463440895081	0.0536161	0.0197573	60	Cc1cc(O)ccc1O	0.4705882352941176	Oc1ccc(Cl)cc1	0.46153846153846156
CNc1c(C2CCC(N)CC2c2cccc(C[NH3+])c2)cc(-c2cncnc2)c(C2CCCCC2)c1C1CC1	0.5789567828178406	0.88652	-3.08641	4.381431937217712	510.75000000000045	0.2254821360111236	0.5272620320320129	0.1583327353000641	0.0889231	60	Nc1cc2ccccc2cc1N	0.4285714285714285	NNCC1CCCCC1	0.5294117647058824
N=C(N)CCc1ncnc(CN)c1CCc1cc(CCC2CCCOC2)ccc1C(=N)N	0.5505815148353577	0.0268338	-1.36346	3.6785756945610046	437.5920000000002	0.0694686	0.6833045482635498	0.0904668	0.1567600071430206	60	N=C(N)c1ccc(OCCCCCCCOc2ccc(C(=N)N)cc2)cc1	0.4583333333333333	NNCC1CCCCC1	0.47058823529411764
[NH3+]CC1CCCC(c2ccc(-c3cccc(Cl)c3-c3cccc(-c4ccccc4-[n+]4ccccc4)c3)c(-c3ccc4ccccc4c3)c2)C1	0.7374622821807861	0.9766334891319276	-4.4725	3.9640024304389954	657.3010000000002	0.5974938869476318	0.0635099	0.1921294182538986	0.1468667834997177	60	Nc1cc2ccccc2cc1N	0.6428571428571429	[O-][n+]1ccccc1SSc1cccc[n+]1[O-]	0.47368421052631576
CCC=Cc1cc(CCc2c(C(=N)N)ccc(C(C)C)c2-c2ccccc2)ccc1-c1cccc2ccccc12	0.4774952232837677	0.9202059507369996	-5.17927	2.807428538799286	522.7360000000002	0.204926	0.3494228720664978	0.1361674964427948	0.3094833195209503	60	Nc1cc2ccccc2cc1N	0.6428571428571429	O=C(O)C(O)c1ccccc1	0.4444444444444444
C=Cc1c(-c2cc(-c3ccc(C[NH3+])cc3)nc(-c3cc[nH]n3)c2C(=C)C)ccc(CC)c1-c1ccccc1	0.7236230969429016	0.92195	-5.50213	3.5242955684661865	497.6660000000002	0.3627647161483764	0.1399379968643188	0.4679601788520813	0.0293371	60	Nc1cc2ccccc2cc1N	0.5	O=C(O)C(O)c1ccccc1	0.5
Cc1c(C2CCCC(C[NH3+])C2CN)cnc(CN)c1C1CCCC(C(=N)N)C1CS	0.5849351286888123	0.5934616327285767	-0.81951	5.380890071392059	433.6900000000002	0.0565039	0.6300639510154724	0.0812735	0.2321587204933166	60	Cc1c2ccccc2c(CSC(=N)N)c2ccccc12	0.3928571428571428	NC(=O)c1cnccn1	0.38095238095238093
CCc1cc(-c2cc(C)ccc2CCCN)cc(CN)c1CNC#N	0.6449867486953735	0.2212461680173874	-2.43387	2.909095525741577	336.483	0.0743421	0.2452691793441772	0.3699168860912323	0.3104718029499054	60	Cc1cc(O)cc(C)c1O	0.3571428571428571	NCc1ccc(S(N)(=O)=O)cc1	0.4
CC(C)c1ccc(C=Cc2cccc(C[NH3+])c2-c2ccc(C3CC3)cc2-c2ccc(-c3ccccc3)cc2)cc1	0.7585383653640747	0.9739500284194946	-5.84403	2.7792760729789734	520.7400000000002	0.6760722994804382	0.0752954	0.0471064	0.2015259116888046	60	CC(C)c1c(O)cc(/C=C/c2ccccc2)cc1O	0.6153846153846154	O=C(O)C(O)c1ccccc1	0.4444444444444444
C=Cc1cc(CC)c(-c2cccc(C[NH3+])c2)cc1-c1c(C=C)cccc1-c1ccccc1C[NH3+]	0.8306999802589417	0.9606544971466064	-5.62819	3.4656876921653748	446.6380000000002	0.7555449604988098	0.0918232	0.0516262	0.1010056212544441	60	c1ccc2c(c1)[IH2+3]c1ccccc1-2	0.5	O=C(O)C(O)c1ccccc1	0.3888888888888889
CC(=Cc1ccccc1-c1ccccc1-c1ccc(N)cc1NCCl)c1cccc(C[NH3+])c1	0.7915335297584534	0.9512699246406556	-5.54788	3.034468412399292	455.02500000000015	0.5354836583137512	0.00970411	0.2775556147098541	0.1772565841674804	60	Nc1cc2ccccc2cc1N	0.5714285714285714	Nc1ccc(C(=O)O)c(O)c1	0.5
CNc1ccc(-c2ccc(-c3cccc(C4CCCCC4NC)c3)cc2C2CCCCC2)cc1C=CCN	0.7116751670837402	0.9272276163101196	-4.348	3.5849639177322388	507.7660000000004	0.4285943508148193	0.0634059	0.3557378947734833	0.1522618234157562	60	CCN(CC=Cc1ccc(C2CCCCC2)c(Cl)c1)C1CCCCC1	0.5238095238095238	NNCC1CCCCC1	0.5882352941176471
CCc1ccc(F)c(-c2c(C=Cc3cc(CN)cc(CC)n3)cccc2CC)c1	0.6426069736480713	0.6561928987503052	-5.12679	2.727017521858216	388.53000000000014	0.2006648033857345	0.1604473441839218	0.4198432862758636	0.2190445810556411	60	Nc1cc2ccccc2cc1N	0.5	NCc1ccc(S(N)(=O)=O)cc1	0.6
C=CC=Cc1cc(O)c(CC)c(CC)c1C=Cc1cccc(C=C)c1	0.7219142913818359	0.8957864046096802	-6.76731	3.098965883255005	330.471	0.2247685343027115	0.0440732	0.1906432956457138	0.5405149459838867	60	Oc1cc(O)cc(/C=C/c2c(O)cccc2O)c1	0.6521739130434783	Oc1ccc(Cl)cc1	0.38461538461538464
NCc1cc(-c2cscn2)c(CCC[NH3+])cc1-c1ccc(C2CCCC2)c(C=CC2CCCCC2)c1	0.5647172331809998	0.9588144421577454	-4.34049	3.500566065311432	500.77600000000047	0.2712525427341461	0.3663759529590606	0.1405584216117859	0.2218130677938461	60	CCN(CC=Cc1ccc(C2CCCCC2)c(Cl)c1)C1CCCCC1	0.4285714285714285	NNCC1CCCCC1	0.47058823529411764
CCc1ccc(NC)cc1C1CCCC(c2ccccc2-c2ccc(-c3ccccc3C[NH3+])cc2C2CC2)C1	0.6712610125541687	0.963731	-4.59578	3.660360813140869	515.7650000000002	0.4530923664569855	0.1439694017171859	0.190706	0.2122321128845214	60	c1ccc2c(c1)[IH2+3]c1ccccc1-2	0.5	NNCC1CCCCC1	0.35294117647058826
C=CC=Cc1cc(CCCCC)ccc1-c1cc(C=C)cc(C=C)c1	0.6567900776863098	0.7109509110450745	-7.22343	2.8675325512886047	328.4990000000001	0.3519534766674042	0.0798714	0.0446398	0.5235353708267212	60	CCCCCCCCCc1ccc(B(O)O)cc1	0.6	CCCCCCCCCCCCCCCCCCCCCCO	0.5384615384615384
CC=Cc1ccc(-c2c(-c3cccc(C4CCC(C5CC5)CC4)c3)cccc2-c2ccc(N)c(F)c2)cc1	0.5926223397254944	0.8066067695617676	-6.78549	2.6293609738349915	501.6890000000003	0.5142139792442322	0.00732664	0.1021962091326713	0.3762632012367248	60	Nc1cc2ccccc2cc1N	0.5714285714285714	Nc1ccc(S(=O)(=O)c2ccc(N)cc2)cc1	0.3125
CCCc1cccc(-c2ccccc2-c2cccc(-c3cccc(-c4cc(Br)ccn4)c3)c2O)c1	0.7058233618736267	0.8417201638221741	-6.96718	2.383136868476868	520.4700000000001	0.121683	0.1094014272093772	0.6591905951499939	0.1097253635525703	60	Cc1cc(Br)c(O)c2ncccc12	0.5172413793103449	CCc1cc(C(N)=S)ccn1	0.4444444444444444
CCC1CCC(CN)C(C=CC[NH3+])C1C1CC(C=C(C)C[NH3+])CCC1C1CC1	0.5524782538414001	0.7364780902862549	-3.13085	5.629160434007645	389.6720000000003	0.2278183996677398	0.5356308221817017	0.0621632	0.1743875294923782	60	CC(=O)O[Pt](N)(Cl)(Cl)(NC1CCCCC1)OC(C)=O	0.2758620689655172	CCCCCCCCCCCCCCCCCCCCCCO	0.3076923076923077
CC(=O)c1cc(C(=O)O)cc(-[n+]2ccccc2)c1COCCc1cccc(CO)c1C1CC1	0.6970596313476562	0.5577734112739563	-3.64575	3.120830714702606	446.5230000000003	0.059336	0.0812249	0.7811107039451599	0.0783284	60	CCCCCCCCCCCCCc1cccc(O)c1C(=O)O	0.4838709677419355	Nc1ccc(C(=O)O)c(O)c1	0.45454545454545453
C=C(C)c1cccc(-c2cc(-c3cccc(C=CC[NH3+])c3)cc(C3CCCCC3C[NH3+])c2C=CC)c1	0.7545794248580933	0.9631743431091307	-5.82792	4.309041261672974	478.7240000000003	0.6440966725349426	0.1404412984848022	0.0821046	0.133357	60	Oc1cc(O)cc(/C=C/c2c(O)cccc2O)c1	0.4782608695652174	NNCC1CCCCC1	0.35294117647058826
C=C(C)c1cc(-c2ccc(C3CCCCC3)cc2)cc(-c2ccccc2-c2cc(C3CCC=CC3C(=C)C)ccc2C[NH3+])c1	0.6649612784385681	0.9557805061340332	-6.14422	4.054328501224518	578.8640000000001	0.3988133072853088	0.1899633109569549	0.3450794816017151	0.0661439	60	Oc1c(I)cc(I)cc1I	0.5	NNCC1CCCCC1	0.4117647058823529
CN(C)COc1cccc(-c2ccc(CNCCc3cn[nH]c3)cc2COCN)c1	0.597257	0.0808178	-1.80904	2.869600534439087	409.5340000000001	0.0939409	0.0340135	0.4888530373573303	0.3831925094127655	60	Nc1cc2ccccc2cc1N	0.5	NCc1ccc(S(N)(=O)=O)cc1	0.45
C=CCCC=CC1CCC(C(=C)C)CC1c1ccc(C[NH3+])c(NC)c1O	0.6536186933517456	0.8829565048217773	-4.31453	4.69199	355.54600000000005	0.3504951596260071	0.2497127205133438	0.0744435	0.3253486156463623	60	Cc1cc(O)cc(C)c1O	0.4285714285714285	Oc1ccc(Cl)cc1	0.38461538461538464
C=CC1CCCC(c2cccc(C(=N)N)c2-[n+]2cccc(-c3ccc(C(=N)N)c(CC)c3-c3ccccc3)c2)C1	0.6345226764678955	0.8653153777122498	-4.61395	4.094532132148743	528.7240000000003	0.4281547963619232	0.3367295563220978	0.1937192380428314	0.0413964	60	Cc1c2ccccc2c(CSC(=N)N)c2ccccc12	0.4642857142857143	[O-][n+]1cc[n+]([O-])c2ccccc21	0.4666666666666667
C=C(C)c1ccc(C(C)=O)c(-c2ccc(-c3cccc(-c4cccc(O)c4CC)c3O)cn2)c1	0.6892210841178894	0.8549468517303467	-6.9738	2.726598560810089	449.5500000000002	0.1761499792337417	0.0333527	0.5418295860290527	0.2486676722764969	60	O=C(Nc1cccc(NC(=O)c2cccc(O)c2O)c1)c1cccc(O)c1O	0.6296296296296297	Nc1ccc(C(=O)O)c(O)c1	0.5454545454545454
CC=CC=C(C)c1cc(O)c(-c2cccc(CC)c2N)cc1CCOC	0.646093	0.7043223977088928	-5.27868	2.9627697467803955	351.4900000000002	0.2595871686935425	0.0776241	0.1575488448143005	0.5052399039268494	60	COCCSC1=C(C)C(=O)c2ccccc2C1=O	0.5	Nc1ccc(C(=O)O)c(O)c1	0.5
CC(=Cc1cccc(NCCNCN)c1-c1cccc(O)c1)COC1CC1	0.6074729561805725	0.5594209432601929	-2.78688	2.8665884137153625	367.49300000000017	0.1787245422601699	0.1627234518527984	0.1933290660381317	0.4652229249477386	60	Cc1cc(O)ccc1O	0.5882352941176471	O=C1c2c(O)ccc(O)c2C(=O)c2c(NCCNCCO)ccc(NCCNCCO)c21	0.5161290322580645
[NH3+]Cc1cccc(-c2ccccc2-c2cc(NCC3C(C4CCCCC4)CCCC3C3CCCCC3C[NH3+])c3ccccc3c2)c1	0.7043474912643433	0.9481322169303894	-4.83667	4.568899571895599	615.9500000000005	0.6165931820869446	0.2441849410533905	0.04918	0.0900419	60	Nc1cc2ccccc2cc1N	0.5714285714285714	NNCC1CCCCC1	0.5294117647058824
CCC1CC(C2CCC(C(=N)N)C(C3CC3)C2CCC=CCN)CCC1C(=N)N	0.4886051416397095	0.2929078340530395	-3.0598	5.012746691703796	401.6430000000002	0.1058041378855705	0.614475	0.2453361749649047	0.0343848	60	CCCCCCCCCCCCC/C=C/C(O)C(N)CO	0.3214285714285714	CCCCCCCCCCCCCCCCCCCCCCO	0.3076923076923077
CC(=Cc1cc(CCc2cccc(-n3cc(CN)cn3)c2)c(C2CC2)c(-c2ccccn2)c1)C[NH3+]	0.6434459090232849	0.8730558753013611	-2.31611	3.25398	464.6370000000002	0.0520978	0.3773966431617737	0.481002	0.0895035	60	c1ccc(SSc2ccccn2)nc1	0.5882352941176471	NCc1ccc(S(N)(=O)=O)cc1	0.5
C=CC=C(C)c1c(OCC(C)=O)cc(C[NH3+])c(C[NH3+])c1CCC1CC1	0.6249297857284546	0.6696865558624268	-2.50534	4.030188620090485	344.49900000000014	0.194283	0.2300567924976349	0.1612260490655899	0.4144346415996551	60	Cc1cc(O)cc(C)c1O	0.3571428571428571	Cc1cc(O)cc(C)c1Cl	0.3125
NCC1COCC1c1ccc(C(=O)O)c(-c2cccc(CCCCc3ccccc3C3CC=CCC3)c2)c1	0.5895599722862244	0.9683728218078612	-4.88112	3.807579755783081	509.6900000000004	0.2223977744579315	0.4870270788669586	0.2823397219181061	0.00823543	60	CCCCCCCCCCCCCc1cccc(O)c1C(=O)O	0.5483870967741935	Nc1ccc(C(=O)O)c(O)c1	0.6363636363636364
CNCCCC(C)=CCCCCNCN	0.7663302421569824	0.0106351	0.546027	2.771467089653015	213.369	0.09722	0.484711	0.0240292	0.3940396308898926	60	CC(C)=CCC/C(C)=C/CNCCNC1[C@H]2C[C@@H]3C[C@@H](C[C@H]1C3)C2	0.3513513513513513	O=CN(O)CCCP(=O)(O)O	0.3181818181818182
CCc1cccc(C2C(c3ccc(C[NH3+])c(-c4ccccc4C[NH3+])c3)CCC(C[NH3+])C2N(C)C)c1	0.6415379643440247	0.910914	-1.79974	4.807831823825836	473.7290000000002	0.2220147103071212	0.6914581060409546	0.0267088	0.0598185	60	Nc1cc2ccccc2cc1N	0.5	CCN(CC)CCOC(=O)c1cccc(-c2ccccc2)c1O	0.3333333333333333
C=Cc1cccc(-c2cc(N)c(-c3cc(F)ccc3O)cc2C[NH3+])c1C(=N)N	0.6142113208770752	0.7963878512382507	-3.26733	3.283011555671692	377.4430000000001	0.2923340797424316	0.2323877811431884	0.0273894	0.4478887319564819	60	Nc1cc2ccccc2cc1N	0.5714285714285714	Nc1ccc(C(=O)O)c(O)c1	0.4090909090909091
COCCNCCCOOCCON	0.9024377465248108	0.00306123	0.3335384130477905	2.866223096847534	208.25799999999995	0.0017042	0.2523649930953979	0.076972	0.668959	60	COCCSC1=C(C)C(=O)c2ccccc2C1=O	0.2333333333333333	CCCCCCC(C)NN	0.25
C=CCCCCOCc1cccc(NCc2cncc(CC)c2)c1C	0.7290506362915039	0.0709117	-4.56849	2.4486648440361023	338.4950000000002	0.0308277	0.0814849	0.6202385425567627	0.2674489617347717	60	Cc1cc(O)cc(C)c1O	0.4285714285714285	Cc1cc(NCCCCCCCCCCNc2cc(C)nc3ccccc23)c2ccccc2n1	0.41935483870967744
NCc1ccc(-c2ccc(C[NH3+])cc2)c(C2C=CCCC2c2cccc(-c3cccc(-c4ccccc4)c3)c2C[NH3+])c1	0.5465469360351562	0.9786451458930968	-4.55965	3.9995331168174735	551.7780000000001	0.1924539059400558	0.3791472315788269	0.2915280759334564	0.136871	60	Nc1cc2ccccc2cc1N	0.5	NCc1ccc(S(N)(=O)=O)cc1	0.55
Nc1ccc(-c2cccc(C[NH3+])c2C2CC2)cc1C=Cc1ccc(O)c(-c2ccccc2)c1	0.7568950057029724	0.9810668230056764	-5.23417	2.882111430168152	433.5750000000001	0.4421815276145935	0.0576025	0.2544072866439819	0.245809	60	CC(C)(c1ccc(O)c(-c2ccccc2)c1)c1ccc(O)c(-c2ccccc2)c1	0.6538461538461539	Nc1ccc(C(=O)O)c(O)c1	0.45454545454545453
C=Cc1ccc(-c2cccc(C=CN)c2C2CCOCC2)c(C2CC(NC)CN2)c1CC	0.5177218914031982	0.7259534597396851	-3.58543	4.211037635803223	431.62400000000025	0.2306990772485733	0.423914	0.0478116	0.297575	60	c1ccc2c(c1)[IH2+3]c1ccccc1-2	0.4285714285714285	NNCC1CCCCC1	0.35294117647058826
CCCCc1c(-c2ccc(C)cc2O)ccc(CC)c1C=Cc1ccccc1	0.7559991478919983	0.8659766912460327	-7.39845	2.410919725894928	370.53600000000006	0.2982372641563415	0.00514476	0.3604048192501068	0.3362131714820862	60	CC(C)c1c(O)cc(/C=C/c2ccccc2)cc1O	0.6538461538461539	CCCCCCCCCCCCCCCCCCCCCCO	0.5384615384615384
CCc1c(NC)cc(CCc2ccc(-c3ccccc3)c(-c3ccccc3)c2)c(-c2ccc3ccccc3c2)c1N	0.7905160188674927	0.8569071888923645	-5.64968	2.620861053466797	532.7310000000001	0.6413455605506897	0.000653215	0.2770057618618011	0.0809955	60	Nc1cc2ccccc2cc1N	0.7857142857142857	Cc1cc(NCCCCCCCCCCNc2cc(C)nc3ccccc23)c2ccccc2n1	0.3870967741935484
CNc1c(-c2cccc(-c3ccccc3)c2)cccc1-c1c(C=Cc2ccc(N)cc2)n[nH]c1-c1cc[nH]n1	0.6498839855194092	0.6153854727745056	-5.23555	3.112595796585083	508.62900000000025	0.0207498	0.0446896	0.7607986927032471	0.1737619191408157	60	Nc1cc2ccccc2cc1N	0.5714285714285714	Nc1ccc(S(=O)(=O)c2ccc(N)cc2)cc1	0.5
CNC=C(C)c1c(CCN)c(C(C)C)c(C2CC2)c(O)c1C1CC1	0.6246222853660583	0.5676518678665161	-3.17641	3.408203661441803	328.50000000000006	0.2452052980661392	0.1407905369997024	0.00101592	0.6129882335662842	60	Oc1c(O)c(Cl)c(Cl)c(Cl)c1Cl	0.5	NNCC1CCCCC1	0.4117647058823529
C=Cc1cc(C[NH3+])ccc1C=Cc1cc(CC)cc(-c2c(O)cccc2CC)c1	0.7185165882110596	0.9803096055984496	-6.01789	3.1288435459136963	384.5430000000001	0.3656000196933746	0.1616560369729995	0.2646327316761017	0.2081111967563629	60	Oc1cc(O)cc(/C=C/c2c(O)cccc2O)c1	0.6521739130434783	NCc1ccc(S(N)(=O)=O)cc1	0.5
[NH3+]Cc1cccc(C2CCCC(c3ccc[n+](-c4ccc(-c5ccc[nH]5)cc4C[NH3+])c3)C2c2cccnc2-c2ccccc2)c1	0.8220773935317993	0.9269930124282836	-3.8374	4.701003193855286	592.8110000000003	0.805359	0.1666810065507888	0.00287698	0.0250831	60	O=C1C(=O)c2ncccc2-c2cccnc21	0.631579	[O-][n+]1cc[n+]([O-])c2ccccc21	0.4666666666666667
CC=CNCc1cc(-c2cnccc2C[NH3+])ccc1-c1ccc(C2CCCCC2C2C=CCCC2)cc1CN	0.6046484708786011	0.92506	-3.9126	4.477114915847778	521.7730000000004	0.1995227038860321	0.2914844155311584	0.4635261595249176	0.0454667	60	Cc1cc(O)cc(C)c1O	0.3571428571428571	NNC(=O)c1ccncc1	0.47619047619047616
CCCNC1CCC(C[NH3+])C(c2cnc(S)cc2NC)C1COO	0.6330583691596985	0.1606222689151764	-0.600546	5.153087913990021	355.52800000000013	0.00188863	0.5996302962303162	0.1841304898262024	0.2143505960702896	60	Cc1cc(O)cc(C)c1O	0.3571428571428571	CCCCCCCCCCCCCCCCCCCCCCO	0.38461538461538464
CCc1cc(-c2cc(C(=O)O)n[nH]2)nc(-c2ccc(-c3cccc(CN)c3-c3cc[nH]n3)cc2)c1N	0.5829482674598694	0.0741516	-3.99568	3.2844417095184326	479.5440000000002	0.0178417	0.3400643169879913	0.5447195172309875	0.0973744	60	Nc1cc2ccccc2cc1N	0.5714285714285714	Nc1ccc(C(=O)O)c(O)c1	0.5454545454545454
CC=Cc1cccc(-c2cccc(CC)c2C[NH3+])c1-c1c(CN)ccc(C)c1-c1cc[nH]c1	0.6283367872238159	0.9540793895721436	-4.68654	3.399664580821991	436.62300000000016	0.168929	0.1171458289027214	0.4034957885742187	0.3104295134544372	60	c1ccc2c(c1)[IH2+3]c1ccccc1-2	0.4285714285714285	NCc1ccc(S(N)(=O)=O)cc1	0.45
NCCNCCNCCN	0.8824407458305359	0.00493039	0.646384	2.467655956745148	146.238	0.00203677	0.3909519612789154	0.1341873258352279	0.4728239476680755	60	COc1nc(OCc2cccc(-c3ccccc3)c2C)ccc1CNCCN	0.18	NCCNc1ccc(NCCN)c2c1C(=O)c1ccncc1C2=O	0.21212121212121213
NOCCCCNCCCCC1CCCC(N)C1F	0.7283483147621155	0.0325578	-1.67443	3.835513889789581	275.4119999999999	0.0078832	0.349339	0.00987536	0.6329028606414795	60	N=C(N)c1ccc(OCCCCCCCOc2ccc(C(=N)N)cc2)cc1	0.25	NNCC1CCCCC1	0.4117647058823529
C=Cc1ccc(-c2cc(C[NH3+])cc(Cl)c2-c2ccccc2C2CCCC2)c(-c2cccc(-[n+]3ccccc3)c2)c1	0.7479049563407898	0.9734365344047546	-5.13593	3.3186511397361755	543.1540000000003	0.6650546789169312	0.0946204	0.0557901	0.1845348328351974	60	CCN(CC=Cc1ccc(C2CCCCC2)c(Cl)c1)C1CCCCC1	0.5	[O-][n+]1cc[n+]([O-])c2ccccc21	0.4666666666666667
CNc1ccc(CCc2cc(C(C)=O)cc(C[NH3+])c2CCCCN)cc1	0.6573058366775513	0.7006111741065979	-1.62912	2.8449880480766296	354.5180000000002	0.0619347	0.0859017	0.2182856351137161	0.6338779330253601	60	CCCCCCCCc1ccc(CCC(N)(CO)CO)cc1	0.4827586206896552	CC(=O)Nc1ccc(S(=O)(=O)c2ccc(NC(C)=O)cc2)cc1	0.4782608695652174
CC(=CC1CCCCC1OCC1=CCCCC1)CCc1cccc(OCC2CCNC2)c1C(C)C	0.468371	0.2222389429807663	-4.84045	4.178369402885437	479.7490000000003	0.0168174	0.4600937962532043	0.3980590403079986	0.1250297874212265	60	CC(C)c1c(O)cc(/C=C/c2ccccc2)cc1O	0.4615384615384615	NNCC1CCCCC1	0.4117647058823529
Cc1c(C=CC2CCC(CN)CC2c2ccc(C[NH3+])s2)nn(C)c1N	0.5518823862075806	0.1633505672216415	-1.35978	4.79925	360.551	0.132305	0.6154522895812988	0.0269526	0.2252898067235946	60	OCc1ccc(-c2ccc(-c3ccc(CO)s3)o2)s1	0.3636363636363636	NNCC1CCCCC1	0.35294117647058826
C=CC=Cc1cc(O)c(C=CCC)c(-c2cc[nH]c2)c1C=CCC	0.7161778211593628	0.822376	-6.19144	3.6504076719284058	319.4480000000001	0.2551352083683014	0.0381469	0.0739684	0.6327494978904724	60	Cc1cc(O)ccc1O	0.4705882352941176	Oc1ccc(Cl)cc1	0.38461538461538464
N=C(N)c1ccc(-c2ccn[nH]2)c(C2CC(N)CCC2CCC=CC[NH3+])c1O	0.5547922849655151	0.5129384398460388	-2.1732	4.670680284500122	383.52000000000015	0.1145533993840217	0.5507147908210754	0.1373109072446823	0.1974209249019622	60	N=C(N)c1ccc(OCCCCCCCOc2ccc(C(=N)N)cc2)cc1	0.4583333333333333	Oc1ccc(Cl)cc1	0.38461538461538464
CCc1c(CN)cc(-c2cccc(-c3ccccc3)c2-c2cccc(-c3cccc(C)c3)c2)cc1C[NH3+]	0.7489741444587708	0.9672869443893432	-5.22961	2.759198129177093	483.67900000000026	0.6168433427810669	0.1530511528253555	0.0647099	0.1653955727815628	60	Nc1cc2ccccc2cc1N	0.5	CCN(CC)CCOC(=O)c1cccc(-c2ccccc2)c1O	0.41025641025641024
CCc1c(C=C(C)C)cc(C2CC(c3cc(C(C)C)ccc3N)CCC2C2CCCC2)cc1NC	0.5431495904922485	0.7292892932891846	-5.9621	4.067777097225189	472.7610000000003	0.2509422600269317	0.1934442073106765	0.3741730749607086	0.18144	60	CC[C@H](c1ccc(O)cc1)[C@@H](CC)c1ccc(O)cc1	0.5789473684210527	NNCC1CCCCC1	0.47058823529411764
CNCc1c(O)c(F)c(C=N)c(NC)c1CCCN	0.7576464414596558	0.0264966	-0.0505199	3.498844087123871	268.336	0.035	0.0988518	0.2968659996986389	0.5692822337150574	60	Cc1cc(O)cc(C)c1O	0.4285714285714285	Cc1cc(O)cc(C)c1Cl	0.375
CCc1ccc(C(=N)N)cc1CCc1cccc(-c2ccccc2C(C)=CC=CC[NH3+])c1	0.628839	0.947605	-3.76889	3.034789741039276	424.61200000000014	0.17803	0.3314443230628967	0.2907725572586059	0.1997532546520233	60	N=C(N)c1ccc(OCCCCCCCOc2ccc(C(=N)N)cc2)cc1	0.5416666666666666	CCc1cc(C(N)=S)ccn1	0.4444444444444444
CCc1cc(C2CCCC(c3ccc(-c4ccccc4-c4ccccc4C4CCCCC4)cc3-c3c[nH]c(C[NH3+])c3)C2)c2ccccc2c1	0.7005707621574402	0.9782050848007202	-5.29766	3.975489795207977	643.9390000000003	0.516708	0.2073147147893905	0.1874714344739914	0.0885061	60	Nc1cc2ccccc2cc1N	0.5714285714285714	NNCC1CCCCC1	0.4117647058823529
CCc1cccc(-c2c(C=Cc3ccccc3-c3ccccc3)cc(C[NH3+])cc2-c2ccc(CN)cc2)c1	0.697915	0.973361	-5.08242	2.833317756652832	495.6900000000003	0.1324416995048523	0.2227584272623062	0.6024172306060791	0.0423827	60	Nc1cc2ccccc2cc1N	0.5	NCc1ccc(S(N)(=O)=O)cc1	0.55
CCCCc1cccc(-c2c(C3=CCCCC3)cccc2-c2cc(C[NH3+])cc(-c3cccc4ccccc34)c2-c2ccccc2)c1	0.648092	0.9704827666282654	-5.14373	3.050343334674835	598.8540000000003	0.523061	0.1980029344558715	0.0922748	0.1866615712642669	60	CCCCCCCCCCCCCCCCCC[N+](C)(C)Cc1ccccc1	0.5769230769230769	CCCCCCCCCCCCCCCCCCCCCCO	0.46153846153846156
CCc1cc(C(C)C)c(C[NH3+])c(C2=CCCCC2)c1-c1[nH]ncc1-c1ccccc1C=C(C)C	0.5718405246734619	0.9341134428977966	-4.8635	3.525278866291046	454.6820000000001	0.0860874	0.4673670530319214	0.4428966641426086	0.00364886	60	CC(C)c1nc2c([nH]1)C(=O)C(=O)c1ccccc1-2	0.5	O=C(O)C(O)c1ccccc1	0.4444444444444444
C=Cc1cc(C(C)C)c(-c2ccc(NC)cc2C2CC=CCC2)c(C[NH3+])c1-c1cccc(C2CCCCC2)c1	0.794118	0.9421398043632508	-5.73973	3.901914656162262	519.7970000000005	0.5800679326057434	0.0778	0.3256173729896545	0.0165148	60	CCN(CC=Cc1ccc(C2CCCCC2)c(Cl)c1)C1CCCCC1	0.4285714285714285	NNCC1CCCCC1	0.47058823529411764
CC=Cc1c(CC)cc(F)cc1-c1ccc(O)cc1-c1cc(-c2ccccc2)ccc1C[NH3+]	0.7241419553756714	0.9719711542129515	-6.46898	2.9795426726341248	438.56600000000014	0.4299974739551544	0.1140607967972755	0.2481438666582107	0.2077978402376175	60	Cc1cc(O)ccc1O	0.5882352941176471	Oc1ccc(Cl)cc1	0.5384615384615384
CCc1cc(C=N)cc(-c2cc(CO)cc(OCC[NH3+])c2CC)c1-c1ccccc1	0.6392595767974854	0.6757439970970154	-4.15773	3.2040682435035706	403.5460000000001	0.0492504	0.1099675297737121	0.5574579834938049	0.2833240926265716	60	CC(C)(c1ccc(O)c(-c2ccccc2)c1)c1ccc(O)c(-c2ccccc2)c1	0.5384615384615384	CCN(CC)CCOC(=O)c1cccc(-c2ccccc2)c1O	0.46153846153846156
CCCCNc1cc(C[NH3+])cc(OCC)c1OCC	0.7999711036682129	0.2089011967182159	-2.15309	2.789220631122589	267.3929999999999	0.0397315	0.0222262	0.025891	0.9121512770652772	60	CCCCCCCCNc1cc[n+](CCCCCCCCCC[n+]2ccc(NCCCCCCCC)cc2)cc1	0.4444444444444444	CCCCCCCCCCCCCCCCCCCCCCO	0.46153846153846156
CC=Cc1ccc(C[NH3+])c(O)c1NCc1cc(CC)c(C[NH3+])c(CC)c1	0.6257686614990234	0.9371814131736756	-3.40688	3.7547101974487305	355.5260000000001	0.1186079978942871	0.311943	0.2377113699913025	0.3317372500896454	60	Cc1cc(O)cc(C)c1O	0.5	Cc1cc(O)cc(C)c1Cl	0.4375
N=C(N)c1c(-c2cc(Cl)c(N)c(C3CC(CN)CN3)c2)ccc(P(=O)(O)O)c1C1CC=CCC1	0.5229042172431946	0.5105350613594055	-2.67526	4.59051	503.9710000000002	0.1996448189020156	0.5624794363975525	0.1927646249532699	0.0451111	60	N=C(N)c1ccc(-c2cc3ccc(C(=N)N)cc3[nH]2)cc1	0.4333333333333333	Oc1ccc(Cl)cc1	0.46153846153846156
C=Cc1c(-c2ccccc2C[NH3+])cc(-c2ccccc2OCCC)c(OC)c1C=CC	0.5549478530883789	0.9246622323989868	-6.14694	3.130047857761383	414.5690000000002	0.1079118400812149	0.2960613667964935	0.3248692154884338	0.2711575627326965	60	c1ccc2c(c1)[IH2+3]c1ccccc1-2	0.5	COc1cc(Cc2cnc(N3C(=O)c4ccccc4C3=O)nc2N)cc(OC)c1OC	0.425532
CCC1CCCCC1C1C(C2CCNC2)CC(C2CCCC(C[NH3+])C2C2CCCCC2)C(C[NH3+])C1C[NH3+]	0.4357115626335144	0.7433678507804871	-4.56023	5.813491761684418	517.9110000000005	0.1455906480550766	0.7870030999183655	0.0302245	0.0371817	60	S=C(OC1CC2CC1C1CCCC21)S[K]	0.3	NNCC1CCCCC1	0.4117647058823529
CCCCc1c(C)ccc(CCc2cccc(C)c2)c1CCC	0.6776871085166931	0.1231849119067192	-7.1436	2.107663810253144	308.50900000000007	0.0248218	0.1538046151399612	0.3015637397766113	0.5198098421096802	60	CCCCCCCCCCCCCCCCCC[N+](C)(C)Cc1ccccc1	0.5	CCCCCCCCCCCCCCCCCCCCCCO	0.46153846153846156
C=C(C)c1cc(O)c(CCCCNC)c(C=Cc2cccc(O)c2)c1	0.7483147382736206	0.87873	-4.0538	2.7179001569747925	337.463	0.3222666978836059	0.0696625	0.238507	0.369563	60	Oc1cc(O)cc(/C=C/c2c(O)cccc2O)c1	0.6521739130434783	Cc1cc(O)cc(C)c1Cl	0.5625
CC(C=Cc1cc(O)c(CN)c(CN)c1)=Cc1ccccc1CNC(=N)N	0.5476136207580566	0.2309214174747467	-1.7214	3.03333	365.4810000000001	0.1442171484231948	0.4239107072353363	0.0555696	0.3763025999069214	60	CC(C)c1c(O)cc(/C=C/c2ccccc2)cc1O	0.5769230769230769	NCc1ccc(S(N)(=O)=O)cc1	0.45
C=Cc1cc(CC)c(COCC)c(-c2cccc(C3=CCC(N)CC3)c2)c1CC	0.6185659170150757	0.8249901533126831	-4.58949	3.49292	389.58300000000025	0.0590545	0.0461917	0.4128445088863373	0.481909	60	Nc1cc2ccccc2cc1N	0.4285714285714285	NCc1ccc(S(N)(=O)=O)cc1	0.35
CCc1c(-c2ccc(C[NH3+])c(CCC[NH3+])c2)ccc(O)c1C=CC[NH3+]	0.7022338509559631	0.8925226926803589	-2.51528	4.154942989349365	342.50700000000006	0.2760412395000458	0.1074244454503059	0.2703669965267181	0.3461673259735107	60	Cc1cc(O)ccc1O	0.5294117647058824	CCCCCCCCCCCCCCCCCCCCCCO	0.38461538461538464
[NH3+]Cc1cc(-c2ccccc2-c2ccccc2-c2cccc(Cl)c2-c2ccccc2)ccc1CCC1=CCCCC1	0.7561648488044739	0.960835	-5.04486	2.8815900087356567	555.1850000000001	0.5595902800559998	0.0482454	0.2319613248109817	0.1602029502391815	60	c1ccc2c(c1)[IH2+3]c1ccccc1-2	0.5	O=[N+]([O-])c1c(Cl)cccc1-c1c[nH]cc1Cl	0.4
C=Cc1ccc(-c2cccc(C(C)C)c2C2CC(CN)CCC2F)c(O)c1C=C	0.5448067784309387	0.955652	-7.08383	4.074441313743591	393.54600000000016	0.2846056520938873	0.3415354788303375	0.0612962	0.3125626742839813	60	CC[C@H](c1ccc(O)cc1)[C@@H](CC)c1ccc(O)cc1	0.4736842105263157	NCc1ccc(S(N)(=O)=O)cc1	0.4
CC(=Cc1ccccc1-c1ccc(C(N)=O)cc1)C1CCC(c2c(CN)cccc2C2C=CCCC2)C(C(=N)N)C1	0.6310197114944458	0.822449	-4.80533	4.362816333770752	546.7590000000002	0.5116552710533142	0.2261810898780822	0.1852821558713913	0.0768814	60	c1ccc2c(c1)[IH2+3]c1ccccc1-2	0.5	O=C(O)C(O)c1ccccc1	0.5
C=Cc1ccc(-c2cccc(-c3c(O)cc(C=CNC)cc3C3CC3)c2)cc1C(C)C	0.6839354634284973	0.9476882815361024	-6.83217	2.957737922668457	409.5730000000002	0.4002533853054046	0.1286274939775467	0.167198	0.3039206564426422	60	CC(C)c1c(O)cc(/C=C/c2ccccc2)cc1O	0.6538461538461539	O=C(O)C(O)c1ccccc1	0.3888888888888889
CNc1ccc(COc2cccc(C)c2)cc1-c1cc(C2CC2)c(CN)cc1C1CCCCC1	0.6552637219429016	0.9021695852279664	-4.9309	2.647794723510742	454.65800000000047	0.1685090363025665	0.2705603241920471	0.4441761672496795	0.1167544722557067	60	Nc1cc2ccccc2cc1N	0.5	NNCC1CCCCC1	0.5294117647058824
CC(=O)c1cc(C[NH3+])cc(CNc2cc(-c3cc(C=CCN)c(N)cn3)ccn2)c1	0.6088709235191345	0.1783027499914169	-1.31103	3.313477158546448	403.5100000000001	0.0672554	0.6955468654632568	0.1933764666318893	0.0438213	60	Nc1cc2ccccc2cc1N	0.5	NNC(=O)c1ccncc1	0.5714285714285714
[NH3+]CCCc1ccc(C2CCCC(c3cc(C[NH3+])cc(O)c3CCC[NH3+])C2)cc1	0.6457899808883667	0.8813775777816772	-2.83814	4.5186076164245605	398.6150000000002	0.3472727835178375	0.2602916359901428	0.0850512	0.3073843419551849	60	Cc1cc(O)ccc1O	0.4705882352941176	Oc1ccc(Cl)cc1	0.38461538461538464
CC=Cc1c(O)cc(-c2cccc(C[NH3+])c2)c(CN)c1CCc1cccc(OC)c1	0.5613398551940918	0.9067666530609132	-4.31877	3.1179559230804443	403.5460000000002	0.235927	0.4375327825546264	0.0346649	0.2918754518032074	60	Oc1cc(O)cc(/C=C/c2c(O)cccc2O)c1	0.5652173913043478	NCc1ccc(S(N)(=O)=O)cc1	0.55
CCNCNNCCCCNCNCCCl	0.7143329381942749	0.00311138	-0.418563	3.420563817024231	251.80599999999995	0.0452379	0.627998	0.00032694	0.3264375030994415	60	CCCCCCCCCCCCCC[N+](C)(C)C	0.2666666666666666	CCCCCCCCCCCCCCCCCCCCCCO	0.3076923076923077
C=Cc1cc(N)c(NCC=CCCO)c(C)c1CN	0.7222656011581421	0.0231992	-1.15017	3.400515377521515	261.369	0.0881027	0.1643288731575012	0.1458960026502609	0.6016724109649658	60	Cc1cc(O)cc(C)c1O	0.5	Cc1cc(O)cc(C)c1Cl	0.5
Cc1ccc[n+](-c2ccc(CCC3=CCC(C4CCC(CN)CC4)CC3)cc2NCC[NH3+])c1	0.6469287276268005	0.9215651154518129	-2.23268	3.9946869015693673	448.6990000000003	0.2211285978555679	0.5510001182556152	0.1773388683795929	0.0505324	60	Nc1cc2ccccc2cc1N	0.4285714285714285	NCc1ccc(S(N)(=O)=O)cc1	0.5
C=Cc1cccc(-c2cc(O)c(O)c(NC)c2C=CC2=CCCCC2)c1O	0.6771554946899414	0.8873304128646851	-5.31344	3.3040953278541565	363.4570000000002	0.1549848020076751	0.0593284	0.3613308072090149	0.4243559837341308	60	Oc1cc(O)cc(/C=C/c2c(O)cccc2O)c1	0.5652173913043478	Cc1cc(O)cc(C)c1Cl	0.4375
C=Cc1cc(-c2ccc(-c3cc(C4CCCCC4)ccc3C3CCCC(C(=N)N)C3)cc2)cc(-c2cc(C(C)C)c3ccccc3c2)c1	0.7843927145004272	0.954144	-5.08597	3.780900895595551	630.9200000000002	0.7934115529060364	0.0166296	0.0311527	0.158806	60	Nc1cc2ccccc2cc1N	0.6428571428571429	O=C(O)C(O)c1ccccc1	0.4444444444444444
Cc1cccc(CNc2c[nH]nc2-c2cc(-c3ccccc3)ccc2C=CC(=N)N)c1-c1cccnc1	0.6545846462249756	0.3549259901046753	-4.26073	3.0875418186187744	484.6070000000002	0.0034723	0.1401388347148895	0.7274237275123596	0.1289651691913604	60	COc1ccc(/C=C/C(=O)NO)c(-c2ccc(-c3ccccc3)cc2)c1	0.575	Cc1cc(NCCCCCCCCCCNc2cc(C)nc3ccccc23)c2ccccc2n1	0.4838709677419355
C=Cc1cc(-c2c[nH]c(C3CCCC(C4CC=C(CO)CC4)C3)c2)ccc1COc1ccccc1C(=N)N	0.5980905294418335	0.8004323840141296	-4.75263	4.17068	509.6940000000003	0.2622977793216705	0.2263803333044052	0.4452096223831177	0.0661123	60	N=C(N)c1ccc(OCCCCCCCOc2ccc(C(=N)N)cc2)cc1	0.5	O=C(O)C(O)c1ccccc1	0.3888888888888889
[NH3+]Cc1cc(-c2ccc(C3CCCCC3)c(-c3ccccc3)c2)c(-c2ccccc2Cl)c(C2CCCC2)c1CS	0.7276320457458496	0.9470140337944032	-5.63318	3.124649107456208	567.2620000000003	0.3794819116592407	0.1682721227407455	0.4086843132972717	0.0435616	60	c1ccc2c(c1)[IH2+3]c1ccccc1-2	0.5	NNCC1CCCCC1	0.4117647058823529
CCCCc1ccc(N)c(CCCCCN)c1C=CN	0.6785197257995605	0.3301441073417663	-1.87783	2.847675621509552	275.43999999999994	0.1533493250608444	0.2412727922201156	0.1968451589345932	0.4085327386856079	60	CCCCCCCCCc1ccc(B(O)O)cc1	0.48	CCCCCCCCCCCCCCCCCCCCCCO	0.5384615384615384
CC(C)N1C(CCc2ccccc2OCC[NH3+])CCC1c1ccc(C[NH3+])c(N)c1	0.4914692640304565	0.3359104096889496	-1.44433	4.250465035438538	398.59500000000014	0.3723418116569519	0.3137507140636444	0.1226700320839881	0.1912374496459961	60	Nc1cc2ccccc2cc1N	0.6428571428571429	COc1cc(Cc2cnc(N3C(=O)c4ccccc4C3=O)nc2N)cc(OC)c1OC	0.3829787234042553
C=Cc1cc(-c2ccc(CC)c(O)c2)ccc1CCc1ccc(C(C)(C)C)cc1O	0.6704371571540833	0.9458748698234558	-7.07141	2.6158469319343567	400.5620000000001	0.2173037081956863	0.0705217	0.2953284084796905	0.4168461859226227	60	CC(C)(C)c1cc(O)ccc1O	0.55	CC(C)(C)CC(C)(C)c1ccc(O)c(Cc2ccc(Cl)cc2Cl)c1	0.40540540540540543
C=Cc1cccc(-c2cccc(C=Cc3c(-c4cccc(C=C)c4)cccc3C3CC3)c2O)c1	0.7173601984977722	0.952727	-7.51681	2.802806556224823	440.5860000000002	0.2052466869354248	0.0590026	0.5437535643577576	0.191997	60	Oc1cc(O)cc(/C=C/c2c(O)cccc2O)c1	0.5652173913043478	Oc1ccc(Cl)cc1	0.38461538461538464
C=CC1CC(CCCC)C(C[NH3+])CC1CCCOCNNC	0.5740208625793457	0.1147375255823135	-1.91372	4.901378691196442	312.522	0.1154072806239128	0.4512266516685486	0.0742753	0.3590908050537109	60	CCCCCCCCCCCCCC[N+](C)(C)C	0.4	CCCCCCCCCCCCCCCCCCCCCCO	0.46153846153846156
C=CC1CC(CCNC)C(c2ccc(CNCCN)cn2)N1NC	0.6708406209945679	0.00576749	-0.12977	4.34343	332.49600000000004	0.00481769	0.4217663109302521	0.2488550990819931	0.3245609104633331	60	c1cc(SSc2ccns2)sn1	0.3529411764705882	NCc1ccc(S(N)(=O)=O)cc1	0.4
CNCCc1c(NCCCCCC[NH3+])cccc1C(C)=CCN	0.7083518505096436	0.6288556456565857	-0.216833	3.2775548696517944	319.51700000000005	0.0978696	0.1279316246509552	0.3178098797798157	0.4563888609409332	60	CCCCCCCCNc1cc[n+](CCCCCCCCCC[n+]2ccc(NCCCCCCCC)cc2)cc1	0.4444444444444444	Cc1cc(NCCCCCCCCCCNc2cc(C)nc3ccccc23)c2ccccc2n1	0.4838709677419355
C=CC=CCNc1cccc(C(=N)N)c1-c1cc(-c2ccccc2)ccc1-c1cccc(O)c1	0.7301257848739624	0.8198078274726868	-5.19689	2.752895474433899	445.5660000000001	0.1972804069519043	0.000603878	0.6167302131652832	0.1853854954242706	60	Cc1cc(O)ccc1O	0.5294117647058824	Cc1cc(O)cc(C)c1Cl	0.5
CC=Cc1ccc(C=CC2CCCCC2)c(C(C)C)c1C=CC1CCCC(CN)C1	0.5307716131210327	0.7245358824729919	-5.98265	3.9913598895072937	405.6700000000002	0.2467529028654098	0.229579	0.1743702143430709	0.3492976725101471	60	CC(C)c1c(O)cc(/C=C/c2ccccc2)cc1O	0.4230769230769231	NNCC1CCCCC1	0.5882352941176471
C=Cc1ccc(-c2cc(-c3ccccc3)ccc2-c2ccccc2-c2ccc(C[NH3+])c(C3CCCCC3)c2)c(O)c1	0.8627082705497742	0.987179	-6.40832	2.890375316143036	536.7390000000005	0.7535661458969116	0.0640965	0.1163691580295562	0.0659682	60	O=c1cccccc1O	0.5625	O=C(O)C(O)c1ccccc1	0.4444444444444444
C=Cc1ccc(-c2cc(C(=N)N)cc(O)c2C(C)(C)C)c(-c2ccc(C=COC)s2)c1	0.620887	0.8130242228507996	-5.59441	3.2587252259254456	432.5890000000001	0.0510409	0.051902	0.5676619410514832	0.3293951749801636	60	CC(C)(C)c1cc(O)ccc1O	0.55	Oc1ccc(Cl)cc1	0.38461538461538464
CN(C)c1cccc(-c2ccc(-c3ccc(F)c(-c4cc(CN)cc(C5CCCCC5)c4)c3)cc2N(C)C)c1	0.6103833317756653	0.8766699433326721	-6.43642	2.7135002613067627	521.7240000000004	0.1206469982862472	0.3298211097717285	0.5100405812263489	0.0394913	60	CN(C)c1ccc(C(c2ccc(N(C)C)cc2)c2ccc(N(C)C)cc2)cc1	0.5294117647058824	NCc1ccc(S(N)(=O)=O)cc1	0.5
C=Cc1ccccc1-c1cc(F)ccc1COc1cccc(CCC(=N)N)c1CC	0.6750693321228027	0.8083066344261169	-4.83763	2.6329599618911743	402.5130000000002	0.0932596	0.0844579	0.500454	0.321829	60	Nc1cc2ccccc2cc1N	0.5	CCc1cc(C(N)=S)ccn1	0.4444444444444444
CC(C)=CC=CC(C)=CC=CCCC=CCCN	0.7083767056465149	0.1195755004882812	-3.26781	3.3221723437309265	245.41	0.1708101332187652	0.0437013	0.2033208906650543	0.5821676850318909	60	COC(=O)/C=C/C(C)=C\C=C\C(C)=C\C=C\C=C(C)\C=C\C=C(C)\C=C\C(=O)O	0.4444444444444444	CCCCCCCCCCCCCCCCCCCCCCO	0.23076923076923078
CNC1CCC(C2CCCCC2c2ccccc2-c2ccc(Cl)cc2-c2ccccc2-c2ccccc2C2CCCCC2)CC1	0.6924046277999878	0.7898098826408386	-6.20179	3.4391745924949646	616.3329999999997	0.6051998734474182	0.1577414274215698	0.2354197949171066	0.00163894	60	c1ccc2c(c1)[IH2+3]c1ccccc1-2	0.5	Oc1ccc(Cl)cc1	0.5384615384615384
CC(C)(C)c1ccc(O)c(-c2ccc(-c3ccc(C4CCCC4)cc3C(=O)[O-])c(-c3ccccc3)c2)c1F	0.7652867436408997	0.9535128474235536	-7.28	2.9012919068336487	507.62500000000034	0.1729947924613952	0.0818857	0.7392308712005615	0.00588862	60	CC(C)(c1ccc(O)c(-c2ccccc2)c1)c1ccc(O)c(-c2ccccc2)c1	0.7307692307692307	Nc1ccc(C(=O)O)c(O)c1	0.5
NCCCCCc1ccc(NCCCOCCN)c(N)c1	0.768126	0.0560166	-0.842839	2.2954264879226685	294.443	0.0342776	0.1531491130590438	0.4916433691978454	0.3209299445152282	60	Nc1cc2ccccc2cc1N	0.5	Cc1cc(NCCCCCCCCCCNc2cc(C)nc3ccccc23)c2ccccc2n1	0.41935483870967744
CCNCc1ccc(CC)c(C=Cc2cc(O)ccc2N)c1O	0.7102653384208679	0.6870613098144531	-3.24217	2.705921947956085	312.41300000000007	0.0534647	0.2295082509517669	0.5162407755851746	0.200786	60	Cc1cc(O)ccc1O	0.5882352941176471	Oc1ccc(Cl)cc1	0.5384615384615384
N=C(N)OCCNc1cc(Cl)c(NCCNF)c(N)n1	0.6298816204071045	0.0107898	-0.959612	3.423179507255554	305.74500000000006	0.0699913	0.6094723343849182	0.0479518	0.2725845873355865	60	N=C(N)c1ccc(OCCCCCCCOc2ccc(C(=N)N)cc2)cc1	0.4583333333333333	Cc1cc(O)cc(C)c1Cl	0.4375
CCc1c(CS)nc(N)c(CNCCCN)c1NCCN	0.6689168214797974	0.0149494	-1.08622	3.2829246520996094	312.487	0.0272369	0.4195083975791931	0.1356836408376693	0.417571	60	COc1nc(OCc2cccc(-c3ccccc3)c2C)ccc1CNCCN	0.3	NCCNc1ccc(NCCN)c2c1C(=O)c1ccncc1C2=O	0.3333333333333333
C=CC1CCCCC1c1ccc(CNC[NH3+])c(-c2ccccc2-c2ccccc2C=C(C)C[NH3+])c1	0.6013999581336975	0.9349602460861206	-4.95146	4.177717626094818	467.7010000000002	0.156191	0.2714149355888366	0.5319081544876099	0.040486	60	c1ccc2c(c1)[IH2+3]c1ccccc1-2	0.5	NNCC1CCCCC1	0.4117647058823529
CCc1cccc(C2CCCC(c3ccc(C4CCCCC4c4ccccn4)cc3-c3ccccc3-c3ccccc3)C2C)c1	0.6412778496742249	0.724449	-5.64473	3.967504858970642	589.8670000000002	0.3125417530536651	0.0241044	0.6055622696876526	0.0577916	60	c1ccc(SSc2ccccn2)nc1	0.5882352941176471	CCN(CC)CCOC(=O)c1cccc(-c2ccccc2)c1O	0.4358974358974359
CCc1ccccc1-c1cc(-c2cccc(-c3ccc(C4CCCCC4)cc3CN)c2)c(C(=N)N)c(C(C)C)c1	0.7448506355285645	0.920966	-4.83678	2.793245017528534	529.7720000000004	0.5882527232170105	0.0913068	0.1809970289468765	0.1394434869289398	60	Nc1cc2ccccc2cc1N	0.5	NNCC1CCCCC1	0.47058823529411764
C[SH+]C1C=CCCC1c1c(CO)cccc1-c1c(C=Cc2ccccc2)cc(C(C)(C)C)cc1-c1ccccc1	0.502188	0.6716998219490051	-6.33045	3.992648959159851	545.8120000000004	0.2155991196632385	0.2253550440073013	0.4183504581451416	0.1406953781843185	60	CC(C)(c1ccc(O)c(-c2ccccc2)c1)c1ccc(O)c(-c2ccccc2)c1	0.6538461538461539	Cc1c(CO)[n+]([O-])c2ccccc2[n+]1[O-]	0.4166666666666667
CCc1ccc(-c2ccc(Cl)c(C(=N)N)c2-c2ccccc2C2CCC(C3CCCC3)C(C[NH3+])C2)cc1	0.6592355966567993	0.9701218605041504	-4.02698	3.955460667610169	515.1650000000004	0.2878206372261047	0.2217231541872024	0.3947483003139496	0.0957079	60	NC1=C(Cl)C(=O)c2ccccc2C1=O	0.5238095238095238	Oc1ccc(Cl)cc1	0.46153846153846156
CCc1cc(-c2ccccc2)cc(-c2cc(-c3cccc(-c4cccc(C[NH3+])c4)c3)c(C[NH3+])cc2CC)c1	0.8427606225013733	0.9600279927253724	-5.98329	3.0891	498.7140000000003	0.6915791034698486	0.0242699	0.1941286474466323	0.0900223	60	O=C1C=CC(=O)c2cc3ccccc3cc21	0.4444444444444444	O=C(O)C(O)c1ccccc1	0.3888888888888889
C=Cc1ccc(-c2cc(-c3cccc(O)c3)ccc2C=CC)c(NC)c1C=C	0.6422923803329468	0.9004330039024353	-6.74708	2.938166379928589	367.4920000000001	0.383281	0.189011	0.0228274	0.4048806428909302	60	Cc1cc(O)ccc1O	0.5294117647058824	Cc1cc(O)cc(C)c1Cl	0.5
C=Cc1cc(-c2ccc(C=CC[NH3+])cc2N)ccc1-c1ccc(C[NH3+])cc1O	0.6462153196334839	0.87973	-3.84506	3.549525499343872	373.5000000000001	0.2276059091091156	0.2078773379325866	0.2321743816137313	0.3323423862457275	60	Nc1cc2ccccc2cc1N	0.5	Nc1ccc(C(=O)O)c(O)c1	0.4090909090909091
CCc1cc(C(=N)N)c(C(C)=Cc2cc(CCN)c(C)cn2)cc1C1CC1	0.6310400366783142	0.713762	-2.69248	3.175194263458252	362.5210000000001	0.1389139145612716	0.3750798106193542	0.2889725267887115	0.1970337629318237	60	Cc1cc(O)cc(C)c1O	0.5	CCc1cc(C(N)=S)ccn1	0.48148148148148145
CCCCc1cc(-c2c(C)ccc(CN)c2CCC[NH3+])ccc1C(=N)N	0.6749887466430664	0.7919132709503174	-1.65305	3.1212931275367737	353.534	0.1767381280660629	0.3407710790634155	0.2333135604858398	0.2491772174835205	60	Cc1cc(O)cc(C)c1O	0.5	CCCCCCCCCCCCCCCCCCCCCCO	0.5384615384615384
CCc1cc(Cl)cc(CCC=CC=Cc2ccc(C[NH3+])cc2CC)c1	0.7071780562400818	0.8978688716888428	-5.52709	3.1109113693237305	354.94500000000016	0.1244016513228416	0.0240717	0.432634	0.4188924431800842	60	O=S(c1cc(Cl)cc(Cl)c1O)c1cc(Cl)cc(Cl)c1O	0.4090909090909091	Oc1ccc(Cl)cc1	0.5384615384615384
CNC1C(CN)CCCC1c1cc(C=C(C)C2CCCCC2)cc(C2CCC(C3CCCCC3)=CC2C2C=CCCC2)c1	0.4036988615989685	0.7191675901412964	-5.25682	4.921113848686218	582.9610000000004	0.2373435646295547	0.6653844118118286	0.00658257	0.0906894	60	CCN(CC=Cc1ccc(C2CCCCC2)c(Cl)c1)C1CCCCC1	0.4285714285714285	NNCC1CCCCC1	0.5294117647058824
CNc1ccc(CN)c(-c2cn(OCCCc3cccc(N)c3)nc2N)c1	0.6398296356201172	0.08274	-1.65748	2.928227186203003	366.4690000000001	0.0527274	0.2231772541999817	0.3948504328727722	0.3292449116706848	60	Nc1cc2ccccc2cc1N	0.5	NCc1ccc(S(N)(=O)=O)cc1	0.45
C=Cc1ccccc1-c1cccc(-c2cccc(C)c2-c2cccc(C3NCCC3C[NH3+])c2CC)c1	0.6549074649810791	0.9429593086242676	-5.09355	3.820733845233917	473.6840000000003	0.5279001593589783	0.0471591	0.0172593	0.407681	60	Nc1cc2ccccc2cc1N	0.5	Cc1cc(O)cc(C)c1Cl	0.375
CC(=CCN)C1CC(C[NH3+])C(c2cccc(CN)c2C#N)CC1C=CC[NH3+]	0.6090620756149292	0.6398336887359619	-1.31158	5.347504615783691	369.5570000000001	0.1466206014156341	0.5488484501838684	0.0136831	0.2908478379249573	60	N#Cc1c(N)[nH]c2cc(/C=C/c3cccc(F)c3)ccc12	0.358974	NCc1ccc(S(N)(=O)=O)cc1	0.4
CCc1ccc(CCc2cc(C[NH3+])ccc2CN)cc1CCC=CC[NH3+]	0.6624540090560913	0.7962787747383118	-2.02406	3.4917635917663574	353.55400000000014	0.1821082532405853	0.2632648646831512	0.2405722886323928	0.3140545785427093	60	CCCCCCCCCc1ccc(B(O)O)cc1	0.4	NCc1ccc(S(N)(=O)=O)cc1	0.5
CCc1ccc(-c2cc(C3CCCCC3)ccc2C=Cc2ccc(-c3cc(-c4ccc(NC)cc4)cc4ccccc34)cc2)cc1	0.7611880302429199	0.9049774408340454	-5.80477	2.6670637130737305	597.8460000000002	0.4054925739765167	0.063644	0.4599736928939819	0.0708897	60	Nc1cc2ccccc2cc1N	0.5714285714285714	NNCC1CCCCC1	0.47058823529411764
CCc1ccc(C[NH3+])c(-c2cccc(-c3cc(C)c(OCc4ccccc4)cc3CC)c2)c1	0.6912689208984375	0.9461973905563354	-6.19858	2.596288800239563	436.6190000000002	0.2085582166910171	0.1276395618915558	0.4542495906352997	0.2095526307821273	60	Cc1cc(O)cc(C)c1O	0.5	Cc1cc(O)cc(C)c1Cl	0.4375
CC(C)c1ccc(-c2ccncc2-c2ccc(-c3ccccc3C3CC3)cc2-c2cccc(C[NH3+])c2)cc1Cl	0.7906349301338196	0.9562803506851196	-5.38475	2.9094141721725464	530.1350000000003	0.3445032835006714	0.038357	0.5557210445404053	0.0614186	60	c1ccc2c(c1)[IH2+3]c1ccccc1-2	0.5	c1ccc(Cc2nnc3ccncc3n2)cc1	0.4666666666666667
C=Cc1c(CN)cccc1-c1ccc(C[NH3+])cc1-c1ccc(C(=N)N)cc1C1CCCC(CN)C1	0.5744340419769287	0.9451371431350708	-2.87057	4.004917919635773	468.6690000000003	0.210273	0.308907	0.1791683584451675	0.3016523122787475	60	N=C(N)c1ccc(OCCCCCCCOc2ccc(C(=N)N)cc2)cc1	0.5416666666666666	NCc1ccc(S(N)(=O)=O)cc1	0.55
NCc1c(-[n+]2ccccc2)cc(-c2ccccc2-c2ccc(-c3cc(C[NH3+])c4ccccc4c3)cc2)c(C[NH3+])c1C1CC1	0.6098628640174866	0.9805657863616944	-3.74766	3.5717427730560303	563.7690000000001	0.4291092753410339	0.2808506488800049	0.0599596	0.2300805151462555	60	Nc1cc2ccccc2cc1N	0.6428571428571429	[O-][n+]1cc[n+]([O-])c2ccccc21	0.4666666666666667
CNc1ccccc1C1CCC(c2cc(C3CCC(C[NH3+])CC3C[NH3+])cc3ccccc23)C(c2cccc(C(=N)N)c2)C1	0.7581875920295715	0.940478	-2.64798	4.832679271697998	575.845	0.617812	0.2478339821100235	0.0756903	0.0586633	60	Nc1cc2ccccc2cc1N	0.6428571428571429	Cc1cc(NCCCCCCCCCCNc2cc(C)nc3ccccc23)c2ccccc2n1	0.41935483870967744
Nc1cccc(-c2c(CNc3cccs3)ccc(O)c2C=CCCC[NH3+])c1	0.5593242049217224	0.8664038777351379	-3.46611	3.326008975505829	380.5370000000002	0.1626994162797927	0.5209455490112305	0.00861448	0.307741	60	Oc1cc(O)cc(/C=C/c2c(O)cccc2O)c1	0.5652173913043478	Nc1ccc(C(=O)O)c(O)c1	0.5
COc1cc(C2CCCCC2C[NH3+])c(C[NH3+])cc1-c1ccc(C2CCCC2)c(C2CCCCC2F)c1	0.562454	0.9493947625160216	-6.46879	4.564588189125061	494.7390000000004	0.3990978300571441	0.4432403147220611	0.0888121	0.0688498	60	COc1cc(C[C@@H](C)[C@@H](C)Cc2ccc(O)c(OC)c2)ccc1O	0.4444444444444444	COc1ccc(Cc2cnc(N)nc2N)cc1OC	0.37142857142857144
CNC1CCC(C2CCC(c3ccc(-c4cc(C5=CCCCC5)c5ccccc5c4)c(C[NH3+])c3)CC2)C(C2=CC(c3ccccc3)CCC2)C1	0.8063492774963379	0.9300187826156616	-5.16281	4.602133750915527	664.0140000000002	0.8112319111824036	0.0431539	0.0616546	0.0839596	60	Nc1cc2ccccc2cc1N	0.5714285714285714	C1N2CN3CN1CN(C2)C3	0.5
C=C(C)c1cc(C2=CN(c3cccc(-c4cccc(CN)c4)c3)C=CC2)cc(-c2ccc(-c3ccc(N)cc3)cc2)c1	0.7771207094192505	0.8836799263954163	-6.61102	3.00368	545.7300000000004	0.6255833506584167	0.0585773	0.2606755197048187	0.0551638	60	Nc1cc2ccccc2cc1N	0.5	NCc1ccc(S(N)(=O)=O)cc1	0.5
NCc1ccc(C2CCCC2)c(Cl)c1C1CC(O)CC(C[NH3+])C1c1cc(C2CC=CCC2)cc2ccccc12	0.6252012848854065	0.9367412328720092	-4.44704	4.764064073562622	544.2030000000003	0.5203642249107361	0.2742695212364197	0.000726475	0.2046397924423217	60	Nc1cc2ccccc2cc1N	0.7142857142857143	Oc1ccc(Cl)cc1	0.5384615384615384
CC(=Cc1ccc(C[NH3+])cc1)C1CCC(c2ccc[n+](C(C)(C)C)c2)CC1c1ccc(C[NH3+])c(C(=O)[O-])c1	0.5801807641983032	0.9058523774147034	-2.3517	5.046072065830231	513.7260000000003	0.1780077964067459	0.6238601803779602	0.1056862995028495	0.0924457	60	[O-][n+]1ccccc1SSc1cccc[n+]1[O-]	0.4210526315789473	[O-][n+]1cc[n+]([O-])c2ccccc21	0.4666666666666667
C=Cc1cc(C=CN)c(-c2ccccc2)c(-c2ccc(C=CC[NH3+])c(C(=N)N)c2)c1	0.6036641597747803	0.8661389946937561	-3.33607	3.493079483509064	395.53000000000014	0.1379914581775665	0.3440884053707123	0.2625488936901092	0.2553712427616119	60	Nc1cc2ccccc2cc1N	0.5	O=C(O)C(O)c1ccccc1	0.4444444444444444
CNCCCCc1c(C)c(N(C)C)c(N)c(C)c1Cl	0.6899604201316833	0.0100856	-2.57434	2.896318554878235	283.847	0.0702167	0.1750670373439788	0.1093558445572853	0.6453604102134705	60	Oc1c(O)c(Cl)c(Cl)c(Cl)c1Cl	0.4	Cc1cc(O)cc(C)c1Cl	0.375
CC(=O)c1ccccc1OCc1cccc(-c2c(C(C)=CNCCN)cccc2-c2cn[nH]c2)n1	0.5408464670181274	0.3708077073097229	-4.32966	3.042064428329468	467.57300000000015	0.0332904	0.4783618450164795	0.3915463984012604	0.0968013	60	Nc1cc2ccccc2cc1N	0.5	NNC(=O)c1ccncc1	0.47619047619047616
C=Cc1c(-c2cccs2)cc(-c2c(CN)cccc2C2=CCCCC2)c(-c2ccccc2C2CC2)c1Cl	0.6150469779968262	0.8538900017738342	-5.45174	3.158616065979004	522.1570000000004	0.1185906752943992	0.1271086037158966	0.5758972764015198	0.1784034520387649	60	Nc1cc2ccccc2cc1N	0.5	Clc1ccc([I+]c2cccs2)cc1	0.5217391304347826
CCC1CC(c2ccc([SH+]C)cc2CCN(C)C)CCC1C1CCC(NCC[NH3+])CC1	0.5789287686347961	0.7609385848045349	-2.20685	4.72335	447.7770000000003	0.197854	0.65756	0.0355682	0.1090178564190864	60	CN(C)c1ccc(C(c2ccc(N(C)C)cc2)c2ccc(N(C)C)cc2)cc1	0.3529411764705882	CN(C)CCOCC(=O)NC12CC3CC(CC(C3)C1)C2	0.35294117647058826
CNc1cc(-c2c[nH]c(C=CCN)c2)c(C=CCO)c(C(=N)N)c1C	0.5583322048187256	0.0184491	-1.24209	3.6903210878372192	339.4430000000001	0.137139	0.3881338238716125	0.0757915	0.3989354074001312	60	Cc1cc(O)cc(C)c1O	0.4285714285714285	Cc1cc(O)cc(C)c1Cl	0.375
C=Cc1c(C[NH3+])cc(-c2nc(CC)ccc2C=CCN)cc1CCC[NH3+]	0.6585603952407837	0.705232	-1.04237	4.057958602905273	352.5260000000001	0.3009612262248993	0.2448173910379409	0.2082564085721969	0.2459649741649627	60	Nc1cc2ccccc2cc1N	0.4285714285714285	CCc1cc(C(N)=S)ccn1	0.4444444444444444
C=CC=Cc1cc(Cl)c(O)c(CCF)c1-c1ccccc1C[NH3+]	0.7179036736488342	0.944137	-4.97575	3.5882136821746826	332.826	0.4136629700660705	0.2164103388786316	0.0583944	0.3115322887897491	60	Oc1c(O)c(Cl)c(Cl)c(Cl)c1Cl	0.6	Oc1ccc(Cl)cc1	0.5384615384615384
C=Cc1nc(-c2ccccc2N)ccc1-c1cccc(-c2c(O)cccc2NCC=C(C)C)c1	0.7212343215942383	0.910613	-6.28605	2.897883892059326	447.5820000000002	0.4991720020771026	0.000971551	0.186131	0.3137250244617462	60	Nc1cc2ccccc2cc1N	0.7142857142857143	Cc1cc(O)cc(C)c1Cl	0.4375
CCc1c(Cl)cc(CN)c(-c2cccc(-c3cccc(C[NH3+])c3C3CCNC3)c2)c1CO	0.6155973672866821	0.8580417633056641	-3.24808	3.746208131313324	451.0340000000003	0.2334206402301788	0.3471527099609375	0.2843445837497711	0.1350820362567901	60	CC(C)(c1ccc(O)c(-c2ccccc2)c1)c1ccc(O)c(-c2ccccc2)c1	0.4615384615384615	Oc1ccc(Cl)cc1	0.46153846153846156
CCCNC1CCCCC1c1ccc(CNNC)cc1NCc1ccc(C[NH3+])cc1	0.5631673336029053	0.1857841163873672	-2.36934	3.712750256061554	410.63000000000017	0.1312886476516723	0.3638436794281006	0.4505587816238403	0.0543089	60	CCN(CC=Cc1ccc(C2CCCCC2)c(Cl)c1)C1CCCCC1	0.3809523809523809	NNCC1CCCCC1	0.4117647058823529
C=C(C)c1cc(CC)ccc1C1CC(c2cccc(C=CC[NH3+])c2)CCC1CNC[NH3+]	0.585001	0.9061003923416138	-3.52936	4.539618968963623	419.6570000000002	0.2479287683963775	0.534159	0.0976743	0.120238	60	Oc1c(I)cc(I)cc1I	0.5	NNCC1CCCCC1	0.35294117647058826
N=C(N)CCC1CC(C2CCCCC2c2ccccc2-c2ccc(N)c(O)c2)CCC1C[NH3+]	0.5887725353240967	0.9440385699272156	-3.64792	4.387930929660797	449.6630000000002	0.1933761239051818	0.4863779246807098	0.2631043493747711	0.0571416	60	Nc1cc2ccccc2cc1N	0.6428571428571429	NNCC1CCCCC1	0.4117647058823529
CCc1ccc(CN)c(NCC[NH3+])c1CCC=CCCN	0.6647258400917053	0.3733354210853576	-0.57431	3.580813467502594	291.4630000000001	0.1600230783224105	0.2552631199359894	0.3079261779785156	0.2767876088619232	60	CCCCC/C=C\C/C=C\C/C=C\C/C=C\CCCC(=O)O	0.36	NCc1ccc(S(N)(=O)=O)cc1	0.4
CC=Cc1cc(C[NH3+])c(-c2cccc(NC)c2)c(-c2ccc(N)c(NC)c2NC)c1	0.6485927700996399	0.8519822359085083	-3.30582	3.3491392731666565	402.56600000000014	0.1909646093845367	0.2235657572746276	0.3668147325515747	0.2186548858880996	60	Nc1cc2ccccc2cc1N	0.5714285714285714	Nc1ccc(S(=O)(=O)Nc2ccccc2)cc1	0.4
C=C(C)CCC=Cc1c(C=CC=CC)cccc1CCC	0.6895070672035217	0.1996774226427078	-5.77338	3.0151296854019165	280.45500000000004	0.1287089586257934	0.0577107	0.1561558842658996	0.6574245095252991	60	CCCCCCCCCCCCCc1cccc(O)c1C(=O)O	0.4193548387096774	CCCCCCCCCCCCCCCCCCCCCCO	0.38461538461538464
C=C(C)c1ccc(-c2cc(-c3ccc(CN)cc3)ccc2N)cc1-c1ccc(CNCN)cc1	0.6512953042984009	0.7513410449028015	-5.38479	2.5798264741897583	448.6140000000002	0.3641779124736786	0.2142800539731979	0.3307084739208221	0.0908336	60	Nc1cc2ccccc2cc1N	0.5	NCc1ccc(S(N)(=O)=O)cc1	0.55
CC(C)=Cc1cc(-c2ccccc2-c2ccccc2)c(C=CC=C(C)c2ccccc2)c(C2CC2)c1O	0.7714120745658875	0.9409981966018676	-7.42889	2.84186	482.6670000000003	0.5346611738204956	0.0818128	0.2804114520549774	0.1031145676970481	60	CC(C)(c1ccc(O)c(-c2ccccc2)c1)c1ccc(O)c(-c2ccccc2)c1	0.5384615384615384	O=C(O)C(O)c1ccccc1	0.3888888888888889
Cc1c(-c2ccccc2)cccc1-c1ccc(-c2cccc(C=CC3CCCCC3C[NH3+])c2)cc1C[NH3+]	0.6224096417427063	0.9496246576309204	-5.54137	3.883723914623261	488.71900000000034	0.3777511119842529	0.3505431413650512	0.1904907822608947	0.081215	60	c1ccc2c(c1)[IH2+3]c1ccccc1-2	0.5	Cc1c(CO)[n+]([O-])c2ccccc2[n+]1[O-]	0.375
CN(C)C1CC(c2cc(C[NH3+])ccc2-c2ccccc2)CC(C[NH3+])C1c1cc(-c2cccc(C(=N)N)c2)cc2ccccc12	0.6951306462287903	0.9644723534584044	-2.18392	4.530854046344757	583.8240000000003	0.3162950277328491	0.3097103834152221	0.3561785519123077	0.017816	60	Nc1cc2ccccc2cc1N	0.7142857142857143	CC(NNC(=O)c1ccccc1)c1ccccc1	0.4074074074074074
COC=Cc1ccc(CCc2c(O)ccc(C[NH3+])c2C[NH3+])cc1N	0.6459470987319946	0.4215941727161407	-2.35413	3.76922	329.4440000000001	0.1357338726520538	0.00382861	0.2914818823337555	0.568956	60	Cc1cc(O)ccc1O	0.5294117647058824	Nc1ccc(C(=O)O)c(O)c1	0.4090909090909091
[NH3+]CCCCCc1cccc(-c2cccc(-c3cc(C4CCC(c5ccncc5)=CC4c4ccc5ccccc5c4)c4ccccc4c3)c2)c1	0.6231087446212769	0.9822920560836792	-4.17555	3.9079630374908447	649.9020000000003	0.25145	0.3033814132213592	0.3691796660423279	0.0759891	60	Nc1cc2ccccc2cc1N	0.6428571428571429	C1N2CN3CN1CN(C2)C3	0.5
N=Cc1c(-c2ccccc2)cc(-c2cccc(-c3cccc(-c4ccccc4)c3)c2)c(-c2ccc(C[NH3+])cc2)c1C(=N)N	0.6191609501838684	0.8830870389938354	-4.92856	3.014737010002136	557.7210000000001	0.1176828071475029	0.3379567861557007	0.5000811219215393	0.0442793	60	Nc1cc2ccccc2cc1N	0.5714285714285714	NCc1ccc(S(N)(=O)=O)cc1	0.45
O=C([O-])c1cc(-c2ccccc2C2CCCCC2c2ccccc2NCC2=CCCCC2)ccc1-c1ccc(C2CCCC2)cc1	0.6643533706665039	0.8551074266433716	-5.98241	3.787511467933655	608.846	0.6910942792892456	0.2464305162429809	0.00387553	0.0585997	60	c1ccc2c(c1)[IH2+3]c1ccccc1-2	0.5	O=C(O)C(O)c1ccccc1	0.4444444444444444
CCC1CC(CCCN)CC(c2c(C=CC[NH3+])ccc(C[NH3+])c2N)C1	0.6330182552337646	0.776644	-1.7922	4.900162577629089	346.56300000000016	0.1616864651441574	0.4194267690181732	0.0575983	0.3612884879112243	60	CC[C@H](c1ccc(O)cc1)[C@@H](CC)c1ccc(O)cc1	0.3684210526315789	Nc1ccc(S(=O)(=O)c2ccc(N)cc2)cc1	0.3125
[NH3+]CCCC1CC(C2CCCCC2)CC(OCc2cccc(-c3cccc(C[NH3+])c3)c2)C1C[NH3+]	0.6511242389678955	0.8687530755996704	-3.86416	4.70814	466.7340000000001	0.4852378368377685	0.2385027259588241	0.1295141726732254	0.1467452645301818	60	Cc1c(OCc2cccc(-c3ccc(C(=O)O)cc3)c2)cc2c(c1C)C(=O)C(C1CCCC1)C2	0.4285714285714285	NNCC1CCCCC1	0.4117647058823529
[NH3+]Cc1cccc(-c2cccc(-c3cc(O)cc(O)c3O)c2-c2cc(C3CCCCC3)c[nH]2)c1	0.7336868047714233	0.9564592838287354	-5.56787	3.214441418647766	455.5780000000003	0.4943148493766784	0.00437976	0.1998223811388015	0.3014830350875854	60	O=C1c2ccccc2C(=O)c2c(O)cc(O)cc21	0.6	Oc1ccc(Cl)cc1	0.46153846153846156
COC1CC(c2c(C[NH3+])cccc2-c2cccc(C3CCCC(C[NH3+])C3)c2C(=N)N)CCC1C[NH3+]	0.6391339898109436	0.87912	-1.47334	5.211303651332855	480.72100000000046	0.2904945909976959	0.5012069344520569	0.0700428	0.138256	60	N=C(N)c1ccc(OCCCCCCCOc2ccc(C(=N)N)cc2)cc1	0.4583333333333333	NNCC1CCCCC1	0.47058823529411764
CCCNc1cc(CCN)ccc1CCC=CNCC(=N)N	0.6999719142913818	0.0569838	-0.453419	3.0283910632133484	303.45400000000006	0.0397308	0.3593591749668121	0.215518	0.3853920400142669	60	Cc1c2ccccc2c(CSC(=N)N)c2ccccc12	0.4642857142857143	NCc1ccc(S(N)(=O)=O)cc1	0.4
CC=Cc1c(CCC)c(N)c(C[NH3+])c(C(C)=CC)c1CN	0.665514	0.2340524494647979	-1.87334	3.994324803352356	288.45900000000006	0.1326631158590316	0.1992509365081787	0.013778	0.6543079614639282	60	CCCCCCCCc1ccc(CCC(N)(CO)CO)cc1	0.3448275862068966	CCCCCCCCCCCCCCCCCCCCCCO	0.38461538461538464
CCc1ccc(C)c(-c2ccccc2-c2ccc(C(=N)N)cc2-c2cncc(CN)c2)c1S	0.6332805156707764	0.5204053521156311	-4.24561	2.792541742324829	452.6270000000002	0.1234934255480766	0.1904062181711197	0.5503516793251038	0.1357486844062805	60	N=C(N)c1ccc(OCCCCCCCOc2ccc(C(=N)N)cc2)cc1	0.5416666666666666	NNC(=O)c1ccncc1	0.5238095238095238
CNCc1cc(C=CF)cc(O)c1C=Cc1ccccc1C	0.69323	0.5835192203521729	-3.86833	2.9171056747436523	297.37300000000005	0.1075540259480476	0.1531777530908584	0.1339859366416931	0.6052823066711426	60	Oc1cc(O)cc(/C=C/c2c(O)cccc2O)c1	0.6086956521739131	Cc1cc(O)cc(C)c1Cl	0.5
CCCCc1c(OCCNN)ccc(C(C)=CC(=N)N)c1NC	0.7122446298599243	0.0376066	-0.79833	3.1871177554130554	319.45300000000003	0.00683779	0.148985	0.3953087031841278	0.448869	60	N=C(N)c1ccc(OCCCCCCCOc2ccc(C(=N)N)cc2)cc1	0.5416666666666666	CCCCCCCCCCCCCCCCCCCCCCO	0.5384615384615384
Cc1ccc(NCc2ccc(C(=N)N)c(CN)c2)c(-c2cccc(-c3ccc(N)cc3)c2)c1	0.6426408290863037	0.7144126892089844	-4.05108	2.4320818185806274	435.57500000000016	0.2610504031181335	0.22174	0.3473923206329345	0.1698172390460968	60	Nc1cc2ccccc2cc1N	0.5	NCc1ccc(S(N)(=O)=O)cc1	0.5
CCC1C(C[NH3+])CC(CNCCc2ccc(Cl)s2)CC1CCN	0.6180349588394165	0.5736176371574402	-1.09956	4.4747626185417175	359.00300000000016	0.0843536	0.4530647993087768	0.2549454867839813	0.2076361179351806	60	OCc1ccc(-c2ccc(-c3ccc(CO)s3)o2)s1	0.4545454545454545	Oc1ccc(Cl)cc1	0.46153846153846156
CCc1cccc(C2CCCCC2)c1-c1ccccc1C1=CC(c2cc(CN)cc(C[NH3+])c2)C(C(=N)N)CC1	0.8168032765388489	0.9611653089523317	-3.05989	4.142086625099182	521.7730000000003	0.7185484766960144	0.2123279571533203	0.0162205	0.0529031	60	Nc1cc2ccccc2cc1N	0.5	NCc1ccc(S(N)(=O)=O)cc1	0.55
C=Cc1cc(C(=C)C)c(CCC=CCC)c(O)c1NCC[NH3+]	0.6939571499824524	0.9060266017913818	-4.02067	3.8957863450050354	301.45400000000006	0.2406245023012161	0.2698141038417816	0.0687446	0.4208167493343353	60	Oc1c(I)cc(I)cc1I	0.5714285714285714	Cc1cc(O)cc(C)c1Cl	0.4375
CC(=CCN)CNCCc1cc(NCC[NH3+])n(CNN)n1	0.6532531380653381	0.0248889	-0.253317	4.106434166431427	297.431	0.0975005	0.4905326962471008	0.0226347	0.389332	60	Cc1cc(O)cc(C)c1O	0.3571428571428571	NNC(=O)c1ccncc1	0.38095238095238093
C=C(C)c1ccccc1-c1ccccc1-c1cc(-c2ccccc2CN)c(C2CCCC(C3=CCCCC3)C2)cc1CN	0.6008225083351135	0.9185826778411864	-5.75889	3.755064249038696	566.8330000000003	0.4509890973567962	0.3190464973449707	0.1159362271428108	0.1140281781554222	60	Nc1cc2ccccc2cc1N	0.5	NNCC1CCCCC1	0.47058823529411764
CCC1CCCC(c2cccc(C=CN)c2N(C)C)C1C=Cc1cccc(C2CC2)c1	0.5395640730857849	0.7607868909835815	-5.66394	4.067174136638641	414.63700000000017	0.373997	0.3029309213161468	0.0587066	0.2643651664257049	60	CCN(CC=Cc1ccc(C2CCCCC2)c(Cl)c1)C1CCCCC1	0.5	NNCC1CCCCC1	0.35294117647058826
CN(C)c1cccc(-c2cc(C=O)c(-c3cccc(-c4ccccc4)c3)c(C=Cc3cc(-c4ccccc4)c4ccccc4c3)c2)c1	0.6350305676460266	0.5761113166809082	-7.04669	2.8076694011688232	605.7810000000002	0.4970400929450989	0.0235191	0.4301066100597381	0.0493341	60	CN(C)c1ccc(C(c2ccccc2)c2ccc(N(C)C)cc2)cc1	0.5714285714285714	O=C(O)C(O)c1ccccc1	0.3888888888888889
C=Cc1ccccc1-c1c(NC)cccc1-c1cc(CO)cc(C=CCC)c1C1CCCC1	0.5078325271606445	0.5462825894355774	-5.93724	2.9485121965408325	437.6270000000004	0.5643342137336731	0.0627001	0.0793298	0.2936358451843261	60	c1ccc2c(c1)[IH2+3]c1ccccc1-2	0.5	Cc1c(CO)[n+]([O-])c2ccccc2[n+]1[O-]	0.4166666666666667
COc1c(-c2cccc(C3CC3)c2)ccc(-c2ccc(C=Cc3ccccc3)c(C=O)c2)c1C(C)=O	0.7047394514083862	0.6029354333877563	-7.02199	2.627829432487488	472.5840000000002	0.056154	0.1485860496759414	0.7709974646568298	0.0242625	60	CC(C)c1c(O)cc(/C=C/c2ccccc2)cc1O	0.5769230769230769	O=C(O)C(O)c1ccccc1	0.5
CC=Cc1ccc(C=Cc2ccccc2C=CCN)c(CNC[NH3+])c1C[NH3+]	0.7000371217727661	0.8922425508499146	-1.59036	3.896761059761048	364.53700000000015	0.3439704775810241	0.2700578570365906	0.0414201	0.3445515632629394	60	Nc1cc2ccccc2cc1N	0.4285714285714285	[O-][n+]1cc[n+]([O-])c2ccccc21	0.3333333333333333
CNc1ccncc1C1CC(c2cc(C[NH3+])c(C[NH3+])c(-c3cccc4ccccc34)c2C(C)C)CCC1CN	0.5825390815734863	0.9416241645812988	-3.01307	4.562789499759674	523.7690000000002	0.2366240620613098	0.620264	0.0553758	0.0877357	60	Nc1cc2ccccc2cc1N	0.6428571428571429	NCCNc1ccc(NCCN)c2c1C(=O)c1ccncc1C2=O	0.5454545454545454
CCc1c(C)cc(-c2cc(C(C)=O)ccc2O)c(O)c1CCC[NH3+]	0.7264156937599182	0.8434273600578308	-3.54444	3.079913079738617	328.43200000000013	0.140082	0.0712559	0.4442309141159057	0.3444308936595917	60	Cc1cc(O)ccc1O	0.6470588235294118	Cc1cc(O)cc(C)c1Cl	0.5
N=C(N)c1cccc(C[NH3+])c1CCc1c(CS)cccc1-c1cc(C2CCNCC2)nn1-c1cscn1	0.5884061455726624	0.5296630263328552	-1.88595	3.809943318367005	532.7630000000003	0.207653	0.5482621788978577	0.2301982790231704	0.0138864	60	O=C1C(=O)c2ncccc2-c2cccnc21	0.4736842105263157	[O-][n+]1cc[n+]([O-])c2ccccc21	0.4
NCCCc1c(CN)ccc(-c2c(C=CC[NH3+])cccc2C[NH3+])c1C[NH3+]	0.6547684669494629	0.7637057304382324	-0.945209	4.2135632038116455	356.5380000000001	0.0877283	0.8120663166046143	0.0454638	0.0547415	60	Nc1cc2ccccc2cc1N	0.3571428571428571	NCc1ccc(S(N)(=O)=O)cc1	0.4
CNC1CCC(CNC(=N)N)C(C2CC(C(C)C)C(C[NH3+])CC2OCCl)C1	0.6053023338317871	0.4415605068206787	-0.996915	5.264536917209625	403.0350000000002	0.0182412	0.7046430110931396	0.2267383188009262	0.0503775	60	CC(=O)O[Pt](N)(Cl)(Cl)(NC1CCCCC1)OC(C)=O	0.3448275862068966	NNCC1CCCCC1	0.4117647058823529
CCC=Cc1ccc(CNCCCNCCCCC)cc1	0.6883455514907837	0.1508596390485763	-2.8985	2.1108744144439697	288.4789999999999	0.0628709	0.3528419733047485	0.4586156904697418	0.1256714165210724	60	CCCCCCCCNc1cc[n+](CCCCCCCCCC[n+]2ccc(NCCCCCCCC)cc2)cc1	0.4814814814814814	CCCCCCCCCCCCCCCCCCCCCCO	0.5384615384615384
C=Cc1cc(C=CC)c(-c2ccc(C=CC)c(O)c2C=C)c(C(=C)C)c1	0.6515600085258484	0.9201236367225648	-6.7856	3.5536383986473083	342.48200000000014	0.3099534213542938	0.2181012332439422	0.1718346029520034	0.3001107573509216	60	Oc1c(I)cc(I)cc1I	0.5714285714285714	Oc1ccc(Cl)cc1	0.38461538461538464
CCc1nn(NCc2nccs2)cc1-c1cc(-c2ccc(-c3ccc[nH]3)cc2)cc(C2C=CCCC2)c1C[NH3+]	0.5184006094932556	0.81491	-3.95552	4.275661170482636	535.7410000000002	0.2240323424339294	0.5972324013710022	0.1036346107721328	0.0751007	60	CCCc1c(-c2ccccc2)[nH]n(-c2ccccn2)c1=O	0.4358974358974359	Nc1ccc(S(=O)(=O)Nc2nccs2)cc1	0.41935483870967744
C=Cc1cc(O)cc(C=Cc2cc(F)c(CC)c(CCC[NH3+])c2)c1	0.6952360272407532	0.9121004343032836	-4.93731	3.291220724582672	326.435	0.1627576202154159	0.1331082135438919	0.2777532637119293	0.4263809025287628	60	Oc1cc(O)cc(/C=C/c2ccc(Br)cc2)c1	0.5909090909090909	Cc1cc(O)cc(C)c1Cl	0.5
NCc1cc(C2CCCCC2)cc(-c2cccc(-c3cccc(C=CC[NH3+])c3)c2C[NH3+])c1C1CCCCC1	0.5490493774414062	0.969417	-4.6343	3.469549536705017	509.7820000000004	0.1948901712894439	0.5923004150390625	0.1702071577310562	0.0426023	60	CCN(CC=Cc1ccc(C2CCCCC2)c(Cl)c1)C1CCCCC1	0.4761904761904761	NNCC1CCCCC1	0.47058823529411764
CNc1c(CS)cnc(C[NH3+])c1-c1c(C2CCCCC2)ccc(CCC(C)=O)c1C[NH3+]	0.5612502098083496	0.7114377617835999	-2.66636	3.8881484866142273	442.67300000000034	0.1819642931222915	0.5782504677772522	0.1209915652871131	0.1187936961650848	60	CC(=O)O[Pt](N)(Cl)(Cl)(NC1CCCCC1)OC(C)=O	0.4137931034482758	NNCC1CCCCC1	0.47058823529411764
C=C(C)c1cc(O)ccc1C=Cc1ccc(CC)c(CCC[NH3+])c1O	0.7303352355957031	0.9739878177642822	-4.58226	3.314905166625977	338.4710000000001	0.1452595889568328	0.0415595	0.4619239568710327	0.3512569069862366	60	Cc1cc(O)ccc1O	0.6470588235294118	Cc1cc(O)cc(C)c1Cl	0.5625
NCc1cc(C[NH3+])c(CN)c(C[NH3+])c1CCc1ccc(N)cc1O	0.5870101451873779	0.2641878128051758	-0.77458	3.870038747787476	331.464	0.2015990167856216	0.2185327857732772	0.0468321	0.5330361127853394	60	Nc1cc2ccccc2cc1N	0.4285714285714285	Nc1ccc(C(=O)O)c(O)c1	0.5909090909090909
C=CCOCCc1cc(F)c(C=CC[NH3+])c(O)c1C=C	0.7600094079971313	0.8511902093887329	-2.61771	3.820616900920868	278.34700000000004	0.123182	0.1199508085846901	0.1422067880630493	0.6146605610847473	60	Cc1cc(O)cc(C)c1O	0.4285714285714285	Cc1cc(O)cc(C)c1Cl	0.3125
CON1CCN(c2cc(F)ccc2CCC=CNCCCF)CC1	0.6688618659973145	0.00378794	-3.36205	3.066630780696869	339.4300000000002	0.00221997	0.060192	0.2483891397714615	0.689199	60	CCCCc1ccc(NS(=O)(=O)c2ccc(F)cc2)cc1	0.3529411764705882	COc1cc(OC)cc(N2CCN(C(=O)Nc3nc4cc(F)ccc4nc3OC)CC2)c1	0.38
CNc1c(O)cc(O)cc1-c1cccc(-c2ccccc2-c2cccc(C[NH3+])n2)c1C[NH3+]	0.6168633103370667	0.694393	-3.95108	3.41746	428.5360000000002	0.3915383815765381	0.1965873390436172	0.2757845520973205	0.1360897123813629	60	O=C1c2ccccc2C(=O)c2c(O)cc(O)cc21	0.6	Cc1cc(O)cc(C)c1Cl	0.5625
NC=CCCCCNCC=CNCCNS	0.7268276214599609	0.00516571	0.0245702	3.938343346118927	244.40800000000004	0.1219097822904586	0.1807442158460617	0.1074386164546012	0.5899074077606201	60	CCCCCCCCCCCCC/C=C/C(O)C(N)CO	0.3571428571428571	CCCCCCCCCCCCCCCCCCCCCCO	0.23076923076923078
CC=Cc1cc(C[NH3+])cc(-c2cc(C[NH3+])cc(C3CCC(OC)CC3)c2)c1C1CCCC(CN)C1	0.6054376363754272	0.917184	-3.42323	4.484313428401947	477.7370000000004	0.3313759565353393	0.3742329180240631	0.1162739917635917	0.1781171411275863	60	CCN(CC=Cc1ccc(C2CCCCC2)c(Cl)c1)C1CCCCC1	0.3333333333333333	NNCC1CCCCC1	0.47058823529411764
CCCCCCCC=CCCC=CCNC[NH3+]	0.7508008480072021	0.2872727215290069	-2.73947	3.2572795152664185	239.427	0.0562402	0.19149	0.281031	0.4712393581867218	60	CCCCCCCCCCCCCC[N+](C)(C)C	0.5333333333333333	CCCCCCCCCCCCCCCCCCCCCCO	0.6153846153846154
NCc1cccnc1-c1cc(-c2ccccc2)c(C2CCCC2)cc1C1CCCC(NCC2CCCC(C[NH3+])C2)C1	0.6113340258598328	0.9500633478164672	-3.62411	4.270208775997162	551.8430000000004	0.2156816869974136	0.4492283761501312	0.3128177523612976	0.0222722	60	O=C1C(=O)c2ncccc2-c2cccnc21	0.631579	NNCC1CCCCC1	0.6470588235294118
COc1cc(C)c(-c2ccccc2)c(CNCCc2c(O)cccc2-c2ccccc2)c1	0.664699	0.8459564447402954	-5.89786	2.262126326560974	423.5560000000001	0.0189672	0.0924765	0.5484378337860107	0.3401184380054474	60	O=c1cccccc1O	0.625	Cc1cc(O)cc(C)c1Cl	0.5
Cc1cc(-c2ccccc2-c2ccccc2)cc(-c2ccc(O)cc2)c1-c1ccc(F)cc1C(=N)N	0.7355107665061951	0.8709605932235718	-5.74186	2.38013	472.56300000000016	0.0739398	0.1517057120800018	0.716334	0.0580201	60	Cc1cc(O)ccc1O	0.6470588235294118	Oc1ccc(Cl)cc1	0.6153846153846154
CCc1cc(C(C)C)cc(N)c1COCNNCNCNC	0.644066	0.0139083	-0.698535	3.5708871483802795	309.458	0.0973176	0.1088073626160621	0.51739	0.2764847874641418	60	CC[C@H](c1ccc(O)cc1)[C@@H](CC)c1ccc(O)cc1	0.4736842105263157	Nc1ccc(S(=O)(=O)c2ccc(N)cc2)cc1	0.375
C=Cc1c(CC)cc(-c2ccc(C=CCOCN)cc2C2CC2)cc1C1CCCC1	0.6559234261512756	0.9381080269813538	-4.72923	3.092267334461212	401.5940000000003	0.2776793837547302	0.1644749641418457	0.2092302143573761	0.348615	60	CCN(CC=Cc1ccc(C2CCCCC2)c(Cl)c1)C1CCCCC1	0.5476190476190477	NNCC1CCCCC1	0.4117647058823529
N=C(N)c1cc(C[NH3+])cc(-c2cc[nH]c2)c1C1CCCCC1c1cnc(CNc2ccccc2)cc1C1CCNCC1	0.5705990195274353	0.5669893622398376	-2.35237	4.325669884681702	562.7860000000001	0.2651416361331939	0.419323	0.3011495769023895	0.0143857	60	Nc1cc2ccccc2cc1N	0.5	NNCC1CCCCC1	0.47058823529411764
CCC=Cc1c(C[NH3+])ccc(C=CCCC2CCCC(C[NH3+])C2)c1C[NH3+]	0.6301740407943726	0.7934204936027527	-3.19599	4.9967387318611145	358.59400000000016	0.2605130970478058	0.1423099189996719	0.1279573142528534	0.4692196846008301	60	CCCCCCCCCCCCCCCCCC[N+](C)(C)Cc1ccccc1	0.3461538461538461	NNCC1CCCCC1	0.4117647058823529
NNCNCC1CC(COCCCCc2cncc(N)c2)CN1	0.6742871999740601	0.00263076	-0.0492766	3.9483662247657776	322.457	0.0281983	0.4340430200099945	0.3457606136798858	0.1919980347156524	60	Nc1cc2ccccc2cc1N	0.3571428571428571	NNCC1CCCCC1	0.5882352941176471
CC(=CC=Cc1c(CO)cc(CN)c(C(C)C)c1COCN)C[NH3+]	0.6636387705802917	0.607074	-0.486379	3.994717478752136	334.4840000000001	0.1247847601771354	0.4137152433395386	0.1178719922900199	0.3436280190944671	60	CC(C)c1c(O)cc(/C=C/c2ccccc2)cc1O	0.4615384615384615	Cc1cc(O)cc(C)c1Cl	0.375
CCc1cc(-c2cccc(-c3ccccc3NC)c2)ccc1CCc1ccc(Cl)cc1N	0.6132025718688965	0.8622497320175171	-6.30326	2.325421094894409	441.0180000000002	0.1494375020265579	0.194522	0.3783188164234161	0.2777213156223297	60	Nc1cc2ccccc2cc1N	0.6428571428571429	Oc1ccc(Cl)cc1	0.5384615384615384
C=Cc1ccc(-c2ccc(-c3ccc(CO)cc3)cc2-c2ccc(C[NH3+])cc2-c2cccc(C[NH3+])c2)cc1	0.5619019269943237	0.8062187433242798	-5.77489	3.071979641914368	498.6700000000002	0.1872924268245697	0.1828426420688629	0.3798241019248962	0.2500408291816711	60	C=CCc1ccc(O)c(-c2ccc(OC)c(CC=C)c2)c1	0.4210526315789473	NCc1ccc(S(N)(=O)=O)cc1	0.35
NCc1cc(O)cc(CNC2CCCC(C=CC[NH3+])C2CN)c1C[NH3+]	0.601356	0.4612433910369873	-0.797413	5.029119968414307	349.5230000000001	0.1256952881813049	0.2870316207408905	0.1765223443508148	0.4107507467269897	60	Cc1cc(O)cc(C)c1O	0.5	Cc1cc(O)cc(C)c1Cl	0.4375
N=C(N)c1ccc(CO)c(-c2ccccc2CCCCCCN)c1N	0.6871116757392883	0.3192369043827057	-1.25071	2.570618450641632	340.4710000000001	0.0406726	0.0986253	0.3059402704238891	0.5547618269920349	60	N=C(N)c1ccc(OCCCCCCCOc2ccc(C(=N)N)cc2)cc1	0.5	CCCCCCCCCCCCCCCCCCCCCCO	0.38461538461538464
C=Cc1cc(C2CCC(C[NH3+])C(C=CC(=N)N)C2C=C(C)CC)ccc1C(C)C	0.7194980382919312	0.9358294010162354	-3.22933	5.067943871021271	394.6270000000002	0.4880433678627014	0.0388676	0.0311293	0.4419597685337066	60	CC(C)c1c(O)cc(/C=C/c2ccccc2)cc1O	0.4230769230769231	CCc1cc(C(N)=S)ccn1	0.37037037037037035
CC=Cc1ccccc1CCCCCOc1cc(-c2ccccc2-c2ccccc2)ccc1N	0.683503	0.8810393810272217	-5.86559	2.284171938896179	447.622	0.1035783067345619	0.3079578280448913	0.5817540287971497	0.00670982	60	Nc1cc2ccccc2cc1N	0.6428571428571429	CCCCCCCCCCCCCCCCCCCCCCO	0.38461538461538464
CNc1cc(F)cc(COc2ccc(CCCCC[NH3+])cc2C[NH3+])c1	0.6320137977600098	0.4788591563701629	-2.16582	3.231345236301422	347.47800000000007	0.0670611	0.2766844630241394	0.2548363208770752	0.4014180600643158	60	CCCCCCCCCc1ccc(B(O)O)cc1	0.48	COc1ccc(Cc2cnc(N)nc2N)cc1OC	0.4
CCc1cc(Cl)c(-c2ccccc2)cc1C(C)=Cc1cc(O)c(C2CCCCC2)c(NC)c1	0.7160585522651672	0.9437458515167236	-6.47157	2.7507121562957764	460.0610000000004	0.2863571643829345	0.0694539	0.445402	0.1987874209880828	60	O=c1cccccc1O	0.625	Oc1ccc(Cl)cc1	0.5384615384615384
C=CCCc1cc(CC)c(CNF)c(CN)c1COC[NH3+]	0.6769267320632935	0.3320830762386322	-0.928932	3.912095785140991	296.41	0.0280514	0.3596077859401703	0.3651742339134216	0.2471665889024734	60	Cc1cc(O)cc(C)c1O	0.3571428571428571	NCc1ccc(S(N)(=O)=O)cc1	0.35
CC=CCCc1c(N)c(C[NH3+])c(C(C)=CC[NH3+])c(CC)c1C1CC1	0.6076329946517944	0.5907074213027954	-2.19497	4.347506821155548	329.5320000000001	0.3208657205104828	0.318232	0.0696482	0.2912542819976806	60	CCCCC/C=C\C/C=C\C/C=C\C/C=C\CCCC(=O)O	0.32	CCCCCCCCCCCCCCCCCCCCCCO	0.3076923076923077
NOCCCC=CCNCCCCC[NH3+]	0.8009218573570251	0.0903891	0.0146142	3.606107771396637	216.349	0.00221639	0.6018243432044983	0.0384273	0.3575319647789001	60	CCCCCCCCCCCCC/C=C/C(O)C(N)CO	0.3214285714285714	N=C(NCCCCCCNC(=N)NC(=N)Nc1ccc(Cl)cc1)NC(=N)Nc1ccc(Cl)cc1	0.26666666666666666
NCCCCCCCCOCCCCCC[NH3+]	0.7960567474365234	0.2295337170362472	-0.639525	2.709378242492676	245.43099999999995	0.0180878	0.2639220058917999	0.2750017642974853	0.4429884254932403	60	N=C(N)c1ccc(OCCCCCCCOc2ccc(C(=N)N)cc2)cc1	0.2916666666666667	CCCCCCCCCCCCCCCCCCCCCCO	0.23076923076923078
CNc1cccc(-c2cc(C3CCCCC3C3CCCCC3C[NH3+])c(C3CCCCC3)cc2C2CCC(Cl)CC2)c1	0.8070389032363892	0.9092238545417786	-5.97173	4.351600408554077	576.3330000000003	0.760903	0.00666351	0.1751094311475753	0.057324	60	CCN(CC=Cc1ccc(C2CCCCC2)c(Cl)c1)C1CCCCC1	0.4523809523809524	NNCC1CCCCC1	0.47058823529411764
[NH3+]Cc1cc(F)cc(-c2ccc(C3CCC(C[NH3+])CC3)cc2S)c1-c1cccc(O)c1	0.6009160876274109	0.9378482103347778	-4.91998	3.5217726826667786	438.6120000000002	0.2220948636531829	0.2676457464694977	0.2833497226238251	0.2269096672534942	60	Oc1cccc(-c2c3nc(c(-c4cccc(O)c4)c4ccc([nH]4)c(-c4cccc(O)c4)c4nc(c(-c5cccc(O)c5)c5ccc2[nH]5)CC4)C=C3)c1	0.4864864864864865	Oc1ccc(Cl)cc1	0.46153846153846156
CC(=O)C1C(C[NH3+])CCCC1c1cc(-c2ccc(-c3ccccc3)c(C(=N)N)c2)ccc1-c1ccccc1C1CCCCC1	0.6555314660072327	0.9538440704345704	-4.74161	3.994543671607971	584.8279999999999	0.4345235228538513	0.4084090888500213	0.1298308670520782	0.0272365	60	CC(C)(c1ccc(O)c(-c2ccccc2)c1)c1ccc(O)c(-c2ccccc2)c1	0.5	O=C(O)C(O)c1ccccc1	0.5
C=Cc1cc(C=CC)c(C[NH3+])cc1-c1ccc(O)c(Cl)c1O	0.7341333627700806	0.9592182636260986	-4.32915	3.577622175216675	316.808	0.216769	0.0955707	0.1144528239965438	0.5732078552246094	60	Oc1c(O)c(Cl)c(Cl)c(Cl)c1Cl	0.7	Cc1cc(O)cc(C)c1Cl	0.5625
C=C(C)c1cccc(-c2cc(O)ccc2-c2ccccc2-c2ccc(C3CC3)cc2)c1C1C=C(Cl)CCC1	0.8444160223007202	0.9391809701919556	-6.88917	3.373841345310211	517.1120000000002	0.5996716618537903	0.0126765	0.3744090795516968	0.0132428	60	Cc1cc(O)ccc1O	0.5882352941176471	Oc1ccc(Cl)cc1	0.6923076923076923
CC=C(C)CCCCC	0.9433132410049438	0.0116078	-4.41295	2.241625666618347	126.243	0.00791041	0.0374363	0.1911570429801941	0.7634962201118469	60	CCCCCCCCCCCCCC[N+](C)(C)C	0.4666666666666667	CCCCCCCCCCCCCCCCCCCCCCO	0.6153846153846154
CCOCNCOOCC=CC=C(C)C(C)C	0.7346048951148987	0.0104746	-2.06388	3.72621	243.347	0.0945319	0.1378359198570251	0.148889	0.618743	60	COC(=O)/C=C/C(C)=C\C=C\C(C)=C\C=C\C=C(C)\C=C\C=C(C)\C=C\C(=O)O	0.2962962962962963	CC[C@@H](CO)NCCN[C@@H](CC)CO	0.35294117647058826
CNc1c(-c2ccc(C(C)C)c(C[NH3+])c2)cc(C2CCCN2)c(C=C(C)C)c1C1CC1	0.5761545896530151	0.8602901697158813	-4.08218	3.9845975041389465	418.6490000000002	0.1881880760192871	0.3277871608734131	0.2616561949253082	0.2223685532808303	60	Cc1cc(O)ccc1O	0.4117647058823529	Cc1cc(O)cc(C)c1Cl	0.375
CCc1cccc(-c2ccc(-c3cccc(-c4cnc(C(=N)N)c(C=N)c4)c3-c3ccccc3)cc2C2CC2)c1	0.6761990189552307	0.863224	-5.11755	2.908634185791016	520.6800000000003	0.0170647	0.0413149	0.7807217240333557	0.1608986854553222	60	Nc1cc2ccccc2cc1N	0.5	CCc1cc(C(N)=S)ccn1	0.5185185185185185
C=Cc1c(C=CC[NH3+])cccc1CNc1cccc(C=CCC)c1CN	0.666823	0.8685367703437805	-3.04865	3.427131474018097	348.5140000000002	0.1470402032136917	0.2332627922296524	0.331476	0.2882209122180938	60	Nc1cc2ccccc2cc1N	0.3571428571428571	NCc1ccc(S(N)(=O)=O)cc1	0.45
C=CCNc1ccc(-c2c(C(C)C)cc(Cl)c(C(=N)N)c2O)cc1C=C	0.7938326001167297	0.8957595229148865	-4.20741	3.104529321193695	369.8960000000001	0.4211194217205047	0.00187403	0.4395241439342499	0.1374824047088623	60	Oc1c(O)c(Cl)c(Cl)c(Cl)c1Cl	0.6	Cc1cc(O)cc(C)c1Cl	0.5625
C=CC1CCC(C[NH3+])CC1c1cccc(CN)c1-c1ccc(C[NH3+])c(CN)c1-c1ccccc1	0.5899274945259094	0.9406776428222656	-3.16408	4.53881	456.6780000000003	0.3049511909484863	0.3328811228275299	0.0433049	0.3188627660274505	60	Nc1cc2ccccc2cc1N	0.4285714285714285	NCc1ccc(S(N)(=O)=O)cc1	0.4
CC(=CCCC1CCC(F)CC1N)c1ccccc1-c1cc(CN)ccc1C	0.5742827653884888	0.6839652061462402	-5.23177	3.7863650918006897	380.5510000000002	0.1729982495307922	0.238133	0.365254	0.2236151099205017	60	Nc1cc2ccccc2cc1N	0.5714285714285714	NCc1ccc(S(N)(=O)=O)cc1	0.55
NCNC1CC(COO)CCC1c1c(O)cc(O)cc1C[NH3+]	0.5941193103790283	0.0437704	-0.921666	4.755726158618927	312.39000000000004	0.1278889328241348	0.0620513	0.2506382167339325	0.5594215393066406	60	Cc1cc(O)cc(C)c1O	0.5	Cc1cc(O)cc(C)c1Cl	0.4375
CCc1cccc(-c2ccccc2)c1-c1cncc(C2CCCC2)c1-c1ccc(-c2cccc(-c3cccc(O)c3)c2)cc1	0.7671580910682678	0.9206768274307252	-7.18236	2.7099130749702454	571.7640000000005	0.1005940064787864	0.0546345	0.8167424201965332	0.0280291	60	O=c1cccccc1O	0.5625	Cc1cc(O)cc(C)c1Cl	0.5
CCc1cccc(-c2cccc(C[NH3+])c2-c2ccc(CNC[NH3+])cc2C2CC2)c1CC	0.5887486338615417	0.934489	-3.75632	3.300037145614624	415.6250000000002	0.2747076451778412	0.3627318143844604	0.0111095	0.3514510095119476	60	c1ccc2c(c1)[IH2+3]c1ccccc1-2	0.4285714285714285	NCc1ccc(S(N)(=O)=O)cc1	0.4
Nc1ccccc1-c1ccccc1C=CC=Cc1c(C[NH3+])cccc1-c1ccccc1N	0.5841057300567627	0.9473039507865906	-4.94267	2.960730731487274	418.5640000000002	0.2468777894973755	0.2836500704288482	0.1059941053390502	0.3634780347347259	60	Nc1cc2ccccc2cc1N	0.5714285714285714	Nc1ccc(S(=O)(=O)c2ccc(N)cc2)cc1	0.375
Cc1c(C=Cc2cc(C=CC[NH3+])ccc2-[n+]2ccccc2)ccc(CN)c1O	0.6395673751831055	0.845416	-2.80613	3.582074105739593	373.5000000000001	0.1396437138319015	0.0901977	0.2659811973571777	0.5041773319244385	60	Cc1cc(O)cc(C)c1O	0.5714285714285714	Cc1cc(O)cc(C)c1Cl	0.4375
C=Cc1cc(-c2c(CC)ccc(C(C)=CC[NH3+])c2C=CO)ccc1C[NH3+]	0.6919748783111572	0.8433052897453308	-2.83797	4.117429077625275	350.5060000000001	0.302709	0.00150455	0.0650107	0.6307756900787354	60	O=C(O)c1ccc(-c2ccc(N(c3ccc(-c4ccc(C(=O)O)cc4)cc3)c3ccc(-c4ccc(C(=O)O)cc4)cc3)cc2)cc1	0.3809523809523809	Nc1ccc(C(=O)O)c(O)c1	0.36363636363636365
CCc1cc(-c2ccc(C3CC3)c(C=C(C)C)c2)cc(-[n+]2cccc(-c3ccc(C(C)(C)C)c(O)c3)c2)c1	0.5875504612922668	0.9672634601593018	-6.96777	3.3022918105125427	502.7220000000002	0.2670480906963348	0.3110116124153137	0.3179063498973846	0.1040339767932891	60	CC(C)(C)c1cc(O)ccc1O	0.65	Oc1ccc(Cl)cc1	0.46153846153846156
C=Cc1ccc(CC)cc1-c1c(CC)cc(C=C)c(O)c1CCC[NH3+]	0.8149764537811279	0.9656291604042052	-5.38219	3.4927919507026672	336.4990000000001	0.4751412868499756	0.0186129	0.2572892904281616	0.2489565461874008	60	Cc1cc(O)cc(C)c1O	0.5714285714285714	Cc1cc(O)cc(C)c1Cl	0.4375
C=Cc1ccc(C2CC(C[NH3+])C(C[NH3+])C(C3CCCCC3C=CC[NH3+])C2)c(C[NH3+])c1	0.6015732884407043	0.8489184379577637	-2.52402	5.956003159284592	414.6820000000002	0.2941636443138122	0.3547577559947967	0.0172467	0.3338319361209869	60	CCN(CC=Cc1ccc(C2CCCCC2)c(Cl)c1)C1CCCCC1	0.4047619047619047	NNCC1CCCCC1	0.35294117647058826
CC=Cc1cc(O)ccc1-c1cc(Cl)c(CCC=CO)c(CC)c1	0.6474305391311646	0.6251991391181946	-5.16772	3.028391599655152	342.86600000000004	0.431014	0.00726758	0.1089645251631736	0.4527536630630493	60	Cc1cc(O)ccc1O	0.5882352941176471	Oc1ccc(Cl)cc1	0.6923076923076923
C=Cc1cc(S)ccc1-c1cc(C=CC2CCCC(C[NH3+])C2)cc(Cl)c1-c1cc[nH]c1	0.6411665081977844	0.9350302219390868	-5.21197	4.504765272140503	450.07100000000014	0.4607750177383423	0.0856628	0.0467674	0.406795	60	CCN(CC=Cc1ccc(C2CCCCC2)c(Cl)c1)C1CCCCC1	0.4285714285714285	NNCC1CCCCC1	0.4117647058823529
CNc1c(CCC[NH3+])c(CN)cc(C[NH3+])c1CCCCCl	0.6556642055511475	0.4031733870506286	-0.484962	4.154606640338898	314.9050000000001	0.0887522	0.3954202234745025	0.2610870599746704	0.2547404766082763	60	Cc1cc(O)cc(C)c1O	0.3571428571428571	Cc1cc(O)cc(C)c1Cl	0.4375
CNC=C(C)c1cnn(-c2ccc(C[NH3+])c(NC)c2CNCN)c1CN	0.612219	0.1028077155351638	0.1515340805053711	4.047441124916077	359.5020000000002	0.1305530369281768	0.4825193583965301	0.2706454396247864	0.1162821650505065	60	Cc1cc(O)ccc1O	0.3529411764705882	NNC(=O)c1ccncc1	0.38095238095238093
[NH3+]CC=Cc1ccc(-c2ccc(-c3ccc(C[NH3+])cc3)cc2)cc1-c1cc(O)ccc1C1CCCCC1	0.7381879687309265	0.9866547584533693	-5.94596	3.1682414412498474	490.6910000000004	0.5029327273368835	0.0468725	0.2168907970190048	0.2333040088415146	60	Cc1cc(O)ccc1O	0.5294117647058824	Oc1ccc(Cl)cc1	0.5384615384615384
CCc1ccc(-c2ncccc2C2=CC(c3ccccc3C3CCC(C(=N)N)C(C[NH3+])C3)CCC2)cc1C[NH3+]	0.6424815654754639	0.9445634484291076	-2.43916	4.847944259643555	523.7690000000005	0.2466479539871215	0.4659290015697479	0.269987	0.017436	60	O=C1C(=O)c2ncccc2-c2cccnc21	0.7368421052631579	CCc1cc(C(N)=S)ccn1	0.5185185185185185
C=Cc1cc(CC)c(C=C)c(-c2cccc(-c3cccc(O)c3NC)c2C=C)c1	0.7509030103683472	0.941995	-6.97425	3.1483657360076904	381.5190000000001	0.4378896057605743	0.0398353	0.2070572227239608	0.3152178823947906	60	Oc1cc(O)cc(/C=C/c2c(O)cccc2O)c1	0.5652173913043478	Cc1cc(O)cc(C)c1Cl	0.4375
C=CC1CCCCC1c1ccc(-c2ccc(O)c(-c3cc(N)ccc3C(C)C)c2O)cc1	0.655953	0.9322603940963744	-6.43553	3.4883620142936707	427.5880000000002	0.2191850394010543	0.0722934	0.4369950592517853	0.2715265154838562	60	Cc1cc(O)ccc1O	0.5882352941176471	Nc1ccc(C(=O)O)c(O)c1	0.5454545454545454
C[SH+]CCc1cc(-c2ccccc2-c2cccc(C[NH3+])c2)cc(-c2cccc(O)c2)c1C(=N)N	0.5654584169387817	0.8260501027107239	-3.5814	3.40775	469.6540000000002	0.3746081292629242	0.3644368052482605	0.00957495	0.2513801157474518	60	Cc1cc(O)ccc1O	0.5294117647058824	Cc1cc(O)cc(C)c1Cl	0.5
NCNCON	0.9141005277633668	0.00279577	0.7688037157058716	4.222671985626221	91.114	0.0317825	0.1994566172361374	0.0228201	0.7459407448768616	60	N=C(N)c1ccc(OCCCCCCCOc2ccc(C(=N)N)cc2)cc1	0.125	NNCC1CCCCC1	0.17647058823529413
NCc1cc(-c2ccccc2C[NH3+])ccc1-c1ccc(-c2cccc(CN)c2-c2ccc(C[NH3+])cc2)cc1	0.8582227826118469	0.9587773084640504	-4.42457	3.0785478353500366	500.6900000000003	0.6546702980995178	0.0654604	0.2592019140720367	0.0206673	60	Nc1cc2ccccc2cc1N	0.5	NCc1ccc(S(N)(=O)=O)cc1	0.5
CNCOCCOCNCCCCCCCC[NH3+]	0.7665685415267944	0.0512871	0.0295804	3.394149959087372	262.4179999999999	0.0106027	0.5295134782791138	0.0130868	0.4467969834804535	60	CCCCCCCCCCCCCC[N+](C)(C)C	0.2666666666666666	CCCCCCCCCCCCCCCCCCCCCCO	0.3076923076923077
Cc1ccc(C(=N)N)c(-c2cccc(CCN)c2C=Cc2ccccc2C)c1	0.7251013517379761	0.8122683763504028	-3.90185	2.582669079303741	369.5120000000001	0.0471049	0.148339	0.6398009657859802	0.1647546589374542	60	Cc1c2ccccc2c(CSC(=N)N)c2ccccc12	0.5	Cc1cc(O)cc(C)c1Cl	0.4375
[NH3+]Cc1cccc(-c2ccc(C=Cc3ccccc3)c(-c3cccc(C[NH3+])c3)c2-c2ccccc2C[NH3+])c1	0.5582911968231201	0.9249500632286072	-5.47426	3.4415805339813232	498.6940000000003	0.4129889905452728	0.3076912760734558	0.0128062	0.2665135562419891	60	CC(C)c1c(O)cc(/C=C/c2ccccc2)cc1O	0.5	CCN(CC)CCOC(=O)c1cccc(-c2ccccc2)c1O	0.358974
CC1CCC(CCc2cc(-c3ccccc3)ccc2C2CC=C(C(=N)N)CC2)C(N)C1C(=N)N	0.5895101428031921	0.8378781676292419	-3.28209	4.431852638721466	457.6660000000003	0.3287265002727508	0.4505628049373626	0.0735712	0.1471395343542099	60	Nc1cc2ccccc2cc1N	0.5	O=C(O)C(O)c1ccccc1	0.3888888888888889
C=CC(C)=Cc1ccc(-c2cc(-c3ccccc3-c3ccccc3)cc(C3CCCC(C[NH3+])C3)c2)c(C[NH3+])c1	0.8494212031364441	0.9649133086204528	-5.6882	4.03644	514.7570000000004	0.8199831247329712	0.0685117	0.0296886	0.0818166	60	CC(C)(c1ccc(O)c(-c2ccccc2)c1)c1ccc(O)c(-c2ccccc2)c1	0.5	NNCC1CCCCC1	0.4117647058823529
CCNc1cc(C)c(C=CCN)c(COO)c1F	0.7567958831787109	0.0213614	-1.47571	3.2715343832969666	254.30499999999992	0.0520761	0.1879461109638214	0.1333630830049514	0.6266147494316101	60	Cc1cc(O)cc(C)c1O	0.5714285714285714	Cc1cc(O)cc(C)c1Cl	0.5
[NH3+]Cc1ccc(C(=O)O)c(-c2cccc(-c3c(C4CCCCC4)ccc(C4CCCCC4)c3-c3ccccc3C[NH3+])c2)c1	0.8233320713043213	0.9848003387451172	-5.31547	3.350380063056946	574.8090000000003	0.6960884928703308	0.2131623923778534	0.0899326	0.000816529	60	O=c1cccccc1O	0.5	Nc1ccc(C(=O)O)c(O)c1	0.5454545454545454
C=CNCc1cc(C)c(-c2ccccc2-c2ccc(CC)cc2-c2ccccc2)c(C[NH3+])c1	0.724437	0.9072643518447876	-5.8099	2.8832948207855225	433.6190000000002	0.4821039140224457	0.0531082	0.2076259106397628	0.2571619749069214	60	c1ccc2c(c1)[IH2+3]c1ccccc1-2	0.5	Cc1c(CO)[n+]([O-])c2ccccc2[n+]1[O-]	0.4166666666666667
C=CC=CC=Cc1c(Cl)cc(-c2ccc(-c3ccccc3C=C)cc2)cc1C=C	0.6358187198638916	0.7493716478347778	-8.0661	2.933168351650238	394.94500000000016	0.1075800508260726	0.0623241	0.4441266655921936	0.3859692215919494	60	c1ccc2c(c1)[IH2+3]c1ccccc1-2	0.5	Oc1ccc(Cl)cc1	0.38461538461538464
NCC1CCC(C=Cc2ccc(-c3ccccc3C[NH3+])cc2CCc2ccccc2)CC1N	0.6731433272361755	0.951571	-3.30128	3.9462660551071167	440.6550000000002	0.4387082159519195	0.3863331973552704	0.00412612	0.1708324402570724	60	Nc1cc2ccccc2cc1N	0.5	NN(Cc1ccccc1)CC1COc2ccccc2O1	0.35294117647058826
C=Cc1cc(C[NH3+])cc(CCc2c(N)cc(Cl)c(O)c2-c2ccccc2)c1	0.7064900994300842	0.9376	-4.87298	3.139118015766144	379.91100000000006	0.083048	0.0271948	0.6086848974227905	0.2810722887516022	60	Nc1cc2ccccc2cc1N	0.6428571428571429	Oc1ccc(Cl)cc1	0.5384615384615384
CCCCc1c(O)c(CCN)c(O)c(N)c1S	0.7410929799079895	0.2267622202634811	-2.3819	3.1574020981788635	256.371	0.0269781	0.2577953040599823	0.1997847855091095	0.5154418349266052	60	Cc1cc(O)cc(C)c1O	0.4285714285714285	CCCCCCCCCCCCCCCCCCCCCCO	0.5384615384615384
CC=Cc1ccc(-c2cccc(-c3c(CC)cc(O)cc3-c3cc(C[NH3+])cc(-c4ccccn4)c3)c2)cc1	0.7116617560386658	0.9632917642593384	-6.60135	2.976755857467652	497.6620000000002	0.3087852597236633	0.0297827	0.4532893300056457	0.2081426680088043	60	Oc1cc(O)cc(/C=C/c2ccc(Br)cc2)c1	0.5909090909090909	Cc1cc(O)cc(C)c1Cl	0.5
C=Cc1ccc(C=CC=CC2CC2)c(C=Cc2cc(F)cc(CN)c2)c1	0.6280035972595215	0.7361798882484436	-6.30119	3.02158	345.46100000000007	0.3725999593734741	0.1282288134098053	0.0156684	0.4835028350353241	60	Oc1cc(O)cc(/C=C/c2ccc(Br)cc2)c1	0.4545454545454545	NCc1ccc(S(N)(=O)=O)cc1	0.5
CC(=O)CNc1c(NCCNn2cc(C)cn2)cccc1-c1ccccc1-c1ccccc1	0.6829270720481873	0.6438033580780029	-5.4345	2.846531391143799	439.56300000000016	0.0855237	0.2101371586322784	0.7030937671661377	0.00124532	60	O=c1cccccc1O	0.5	O=C(O)C(O)c1ccccc1	0.5
OC=Cc1c(O)c(F)c(O)c(O)c1CCC1CC1	0.7650325894355774	0.4936606287956238	-1.96844	3.392356634140014	254.25699999999995	0.1755696982145309	0.0899588	0.0621704	0.6723011136054993	60	Oc1c(O)c(Cl)c(Cl)c(Cl)c1Cl	0.4	NNCC1CCCCC1	0.29411764705882354
CCCc1c(CN)ccc(-c2c(CC)cccc2-c2cccc(C[NH3+])c2)c1C[NH3+]	0.646774	0.9323391914367676	-3.25395	3.3384807109832764	389.5870000000001	0.0777311	0.1880367398262024	0.4551537334918976	0.2790783941745758	60	Nc1cc2ccccc2cc1N	0.4285714285714285	NCc1ccc(S(N)(=O)=O)cc1	0.5
CCc1c(-c2cccc(-c3ccc(C)c(CC[SH+]C)c3)c2)ccc(O)c1CN	0.6771497130393982	0.8886918425559998	-5.22657	3.035117506980896	392.5880000000001	0.2269952148199081	0.0835755	0.3502517640590668	0.3391774892807007	60	Cc1cc(O)ccc1O	0.6470588235294118	Cc1cc(O)cc(C)c1Cl	0.5
CCCCc1cc(NCCCc2cc(C)cc(N)c2)ccc1C1CC1	0.6307570338249207	0.4950775802135467	-4.34451	2.329141855239868	336.5230000000001	0.1976336985826492	0.1173272803425788	0.1770795881748199	0.5079594254493713	60	CCCCCCCCNc1cc[n+](CCCCCCCCCC[n+]2ccc(NCCCCCCCC)cc2)cc1	0.5555555555555556	CCCCCCCCCCCCCCCCCCCCCCO	0.46153846153846156
CNCCC1CC(CCCNC(=N)N)C(N)C(C(=N)N)C1S	0.6813791990280151	0.0100534	1.272823929786682	4.864095985889435	329.518	0.0376842	0.3640087842941284	0.1580153852701187	0.4402916431427002	60	N=C(N)c1ccc(OCCCCCCCOc2ccc(C(=N)N)cc2)cc1	0.3333333333333333	CCCCC(CC)CNC(=N)NC(=N)NCCCCCCNC(=N)NC(=N)NCC(CC)CCCC	0.3225806451612903
COc1cc(CCC[NH3+])c(-c2ccccc2NCc2ccccc2C(=O)O)cc1-c1ccccn1	0.5762478709220886	0.6941207051277161	-4.33425	2.782632052898407	468.5770000000002	0.0586857	0.5117559432983398	0.3956136703491211	0.0339447	60	c1ccc(SSc2ccccn2)nc1	0.5882352941176471	O=C(Nc1ccc(C(=O)O)c(O)c1)c1ccccc1	0.6
CNc1ccc(C=CN)c(C2CCCC(C3CC(C[NH3+])NC3C(=N)N)O2)c1N	0.6154192686080933	0.3283843398094177	-0.618246	5.442283153533936	388.5400000000001	0.00745573	0.6582280993461609	0.2185822278261184	0.1157339364290237	60	N=C(N)c1ccc(OCCCCCCCOc2ccc(C(=N)N)cc2)cc1	0.375	NNCC1CCCCC1	0.4117647058823529
C=Cc1ccc(-c2c(C)cc(CCNCCC)c(C=C)c2CC)cc1	0.6891579031944275	0.5726748108863831	-5.44349	2.6946228742599487	333.51900000000006	0.2364989221096038	0.0107492	0.3349502086639404	0.4178016483783722	60	Cc1cc(O)cc(C)c1O	0.4285714285714285	Cc1cc(O)cc(C)c1Cl	0.375
N=C(N)c1cc(CN)c(-c2cccc(-c3ccn[nH]3)c2-c2cncnc2)cc1-c1nc(C[NH3+])ccc1CN	0.6324970126152039	0.044825	-1.1291	3.638904213905336	505.6100000000004	0.0466167	0.4859684705734253	0.450671	0.0167435	60	O=C1C(=O)c2ncccc2-c2cccnc21	0.5263157894736842	NC(=O)c1cnccn1	0.42857142857142855
CCC1CCC(c2ccc(O)cc2)C(C(=O)O)C1CCc1c(C)cccc1C1CC1	0.6462580561637878	0.7852239012718201	-6.00852	3.818358480930328	406.56600000000026	0.3081306517124176	0.0887338	0.4296906590461731	0.1734449118375778	60	Cc1cc(O)ccc1O	0.5882352941176471	Oc1ccc(Cl)cc1	0.6153846153846154
CNCCNc1cc(C)c(CN)c(O)c1C=CC[NH3+]	0.7299941778182983	0.3901654779911041	-0.499811	3.616893470287323	265.3809999999999	0.1443970054388046	0.2039464712142944	0.0776132	0.574043	60	Cc1cc(O)cc(C)c1O	0.6428571428571429	Cc1cc(O)cc(C)c1Cl	0.5
C=CCNCCc1ccc(CCC(=N)N)c(-c2cc(C[NH3+])cc(C[NH3+])c2)c1	0.6687342524528503	0.6337810754776001	0.1843193769454956	3.650212943553925	367.54100000000005	0.3386412858963012	0.3872902393341064	0.1053251102566719	0.1687433570623397	60	C=CCc1ccc(O)c(-c2ccc(OC)c(CC=C)c2)c1	0.4473684210526316	Cn1cc(NC(=O)c2cc(NC(=O)c3cc(NC=O)cn3C)cn2C)cc1C(=O)NCCC(=N)N	0.36363636363636365
C=Cc1cc(-c2cc(O)cc(CN)c2-c2ccccc2)c(CC)cc1OCCC	0.6438530683517456	0.9145183563232422	-5.80436	2.643528401851654	387.52300000000025	0.1582755148410797	0.1666949987411499	0.3165	0.3585298359394073	60	Cc1cc(O)cc(C)c1O	0.5714285714285714	Cc1cc(O)cc(C)c1Cl	0.5
NCCCCCc1cccnc1C1CC(CCN)OCC1C=CC[NH3+]	0.6520059108734131	0.4107213616371155	-0.107518	4.499872922897339	347.5270000000001	0.0583973	0.4961467087268829	0.1856335699558258	0.2598223984241485	60	O=C1C(=O)c2ncccc2-c2cccnc21	0.4736842105263157	Nc1ccc(S(=O)(=O)Nc2ncccn2)cc1	0.37037037037037035
C=Cc1cccc(C=CCN)c1-c1c(-c2ccc(CCCC)cc2)cccc1C1CC1	0.627794	0.9280446767807008	-5.40848	2.6997002959251404	407.60100000000017	0.3565059304237366	0.3083029091358185	0.1048071011900901	0.2303840517997741	60	CCCCCCCCCc1ccc(B(O)O)cc1	0.56	CCCCCCCCCCCCCCCCCCCCCCO	0.5384615384615384
C=Cc1c(-c2cc(-c3ccccc3)ccn2)ccc(-c2ccc(C)c(C)c2)c1-c1cccc(Cl)c1	0.6826298236846924	0.5888728499412537	-6.95915	2.477716386318207	472.0310000000002	0.00614004	0.2238328605890274	0.7444420456886292	0.0255851	60	c1ccc(SSc2ccccn2)nc1	0.4705882352941176	Cc1cc(O)cc(C)c1Cl	0.5
NCC1CC(c2ccccc2-c2ccc(C3CCCCC3c3ccccc3)cc2-c2ccc3ccccc3c2)CC(C(=O)O)C1c1cccc2ccccc12	0.8760342001914978	0.9745007157325744	-5.13874	4.37539	719.9690000000002	0.8224968910217285	0.1172276362776756	0.0540919	0.00618355	60	Nc1cc2ccccc2cc1N	0.7857142857142857	O=C(O)C(O)c1ccccc1	0.5
C=CNCc1cc(C[NH3+])c(-c2cc(N)c(N)cc2C(=N)N)c(C2CCOCC2)c1	0.5959503650665283	0.4402665197849273	-1.29655	3.687873303890228	395.5310000000002	0.1286743432283401	0.798472	0.0298059	0.0430478	60	Nc1cc2ccccc2cc1N	0.5	NNCC1CCCCC1	0.35294117647058826
C=Cc1ccc(-c2cccc(-c3cc(N)ccc3N)c2)cc1-c1cccc(C=CC(C)=O)c1	0.5870748162269592	0.7879908084869385	-6.91548	2.5975537300109863	430.55100000000016	0.2266306281089782	0.1131995320320129	0.2604566514492035	0.3997131586074829	60	Nc1cc2ccccc2cc1N	0.5714285714285714	Nc1ccc(C(=O)O)c(O)c1	0.5454545454545454
C=Cc1cncc(C=Cc2c(Cl)c(N)c(C=C)c(CC)c2CN)c1	0.5395411849021912	0.1926769912242889	-4.08052	3.456997871398926	339.8700000000001	0.1143847405910492	0.2984465360641479	0.123408	0.4637611508369446	60	Oc1c(O)c(Cl)c(Cl)c(Cl)c1Cl	0.4	Cc1cc(O)cc(C)c1Cl	0.4375
CCCc1c(O)c(N)c(O)c(CCC)c1S	0.8384808897972107	0.4480822682380676	-3.36104	3.186805546283722	241.356	0.0551649	0.0630249	0.04846	0.8333501219749451	60	Oc1c(O)c(Cl)c(Cl)c(Cl)c1Cl	0.4	CCCCCCCCCCCCCCCCCCCCCCO	0.38461538461538464
CCc1ccc(C)cc1-c1ccc(-c2ccc(-c3ccccc3)c(-c3ccn[nH]3)c2)cc1CCc1ccccc1	0.7690103650093079	0.6948137283325195	-6.46965	2.538963556289673	518.7040000000003	0.1893402338027954	0.00648613	0.7548825144767761	0.0492911	60	CC(C)(c1ccc(O)c(-c2ccccc2)c1)c1ccc(O)c(-c2ccccc2)c1	0.5	O=C(O)C(O)c1ccccc1	0.3888888888888889
CCc1cc(-c2ccc(-c3cccc(-c4ccc([PH](=O)[O-])cc4-c4cccc(C5CCCCC5)c4)c3)cc2C[NH3+])cc2ccccc12	0.643093	0.9711897969245912	-3.77009	3.811181962490082	635.7880000000002	0.3362321555614471	0.4286149740219116	0.1829679757356643	0.0521849	60	Nc1cc2ccccc2cc1N	0.5714285714285714	NNCC1CCCCC1	0.4117647058823529
COc1cnn(CNNCN)c1-c1cc(C(C)=O)cc(CO)c1CN	0.6244598031044006	0.00929877	-0.724023	3.487906038761139	348.4070000000001	0.0319408	0.3366018831729889	0.0419207	0.5895366072654724	60	COc1cc(C[C@@H](C)[C@@H](C)Cc2ccc(O)c(OC)c2)ccc1O	0.4074074074074074	NNC(=O)c1ccncc1	0.47619047619047616
CCc1ccccc1-c1ccc(-c2c(-c3ccccc3)cccc2-c2cccc(-c3ccccc3)c2)c(-c2ccccc2)c1C[NH3+]	0.7888581156730652	0.9432214498519896	-6.27929	2.658674299716949	592.806	0.3038117587566376	0.0773847	0.5899341702461243	0.0288694	60	c1ccc2c(c1)[IH2+3]c1ccccc1-2	0.5	CCN(CC)CCOC(=O)c1cccc(-c2ccccc2)c1O	0.4358974358974359
CCCc1c(C2CCCC2)ccc(-c2cccc(-c3ccc(CC)cc3-c3ccccc3)c2)c1CC	0.7353169322013855	0.7954229712486267	-6.69423	2.4615753889083862	472.7160000000002	0.6966590881347656	0.0439394	0.1699270457029342	0.0894744	60	CC(C)(c1ccc(O)c(-c2ccccc2)c1)c1ccc(O)c(-c2ccccc2)c1	0.4615384615384615	CCCCCCCCCCCCCCCCCCCCCCO	0.38461538461538464
N=C(N)C1C(CON)CC(CCCCCN)C(N)C1C(=N)N	0.7075634002685547	0.011071	0.3939144611358642	4.916054129600525	313.45	0.0341108	0.8638234734535217	0.0478807	0.0541851	60	N=C(N)c1ccc(OCCCCCCCOc2ccc(C(=N)N)cc2)cc1	0.375	CCCCCCCCCCCCCCCCCCCCCCO	0.3076923076923077
C=Cc1cccc(C=Cc2ccccc2-c2cccc(O)c2-c2cc(NC)ccc2C[NH3+])c1	0.6789531707763672	0.9718304872512816	-5.89733	3.0190494656562805	433.57500000000016	0.2751632332801819	0.1235796511173248	0.3480710387229919	0.2531860768795013	60	Oc1cc(O)cc(/C=C/c2c(O)cccc2O)c1	0.6086956521739131	O=C(Nc1ccc(C(=O)O)c(O)c1)c1ccccc1	0.4
CCc1c(CN)ccc(-c2cccc(C3CC(c4ccccc4)CCC3C(=N)N)c2)c1-c1ccccc1C1CC1	0.6185	0.8998387455940247	-4.54088	3.788665890693665	527.7560000000002	0.2474259436130523	0.3517928123474121	0.3656137883663177	0.0351674	60	Nc1cc2ccccc2cc1N	0.5	CCN(CC)CCOC(=O)c1cccc(-c2ccccc2)c1O	0.41025641025641024
CCCCOC=COCC=CCOCOF	0.8324027061462402	0.0236993	-2.35102	3.7715871930122375	234.267	0.0118466	0.1146268844604492	0.131356	0.7421701550483704	60	CCCCCCCCCCCCCC[N+](C)(C)C	0.4	CCCCCCCCCCCCCCCCCCCCCCO	0.46153846153846156
C=Cc1c(C=CCCCNc2c(C)cccc2N)cccc1NC	0.6757042407989502	0.5077177286148071	-3.79922	2.793740153312683	321.468	0.1516171991825103	0.071846	0.2508306205272674	0.5257061123847961	60	Nc1cc2ccccc2cc1N	0.5	Cc1cc(NCCCCCCCCCCNc2cc(C)nc3ccccc23)c2ccccc2n1	0.41935483870967744
CNNCC1CC(C[NH3+])CC(C[NH3+])C1CCC=C(C)CCN	0.6419404149055481	0.0728034	-0.323045	5.550316900014877	313.5340000000001	0.0367846	0.6954720616340637	0.149732	0.118011	60	CC(C)=CCC/C(C)=C/CNCCNC1[C@H]2C[C@@H]3C[C@@H](C[C@H]1C3)C2	0.3783783783783784	NNCC1CCCCC1	0.4117647058823529
CCc1ccc(C[NH3+])cc1C1CCCC(c2ccncc2-c2ccccc2OCI)C1NC	0.5870611667633057	0.9283381700515748	-3.48113	4.342070519924164	556.5120000000001	0.167198	0.0553133	0.6184585690498352	0.1590301990509033	60	O=C1C(=O)c2ncccc2-c2cccnc21	0.5263157894736842	c1ccc(Cc2nnc3ccncc3n2)cc1	0.5
N=C(N)C1CCCCC1c1c(CN)cccc1-c1ccc(-c2cccc(C3CC3)c2)cc1-c1cccc(CN)c1	0.7652443051338196	0.8902616500854492	-4.44996	3.5827687978744507	528.7440000000003	0.5236973762512207	0.0843363	0.3659812808036804	0.025985	60	Nc1cc2ccccc2cc1N	0.4285714285714285	NCc1ccc(S(N)(=O)=O)cc1	0.5
CNc1ccccc1C1CCCC(c2ccc(C)c(-c3cccc(-c4cc(-c5cccc6ccccc56)c5ccccc5c4)c3CN)c2)C1	0.8224839568138123	0.9407943487167358	-4.45065	3.6009268164634705	636.8829999999999	0.5265517234802246	0.00595181	0.4567428827285766	0.0107536	60	Nc1cc2ccccc2cc1N	0.6428571428571429	Cc1cc(NCCCCCCCCCCNc2cc(C)nc3ccccc23)c2ccccc2n1	0.45161290322580644
[NH3+]Cc1cccc(C2CC2)c1-c1cccc(C2CCC(c3cc[nH]c3)CC2C2CCCCC2c2ccccc2)c1C1CCCC1	0.6993096470832825	0.9451913237571716	-5.9571	4.575600266456604	597.911	0.5882988572120667	0.2083866894245147	0.1372667253017425	0.0660477	60	c1ccc2c(c1)[IH2+3]c1ccccc1-2	0.5	[O-][n+]1cc[n+]([O-])c2ccccc21	0.4
NNCC=Cc1cncc(N2CCCCC2)c1C=Cc1c(C2CCCC2)cncc1C1CC1	0.5600429177284241	0.1165158003568649	-3.87399	3.3955801129341125	443.6390000000003	0.0390055	0.2146455496549606	0.4952307343482971	0.2511181831359863	60	CCN(CC=Cc1ccc(C2CCCCC2)c(Cl)c1)C1CCCCC1	0.3809523809523809	NNCC1CCCCC1	0.6470588235294118
[NH3+]Cc1ccc(C2CCC(C3CCCCC3C3CCCCC3c3c(C4CCCC4)cnc(-c4ccc[nH]4)c3C[NH3+])CC2)cc1	0.4708844423294067	0.9108805656433104	-5.51042	4.752945244312286	594.9320000000001	0.2616553008556366	0.6723343133926392	0.0282365	0.0377739	60	O=C1C(=O)c2ncccc2-c2cccnc21	0.3684210526315789	NNCC1CCCCC1	0.35294117647058826
CCc1cc(-c2cccc(-[n+]3cccc(C4CCC(C5C=C(CN)CCC5NC)CC4)c3)c2)ccc1N	0.5842257738113403	0.8466961979866028	-3.24354	4.143241584300995	495.7350000000003	0.1954425424337387	0.5405812859535217	0.2282809764146804	0.0356952	60	Nc1cc2ccccc2cc1N	0.5714285714285714	NCc1ccc(S(N)(=O)=O)cc1	0.5
C=Cc1c(O)c(NC)c(CNC[NH3+])c(O)c1CCCN	0.6918582916259766	0.2532191872596741	-0.727611	3.906405210494995	281.38	0.1297341138124466	0.0779765	0.198653	0.5936363339424133	60	Cc1cc(O)cc(C)c1O	0.4285714285714285	CCCCCCCCCCCCCCCCCCCCCCO	0.38461538461538464
C=Cc1cc(-c2ccccc2)cc(-c2cccc(N)c2C(C)=Cc2cc(C3CCCC(C[NH3+])C3)c3ccccc3c2)c1	0.752669	0.9758012294769288	-4.54102	3.907034993171692	549.7820000000004	0.5253539085388184	0.1766904145479202	0.242496	0.0554593	60	Nc1cc2ccccc2cc1N	0.7857142857142857	NNCC1CCCCC1	0.47058823529411764
C=CC1CC(C[NH3+])C(c2ccc(N(C)C)cc2C(=N)N)C(Cl)C1CNC(=N)N	0.6021696925163269	0.2771636843681335	-0.0795643	5.084069848060608	406.9860000000001	0.1543413251638412	0.6678322553634644	0.00560262	0.1722238063812255	60	CN(C)c1ccc(C(c2ccc(N(C)C)cc2)c2ccc(N(C)C)cc2)cc1	0.5882352941176471	Cc1cc(O)cc(C)c1Cl	0.4375
[NH3+]Cc1cccc(-c2cc(C3C=C(c4ccc[n+](C[NH3+])c4)CCC3c3cccc(C[NH3+])c3)ccc2-c2cn[nH]c2)c1	0.5870093107223511	0.8028991222381592	-2.74758	4.776893615722656	544.7470000000003	0.2056549936532974	0.4319365322589874	0.3348448276519775	0.0275637	60	COc1ccc2[nH]cc(C3=CCNCC3)c2c1	0.3684210526315789	[O-][n+]1cc[n+]([O-])c2ccccc21	0.4
COc1c(CN)cc(COCCCN)cc1CCC(C)=CCN	0.6350073218345642	0.1643519103527069	0.1525212526321411	2.854562997817993	321.46500000000003	0.1833486557006836	0.2408045083284378	0.2998283803462982	0.2760184407234192	60	Cc1cc(O)cc(C)c1O	0.4285714285714285	COc1cc(Cc2cnc(N)nc2N)cc(OC)c1OC	0.38235294117647056
CNc1cc(CN)c(C2C(C[NH3+])CCCC2C[NH3+])nc1CNC1=CC(C[NH3+])CCC1	0.6018439531326294	0.2219444066286087	-0.662754	5.572913706302643	418.6540000000002	0.0436355	0.7173064947128296	0.1394614279270172	0.0995966	60	Nc1cc2ccccc2cc1N	0.4285714285714285	NNCC1CCCCC1	0.47058823529411764
CCC1CC(c2ccc(CN)cc2COc2ccc(-c3ccn[nH]3)c(-c3cccs3)c2)CCC1C(C)C	0.5807655453681946	0.7925050258636475	-4.9211	3.9014313220977774	513.7510000000002	0.1410133838653564	0.2615644037723541	0.5309656858444214	0.0664565	60	Nc1cc2ccccc2cc1N	0.5	NCc1ccc(S(N)(=O)=O)cc1	0.55
CCc1cc(-c2ccc(C)cc2)c(COc2ccccc2O)c(CC)c1O	0.7112351655960083	0.705599	-6.4831	2.306124746799469	362.4690000000001	0.0476084	0.0162847	0.4507452249526977	0.485362	60	Cc1cc(O)cc(C)c1O	0.6428571428571429	Cc1cc(O)cc(C)c1Cl	0.5
CCNCc1cccc(-c2cccc(-c3ccccc3NC)c2C=Cc2cccc(CC)c2)c1	0.7208158373832703	0.7625313997268677	-6.02528	2.4606645107269287	446.6380000000002	0.4162508845329284	0.0357743	0.4031674861907959	0.1448073536157608	60	Oc1cc(O)cc(/C=C/c2c(O)cccc2O)c1	0.6086956521739131	CCN(CC)CCOC(=O)c1cccc(-c2ccccc2)c1O	0.38461538461538464
CCC(C)=Cc1c(C=CN)ccc(C2CC2)c1-c1ccccc1C=CC[NH3+]	0.6446900963783264	0.9553252458572388	-4.40227	3.615674138069153	359.53700000000003	0.2578544020652771	0.302213	0.1205984503030777	0.3193340897560119	60	c1ccc2c(c1)[IH2+3]c1ccccc1-2	0.5	NCc1ccc(S(N)(=O)=O)cc1	0.35
CCc1c(C2CCCCC2)c(C[NH3+])cc(NCCCC(=N)N)c1C1CCC(C2CCCCC2)CC1	0.5636842250823975	0.8861944079399109	-3.73704	3.3742892742156982	481.79300000000046	0.1933342516422271	0.6789476275444031	0.1154583990573883	0.0122597	60	N=C(N)c1ccc(OCCCCCCCOc2ccc(C(=N)N)cc2)cc1	0.375	NNCC1CCCCC1	0.5294117647058824
C=CC=C(C)c1ccc(C=CC)c(NC)c1-c1ccc(Cl)c(C2CC2)c1C1CC1	0.5475019216537476	0.7104169130325317	-6.37207	3.306424558162689	403.9970000000002	0.202835	0.21607	0.2470082938671112	0.3340864479541778	60	Oc1c(O)c(Cl)c(Cl)c(Cl)c1Cl	0.4	Oc1ccc(Cl)cc1	0.46153846153846156
CC(=CN1CCCC1CNN)NCNCCCC=CN	0.6673864722251892	0.000631228	-0.218303	4.38897	282.436	0.0968928	0.5131679177284241	0.00468135	0.3852579295635223	60	CC(=O)O[Pt](N)(Cl)(Cl)(NC1CCCCC1)OC(C)=O	0.3793103448275862	NNCC1CCCCC1	0.6470588235294118
CCc1ccc(C=CC2CC(c3cccc(C[NH3+])c3C3CCCCC3)CCC2C[NH3+])c(C[NH3+])c1	0.661856	0.931204	-3.81416	4.799299716949463	462.7460000000004	0.4645089507102966	0.3900672793388366	0.0300507	0.1153730601072311	60	CCN(CC=Cc1ccc(C2CCCCC2)c(Cl)c1)C1CCCCC1	0.4523809523809524	NNCC1CCCCC1	0.4117647058823529
Cc1ccccc1-c1ccc(-c2cccc(-c3cccc(C4CCCCC4)c3)c2C[NH3+])c(-c2ccccc2-c2ccccc2)c1	0.8115472793579102	0.9563387036323548	-5.31266	2.774812877178192	584.8270000000005	0.2232472002506256	0.0355196	0.7295894622802734	0.0116438	60	c1ccc2c(c1)[IH2+3]c1ccccc1-2	0.5	NNCC1CCCCC1	0.4117647058823529
CC=CC1CC(C[NH3+])CCC1c1cc(C2CCCCC2)cc(-c2c(C[NH3+])cccc2C2CCCCC2)c1C1CCCCC1	0.6210987567901611	0.9335936307907104	-6.13128	4.648819208145142	582.9610000000001	0.444264	0.3832149505615234	0.16865	0.00387096	60	CCN(CC=Cc1ccc(C2CCCCC2)c(Cl)c1)C1CCCCC1	0.4285714285714285	NNCC1CCCCC1	0.47058823529411764
CNCc1ccncc1-c1cccc(-c2ccccc2-c2cc(C3CCCCC3)ccc2-n2cccn2)c1NC	0.6007595658302307	0.6637043952941895	-5.22327	2.911185503005981	527.7160000000003	0.1557737290859222	0.3424057066440582	0.4775804579257965	0.0242401	60	c1ccc2c(c1)[IH2+3]c1ccccc1-2	0.5	NNCC1CCCCC1	0.47058823529411764
CCCCc1c(CC)cc(O)cc1-c1cccc(CC)c1CCN	0.7234587669372559	0.8771353960037231	-4.74739	2.5309888124465942	325.4960000000001	0.19253	0.0931701	0.2049170732498169	0.5093828439712524	60	Cc1cc(O)cc(C)c1O	0.6428571428571429	Cc1cc(O)cc(C)c1Cl	0.5625
[NH3+]CC1CCCC(C=CCCC2CCCCC2C2CCC(c3ccc[n+](C4CCCCC4)c3)CC2)C1C1C=CCCC1	0.7640902996063232	0.8249207735061646	-4.90264	5.178491115570068	572.9660000000002	0.8251103162765503	0.0203204	0.1401177644729614	0.0144515	60	[O-][n+]1ccccc1SSc1cccc[n+]1[O-]	0.3684210526315789	NNCC1CCCCC1	0.4117647058823529
CNC1CC(C[NH3+])C(C(=N)N)C(C)C1C=Cc1cc(C[NH3+])ncc1C(=N)N	0.6293845772743225	0.1807014942169189	0.0780619	5.665177941322327	374.53700000000015	0.0879823	0.655848	0.0368944	0.219275	60	N=C(N)c1ccc(OCCCCCCCOc2ccc(C(=N)N)cc2)cc1	0.4166666666666667	NC(=O)c1cnccn1	0.42857142857142855
CC=Cc1c[nH]nc1-c1ccccc1-c1cc(C[NH3+])c(-c2c[nH]c(-c3ccc(C[NH3+])cc3)c2)cc1C(=N)N	0.6541352868080139	0.7629563808441162	-3.22425	3.943825781345368	503.6540000000002	0.5822890400886536	0.2913826107978821	0.0889311	0.0373972	60	N=C(N)c1ccc(-c2cc3ccc(C(=N)N)cc3[nH]2)cc1	0.5	CCc1cc(C(N)=S)ccn1	0.4074074074074074
CNc1ccc(CN)cc1-c1cccc(CN)c1-c1cc(-c2ccccc2)cc(-c2cccc(C[NH3+])c2)c1	0.6779519319534302	0.9411523938179016	-4.56281	2.9027193784713745	499.6820000000002	0.4370386004447937	0.3712527155876159	0.1382852345705032	0.0534234	60	Nc1cc2ccccc2cc1N	0.5	NCc1ccc(S(N)(=O)=O)cc1	0.55
CC=Cc1ccc(O)c(-c2ccc(C=CC[NH3+])cc2)c1C=CCCCC	0.7543109655380249	0.9869937300682068	-5.36709	3.2132521271705627	348.51000000000016	0.2953648567199707	0.0217695	0.2093924582004547	0.4734731316566467	60	O=C1C=CC(=O)c2c(O)ccc(O)c21	0.5625	CCCCCCCCCCCCCCCCCCCCCCO	0.5384615384615384
NC=CCNNCCCc1cncc(CO)c1CCO	0.7415980100631714	0.00163958	0.2001049518585205	3.4187474250793457	280.372	0.0153183	0.2843379378318786	0.3717715144157409	0.3285722434520721	60	Cc1cc(O)cc(C)c1O	0.2857142857142857	NNC(=O)c1ccncc1	0.42857142857142855
C=CNCCCc1cc(N)cc(-c2cccc(O)c2)c1C=CCC	0.7250380516052246	0.6805064678192139	-4.23527	2.9597978591918945	322.4520000000001	0.0493446	0.0304422	0.457318	0.4628953039646148	60	Cc1cc(O)ccc1O	0.5882352941176471	Cc1cc(O)cc(C)c1Cl	0.5
CC(C)C=Cc1cc(O)ccc1CCc1cc(C[NH3+])cc(C2CC2)c1C(=N)N	0.6360174417495728	0.9357351660728456	-3.05499	3.445859730243683	378.5400000000001	0.2456408888101577	0.3505925238132477	0.0498211	0.3539454936981201	60	Cc1cc(O)ccc1O	0.5882352941176471	Oc1ccc(Cl)cc1	0.5384615384615384
C=Cc1cc(C=CCCC[NH3+])c(C)c(-c2cccc(C=CC)c2NC)c1	0.7184590101242065	0.8193430304527283	-4.68031	3.5609007477760315	347.52600000000007	0.4966137111186981	0.0450857	0.0612077	0.3970929086208343	60	c1ccc2c(c1)[IH2+3]c1ccccc1-2	0.4285714285714285	Cc1cc(O)cc(C)c1Cl	0.375
CN(C)C1CCC(C[NH3+])C(NCc2c(C(=N)N)cnc(CN)c2N)C1CN	0.6790033578872681	0.0412556	0.7810027599334717	5.011686146259308	378.5490000000002	0.0742105	0.7548078298568726	0.040508	0.1304737031459808	60	N=C(N)c1ccc(OCCCCCCCOc2ccc(C(=N)N)cc2)cc1	0.4166666666666667	NC(=O)c1cnccn1	0.38095238095238093
CCc1ccc(-c2ccccc2-c2c(CC)ccc(CC)c2C2=CNC=CC2)c(C2CCC(CN)CC2)c1	0.7068500518798828	0.930959	-5.32271	3.1368467211723328	504.7620000000004	0.4619692862033844	0.1629132628440857	0.2536503076553345	0.121467	60	Nc1cc2ccccc2cc1N	0.5	NCc1ccc(S(N)(=O)=O)cc1	0.45
N=C(N)c1ccccc1C1CCCC(c2cccc(C3CCCC(C[NH3+])C3)c2-c2ccc(-c3cccc(C4C=CCCC4)c3)cc2)C1	0.6858257055282593	0.9634585976600648	-4.17269	4.555117845535278	622.921	0.3730218112468719	0.2355567365884781	0.3775077760219574	0.0139137	60	Nc1cc2ccccc2cc1N	0.5	NNCC1CCCCC1	0.47058823529411764
CCNCc1cc(-c2ccc(-c3c(CC)ccnc3-c3cccnc3)cc2)cc(-c2cccc(C3CCCCC3)c2)c1	0.5508784055709839	0.652052	-5.26567	2.703573942184448	551.7780000000002	0.3904075026512146	0.3292879164218902	0.219031	0.0612733	60	O=C1C(=O)c2ncccc2-c2cccnc21	0.5789473684210527	NNCC1CCCCC1	0.47058823529411764
CCc1ccc(N)c(C=Cc2c(CCCO)cc(CC)cc2NC)c1	0.5746387839317322	0.3786341547966003	-3.61645	2.7842960953712463	338.495	0.1998328864574432	0.2103300392627716	0.117974	0.4718629717826843	60	Nc1cc2ccccc2cc1N	0.5	CCCCCCCCCCCCCCCCCCCCCCO	0.6153846153846154
NCC1=CCC(C2CCCCC2c2ccccc2-c2c(-c3ccccc3C3CCCCC3)ccc(C3CCCC3)c2C[NH3+])CC1	0.7227382659912109	0.9618347883224488	-5.21692	4.248799383640289	601.943	0.6131036281585693	0.1464194655418396	0.1299013793468475	0.1105754896998405	60	c1ccc2c(c1)[IH2+3]c1ccccc1-2	0.5	NNCC1CCCCC1	0.47058823529411764
CCc1ccc(CC)c(C2CC2)c1-c1c(C(C)=O)cccc1C1CCCC(NCN)C1	0.6888428926467896	0.8621723055839539	-4.19594	3.6547523140907288	418.6250000000002	0.4050068855285644	0.0834812	0.2905885577201843	0.2209233492612838	60	CC(=O)O[Pt](N)(Cl)(Cl)(NC1CCCCC1)OC(C)=O	0.4827586206896552	NNC(=O)c1ccncc1	0.42857142857142855
C=Cc1ccc(C[NH3+])cc1-c1cccc(CN)c1C1C(C[NH3+])CCCC1c1ccc(C2CC=CCC2)cc1	0.6496760845184326	0.9694340825080872	-4.14534	4.759722650051117	507.7660000000004	0.3801475763320923	0.4700175523757934	0.142298	0.0075364	60	Nc1cc2ccccc2cc1N	0.5	NCc1ccc(S(N)(=O)=O)cc1	0.5
CCc1cccc(-c2c[nH]nc2-c2c(-c3cc(CN)ccc3-c3ccccc3)ccc(C[NH3+])c2N)c1	0.6281093955039978	0.86539	-4.07001	3.1308653950691223	474.6320000000002	0.0977896	0.3239436745643616	0.5002696514129639	0.0779971	60	Nc1cc2ccccc2cc1N	0.5714285714285714	NCc1ccc(S(N)(=O)=O)cc1	0.55
C=Cc1cc(C=Cc2ccc(C)c(CCc3ccccc3)c2)cc(C(C)=CCl)c1	0.6448109149932861	0.545375	-7.02507	2.700986683368683	398.9770000000001	0.2254006415605545	0.0618565	0.4880771934986114	0.2246656566858291	60	Oc1cc(O)cc(/C=C/c2ccc(Br)cc2)c1	0.5454545454545454	Cc1cc(O)cc(C)c1Cl	0.5
CCc1c(C2CC2)cc(-c2ccc3ccccc3c2)c(C[NH3+])c1-c1ccc(-c2ccccc2C=C(C)C[NH3+])cc1	0.713481	0.9730571508407592	-5.03726	3.317293405532837	524.7520000000004	0.4487655460834503	0.0353014	0.3016489148139953	0.214284	60	Nc1cc2ccccc2cc1N	0.6428571428571429	CCCCCCCCCCCCCCCCCCCCCCO	0.38461538461538464
CNc1cc(C=C(C)c2ccccc2)c(-c2ccccc2)c(CCc2[nH]nc(C(C)C)c2C2=CCCCC2)c1	0.6778976917266846	0.7634008526802063	-5.38971	3.1682205200195312	515.7450000000005	0.1291743814945221	0.1477227509021759	0.689813	0.0332899	60	CC(C)c1c(O)cc(/C=C/c2ccccc2)cc1O	0.5	CC(NNC(=O)c1ccccc1)c1ccccc1	0.48148148148148145
CC=CC=Cc1cccc(-c2cc(C3=CNC=CC3)cc(-c3ccccc3-c3cccc(N)c3-c3cccc4ccccc34)c2)n1	0.6045178771018982	0.9005359411239624	-5.61113	3.305080771446228	593.7740000000002	0.0033798	0.0787989	0.7723109722137451	0.1455103158950805	60	Nc1cc2ccccc2cc1N	0.7857142857142857	O=[N+]([O-])c1ccc(/C=C/c2cccc(CO)n2)o1	0.358974
[NH3+]CCCc1ccc(-c2cc(-c3ccccc3C3CC3)ccc2Cl)c(O)c1F	0.7870973348617554	0.9735186696052552	-5.79709	2.869985699653625	396.9130000000001	0.4208979606628418	0.0162258	0.3047105371952057	0.2581657171249389	60	Oc1c(O)c(Cl)c(Cl)c(Cl)c1Cl	0.6	Oc1ccc(Cl)cc1	0.5384615384615384
CNc1ccc(C[NH3+])cc1-c1cc(C(=N)N)cc(CCc2cccc(O)c2)c1Cl	0.6257194876670837	0.825439	-2.99726	3.10123	409.94100000000014	0.2347740083932876	0.3270425498485565	0.2063977122306823	0.2317857295274734	60	Oc1c(O)c(Cl)c(Cl)c(Cl)c1Cl	0.6	Cc1cc(O)cc(C)c1Cl	0.6875
C=Cc1cc(-c2cccc(CN)c2C=Cc2ccccc2)c(C=CC[NH3+])cc1O	0.6558222770690918	0.9670761227607728	-4.4683	3.3092	383.5150000000001	0.2048461437225341	0.1452740430831909	0.2403273731470108	0.4095524251461029	60	Oc1cc(O)cc(/C=C/c2c(O)cccc2O)c1	0.6521739130434783	NCc1ccc(S(N)(=O)=O)cc1	0.5
N=C(N)NCC=CF	0.8268184065818787	0.000416985	0.2982730865478515	3.767662048339844	117.127	0.0116034	0.5119869112968445	0.0852276	0.3911820650100708	60	N=C(N)c1ccc(OCCCCCCCOc2ccc(C(=N)N)cc2)cc1	0.25	N[C@H](CF)C(=O)O	0.25
C=Cc1ccccc1-c1cc(O)c(C2CCCCC2C[NH3+])cc1C(C)=CCNC1CCCCC1	0.6555396914482117	0.9783630967140198	-5.73664	4.048707127571106	459.6980000000003	0.316071	0.1554404944181442	0.3658681213855743	0.1626204401254654	60	Cc1cc(O)ccc1O	0.5294117647058824	NNCC1CCCCC1	0.47058823529411764
CCc1cccc(C2COCC(c3c(C4CCC(C[NH3+])CC4)ccc(-c4ccccc4C[NH3+])c3O)C2)c1	0.692196	0.9654521942138672	-5.04272	4.240702867507935	500.72700000000026	0.58761	0.1467199921607971	0.0178687	0.2478011846542358	60	Cc1cc(O)cc(C)c1O	0.5	CCN(CC)CCOC(=O)c1cccc(-c2ccccc2)c1O	0.38461538461538464
CCc1nc(C[NH3+])c(-c2cccc(C[NH3+])c2NCC[NH3+])cc1CCCN	0.6480198502540588	0.2652043402194977	-0.417524	4.243017077445984	359.5420000000002	0.0190506	0.6343219876289368	0.0110223	0.335605	60	Nc1cc2ccccc2cc1N	0.5	Cc1cc(NCCCCCCCCCCNc2cc(C)nc3ccccc23)c2ccccc2n1	0.41935483870967744
NCc1n[nH]cc1CCC1CCC(CNS)CC1C=CCNC[NH3+]	0.631519	0.218705	-0.220063	5.306535482406616	353.56000000000006	0.1012889668345451	0.7455263733863831	0.0614242	0.0917605	60	CC(C)(Cc1c[nH]c2ccc(Cl)cc12)NCCOc1ccccc1OCC1CC1	0.2592592592592592	NNCC1CCCCC1	0.47058823529411764
C=Cc1ccc(-c2cccc(C3CCC(C[NH3+])C(c4ccccc4CN)C3)c2CC)cc1C(=C)C	0.7262327671051025	0.9719727039337158	-4.79258	4.217219591140747	465.7050000000003	0.5803114771842957	0.2059048116207122	0.0450553	0.1687283664941787	60	Nc1cc2ccccc2cc1N	0.5	O=C(O)C(O)c1ccccc1	0.4444444444444444
CCC=Cc1cc(C2CCCC(O)C2N)ccc1CCC(C)=CC[NH3+]	0.6356775164604187	0.7015668153762817	-1.83843	4.411078929901123	343.53500000000014	0.2293272912502288	0.2978566288948059	0.0993584	0.3734577000141144	60	CCN(CC=Cc1ccc(C2CCCCC2)c(Cl)c1)C1CCCCC1	0.3809523809523809	CCCCCCCCCCCCCCCCCCCCCCO	0.38461538461538464
N=C(N)C1CC(c2ccccc2CNC[NH3+])CC(c2ccccc2-c2cccc(C[NH3+])c2)C1CN	0.626764	0.8656110167503357	-0.975078	4.650858759880066	472.6810000000002	0.1697010695934295	0.3367716372013092	0.3828432857990265	0.1106839850544929	60	Nc1cc2ccccc2cc1N	0.5	NCc1ccc(S(N)(=O)=O)cc1	0.4
CC=Cc1ccc(-c2cc(C[NH3+])cc(NC)c2-c2ccccc2-c2cc(C3CCCCC3)c3ccccc3c2)c(C2CC2)c1	0.6826133728027344	0.9694045782089232	-5.37926	3.227330505847931	577.8360000000002	0.4258001744747162	0.3086767196655273	0.2198342829942703	0.0456888	60	Nc1cc2ccccc2cc1N	0.5714285714285714	NNCC1CCCCC1	0.47058823529411764
CC(=CC1CC(C[NH3+])CC(CN)C1C[NH3+])C1C(C[NH3+])CCC(C[NH3+])C1N	0.676151	0.7149500250816345	-0.238697	6.780162841081619	370.63000000000017	0.1657268553972244	0.6959055662155151	0.0319419	0.1064256802201271	60	CC(=O)O[Pt](N)(Cl)(Cl)(NC1CCCCC1)OC(C)=O	0.2758620689655172	NNCC1CCCCC1	0.35294117647058826
CC(=CCNC=Cc1cc(C[NH3+])cc(-c2ccccc2N)c1)CNC(=N)N	0.6399133801460266	0.2255975753068924	-0.879124	3.60319	365.5050000000001	0.0675927	0.597318	0.3138085603713989	0.0212805	60	Nc1cc2ccccc2cc1N	0.6428571428571429	CC(=O)NS(=O)(=O)c1ccc(N)cc1	0.4
NCCCNCOCNCNCOS	0.8251276016235352	0.0062283	0.6193827390670776	4.046940088272095	224.33	0.00767312	0.4251655638217926	0.1083222106099128	0.4588391184806824	60	COc1nc(OCc2cccc(-c3ccccc3)c2C)ccc1CNCCN	0.18	CCCCCCC(C)NN	0.2
C=CC1CC(CN)CC(c2ccccc2CC)C1c1cc(C(=C)C)c(CN)cc1C[NH3+]	0.5863982439041138	0.9348832368850708	-3.22617	4.698352634906769	418.6490000000003	0.1986707001924514	0.2904905080795288	0.2100983560085296	0.3007404208183288	60	Nc1cc2ccccc2cc1N	0.5714285714285714	Nc1ccc(C(=O)O)c(O)c1	0.4090909090909091
CCc1c(C)cccc1-c1cccc(C=CC2CCC(c3ccccc3Cl)N2CC)c1	0.577637	0.4085265696048736	-5.69945	3.4086172580718994	430.0350000000001	0.1062845289707183	0.00479134	0.5042240023612976	0.3847001492977142	60	Cc1cc(O)cc(C)c1O	0.5	Cc1cc(O)cc(C)c1Cl	0.5
CCCCC=CC=Cc1c(C)cc(CCC)cc1F	0.7253217697143555	0.1813907921314239	-6.13014	2.613197445869446	260.396	0.1236210018396377	0.0712311	0.0131	0.7920478582382202	60	CCCCCCCCCCCCCC[N+](C)(C)C	0.4666666666666667	CCCCCCCCCCCCCCCCCCCCCCO	0.46153846153846156
CNC=Cc1ccc(O)cc1-c1ccc(-c2cc(O)c(O)c(C[NH3+])c2)cc1	0.6695948839187622	0.5387703776359558	-3.37603	3.13774	363.43700000000007	0.1516987085342407	0.0246608	0.5207884907722473	0.3028519749641418	60	Cc1cc(O)ccc1O	0.6470588235294118	Oc1ccc(Cl)cc1	0.5384615384615384
CC(O)NCOCCCCNCCN	0.9299271106719972	0.0115039	0.8205388784408569	3.2264443039894104	205.302	0.0188734	0.1550801396369934	0.0224151	0.8036313652992249	60	CCCCCCCCCCCCCCC[C@@H](O)[C@@H](N)CO	0.3043478260869565	CC[C@@H](CO)NCCN[C@@H](CC)CO	0.4117647058823529
CCc1cnc(C2CCCCC2C[NH3+])cc1-c1[nH]ncc1-c1c(C[NH3+])cnc(CN)c1C[NH3+]	0.6338773965835571	0.2595371007919311	-0.820184	5.107578337192535	451.64300000000026	0.0135902	0.852578	0.1255093812942505	0.00832261	60	O=C1C(=O)c2ncccc2-c2cccnc21	0.3157894736842105	NNCC1CCCCC1	0.4117647058823529
Cc1c(CCC[NH3+])c(C=CCN)c(F)c(O)c1C1CC1	0.7548316717147827	0.6239447593688965	-1.99425	3.8521822094917297	279.3790000000001	0.0524224	0.1178967878222465	0.087183	0.7424978017807007	60	Cc1cc(O)cc(C)c1O	0.4285714285714285	NNCC1CCCCC1	0.35294117647058826
C=Cc1cc(-c2ccc(C(C)C)cc2C(C)=CCC)cc(CCc2ccc3ccccc3c2)c1C1CC1	0.5841838717460632	0.856896	-6.36233	2.934251964092254	484.72700000000026	0.3961828351020813	0.0408559	0.1445864140987396	0.4183748662471771	60	Nc1cc2ccccc2cc1N	0.6428571428571429	O=C(O)C(O)c1ccccc1	0.5
CC(=O)c1cc(C2CCCOC2)c(C=CC(=O)O)cc1-c1ccccc1-c1ccccc1NCCl	0.68385	0.8547496795654297	-5.31752	3.368504285812378	489.99900000000014	0.0123328	0.1307850629091262	0.8529553413391113	0.00392681	60	O=C(C=Cc1ccccc1O)c1ccccc1	0.5769230769230769	O=C(O)C(O)c1ccccc1	0.5
C=Cc1c(N)c(CCN)c(C=CC[NH3+])c(N2CCCC2)c1NC	0.6374876499176025	0.306746	-1.13733	3.837033629417419	316.4730000000001	0.0667316	0.5653440952301025	0.0691766	0.2987477481365204	60	S=C([S-])N1CCCC1	0.3333333333333333	Nc1ccc(S(=O)(=O)c2ccc(N)cc2)cc1	0.375
CCCCOc1ccc(C=CCCC[NH3+])c(C[NH3+])c1C[NH3+]	0.6596839427947998	0.7286118865013123	-1.97751	4.148169875144959	294.463	0.1424814909696579	0.5180897116661072	0.00249479	0.3369340002536773	60	CCCCC/C=C\C/C=C\C/C=C\C/C=C\CCCC(=O)O	0.44	CCCCCCCCCCCCCCCCCCCCCCO	0.46153846153846156
C=Cc1c(N)cc(N)nc1CCc1cccc(-c2n[nH]c(N)c2CO)c1	0.6506757736206055	0.0151692	-2.62199	3.126427412033081	350.4260000000001	0.0148217	0.3374379277229309	0.489809	0.1579317897558212	60	Nc1cc2ccccc2cc1N	0.6428571428571429	NCc1ccc(S(N)(=O)=O)cc1	0.4
CNc1ccc(CNCN)c(C(=N)N)c1C1CCC(O)CC1C1CCCCC1N	0.6789584755897522	0.0349261	-0.331953	4.495731055736542	402.5870000000002	0.00320772	0.935232	0.0221667	0.0393939	60	N=C(N)c1ccc(OCCCCCCCOc2ccc(C(=N)N)cc2)cc1	0.4166666666666667	NNCC1CCCCC1	0.47058823529411764
CCc1cc(C2=CCCCC2)cc(-c2ccc(-c3cc(Cl)ccc3C[NH3+])cc2C(=N)N)c1N	0.6598647236824036	0.961488	-3.7685	3.241192162036896	460.0450000000001	0.3249236643314361	0.3079017400741577	0.2042811959981918	0.1628933846950531	60	O=C1C=CC(=O)C(c2cc(Cl)ccc2Cl)=C1	0.4444444444444444	Oc1ccc(Cl)cc1	0.6153846153846154
N=C(N)c1cc(-c2cccc(C[NH3+])c2)ccc1C1CC(c2ccc(-n3cccn3)cc2C[NH3+])CN1CN	0.5812042951583862	0.4933446645736694	-1.31084	4.458745539188385	496.6630000000002	0.2685624361038208	0.6762460470199585	0.0412404	0.0139511	60	Nc1cc2ccccc2cc1N	0.4285714285714285	NCc1ccc(S(N)(=O)=O)cc1	0.4
CCc1cc(C(=N)N)cc(-c2cc(CCC(=O)NNC)ccc2C2CC2)c1C[NH3+]	0.6247073411941528	0.3111629486083984	-1.14922	3.195316195487976	394.5430000000002	0.1233046948909759	0.4033943116664886	0.3638392686843872	0.1094617545604705	60	CC[C@H](c1ccc(O)cc1)[C@@H](CC)c1ccc(O)cc1	0.5263157894736842	NNC(=O)c1ccncc1	0.47619047619047616
N=C(N)c1cc(-c2cc(-c3cccc(-c4ccc(-c5cccc(C[NH3+])c5)cc4)c3)ccc2-c2ccccc2C[NH3+])c2ccccc2c1	0.7329890131950378	0.9465726613998412	-4.73637	3.163433313369751	610.8050000000002	0.6536157727241516	0.215688	0.0437074	0.0869884	60	Nc1cc2ccccc2cc1N	0.6428571428571429	NCc1ccc(S(N)(=O)=O)cc1	0.35
CCNC=Cc1cc(C=CC[NH3+])cc(N)c1CNC	0.7203594446182251	0.0495149	-0.819758	3.907942652702332	261.393	0.0561971	0.3850820958614349	0.0465777	0.5121431350708008	60	Nc1cc2ccccc2cc1N	0.4285714285714285	Nc1ccc(S(=O)(=O)c2ccc(N)cc2)cc1	0.3125
CCOCNCCCCNC=CCNCCC[NH3+]	0.7499020099639893	0.0276536	0.5623178482055664	3.771630108356476	259.41799999999995	0.0356334	0.7116713523864746	0.0198439	0.232851	60	CCCCCCCCCCCCC/C=C/C(O)C(N)CO	0.2857142857142857	CCCCCCCCCCCCCCCCCCCCCCO	0.3076923076923077
CCc1ccc(C[NH3+])cc1CCc1ccc(-c2ccc[nH+]c2)c(-c2cccc(O)c2)c1O	0.6974261999130249	0.8789858818054199	-4.97705	3.602445483207702	426.56000000000006	0.4362412393093109	0.0825393	0.2730707228183746	0.2081486582756042	60	Cc1cc(O)cc(C)c1O	0.5714285714285714	Cc1cc(O)cc(C)c1Cl	0.5
C=Cc1c(N)c(CCCCCN)c(C2CC2)c(C(=N)N)c1CN	0.6400437951087952	0.2160365283489227	-0.824611	3.2900131940841675	315.46500000000003	0.0993255	0.4823093712329864	0.1428750604391098	0.2754901349544525	60	N=C(N)c1ccc(OCCCCCCCOc2ccc(C(=N)N)cc2)cc1	0.4166666666666667	CCCCCCCCCCCCCCCCCCCCCCO	0.38461538461538464
CC=Cc1ccccc1CCc1c(CCC2CCC(CN)CC2)ccc(C)c1CC	0.5713357925415039	0.7241520881652832	-5.16212	2.7066085934638977	403.65400000000017	0.1213987693190574	0.3228218257427215	0.3100249469280243	0.2457544654607772	60	Nc1cc2ccccc2cc1N	0.4285714285714285	NNCC1CCCCC1	0.35294117647058826
CNc1ccc(CCC2CCC(N)C(C[NH3+])C2)cc1-c1c(N2CCCC2)ccnc1C[NH3+]	0.6430478096008301	0.552669	-0.368547	4.442809462547302	438.6640000000002	0.0101979	0.6082028746604919	0.3039230704307556	0.0776761	60	c1ccc(SSc2ccccn2)nc1	0.4117647058823529	NNCC1CCCCC1	0.47058823529411764
N=C(N)c1ccccc1-c1ccc(-c2cccc(CN)c2-c2cccc(C3CCCCC3c3cccc(C[NH3+])c3)c2)cc1	0.6802678108215332	0.9543636441230774	-3.56665	3.716846525669098	565.7850000000003	0.3828137516975403	0.1518138498067855	0.3352241516113281	0.1301482319831848	60	Nc1cc2ccccc2cc1N	0.5	NCc1ccc(S(N)(=O)=O)cc1	0.45
CNC1CCCC(C2CC(C3CCC(C[NH3+])CC3)CCC2C[NH3+])C1c1ccc(-c2ccc[nH]2)c(C[NH3+])c1	0.6531776189804077	0.9072257280349731	-2.35885	5.378221273422241	508.8190000000002	0.3542471826076507	0.5772875547409058	0.00387651	0.0645888	60	Nc1cc2ccccc2cc1N	0.4285714285714285	NNCC1CCCCC1	0.4117647058823529
CNc1cc(-c2c(Cl)cccc2-c2c(N)cccc2-c2cc[nH]c2)ccc1-c1cccc(-c2ccccc2)c1	0.7733973860740662	0.8900150060653687	-5.86095	2.747931241989136	526.0830000000002	0.4003129303455353	0.0940786	0.4764405786991119	0.0291679	60	Nc1cc2ccccc2cc1N	0.6428571428571429	O=[N+]([O-])c1c(Cl)cccc1-c1c[nH]cc1Cl	0.5
C=Cc1c(C)c(C)c(C)c(-c2cccc(CCN)c2)c1NC	0.7133544683456421	0.100578	-3.59166	2.695887804031372	294.442	0.0320883	0.1674120277166366	0.4614437222480774	0.339056	60	Nc1cc2ccccc2cc1N	0.4285714285714285	NCc1ccc(S(N)(=O)=O)cc1	0.45
CCCCNC=CC=COCCCC	0.7663884162902832	0.0467318	-2.62872	3.0406991839408875	197.32199999999992	0.1022551655769348	0.1478072553873062	0.2917433381080627	0.458194	60	CCCCCCCCCCCCCC[N+](C)(C)C	0.4	CCCCCCCCCCCCCCCCCCCCCCO	0.46153846153846156
C=C(C)c1cc(O)cc(-c2cc(C=Cc3ccc[nH+]c3)c(C(=C)C)c(O)c2O)c1	0.6118831634521484	0.7761918306350708	-5.95539	3.812094449996948	386.4710000000002	0.4115907251834869	0.1361949294805526	0.0758562	0.3763581812381744	60	Cc1cc(O)cc(C)c1O	0.6428571428571429	Cc1cc(O)cc(C)c1Cl	0.5
C=Cc1ccc(CN)c(CCC2CCC(c3cccc(C4CCCCC4C[NH3+])c3)C(C[NH3+])C2)c1	0.6076527833938599	0.9534534215927124	-2.83231	4.685074090957642	461.73800000000034	0.1999131292104721	0.3058853149414062	0.3659367859363556	0.128265	60	Nc1cc2ccccc2cc1N	0.4285714285714285	NNCC1CCCCC1	0.47058823529411764
CCC1CCCC(c2ccccc2-c2cc(CNc3cccc(-c4ccc(CN)cc4)c3)ccc2-c2ccccc2)C1	0.6185241937637329	0.91016	-5.88236	3.156926810741425	550.7900000000002	0.260701	0.300085	0.3749318122863769	0.0642822	60	Nc1cc2ccccc2cc1N	0.5	NCc1ccc(S(N)(=O)=O)cc1	0.55
CC=Cc1ccc(CC)c(C=Cc2ccc(CC)cc2-c2cccc(C3CCCC3)c2)c1C[NH3+]	0.8109087944030762	0.96516	-5.67966	3.15594	450.69000000000034	0.5547856688499451	0.0294568	0.2871303856372833	0.1286271959543228	60	Oc1cc(O)cc(/C=C/c2c(O)cccc2O)c1	0.4347826086956521	NCc1ccc(S(N)(=O)=O)cc1	0.45
C=CC1CCC(C2CCC(C[NH3+])C(C3C(C[NH3+])CCC(S)C3CC)C2)=CC1C[NH3+]	0.5213629007339478	0.6982910633087158	-3.34637	6.403735190629959	422.7470000000002	0.2192839384078979	0.7233648300170898	0.0220721	0.0352791	60	C=CC[C@]1(O)CC[C@H]2[C@@H]3CCC4=CCCC[C@@H]4[C@H]3CC[C@@]21C	0.3478260869565217	C1N2CN3CN1CN(C2)C3	0.5
NCCC=CNCc1ccc(CCCCF)c(N)c1	0.7061322927474976	0.0260171	-1.64703	2.9387489557266235	265.3759999999999	0.0919816	0.2114300429821014	0.0990181	0.5975703001022339	60	Nc1cc2ccccc2cc1N	0.5	NCc1ccc(S(N)(=O)=O)cc1	0.4
CNc1ccc[n+](CCNCC2CCC(N(C)C)C(C[NH3+])C2CCC(=N)N)c1	0.7642793655395508	0.2726418972015381	1.265324592590332	4.937542378902435	391.6080000000002	0.023264	0.864971	0.0890372	0.0227274	60	CCCCCCCCNc1cc[n+](CCCCCCCCCC[n+]2ccc(NCCCCCCCC)cc2)cc1	0.4444444444444444	NNCC1CCCCC1	0.4117647058823529
Nc1ccc(C=Cc2cccnc2)c(C=Cc2ccccc2CCNCC[NH3+])c1	0.671035	0.7685254216194153	-2.6584	3.032295286655426	385.5350000000002	0.1918673664331436	0.1155521869659423	0.3850339353084564	0.3075465261936188	60	Nc1cc2ccccc2cc1N	0.5714285714285714	Nc1ccc(S(=O)(=O)Nc2ncccn2)cc1	0.48148148148148145
C=CC=Cc1ccc(C=Cc2cccc(C[NH3+])c2O)c(O)c1C[NH3+]	0.7365925312042236	0.923331	-3.48566	3.916548252105713	324.4240000000001	0.3702037036418915	0.1744077354669571	0.00900789	0.4463806450366974	60	Oc1c(O)c(Cl)c(Cl)c(Cl)c1Cl	0.4	Oc1ccc(Cl)cc1	0.38461538461538464
Cc1cccc(-c2ccc(-c3cc(-c4ccccc4O)ccc3-c3ccccn3)cc2-c2ccc3ccccc3c2)c1C[NH3+]	0.7148928046226501	0.9479126930236816	-6.26242	2.870988845825196	569.7280000000001	0.4817980527877807	0.1228336170315742	0.2728463411331177	0.1225219890475273	60	Nc1cc2ccccc2cc1N	0.6428571428571429	Cc1cc(O)cc(C)c1Cl	0.5
CNc1c(C2CCCC(CN)C2)cccc1C1CCC(CCC2CCC=CC2C[NH3+])C(C[NH3+])C1	0.5520492792129517	0.8247719407081604	-2.95394	5.327679872512817	468.77400000000034	0.2213696539402008	0.5308379530906677	0.1099656820297241	0.1378267258405685	60	Nc1cc2ccccc2cc1N	0.3571428571428571	NNCC1CCCCC1	0.5294117647058824
CC=Cc1ccc(-c2ccc(-c3cc(C[NH3+])c(N)c(CCNC)c3)cc2)c(CC)c1	0.6252086758613586	0.944162	-3.83714	2.9702911972999573	400.59000000000015	0.2186397612094879	0.312507	0.1680226922035217	0.3008302450180053	60	Nc1cc2ccccc2cc1N	0.4285714285714285	Nc1ccc(S(=O)(=O)c2ccc(N)cc2)cc1	0.375
C=Cc1c(C=CN)c(C)c(F)c(CCC[NH3+])c1C[NH3+]	0.7239316701889038	0.3659837245941162	-1.86095	4.759227514266968	265.3759999999999	0.1215092241764068	0.1307685524225235	0.0868311	0.6608911156654358	60	CCCCCCCCCCCCCCC[C@@H](O)[C@@H](N)CO	0.3043478260869565	CCCCCCCCCCCCCCCCCCCCCCO	0.3076923076923077
CNC1CC(CCCCC2CC(C3CC3)C(C3CC3)C(CN)C2CN)CN1	0.5481711030006409	0.2594377398490906	-2.33646	4.923414647579193	376.6330000000002	0.00500391	0.8305873274803162	0.0715824	0.0928263	60	S=C(OC1CC2CC1C1CCCC21)S[K]	0.2333333333333333	NNCC1CCCCC1	0.4117647058823529
CC(C)c1nc(-c2ccccc2CCc2cnc(-c3ccccc3)nc2)c(-c2ccccc2-c2ccccc2)cc1C1CCCCC1	0.6129732131958008	0.5276110768318176	-5.35178	2.834779024124145	613.8489999999998	0.10242	0.1559574753046035	0.6370205879211426	0.104602	60	Nc1cc2ccccc2cc1N	0.5	NNCC1CCCCC1	0.4117647058823529
C=Cc1cc(CCC(C)=CC2CCCC(C[NH3+])C2)c(C[NH3+])c(O)c1N	0.6347610950469971	0.9082030653953552	-2.94969	4.9755	345.5310000000001	0.1953610777854919	0.3877604007720947	0.0403966	0.3764819502830505	60	Cc1cc(O)cc(C)c1O	0.5714285714285714	NNCC1CCCCC1	0.47058823529411764
C=C(C)c1cc(C=Cc2c(C(=O)O)cc(C)cc2-c2cccc(-c3ccccc3)c2)cc(C[NH3+])c1	0.7496983408927917	0.9765760898590088	-5.51896	2.9808231592178345	460.5970000000001	0.5266627669334412	0.1652171909809112	0.1741028577089309	0.1340171843767166	60	Oc1cc(O)cc(/C=C/c2c(O)cccc2O)c1	0.6086956521739131	Nc1ccc(C(=O)O)c(O)c1	0.5
C=Cc1c(C=C(C)C)c(Cl)cc(CCCCC)c1C1CC1	0.6430970430374146	0.4940439760684967	-6.37028	2.943252384662628	302.889	0.2426218688488006	0.1037459820508956	0.2621952891349792	0.3914368450641632	60	CCCCCCCCCc1ccc(B(O)O)cc1	0.48	CCCCCCCCCCCCCCCCCCCCCCO	0.6153846153846154
CCc1ccccc1-c1cc(C)c(C2CCC(C[NH3+])CC2)cc1-c1ccc(NC)c(C2CCCCC2)c1	0.6850780248641968	0.944786	-4.94182	3.022794365882873	495.7750000000004	0.3917813897132873	0.2248301953077316	0.2599682211875915	0.1234201863408088	60	c1ccc2c(c1)[IH2+3]c1ccccc1-2	0.5	NNCC1CCCCC1	0.5294117647058824
CC=Cc1ccc(-c2ccc(N)cc2C2CCCN2)cc1-c1ccccc1-c1ccc(C2CC2)c(O)c1	0.6008583307266235	0.9338008165359496	-5.95874	3.29419	486.6590000000002	0.2330736815929412	0.1792274266481399	0.3572421669960022	0.2304567396640777	60	Nc1cc2ccccc2cc1N	0.6428571428571429	Nc1ccc(C(=O)O)c(O)c1	0.5454545454545454
[NH3+]CO	0.7014188766479492	0.00916889	1.046944260597229	5.369587779045105	48.065000000000005	0.0574853	0.1002636104822158	0.4541083574295044	0.3881427049636841	60	CCCCCCCCCCCCCCCCCCN(CCO)CCO	0.1578947368421052	CCCCCCCCCCCCCCCCCCCCCCO	0.23076923076923078
CNC1CC(F)CCC1CCCCNCNCC=CN	0.7144966125488281	0.0264111	-0.529874	4.453230381011963	286.439	0.0240969	0.3721859753131866	0.0665637	0.5371533632278442	60	CC(C)=CCC/C(C)=C/CNCCNC1[C@H]2C[C@@H]3C[C@@H](C[C@H]1C3)C2	0.2702702702702703	NNCC1CCCCC1	0.35294117647058826
C=CNCC=CCCc1ccc(NCN)c(CCCC)c1	0.7023189067840576	0.2171339690685272	-2.1984	3.0689095854759216	287.451	0.1278920620679855	0.0204391	0.2054225355386734	0.6462463140487671	60	CCCCCCCCCc1ccc(B(O)O)cc1	0.48	CCCCCCCCCCCCCCCCCCCCCCO	0.46153846153846156
C=CCCc1cc(-c2ccccc2)cc(-c2c(C3CC3)ccc(C3CC3)c2C2CCCC2)c1Cl	0.6935063600540161	0.776597	-7.29528	2.82163	467.09600000000034	0.1305713951587677	0.0679891	0.6719512343406677	0.1294882893562317	60	CCN(CC=Cc1ccc(C2CCCCC2)c(Cl)c1)C1CCCCC1	0.4285714285714285	O=C(O)C(O)c1ccccc1	0.3888888888888889
CC(C)=Cc1c(-c2ccccc2)c(S)cc(-c2ccccc2C=C(C)C[NH3+])c1-c1ccccc1-c1ccccc1	0.7537362575531006	0.9337737560272216	-6.97646	3.175444781780243	538.7800000000003	0.4807911217212677	0.1454216837882995	0.3571705818176269	0.0166166	60	CC(C)(c1ccc(O)c(-c2ccccc2)c1)c1ccc(O)c(-c2ccccc2)c1	0.5	CCN(CC)CCOC(=O)c1cccc(-c2ccccc2)c1O	0.41025641025641024
CCc1cc(C=N)ccc1C=Cc1ccc(S)c(C(=N)N)c1C=Cc1ccccc1	0.6572377681732178	0.7772582173347473	-4.70285	3.15162	411.5740000000001	0.177173	0.1650530397891998	0.5079023838043213	0.1498718112707138	60	CC(C)c1c(O)cc(/C=C/c2ccccc2)cc1O	0.5769230769230769	O=C(O)C(O)c1ccccc1	0.4444444444444444
CCc1cccc(C=C(C)c2ccc(-c3ccc(N)c(C)c3C)c(C[NH3+])c2)c1	0.7001019716262817	0.8987072706222534	-4.97955	2.8967723846435547	371.5480000000001	0.1647852808237075	0.0194357	0.362753	0.4530264437198639	60	Nc1cc2ccccc2cc1N	0.5714285714285714	CCc1cc(C(N)=S)ccn1	0.4444444444444444
CCc1cccc(-c2c([PH](=O)O)ccc(C[NH3+])c2-c2cccc(C3CCC(C4CC4)CC3NC)c2)c1	0.6895866394042969	0.9471072554588318	-3.94941	4.549711048603058	503.64700000000033	0.4904850125312805	0.2510256171226501	0.1488588899374008	0.1096304878592491	60	Nc1cc2ccccc2cc1N	0.4285714285714285	CC1(C)S[C@@H]2[C@H](NC(=O)Cc3ccccc3)C(=O)N2[C@H]1C(=O)O	0.37209302325581395
CCCCCNCCc1cc(N)c(C(=N)N)c(O)c1N	0.7175856828689575	0.229426	-0.938664	2.86377	279.38800000000003	0.0843646	0.2256752550601959	0.0997159	0.5902442336082458	60	Cc1cc(O)cc(C)c1O	0.5	CCCCCCCCCCCCCCCCCCCCCCO	0.6153846153846154
COc1cc(C(C)=Cc2cccc(O)c2)c(-c2cc(O)ccc2N)nc1F	0.6721711754798889	0.1692827045917511	-5.11679	2.7828493118286133	366.39200000000005	0.00275853	0.1055613383650779	0.5237854719161987	0.3678946793079376	60	Nc1cc2ccccc2cc1N	0.6428571428571429	Oc1ccc(Cl)cc1	0.5384615384615384
CCNCCC=CCOCCC(C)=COCO	0.7547535300254822	0.0145833	-0.602847	3.4005003571510315	243.34699999999995	0.1132465004920959	0.1480796039104461	0.0310593	0.7076146006584167	60	CCCCC/C=C\C/C=C\C/C=C\C/C=C\CCCC(=O)O	0.36	CC[C@@H](CO)NCCN[C@@H](CC)CO	0.4117647058823529
C=Cc1ccccc1-c1cccc(-c2c(C[NH3+])ccc(CCc3cc[nH]c3)c2-c2ccc(CN)cc2)c1	0.7999424338340759	0.9557339549064636	-4.8341	3.136619806289673	484.66700000000026	0.5433627963066101	0.0543353	0.304863	0.0974386	60	Nc1cc2ccccc2cc1N	0.5	NCc1ccc(S(N)(=O)=O)cc1	0.55
NCCCNCCCCF	0.8739294409751892	0.00707935	0.4849787950515747	2.389721691608429	148.22499999999997	0.0704058	0.2055728137493133	0.0294627	0.6945587396621704	60	CCCCCCCCNc1cc[n+](CCCCCCCCCC[n+]2ccc(NCCCCCCCC)cc2)cc1	0.2222222222222222	N[C@H](CF)C(=O)O	0.25
N=C(N)c1cccc(-c2cccc(-c3c(O)cc(C4CCNCC4)c(-c4ccccc4)c3C[NH3+])c2C2CC2)c1	0.5877714157104492	0.9387519359588624	-3.75089	3.211845576763153	517.6970000000005	0.2168690413236618	0.3551399707794189	0.2508758008480072	0.177115	60	O=c1cccccc1O	0.5625	Nc1ccc(C(=O)O)c(O)c1	0.4090909090909091
C=Cc1cc(C=CC)ccc1-c1c(CCCC)ccc(-c2ccccc2-c2ccccc2)c1C[NH3+]	0.710913	0.9549252390861512	-6.17481	2.979134976863861	458.66900000000015	0.2678596377372741	0.075863	0.4745399057865143	0.1817375272512436	60	CCCCCCCCCCCCCCCCCC[N+](C)(C)Cc1ccccc1	0.5	CCCCCCCCCCCCCCCCCCCCCCO	0.5384615384615384
CCc1cc(NCN)c(CCc2ccccc2C[NH3+])c(NC)c1CC	0.6500389575958252	0.6722900867462158	-1.39871	3.387181043624878	341.5230000000001	0.3328576982021332	0.4173405766487121	0.0952654	0.1545363515615463	60	Nc1cc2ccccc2cc1N	0.5	Cc1cc(NCCCCCCCCCCNc2cc(C)nc3ccccc23)c2ccccc2n1	0.3548387096774194
N=C(N)C1CCC(CNC[NH3+])C(C=CCCCCCNN)C1	0.7249874472618103	0.0555396	0.3424204587936401	4.662934064865112	311.49800000000005	0.00611454	0.7222427129745483	0.0376507	0.233992	60	N=C(N)c1ccc(OCCCCCCCOc2ccc(C(=N)N)cc2)cc1	0.375	NNCC1CCCCC1	0.5294117647058824
CCC=Cc1c(-c2cc(-c3cccc(CC)c3)c3ccccc3c2)ccc(CCC[NH3+])c1F	0.6337442994117737	0.9360987544059752	-6.96646	2.986751914024353	438.6100000000002	0.0298951	0.00935796	0.5750637054443359	0.3856832385063171	60	Nc1cc2ccccc2cc1N	0.5714285714285714	Cc1cc(NCCCCCCCCCCNc2cc(C)nc3ccccc23)c2ccccc2n1	0.3870967741935484
CCc1cccc(-c2cc(O)ccc2-c2ccc(C=CC[NH3+])cc2C[NH3+])c1C1CC1	0.6700826287269592	0.9704293608665466	-4.75253	3.3986212015151978	400.5660000000002	0.2994499206542969	0.0590784	0.1597083806991577	0.4817633330821991	60	Cc1cc(O)ccc1O	0.5882352941176471	Oc1ccc(Cl)cc1	0.5384615384615384
Nc1c(-c2cccc(CCC[NH3+])c2)cccc1-c1cc(C2CCC(C[NH3+])CC2)ccc1Cl	0.6651849746704102	0.9381492733955384	-3.72397	3.214146375656128	450.0700000000003	0.3390989899635315	0.2468113750219345	0.2141736894845962	0.1999159455299377	60	Nc1cc2ccccc2cc1N	0.5	Oc1ccc(Cl)cc1	0.38461538461538464
NCC1C(Cl)CC(C2CCCCC2c2ncccc2C[NH3+])C(C=CC[NH3+])C1CN	0.575893	0.6848507523536682	-1.50747	5.553373277187347	422.06100000000015	0.0986676	0.6513189673423767	0.04076	0.2092534005641937	60	O=C1C(=O)c2ncccc2-c2cccnc21	0.4736842105263157	NNCC1CCCCC1	0.4117647058823529
CCc1cccc(-c2ccc(CCc3ccc(-c4ccccc4)cc3)cc2C2CC(N)CCO2)c1C(=N)N	0.6277700066566467	0.8472333550453186	-4.56783	3.4228469133377075	503.6900000000002	0.127066	0.2351386547088623	0.5618422627449036	0.0759535	60	CCCCCCCc1ccc(CCc2cccc(O)c2C(=O)O)cc1	0.5277777777777778	NCc1ccc(S(N)(=O)=O)cc1	0.45
Cc1c(CCCNN)cc(CN)c(F)c1COCO	0.7500890493392944	0.0174646	-0.223742	3.2539803981781006	271.336	0.0339785	0.2453790456056594	0.1938447207212448	0.5267977118492126	60	Cc1cc(O)cc(C)c1O	0.5	Cc1cc(O)cc(C)c1Cl	0.4375
[NH3+]Cc1ccccc1-c1ccc(-c2c(C=O)ccc(C[NH3+])c2-c2cccc(-c3ccc(C4CCCCC4)cc3)c2)cc1	0.6629656553268433	0.9403507113456726	-5.82128	3.150907397270202	552.7620000000004	0.454293	0.2457082122564315	0.1975434720516204	0.1024554297327995	60	c1ccc2c(c1)[IH2+3]c1ccccc1-2	0.5	NNCC1CCCCC1	0.4117647058823529
CCc1c(C)cc(Cl)cc1-c1cc(C=Cc2cc[nH]c2)cc(-c2cccnc2-c2ccccc2)c1	0.547875	0.6298531293869019	-6.23121	2.824306607246399	475.03500000000014	0.0519919	0.1662691086530685	0.4663837552070617	0.3153552711009979	60	O=C1C(=O)c2ncccc2-c2cccnc21	0.7368421052631579	Cc1cc(O)cc(C)c1Cl	0.5
[NH3+]CCNc1cc(-c2ccc(C[NH3+])c(-c3ccccc3-c3ccccc3)c2)cc(O)c1C[NH3+]	0.7210262417793274	0.9214789271354676	-4.06916	3.47245	441.59900000000016	0.4300932586193084	0.1727440506219864	0.2862214148044586	0.1109412536025047	60	O=c1cccccc1O	0.5625	Cc1cc(NCCCCCCCCCCNc2cc(C)nc3ccccc23)c2ccccc2n1	0.41935483870967744
Nc1ccc(-c2ccc(C[NH3+])cc2-c2ccccc2CCc2ccc(C[NH3+])cc2)cc1C1CC1	0.6849591732025146	0.9424260854721068	-3.71599	3.1178062558174133	449.64200000000034	0.2759780585765838	0.3287545144557953	0.3310940265655517	0.0641734	60	Nc1cc2ccccc2cc1N	0.6428571428571429	NCc1ccc(S(N)(=O)=O)cc1	0.35
[NH3+]CC=Cc1c(-c2ccc(CCC[NH3+])cc2)cccc1-c1cccc(-c2ccccc2C[NH3+])c1	0.6497259140014648	0.938853	-4.48579	3.426965713500977	450.6500000000002	0.2860283553600311	0.2537110149860382	0.3064973354339599	0.1537632793188095	60	c1ccc2c(c1)[IH2+3]c1ccccc1-2	0.5	NCc1ccc(S(N)(=O)=O)cc1	0.4
C=Cc1c(-c2cc(-c3nccs3)c(C3CCC(c4ccc5ccccc5c4)CC3)cc2C[NH3+])cc(C2CCCCC2)cc1C(C)(C)C	0.8435447812080383	0.9717620611190796	-5.12812	3.512781381607056	639.9729999999998	0.7665469646453857	0.1753879487514495	0.0521781	0.00588695	60	Nc1cc2ccccc2cc1N	0.6428571428571429	NNCC1CCCCC1	0.4117647058823529
CCc1c(CO)cccc1-c1cc(CCC[NH3+])cc(C=CCN)c1C	0.6808298826217651	0.6333646774291992	-1.43179	3.275918185710907	339.50300000000004	0.1620494276285171	0.189328	0.4162732064723968	0.2323493212461471	60	CCCCCCCCCc1ccc(B(O)O)cc1	0.48	CCCCCCCCCCCCCCCCCCCCCCO	0.46153846153846156
C=CC1CC(CCC2C(C3CCCN3)CCC(C[NH3+])C2C(=N)N)C(C[NH3+])C(C(=N)N)C1	0.6096174716949463	0.3524303436279297	-0.369933	6.090073108673096	433.6890000000001	0.1331279575824737	0.7371891736984253	0.0908704	0.0388124	60	C=CC[C@]1(O)CC[C@H]2[C@@H]3CCC4=CCCC[C@@H]4[C@H]3CC[C@@]21C	0.2608695652173913	NNCC1CCCCC1	0.35294117647058826
CCC1CCC(c2c(C[NH3+])cccc2-c2cc(-c3ccccn3)ccc2-c2cccc(CNC3CCCCC3)c2)CC1	0.5639328360557556	0.9346374273300172	-4.89535	2.9723291397094727	558.8340000000002	0.0987398	0.4517368972301483	0.3845090568065643	0.0650143	60	c1ccc(SSc2ccccn2)nc1	0.5882352941176471	NNCC1CCCCC1	0.5294117647058824
[NH3+]Cc1cccc(CCc2cc(-c3ccccc3CCC3CCNC3)cc(-[n+]3ccccc3)c2)c1-n1cccn1	0.5902859568595886	0.8806321620941162	-3.69475	3.926830232143402	529.7320000000002	0.4048266112804413	0.4541894495487213	0.00893666	0.1320472657680511	60	c1ccc2c(c1)[IH2+3]c1ccccc1-2	0.5	[O-][n+]1cc[n+]([O-])c2ccccc21	0.4666666666666667
CNC1CCC(C2CC(C[NH3+])CC(c3ccc(C=CC(=N)N)cc3-c3ccccn3)C2NC)CC1	0.7136368155479431	0.8984292149543762	-0.622791	4.604681849479675	475.7050000000002	0.2660759091377258	0.5699506998062134	0.145044	0.0189292	60	c1ccc(SSc2ccccn2)nc1	0.6470588235294118	CCc1cc(C(N)=S)ccn1	0.4444444444444444
CC(C)(C)C1CC(N)C(CNOCCl)C(CCCN)C1C[NH3+]	0.5856050848960876	0.3249204754829407	-1.33708	5.354446709156036	335.94400000000013	0.0962544	0.4137927889823913	0.1747197657823562	0.3152330219745636	60	CC(C)(CN1C(=O)C(Cl)=C(Cl)C1=O)CN1C(=O)C(Cl)=C(Cl)C1=O	0.25	NNCC1CCCCC1	0.35294117647058826
CC(C)c1ccc(-c2c(-c3cc(-c4ccccc4C[NH3+])ccc3CN)cccc2C2C=CCCC2)cc1-c1ccccc1	0.7223789691925049	0.9811806678771972	-5.14499	3.610581159591675	563.8090000000003	0.4776876866817474	0.1784396916627884	0.2594006955623626	0.0844719	60	Nc1cc2ccccc2cc1N	0.5	CCN(CC)CCOC(=O)c1cccc(-c2ccccc2)c1O	0.41025641025641024
Nc1c(O)c(F)c(C[NH3+])c(CCF)c1O	0.8688831329345703	0.2789976596832275	-1.29031	4.143271625041962	219.211	0.0734925	0.0782065	0.0260078	0.822293	60	Oc1c(O)c(Cl)c(Cl)c(Cl)c1Cl	0.4	N[C@H](CF)C(=O)O	0.3125
CN[n+]1cccc(-c2c(C[NH3+])cc(-c3ccccc3-c3cccc(-c4ccccc4C4CCCCC4)n3)cc2C[NH3+])c1	0.6440715789794922	0.9567732214927672	-4.25926	3.6583003401756287	556.7780000000002	0.3660450577735901	0.4257530868053436	0.1622097939252853	0.0459921	60	Nc1cc2ccccc2cc1N	0.5	NNCC1CCCCC1	0.47058823529411764
CCNc1cc(C[NH3+])c(C=CC=CCCC2CC2)cc1CC	0.6980719566345215	0.6945382356643677	-3.63324	3.398862600326538	299.482	0.1052719354629516	0.146169	0.2189671248197555	0.5295924544334412	60	CCCCC/C=C\C/C=C\C/C=C\C/C=C\CCCC(=O)O	0.36	NNCC1CCCCC1	0.35294117647058826
CNC1CCC(CCc2c[nH]c(CNC3CCCC(N)C3C[NH3+])c2)CC1N	0.6598086953163147	0.5009	0.2856868505477905	5.006631255149841	377.6010000000001	0.0679089	0.6024119853973389	0.0805489	0.24913	60	Cc1cc(O)cc(C)c1O	0.2857142857142857	NNCC1CCCCC1	0.47058823529411764
CCCCc1ccnc(CCc2cc(OCNCCN)ccc2CC)c1	0.683724	0.2685170173645019	-2.39962	2.577785313129425	355.5260000000001	0.069614	0.1678499281406402	0.5051754713058472	0.2573606073856354	60	CCCCCCCCCc1ccc(B(O)O)cc1	0.48	CCc1cc(C(N)=S)ccn1	0.5555555555555556
CCc1cccc(-c2cc(C=CC[NH3+])ccc2C[NH3+])c1CCc1ccccc1C[NH3+]	0.711755	0.8903248310089111	-3.35527	3.696940243244171	402.60600000000017	0.546353	0.0102872	0.00797083	0.4353887140750885	60	c1ccc2c(c1)[IH2+3]c1ccccc1-2	0.5	O=C(O)C(O)c1ccccc1	0.3333333333333333
C=CCCC1CC(c2c(C)c(N)cc(C(=C)C)c2-c2ccccc2)CCC1CN	0.5670820474624634	0.6525051593780518	-5.34466	3.920089840888977	388.5990000000001	0.1835061013698578	0.2044621556997299	0.3801233768463135	0.2319083660840988	60	Nc1cc2ccccc2cc1N	0.6428571428571429	O=C(O)C(O)c1ccccc1	0.4444444444444444
COCc1cc(-c2ccccc2CN)ccc1CCCCNCC[NH3+]	0.7653913497924805	0.8222090005874634	-0.312201	2.760672807693481	342.5070000000001	0.0789967	0.2446627467870712	0.5960893034934998	0.0802512	60	Nc1cc2ccccc2cc1N	0.5	Cc1cc(NCCCCCCCCCCNc2cc(C)nc3ccccc23)c2ccccc2n1	0.3870967741935484
C=Cc1cccc(C=Cc2c(F)c(N)c(C[NH3+])c(C)c2C(C)C)c1	0.5932935476303101	0.5773581266403198	-4.61688	3.477732419967652	325.451	0.2745786905288696	0.210062	0.00689312	0.5084664821624756	60	CC(C)c1c(O)cc(/C=C/c2ccccc2)cc1O	0.6538461538461539	Nc1ccc(S(=O)(=O)c2ccc(N)cc2)cc1	0.375
CCc1ccc(-c2cccc(-c3cc(CCC[NH3+])cc(C4CCCCC4)c3)c2)cc1-c1cccc(CN)c1	0.6628584265708923	0.9765229225158693	-4.47959	2.8509280681610107	503.7540000000004	0.3223750293254852	0.3962152898311615	0.2241299301385879	0.0572798	60	Nc1cc2ccccc2cc1N	0.4285714285714285	NCc1ccc(S(N)(=O)=O)cc1	0.55
C=Cc1cc(C=CC=Cc2cc(-c3ccccc3Cl)ccc2CC)cc(C2CC2)c1	0.5858442187309265	0.8117648959159851	-6.7318	2.74595	410.9880000000002	0.3853279054164886	0.1987721174955368	0.0903258	0.3255741894245147	60	NC1=C(Cl)C(=O)c2ccccc2C1=O	0.5238095238095238	O=[N+]([O-])c1c(Cl)cccc1-c1c[nH]cc1Cl	0.4
C=Cc1ccc(-c2cccc(-c3cc(CN)cc(O)c3S)c2)c(-c2ccc(C[NH3+])cc2)c1	0.6837229132652283	0.9527801275253296	-5.12768	3.079186737537384	439.6040000000001	0.3651464581489563	0.197684	0.2492447197437286	0.1879252344369888	60	Nc1cc2ccccc2cc1N	0.5	NCc1ccc(S(N)(=O)=O)cc1	0.6
CCc1ccccc1-c1cccc(O)c1-c1ccc(CCc2cccc(F)c2)c(C[NH3+])c1	0.7259351015090942	0.9652021527290344	-5.92565	2.695914089679718	426.5550000000002	0.2530547976493835	0.0899768	0.451461	0.2055074572563171	60	O=c1cccccc1O	0.625	CC1OC2OC(=O)OC2C2=C1C(=O)c1c(O)cccc1C2=O	0.41025641025641024
CNc1cc(C2CCCC2)cc(-c2cc(C)cc(C[NH3+])c2)c1-c1ccc(C(=N)N)c(-c2ccccc2)c1	0.693494	0.9459457993507384	-3.49751	3.084908425807953	489.6870000000002	0.4219024777412414	0.3292202651500702	0.1479019820690155	0.1009752750396728	60	CC(C)(c1ccc(O)c(-c2ccccc2)c1)c1ccc(O)c(-c2ccccc2)c1	0.5	NNCC1CCCCC1	0.47058823529411764
CCc1cc(CCc2ccccc2)c(-c2cc[nH]n2)cc1-c1ccccc1CCc1cccc(NC)c1	0.660695	0.691486	-5.76593	2.81339	485.6750000000003	0.0352188	0.1334698647260666	0.6989995241165161	0.1323117762804031	60	c1ccc2c(c1)[IH2+3]c1ccccc1-2	0.5	Nc1ccc(S(=O)(=O)Nc2ccccc2)cc1	0.4
N=C(N)c1ccc(N)cc1NCc1cccnc1-c1ccccc1-c1ccc(CN)c(C[NH3+])c1	0.6403516530990601	0.5099965929985046	-1.84737	3.02341	452.5860000000002	0.0558725	0.5962632894515991	0.3355143368244171	0.0123499	60	O=C1C(=O)c2ncccc2-c2cccnc21	0.6842105263157895	Nc1ccc(C(=O)O)c(O)c1	0.5454545454545454
CCc1cc(C=CCCCCC2CCCCC2)cc(C(C)=CNC)c1O	0.6925626397132874	0.8285986185073853	-5.78636	2.922909438610077	355.56600000000003	0.2646760940551758	0.023514	0.1780168563127517	0.5337930917739868	60	Cc1cc(O)cc(C)c1O	0.5	NNCC1CCCCC1	0.5882352941176471
[truncated: 8,879 more rows]

## Sheet: GFlowNet Filtering
num_molecules	num_hits	percent_hits	num_novel_hits	percent_novel_hits	novel_hits_average_maximum_similarity	novel_hits_maximum_independent_set_size
[truncated: 1 more rows]

[truncated: 4 more sheets: GFlowNet Novel Diverse Hits, REINVENT 4 Generated, REINVENT 4 Filtering, REINVENT 4 Novel Diverse Hits]
