# Supplementary material for: SyntheMol-RL: a flexible reinforcement learning framework for designing easily synthesizable antibiotics
Source: Mol Syst Biol. 2026 Apr 23;22(6):833–67. doi: 10.1038/s44320-026-00206-9 (PMC13230741; doi:10.1038/s44320-026-00206-9)
Supplement: Supplementary file 15 — Source data Fig. 5 [file 44320_2026_206_MOESM15_ESM.zip]

Archive with 15 entries (10 files):
- Figure 5_source_data/
- Figure 5_source_data/5A/
- Figure 5_source_data/5A/IMG_7013_raw.jpeg
- Figure 5_source_data/5A/IMG_7019_raw.jpeg
- Figure 5_source_data/5B/
- Figure 5_source_data/5B/kill_curve_source_data.xlsx
- Figure 5_source_data/5D/
- Figure 5_source_data/5D/skin_infection_CFUs.xlsx
- Figure 5_source_data/5E/
- Figure 5_source_data/5E/Synthecin-12hpi.HEIC
- Figure 5_source_data/5E/Synthecin-1hpi.HEIC
- Figure 5_source_data/5E/Synthecin-24hpi.HEIC
- Figure 5_source_data/5E/Vehicle-12hpi.HEIC
- Figure 5_source_data/5E/Vehicle-1hpi.HEIC
- Figure 5_source_data/5E/Vehicle-24hpi.HEIC
