# Supplementary material for: SyntheMol-RL: a flexible reinforcement learning framework for designing easily synthesizable antibiotics
Source: Mol Syst Biol. 2026 Apr 23;22(6):833–67. doi: 10.1038/s44320-026-00206-9 (PMC13230741; doi:10.1038/s44320-026-00206-9)
Supplement: Supplementary file 15 — Source data Fig. 5 [file 44320_2026_206_MOESM15_ESM.zip › Figure 5_source_data/5B/kill_curve_source_data.xlsx]

## Sheet: Data
Concentration (ug/mL)	4× MIC		2× MIC		1× MIC		1/2× MIC		1/4× MIC		0× MIC
0	110000	240000	220000	240000	380000	220000	160000	240000	240000	240000	280000	300000
2	84000	260000	104000	74000	280000	480000	420000	420000	380000	560000	560000	440000
4	94000	220000	240000	420000	4200000	3800000	10000000	26000000	42000000	30000000	94000000	54000000
6	96000	100000	220000	260000	58000000	30000000	260000000	280000000	440000000	640000000	660000000	640000000
8	48000	66000	420000	340000	88000000	96000000	840000000	340000000	2600000000	2000000000	2400000000	2000000000

## Sheet: Description
Killing of S. aureus USA300 in nutrient-replete conditions (LB) at 4x, 2x, 1x, ½x, ¼x, and 0x MIC for 8 h. Experiments were conducted in biological duplicate. Individual replicates with means connected are plotted.
