# Supplementary material for: SyntheMol-RL: a flexible reinforcement learning framework for designing easily synthesizable antibiotics
Source: Mol Syst Biol. 2026 Apr 23;22(6):833–67. doi: 10.1038/s44320-026-00206-9 (PMC13230741; doi:10.1038/s44320-026-00206-9)
Supplement: Supplementary file 15 — Source data Fig. 5 [file 44320_2026_206_MOESM15_ESM.zip › Figure 5_source_data/5D/skin_infection_CFUs.xlsx]

## Sheet: Data
1-hour post infection (Pre-treatment) (CFU/g)					2% MLP-01 (Synthecin) (CFU/g)					10% DMSO (Vehicle) (CFU/g)
8.11496e+07	5.07166e+07	3.67647e+07	152173913	1.49306e+08	4.66238e+07	4.15225e+07	3.50438e+07	7.61317e+07	6.94669e+07	6214689266	7890743551	4656084656	5973715651	7822410148

## Sheet: Description
Bacterial load of S. aureus USA300 from wound tissue prior to treatment (n = 5) and of vehicle (n = 5) or 2% synthecin-treated (n = 5) mice 24-hpi. Pre-treatment represents the bacterial load at the time of initial treatment (1-hpi). Black lines represent the geometric mean of the bacterial load for each group. NS means non statistically significant. ***P using unpaired two-sided t-test with Welc…
